# Supplementary material for: Methods for Estimating the Detection and Quantification Limits of Key Substances in Beer Maturation with Electronic Noses
Source: Sensors (Basel). 2024 May 30;24(11):3520. doi: 10.3390/s24113520 (PMC11175341; doi:10.3390/s24113520)
Supplement: Supplementary file 1 [file sensors-24-03520-s001.zip › Data/Diacetyl/raw data/Day 1/0,5ppm1.txt]

Time Date R01 R02 R03 R04 R05 R06 R07 R08 R09 R10 R11 R12 R13 R14 R15 R16 R17 R18 R19 R20 R21 R22 R23 R24 R25 R26 R27 R28 R29 R30 R31 R32 R33 R34 R35 R36 R37 R38 R39 R40 R41 R42 R43 R44 R45 R46 R47 R48 R49 R50 R51 R52 R53 R54 R55 R56 R57 R58 R59 R60 R61 R62 T01 H01 Phase
12:34:00 2023-10-12 375635 371924 90450 88363 134808 139614 140843 139801 121312 117836 120973 122919 136808 137862 400741 438581 1259877 1241036 488294 504864 128152 115023 123852 122020 129216 128019 124168 124976 85406 86738 302696 266891 742579 754721 227115 225031 288057 290191 338824 326996 358782 360893 384788 391055 369193 412551 902708 942905 571486 482450 306468 300949 351974 353870 375498 381194 395802 396425 450714 449739 733633 773651 40.25 69.0 1
12:34:01 2023-10-12 373479 374244 90574 88331 135441 139311 141432 142942 121547 117639 121008 122516 136795 137541 400777 433079 1257021 1246416 491588 504864 128542 115080 123973 120981 132750 127589 124503 124560 85406 86289 302168 264670 749053 752051 227489 223434 287081 294965 336479 328782 358020 360929 383923 388903 372058 411566 901429 951155 564456 483862 306468 301900 354930 351344 377049 383219 396890 398595 449567 450935 735010 767970 40.25 69.0 1
12:34:02 2023-10-12 375186 372216 90417 88335 134690 139514 140943 143878 121228 118032 120939 122886 137215 138336 403017 435312 1259666 1240645 485293 504562 128495 112308 122347 121147 129241 127555 124130 124763 85406 86257 296284 265237 750872 756849 227115 222745 288093 290345 337389 328782 357229 359156 383099 391268 369893 412880 901429 939315 582056 478395 305490 301232 351974 351880 376627 384398 396092 396074 450260 450408 738535 771971 40.25 69.0 1
12:34:03 2023-10-12 376701 372220 90417 88363 134694 139709 140943 143212 121278 118032 120771 123121 136537 137836 400741 432443 1263567 1248192 483222 504472 128789 114966 124215 120815 132750 127379 124368 124355 85438 86135 302168 264451 757693 754640 225837 226865 288129 290819 338479 329564 357800 360243 383134 392261 373002 410221 903879 951009 574012 481118 306496 301232 351974 351524 378934 382087 394498 395166 449656 450827 737990 773222 40.25 69.0 1
12:34:04 2023-10-12 379392 374244 90534 88691 135543 139869 141147 139528 121513 117931 120836 123192 136590 138082 403127 433792 1257914 1229991 485168 504792 128152 112275 123973 120898 132629 127624 124064 124560 87310 86257 302168 266468 750994 759557 225837 223279 288535 288775 337554 328286 358527 358616 386847 392403 369821 411603 898768 942013 572895 477041 306460 301157 351722 351880 376663 382371 392271 396353 451003 450719 741420 771971 40.25 69.0 1
12:34:05 2023-10-12 375149 371068 90355 88319 134736 139527 140984 142942 121228 117802 120973 122802 136632 137802 400706 433488 1263567 1242838 486149 504670 128576 115080 124180 120898 132537 127589 124130 125002 85502 86674 303233 266099 753439 755256 227115 223365 288575 288631 338646 329101 357766 360821 386274 392439 369785 410075 902395 947688 566367 480413 307415 300634 351974 353870 378365 381229 395241 396425 451075 449201 734673 773688 40.25 69.0 1
12:34:06 2023-10-12 375434 371659 90637 88363 135168 139417 141399 143142 121547 117836 121008 122516 136761 137541 400741 433084 1257021 1242875 491811 504864 128576 115115 124007 120981 132664 127589 124163 124560 85433 86289 302168 265004 750629 752439 225837 223503 287283 290517 336786 328782 358020 360929 386847 389484 372058 410330 900116 952006 575319 481128 306676 301017 354353 351555 377207 380910 393903 398668 448779 450647 736686 771649 40.25 69.0 1
12:34:07 2023-10-12 374044 371628 90417 88363 135194 139614 140843 143208 121346 118211 120973 122919 136829 137897 400741 436411 1260752 1243679 486678 504756 128440 112308 122261 121064 129231 127487 124235 124494 85502 86289 302168 265044 753688 755209 227757 222745 287688 290409 337259 329319 358055 360387 383348 391268 372058 414125 902437 939315 574305 479754 304810 301268 351974 351880 375498 383589 396926 396389 450296 449739 738082 772555 40.25 69.0 1
12:34:08 2023-10-12 375827 372255 90450 88359 135134 139514 141009 143281 121430 118066 120973 122919 136761 138246 400777 432362 1262671 1250258 488493 506809 128611 115115 124007 120898 132750 127589 124163 124560 85491 86193 302168 264483 761557 752051 225789 225241 287283 295283 336244 329279 362017 359953 383099 389782 372893 411310 901958 952429 572895 481996 304631 303296 353965 351060 377724 382944 396143 396461 449020 451007 731545 769640 40.25 69.0 1
12:34:09 2023-10-12 375431 372551 90421 88396 135340 140072 141299 140179 119616 117931 120870 123225 136624 138924 403412 435420 1258734 1237117 484701 504864 128576 115035 122347 121620 132629 127589 124163 124594 87263 86556 302168 264670 751116 758529 225837 222745 288499 288883 337259 330484 358782 358616 384462 392403 369857 411857 901429 941310 579942 475589 306208 301197 351974 351880 376627 384668 394645 396038 450577 451043 741676 772518 40.25 69.0 1
12:34:10 2023-10-12 376167 374240 90384 88638 134900 139904 140909 140085 121245 118427 120820 123324 136503 138544 403200 431776 1266261 1246416 482844 504472 128844 114966 124318 120981 132934 127467 124335 124441 85418 86193 302168 264415 758305 755580 227435 224873 288906 290372 336573 331819 357836 360605 385438 393267 372511 410294 905005 950021 566367 481118 306388 300283 351938 351519 378646 382908 395241 395723 449590 453595 740088 772555 40.25 69.0 1
12:34:11 2023-10-12 378574 373497 90567 88662 135271 139596 141399 143412 121480 118032 120973 123126 136624 137767 403486 435423 1252458 1232220 491021 504864 128542 112243 123973 121064 129242 127801 124130 124594 85343 86352 317108 266172 756596 758529 225837 223469 287890 288775 338789 327790 359036 360785 387975 391782 369785 412186 898590 942013 574305 479754 306784 300731 353965 353870 376591 383213 392271 398740 451039 450726 745295 771387 40.25 69.0 1
12:34:12 2023-10-12 375103 371919 90574 88363 135113 139709 141516 143212 121278 117999 120973 122919 136761 137802 403281 436718 1259877 1241918 487843 507529 128537 112438 122277 121686 133119 127910 124235 124904 85465 86797 303233 267307 743688 753651 227115 223400 288089 291121 339706 327684 358527 360893 385039 391197 369345 411603 902432 944238 566715 481128 306122 300740 351974 353870 376026 381800 395802 400191 453663 451043 733596 773651 40.25 69.0 1
12:34:13 2023-10-12 372888 371068 90731 88331 135533 139091 141837 142942 121514 117802 121008 122718 136761 137541 400741 433314 1254347 1248192 491811 504081 128576 115115 124145 120981 132848 127624 124163 124594 85406 86320 302168 264670 750750 752051 225837 223469 287283 295083 337259 329013 359090 362971 385653 389448 372584 411929 903718 953436 587389 482416 306904 302511 355468 351591 377581 381587 396853 398740 449886 451043 733601 770950 40.25 69.0 1
12:34:14 2023-10-12 374308 373976 90577 88363 135168 139610 140843 143351 119699 118156 121103 123126 136586 138177 403127 432935 1259370 1243262 485985 504684 128542 112266 124145 120981 132814 127589 124373 124560 85438 86320 300171 264670 750507 758076 227757 223055 288093 290431 337732 328782 361080 360785 383348 391817 372058 414713 902708 939083 572448 479073 306468 301902 351974 351880 376362 384668 396926 396389 450577 450408 740088 772481 40.25 69.0 1
12:34:15 2023-10-12 376433 372216 90574 88638 135084 139514 141625 143212 121278 118032 120939 123088 136598 137836 400741 431717 1262597 1251184 488110 504864 128542 115080 124180 120898 132750 127589 124163 124560 85438 86589 300171 264296 751967 753117 228402 225348 287068 292068 336644 329635 358999 360641 383170 389888 373265 411420 902561 952502 566367 477602 306250 301865 353965 351488 378293 383213 394114 396461 449118 451043 732522 770222 40.25 69.0 1
12:34:16 2023-10-12 378524 372074 90476 88695 134999 139834 141365 139886 119616 118258 120939 123291 136632 138448 403200 432831 1259370 1237080 483258 504864 128611 112296 122347 121064 132664 127624 124130 124594 85375 86589 302168 265420 749658 759092 225837 222745 288620 290409 337768 328782 356119 358580 385039 393303 371760 412222 901075 937565 574305 477041 306676 301197 351974 351880 377760 384668 394013 396317 450859 451043 742764 772518 40.25 69.0 1
12:34:17 2023-10-12 375901 372516 90435 88638 134660 140170 140682 139986 121245 118393 120939 123291 136761 138413 403200 433007 1267160 1245849 482881 504864 128968 115023 122689 121457 129662 127978 124406 124494 85534 86556 302168 265383 757387 756056 227115 223331 288942 288879 336786 329813 357184 360569 386668 393579 372022 410330 903990 949785 572895 477638 306676 300740 351974 353870 378416 382300 395802 396353 451039 450760 736870 773965 40.25 69.0 1
12:34:18 2023-10-12 377502 371072 90546 88331 135092 139417 141432 143212 121346 117917 121008 122886 136761 137802 403200 433147 1257021 1241903 491112 504900 128576 115115 124145 120981 132750 127589 124163 124560 85438 86589 304447 264670 750750 754603 225837 223469 287283 290427 337732 329279 357260 360531 387702 390101 372616 409714 898804 951970 573664 481081 306496 300036 354967 351699 378826 382193 393273 399195 450080 454557 742121 770185 40.25 69.0 1
12:34:19 2023-10-12 374304 371623 90417 88363 135134 139514 141009 143212 121480 118032 120973 122919 136522 138013 403625 438617 1261494 1244186 487418 504756 128282 112438 122261 122053 132792 127978 123755 124885 87157 86890 313207 266891 747501 752546 227115 223434 287890 291024 339849 327490 356155 360929 385346 391232 369785 412843 903990 942905 571486 481092 306904 300740 351974 353870 376026 381229 396364 396461 451075 448044 733164 773651 40.25 69.0 1
12:34:20 2023-10-12 373743 371667 90856 88331 135568 139430 141214 142942 121514 117836 121008 122685 136761 137350 400777 433079 1254347 1248446 491811 504864 128611 115035 124180 120981 132664 127589 124163 124594 85433 86289 302168 264670 750264 754186 225837 223503 287283 294965 337554 329528 359415 362717 386668 389924 371913 411456 900570 953779 580710 481286 307341 301157 355003 351844 377760 380946 395655 399941 449554 449166 735835 771648 40.25 69.0 1
12:34:21 2023-10-12 374656 374235 90365 88658 135916 139639 141365 139528 121547 117898 120870 123159 136590 138082 403200 435387 1257914 1242790 487720 506809 128152 112397 124007 121064 132572 127978 124373 124560 85491 86352 302168 264670 750645 757993 227435 223089 288093 290409 337531 329013 357767 360241 384462 391817 372022 414713 902506 940412 569147 478395 305741 301691 351974 351880 376112 384668 396645 396353 450931 448044 740088 772284 40.25 69.0 1
12:34:22 2023-10-12 375635 374244 90417 88363 135215 139813 140843 143516 121312 118032 120973 123088 136786 137910 403200 431377 1262634 1250258 487382 504864 128576 115115 124180 120815 132750 127555 124664 124771 85540 86589 302168 264150 755406 753506 228079 223365 287176 292054 338719 329635 358782 360821 383348 390065 373675 411893 904436 953177 574305 477638 304775 302043 353965 351488 377796 382944 394669 396461 448219 449166 732522 770222 40.25 69.0 1
12:34:23 2023-10-12 376213 374244 90417 88606 135109 139709 140997 143377 119616 118272 120973 123291 136636 137802 402630 435457 1258808 1237117 483942 504117 128542 115115 124094 120981 132750 127589 124163 124594 85438 86621 302168 265044 749658 756922 227435 222745 288535 290409 337768 329279 357193 359156 384498 392439 372022 412843 901429 939352 571927 477717 307123 301232 351974 351880 377796 385209 395802 396389 450931 451043 738170 773651 40.25 69.0 1
12:34:24 2023-10-12 375891 372211 90501 88638 134694 139904 140976 143481 121194 118461 120939 123357 136409 138710 400741 431722 1268696 1248951 484910 504720 128865 112198 124457 120981 129484 127835 124473 124460 85513 86320 302168 264296 757252 754874 227435 224873 289027 290409 336479 330813 357184 360677 385382 393026 373147 410367 903718 952232 574305 479754 306676 301232 351974 351844 378416 383213 395241 396038 451006 450791 737990 771700 40.25 69.0 1
12:34:25 2023-10-12 376560 371994 90574 88363 135134 139775 140976 143112 121346 117999 120973 122886 136632 137767 400706 430432 1254347 1238320 489024 504828 128968 114966 124249 120815 132883 127467 124454 124355 85406 86621 302168 264670 755625 756314 225837 223434 287283 290517 336786 330813 358020 358869 386560 390948 372294 410075 899868 953852 566367 478321 308218 300142 353965 351699 378970 383517 394050 396497 449972 454163 742202 770258 40.25 69.0 1
12:34:26 2023-10-12 374053 371628 90574 88363 135340 139695 141527 142037 119782 117931 120870 123192 136659 138117 403735 437779 1263290 1241881 487565 504864 128186 112264 122312 122053 132503 127589 124130 124885 87190 86620 300819 267196 744534 753277 225837 223434 288093 294549 339336 327755 356155 360929 385382 391268 369821 412514 903349 942905 571486 481468 306208 302866 354002 354370 376326 381800 396364 396461 450751 451043 733743 773688 40.25 69.0 1
12:34:27 2023-10-12 373170 371103 90574 88561 135458 139320 141516 142942 121547 117836 121008 122516 136795 137733 400777 433084 1257021 1248192 492587 504864 128611 115023 124215 121064 132664 127624 124197 124560 85523 86320 302168 264451 753191 754075 227596 223434 287297 291642 337389 331349 359546 363366 385473 390030 372584 412222 901753 952083 573317 482526 306542 300775 355003 351844 378077 381825 394078 399376 448219 449166 733596 769095 40.25 69.0 1
12:34:28 2023-10-12 375369 373716 90604 88816 135212 139737 141301 143481 121312 118066 121008 123159 136488 139004 403200 433165 1257914 1241903 486402 504864 128576 115115 124180 121686 132750 127624 124163 124594 85438 86352 301425 265420 753443 756885 227596 223089 288129 290427 337803 329315 358306 359989 384498 392403 372095 414419 902506 939352 570537 478395 306208 301938 351974 351880 377760 385216 396364 396389 450967 451043 738462 773103 40.25 69.0 1
12:34:29 2023-10-12 376053 371924 90574 88363 135189 139813 140843 143516 121312 118066 120973 123239 136429 138547 400741 431717 1263567 1248446 487335 507529 128728 112438 122603 121439 129310 127821 124473 124494 85566 86465 299811 264114 751595 753506 225981 222745 287719 292054 336644 329778 359036 360857 383923 391232 374130 411931 903792 946543 556199 477530 305706 301371 351974 351771 378934 383248 394114 396389 449656 450496 733633 770295 40.25 69.0 1
12:34:30 2023-10-12 379378 372074 90384 88606 135007 139806 140976 140308 119726 118066 120973 123206 136537 137836 400144 431415 1257641 1235358 483979 504117 128576 115115 124094 121064 132750 127589 124163 124560 85438 86320 302168 264670 753321 758529 227115 223089 288942 290409 338003 329315 356191 358616 385689 392510 369893 411893 901429 942905 574305 477041 306784 301232 351528 353870 377760 384668 394013 396389 451003 450937 740859 773103 40.25 69.0 1
12:34:31 2023-10-12 375149 371103 90136 88634 134656 139806 140715 140438 119616 118354 120732 123159 136401 138117 403164 432558 1267049 1246851 484406 504490 128879 115115 124215 120815 132733 127385 124406 124974 85406 86289 302168 264670 757894 754186 227115 223469 289027 288775 337259 330545 358020 360857 385402 393615 372058 410330 902432 948468 574305 477602 306712 300986 351974 353870 379006 382979 396092 396353 450931 451163 737471 773651 40.25 69.0 1
12:34:32 2023-10-12 376228 371108 90574 88363 135134 139514 141432 143012 121346 117951 121008 122718 136761 137767 402630 433079 1257914 1240093 490067 504828 128576 114989 124042 121064 132698 127589 124163 124560 85375 86289 302168 264451 749536 755755 225801 225666 287949 291262 337661 329635 357367 360641 387831 391055 371877 410148 898768 951970 566367 477494 306820 300281 353567 351880 379006 382944 394050 398777 451782 453486 741141 770222 40.25 69.0 1
12:34:33 2023-10-12 373907 373716 90604 88666 135300 139793 141232 139657 119835 117864 120939 122886 136799 137866 403200 438928 1263493 1241844 488294 504828 128542 112329 124025 121064 132595 127589 124130 124594 85459 86529 303233 267414 743595 753117 227115 223434 288093 290409 338539 328480 359036 360929 385653 391232 369749 411566 902708 945609 571486 480377 307341 301197 353784 354370 377459 382032 395802 396425 450985 450683 734673 773615 40.25 69.0 1
12:34:34 2023-10-12 372888 369999 90633 88359 135556 139771 141508 142942 121514 117802 121345 122769 136765 137507 403200 433079 1254347 1246416 491075 504207 128576 112438 122277 121588 129395 127739 124439 125036 85534 86556 302168 264487 750629 753618 227115 224334 287688 295210 337259 329244 358561 362717 387709 390030 373147 412806 901429 953632 574305 481808 307341 302010 355003 351844 377760 381194 395802 399977 449590 449166 735826 769095 40.25 69.0 1
12:34:35 2023-10-12 373743 371994 90534 88545 135512 139514 141399 143142 121446 118032 120870 123192 136632 137802 402630 434132 1257914 1241881 486112 504598 128576 115103 124180 121064 132629 127589 124130 124964 85491 86620 302168 264670 752849 755743 227757 223089 288093 290409 337768 329279 358271 360241 383949 391817 372022 414713 902506 939315 572895 478395 305741 301902 351974 351880 376663 384938 396926 396389 450967 449343 740088 772518 40.25 69.0 1
12:34:36 2023-10-12 375369 371623 90417 88638 135394 139809 140843 143312 121480 118491 120973 123192 136582 138536 403303 431430 1266535 1252645 485293 504720 128797 112373 122689 121955 132934 127589 124368 124441 85534 86524 300171 263814 755393 753538 227596 222711 288797 291624 336715 330549 358782 360821 384228 392403 374203 411566 902359 953852 574305 479754 307779 302610 351974 351807 378970 383482 396645 396353 449656 450531 736311 770258 40.25 69.0 1
12:34:37 2023-10-12 378537 371068 90574 88363 135322 139709 141432 143412 121480 118032 121042 122919 136727 138227 403200 430396 1254310 1238287 488987 504670 128968 115046 124457 120815 133111 127345 124606 124524 85566 86044 302168 263550 761746 756885 225837 224218 288093 291605 338719 331529 358852 360097 386961 391675 374167 411056 898621 953779 574305 478123 306748 302438 354002 351880 378718 384668 395531 398740 449590 451867 746520 770295 40.25 69.0 1
12:34:38 2023-10-12 375717 374509 90534 88545 135314 139985 141365 139690 121681 117898 120836 123192 136624 137767 403200 434167 1263567 1245887 488068 504598 128844 112187 124353 121588 129401 127807 124335 125050 85438 86620 302168 266172 761418 752051 227115 223469 288093 288883 339575 329279 358527 360893 387127 392403 369821 410367 903349 947688 571486 480377 306460 300740 353965 354871 378595 382032 395802 396497 453663 450496 735752 774200 40.25 69.0 1
12:34:39 2023-10-12 375681 369999 90703 88368 135313 139514 141661 143212 121514 117999 121008 122886 136761 137767 402630 433147 1257914 1242838 491811 504864 128576 115115 124180 121942 132842 127985 124373 124976 85598 86824 301425 264269 752582 754579 225837 224525 288021 291655 338100 329778 358782 362971 388011 390613 372820 411383 900717 954699 545718 481092 306604 299408 355003 351844 377760 381229 394682 399977 450224 450791 737953 769095 40.25 69.0 1
12:34:40 2023-10-12 374641 371063 90574 88363 135512 139806 141524 140079 121446 117999 120973 123088 136727 137802 403449 436070 1259703 1242801 487565 504864 128029 112438 123852 121918 132411 128224 123959 125005 87223 86651 313207 265609 744461 754676 227596 223400 288210 290819 339199 328286 358342 360821 384498 392128 372022 415007 902432 939315 574305 477566 306542 301691 351722 351880 375462 383553 396926 396461 450967 449379 737990 772518 40.25 69.0 1
12:34:41 2023-10-12 373779 371994 90546 88363 135449 139709 141432 143412 121480 118032 121008 122919 136632 137802 403200 432073 1261346 1254320 487720 504490 128831 112341 122863 121588 129395 127876 124439 124835 85502 86289 302168 263664 750262 754075 228402 223055 287890 295265 336751 329813 358852 360857 384176 391232 371376 412222 903990 946579 574305 477530 305706 302079 353965 351807 378934 383553 395624 396461 448219 450496 733596 771387 40.25 69.0 1
12:34:42 2023-10-12 379651 373971 90534 88363 135322 139932 141432 143281 121514 118066 121008 123291 136761 137802 403200 433232 1254347 1231740 486149 504936 128576 115183 124180 121620 132750 127624 124163 124594 85438 86529 302168 265796 749657 759066 225837 223503 288942 290409 338860 329511 356942 360821 388011 393579 369893 412843 901429 944016 574305 477460 309065 301796 354002 354871 377760 383553 393456 396497 453663 451043 743560 773651 40.25 69.0 1
12:34:43 2023-10-12 374304 373670 90567 88751 135655 139729 141527 139657 121715 117965 120905 123225 136590 138082 403412 437692 1263530 1242838 489024 504936 128694 112361 124232 121147 132848 128012 124368 124594 85566 86620 303233 266550 755311 753651 227115 223469 288210 290409 339849 329244 358782 362971 386503 392368 369857 412222 905005 947688 574305 481092 306676 301232 354502 355227 378898 382371 396364 398740 454946 449236 737393 774787 40.25 69.0 1
12:34:44 2023-10-12 374308 371663 90736 88331 135543 139514 141890 143112 121547 118032 121380 122919 136795 137733 400741 433079 1257914 1246416 491811 504828 128789 112308 124215 121147 132790 127624 124368 124627 85469 86674 299197 264451 751846 754186 227435 224560 287854 291751 338135 329635 360056 363889 387357 391794 373147 413465 901790 953669 574305 482526 306676 300775 353356 353761 378898 382336 394078 399977 450260 449201 735752 770222 40.25 69.0 1
12:34:45 2023-10-12 374468 373716 90600 88658 135509 139809 141967 143303 121346 118032 121187 123159 136670 137866 400478 433079 1259370 1244644 486112 504900 128879 115183 124215 121147 132733 127624 124197 124594 85469 86588 302168 264670 750386 756314 227757 223434 288535 291024 338278 329778 358378 360821 385075 393172 372620 415339 902432 939315 566367 479073 307123 302610 351974 351880 376663 385209 394947 396461 450967 449451 740088 772518 40.25 69.0 1
12:34:46 2023-10-12 375896 371915 90574 88396 135134 139709 141432 143281 121480 118066 121497 123088 136761 138255 403200 430432 1263530 1253150 485218 507529 128762 112341 124630 121620 129776 127521 124473 124751 85513 86556 302168 263627 754539 754186 227757 222745 289238 292454 336751 330777 356155 360893 384462 392297 371897 412186 901990 946543 574305 477530 306676 302645 351974 351844 378970 383553 394114 396425 448255 451198 736020 771387 40.25 69.0 1
12:34:47 2023-10-12 376524 371623 90417 88642 135367 139904 141365 139952 121312 118066 121220 123291 136632 138448 403200 435222 1257914 1236237 483258 504828 128576 115149 124215 121064 132750 127624 124163 124560 85438 86438 302168 265232 752704 758529 227115 223434 288942 290517 338313 329279 356965 359156 386539 393615 372058 412843 902708 942905 566367 477041 306820 301232 351974 353870 377796 385209 394050 396425 451039 449166 745295 773688 40.25 69.0 1
12:34:48 2023-10-12 376167 371103 90417 88638 134694 139904 141408 140405 119616 118354 121103 123192 136590 138082 401943 432953 1268888 1247741 483113 504828 128879 115115 124388 121064 129666 127773 124539 124560 85502 86352 302168 265044 752331 753651 227115 223469 288870 288775 338313 330777 358527 360893 386539 394169 372584 411238 904436 949810 572895 477602 306460 300986 351974 353870 379006 383213 395802 398980 453627 451515 737169 774237 40.25 69.0 1
12:34:49 2023-10-12 376397 371068 90450 88396 135539 139709 141836 143212 121514 118032 121008 122886 136761 137767 402345 433910 1251570 1229954 486665 504900 128576 112308 124007 121147 132750 127624 124163 124885 87290 86890 302168 265984 747652 756922 225837 224507 288093 290409 339813 328782 357229 360857 388047 392403 369857 414088 898804 942013 574305 477494 306388 301157 355003 354370 377760 383553 393456 399723 453373 450863 746525 773847 40.25 69.0 1
12:34:50 2023-10-12 374379 371517 90633 88662 135437 139737 141594 139594 121446 117999 121008 122919 136761 137802 403588 435316 1261702 1243679 487602 504792 128618 112296 124007 121718 132664 128013 124163 124885 85406 86651 303233 266550 756790 752971 227115 223469 288210 290409 339885 328746 356155 360929 385689 392403 369857 412843 903075 947019 574305 481844 306676 301232 354502 354871 376376 382371 396645 398777 454268 451043 734715 774860 40.25 69.0 1
12:34:51 2023-10-12 374044 371068 90670 88331 135577 139514 141661 143112 121547 117836 121380 122886 136761 137541 403200 433079 1257021 1246416 491811 504864 128728 112815 122689 122053 129662 127910 124473 124904 85566 86761 296284 264524 750385 754186 227115 224473 287283 295510 337803 329599 359982 363484 387084 390958 371635 413465 904361 952502 566367 482599 306424 300775 353356 351880 378934 382371 394982 400013 452077 450531 734710 771573 40.25 69.0 1
12:34:52 2023-10-12 374308 373980 90604 88602 135500 139911 140843 143312 121514 118326 121042 123121 136859 137918 402630 432550 1258056 1241036 485768 504864 128789 112506 124215 121147 132883 127924 124282 124594 85438 86620 302168 265044 750264 755681 227757 223469 288738 295087 338313 329778 358378 360821 385075 392475 372893 415339 903349 942013 569147 478395 306424 302843 351974 353870 377530 385480 394947 396461 450773 451043 738462 774237 40.25 69.0 1
12:34:53 2023-10-12 375754 371108 90607 88634 135134 139709 141386 143481 121480 118066 121307 123726 136906 138502 403772 431573 1263420 1250816 485293 504720 128865 112361 124422 121620 132952 127807 124487 124594 85609 86588 302168 263923 753907 755182 227435 224873 288942 295455 336751 331314 356155 360893 384498 393615 371897 412222 902664 954114 574305 477566 306784 302645 351974 351880 379006 383553 396364 396389 449590 451198 738082 774399 40.25 69.0 1
12:34:54 2023-10-12 377391 372551 90579 88784 135134 140170 141009 143351 121346 118066 121042 123206 136761 138255 402915 433488 1254347 1232652 488059 504864 128789 115217 124215 121588 132790 127624 124368 124918 85470 86620 302168 265796 750630 759066 225837 223538 288942 290517 339372 329778 357264 360339 388047 393615 369929 413502 900116 937565 574305 478395 309319 301869 354002 354871 378365 384404 394050 398813 453663 449201 747501 774399 40.25 69.0 1
12:34:55 2023-10-12 375186 374244 90633 88755 135620 139834 141790 139919 121850 118258 121341 123225 136693 137767 402630 435011 1264767 1246851 488604 504864 128879 112438 124180 122086 133119 127978 124573 124971 85502 86651 300806 266928 749017 753506 227596 223503 288530 290427 340602 329742 356191 362971 386776 392403 369785 412186 905080 948358 571486 481055 306676 301655 354465 355373 378595 383446 396926 399304 454946 451043 735715 774750 40.25 69.0 1
12:34:56 2023-10-12 374277 371592 90732 88351 135636 139605 142360 143507 121682 117883 121549 122886 137226 137828 403772 433007 1257914 1246416 492938 504792 128968 112329 124353 121588 129662 128197 124814 125149 85705 86706 300171 265122 755039 754149 227757 224682 287985 292054 337732 329778 357193 363486 386488 390912 373111 412806 903349 953852 566367 482234 307779 300951 356008 351880 378862 382914 396926 400543 451573 450461 735715 769603 40.25 69.0 1
12:34:57 2023-10-12 374007 371667 90574 88606 135284 139729 141399 143412 121412 118032 121345 123291 136873 138398 403200 433079 1259703 1240999 486603 504828 128755 112243 124353 121555 132934 127855 124373 124594 85418 86470 302168 265044 751359 754640 228133 223434 288616 291230 338515 328782 359135 360857 385346 392403 373147 415302 903718 942013 575186 479754 306172 302150 353965 353870 376591 384275 395261 396461 450714 449307 740088 773578 40.25 69.0 1
12:34:58 2023-10-12 372888 371623 90699 88638 135351 139709 141466 143481 119862 118032 121008 123173 136727 137802 403588 431430 1264702 1253538 485985 504684 128831 112438 123035 121853 129573 127876 124420 124560 85566 86529 296284 263850 756386 755256 228402 223400 288499 290370 339409 330491 359546 360821 384462 392403 371897 412148 902628 951970 574305 477530 306640 303070 353553 351807 378970 384362 395854 396425 452993 452945 735231 771934 40.25 69.0 1
12:34:59 2023-10-12 378192 374062 90574 88759 135185 140008 140843 139753 119862 118393 120973 123324 136687 138499 402915 436943 1260325 1233529 485387 504900 128721 112329 124266 121686 132883 127624 124335 124852 85502 86651 302168 265714 751116 759066 227435 223469 289158 290819 338539 329778 357731 360495 387939 394446 372584 412476 902708 944685 572448 477717 306424 301197 353784 354621 378595 384632 394572 396425 453627 450863 744946 773615 40.25 69.0 1
12:35:00 2023-10-12 375369 373147 90567 88751 135985 139695 141561 139724 121799 118258 121410 123225 136909 138274 403054 432935 1267160 1242801 484664 504864 128907 112438 124318 121147 132756 127589 124335 124976 85662 86620 302168 265420 752496 753618 227115 223469 288942 288775 338789 330545 359036 360929 387091 394446 369893 411238 903990 948431 572895 477638 306676 301197 353965 354871 378970 382908 396364 396461 453663 451831 736957 773615 40.25 69.0 1
12:35:01 2023-10-12 376167 369995 90641 88363 135415 139709 141561 143212 121682 117999 121380 123055 136761 137733 402630 434741 1251332 1231702 491811 504670 128542 112373 124266 121620 132722 127889 124130 124969 85502 86651 299192 266550 747400 755707 225837 224820 288093 290517 339813 328746 357767 360821 387758 392092 371986 414088 900079 944016 574305 479754 306424 301230 356008 354871 377473 384346 394957 400891 453482 450971 745370 776378 40.25 69.0 1
12:35:02 2023-10-12 373862 373830 90600 88816 135381 139913 141432 143412 121598 117999 121391 123159 136727 137772 402915 435316 1262965 1244568 487529 504900 128508 112406 124059 121918 132934 128012 124130 124971 85375 86770 303233 266781 742704 753506 227596 223469 288499 295002 340363 328250 357229 362971 386776 392403 369821 414088 905080 944238 571486 481808 306676 301902 354502 354871 377459 382640 394078 398740 454625 450719 735194 774787 40.25 69.0 1
12:35:03 2023-10-12 373179 371063 90732 88363 135636 139610 142360 143307 121682 117883 121380 122886 137040 137915 403200 433007 1257914 1251309 491514 506515 128694 112373 122689 121936 129306 127876 124473 124871 85545 86706 300171 264633 750749 752970 227596 225666 288178 292054 338242 329778 357193 363741 386524 390638 373675 412843 902708 952502 574305 483862 307341 300386 355756 351844 378898 382336 394669 400862 450933 450496 735194 771649 40.25 69.0 1
12:35:04 2023-10-12 373770 371063 90542 88642 135322 139980 141756 143481 121480 118032 121008 123173 136727 137836 402915 435534 1259703 1240999 486075 504864 128755 112308 124301 121588 133033 127767 124368 124852 85566 86620 302168 264670 751848 754640 228079 223469 288616 295210 338789 329244 359424 360929 385346 392403 373675 415339 905005 942013 581351 479606 306424 302610 354002 354370 376627 385480 395261 396461 451003 451043 740614 773651 40.25 69.0 1
12:35:05 2023-10-12 374308 373980 90732 88642 135543 140429 141756 140245 120031 118354 121356 123225 137038 138440 403735 431501 1265088 1255327 485585 504828 128968 112373 124353 121147 129840 127889 124573 124818 85513 86620 302168 263595 754365 752439 226139 223055 288499 290573 337495 330777 357193 360893 385039 392439 372454 412843 905005 951934 574305 477530 306676 303070 351974 351447 378970 384362 395225 396461 449519 451831 737106 772481 40.25 69.0 1
12:35:06 2023-10-12 379378 371623 90574 88792 135211 140008 141967 139850 121480 118427 121008 123324 136812 138635 403200 435529 1259703 1235321 484664 504864 128755 112308 124353 122002 129420 128012 124454 124594 85534 86620 303407 265420 751238 759066 227435 223469 288942 290819 338824 329813 357731 360205 387939 394723 373111 413795 902395 942905 574305 477717 309028 301232 353965 354621 378898 385751 394645 400228 454753 453450 746171 774602 40.25 69.0 1
12:35:07 2023-10-12 376158 373183 90637 88816 135407 140064 141561 140438 121564 118066 121380 123291 136761 138301 403464 433007 1268962 1246416 483258 504720 128968 112385 124388 121147 132883 127978 124573 124885 85448 86651 303233 265420 756443 753651 227596 223503 288942 290409 338824 330777 356155 362971 387393 394799 372584 412186 903990 950482 574305 480340 306748 301232 354002 353087 379006 383517 396926 398740 454946 451902 738036 774824 40.25 69.0 1
12:35:08 2023-10-12 375901 369960 90732 88359 135535 139709 141890 143412 121631 117999 121380 122886 136795 137733 400478 435423 1251332 1232652 490493 504828 128576 112438 124145 121787 132722 128012 124130 124971 85411 86651 300193 266172 752192 755743 227115 224855 288093 295093 340363 329244 358306 360857 388047 391482 372022 414713 899646 944501 575714 481765 306604 302511 356008 354835 377581 384183 395692 401036 454946 451043 743314 772518 40.25 69.0 1
12:35:09 2023-10-12 373780 372856 90732 88606 135322 139709 141432 143412 119782 118292 121008 123173 136761 137802 402630 435621 1258948 1241881 486838 504864 128152 112516 123938 122119 132750 128313 124130 125384 87190 86920 302168 266550 742514 753651 227596 223503 288738 295419 340327 328516 358306 363484 386503 392439 369857 415007 910020 942869 572895 482526 306712 301691 354752 354116 376663 383482 395261 398777 454625 451043 737916 774200 40.25 69.0 1
12:35:10 2023-10-12 372616 373711 90765 88363 135683 139610 142418 143351 121598 118156 121476 123126 137013 138056 403735 432899 1260561 1251715 491625 504684 129134 112516 124388 121886 133102 127889 124573 125182 85698 86824 303123 264670 750750 752051 227757 224560 288093 290172 338313 330545 357767 363998 386196 392141 374203 413758 903990 946579 566367 482562 307095 302150 355505 351880 378970 383553 396168 400579 450933 450496 734673 770222 40.25 69.0 1
12:35:11 2023-10-12 375149 371363 90574 88638 135326 140072 141150 143412 121480 118427 121008 123239 136765 137836 403200 433079 1259703 1240645 484285 504864 128789 112296 124215 121686 132883 128012 124368 124971 85475 86620 302168 265420 750386 756849 227757 223434 289027 295382 338789 329813 358342 360785 385653 393905 373675 415302 902432 942013 572354 478395 306748 302645 351974 353870 378934 385751 394114 396461 451039 449201 742047 776056 40.25 69.0 1
12:35:12 2023-10-12 375749 373679 90633 88820 135407 139904 141365 140472 121647 118456 120836 123258 136693 138579 403200 430401 1266853 1249933 483913 504045 128968 115149 124457 121620 132986 127589 124539 124594 85513 86470 302168 263923 758453 754070 227596 223089 288942 295524 336786 331314 357193 360929 385346 394446 371897 412843 903769 951934 574305 477566 306784 302858 351974 351483 379006 383553 396364 396425 449590 451867 737695 772555 40.25 69.0 1
12:35:13 2023-10-12 377126 369995 90579 88759 135223 140008 141037 139753 121480 118393 121380 123291 136829 138311 403200 433792 1257914 1233566 486149 504900 128968 112438 124215 121686 129420 128012 124368 124885 85566 86620 301425 265420 750264 759066 227115 224126 288942 290427 338860 329813 357731 360785 388047 394723 372584 414088 902395 942905 574305 478174 309980 300984 354357 354871 378754 384525 394425 398595 454480 453559 747879 774750 40.25 69.0 1
12:35:14 2023-10-12 375411 369990 90736 88638 135655 139869 142084 139627 121480 118066 121380 123291 136936 138301 402930 435529 1267160 1244607 486149 504864 128968 112308 124422 121653 133068 127978 124539 124971 85448 86620 302168 265796 754549 753618 227596 223503 288942 290409 339885 329849 359036 362971 387393 394208 371986 412186 903990 950482 553161 480377 306748 301232 354502 353087 379006 383482 396645 399658 454946 453486 736971 774787 40.25 69.0 1
12:35:15 2023-10-12 375896 371063 90732 88638 135581 139709 141711 143212 121547 117999 121701 122919 136795 138205 403588 435312 1259370 1246574 491699 504720 128831 112438 122603 121820 131836 128053 124420 124594 85534 86651 302168 265237 750872 754186 227115 224855 288210 295147 338682 330777 356155 363741 388047 391817 373939 412222 901075 954735 566367 481092 306712 300740 356008 353870 378934 382944 395802 401182 450967 451198 740265 770222 40.25 69.0 1
12:35:16 2023-10-12 373070 371103 90732 88638 135686 139904 141759 143281 121514 118032 121008 123206 136795 137836 402630 435316 1259703 1242565 487298 504864 128118 112593 123973 122184 129000 128437 124045 125177 85406 86620 302168 265722 740715 754070 226173 223469 288942 295074 338789 329279 359424 360929 385653 393615 373675 413720 904361 943348 567757 477602 307341 302645 354002 353870 376627 385209 395854 398777 451039 451043 737695 773651 40.25 69.0 1
12:35:17 2023-10-12 373821 373711 90571 88784 135373 139771 141900 139853 121715 118292 121207 123192 136590 138082 403698 431038 1262597 1252111 490304 504720 128968 112284 124301 121886 132917 128012 124473 124871 85630 86651 300171 264483 749900 752051 226139 223503 287913 290256 338278 330813 357767 362971 385653 391817 371897 414088 903990 951970 571579 482526 306388 302185 355505 351880 378970 384668 395854 401406 452004 451515 733858 771350 40.25 69.0 1
12:35:18 2023-10-12 376433 371628 90637 88853 135347 139904 141802 143386 121346 118427 121042 123357 136727 138579 403200 435529 1258019 1238879 484664 504864 128968 112438 124249 121718 132825 127924 124401 125005 85502 86890 302168 265232 750629 758529 227757 223469 289027 295174 338824 329813 357767 360785 386539 394446 373675 414125 903718 937601 573317 478395 306820 302858 354357 354726 378682 386695 396890 398632 450823 453595 742617 774565 40.25 69.0 1
12:35:19 2023-10-12 375534 372038 90600 88946 134690 142708 140976 140184 119699 118586 120973 123324 136761 138675 402630 432285 1268962 1246776 483222 504864 128968 112341 124457 121653 129573 127978 124606 124627 85630 86620 296284 264670 755976 754075 227757 224161 288942 290517 338551 331583 356155 362971 388011 394723 374203 412514 902701 952502 574305 477638 306748 301268 351974 354871 378682 383553 394114 396497 454625 453207 737995 774860 40.25 69.0 1
12:35:20 2023-10-12 375635 373976 90732 88638 135564 139906 142262 143551 121547 118066 121380 123088 136893 137875 402630 435423 1251607 1233805 490529 504900 128576 112361 124215 121886 132664 128431 124335 125005 85502 86683 300193 266172 754333 756616 227115 225203 288535 295174 340363 329279 359945 360929 387831 392118 371768 414749 899969 946424 575714 481118 308218 300142 356764 355373 378308 384668 395802 401255 454625 453615 742764 772210 40.25 69.0 1
12:35:21 2023-10-12 373779 371068 90732 88788 136232 139806 141661 143446 121514 118066 121380 123291 136761 137836 403200 436491 1259877 1242838 488641 504936 128576 112738 124059 122151 132629 128348 123755 125297 85406 86952 302168 266172 744392 754186 227757 223538 288942 289934 340399 328746 358847 363741 386847 393338 372325 415339 902628 942905 574305 481808 306712 302150 354502 353870 377724 383553 395261 399376 454304 449166 735895 774824 40.25 69.0 1
12:35:22 2023-10-12 372325 369990 90765 88396 135967 139760 142337 140079 119782 117931 121445 123192 137043 137698 403735 432863 1260524 1252203 491038 504900 128968 112361 122860 122119 129484 127978 124454 124594 85566 86620 302168 264670 752948 751868 226173 224473 287400 290432 338040 330777 357803 363484 385653 391232 371932 414088 903718 953669 573317 482185 307634 302645 355756 351880 378970 384668 396484 400899 450260 451515 733633 773222 40.25 69.0 1
12:35:23 2023-10-12 376433 371998 90736 88962 135347 140170 141432 140019 121514 118461 121042 123324 136761 138482 402630 433147 1258056 1238879 484431 504864 128879 112341 124249 121918 132842 128012 124368 124627 85529 86620 302168 264670 753443 756922 227757 223434 288942 295174 338824 329849 357767 360195 386267 394169 373675 414125 903792 943348 576096 478056 306784 302645 351974 354871 378970 386465 396742 400798 453337 454236 742654 774639 40.25 69.0 1
12:35:24 2023-10-12 375332 373188 90580 89064 135067 140395 140843 140665 121278 118625 120973 123357 136590 138792 402630 431377 1267160 1247703 484602 504828 128968 115115 124422 120981 132801 127624 124573 124594 85662 86620 303822 264296 763624 752403 227596 223503 288942 294965 338313 331583 356155 360929 387429 394723 373939 412222 902664 951155 570077 477602 306748 301268 351974 354370 381150 384398 396926 396425 451075 452889 740088 774787 40.25 69.0 1
12:35:25 2023-10-12 377766 369990 90736 88638 135543 139709 141661 143481 121568 118032 121380 123291 136795 137802 402630 434167 1253421 1229991 486629 504864 128789 112438 122602 121918 132917 128012 124368 124799 85502 86651 316378 265984 750263 756885 225837 224698 288824 290409 340649 329778 357767 360929 388047 393615 372620 414845 899535 944501 573317 481118 309138 300423 356008 355876 378451 385066 395058 401182 454946 450496 744198 774361 40.25 69.0 1
12:35:26 2023-10-12 374199 371959 90703 88759 135577 139806 141432 140278 121749 118066 121042 123206 136795 137836 400425 435423 1262634 1244644 488346 504900 128542 112593 124128 122119 132750 128259 124536 125177 85406 86952 302221 266928 742812 753117 228133 223538 288942 295093 340914 329244 358306 363998 387429 393338 372058 415007 902701 945609 572895 481844 306712 301973 354752 354871 377193 383197 395297 399376 454946 449166 735789 774824 40.25 69.0 1
12:35:27 2023-10-12 372915 369995 90798 88396 135573 139709 141890 143377 122188 117864 121510 123126 137126 137698 403449 432967 1257803 1251752 491662 504684 128968 112329 124444 121653 132926 128012 124783 124885 85572 86620 303407 264670 753561 752970 228079 223538 287688 290432 338278 330813 357767 363998 386812 391817 371897 414125 902708 946543 566367 482185 306208 302185 355756 351880 378970 384668 396484 400899 449023 451198 733633 770222 40.25 69.0 1
12:35:28 2023-10-12 375103 373980 90769 88792 135441 139895 141432 143386 121581 118427 121042 123324 136795 138255 402630 433079 1256238 1239237 484664 504509 128968 112329 124249 121686 132952 128012 124163 124627 85502 86620 302788 264670 751238 756885 227757 223469 288942 295038 338824 329849 358342 360821 385724 394169 373675 415339 903718 942013 573317 478395 306748 301901 354002 354621 378934 384183 394982 396533 454144 454520 744342 776609 40.25 69.0 1
12:35:29 2023-10-12 375332 371517 90604 88881 135450 139904 141361 140347 121513 118687 120973 123357 136761 138938 402630 431415 1268061 1249080 485117 504864 129147 112329 124491 121147 132836 127624 124804 124560 85609 86470 303407 263923 753160 752439 227596 223469 288273 295455 337803 331852 356191 362717 386883 394723 371932 412880 905005 951155 573317 477638 306676 302150 351974 353870 381150 384404 394078 396497 451039 453243 739563 774274 40.25 69.0 1
12:35:30 2023-10-12 377770 369995 90765 88670 135577 139904 141561 143481 121581 118066 121042 123291 136795 138255 402630 434096 1254347 1233566 489187 504936 128789 112438 124215 121951 132842 128012 124368 124971 85449 86683 300193 266172 754332 756885 225837 224855 288942 294965 340399 329813 358342 362450 388047 393303 372620 414713 899943 943833 575714 481118 311416 300738 356008 355876 378487 385451 395375 401073 455875 453595 744983 773688 40.25 69.0 1
12:35:31 2023-10-12 374044 373411 90732 88905 135653 140000 142360 143551 121682 118066 121476 123159 137140 138403 403200 436034 1261665 1242801 488257 504864 128542 112593 124180 122151 132629 128313 124130 125297 85502 86952 299806 266739 740533 754186 228079 224126 288942 295565 340914 328782 358342 363998 387357 394169 372884 415302 905917 942905 574305 482526 307779 301759 355003 354370 377724 383517 395854 399977 450642 449201 736833 774787 40.25 69.0 1
12:35:32 2023-10-12 376250 370030 90732 88638 135577 139904 141703 143481 121514 118066 121380 123291 136765 137802 403200 431584 1250683 1240999 488987 504864 128968 112438 124422 121951 132986 128224 124573 124885 85513 86620 302788 263070 753684 758529 227757 224473 288824 293297 339680 331260 361850 360569 387831 393124 375795 415191 900926 948249 573317 479413 308520 300913 355003 351880 378682 386695 396645 400506 450751 451163 746432 774047 40.25 69.0 1
12:35:33 2023-10-12 376424 369990 90546 88853 135322 139904 141432 140245 121514 118393 121008 123324 136727 138579 402630 433048 1259703 1237117 484431 504472 128968 112438 124422 121653 132883 127624 124771 124885 85566 86651 299197 265232 753565 756885 227596 223434 288942 295093 338824 330509 357731 360461 386812 394446 373411 414713 903349 937529 574305 477717 308556 302610 351974 354871 378934 384497 396364 396461 453627 451163 743854 776609 40.25 69.0 1
12:35:34 2023-10-12 375717 373980 90505 89060 135212 140295 140943 140959 121513 118654 120836 123767 136624 138536 402630 431794 1268962 1247703 482771 504828 128968 112275 124457 121230 129844 127950 124539 124594 85598 86651 302788 264670 752964 752970 227757 223503 288942 290819 338789 331816 356191 362971 388011 394723 373939 412806 905005 951155 575714 477638 306784 301938 351974 354871 381150 384668 396926 396461 452944 453171 737990 774824 40.25 69.0 1
12:35:35 2023-10-12 375447 369955 90765 88642 135577 139806 141661 143412 121547 118032 121668 123088 137175 137767 402630 433919 1250443 1233566 489419 504864 128755 112438 124215 122119 132756 128046 124335 125005 85470 86920 302788 266172 751317 754640 227596 224890 288499 295382 340363 329279 358306 360929 388047 391817 372584 415302 899868 942869 566367 477566 306784 302579 356980 355227 377473 384795 396890 401109 450570 450971 742241 773847 40.25 69.0 1
12:35:36 2023-10-12 373029 371028 90699 88638 135564 139904 141907 139961 121681 118032 121311 123088 137147 137836 403164 436070 1260598 1242801 487335 504864 128364 112516 124180 122184 132629 128437 124373 125264 85502 86770 305198 265347 741697 754640 228402 223469 289158 295492 338824 329778 359424 362971 385689 393579 373939 413720 903990 942013 576595 477530 306712 302645 354002 354370 377193 385751 396448 399340 451003 451043 740088 774200 40.25 69.0 1
12:35:37 2023-10-12 377234 369986 90728 88642 135674 140008 142262 143507 121514 118032 121380 123291 137216 137897 402630 429720 1254347 1240999 489464 504472 129465 112308 124699 121147 129751 127624 125128 124560 85705 86497 304447 263736 764696 756922 227971 224629 288942 289304 337768 332589 357767 360569 387758 393293 375988 413318 901282 955205 568626 479000 309320 301972 355720 354370 381150 384923 395802 399977 452214 453207 743817 770222 40.25 69.0 1
12:35:38 2023-10-12 379378 369990 90633 88763 135322 139904 141399 143481 121480 118427 121008 123324 136761 138448 402630 433079 1259703 1235358 486112 504900 128789 112373 124249 121951 132842 128012 124539 124971 85502 86651 302168 265682 750143 759066 227115 224161 287862 295174 339849 329849 357767 360821 388047 394723 373147 415007 902708 944977 575714 478395 309975 301232 353820 353122 378934 385209 395522 399695 454946 453486 744652 774860 40.25 69.0 1
12:35:39 2023-10-12 374308 370811 90765 88638 135577 139514 141890 143212 121665 118032 121464 122886 137209 137767 402630 433043 1258808 1246416 491112 504081 128968 112341 124422 121886 132917 128012 124454 124627 85481 86824 302168 264981 752826 754075 227757 224751 288499 290573 338682 330634 360824 365028 388011 391782 371601 414713 903349 956560 575714 482526 306748 301232 354419 354152 378862 383213 395261 401255 450967 450827 735789 770258 40.25 69.0 1
12:35:40 2023-10-12 375369 369955 90798 88363 136263 139514 142350 143142 121716 117917 121583 122919 137080 137767 400741 435615 1248668 1238879 492511 504670 128576 112438 124215 121918 132842 128046 124368 125348 85566 86770 302168 265044 748638 756885 227757 224161 287688 290432 338824 329778 359967 360929 387722 391232 371897 413720 901429 948395 573490 479754 308556 301938 354135 351880 378343 385572 397671 401531 450787 451043 745370 773297 40.25 69.0 1
12:35:41 2023-10-12 375031 373716 90633 88849 135936 140008 142163 143516 121514 118066 121307 123225 136812 138294 402915 433079 1261702 1243762 484664 504900 128968 112361 124422 121751 132883 128012 124368 124971 85481 86620 302168 265200 751359 755780 226173 223469 288942 295455 338860 330777 359931 360893 386232 394169 373675 413756 903990 942013 578533 479073 306712 303106 354002 354370 378934 385751 395261 398777 451039 450791 737150 774237 40.25 69.0 1
12:35:42 2023-10-12 378232 369999 90765 88638 135573 139731 142108 143481 121514 118066 121380 123206 136761 137836 402630 429791 1257914 1241918 488641 504900 131209 115035 124613 121653 129840 127658 124606 124594 85566 86802 302168 265342 757852 755743 227435 224507 289027 289955 338539 332355 356155 360857 388047 393579 373985 412550 899535 956560 573317 479377 309392 301760 355538 354798 382192 385644 395802 399977 451039 456166 745332 773615 40.25 69.0 1
12:35:43 2023-10-12 378195 369960 90732 88638 135539 140527 141649 139986 121547 118066 121583 123324 136795 137836 402630 433792 1254347 1231740 487257 504634 128576 112373 124388 121918 132883 128046 124335 124969 85534 86770 302168 265796 750508 759066 225837 224507 288942 295093 340638 329849 358342 360929 389988 394446 373147 415007 901429 942905 575714 477530 309975 300036 355505 353122 378934 385209 395251 400616 452390 450496 745424 773688 40.25 69.0 1
12:35:44 2023-10-12 373179 372920 90765 88396 135892 139610 142360 143347 121716 117999 121668 122919 136872 137832 402630 433043 1257914 1246416 491811 504670 128789 112373 124388 121686 132917 128190 124539 125175 85545 86620 300171 264670 753069 753541 228240 225344 288594 290247 338682 330670 360056 364512 387578 392225 374167 414566 903990 953852 572448 482562 308657 303296 354383 353870 379006 383517 398878 401815 450967 451515 735789 771387 40.25 69.0 1
12:35:45 2023-10-12 375369 369995 90765 88363 136021 139514 142350 143412 121631 118211 121583 123121 137080 137836 403200 433303 1250045 1240999 488803 504864 128968 112438 124370 122151 132917 128135 124573 124971 85513 86651 302168 263664 767502 758529 226139 224473 289027 291317 337732 332054 359967 360929 388011 392439 373607 415339 902158 950482 573317 478734 308592 302150 355003 351880 378970 384183 394078 400324 452288 454520 746432 772746 40.25 69.0 1
12:35:46 2023-10-12 376177 371517 90662 88849 135437 139904 141561 140405 121681 118427 121042 123357 136995 138632 403303 433688 1260598 1239762 484664 506809 128742 112329 124388 121853 132825 128012 124573 124594 85566 86802 302168 264670 749173 757867 226173 225666 288942 295093 339610 330813 358306 360785 386883 394723 374203 414713 903990 937565 575714 478137 308592 301830 354002 354871 378970 384183 396645 398777 454304 451515 742727 774824 40.25 69.0 1
12:35:47 2023-10-12 377502 372847 90732 88638 135683 139906 142262 143355 121547 118066 121042 123291 136893 137875 402630 433043 1257021 1240999 490415 504900 128879 112373 124249 121718 132825 128012 124368 124971 85539 86651 302168 264670 751963 754640 227115 224507 288535 289550 338824 331816 358527 360893 388047 393351 373939 412551 901429 956486 567757 479680 309980 302866 355756 354871 381958 384525 395655 400717 453500 453065 741640 772518 40.25 69.0 1
12:35:48 2023-10-12 377502 372022 90567 88849 135526 139904 141661 143481 121514 118066 121426 123192 136761 137836 402630 434132 1254310 1231740 489024 504900 128789 112438 124249 121918 132698 128046 124368 124885 85470 86770 302168 265796 752908 757993 225837 224664 288942 294793 340399 329813 358306 360929 388047 394446 372884 414713 901790 942869 574305 477566 309975 302010 355003 355191 378934 385209 394682 400579 451756 450531 748562 774237 40.25 69.0 1
12:35:49 2023-10-12 373775 369990 90765 88642 135893 139709 141890 143212 121581 117917 121380 122919 137114 137767 402630 433084 1257914 1246416 491811 504900 128968 112341 124422 121686 132883 128046 124454 124627 85481 86620 302168 264670 752414 752051 227596 224855 288093 292159 338610 330527 361080 365028 387939 392225 374203 414566 904931 956560 575714 482867 306748 301268 354454 351555 378682 383339 394114 401219 451003 451831 739210 774399 40.25 69.0 1
12:35:50 2023-10-12 375369 370851 90798 88363 135918 139514 141924 142942 121699 117639 121668 122549 137209 137637 400144 434096 1248668 1238879 492511 504864 128576 112438 124042 122151 132750 128046 124163 125005 85539 86802 302168 265420 756586 756314 227757 224507 287310 290193 339849 329279 359135 360929 388011 392141 373147 415449 899943 947019 575714 479754 306856 301938 354454 354370 377796 385209 394114 402107 451075 449236 741676 774361 40.25 69.0 1
12:35:51 2023-10-12 375186 370030 90574 88792 135577 139904 141661 140019 121514 118427 121042 123324 136761 138482 400478 431717 1263567 1250258 486039 504117 128968 112373 124457 121686 132926 128197 124783 125096 85852 86824 302168 263777 755607 753117 228402 223400 288906 290326 338135 331278 357731 362971 385653 393351 376291 414566 903990 951970 575714 477602 307998 302785 355003 351880 379006 385209 396484 399376 450260 451867 733743 772518 40.25 69.0 1
12:35:52 2023-10-12 376438 370026 90765 88670 135543 139904 141661 143281 121514 118066 121663 123206 136795 137836 402630 430432 1254347 1241955 488331 504828 128968 112296 124491 121686 132926 128012 124573 124627 85487 86620 302168 263070 752818 758529 227757 224507 289027 290432 337768 331852 359159 360929 388047 393615 373607 415339 901149 951155 573317 478395 309065 302360 355971 351627 380933 386566 396890 400753 451967 452747 742397 773297 40.25 69.0 1
12:35:53 2023-10-12 378037 371923 90641 88885 135355 140099 142102 140796 121715 118591 121549 123357 136795 138613 402980 435312 1258948 1237117 483258 504900 128762 112406 124336 121951 132952 128046 124573 124971 85598 86802 302168 265420 753810 759066 226139 223538 290540 295093 339885 330849 358342 360857 388047 394723 373675 415007 903990 945681 566367 477717 309247 302610 354002 352134 379006 384218 395802 400798 454946 451515 746114 774860 40.25 69.0 1
12:35:54 2023-10-12 376701 370034 90765 88634 135896 140008 142462 143529 121581 118066 121583 123121 137178 137897 400706 433079 1257914 1244644 491461 504900 128879 112373 124284 121886 132894 128046 124573 124971 85566 86651 302168 264670 753810 752439 227435 224890 288954 290397 339610 331314 359982 364919 390061 392154 374587 413978 903953 956012 570077 481699 306315 301091 356764 354370 379006 383553 394078 402136 450895 453378 740088 771934 40.25 69.0 1
12:35:55 2023-10-12 375103 373152 91106 88638 136012 139700 142384 143212 121817 117917 121753 122919 137400 137541 400425 434777 1248875 1239200 491811 504900 128611 112438 124128 122184 132733 128348 124368 125038 85566 86893 300193 265796 747914 758797 225981 224664 288214 291317 338860 329849 362108 360929 388047 392128 373048 414048 902432 950885 573317 479754 308628 302185 355756 351880 378380 384183 394669 401182 450613 450755 744983 772247 40.25 69.0 1
12:35:56 2023-10-12 375113 371588 90732 88914 135407 140295 141432 141026 121446 118789 120973 123933 136727 139132 402915 431776 1268962 1247628 483186 504864 129327 112406 124543 121886 129666 128122 124573 124594 85609 86824 302168 264415 754971 757271 228240 224560 290576 292054 338610 332643 360056 363595 387975 395836 372977 413428 906561 953816 569147 477602 306784 302114 353965 355191 381217 384938 395225 398740 453627 453207 740093 777064 40.25 69.0 1
12:35:57 2023-10-12 377766 369960 90732 88638 135645 140008 142360 139753 121682 118066 121430 123291 137231 137879 402630 432362 1257914 1242764 490378 504828 128968 112661 124388 122151 132836 128190 124573 124971 85609 86824 300171 265232 750264 755707 227435 224855 288942 290044 339813 331780 356942 362971 390242 393579 372453 412806 902068 954699 574305 477566 309501 301197 356008 354621 382047 384076 396106 400964 453822 454410 743251 773934 40.25 69.0 1
12:35:58 2023-10-12 373179 369995 90732 88914 135535 139904 141857 139919 121682 118066 121634 123291 136761 138220 402630 436455 1261665 1245887 488068 508611 128605 113048 122347 122403 129395 128368 124320 125490 85534 87158 302168 266403 745258 753506 228079 224473 289000 291358 341874 329475 359135 363998 387702 393882 372865 415339 905005 945609 573317 482526 306748 302808 355505 354871 377724 384668 396412 399977 455643 450461 736833 774787 40.25 69.0 1
12:35:59 2023-10-12 371728 369929 90765 88610 135893 139709 141899 143177 121631 118032 121549 123113 137179 137802 403200 432971 1258808 1250378 491001 504828 128968 112593 124422 122151 132894 128197 124573 124971 85545 86802 302168 264670 751846 753506 226173 224820 288093 291388 338824 331547 358306 364770 387666 392439 375685 415007 905732 955248 567757 482758 307998 302928 356764 354261 378826 385337 396484 401182 450931 451867 734673 774602 40.25 69.0 1
12:36:00 2023-10-12 376387 369955 90732 88796 135543 139904 141756 139949 121682 118066 121380 123206 136761 138220 403200 432777 1251332 1240962 488036 504828 128789 112506 124422 122002 129488 128190 124539 124971 85513 86770 302168 263850 753317 756218 228079 224820 288942 291980 338242 330813 359931 360929 388011 392403 376291 413720 903349 948431 565499 479073 306604 302843 355505 351880 378970 384148 396926 400543 450629 451128 744946 770258 40.25 69.0 1
12:36:01 2023-10-12 374838 371068 90732 88792 135539 139926 141995 141205 121598 118393 121583 123324 136985 138220 402630 432755 1268962 1246416 484737 504900 128968 112438 124422 122119 133119 128224 124573 124971 85545 86770 302168 265608 754046 755182 228402 225152 290653 290939 340734 331673 360056 364512 387831 395764 372965 413575 905005 951155 574305 482524 309613 302678 355505 354149 381150 384398 395261 400433 456052 452854 737953 776512 40.25 69.0 1
12:36:02 2023-10-12 375040 369960 90765 89064 135765 139904 141890 143481 121716 118032 121668 123173 137175 137767 403200 433043 1257914 1246416 491537 504864 128968 112438 124457 122119 129573 128224 124539 124971 85545 86770 302168 265044 749536 753506 227757 225238 288738 290573 339575 331278 358306 364650 388047 392439 371932 415007 903990 956085 575319 482526 308556 301268 354419 354370 378970 384369 394114 400964 450751 455163 739210 774399 40.25 69.0 1
12:36:03 2023-10-12 373779 371932 90765 88845 135657 140008 142360 143686 121514 118427 121380 123324 137324 138294 403200 435529 1258948 1242838 486641 504828 128968 112593 123032 122422 129929 128197 124716 125197 85609 86856 300171 265310 750629 756328 229428 224438 288942 289806 339813 329813 360294 363375 386776 394446 374203 414376 906561 942013 575186 477566 307998 303106 355003 354621 378329 385500 396448 399941 453627 449236 741141 774200 40.25 69.0 1
12:36:04 2023-10-12 374569 370030 90732 88759 135573 139904 141661 143412 120048 118032 121380 123291 136727 138220 403200 431038 1263258 1252111 488840 504828 128968 112406 123032 121886 133137 128012 124573 124971 85630 86802 300171 264296 751724 752051 226876 224664 288535 290326 339550 331547 358306 363484 386812 392403 373012 416284 903990 955735 575714 483862 308218 302999 356008 353761 378862 385644 396376 401000 452140 451831 734673 771350 40.25 69.0 1
12:36:05 2023-10-12 375167 369955 90942 88849 135874 139904 141661 143412 121514 118470 121391 123291 136795 137802 402630 430432 1250647 1239200 487529 504864 128789 112341 124388 121853 132842 127978 124539 124971 85545 86620 302168 263106 752826 756885 227757 224507 288942 290467 337768 331314 359931 360893 387781 392439 373607 413720 902068 948431 570537 479073 308810 302150 355505 351844 378934 384183 394078 400899 450224 451515 742471 770222 40.25 69.0 1
12:36:06 2023-10-12 375103 370034 90637 88978 135512 140197 140976 140798 121446 118823 121008 123390 136727 138710 402630 431342 1268061 1248192 482467 504634 129237 112361 124578 121230 129573 127889 124606 125136 85545 86770 302168 264670 765613 754186 226139 224161 290950 292155 338575 332572 359982 363668 389938 395836 375264 413282 908495 951682 587910 480304 308556 302610 353965 355515 381922 385173 395225 398777 454625 454198 739830 774787 40.25 69.0 1
12:36:07 2023-10-12 377890 369929 90732 88755 135564 139904 141890 143481 121598 118032 121583 123291 137328 137802 402630 431843 1259703 1240999 488951 504864 128968 112373 124422 122344 133019 128046 124539 124971 85598 86920 302168 264342 749294 754640 227435 224855 288942 289955 338860 331816 356155 360929 388047 393267 374203 412806 901429 954735 573317 477494 309538 301232 355756 354370 382228 384668 395802 401219 453627 454233 742088 774361 40.25 69.0 1
12:36:08 2023-10-12 373743 373411 90765 88670 135535 139917 141759 139749 121514 118066 121380 123206 137080 137841 402630 435082 1263567 1244644 487565 504900 128755 112438 124388 122614 129573 128444 124406 125509 85609 86952 303233 266634 751829 754691 228402 224682 288906 292054 341394 329742 358306 364512 388011 394159 372439 415302 902664 947688 572895 482380 306748 302610 355003 353652 378898 383553 395261 400579 453096 450755 735867 774824 40.25 69.0 1
12:36:09 2023-10-12 372580 369924 90798 88396 135889 139532 141995 143212 121716 117999 121499 122886 137175 137920 402630 433007 1257914 1246416 491112 506772 128789 112329 124422 121918 132917 128012 124454 124852 85598 86770 302168 264670 750386 751365 227757 225274 288210 290220 338824 331278 358306 364512 388011 392368 371897 414713 902432 946543 573317 484896 308952 301901 357486 354439 378862 383375 398362 401961 450823 454878 737106 773847 40.25 69.0 1
12:36:10 2023-10-12 373775 371099 90732 88792 135543 142550 141661 139952 121514 118427 121380 123324 136761 138432 402410 432890 1262965 1244186 486331 505907 128865 112516 124630 122119 129577 128087 124335 124971 85545 86770 302168 264670 751481 757276 226806 225666 288942 290158 338575 331260 360510 362971 387120 394169 374203 414340 905080 942013 578533 479569 306748 302714 355003 354871 378631 384148 396484 399695 450642 450496 741668 774786 40.25 69.0 1
12:36:11 2023-10-12 375369 373447 90732 88792 135619 140008 141967 143512 121480 118066 121042 123324 136846 138333 402345 430396 1263567 1252111 487492 504864 128968 112361 124457 122151 132926 128012 124606 124971 85609 86861 302168 264296 756600 752970 227228 224473 288942 290502 338789 333235 361593 363266 386524 393293 376328 414897 911970 956560 567757 482144 306532 304315 355505 351591 379006 385480 400325 399832 450895 453171 736870 773615 40.25 69.0 1
12:36:12 2023-10-12 376857 373188 90732 88666 135670 140008 142262 143503 121514 118066 121380 123121 136842 137888 402915 429756 1254347 1239200 487565 504081 128968 112438 124457 121853 132928 127889 124573 124594 85634 86620 300171 262884 760981 756922 227757 224820 288942 290167 337768 332823 359135 360893 388047 394459 374168 415302 902708 952502 577123 479073 309028 302150 355505 353870 381150 384183 396926 400899 452040 453243 744836 770258 40.25 69.0 1
12:36:13 2023-10-12 374308 372847 90670 88792 135134 142647 141009 140104 121547 118427 121042 123291 136761 137841 402630 432362 1265406 1246416 481822 504864 128968 115023 124457 121918 129573 127889 124573 124627 85735 86856 302168 265237 759898 754186 228402 224751 290662 291642 339670 332140 360056 363741 388011 393532 374203 413795 906904 951155 573317 480377 308592 302645 354967 353936 381689 384668 395261 399376 451756 453243 737990 774824 40.25 69.0 1
12:36:14 2023-10-12 376433 372022 90769 88796 135577 139904 141661 143281 121547 118032 121380 123121 136795 137836 402630 433007 1257021 1241918 490378 504472 128968 112438 124422 121686 133102 128012 124454 124971 85513 86651 302168 264670 752048 752439 227115 224890 288942 290573 339813 329528 356155 363484 387463 393579 371897 412843 902432 956122 561947 480377 309538 300986 353887 354398 381740 384076 396143 401073 450895 453772 744309 773847 40.25 69.0 1
12:36:15 2023-10-12 372988 369960 90765 88634 135355 139904 141466 143481 121514 118066 121042 123291 136808 137836 402630 434741 1259370 1245887 488068 507529 128440 112670 124370 122119 129598 128300 124439 125043 85614 86856 303407 264670 760301 754676 226841 225666 289023 289920 339813 331314 360510 360929 386668 394723 371861 414376 905005 942013 573317 479073 306640 303142 354502 352099 378934 384183 396448 399695 453663 450496 742010 774860 40.25 69.0 1
12:36:16 2023-10-12 374308 373415 90732 88792 135530 139895 141432 143351 121514 118100 121008 123324 136761 138255 400478 430647 1263567 1252074 487036 504864 128968 112438 124457 122151 132801 127801 124573 124560 85608 86651 302168 263923 754050 752051 226876 224161 289027 290604 338789 331816 358306 362971 386232 393408 376328 414749 907588 956560 573317 481802 307854 303852 355468 353725 378862 385209 396520 399977 450967 454842 735174 772481 40.25 69.0 1
12:36:17 2023-10-12 377355 370026 90732 88885 135453 140519 141777 140796 119782 118586 121410 123291 136947 138606 403464 435497 1261457 1238362 483222 504900 128968 112438 124457 122370 129488 128190 124539 125005 85597 86620 302168 265122 751361 758529 226139 224161 287967 295492 340363 331314 358342 360857 388047 395984 374203 415302 904436 945681 575714 477717 309538 302645 354002 353087 379006 384183 396364 399376 454946 451902 746643 774824 40.25 69.0 1
12:36:18 2023-10-12 374308 369964 90769 88853 135249 142729 141967 139946 121547 118066 121499 123206 136876 138311 402630 433048 1267237 1246416 483258 504828 128968 112361 124457 121853 129772 128012 124573 124627 85551 86620 303123 264670 758486 754112 228402 224995 290576 291230 340220 331709 360056 363925 387831 396394 374203 413758 903806 951155 572895 482487 308662 302114 354002 355766 381150 384959 398055 398813 455589 453243 737695 774860 40.25 69.0 1
12:36:19 2023-10-12 376433 371402 90736 88638 135577 139709 141890 143481 121547 118066 121414 123121 137080 137802 400443 433079 1257914 1242838 491112 504472 128968 112373 124422 121653 132767 128224 124454 124971 85512 86651 302168 264670 750022 752439 227115 224890 288942 290193 339849 331278 356155 363484 387463 393618 371897 412843 902432 956158 571486 480413 309538 301197 354171 354621 381150 384398 396180 402136 450787 455193 742274 773847 40.25 69.0 1
12:36:20 2023-10-12 373220 369964 90732 88824 135577 139904 141661 143516 121547 118032 121583 123324 136761 137836 402630 435387 1261739 1242838 487183 507529 128515 112902 122603 122487 132895 128670 124235 125523 85396 87158 302168 266062 742561 754186 228079 224507 288942 290370 341659 329404 359388 364512 388011 394182 373147 416483 902701 944941 572895 482526 306784 302610 352333 353122 378329 384668 396484 400579 453060 450496 736870 774824 40.25 69.0 1
12:36:21 2023-10-12 369956 371986 90798 88396 135799 139806 141890 143246 121547 117999 121583 123121 137114 137802 402630 433106 1256275 1248446 491811 504864 128968 112438 124249 121951 132836 128046 124539 124799 85487 86651 299197 264670 748642 752051 227596 224890 288539 290573 338860 329492 358306 361995 388047 392439 371601 414713 905080 957844 570077 482416 308447 301126 357016 354293 378826 383375 398055 402246 451003 451902 740088 771387 40.25 69.0 1
12:36:22 2023-10-12 373779 369857 90765 88670 135445 139904 141466 139919 121480 118224 121307 123192 136936 139009 402520 432899 1260561 1244186 485293 504328 128831 112329 124388 121686 132767 128012 124454 125216 85705 86770 302168 264670 750827 754603 228402 223538 288942 289991 339849 330813 360546 362971 386883 394446 374203 414412 903769 942013 566367 477566 306748 303142 354502 353616 377760 384183 396484 399977 453663 449201 739867 773688 40.25 69.0 1
12:36:23 2023-10-12 374044 369960 90765 88396 135585 139806 141983 143446 121514 118100 121380 123121 136761 137836 401164 430432 1262634 1252148 488877 503408 128879 112373 124336 121653 132767 127624 124539 124594 85513 86620 299197 264296 748569 751477 226208 224647 288139 293297 338575 331171 358703 364770 386704 392297 375264 415154 903953 951934 567757 481844 306388 302645 356727 353798 378970 384668 396520 401255 452140 453837 734779 770258 40.25 69.0 1
12:36:24 2023-10-12 375369 372584 90893 88670 135573 139917 141424 143486 121514 118066 121414 123239 136795 137841 402630 433043 1247070 1239237 489919 504081 128879 112361 124249 121853 132859 128046 124368 124971 85481 86802 299197 264670 752151 756653 226139 224698 288214 291352 338824 330813 363139 362971 388047 392128 373048 414376 902432 948162 573317 479073 306838 302185 356008 351880 378704 383077 394078 401219 450931 453486 746432 773810 40.25 69.0 1
12:36:25 2023-10-12 373985 369995 90670 88670 135539 140170 141703 143281 121514 118100 121042 123324 136765 138255 402060 430481 1263567 1253098 484664 504117 128968 112373 123032 122086 129844 128197 124817 124904 85582 86797 302168 263555 771519 757271 228402 223365 288906 290432 338551 332625 358342 360677 386088 394723 373607 414125 906561 955772 575714 477602 306820 304066 354002 351880 380896 385209 396484 399376 450931 453207 736870 774515 40.25 69.0 1
12:36:26 2023-10-12 376259 369960 90769 88670 135687 139911 142163 143503 121547 118066 121583 123121 136863 137918 402345 429760 1254347 1241903 489024 504509 129465 115183 124526 121620 129662 127624 124606 124594 85641 86621 301123 263106 755752 756922 226139 224507 288942 289841 337768 332859 358342 360929 388047 394169 374765 415007 901429 946615 570537 478889 309980 302360 355971 353798 382228 386839 396926 401073 452177 453737 745364 770222 40.25 69.0 1
12:36:27 2023-10-12 374308 369964 90765 88638 135436 139904 141466 140245 121547 118066 121414 123206 136936 138432 402374 432791 1270767 1248117 483149 504756 129134 112661 124839 122151 129751 128224 124573 125005 85513 86792 301425 265195 750382 753117 226139 224664 288675 291610 340112 331852 357516 363741 388047 393791 371671 413832 905005 951155 573317 480413 308592 302645 354752 353688 381689 384668 395261 400013 455912 453243 737990 774860 40.25 69.0 1
12:36:28 2023-10-12 375979 369960 90765 88670 135577 139806 141890 143481 121547 118032 121583 123121 137114 137836 402630 433079 1257021 1243679 490415 504864 128968 112593 124284 121918 132952 128314 124573 125005 85577 86802 302168 264670 752704 755743 227435 225238 288942 290573 339599 331063 359982 363852 390794 393436 375264 412733 903238 958756 566367 481322 309975 301232 354419 354621 380896 384382 394150 402429 453271 455521 738462 774124 40.25 69.0 1
12:36:29 2023-10-12 372661 373452 91152 88784 136052 140391 142360 139850 121765 118292 121376 123225 136943 138339 402593 435351 1259840 1245458 488766 504936 128118 112747 124145 122385 132595 128795 124373 125384 85534 86984 302168 265911 742814 757924 226806 224507 288942 290361 339778 329778 360510 363998 387939 394723 371897 414376 903942 944414 575714 480304 306712 303106 355505 354871 378041 385751 396520 400579 454625 450683 741233 774552 40.25 69.0 1
12:36:30 2023-10-12 373215 369999 90765 88759 135568 139828 141214 139525 121598 118032 121549 123206 136727 137802 402915 430396 1263493 1253893 490267 504828 128968 112373 124474 122119 129484 128012 124783 125182 85646 87095 302168 264114 751238 753618 228725 224751 288906 291176 339396 331368 358235 364512 387393 392403 373012 415044 903990 951934 575714 482867 306676 302928 354383 353870 381150 385480 396556 401787 450895 451867 734774 770222 40.25 69.0 1
12:36:31 2023-10-12 375901 369929 90904 88792 135543 139926 141799 139790 121480 118032 121464 123291 137046 138317 402630 432971 1249760 1241903 490230 504436 128968 112438 124422 122151 133102 128609 124539 125177 85577 86952 299197 264670 748786 758797 228079 224820 289027 291761 338753 331278 362108 362971 388047 392403 374168 414340 902395 950885 574305 479754 309283 302610 356727 353580 381425 387276 398055 401073 450787 450611 746702 774124 40.25 69.0 1
12:36:32 2023-10-12 374308 369964 90530 88914 135573 139904 141432 140538 121480 118625 120973 123357 136727 138675 402060 430161 1268696 1252570 485144 504684 129258 112438 124874 122086 129934 128115 124850 124871 85705 86829 302168 263886 753179 754335 228402 225666 288942 290361 338515 332823 359835 363925 387975 393481 373572 414713 905258 953757 567757 477602 309028 303106 353965 354621 382318 385751 395261 398740 451003 454733 741141 774552 40.25 69.0 1
12:36:33 2023-10-12 377051 369960 90765 88792 135662 140008 142360 139753 121682 118066 121549 123291 136855 138289 402630 429366 1257914 1240999 488987 504828 129327 112308 124804 121588 129840 127589 124950 124560 85630 86890 300171 264483 754722 755707 227757 224820 288942 290044 338824 333328 357193 360893 387795 393882 375951 413758 901245 957917 570537 479000 309793 302432 355971 355624 382498 385751 396364 401219 454070 454410 744836 772445 40.25 69.0 1
12:36:34 2023-10-12 374308 372847 90736 88853 135783 140168 141986 140459 119782 118292 121495 123225 136624 138313 402199 436416 1268696 1242801 487293 504864 128968 112361 122946 122151 129573 128012 124573 124971 85630 86890 303233 265796 750751 753117 228079 224820 289027 291024 341430 331780 357767 363998 388047 395836 373147 414088 905005 951155 591037 481808 308556 302822 355756 354184 381150 384668 395261 401182 456234 453207 737916 777064 40.25 69.0 1
12:36:35 2023-10-12 375067 369920 91067 88759 135577 139904 141890 143412 121716 118032 121668 123088 137175 137802 402630 433043 1257914 1244036 491424 504472 128968 112438 124422 122151 132952 128245 124539 124938 85513 86920 302168 264378 751359 755718 228079 225448 288906 292164 339706 331601 360824 364992 390721 393400 372715 414088 903990 957511 571486 482380 309465 301655 354419 354871 378682 383232 394078 402429 453627 452854 740088 772210 40.25 69.0 1
12:36:36 2023-10-12 373944 370042 90798 88638 135983 139904 141899 143412 121749 117883 121583 122919 137404 137541 402915 434706 1249760 1236237 489419 504864 128576 112593 124215 122184 133119 128437 124335 125177 85534 87160 302168 265796 747754 754567 226139 225552 288093 289955 340878 329778 359424 362971 390242 392403 373675 414012 901392 944941 565499 479754 309028 301232 355201 355373 378898 385572 397944 403028 455371 454236 744309 773467 40.25 69.0 1
12:36:37 2023-10-12 373779 372883 90765 88699 135756 139917 141897 140027 121514 118066 121380 123324 136795 138225 403200 430432 1263530 1252074 489697 507169 129031 112593 123032 122119 129751 128300 124506 125077 85652 87127 302168 264524 753069 752546 227228 224855 288942 291246 339432 331816 359099 364255 387393 393303 376291 415339 902664 953351 575714 481808 307779 303142 354383 353870 381150 385751 396556 401219 450931 453734 735309 772481 40.25 69.0 1
12:36:38 2023-10-12 375369 369960 91018 88792 135752 139926 141995 139886 121514 118066 121583 123324 137175 138220 402630 430396 1250683 1242801 488294 504081 128968 112438 124543 122119 132952 128012 124539 124971 85556 86770 302168 263478 758764 756616 226139 224820 289027 291317 338753 331547 362623 360929 388047 393579 373870 417594 903457 953163 573317 479754 309356 302715 356008 353725 378632 387384 398055 401182 450859 451867 746040 772085 40.25 69.0 1
12:36:39 2023-10-12 375369 369999 90702 88946 135322 140295 141399 140798 119782 118784 121103 123938 136522 139027 402520 430374 1267987 1249858 484602 506809 129327 112361 124578 121718 129666 128012 125075 124938 85588 86770 302168 263923 757657 754772 228402 223503 288054 290158 338824 332823 360750 363484 388047 393791 373607 414713 905258 946277 575714 477602 309028 303035 353965 354871 381960 385209 395261 398740 453627 453879 740088 774200 40.25 69.0 1
12:36:40 2023-10-12 376967 370811 90765 88638 135670 140008 142363 139753 121682 118066 121583 123291 136850 137884 402630 429756 1257914 1240999 488641 504828 129327 112264 124699 121686 129840 128012 124573 124594 85598 86952 300171 264670 754224 755209 228240 225309 289126 292693 339706 333184 360056 360749 390206 393990 375227 413245 901208 954699 575714 478395 309210 301865 356008 354871 382228 385751 396645 401219 453482 455448 744946 772518 40.25 69.0 1
12:36:41 2023-10-12 375439 372131 90670 88816 135475 140295 141790 139820 121883 118258 121345 123291 136761 137802 401492 435312 1267755 1244570 485805 504081 128968 112670 122946 122119 132917 128012 124539 124971 85481 86890 303233 265420 755823 752051 226139 224664 289027 291024 340914 331780 357767 364512 388047 395836 373670 413758 905005 951155 574305 481092 308556 302610 355505 354219 381689 384668 395261 401182 456234 453879 737953 777064 40.25 69.0 1
12:36:42 2023-10-12 375364 369666 90732 88796 135577 139806 141890 143481 121547 118032 121380 123088 136985 137802 402630 433043 1257914 1243150 491075 504864 128968 112438 123032 122422 129662 128410 124783 124991 85641 86888 299197 264524 751359 756328 228079 225413 288942 290573 339849 331314 357193 364330 390206 393543 372454 413758 903990 959240 553161 481808 309757 301232 354454 354871 380896 383553 396645 402429 453627 453879 741141 773380 40.25 69.0 1
12:36:43 2023-10-12 375369 369708 90732 88638 135573 139709 141890 143412 121631 117999 121583 123088 136985 137802 402345 434096 1250647 1234260 489419 504472 128879 112593 124301 122151 132934 128224 124368 125177 85481 87100 303233 266172 751317 754640 227757 225552 288942 295356 340914 329813 359424 363484 387533 393579 373934 416224 901429 942869 565499 481765 308738 300984 357522 355876 378790 385715 396890 402852 456198 450683 744762 773615 40.25 69.0 1
12:36:44 2023-10-12 371864 369960 90765 88638 135799 139904 141890 139675 121665 118032 121583 123121 137126 138013 403588 435003 1260598 1249970 491276 503973 129044 112593 124804 122119 129667 127978 124573 124971 85577 86651 302168 264560 748811 753082 226173 224890 288738 293529 339563 331547 359135 363047 388047 393303 373012 415302 902628 951934 575714 483245 306712 302325 354454 353870 379006 384668 396556 402429 450642 453207 735853 771934 40.25 69.0 1
12:36:45 2023-10-12 375369 372883 90765 88792 135790 139722 142104 143481 121547 118032 121380 123291 136795 138225 402630 433079 1248668 1238879 492938 504864 128700 112438 124422 122151 132917 128224 124771 125177 85492 86802 303407 264670 748638 756849 226139 224820 288210 291317 339563 330491 360294 363232 387903 392261 375795 417371 901567 950057 573317 479754 306825 302822 354952 353870 378898 387046 396742 402392 450967 451163 742801 772334 40.25 69.0 1
12:36:46 2023-10-12 373197 373183 90975 89060 135765 140143 141941 139952 121715 118292 121410 123225 137008 138309 402630 430504 1262634 1252074 490506 506809 128968 112516 124422 122119 133019 128231 124783 124971 85545 86802 299197 264483 750629 751365 226876 224820 288942 291388 338860 331852 359135 365424 387702 392439 373607 415339 902701 953315 575714 482903 306748 303106 354419 354370 379006 383355 396592 401823 450967 453207 735231 772518 40.25 69.0 1
12:36:47 2023-10-12 375635 369924 90765 88784 135577 139904 141890 143481 121547 118393 121380 123324 137080 138255 403200 432438 1248875 1240999 489389 504472 128968 112593 122773 122002 132767 128046 124783 125182 85683 86856 302168 264337 761034 756703 228402 225064 288933 292064 338682 331135 360474 362971 388047 393303 376861 414074 902506 948431 577123 479073 308302 302573 356008 351880 378970 384755 395261 401219 450967 451550 745511 772481 40.25 69.0 1
12:36:48 2023-10-12 376163 372661 90699 88942 135573 139904 141432 140699 120059 118620 120973 123324 136761 138710 402630 430289 1266887 1248446 484518 504081 128968 112438 123032 122151 129573 128224 124606 124971 85577 86802 300171 263923 750262 752051 227386 224473 288942 291140 339860 332319 358342 363484 386847 394169 374168 416987 904618 953351 575714 477566 307998 304066 355505 353870 381150 385751 396556 400579 450967 453243 735231 772518 40.25 69.0 1
12:36:49 2023-10-12 376701 369960 90765 88792 135943 139904 141661 143446 121514 118032 121380 123206 136795 137836 402630 429505 1255715 1243679 486691 506091 129203 112438 124787 122086 129840 128087 124850 124871 85551 86620 302168 261518 753557 758893 228240 224820 288942 290467 338278 332589 362108 360605 387781 394446 374168 413720 901429 951155 575714 478734 309283 302610 353356 351880 379006 384755 394114 401255 450931 452854 742507 771387 40.25 69.0 1
12:36:50 2023-10-12 376287 372852 90732 88946 135661 140291 141935 140408 121480 118427 121042 123357 136761 138675 401492 433043 1259840 1238879 483222 504828 128968 112406 124422 121620 132917 128012 124454 124885 85598 86770 302168 266830 750508 756885 226173 223503 288273 289955 339599 331314 358883 360605 387722 395378 374852 415228 903606 944648 580266 478284 308411 303638 354712 354871 379006 384790 395261 399376 455781 454696 742202 774824 40.25 69.0 1
12:36:51 2023-10-12 376747 369964 90765 89060 135903 140190 141790 140405 121749 118292 121445 123225 136943 138082 403412 430329 1261457 1240999 489024 504864 131175 112593 124699 122376 129755 128224 124606 125005 85620 86856 299197 264378 757511 754640 227757 224855 288942 290397 339610 333599 357229 360929 390242 394169 371932 413465 901429 954735 565499 479073 310195 302150 353887 354871 382228 383880 396364 401255 453663 454624 742727 773651 40.25 69.0 1
12:36:52 2023-10-12 376300 369885 90732 88796 135640 140008 142163 139753 121514 118066 121380 123324 136863 138545 402345 432846 1254347 1233043 486185 504670 128968 112438 124457 122184 133137 128224 124539 125261 85513 86856 303233 265837 751361 759557 227757 225540 290576 291848 340734 330634 359280 363375 389880 395557 371601 413138 902708 945877 596678 479482 310414 301232 355003 355766 378718 385751 396373 400616 454298 451867 747210 774361 40.25 69.0 1
12:36:53 2023-10-12 374126 372136 90666 88849 135834 139824 141827 143412 121547 118032 121583 123159 137209 138081 402630 433043 1257914 1247703 491461 506809 128968 112438 124457 121969 129662 128046 124454 124971 85598 86651 302168 264670 750143 751365 227596 225693 288824 290220 339849 331780 358306 362793 387463 393615 372751 414713 903718 957511 574305 483518 308520 302150 354454 354871 381150 384398 396742 403072 453627 452889 739563 772518 40.25 69.0 1
12:36:54 2023-10-12 374847 369779 90798 88368 136021 139709 141899 143212 121665 117907 121753 122685 136833 137316 402630 434777 1248838 1238362 492750 507529 128728 112902 124457 122520 129395 128368 124473 125283 85662 86888 299197 265837 744643 756849 226173 224855 288124 291851 340327 330455 360510 362971 388047 392154 373607 414412 903792 948468 577123 479754 309028 302610 354454 354603 378934 384183 395261 402429 451003 451198 742457 771387 40.25 69.0 1
12:36:55 2023-10-12 373775 369995 90765 88792 135555 140163 142320 143499 121480 118066 121414 123324 136833 137931 401492 433079 1258056 1241918 485044 504864 128968 112438 124422 122184 132859 128224 124573 124971 85630 86651 300171 264670 749536 754070 226876 224473 288942 289762 339885 331314 360546 363484 387702 394723 375154 418225 906413 943513 576096 479037 308447 303638 354967 355876 378826 387930 395854 399941 454625 451902 739251 774676 40.25 69.0 1
12:36:56 2023-10-12 376967 369630 90765 88792 135573 139904 141890 140438 119782 118190 121391 123159 136659 138117 402250 429009 1257766 1243299 488877 504436 129327 115149 124699 121653 129840 127896 124606 124594 85602 86651 302168 264670 759497 756922 226139 224890 288942 290573 338860 333364 357480 360929 387498 393257 373048 414088 901790 954735 575714 479073 310195 302185 353922 353122 382769 384183 394078 401255 454625 454624 745020 773651 40.25 69.0 1
12:36:57 2023-10-12 377391 369853 90765 88885 135568 142539 141661 139986 121547 118427 121414 123324 136795 137836 402630 432882 1257914 1232652 486149 504864 128968 112361 124249 122035 132859 128382 124401 125005 85598 86893 302168 265420 749854 759434 227757 225344 290540 291848 340770 331171 359316 362899 391346 395800 374130 416446 903075 944274 575714 479413 310891 301796 355756 355766 379006 383077 395802 401073 453096 451902 748632 774860 40.25 69.0 1
12:36:58 2023-10-12 373898 372774 91144 88849 136107 139904 142249 139557 121917 118032 121753 123088 137209 137806 402630 432899 1259703 1249970 491461 504472 128900 112593 124491 122184 132870 128259 124573 124971 85545 86802 302168 264483 750143 752807 226173 225552 288942 290467 340638 331852 362108 363082 387192 393615 373048 413138 903990 954467 575714 482940 308592 302150 355521 354621 380883 384398 396168 403072 453343 452889 738064 771387 40.25 69.0 1
12:36:59 2023-10-12 375369 369666 91240 88670 136059 139514 142761 143177 121699 117917 121668 122886 137209 137672 402630 435529 1249555 1238879 492861 504900 128611 112825 122689 122455 129662 128409 124506 125197 85545 86888 302168 265122 748638 756328 228402 224855 288210 291317 340399 330813 360330 362717 388047 392439 371932 414412 902283 948431 573317 477530 308302 302645 355521 354370 378970 384183 395261 403035 451039 450791 742801 772518 40.25 69.0 1
12:37:00 2023-10-12 373506 369990 90975 88889 135765 139904 141792 143481 121547 118354 121510 123239 136761 138255 402630 430481 1263567 1252111 488877 504117 128968 112438 124491 122151 132952 128046 124573 125005 85577 86922 299197 264296 748932 752051 227228 224855 288738 290573 338860 331816 358883 363998 387429 393338 373048 415339 902701 953351 575714 482562 306748 302999 354454 354370 381150 385751 396592 402429 451039 453207 733633 771387 40.25 69.0 1
12:37:01 2023-10-12 375369 369779 91033 88853 135611 139904 141792 143251 121514 118066 121510 123192 136936 138240 403017 431659 1252222 1241828 488656 503973 128831 112593 124665 122151 133111 128644 124573 125005 85673 86888 304151 263850 753073 756653 226173 225344 288870 291352 338824 331350 362108 362971 388047 392475 374204 414412 902506 950885 578533 479073 309319 302645 353887 353870 378452 384790 395261 401219 450967 453486 744983 772284 40.25 69.0 1
12:37:02 2023-10-12 374308 369999 90765 88784 135670 142531 142163 139850 121514 118100 121414 123324 136867 138354 401492 433079 1258056 1240131 483258 504864 128968 112406 124491 122184 132952 128046 124606 125005 85598 87008 300171 264670 751726 756885 226682 224161 290540 292693 340591 331565 360330 360785 387557 395836 374994 417668 906561 944648 573317 478734 308592 304030 355003 355803 381078 385328 396484 400616 454946 451867 744240 774824 40.25 69.0 1
12:37:03 2023-10-12 377391 372257 91042 88849 135851 139904 141756 139846 121850 118224 121495 123225 137477 137772 402345 429116 1257914 1244186 488257 504045 129237 115240 124786 122020 130258 127589 124573 124527 85694 86890 302168 264296 766028 755707 226139 224855 289027 290397 338824 333599 357767 362971 390242 394723 373572 414088 901075 954699 573317 479073 308992 302150 356008 352099 382228 384183 396645 401219 450967 454588 744983 772518 40.25 69.0 1
12:37:04 2023-10-12 377502 369924 90904 88914 135577 139904 141661 139986 121480 118032 121345 123324 136761 138220 401492 433079 1257914 1235142 485044 504828 128968 112516 124388 122184 129662 128623 124783 125182 85646 86888 299197 265310 750630 760607 228079 225413 290987 292164 340878 331511 359424 362971 387498 396286 373985 415302 903349 945645 569147 479037 310414 302150 355505 354184 378718 385751 396364 401182 456125 451902 747210 776791 40.25 69.0 1
12:37:05 2023-10-12 374235 370042 91067 88853 136097 140273 142557 140392 121648 117999 121583 123088 137273 138379 402630 432062 1257914 1244074 491112 504081 128968 112438 124543 122151 129573 128644 124539 125177 85545 86920 302168 264670 749415 753380 227757 225552 288942 290432 340363 331816 359908 362503 387533 393892 373012 414713 903990 959312 571486 481844 309501 301902 355201 355373 380629 384668 394947 403643 453663 454696 740088 772210 40.25 69.0 1
12:37:06 2023-10-12 375103 369739 90802 88792 136021 139904 142120 143412 121716 117917 121668 122886 137209 137767 402374 437269 1253613 1240570 491662 506091 128865 112593 124630 122487 129573 128334 124473 125144 85577 87160 302168 264670 747526 757811 228402 224820 288210 291761 340363 330634 360546 362971 388047 392439 372786 414412 901075 948395 573317 479754 309283 302858 355485 354370 378934 384183 395261 403321 450967 451198 742764 772481 40.25 69.0 1
12:37:07 2023-10-12 372888 371981 90765 88792 135577 139904 141890 143481 121514 118032 121380 123239 136761 137836 402630 430495 1261702 1252111 488877 504081 128879 112361 124422 122184 132928 128224 124573 124971 85609 87041 299197 264296 750507 752051 226876 224855 288942 291388 339813 331852 359424 364770 387975 393615 373607 415302 903990 953351 575714 482526 306315 302999 354419 353870 381150 385751 396556 402429 451003 454869 734673 771934 40.25 69.0 1
12:37:08 2023-10-12 374838 372027 91103 89060 135971 140155 141823 140342 121799 118326 121445 123192 137038 138117 403090 431618 1250443 1241881 489845 505659 128865 112438 124388 122119 129488 128224 124573 125163 85609 86861 302168 263886 748282 756616 226173 224855 288942 291796 338824 331314 360330 362971 388047 392439 374132 414412 903149 949504 578533 479413 309501 302610 353887 353870 378740 384218 395261 401823 450967 451198 744983 771350 40.25 69.0 1
12:37:09 2023-10-12 373779 369708 90769 88853 135662 140008 141934 139850 121480 118066 121380 123357 136846 138337 401492 433007 1258056 1240999 483942 503372 128879 112406 124457 122151 132952 128012 124606 124971 85673 86856 300171 264415 750264 756328 228887 224716 289158 292077 340459 331637 360402 363484 387666 395279 371932 414448 903806 944016 575714 479073 306496 304030 355432 355876 378970 384183 396484 399977 454625 450935 740030 774787 40.25 69.0 1
12:37:10 2023-10-12 377770 372131 90666 88816 135577 139904 141857 140193 121480 118156 121241 123258 136727 137836 402345 431390 1255715 1239237 487602 503336 128968 112275 124630 121314 129751 127889 124606 124594 85609 86620 301143 261554 756754 756885 227757 224855 289027 292468 338278 333364 359388 360929 388047 394723 374204 415339 901075 953852 573317 476710 309975 302821 353852 353870 381689 384755 394633 401219 449936 454233 742471 770258 40.25 69.0 1
12:37:11 2023-10-12 376967 372552 90765 88946 135535 140188 141432 140052 121480 118461 121008 123357 136761 138579 401492 433043 1259370 1238362 485069 507529 129044 112593 124665 122487 129662 128265 124814 125163 85678 86888 302168 264670 749779 756922 228133 224682 291156 290167 340327 331314 359388 360893 387939 393791 371932 413720 903990 947725 575186 478056 309975 303106 354752 353617 381150 386695 396926 400013 454946 453207 746077 774824 40.25 69.0 1
12:37:12 2023-10-12 376177 369630 90765 88638 135876 139995 142360 143312 121631 118032 121380 123121 137229 137879 402060 430737 1257914 1241036 488729 503726 128968 112296 124457 122184 132836 128224 124955 125005 85577 86651 302168 264483 753104 754640 228133 225203 288942 290397 340363 332859 357229 362971 387463 394446 372751 414088 902068 956122 565846 479754 310414 301938 354135 354871 382228 385751 396645 402429 454625 454588 742727 773651 40.25 69.0 1
12:37:13 2023-10-12 377582 369924 90765 88885 135797 140527 142426 140438 119782 118388 121510 123258 137038 138309 401346 436416 1257578 1234834 489024 504436 128879 112438 124422 122151 129751 128231 124539 125177 85513 86861 302168 265792 753321 756849 227435 224924 288942 295074 340627 330813 359424 363741 387569 394723 374203 413138 902708 942905 567757 477530 310414 301197 355971 353688 379006 385751 396364 401255 453732 454769 744652 774324 40.25 69.0 1
12:37:14 2023-10-12 374007 372548 90765 88853 135573 139917 141799 143481 121547 118032 121380 123291 137080 138452 401492 434096 1263530 1244644 486838 504598 128879 112438 124422 122151 133137 128224 124539 125415 85598 86984 300193 266550 747481 752971 228887 225344 290448 291848 342320 331171 358739 365028 389866 394616 373002 415302 905005 948431 574305 483518 309172 303070 355505 354219 379006 384668 399151 402107 453803 453207 736870 776512 40.25 69.0 1
12:37:15 2023-10-12 374665 372131 91074 88695 136107 139604 142333 139462 122120 117802 121753 122516 137213 138159 402374 435416 1248668 1237441 491811 507257 128694 112593 124215 122184 132750 128437 124163 125348 85513 86952 302168 265796 745117 756314 226173 225436 288535 291641 340124 330813 360546 362971 388047 392439 373048 414412 901429 948431 566367 477336 309065 302645 355236 353870 378934 384183 398510 403035 451003 451198 742727 771934 40.25 69.0 1
12:37:16 2023-10-12 373515 369666 90732 88792 135577 139904 141365 140052 121547 118573 121499 123357 136761 138255 402345 433048 1259370 1240999 484628 504117 129065 112747 122946 122726 129840 128334 124506 125197 85582 86888 301160 264524 751848 756328 229049 224820 288942 290193 340363 332324 360402 363925 387939 392931 373048 414448 907576 943348 574305 479754 306424 304066 355254 353087 378970 384790 396556 400579 454946 451198 738170 774860 40.25 69.0 1
12:37:17 2023-10-12 375369 369924 90600 89060 135794 139904 141890 143481 121514 118336 121510 123324 136761 138255 402345 429756 1252074 1240999 488294 504081 128968 112438 124457 122338 133111 128046 124606 125005 85577 86802 302168 263070 754666 756885 226173 224890 289027 291352 338551 332594 360256 360929 388047 394446 374239 414376 902158 950482 573317 478395 309538 302645 356008 351880 379006 384755 395261 401255 450505 451902 744983 770258 40.25 69.0 1
12:37:18 2023-10-12 375759 369955 90732 88857 135577 142439 141661 143351 121514 118066 121307 123225 136807 138992 402089 432899 1261494 1240272 484947 504490 128865 112593 124804 122184 132894 128259 124573 125175 85646 86856 299197 264670 749294 755780 226208 224739 290540 290370 340363 331583 359424 360893 387105 392931 371932 414376 903990 943348 573317 478462 308592 303817 355003 352099 379006 385059 396290 400013 454946 451938 741676 774824 40.25 69.0 1
12:37:19 2023-10-12 376433 369739 90765 88670 135700 140008 142163 139753 121547 118066 121380 123324 136880 138311 402060 429756 1254347 1239237 488331 503852 131209 112308 124734 121147 130250 127624 124639 124964 85683 86651 303233 263923 757252 756885 226173 224890 288942 290432 338824 333599 358847 362971 388395 394723 374168 414713 901429 954025 577123 478395 309975 302610 354419 352099 382228 384755 394078 402144 451075 454624 746432 774399 40.25 69.0 1
12:37:20 2023-10-12 377706 372589 90600 88873 135433 140295 141823 140217 121715 118489 121410 123258 137611 138448 401492 433079 1258948 1236596 484664 504900 128968 112438 124457 122647 129840 128224 124573 125038 85487 86952 301425 264378 749415 758529 226139 224855 288133 295492 340914 331583 359424 360929 387533 393791 374203 413138 902708 945609 575714 478395 310414 302610 355003 353936 379006 384148 396364 400616 455480 454769 744652 774860 40.25 69.0 1
12:37:21 2023-10-12 373784 370038 90765 88792 135611 139926 141995 143281 121547 118066 121042 123206 136795 138225 401456 433079 1267160 1245530 484737 504634 128968 112438 124457 122035 129840 128231 124989 125382 85800 86920 302168 265796 749536 753117 228725 225378 290662 291642 340914 332319 358306 362503 387273 396880 373684 414713 905005 952502 575228 481699 309538 303142 353887 354219 381689 385209 396168 401255 453803 454233 737953 774860 40.25 69.0 1
12:37:22 2023-10-12 374838 369673 90798 88792 135923 140429 142182 139841 121682 117999 121668 122919 137209 137595 402089 434096 1250683 1235358 489419 504598 128789 112593 124249 122385 132934 128437 124368 125382 85545 86893 303233 265796 749943 754640 226208 225587 288738 290432 341946 330813 359967 363998 391237 393615 371897 414412 901223 945645 567757 477602 309538 301726 355557 353652 379006 383077 396218 403680 453096 451867 741676 773651 40.25 69.0 1
12:37:23 2023-10-12 372126 369670 90769 88824 135708 140008 142360 143516 121547 118607 121380 123324 136876 138320 402374 437269 1264398 1244186 486678 504720 128865 112516 124717 122119 129573 128087 124506 124971 85630 86802 302168 264670 751116 755182 227193 224855 287295 290432 340399 331947 360618 363998 388011 392622 372751 414484 905025 943348 569147 477638 306784 304030 355505 353122 378898 384183 396592 401182 454946 450531 737127 774824 40.25 69.0 1
12:37:24 2023-10-12 375103 372629 91037 88824 135611 139917 141658 143481 121514 118066 121414 123239 136795 138259 402630 432326 1248875 1239237 488840 503372 128968 112438 124370 122184 132986 128259 124573 124885 85513 86802 302168 263886 752294 756350 226173 224890 289027 291796 339575 331314 360546 362971 388047 392475 374204 414448 904361 948468 573317 479073 308338 302893 354135 353616 379006 384755 395297 401255 451003 451867 746643 770258 40.25 69.0 1
12:37:25 2023-10-12 373779 372054 90600 89003 135783 140225 141823 140375 121749 118326 121276 123258 136909 138344 402484 432863 1259703 1241036 483942 506091 129065 112670 124457 122184 132894 128046 124606 125216 85661 86683 299197 264670 750873 755780 227034 224473 288133 290573 340638 331852 360582 362971 388011 393257 372751 414448 902664 937529 575714 479073 306820 304102 355003 353122 379006 385059 396556 400616 453337 451867 740627 774860 40.25 69.0 1
12:37:26 2023-10-12 374017 372058 90765 88885 135573 142735 141703 140019 121547 118427 121414 123357 136799 138482 402345 430183 1263567 1252074 486801 504081 128968 112438 124491 122184 132928 128046 124606 125005 85710 86856 302168 263668 752658 752435 227510 224751 288906 292206 338717 332392 359280 364512 387702 394169 374204 415339 909141 956085 567757 477638 306748 304530 355971 354995 381689 383612 396628 401255 451075 453915 735518 772555 40.25 69.0 1
12:37:27 2023-10-12 376360 372665 90633 88914 135632 140400 142163 140242 121446 118552 121410 123324 136782 138631 402345 433079 1261457 1239762 483222 504045 128968 112438 124543 122151 129484 128224 124573 125005 85577 86802 302168 264670 752414 756812 226841 224473 288133 290361 340363 331816 359424 360893 388011 393756 372454 415302 905005 937565 578876 479073 309501 303995 355003 354617 381150 385902 396448 400543 454946 453207 745295 774787 40.25 69.0 1
12:37:28 2023-10-12 374308 369964 90732 89157 135539 142907 141432 141026 121446 118823 120973 123390 136731 138903 402360 430058 1268658 1251309 484565 507529 129258 112593 124961 122119 130019 128176 124850 125043 85911 86888 301425 263814 755626 754154 226173 225309 291398 289924 339539 333328 358306 363998 387939 396362 374132 415007 905258 953177 575714 477602 309501 303070 354502 355373 382228 385751 395854 399904 454304 454588 741238 774824 40.25 69.0 1
12:37:29 2023-10-12 377502 372131 90765 88918 135971 140386 141890 140342 121682 118393 121549 123324 137080 138220 402360 435529 1254347 1233529 489024 504828 128879 112593 124457 122352 129662 128437 124573 125177 85666 86920 302168 266172 746293 757956 227596 225552 288942 290370 341946 331780 360220 363998 388656 395917 374203 413756 902432 945609 575714 477566 310414 301691 354383 354716 379006 386294 396926 402429 454086 451902 748914 774750 40.25 69.0 1
12:37:30 2023-10-12 373179 371687 90732 88792 135761 140421 142182 140438 120115 118518 121614 123258 137072 138440 402199 437447 1265088 1246851 488257 504864 128968 112593 124422 122623 129666 128402 124539 125297 85630 86952 301820 266891 759373 752435 226173 224855 288942 290397 342947 331045 359388 363082 388047 394723 373675 416631 905695 948395 566367 482489 308592 303106 356008 355766 378970 384668 396448 401219 454405 451867 738157 777064 40.25 69.0 1
12:37:31 2023-10-12 375104 369781 90831 88606 136467 139709 142350 143212 121716 117802 121668 122919 137175 137767 402630 435529 1250443 1239762 491774 504864 128755 112593 124422 122553 129598 128402 124539 125177 85577 86920 303407 265420 752016 755743 226173 224855 288702 291317 340878 330777 360546 363741 388047 393579 371897 414412 902395 948431 575714 479754 309247 303070 356056 354653 378934 384148 398547 403959 454790 454805 744049 774399 40.25 69.0 1
12:37:32 2023-10-12 371909 372103 90637 88849 135851 140256 141790 140266 121648 118066 121583 123291 136727 138437 402930 436145 1259703 1242801 487335 507529 128755 112516 124457 122352 132859 128190 124539 124971 85640 86802 302168 264670 753235 754603 227193 224473 287875 290573 340878 331852 360582 363484 387975 395656 373012 414448 902628 943348 578533 479754 306784 304494 355003 353087 378934 385293 396556 400913 454625 451515 738425 774787 40.25 69.0 1
12:37:33 2023-10-12 374308 369924 90765 88885 135761 139904 141857 140052 121514 118066 121345 123324 136727 138220 402345 429809 1263567 1253619 488877 507169 129121 112747 123032 122455 130293 128300 124850 125077 85652 86856 299197 263668 751846 752051 227351 224820 288942 291796 340076 332176 359787 364770 387975 393579 374132 416298 903769 954025 567757 481808 306712 303142 354383 351555 381150 385751 396556 402356 451003 453207 736544 771934 40.25 69.0 1
12:37:34 2023-10-12 373789 372136 90736 88881 135632 140302 142262 139946 121715 118292 121543 123324 136855 138302 402630 433048 1258019 1242801 484285 504828 128968 112516 124630 122184 129573 128224 124573 125005 85609 86920 302168 264670 752704 754640 227228 224820 287923 290397 340878 331852 362464 363741 387975 395836 373048 414484 904618 943348 570537 479413 308556 304494 355505 353122 378970 385059 396520 400899 454946 451515 738206 774361 40.25 69.0 1
12:37:35 2023-10-12 374308 370811 90769 88914 135577 140197 142332 140278 121547 118470 121510 123192 137126 139263 402228 430253 1266890 1255327 484910 506809 129377 112438 124804 122151 129751 128224 124864 125182 85779 86920 302168 263070 753659 754186 229049 223503 290540 290467 338789 332823 359388 363998 387393 392896 374204 415302 906577 954025 575714 477602 308738 304744 355003 354370 381958 386294 396520 401406 451003 454552 736980 773651 40.25 69.0 1
12:37:36 2023-10-12 377619 369924 90732 88946 135449 140295 141934 140571 121480 118591 121380 123357 136761 138579 401492 433079 1259840 1237117 484664 504828 128968 112438 124543 122184 129573 128224 124573 124971 85609 86861 302168 265232 750630 756885 226173 224820 288325 290370 340878 331816 359388 360929 388047 394101 372454 413720 903990 947019 575714 478056 309684 302999 355003 354184 381150 385363 396926 400616 453414 454478 748562 778272 40.25 69.0 1
12:37:37 2023-10-12 374017 372136 91014 89113 135475 140687 141561 140959 121681 118456 121410 123324 136761 138544 401492 431753 1270767 1249970 482467 504828 129147 112438 124874 122151 129755 128224 124573 124971 85694 86802 303233 264670 753199 752900 226647 224855 288860 295873 340878 333328 361299 363998 388047 394101 372715 414713 905295 953582 566367 477638 309538 303070 355003 353652 382500 385751 395854 399977 453060 454624 740088 774824 40.25 69.0 1
12:37:38 2023-10-12 376397 370042 90765 88824 135748 139904 141661 140085 121514 118066 121380 123146 136761 137836 402345 435529 1254347 1232498 489024 504864 128968 112593 124457 122184 132926 128499 124573 125177 85577 86952 302168 265420 749900 758479 227596 225552 288133 289955 341910 331816 359424 363998 388656 393481 371861 414048 903349 944465 577123 481876 310671 303259 356980 356884 378862 386258 396571 401925 457203 452712 745598 777717 40.25 69.0 1
12:37:39 2023-10-12 374573 369635 90732 88792 135783 140815 141857 140516 121598 118066 121380 123192 136936 137836 401492 436616 1263530 1244607 487529 504828 128968 112438 124422 122151 132894 128348 124573 125005 85545 86952 302168 266172 752831 752051 226208 224890 289027 292018 342464 331816 358342 362793 388047 395557 373939 415302 905005 951828 573317 482450 309283 302785 353887 355001 381150 385209 396448 401219 457417 453879 737393 776512 40.25 69.0 1
12:37:40 2023-10-12 373971 369898 90798 88792 135794 139895 141924 143412 121547 117999 121583 122919 136936 137978 402374 432719 1259628 1246851 492272 504684 128865 112438 124630 122119 129662 128313 124914 124971 85641 86920 302168 264415 750507 753117 228133 225552 288942 293407 340734 331816 358306 362793 388656 394169 373048 415007 903990 957511 561677 481844 309975 302150 355236 352099 381150 383268 394947 403357 454304 454552 741141 772481 40.25 69.0 1
12:37:41 2023-10-12 371800 369372 90761 88946 135687 140008 142360 143686 121716 118100 121583 123324 137311 138289 402345 435082 1263530 1244644 488068 504864 128789 112593 124422 122586 132883 128684 124373 125417 85598 86984 302168 266172 739559 753117 229265 224855 288098 290397 342706 330741 360510 363082 388047 394723 373939 414412 905331 947019 572367 482903 309028 303142 354419 353900 378970 384346 396520 402107 458976 451902 737397 777064 40.25 69.0 1
12:37:42 2023-10-12 373267 372589 91166 89060 136475 139904 142426 139919 121951 117931 121614 123192 137263 138082 402630 431681 1259840 1250258 491588 504328 128968 112593 124578 122151 129662 128409 124989 125005 85524 86952 302168 264775 750507 752051 226208 225552 289158 290467 340352 331852 359967 363082 387498 393615 373048 415044 903990 956834 571486 483281 306460 302610 358537 353087 381150 384668 396484 403680 454625 456166 737953 772048 40.25 69.0 1
12:37:43 2023-10-12 372888 369920 90765 88950 135799 139904 141890 140408 121514 118427 121380 123324 136795 138448 401492 433007 1262065 1242801 484664 504900 128968 112516 124457 122413 129573 128224 124573 125005 85609 86920 299197 264670 752582 755072 227228 224698 288098 290573 340878 332355 360582 363484 388011 393516 373012 414484 902664 944016 571927 479413 308592 304173 355971 355803 378754 387930 396448 400753 455875 452394 743785 774639 40.25 69.0 1
12:37:44 2023-10-12 374930 372126 90732 88946 135577 142638 141661 140665 121715 118427 121549 123324 136761 138910 401456 429702 1266261 1252074 487492 504598 128968 112516 124578 122151 129573 128437 124639 125382 85641 86920 302168 263850 749536 752051 227615 224820 288942 291796 339849 332823 359388 363998 387686 394446 374204 413138 905258 954735 575714 480340 306748 304422 353887 354621 381689 384148 399522 401255 451039 454588 735789 773651 40.25 69.0 1
12:37:45 2023-10-12 375369 370042 90786 88950 135611 139904 141890 140052 121547 118066 121583 123324 137175 138220 402630 431316 1259370 1244904 489464 504684 129079 112593 124874 122520 129844 128211 124850 125250 85673 86861 302168 262779 754172 758017 228402 225169 288942 291317 338824 332859 360294 362717 387463 394723 375328 414376 903792 951155 571927 479073 309975 303106 354419 353870 381150 385363 395297 402107 451003 455807 746606 771934 40.25 69.0 1
12:37:46 2023-10-12 374308 369924 90600 89370 135445 142907 141432 141026 121396 119004 121008 123390 136795 138903 402630 430432 1268696 1248192 481785 504864 129465 112438 124699 122338 129840 128046 124898 124799 85577 86770 302168 263923 759130 753117 226208 224890 289009 290397 340363 333604 358306 363998 388047 394998 373607 415007 906307 953177 575714 477638 309283 303106 354502 353122 382769 385751 396484 399977 454946 454624 740181 774860 40.25 69.0 1
12:37:47 2023-10-12 377235 369376 90798 89064 135783 139764 141986 140472 121749 118210 121410 123225 136943 138315 402199 430253 1257803 1243679 489024 504670 129147 112438 123032 122487 129751 128313 124573 125348 85582 87094 303233 264670 753321 754640 227757 225680 289027 290467 340638 333599 357731 362971 391200 394723 373083 414713 902432 957511 573317 479482 310414 302185 354419 353122 383039 384148 394995 402429 454910 455974 744946 774787 40.25 69.0 1
12:37:48 2023-10-12 373215 370038 90765 88885 135607 139904 141890 143386 121514 118032 121414 123291 136761 138220 401492 433488 1263567 1245530 487565 504670 128968 112438 124457 122184 133111 128259 124539 125382 85582 86952 303233 266172 760125 752435 226841 225203 288942 295283 342464 331816 358378 363082 387795 395279 373939 415302 904618 951155 581351 482185 309538 303142 353887 354752 381150 385265 399767 402136 458138 453772 737282 776364 40.25 69.0 1
12:37:49 2023-10-12 373579 372126 91074 88849 136176 139965 142360 143516 121665 118066 121583 123088 137324 137776 402345 432666 1259370 1247741 492511 504900 128968 112438 124457 122614 132952 128259 124573 125005 85577 86952 299197 264670 753688 751365 226173 225902 288942 290467 340399 331852 359460 363118 387533 394169 373048 413138 902628 957547 573890 482940 309538 302645 355521 352099 381150 385209 396484 403680 450985 453207 737995 772518 40.25 69.0 1
12:37:50 2023-10-12 373252 372584 90798 88853 135602 139895 141661 140052 121463 118066 121042 123206 136795 137836 401492 433007 1259703 1242838 485351 504472 128968 112438 124630 122151 129804 128224 124606 125005 85705 86952 299197 264670 751359 753538 227228 224855 288133 290573 340914 331852 360654 363998 388011 392931 376291 418858 907476 943128 578533 481118 306676 303637 355971 355045 378790 387657 396448 401182 454946 451198 741482 776609 40.25 69.0 1
12:37:51 2023-10-12 373106 370038 90765 88881 135799 139904 142216 140665 121547 118066 121414 123206 136761 138255 402360 430174 1263567 1254822 488877 504117 128968 112438 124491 122151 129840 128348 124606 125005 85518 86802 302168 263923 750873 752051 227421 224890 288942 291796 339849 332823 359967 363047 387975 394459 374168 413720 905295 956122 575714 482903 306784 304102 354490 354871 381150 384148 398908 403035 451039 454233 734747 772518 40.25 69.0 1
12:37:52 2023-10-12 374582 369857 90798 88885 135983 142539 141941 140505 119782 118470 121510 123192 136947 138117 402520 430360 1252222 1243299 488272 504828 128968 112593 124578 122184 129488 128533 124797 124971 85609 86920 302168 263441 752414 757811 226173 224890 288942 292241 338860 330992 360546 362971 388047 393615 374239 414448 908075 950482 569147 479754 309538 303106 354383 353616 379006 385363 395297 402107 451039 452536 747173 770258 40.25 69.0 1
12:37:53 2023-10-12 374308 369774 90765 88946 135577 139904 141661 140085 121514 118427 121008 123357 136727 138613 401492 429756 1267160 1251800 484628 504472 128968 112438 124613 122151 130180 128259 124606 125005 85673 86952 300171 263700 759155 752051 227615 224820 288942 291633 339610 332823 359460 363998 387975 394723 374239 413138 905090 956122 575714 477638 306784 304994 353887 354621 381150 383880 396628 401219 453426 454303 736845 774639 40.25 69.0 1
12:37:54 2023-10-12 376433 372136 90949 88849 135910 140295 142053 140472 121799 118393 121380 123239 136761 137836 402141 427698 1254310 1241036 487565 503336 129293 112438 124526 122184 129751 128224 124606 124627 85608 86802 302168 261590 753923 756277 226208 225238 288098 291317 338789 333364 360510 362971 387498 395463 375328 414376 902432 953177 570537 479073 309975 303106 354454 354370 381958 385398 395297 402429 451003 454624 744689 771387 40.25 69.0 1
12:37:55 2023-10-12 374308 372027 90769 88950 135568 142664 141466 140798 121581 118100 121583 123324 136829 137871 402076 432362 1268135 1248192 482917 504900 129147 112438 124665 122151 129751 128259 124898 125005 85698 86861 299197 264670 755367 752051 226841 225203 289009 295256 340949 333364 358342 362503 386921 396578 373048 415302 903695 952994 567757 482487 309684 302999 356008 355143 383310 385680 396376 401073 457203 456616 739563 777064 40.25 69.0 1
12:37:56 2023-10-12 375901 369853 91133 88792 135884 139904 141924 143481 121581 118388 121649 123324 136829 137802 401492 433093 1257914 1242875 490378 504864 128968 112438 124578 122184 129755 128471 124639 125005 85609 86952 302168 264670 749976 753506 226139 225622 288942 290467 340914 332859 358090 362538 388691 394723 373607 414713 903091 957547 566367 481844 310414 302150 355521 354653 381958 385209 394982 403394 454304 454624 741482 772518 40.25 69.0 1
12:37:57 2023-10-12 371827 370038 90765 88824 135799 139904 141890 139952 121547 118066 121414 123324 136795 137836 401492 434132 1259877 1245256 486641 504117 128186 112747 124128 122586 129420 128505 124163 125451 85566 86952 302168 265383 746595 753538 227263 224855 290653 293297 340663 331529 360402 365028 387903 395836 375795 414376 907551 944648 573317 480340 308292 304530 353887 353122 378682 386731 396592 401823 454946 451867 742836 777064 40.25 69.0 1
12:37:58 2023-10-12 372725 372589 90802 88946 135918 139895 141890 143386 121547 118100 121583 123357 137114 137836 402104 429756 1263567 1253930 490164 504117 129240 112516 124491 122151 129573 128259 124606 125005 85646 86952 302168 264296 752948 752051 227615 225395 288417 292241 340363 332859 359460 362793 388047 393605 374239 413792 905295 955446 582978 482526 308216 304994 355236 354621 381689 384183 398908 403409 451075 454588 736005 774399 40.25 69.0 1
12:37:59 2023-10-12 376020 372616 91133 89068 135953 140295 142053 140505 121833 118292 121614 123225 137072 138220 402060 429116 1254347 1245685 488068 504792 128968 112438 124491 122487 130317 128259 124639 125211 85705 86920 302168 261590 768136 756922 226524 224890 288942 292001 338860 332895 360546 363484 387498 392931 375328 414448 903718 951828 571927 479073 309975 303604 354454 354370 381689 385363 395890 402750 451039 454269 746441 771387 40.25 69.0 1
12:38:00 2023-10-12 374901 370038 90699 89104 135189 142950 140834 140762 121412 118557 121185 123357 136795 138622 401456 430401 1269864 1249970 482467 504792 129327 112361 124804 122151 130019 128224 124864 124971 85705 86952 300171 264446 756679 753651 226841 225360 289651 289964 340602 333563 359123 365028 388047 395239 373870 415302 906577 953852 574305 480377 310173 303709 355432 357390 383310 386223 399188 400717 456198 455760 739600 776290 40.25 69.0 1
12:38:01 2023-10-12 376967 369704 90765 88918 135799 140527 142327 140145 121682 117999 121668 123291 137175 138205 402081 432326 1257914 1242801 489024 504828 129086 112593 124596 122184 129662 128313 124573 125057 85641 86920 302168 264670 750022 755256 226139 225552 290540 291282 340842 333328 358271 363998 388620 394723 373572 414676 903990 957511 575714 477566 310598 302610 355450 353122 383310 385751 394947 402100 454946 455939 739738 772481 40.25 69.0 1
12:38:02 2023-10-12 373183 369924 90765 88914 135765 140295 142262 140019 121682 118032 121380 123291 136795 137836 401456 434096 1262597 1245530 487565 504828 128755 112670 124474 122553 132883 128471 124539 125417 85566 86984 302221 266550 746995 752051 226841 224890 289158 290573 342947 330777 362623 365989 387795 395342 374130 417668 907850 950057 574305 482380 309539 303603 354348 354184 378934 385480 396520 402136 455435 451867 737953 777616 40.25 69.0 1
12:38:03 2023-10-12 369920 372027 91441 88853 136244 139904 142218 143481 121665 118032 121753 123206 137209 137802 402630 432393 1258911 1253098 491424 504828 129147 112593 124630 122553 129666 128644 124864 125177 85641 86952 302168 264670 750750 752161 227193 225517 288942 291725 340363 332823 361556 363627 388047 394446 374204 414012 902664 954431 565499 483245 306784 303781 355485 354871 381778 385751 398872 403035 451039 455485 735752 773343 40.25 69.0 1
12:38:04 2023-10-12 375103 371728 91100 89060 136185 140397 142557 140076 121833 118258 121410 123225 137064 138352 402484 432109 1252222 1240962 488803 504828 129031 112593 124596 122184 129573 128437 124573 125216 85742 87160 302168 264259 750272 756885 226841 225360 288942 292206 339813 331816 360582 363998 390242 393615 375292 414484 903990 951155 577123 479754 310195 303106 354419 353870 379006 385293 395854 402107 450967 452501 744946 771897 40.25 69.0 1
12:38:05 2023-10-12 375104 369924 90732 88946 135543 140317 141995 140175 121446 118625 121380 123390 136727 138710 401492 429756 1268061 1249970 483569 504864 129465 112661 124734 122184 129929 128313 124984 125005 85705 86824 302168 263886 754384 753651 226876 224820 289483 290432 339849 333834 358847 364512 388047 394687 375592 415302 907256 953315 581351 477638 309975 304030 355003 355803 383237 386695 399756 401000 454837 455760 742158 776879 40.25 69.0 1
12:38:06 2023-10-12 377502 372371 91041 89031 135944 140188 142120 140311 121514 118354 121649 123258 137141 137802 401492 430396 1260524 1243679 489024 504864 129327 112593 124665 122469 129662 128795 124573 125264 85673 86952 302168 265044 769990 756291 226173 226094 288942 291796 341394 333834 358306 363998 388656 395279 373607 415302 903990 960297 574305 477566 310414 302751 355236 353617 383164 386294 395261 403643 454946 455939 745203 774824 40.25 69.0 1
12:38:07 2023-10-12 372517 369924 90765 88946 136102 140008 142360 140115 121716 118427 121583 123689 136846 138530 402345 434132 1262597 1245458 487529 504828 128542 112747 124353 122755 132848 129015 124301 125417 85481 86984 300171 265759 743045 752934 226876 225169 288098 290419 342947 330777 360546 363082 388047 395656 375154 418858 908384 948894 570537 481580 308411 304080 356764 356632 378754 384720 398835 402107 455589 451831 742246 777717 40.25 69.0 1
12:38:08 2023-10-12 373479 369924 90769 88946 136194 140288 141890 140647 121716 118066 121549 123324 136761 138255 402345 430109 1263567 1255715 488840 504081 129147 112593 124665 122385 129751 128437 124606 125177 85673 86952 302168 264296 749174 752051 227580 225360 288942 292778 340327 333599 359931 363082 388047 394446 375292 414340 905258 954735 577123 482526 306784 304443 355201 354871 381958 384183 398908 403035 453300 454552 735309 772518 40.25 69.0 1
12:38:09 2023-10-12 375369 369924 90732 88950 135893 142638 141890 140605 121514 118427 121380 123357 136761 138544 401492 433237 1259877 1240645 483222 504436 128968 112593 124578 122469 129751 128437 124864 125384 85646 86920 301797 265232 751970 760097 229373 225344 291398 291388 341250 332679 360366 362790 390133 396952 376328 414340 905005 945681 593155 478889 309210 304458 355756 354184 381689 387894 398867 401182 455298 454552 747173 777064 40.25 69.0 1
12:38:10 2023-10-12 373907 369955 90732 89133 135539 142907 141508 141026 121480 118625 121380 123357 136799 138413 401492 431776 1269034 1249080 482953 504900 131357 112593 124873 122151 129844 128224 124606 124971 85673 86952 302168 264670 754398 752970 226841 225360 289044 295492 340878 333834 358342 364650 388047 394963 373012 415302 907256 952502 567757 480377 309538 303106 355505 354219 383039 385751 399756 400927 455796 455688 739978 776534 40.25 69.0 1
12:38:11 2023-10-12 376360 372122 91045 88970 136274 140369 142754 139753 121648 118066 121668 123324 137273 138497 402345 432976 1257914 1242801 490865 507529 128968 112593 123258 122151 129573 128348 124573 125177 85609 86952 302168 264670 750143 754186 226173 225587 288942 290432 341129 332553 358306 364512 389201 394723 373870 415030 903990 959618 575714 480413 310414 302150 355485 353087 382769 385480 394078 403643 454946 455903 740554 772481 40.25 69.0 1
12:38:12 2023-10-12 373474 369915 90765 88946 135910 140197 141907 140057 121736 118066 121668 123291 137184 137802 402345 435082 1263530 1246416 487183 504864 128542 112747 122602 122619 132848 128684 124420 125451 85662 86952 301425 265347 743544 754070 227580 224890 288535 291388 342199 331583 360654 362757 388047 393481 373572 418512 909104 945877 577123 482487 308411 304815 356008 356379 378790 387930 398727 401073 455589 451867 743094 774824 40.25 69.0 1
12:38:13 2023-10-12 372924 372652 91200 88946 135987 140295 142120 140191 120115 118470 121668 123324 137338 138448 402630 430495 1263567 1255715 489464 504828 129147 112438 124699 122436 129840 128437 124948 125177 85646 86952 302168 263886 750993 751519 230079 224890 288942 292206 340327 332859 359931 364512 388047 394446 375292 414340 905295 956085 575186 482526 306784 304994 354987 354871 382228 386079 399508 403643 453627 454588 736870 774200 40.25 69.0 1
12:38:14 2023-10-12 377234 369708 90765 88946 135904 142755 142360 140665 121480 118625 121380 123390 136838 138749 401492 433043 1261665 1238879 484285 504900 129147 112593 124613 122385 129751 128437 124606 125211 85641 86984 300171 265420 750873 757993 226876 225378 291774 292905 341623 333184 360402 362862 391078 395169 376328 417075 905843 948358 577123 478395 310414 304030 355971 354859 381958 386172 395225 401219 454405 456166 747210 777064 40.25 69.0 1
12:38:15 2023-10-12 374017 369666 90765 88946 135794 140295 141890 140505 121598 118066 121583 123324 137114 137836 401456 432362 1269034 1249102 483258 504828 129147 112438 124578 122217 129751 128437 124950 125177 85646 86952 302168 265200 755959 752051 226841 225203 289448 289955 341910 333599 358847 362503 390242 395275 372454 415302 905295 952502 575714 481808 309538 303781 353887 355250 382769 385751 396484 402107 454477 457239 737769 778272 40.25 69.0 1
12:38:16 2023-10-12 375103 371990 90831 88792 136239 140090 142350 143481 121749 118032 121753 123088 137209 137637 402345 434096 1252458 1238879 491811 504081 128879 112593 124422 122825 129751 128657 124783 125630 85620 87190 299197 265967 748385 756328 228887 226147 288906 291388 342068 331547 360582 364512 391237 394723 372977 414484 902708 948431 577123 477602 310195 303142 358791 354184 379006 385024 396484 404899 453060 455448 742764 774787 40.25 69.0 1
12:38:17 2023-10-12 372652 369924 90798 88946 136216 140197 141890 140311 121631 118066 121753 123324 137209 138220 402630 435615 1259877 1244644 486112 504598 128879 112593 124457 122469 129577 128437 124864 125382 85673 86952 302168 264670 753897 755743 227580 225296 288570 290432 341670 332823 360618 363998 387722 394101 373870 414520 902701 944016 581351 480430 309980 304707 355971 355876 382228 386371 399377 401073 456198 453737 745370 777064 40.25 69.0 1
12:38:18 2023-10-12 374308 369995 90798 88978 136597 141117 141759 140798 121514 119004 121380 123390 136624 138710 401456 429756 1267755 1250221 484591 504117 128968 112438 124665 122614 129840 128437 124606 125005 85673 86952 302168 263478 757761 753506 227615 224820 288098 291965 339575 333364 359713 362503 388011 392931 375856 413720 906577 956158 577123 477638 308592 305460 353887 354871 382228 384720 399472 401182 453307 454624 737958 774787 40.25 69.0 1
12:38:19 2023-10-12 377502 372847 90765 88978 135611 142682 141907 140317 121547 118427 121414 123357 136795 138452 401492 435529 1259703 1233566 485805 504864 128968 112593 124578 122553 129662 128684 124606 125417 85577 86952 299197 265232 752786 756885 226104 225517 289079 290397 342176 332266 360330 363852 392417 396952 375795 417371 904931 947366 573317 479754 311184 302822 353887 357390 381150 386387 396890 402071 454441 453879 750400 776609 40.25 69.0 1
12:38:20 2023-10-12 373789 369657 90798 88828 136021 140197 141890 139986 121547 118066 121549 123291 137114 137836 401492 433453 1267160 1245530 487602 504828 129147 112516 124665 122469 129840 128437 124864 125297 85677 86984 302168 266172 755541 752051 226876 225395 288133 290370 342983 332319 359388 363082 387498 394704 371897 413138 906614 952502 572895 482562 309538 304066 354419 355321 381958 385751 396520 402465 455791 453879 737995 777064 40.25 69.0 1
12:38:21 2023-10-12 374629 370029 91303 88792 136578 139911 142754 143320 121749 118032 121668 122919 137468 137858 402425 435534 1249555 1239762 491811 504828 128867 112670 124543 122586 129573 128471 124573 125509 85652 87245 300171 265127 749133 756218 228725 225448 288640 291957 341731 331368 360618 363998 387463 393293 373870 419455 903990 951118 577123 477566 309416 303887 356627 353122 379006 385328 396484 405202 454304 452536 742617 773651 40.25 69.0 1
12:38:22 2023-10-12 372126 369774 90798 88946 135799 142908 141890 140278 121631 118100 121583 123324 137080 138448 402345 433043 1259877 1245256 485181 504828 128968 112593 124699 122553 130199 128471 124811 125297 85673 86952 302168 264670 750143 754640 227580 224890 288570 290467 341670 332823 362731 363998 388047 394101 373870 416865 903806 942869 570537 479754 309283 304994 356727 356884 380933 387930 398763 401961 456234 453100 742954 776327 40.25 69.0 1
12:38:23 2023-10-12 374692 372657 90769 88946 136012 142772 141890 140571 119782 118586 121549 123324 136761 138710 402360 430289 1267160 1252111 486002 503372 128968 112438 124699 122184 129840 128437 124864 125297 85735 86984 302168 263886 751114 752051 227934 224890 288942 292241 340363 333599 359967 362503 388011 393257 375292 414340 905295 956122 577123 477638 306820 304994 354171 354621 382228 384183 399754 401823 451075 454588 735876 773688 40.25 69.0 1
12:38:24 2023-10-12 376433 372589 90798 88978 135602 142664 141759 140571 121514 118461 121583 123357 136795 138710 402360 433043 1258948 1238879 483258 504864 128968 112593 124578 122553 129751 128471 124606 125211 85698 86952 299197 264670 765825 756922 226841 224855 289009 290573 340949 332859 360256 362681 387831 396434 376291 417557 905917 946873 577123 479000 310305 303887 355971 356632 382228 386512 395854 401255 456770 454091 746040 777064 40.25 69.0 1
12:38:25 2023-10-12 374044 369666 90942 89247 135441 142907 141432 141026 121480 118625 121414 123357 136761 138448 401492 430517 1268962 1248192 482503 504472 129430 112341 124699 122151 129755 128224 124606 124971 85614 86920 302168 264296 751844 751365 226173 225238 289044 290193 340878 333834 358342 362538 387463 395310 373870 415302 907701 946543 571486 477674 309538 303142 355003 355766 383039 384148 396484 400616 453096 455939 739830 776512 40.25 69.0 1
12:38:26 2023-10-12 376701 370042 90831 88978 135799 142638 141890 140085 121547 118032 121583 123324 137175 137871 401492 432846 1254347 1233255 489024 504900 128968 112593 124491 122586 129950 128437 124606 125177 85614 86952 303233 266026 749776 759005 228402 226147 290987 290326 342320 331637 360366 365028 392454 394066 372418 414412 903718 947256 577123 477602 311293 302150 355521 355001 381471 387657 394114 403680 454477 453915 746915 774399 40.25 69.0 1
12:38:27 2023-10-12 372879 372584 90798 88946 135931 142634 141907 140027 121547 118427 121583 123357 137114 138259 401223 434167 1263567 1245530 487220 504864 128879 112593 124422 122469 133137 128471 124573 125244 85661 86984 297213 266550 742347 752051 226876 225552 288675 290467 342983 330813 360256 363627 388047 396025 371897 414412 905972 948431 573317 482940 308992 304030 354454 355286 379006 385572 400325 402742 458824 452394 736723 776916 40.25 69.0 1
12:38:28 2023-10-12 374017 369372 90798 88946 136034 139806 141899 143281 121547 118066 121583 123357 136799 137836 402360 433138 1250443 1239762 491477 507529 129031 112825 124700 122553 129666 128368 124883 125317 85794 86920 302168 264524 749513 756812 226876 225552 288942 292884 341430 331816 360582 363998 387533 393931 375221 414520 903792 951155 578533 477530 309975 303142 355521 354871 379006 385363 396484 403680 453663 452889 746077 772518 40.25 69.0 1
12:38:29 2023-10-12 373252 369367 90798 88946 135725 142647 142262 139850 121547 118100 121583 123324 136876 138538 401492 433048 1259877 1242801 483258 504828 128968 112593 124613 122553 130082 128471 124606 125005 85588 86984 300171 264670 752948 755681 227421 224855 288570 290326 341670 332859 362731 363998 388047 394101 375988 419455 907476 944501 573317 479754 309138 304851 356008 355620 381652 386371 396448 401219 453060 453243 744272 776768 40.25 69.0 1
12:38:30 2023-10-12 374308 369774 90765 88950 135611 142934 142084 140699 121514 118461 121414 123390 136795 138579 402076 430094 1266261 1252111 485658 503372 129250 112516 124699 122385 129751 128471 124606 125211 85762 86952 300171 263886 750626 752051 227615 224855 288098 291548 339885 333364 359967 362503 388047 393807 375328 414048 907293 954735 575714 477638 308592 305030 353887 354871 382228 384218 398908 401219 453627 454624 736870 774237 40.25 69.0 1
12:38:31 2023-10-12 376300 369376 90765 88978 135577 142673 141759 140538 121346 118427 121380 123357 136761 138579 401492 433079 1258056 1237117 483295 504117 128968 112438 124491 122217 133021 128471 124606 125005 85666 86861 302168 264670 750630 758479 229049 225378 291484 292882 341767 332176 360366 362862 390794 395775 376061 417075 904361 947019 573317 478056 310414 304589 356008 354184 381150 385363 394114 400927 454441 453915 744767 776512 40.25 69.0 1
12:38:32 2023-10-12 374308 369862 90765 88914 135475 142664 141661 140605 121514 118066 121414 123291 136829 137836 401492 431074 1268962 1246142 483494 504472 128968 112406 124613 122184 130228 128259 124984 125005 85588 86952 299197 264670 753199 752051 226876 225395 289044 295256 340949 333364 358342 363047 387463 395310 373048 415302 906413 946579 571486 481128 309538 303604 355003 354787 382769 383077 396520 401219 457490 455688 741247 776805 40.25 69.0 1
12:38:33 2023-10-12 373452 369817 90798 88889 136016 140008 142557 139753 121547 118066 121668 123121 137178 137897 401492 433488 1250720 1233603 486629 503408 128968 112902 123032 122858 129929 128691 124506 125350 85609 87190 300193 266099 748464 756328 228402 226182 288942 290432 342983 331583 360294 364512 389509 394723 371932 414448 902432 947292 577123 477602 309538 302150 356592 355766 379006 384755 395575 404612 454441 452572 746441 774787 40.25 69.0 1
12:38:34 2023-10-12 372952 370042 90798 88978 135927 142439 142464 140311 121581 118066 121583 123324 136829 137871 401237 434167 1261739 1245530 486149 504117 128605 112670 124215 122586 132698 128505 124163 125451 85513 86984 302168 265759 739188 752475 227228 224890 290540 290467 340914 331350 360654 363082 388047 393516 373643 416901 906614 944465 573317 482487 311356 304707 356764 355876 378862 387384 399326 402246 455839 453232 741141 774860 40.25 69.0 1
12:38:35 2023-10-12 372126 372063 91210 89092 136624 139891 141890 143351 121581 118100 121510 123258 136985 138289 401492 430094 1263567 1255715 488877 504117 128968 112516 124578 122217 129751 128348 124606 125038 85614 86893 302168 264483 753321 751248 227580 225238 289027 292241 340914 332859 360294 363082 388047 394169 374239 414084 903978 954503 573317 483281 308556 304530 355521 352099 381960 384755 399508 403680 453663 454624 736311 773103 40.25 69.0 1
12:38:36 2023-10-12 374017 370042 90765 88946 135761 140295 141899 140798 121480 118427 121583 123357 137179 138710 401492 433115 1261494 1240131 483222 504828 128968 112516 124596 122385 129666 128582 124573 125091 85694 86952 302168 264633 752460 758529 227228 224820 288869 293297 341106 332536 360294 363375 387939 396952 376328 417668 905080 947366 577486 478395 309975 304494 355505 354149 381792 386371 396484 401146 453060 454552 746394 777636 40.25 69.0 1
12:38:37 2023-10-12 374044 371873 90736 88978 135619 142976 142163 140859 121278 118823 121008 123933 136795 138977 401492 429724 1268061 1249102 481785 503336 129327 112438 124873 122151 129840 128313 124984 124971 85737 87160 300171 263700 754267 756433 227193 224890 289853 290247 340878 333834 359388 364770 390242 395275 374729 416224 907256 951934 571486 480377 310195 303995 355505 354184 383310 384183 396520 400899 453096 455939 741141 776805 40.25 69.0 1
12:38:38 2023-10-12 374957 370033 90765 88946 135794 139904 141890 140538 121631 117999 121583 123258 136795 138220 402060 435529 1254310 1233566 491112 504828 128968 112815 124543 122553 133055 128622 124989 125596 85742 87300 301425 266099 748765 756328 228402 226182 289023 292900 342803 331816 360546 362503 389853 395836 373762 414412 902358 944941 581351 481044 310159 302150 356592 355001 379006 384755 395854 404863 454477 453207 746040 774787 40.25 69.0 1
12:38:39 2023-10-12 372284 370042 90798 88974 135799 139904 141890 140408 121547 118100 121583 123324 137080 138220 401492 434741 1262597 1244036 486838 504828 128755 112747 124388 122788 132883 128830 124335 125831 85572 87254 299197 266136 742185 753538 227228 225238 288334 291388 342983 330777 360546 363118 388047 393481 372489 414520 906614 947688 575714 483245 308992 304422 356980 356847 381157 386530 398763 402567 457203 455521 737769 777747 40.25 69.0 1
12:38:40 2023-10-12 374308 370033 91292 88857 136244 139904 142581 143446 121547 118066 121583 123239 137080 137836 401201 432876 1252720 1245797 488147 503973 129044 112747 124839 122487 130161 128657 124850 125177 85673 86952 302168 263033 752460 760032 227316 225552 288133 292241 339575 332536 360366 363998 387498 394723 375892 414484 903990 953852 571927 479413 310195 303781 354987 354370 380896 386477 396448 403321 451003 453915 747136 773343 40.25 69.0 1
12:38:41 2023-10-12 375369 369630 90765 88978 135884 142638 141890 140571 121480 118427 121380 123357 136761 138675 401492 433043 1259840 1240093 482844 504117 129147 112593 124578 122469 129751 128437 124606 125177 85614 87192 302168 264670 749779 756849 227193 224855 289009 290432 341670 332823 360294 363523 390025 396952 373834 417668 906561 947366 577123 478284 309830 304529 356008 354149 381689 386207 396484 401815 455972 454517 744124 777064 40.25 69.0 1
12:38:42 2023-10-12 374838 372054 90897 89100 135543 142942 141604 141139 121446 118707 121380 123390 136795 138710 402060 430396 1268135 1249523 482503 504864 129237 112329 124734 122385 130019 128609 124984 125038 85768 86984 302168 264259 751632 752171 227193 225552 289888 290397 340914 333834 361043 363047 387533 395310 374168 415302 905936 953582 573317 481092 309975 304030 355003 354219 382932 384148 396484 401182 453768 457135 740088 776791 40.25 69.0 1
12:38:43 2023-10-12 374308 370033 91318 88946 136017 142573 142218 143481 121631 118066 121753 123324 137209 137802 401492 434096 1252495 1234684 489419 504864 128879 112747 124457 122586 133019 128981 124606 125451 85577 87396 303233 266366 759363 757668 228402 226217 288906 291176 342803 331673 363065 365028 389782 394723 372454 414484 903792 947980 577123 477602 309975 302150 356592 355143 380985 384755 396484 404899 454441 454091 742727 774552 40.25 69.0 1
12:38:44 2023-10-12 372517 369924 90798 88946 136123 142764 142360 140339 121716 118427 121583 123324 137273 138311 401492 435082 1260771 1246416 487183 504864 128789 112747 124422 122755 132733 128773 124539 125417 85646 87192 300171 264670 744239 754640 227386 224890 288133 290467 341394 332355 362731 362503 388047 394101 373941 416901 905295 942905 578533 477602 308592 304994 354171 353936 378754 387930 399217 402136 456234 452747 742288 776364 40.25 69.0 1
12:38:45 2023-10-12 376167 371990 90798 88946 136017 140090 141890 140085 121514 118066 121414 123206 136761 137836 401492 429080 1257914 1244074 489464 506809 129584 112593 125118 122319 130503 127910 125262 124837 85869 86976 302168 263070 759550 756314 226173 225552 290540 292001 339539 333870 359677 363741 387569 395836 375856 416668 902708 953351 570537 479073 309611 303142 354952 353122 380928 385902 395297 403035 453663 455974 747173 772555 40.25 69.0 1
12:38:46 2023-10-12 377502 370033 90563 88946 135607 142638 141661 140538 121480 118427 121042 123324 136795 138448 401492 433147 1259703 1234722 483258 504864 128968 112593 124578 122184 129577 128644 124606 125297 85694 86984 302168 264670 749657 758797 226173 224890 289009 290397 341946 332355 362108 362971 388656 396952 375988 417594 903806 947310 565499 478321 311293 302999 356008 357390 381633 387930 396926 401219 454086 454805 746915 776643 40.25 69.0 1
12:38:47 2023-10-12 375104 370042 91210 88942 135833 139904 142216 140472 119782 118190 121545 123225 137072 138117 401310 432181 1258697 1247741 491350 504045 128968 112516 124665 122184 129840 128334 124573 125005 85641 86952 302168 264670 751238 754416 226173 225971 288942 291352 340878 332859 361593 363118 389544 394723 374168 413102 902664 959348 572895 482185 310414 302610 356056 353652 381960 385480 395332 404289 451756 455583 741765 772518 40.25 69.0 1
12:38:48 2023-10-12 374007 369632 90798 88885 136055 139917 142761 143481 121716 117999 121668 123121 137209 137806 402060 433757 1250683 1237117 491461 504472 128968 112593 124422 122586 132859 128684 124454 125417 85609 86984 302168 265796 751579 756328 229049 226744 289005 291211 342561 331171 360438 365028 392454 394580 375264 414448 901716 947019 573317 477566 312247 301901 356556 354184 379006 384755 399756 404605 454122 453378 741676 774237 40.25 69.0 1
12:38:49 2023-10-12 369961 370038 91110 88796 135833 142673 141857 140019 121514 118066 121380 123291 136761 138255 401492 434132 1261702 1244074 486149 504864 128453 112670 124249 122788 132848 129105 124368 125451 85519 86984 302168 265122 757985 754640 227545 224890 287927 290502 340914 331852 360654 362503 388047 393516 374168 417527 905295 942638 577123 480377 308628 304744 354419 353900 378452 385363 399508 402136 456088 453837 743140 776092 40.25 69.0 1
12:38:50 2023-10-12 374674 370033 90922 88946 135901 140008 142360 139753 121547 118066 121583 123324 137174 137922 402345 430401 1252532 1244568 487565 504864 129031 112902 125188 122740 130070 128967 124883 125317 85652 86920 300171 262888 753439 757541 226841 225517 288098 292050 339575 333076 363102 363998 387498 394723 375928 414484 903091 952232 579942 479073 309975 303817 354952 354621 381509 386207 396448 403072 451039 455453 747173 772247 40.25 69.0 1
12:38:51 2023-10-12 375103 369739 90761 88978 135611 142673 141857 140605 121514 118461 121414 123357 136795 138675 401492 433052 1259877 1239200 484257 504828 128968 112593 124665 122469 129751 128471 124573 125005 85641 87192 302168 264670 750751 756885 227193 224890 289009 290467 341706 332859 360546 362971 388047 394998 373607 414376 906450 947292 578533 478926 310122 304601 355971 355876 382192 387930 399188 401073 457203 454552 742507 777064 40.25 69.0 1
12:38:52 2023-10-12 376513 370042 90831 88873 136089 139904 142218 140613 121581 118224 121545 123192 137160 138432 401346 432270 1257840 1245962 488914 504684 129224 112902 124665 122553 129662 128437 124898 125211 85779 86920 299197 264670 754426 753538 226173 226043 287862 293297 340949 333834 358342 362538 389580 392931 374168 415302 903990 959618 567757 477674 311073 302325 355521 354184 380928 385751 395297 404289 454728 456652 742202 774787 40.25 69.0 1
12:38:53 2023-10-12 374304 370042 90798 88946 136055 142638 142252 140408 121749 118066 121668 123324 139572 137836 402345 434096 1254347 1233566 491239 504864 129250 112670 124526 122619 129488 128684 124955 125331 85641 86984 300193 265796 749376 755256 228779 226779 290540 293297 342731 331565 360438 365028 389746 395521 375795 414340 903879 948710 581704 477638 310414 302645 356627 357643 381150 384755 396484 404899 454477 453772 744946 774824 40.25 69.0 1
12:38:54 2023-10-12 371496 369673 90802 88950 135896 140008 142360 139753 121971 118066 121583 123324 137174 138341 401492 434132 1262362 1245530 486838 504117 128576 112902 124128 122619 132698 128773 124163 125417 85630 87016 302168 265902 746799 752051 227228 225587 287923 291317 342695 331314 360654 364173 388047 393791 372489 418821 906614 945645 572895 482903 306460 304066 356980 353652 379006 384183 398908 402465 454086 455485 737695 777717 40.25 69.0 1
12:38:55 2023-10-12 373675 369372 91114 88670 136501 139806 142384 143481 121581 118066 121753 123154 136795 138082 401492 433079 1248875 1235649 491774 504472 128879 112593 124491 122858 129929 128622 124817 125250 85646 86920 302168 264857 749883 757924 228887 225797 288906 292241 341394 331619 360654 363998 390961 394061 374204 414484 902708 950482 570537 477638 309975 303817 357739 352099 379006 385398 396484 404899 453663 455521 742507 773103 40.25 69.0 1
12:38:56 2023-10-12 372952 371759 90798 88978 135607 142534 141506 140228 121547 118427 121583 123357 136795 138486 401492 433043 1259877 1242838 484701 504562 128968 112593 124491 122184 129662 128437 124606 125617 85582 86984 302168 264670 750751 754676 227615 224890 288877 290502 341465 332859 360690 363998 389975 394101 373643 416901 905005 937565 573317 479680 309834 304207 355971 356379 378898 386371 398727 401109 455875 453065 743780 776475 40.25 69.0 1
12:38:57 2023-10-12 375186 370038 90798 88946 135833 139904 141890 143386 121514 118066 121583 123324 136795 138570 402089 429807 1257541 1243824 488530 504526 129203 112670 124874 122520 129840 128300 124606 125348 85646 86861 299197 262779 755657 756849 226841 225872 288133 292392 339706 333364 360582 363741 390648 392966 376457 414484 903990 946543 571927 479482 310195 303070 354490 354370 381689 385937 396290 403035 451075 454269 747321 772555 40.25 69.0 1
12:38:58 2023-10-12 375364 369407 90765 88978 135611 142673 141661 140571 121480 118625 121380 123357 136795 138579 401492 433133 1261702 1238879 483258 504864 129147 112438 124491 122779 129488 128471 124606 125211 85641 86984 302168 264378 750994 756922 227228 224890 288869 290467 341670 332572 360330 363266 390097 395169 374061 417705 906370 947366 577123 479000 310341 304494 354171 354255 382228 386512 396376 402071 454086 456166 747210 777064 40.25 69.0 1
12:38:59 2023-10-12 375947 370340 91100 89060 136095 140295 142019 140375 121917 118471 121580 123225 137004 138274 402126 432326 1259333 1242801 488951 504648 129113 112747 124596 122656 129751 128402 124883 125250 85641 86952 301425 264633 749900 754721 226173 226059 288942 292355 340878 333568 358342 364512 389236 395836 374132 415302 903718 957547 567757 477602 310414 303035 355201 353582 383310 385751 395261 403643 455589 456937 740261 774163 40.25 69.0 1
12:39:00 2023-10-12 375869 370042 90798 88946 135987 140295 141890 140019 121514 118032 121549 123291 136761 138323 401456 435529 1254273 1232893 490415 504634 128968 112670 124630 122553 129662 128437 124606 125628 85800 87126 303233 265989 749756 756328 228402 226978 290658 292882 342803 331637 360402 364770 392381 395836 372715 418188 899539 946695 573317 480073 310414 302325 358029 355250 381150 384989 395624 404576 455755 457286 747173 774787 40.25 69.0 1
12:39:01 2023-10-12 372602 370033 90765 88946 135987 140197 141890 140052 121598 118032 121380 123291 136727 138220 401492 434096 1263530 1244607 486801 504828 128879 112670 124457 122812 133137 128863 124539 125451 85604 87286 302221 265879 741117 752051 227193 225395 288133 291388 342983 331278 360510 364138 390242 395836 372418 414448 905258 947688 572895 482867 309501 304030 357486 357896 380896 386695 398727 403174 455684 455303 737732 776879 40.25 69.0 1
12:39:02 2023-10-12 374053 370033 91269 88792 136458 139904 142547 143412 121918 117883 121753 122886 137209 137507 401492 435615 1253613 1241903 491091 503937 128831 112747 124874 122614 129840 128602 124850 125283 85737 86952 299197 264259 747652 755072 229049 225955 288942 292651 340878 331816 360618 364770 390242 394169 375292 416865 902708 950482 578533 479754 310195 303781 356270 354871 379006 385328 396484 404539 453627 452854 744381 771897 40.25 69.0 1
12:39:03 2023-10-12 373780 370033 90765 88914 135893 140295 141924 140538 121547 118393 121380 123324 136727 138682 401492 432971 1259840 1241865 484248 504598 128968 112593 124630 122385 129662 128471 124606 125348 85641 86952 302168 264670 749294 756328 227580 225296 288772 291282 341394 332823 360618 364512 387506 396880 377396 419753 906561 944648 578533 479482 308847 304815 357016 356884 381150 386477 399804 402429 453096 453984 740293 777027 40.25 69.0 1
12:39:04 2023-10-12 375369 370038 90798 88946 136190 140186 142220 140272 119782 118258 121614 123225 136624 138528 401878 428937 1255789 1239163 487565 504512 128968 112593 125100 122520 129751 128313 124606 124971 85678 86861 302168 261518 753557 755072 226841 225973 289027 291478 338824 333834 360546 363741 390794 393481 376156 414448 903946 953177 573317 479532 310378 304030 355485 354871 382228 386207 398510 403607 451039 454624 747173 772518 40.25 69.0 1
12:39:05 2023-10-12 376213 369708 90753 88954 135585 142837 141801 140896 121514 118698 121380 123357 136731 138448 401136 432971 1260598 1237117 483186 503336 128968 112593 124578 122469 129662 128437 124573 125177 85673 86952 302168 264451 750264 759018 229049 225256 291398 291427 341490 332631 360330 362790 390133 396952 373834 414376 905258 945645 569147 477423 310414 303887 356008 354739 381689 387930 395854 401219 454405 454552 747321 777156 40.25 69.0 1
12:39:06 2023-10-12 375754 369452 90666 88816 136159 140378 142754 139946 121682 118032 121549 123291 136987 138475 401456 432326 1257914 1242764 488840 503336 128968 112593 124665 122553 129662 128437 124573 125297 85652 86952 300171 264670 749855 754186 226139 225902 288942 291140 340914 333563 358306 362503 389236 395557 374132 415302 904361 957547 575714 477638 310853 302858 355521 355693 383310 385751 395225 403643 455589 456973 743103 773615 40.25 69.0 1
12:39:07 2023-10-12 374126 370042 90765 88853 136012 140197 141890 140085 121598 118032 121549 123291 136795 137802 401223 435529 1254310 1232652 491350 507529 129031 112902 123032 122520 129840 128334 124764 125283 85735 87158 301425 266099 746908 754603 227918 226287 288098 292900 342803 332283 360510 364512 389817 396614 375795 414376 902432 945609 569147 477602 310414 302150 355521 355250 381150 384720 394114 404289 454441 453879 745180 774787 40.25 69.0 1
12:39:08 2023-10-12 372058 369781 90765 88918 135799 140295 141857 140052 121514 118032 121464 123121 136795 137836 400852 432811 1262597 1242838 487183 504081 128879 112593 124596 122553 132836 128471 124573 125384 85545 86984 300193 266172 742675 752051 227193 225552 288675 290467 342983 331780 360510 363882 387463 393481 371897 417557 910106 952083 573317 483099 309356 303887 357016 357749 380736 386223 396412 402999 455791 453207 739563 778272 40.25 69.0 1
12:39:09 2023-10-12 374308 369776 91207 88792 136334 140170 142350 143699 120031 118190 121510 123192 137712 138117 401346 433003 1251258 1240533 491625 506809 128968 112747 124578 122586 129691 128471 124989 125596 85710 86952 303407 264670 748649 757811 227193 225552 288942 292276 341430 331816 360618 364770 387533 394169 374204 416865 903718 951155 570537 479754 310414 304030 356556 355373 379006 385902 396484 404863 454304 454411 746394 773615 40.25 69.0 1
12:39:10 2023-10-12 372126 369376 90724 88946 135986 142755 142360 139979 121514 118066 121583 123324 136833 138324 402076 433007 1259914 1242838 484628 504081 128968 112593 124665 122352 129840 128437 124606 125091 85730 86952 302168 264670 750873 754640 229698 225658 291156 293712 341526 333184 362586 365028 387939 396434 374025 417971 905658 944685 570537 477530 309501 305674 354454 354149 380881 386512 399472 402429 456052 453243 741676 777064 40.25 69.0 1
12:39:11 2023-10-12 375296 372398 90670 88881 135919 140295 141823 140472 121883 118258 121549 123324 137080 138255 402360 429469 1254310 1240999 487565 503300 129459 112747 124699 122469 129840 128437 124898 124971 85794 86952 302168 261554 754050 756885 226876 225587 288570 292001 338824 333834 360582 363998 387533 396263 376457 414448 903990 946543 581351 479073 310414 303995 355201 354621 382228 386512 396448 403072 451039 455583 744652 772518 40.25 69.0 1
12:39:12 2023-10-12 376167 370033 90765 88946 135585 142673 141809 140250 121480 118427 121380 123357 136731 138675 401456 433007 1258948 1238879 483222 504828 128968 112980 125188 122825 132297 128533 124883 125283 85747 86920 298461 264487 750143 756703 229373 225413 289888 291741 341910 332859 360546 363925 390242 395239 373870 414412 905005 948637 573317 478395 310378 304530 355756 354219 381689 387053 396448 401219 454086 454588 748029 777064 40.25 69.0 1
12:39:13 2023-10-12 373447 369666 90607 89100 135543 142907 141432 141026 121446 118625 121008 123357 136727 138675 402360 430011 1269034 1248192 481785 504472 131424 112361 124873 122184 130019 128224 124984 124971 85747 86920 299197 264296 756074 753117 227193 225587 290105 290573 340878 333834 359388 362757 387463 396952 374204 416631 907936 954114 570537 482487 309721 303780 355468 356632 383310 386839 396376 400768 456234 455796 740093 776512 40.25 69.0 1
12:39:14 2023-10-12 376433 369781 90769 88946 135999 140302 142360 139850 121547 118066 121380 123192 137211 138519 402104 435275 1254200 1234834 488184 504684 129433 112902 124874 122689 129840 128437 124606 125384 85705 87126 300171 265347 750022 756885 228079 225587 291094 292675 342706 332589 360510 362503 389544 396880 373012 414448 903990 944941 575714 477530 311293 302397 354419 355250 381150 384755 394078 403373 454477 453915 747210 777064 40.25 69.0 1
12:39:15 2023-10-12 373179 370042 90798 88885 135923 142638 142120 140505 121514 118032 121583 123324 137175 138255 401492 432528 1263567 1245256 487683 504117 128968 112593 124699 122586 130199 128471 124573 125211 85641 86984 300193 266172 751362 752051 226876 225517 288133 292882 342731 332536 362108 366581 390206 396952 375264 416483 907588 950972 574305 482867 309975 304030 354454 355784 382353 386530 396556 403284 455827 454624 739210 776768 40.25 69.0 1
12:39:16 2023-10-12 374619 369573 91513 88966 136356 139895 142612 139724 121985 117864 122023 122989 137358 137629 401456 435529 1251332 1241903 491662 504792 128755 112593 124491 122788 129667 128760 124606 125417 85758 86984 302168 265420 745379 756580 227034 225587 288946 292687 340914 332319 360366 364512 387533 394169 375328 416865 904416 951559 565499 479754 310195 304030 356556 354871 381421 385937 396520 404863 453663 453207 746040 773066 40.25 69.0 1
12:39:17 2023-10-12 372952 369367 90765 88950 136110 140302 142182 140339 121547 118427 121380 123324 136863 138307 401492 433007 1259877 1242838 485387 504472 129430 112670 124526 122385 129751 128657 125109 125509 85837 87334 304151 264524 750386 756328 227828 225448 290987 291584 341490 332823 362695 363998 388047 394136 377129 417676 903942 937565 571927 479754 309543 305387 354419 354219 381689 386512 398872 402429 453732 453915 741676 776512 40.25 69.0 1
12:39:18 2023-10-12 376659 370033 90769 88946 135893 139926 141903 140272 121547 118393 121549 123291 136761 137836 401164 431011 1254347 1241918 488294 503336 131243 112506 124943 122184 130136 128012 125190 124885 85747 86824 302168 261590 768219 755743 226841 225587 288675 291317 339849 333870 359967 363741 389236 393791 377059 413720 903718 954061 573317 479073 310414 303817 355236 353652 380928 385363 395854 403321 453663 455974 747173 773222 40.25 69.0 1
12:39:19 2023-10-12 376433 371723 90798 88978 135577 142677 141661 140459 121514 118066 121008 123324 136632 138452 400852 432791 1262065 1238953 483113 504328 129168 112747 124874 122487 129840 128692 124850 125317 85673 86920 302168 264633 750751 760638 226876 225517 289009 290573 341982 332859 360402 363998 387569 394998 373607 414412 903990 949810 569147 478395 311073 303923 353852 354752 381777 386207 395261 401219 454477 454588 747321 777895 40.25 69.0 1
12:39:20 2023-10-12 373743 370033 90798 88950 135611 142872 141661 140538 121547 118066 121414 123324 136795 137836 400852 431533 1268962 1246416 481069 504472 129147 112815 124699 122184 129666 128259 124984 125005 85673 86952 302168 264483 753532 751365 226876 225395 289273 290172 341394 333834 359135 366026 390924 396952 376867 416150 908959 953816 578351 482487 310049 303852 355971 354965 380928 384183 396556 400927 457527 456937 740088 777064 40.25 69.0 1
12:39:21 2023-10-12 375291 370033 91133 89215 136005 140652 142216 140505 121867 118326 121649 123258 137263 138502 401310 435809 1256984 1233529 486593 504864 129147 113126 125066 122553 129662 128684 124606 125331 85715 87158 302168 265796 748018 756218 226139 226322 288535 291056 342983 332355 360546 362828 390709 394136 375984 414484 903990 945681 577123 477674 311293 302610 356056 355286 381150 385059 395297 404899 455827 454233 744652 774824 40.25 69.0 1
12:39:22 2023-10-12 372054 369744 91081 88946 136051 142921 141890 140311 121547 118066 121668 123722 137209 138448 401492 434132 1263530 1245458 487948 504900 128968 112825 124543 122788 132917 128836 124573 125417 85545 87337 303233 266366 745384 753394 227475 225797 290662 291655 342875 331368 360402 366581 390757 394066 371932 414484 907293 951562 569147 483481 309501 304994 354454 353652 378682 384218 398872 403035 453060 451902 737990 776609 40.25 69.0 1
12:39:23 2023-10-12 374432 372136 91074 89068 136330 139904 142350 143481 121547 118427 121545 123258 137654 138448 402060 433097 1247070 1242790 491774 504472 128968 112670 124578 122553 129666 128505 124606 125417 85673 87016 302168 264670 751388 756885 227193 225587 288942 292687 340914 332355 360654 362856 387533 394446 375328 417527 901990 950057 570537 477530 310414 302750 356592 352134 380881 386207 396556 404576 453663 453243 746077 773773 40.25 69.0 1
12:39:24 2023-10-12 373215 369929 90831 88966 136102 142760 142360 140242 121547 118427 121668 123357 136884 138547 401492 432971 1259877 1245887 486331 506809 129369 112747 124965 122520 130019 128547 125089 125283 85837 87190 313207 264670 750143 754676 227615 224890 291362 291655 342187 333328 362731 364255 388047 396916 374204 416901 905295 942905 581351 479754 309538 305460 354135 354184 381150 386512 398908 402144 453096 453915 739774 777064 40.25 69.0 1
12:39:25 2023-10-12 374811 370069 90798 88885 136051 140421 142216 140311 121547 118100 121583 123324 136761 137802 401456 429038 1254310 1240999 487602 502982 130993 112593 124734 122385 129840 128471 124984 125211 85705 86861 297922 261554 753069 756885 226876 225587 288133 292241 339849 333870 360618 363998 388656 393791 376492 414484 903718 946579 571927 479413 310414 304030 355521 354871 382769 386512 396520 403394 450606 454659 744689 772518 40.25 69.0 1
12:39:26 2023-10-12 376163 369924 90798 88982 135624 142807 142201 140897 120115 118620 121510 123834 136943 138896 401310 432899 1263290 1238768 486056 504828 128968 112516 124613 122553 130103 128368 125115 125297 85683 86952 300424 264670 752826 756922 227228 225238 289483 290467 342464 333364 360582 363780 387498 395863 374204 414484 905005 948431 573317 478395 310414 304530 353887 355286 382228 387441 395890 402144 454441 454588 747210 776609 40.25 69.0 1
12:39:27 2023-10-12 374308 372321 90794 88982 135611 142902 141661 140871 121514 118625 121499 123324 136829 138225 401456 431074 1269864 1248192 482503 504864 129465 112593 124734 122184 129929 128471 124898 125038 85705 86952 301797 264670 755250 751904 229373 226078 292223 290573 341526 333762 359316 365803 391346 396312 374061 414012 905658 951970 575714 481468 309976 305639 355756 355286 380928 384183 396556 401852 456052 456652 740098 777064 40.25 69.0 1
12:39:28 2023-10-12 373834 370042 91103 88970 136291 140592 142655 140042 121682 118032 121753 123324 136889 137884 401201 436078 1254310 1233566 490415 507529 129031 112593 124699 122586 129662 128505 124606 125417 85641 87222 299806 265796 746770 754676 226208 226356 288133 290326 342983 332319 360618 363082 390435 393791 373048 414484 903349 947055 569147 477638 309138 301830 356627 355286 381150 385328 396168 405474 457057 454269 746606 774824 40.25 69.0 1
12:39:29 2023-10-12 372163 370042 90831 88978 136055 142673 141924 140408 121581 118345 121668 123357 137209 138482 401492 435912 1263530 1245530 488752 504864 128728 113057 122946 122924 129662 128973 124876 125731 85678 87401 303407 265801 746869 756433 227615 225552 288570 291352 342983 331296 360510 367100 387498 393826 372786 416938 909104 945681 567757 483281 309538 304530 354490 354219 379006 384497 398908 403035 455435 453243 738082 777064 40.25 69.0 1
12:39:30 2023-10-12 374308 369925 91299 88853 136735 139709 142614 143412 121783 117931 121753 122952 137209 137802 401492 433079 1249797 1239237 492938 504472 128968 112670 124491 122586 129662 128684 124606 125417 85641 86984 300193 264670 747022 755780 227228 225622 289027 292276 342500 331260 362731 365202 387533 394446 374204 417527 903718 951155 573317 477566 309975 304066 356627 353122 379006 385398 396556 404899 450859 453243 742727 773148 40.25 69.0 1
12:39:31 2023-10-12 372725 370038 90798 88978 135927 142673 141924 140571 121547 118100 121545 123734 136970 138467 401914 433061 1263290 1245381 486678 504684 129258 112747 124665 122469 129751 128471 124639 125211 85747 86984 301797 264670 749900 752475 227615 225448 288570 291388 341670 332589 362731 362538 388047 394136 374204 417527 903732 937565 578533 477602 309065 305030 354419 354219 379006 386242 400073 402465 453768 453207 737671 774860 40.25 69.0 1
12:39:32 2023-10-12 372689 371796 90798 88950 136021 142582 141924 139850 121581 118427 121583 123357 136795 138259 401492 429241 1263567 1255715 490031 504117 129340 112516 124769 122469 129751 128471 124639 125211 85705 86952 302168 263886 750386 750987 227650 225587 288906 293026 340627 333582 360402 366720 387975 395557 376013 417668 907850 957917 569147 483281 308592 304315 356056 355839 382083 385024 400109 404289 450678 455688 737990 774399 40.25 69.0 1
12:39:33 2023-10-12 375180 372018 91074 89125 135987 140592 142655 140435 121850 118456 121580 123258 136816 138753 401456 433007 1262065 1243679 482953 504081 128968 112593 124665 122520 129662 128471 124606 125211 85673 86952 302168 264670 749779 755743 227580 224890 289009 290604 341910 333328 360618 364025 388047 394136 374168 416901 905258 937565 573317 479073 309538 304958 353356 354184 382228 386512 396592 402107 454583 454233 742764 776609 40.25 69.0 1
12:39:34 2023-10-12 374035 370033 90765 88978 135611 142638 141661 140571 121480 118427 121380 123357 136727 138675 401456 429121 1267160 1252036 485314 504045 129237 112593 124756 122656 130225 128622 125195 125476 85811 86920 303407 263741 757914 751978 228182 225378 290576 292884 340327 333834 360510 362793 387758 395656 375820 414376 906614 956122 577123 482487 308556 305675 354952 354871 382228 384755 400073 403035 454304 455939 736311 774200 40.25 69.0 1
12:39:35 2023-10-12 374308 370033 90765 88914 135590 140652 141516 140347 121480 118427 121549 123357 136936 138660 401456 433007 1261494 1239200 483420 504081 128968 112516 124966 122184 129662 128437 124778 125297 85673 86952 302168 264670 750873 755743 227580 224855 289079 291317 342163 332859 360582 363484 388047 395239 374168 417849 905005 942905 572354 479073 309684 304994 353887 354184 382228 386783 396592 402071 453732 454588 742727 777616 40.25 69.0 1
12:39:36 2023-10-12 374039 369635 90765 89100 136249 142872 141890 140798 121514 118707 121549 123390 136833 139152 401164 429807 1271410 1252645 483839 503973 129597 112747 125118 122487 130258 128334 124950 124885 85737 86861 302168 263409 754985 753651 229211 224855 289686 291388 340734 333870 360220 363047 388047 395275 375856 414340 906614 954699 576595 480377 308920 304994 355505 353157 380892 385328 396520 401219 454946 456973 738097 774824 40.25 69.0 1
12:39:37 2023-10-12 377234 370042 90802 88982 136156 142872 142360 140339 121547 118427 121414 123357 136846 138631 401492 433079 1259703 1237117 485424 504634 128968 112593 124613 122586 129751 128471 124898 125791 85673 86984 300171 265420 750630 756885 226173 225902 289448 290251 342983 332859 360582 363998 390721 395863 373607 414484 903990 945645 577123 479073 311293 303142 354454 355286 381958 385328 394947 403035 459952 454588 749335 777064 40.25 69.0 1
12:39:38 2023-10-12 372924 372027 91166 89215 136228 140683 142333 140538 121833 118407 121649 123258 137043 138405 401310 435457 1269034 1246416 486911 507529 129293 112593 124665 122812 129840 128471 124606 125523 85620 87016 302168 265613 756470 752051 227228 225587 288570 290397 342983 333364 359424 363882 387533 395239 372454 413720 905295 953177 574305 481844 309975 304066 355521 356106 382769 384183 396592 403680 456468 455939 738082 778169 40.25 69.0 1
12:39:39 2023-10-12 373661 370038 91211 88946 136244 142638 142218 139986 121783 118066 121753 123291 137209 138323 401492 432330 1259703 1245458 491461 504634 129237 112593 124613 122553 129751 128437 124864 125628 85832 87126 302168 264415 751116 753651 229049 226661 289023 292099 341731 333419 360402 364976 392381 393481 375328 417594 905010 959545 566367 483769 310414 302821 359045 354184 382498 385751 396362 405186 455589 454588 740088 773651 40.25 69.0 1
12:39:40 2023-10-12 373070 372136 91137 88978 136136 142872 142360 140339 120031 118489 121549 123357 136855 138667 401492 433661 1263530 1242838 483222 506054 129237 112593 124699 122586 129751 128471 124984 125297 85614 86984 302168 264670 752954 754039 227615 225658 289009 291034 341946 333328 362731 364512 388047 394136 374168 417527 905295 942905 571927 479606 309538 304100 354135 354219 381689 386477 399472 402429 453768 453915 741713 777064 40.25 69.0 1
12:39:42 2023-10-12 374053 369739 90765 88978 136021 142673 141890 140605 121547 118732 121583 123357 136795 138579 401456 429116 1268696 1255215 484453 507529 129472 112593 124943 122487 130378 128512 125262 125250 85779 86888 302168 263106 764878 753504 229536 225099 289009 292206 340363 333352 360220 366026 387975 394998 376457 414376 909296 956122 577123 481007 310414 305890 355756 353391 383039 384755 398872 401255 454304 456652 740186 774865 40.25 69.0 1
12:39:43 2023-10-12 376967 371728 90765 89337 135817 143033 141890 141026 121514 118427 121583 123357 136761 138448 400852 433079 1259703 1237117 484701 504828 128968 112593 124699 122586 129751 128684 124639 125384 85646 86984 302168 264670 750098 756885 226876 225587 289686 290573 342500 332859 360546 363998 389544 395863 373870 414448 903732 947725 577123 478395 311293 304030 354419 357353 381958 385363 395297 402465 455471 454624 750701 777064 40.25 69.0 1
12:39:44 2023-10-12 373215 370038 91240 88946 136220 140652 142216 140699 120031 118292 121649 123258 137072 138344 401893 432949 1270730 1249080 484701 504864 129147 112593 124613 122689 129934 128437 124950 125331 85735 86952 301425 265049 749053 751365 227193 225587 288939 290295 342464 333834 359424 363118 387533 398931 373048 413138 905295 953177 567757 481504 310195 304066 354454 355820 380892 384183 396556 403035 455827 456973 740088 777616 40.25 69.0 1
12:39:45 2023-10-12 374299 370038 90835 88946 136021 140197 141924 143481 121547 118032 121753 123291 137175 137802 402076 435529 1252458 1233566 491112 504828 131174 112593 124665 122586 129662 128471 124639 125417 85779 87254 313207 265796 743563 753538 226524 226356 288514 290502 342983 332319 360618 363047 389888 395656 373012 414520 903349 947055 577123 477602 310414 302610 356627 355250 381150 385363 399188 405593 458824 456811 743977 774676 40.25 69.0 1
12:39:46 2023-10-12 371945 371868 91170 89157 136103 140491 142182 140798 121547 118066 121583 123324 137538 139046 401456 434096 1263530 1246142 486491 504828 128968 112902 124422 122990 130373 128897 124454 125711 85598 87286 299197 265984 743780 753117 227615 225622 289079 291796 342983 331816 360654 364756 387498 394136 373048 416938 906413 947019 573317 483281 309757 304994 355485 354219 379006 384755 399508 403643 454477 455558 737658 777064 40.25 69.0 1
12:39:47 2023-10-12 369925 370042 90835 88950 136458 142539 142384 140019 121749 118066 121753 123324 137209 137836 402930 431377 1259877 1252111 491202 507169 129155 112825 125153 122520 130019 128581 124883 125317 85852 87158 302168 264487 751238 752051 227228 226287 288273 292241 341623 333690 360510 364756 388656 395391 378200 414376 905005 956122 573317 483318 309975 303142 356627 353936 382228 384183 398908 405474 454946 455583 737953 774200 40.25 69.0 1
12:39:48 2023-10-12 373106 372924 91174 89161 136012 142772 141890 140926 119782 118427 121583 123357 136761 138482 401791 433115 1261702 1244644 484664 504864 128968 112593 124647 122469 129755 128650 124639 125384 85735 87016 305198 264670 751972 753538 227934 225395 289009 291352 341946 333364 363280 363047 388047 396614 374204 418190 903732 942905 558059 477566 309538 305460 354454 354219 381150 386512 399790 403035 453768 453243 741676 777064 40.25 69.0 1
12:39:49 2023-10-12 374308 369407 90802 88978 136123 142782 142557 140339 119782 118586 121510 123905 137004 138627 401346 429612 1266150 1257119 485293 504292 129507 112593 124699 122469 130737 128471 125229 125283 85864 86952 301425 263106 756141 755655 228182 224855 288772 292971 340638 333870 360546 363082 388047 395275 376492 414412 909067 957547 569147 480413 310414 305926 354135 353652 380928 385328 398872 402429 454946 456973 739867 774860 40.25 69.0 1
12:39:50 2023-10-12 376424 369372 90798 89133 136059 142907 141907 140347 121514 118427 123977 123390 137209 138482 401492 433079 1259703 1236843 484737 504900 131027 112747 124647 122619 130416 128808 124639 125417 85705 86984 302168 265420 749536 758015 226208 225936 289686 290467 342983 333364 360618 361995 390435 395863 374168 414484 904361 948395 573317 477530 311734 303142 355236 355856 382228 385363 395261 403680 458138 455653 750588 776805 40.25 69.0 1
12:39:51 2023-10-12 373634 371873 91233 89190 136142 140852 142249 140732 121917 118456 121668 123324 137209 138255 402076 436307 1267793 1246416 487602 504864 131208 112747 124943 122586 129840 128505 124984 125451 85779 87254 299197 266172 751972 752051 227580 225971 289224 290573 342983 332859 359967 364209 388656 396880 372751 414412 907293 952502 566367 482562 309975 304530 355485 355820 382228 384183 396628 403446 456468 454624 737995 777064 40.25 69.0 1
12:39:52 2023-10-12 372915 370042 91240 88946 136269 139904 142417 140118 121581 118066 121753 123291 137209 137802 401492 432452 1258056 1248806 491811 504828 131175 112670 125100 122858 130745 128657 125195 125317 85742 87190 302168 264524 750264 753506 229373 226498 288942 291965 341946 333834 360582 367100 391790 395557 375328 414448 903769 959471 571486 483318 310414 303142 357415 354184 382228 383077 396628 405474 452743 455618 739304 774237 40.25 69.0 1
12:39:53 2023-10-12 372126 371954 91173 89215 136167 142764 142218 140605 121547 118427 121753 123225 137160 138255 401492 435529 1259877 1246416 486149 504472 130903 112670 124699 122553 129840 128505 124606 125417 85646 86984 313207 264670 761029 756082 227615 224924 289079 291352 341982 333834 362989 362503 388047 395275 375029 418153 903843 944709 572354 479754 309538 305675 354454 354255 382500 386547 399508 403072 456234 454588 742275 777064 40.25 69.0 1
12:39:54 2023-10-12 374272 369661 90798 88978 135833 142708 142050 140571 121547 118427 121583 123390 136936 138923 401201 428902 1268925 1254673 487373 504684 129472 112747 125118 122806 130161 128471 124898 125211 85710 86952 302168 263923 754299 752051 228323 225238 288675 292580 340878 333870 360582 363082 388047 393516 376492 414448 906651 956834 573317 477674 308738 305675 354454 353122 380359 385328 400109 403035 453591 457135 737990 775961 40.25 69.0 1
12:39:55 2023-10-12 376424 370038 90798 89015 135927 142807 141661 140896 121514 118625 121499 123390 136795 138710 401492 433133 1259877 1238879 483331 504117 129147 112815 124734 122586 129666 128684 124898 125417 85678 87126 302168 264670 750751 756922 227386 225587 289686 291317 342464 333364 360582 363998 388656 395933 375064 414520 905295 949810 565499 478395 311293 304530 353887 355286 382228 387359 396448 402465 454512 455939 748803 776217 40.25 69.0 1
12:39:56 2023-10-12 373752 373188 91166 89308 136017 140793 142360 140859 121783 118456 121649 123291 137323 138614 401456 431717 1270909 1249523 483149 504900 129327 112593 124943 122619 130019 128692 125229 125331 85683 86984 302168 264670 752977 752439 227615 225936 289924 290397 342742 333870 360256 363627 388656 396523 374204 414048 907293 951934 580471 481844 310414 304780 354454 356141 384396 384218 396628 403394 455827 457330 740088 779002 40.25 69.0 1
12:39:57 2023-10-12 373784 370038 91133 88946 136278 142478 142290 143586 121581 118066 121753 123206 137209 137802 401492 433792 1253421 1236521 489455 504900 128968 112593 124491 122619 133171 129105 124606 125624 85673 87016 300193 265796 744315 755511 227228 227024 288273 291352 342983 332589 360330 362863 390435 394723 373607 416901 902432 948199 573317 477638 310414 302892 357452 357896 381487 386101 396484 405976 455684 454587 745370 776018 40.25 69.0 1
12:39:58 2023-10-12 369745 370029 90765 89129 136021 142738 141700 141059 121883 118359 121634 123324 137175 138220 401128 436616 1261628 1246416 486112 504792 128844 112980 124422 122990 133137 128897 124539 125798 85582 87462 299197 265086 742059 754034 228093 225552 288860 291761 342428 332589 363830 363592 390242 394652 375328 418153 907850 944685 578533 480340 309501 305424 355201 354184 379006 386477 400073 403321 453732 453207 740554 777064 40.25 69.0 1
12:39:59 2023-10-12 372689 369739 91100 88978 136308 140400 142754 140242 121716 118393 121668 123324 137152 138512 401456 430109 1267755 1259814 486331 504684 129507 112747 125118 122722 130225 128899 125262 125490 85742 86984 300171 263664 755486 753804 228537 225291 288535 292050 340878 333834 362916 366026 388047 394101 376457 414412 907899 957278 569147 480340 309538 305890 354952 353617 383782 385293 400073 402392 454946 457422 737953 775652 40.25 69.0 1
12:40:00 2023-10-12 377047 369885 90703 89337 135987 142872 141890 141059 121598 118625 121549 123357 136761 138675 401456 433043 1259840 1238249 483186 504436 128968 112670 124873 122586 129751 128706 124950 125384 85620 86984 302168 264670 748809 759066 227193 225552 289888 291282 342464 333328 360582 363998 388656 395863 374168 414412 905005 950446 573317 478395 311293 304708 356008 355250 382623 386512 395854 402392 454441 454588 748803 778448 40.25 69.0 1
12:40:01 2023-10-12 374044 370029 90798 89243 135971 140652 142182 141349 121715 118292 121530 123258 137038 138405 401237 431501 1270730 1249970 482503 504792 129327 112902 125118 122586 130019 128437 125017 125297 85768 87366 302168 264670 762190 752051 227421 225902 289888 290573 342464 333834 359424 363592 388656 396488 374168 414048 906577 953852 569147 481092 310414 304494 354383 355820 382033 384720 396592 403035 455827 457330 741141 778169 40.25 69.0 1
12:40:02 2023-10-12 374272 370042 91174 88946 136102 140008 142655 139850 121581 118032 121753 123258 137248 137875 401456 435529 1253384 1233529 491112 504081 128968 112747 124665 122586 129662 128897 124573 125417 85705 87462 303233 265796 748006 754640 226682 226796 288535 291282 342983 332553 360582 363047 390709 394066 373048 414484 903990 947019 577123 477638 310414 302822 356627 355286 381777 387894 399188 405791 458316 455266 746952 774639 40.25 69.0 1
12:40:03 2023-10-12 372171 369966 91362 89247 136296 140295 142283 140571 121716 118066 121583 123192 137712 138413 401419 434096 1263493 1247703 487565 504828 128968 112747 124422 122990 129484 128897 124573 125798 85577 87286 302168 266172 744141 753343 227545 225552 288772 291725 342983 331547 362405 364720 387498 394101 373012 416865 907219 948126 574305 483245 309975 304958 355521 355286 381421 384148 399472 403643 455791 453879 738031 777616 40.25 69.0 1
12:40:04 2023-10-12 374007 370033 91173 88950 136244 139904 142316 140019 121598 118066 121514 123324 136761 138047 401456 433007 1250443 1241016 491387 504081 128968 112670 124543 122586 129662 129071 124864 125591 85683 87016 302168 264670 746644 757724 227421 225936 288942 293026 342187 332787 360366 363011 388656 394723 378200 420090 903806 953840 578533 481118 310341 304243 356449 355876 381058 387930 396484 404863 454946 454091 747321 776333 40.25 69.0 1
12:40:05 2023-10-12 373579 370042 90798 88978 136017 142738 142530 141076 121514 118427 121668 123324 137179 138448 401492 433061 1261665 1244607 485351 504828 129147 112593 124665 122586 129844 128471 124606 125297 85710 87192 302168 264670 749173 753502 228288 225552 288860 291725 341910 332859 363830 363082 390242 394101 374168 418117 906614 942905 570537 477602 309538 304136 354419 354184 381150 386477 400073 402999 453732 453171 740554 776512 40.25 69.0 1
12:40:06 2023-10-12 372126 370042 91322 88946 136097 140400 142754 140629 120031 118518 121680 123192 137111 138632 401346 430221 1266890 1257548 485985 504792 129327 112593 124699 122553 129929 128899 125089 125384 85768 86984 300171 263664 754544 753804 228288 225169 288133 292050 340842 333834 362623 363047 388047 393791 376457 414340 906450 957242 574305 477602 309028 305890 355201 353617 382932 385328 400675 403321 454625 457458 736870 774552 40.25 69.0 1
12:40:07 2023-10-12 376167 370042 90798 88978 135884 142872 141890 140798 121480 118625 121549 123925 136985 138710 401492 433007 1259840 1238249 483222 504472 128968 112747 124699 122788 129840 128622 124984 125384 85737 86984 301425 264670 750630 756291 227545 224890 289686 292355 342428 333599 360582 363484 387498 395863 374168 414484 905005 945804 573317 477423 310414 304994 353887 354716 382228 387088 396520 400964 457344 455653 748562 778640 40.25 69.0 1
12:40:08 2023-10-12 373638 372136 90666 89406 135441 140884 141790 141492 121681 118789 121514 123390 136761 138903 401136 432430 1270767 1249080 482467 504081 129584 112747 124943 122586 130136 128471 125190 125211 85768 86952 302168 263886 753798 752051 227386 225552 289924 293297 341670 333870 360220 363082 387533 396453 375856 414340 907972 951934 574305 480413 310414 304172 355756 355001 381801 385024 396556 402429 456052 457330 740030 778169 40.25 69.0 1
12:40:09 2023-10-12 374733 369673 91178 88978 136325 142768 142360 140042 122055 118427 121668 123291 137170 138289 401492 435529 1254075 1233529 486593 504472 129147 112825 124699 122788 129751 128773 124950 125417 85673 87254 302168 265902 745302 755707 226173 226322 288325 290432 342731 332823 360618 363047 390983 394101 373607 418821 903990 949310 570537 482487 310562 302928 359263 356213 382228 387930 398621 405327 455648 457180 747173 776512 40.25 69.0 1
12:40:10 2023-10-12 372090 370042 91133 89125 136004 140295 142316 140538 121631 118427 121684 123357 137209 138482 402060 434096 1263530 1246416 487529 504634 128968 112747 124457 122821 129662 128863 124573 125796 85577 87254 300193 266172 741242 753082 227580 225936 289044 291761 342983 332319 360618 365012 391200 394101 373012 414520 907936 948431 575714 483281 310195 304494 355485 355784 381150 384183 399804 403680 456825 454233 738045 778169 40.25 69.0 1
12:40:11 2023-10-12 371755 370038 91207 88946 136501 139926 142416 139886 121665 118066 121919 123159 137385 138205 402374 431573 1264189 1252608 490890 504684 129438 112747 125083 122586 129840 128471 124984 125417 85837 87190 304151 264342 750386 751519 227580 226744 290448 292651 341946 333834 360582 365268 388620 395557 375892 414484 905295 956122 573317 484344 309283 304958 356627 353652 382769 384755 400109 405474 454946 457458 737916 773651 40.25 69.0 1
12:40:12 2023-10-12 373215 370042 91207 88946 136008 142772 141924 140798 121547 118888 121668 123390 136795 138675 401492 433093 1262965 1242838 484285 504117 129327 112747 124699 122825 129755 128471 125017 125417 85742 86984 302168 264670 748809 754603 228128 225395 288860 291761 342428 333568 363573 362757 388047 395275 375292 418153 906344 942905 573317 479754 309975 305675 354454 354219 381958 387088 399790 402429 454086 454588 744523 776805 40.25 69.0 1
12:40:13 2023-10-12 374608 372054 91133 89157 136000 140694 142655 140973 121883 118571 121580 123800 137111 138860 401456 430058 1268962 1255327 483913 506772 129465 112593 124943 122858 130659 128437 125017 125211 85747 86984 300171 263106 753801 753651 227580 225558 289044 292050 340878 333870 360510 363082 388047 395898 376457 414412 907972 957511 577123 482487 310195 305890 354135 353652 380928 385059 400325 402107 454946 456616 740093 776512 40.25 69.0 1
12:40:14 2023-10-12 376967 371723 90802 89133 135799 142781 141890 140871 121514 118625 121668 123357 137080 138583 401456 433291 1258056 1235358 483979 504472 129237 112593 124699 122586 129751 128684 124984 125417 85735 87016 302168 265232 749536 756922 226841 225936 289888 290467 342983 333834 360582 361995 389888 396228 374168 414520 905005 948395 573317 479073 312140 304208 357233 358403 382769 387930 398621 402889 456325 455760 750289 778020 40.25 69.0 1
12:40:15 2023-10-12 373707 369826 90831 88978 136244 143286 142576 140339 121682 118066 121668 123324 137209 138432 401346 433079 1268962 1246416 485805 504864 129237 112593 124908 122619 129929 128471 124931 125417 85683 86984 302168 265608 749248 752051 227386 225936 289009 290573 342983 333834 359967 364173 387569 396453 373048 414340 906413 952502 567757 482526 310195 304494 355521 357896 383039 384183 396592 404289 456825 456616 740265 778169 40.25 69.0 1
12:40:16 2023-10-12 374007 370042 91207 88946 136354 140008 142754 143516 121665 117999 121753 123121 137278 137836 401492 434451 1252495 1238879 491811 504864 128968 112670 124699 122788 130114 128897 124606 125624 85620 87254 304117 265796 747880 754676 227545 226831 288942 292001 342983 331529 362989 365730 392417 395692 374061 418044 904931 948212 578533 481802 310780 303638 357631 355001 381150 386172 400325 405976 454441 454552 745332 774824 40.25 69.0 1
12:40:17 2023-10-12 369637 372584 91081 88982 136055 142573 142252 140571 121631 118427 121668 123357 137080 138448 402076 436145 1259840 1245530 486112 504117 128789 112747 124457 122905 132894 128773 124573 125417 85735 87016 302168 264670 750895 753538 228288 225552 289629 291352 341946 333364 363280 363082 388047 396952 375029 418781 906614 942869 573317 477602 309429 305675 354454 354219 379006 387088 400073 403373 453768 454416 740591 777064 40.25 69.0 1
12:40:18 2023-10-12 373252 372022 91137 89186 136228 140519 142148 140862 121749 118489 121530 123258 137004 138536 401310 429577 1263530 1254548 488840 505659 129507 112670 124873 122788 130769 128471 125017 125350 85837 86984 301425 264296 753411 755357 228323 225902 288273 293382 341430 333834 360582 363882 388047 392931 376492 414484 906413 956834 573317 482903 308520 305460 356020 353122 382769 385363 400675 404289 454625 455939 738684 773651 40.25 69.0 1
12:40:19 2023-10-12 374308 370042 90831 89100 136021 142708 141924 140798 121631 118625 123942 123390 137209 138710 401456 433061 1259877 1242528 483258 504472 129375 112670 124699 122619 130473 128773 125017 125417 85737 87016 302168 264670 751848 755780 227934 225395 288939 291761 342464 333834 362695 363998 387498 395863 374204 416901 905732 945645 576096 479073 310195 305675 354419 357896 382967 390124 398654 402282 457203 454445 746283 778058 40.25 69.0 1
12:40:20 2023-10-12 373862 372398 91078 89374 135965 143024 142360 140665 121480 118784 121445 123390 136842 139236 401791 429116 1268696 1249970 482467 504117 131458 112593 124977 122352 130291 128437 125310 125211 85938 86952 300171 263664 765493 753651 227580 225395 290546 291548 340949 333870 360510 363118 387498 396952 376457 414376 907936 954699 577123 480377 310414 305030 353887 354184 381766 385363 396592 402159 453060 457366 740591 777064 40.25 69.0 1
12:40:21 2023-10-12 376264 370038 90798 88978 136021 142907 142198 140571 121547 118427 121414 123324 137080 138289 399923 433079 1259703 1235358 486149 504509 128968 112593 124699 122619 129751 128471 124898 125297 85620 86984 299197 265044 750022 756885 226682 225936 289686 290432 342983 333364 360582 361960 390435 398916 377129 418858 904828 949384 573317 479754 311920 303638 357522 355927 382769 385363 395854 403680 455827 456093 749261 777616 40.25 69.0 1
12:40:22 2023-10-12 372879 369898 91206 88978 136833 141292 142218 140832 121749 118100 121753 123357 137080 138448 401172 435529 1268962 1248192 486185 504864 131175 112670 124908 122586 129840 128505 124984 125244 85705 86984 302168 265984 747846 751781 227580 225936 289009 290573 342983 333599 362623 364173 388656 395863 373048 414412 906651 951703 577123 482940 310414 304530 356056 356391 380666 384218 396628 403717 457218 455974 737990 778169 40.25 69.0 1
12:40:23 2023-10-12 373452 370033 91399 88796 136637 140008 142951 143516 121817 117917 121957 123004 137481 137845 402345 435529 1250683 1241903 492511 504900 128968 112747 124578 122788 129662 128830 124639 125658 85652 87254 302168 265420 748133 759557 229698 226078 288942 292821 342839 332715 363391 366062 392176 395800 375185 418153 903990 946579 577123 482487 310122 304958 358241 354184 380933 387930 400896 405762 453060 454588 742727 774588 40.25 69.0 1
12:40:24 2023-10-12 372425 369924 90831 89133 136278 142708 142252 140538 121547 118625 121583 123357 137114 138255 401492 433007 1261702 1243679 485731 504117 131209 112593 124769 122586 129840 128684 125017 125417 85737 87224 302168 264670 750873 754186 228163 225587 289009 291761 342464 332895 363830 363118 387498 394687 375628 418781 908009 944941 570537 477674 309538 305890 355236 354219 381150 387124 400739 403350 457490 456166 743344 777642 40.25 69.0 1
12:40:25 2023-10-12 373143 371651 91200 89157 136326 140504 142416 140413 121682 118461 121583 123390 136795 138699 401310 429116 1263567 1253426 486603 504756 131209 112593 124856 122619 130169 128830 125190 125417 85774 86984 302168 263142 752454 753574 228288 224890 289079 292276 340914 333870 360582 363627 388047 394722 377058 414448 907972 958939 573317 480413 310195 306357 354454 353652 383274 385398 400109 402429 454625 456973 737990 776791 40.25 69.0 1
12:40:26 2023-10-12 376177 370038 90798 89194 135923 142942 141899 141026 121547 118741 121583 123390 137213 138710 401492 433133 1259877 1237404 484701 504472 131175 112670 124734 122788 129755 128830 125017 125417 85683 87254 302168 265044 748809 758479 227386 225936 289669 291317 342983 333599 360618 363998 389888 396488 374204 414520 907663 951562 578533 481506 312176 302963 356199 356284 382769 387930 398905 405039 456825 455939 746952 777717 40.25 69.0 1
12:40:27 2023-10-12 373229 370042 90831 88978 136055 142772 141756 140713 120115 118586 121668 123324 137209 138482 401492 436271 1263567 1246416 487602 504900 129147 112747 124613 122788 129840 128863 124606 125484 85673 87254 300193 266172 744534 752051 227580 225936 289009 293712 342983 332589 360582 365304 387569 394171 373048 414484 907972 951155 566367 484551 309210 304672 355521 356391 381689 384755 399508 404576 459475 454588 738082 778169 40.25 69.0 1
12:40:28 2023-10-12 374308 370038 91269 88982 136467 142439 142384 143351 121547 118427 121753 123357 137209 138386 401492 433043 1248875 1240999 491774 504472 128968 112670 124647 122788 129662 128684 125017 125451 85683 87016 301797 264670 757046 755780 227421 226112 289185 293438 342212 332608 363171 365028 391899 395557 376277 418008 905005 953177 578533 477602 310414 304280 359045 355876 381150 386512 396592 405474 450714 453772 744983 774237 40.25 69.0 1
12:40:29 2023-10-12 371764 370038 90831 88978 136252 142708 141899 140798 121547 118427 121753 123357 137213 138289 401492 433102 1261702 1245530 486604 504117 128968 112593 124734 122586 129844 128471 125250 125417 85683 87016 303407 264670 750873 753574 228288 225936 289044 291761 342464 333599 363573 366026 387463 394998 375029 418485 906614 942905 571927 477602 309538 305890 355236 355036 381689 387511 400675 403680 454441 453915 744235 777357 40.25 69.0 1
12:40:30 2023-10-12 373825 372136 91111 89035 136231 140596 142754 140665 121972 118571 121684 123324 137152 138346 401492 429156 1267793 1255715 487993 503372 131209 112516 125000 122553 129844 128505 124898 125331 85678 86984 312831 263886 750264 751365 228678 225622 288133 292722 340914 333870 360618 363627 387227 393516 376457 414254 907293 957511 562757 482526 309065 305675 356306 353157 382769 385363 400748 404289 454625 455939 737430 774787 40.25 69.0 1
12:40:31 2023-10-12 374838 370042 90798 88978 135974 143106 142218 141026 121716 118707 121753 123900 137175 138710 401492 433007 1261628 1240645 483222 504792 129417 112747 124930 122872 130019 128863 125190 125417 85864 87222 303407 264670 754304 756849 227580 225517 289853 291317 342428 333834 360582 363998 387463 396453 374993 414484 905258 945645 571927 479569 310891 305566 356980 355678 383310 387560 396448 402852 456874 455760 744505 779276 40.25 69.0 1
12:40:32 2023-10-12 375104 370033 90736 89255 135585 141081 141907 141449 121446 118823 121380 123985 136901 139117 401456 429756 1270767 1249970 482953 504828 131425 112670 124943 122553 130569 128437 125596 125297 85837 86984 303407 264483 757151 753117 227545 226252 290701 291282 341910 333870 360474 366026 389201 396488 375820 414340 909260 953988 573317 481431 310414 304958 354383 355820 382033 385104 396592 402429 455791 458296 742195 778169 40.25 69.0 1
12:40:33 2023-10-12 374272 370033 91211 88946 136244 142837 142350 140571 121749 118393 121753 123324 137304 138220 401456 435615 1254310 1233529 489151 504792 129237 112825 124699 122872 129755 128773 124984 125624 85737 87254 303233 265984 749376 755256 226682 226989 288737 290467 342983 333946 360366 365981 393844 396952 376328 416756 905080 950057 570537 482144 311698 303035 356592 356070 381958 386218 399756 406050 456468 454588 748803 777064 40.25 69.0 1
12:40:34 2023-10-12 373048 370029 90831 88946 136127 142864 142655 140339 121716 118393 121583 123324 137260 138302 401419 436145 1263530 1246416 487565 504436 128968 112747 124630 122990 129751 128897 124606 125624 85641 87405 306013 266172 742436 752051 227580 225902 288974 291753 342983 331816 360618 365012 387498 394101 373012 414448 907256 951155 574305 483245 309975 303673 355485 356320 381150 384183 398872 403643 458028 454233 737958 778169 40.25 69.0 1
12:40:35 2023-10-12 374308 369669 91332 88946 136372 140463 142350 139886 121749 117999 121923 123173 137400 137767 401456 435529 1252458 1238879 491811 504864 128968 112825 124665 122990 129751 129077 124573 125890 85811 87428 294027 265801 744189 756328 227793 227201 289559 292099 342839 332643 362550 363047 389817 395279 374168 417822 905005 950409 578533 477638 310853 304030 358098 355784 381689 386477 396592 406050 454477 454588 741908 774824 40.25 69.0 1
12:40:36 2023-10-12 372054 370042 91274 88978 136012 142673 142218 140765 121716 118393 121753 123357 137175 138220 401456 436453 1261665 1245492 488023 504828 128968 112902 124613 122990 129662 128863 124984 125384 85800 86984 304447 264670 764890 754603 228288 225587 289123 291796 342706 333834 363830 365435 387498 395310 375292 418744 907256 942905 571927 477566 309975 305890 355236 357896 382083 388315 400703 403497 457527 454481 744839 776879 40.25 69.0 1
12:40:37 2023-10-12 375180 372095 91204 89161 136210 142872 142218 140798 121631 118586 121545 123357 137012 138675 401492 429161 1268696 1254785 486691 504081 129327 112747 124908 122755 130047 128650 125017 125297 85832 86984 301797 263664 749779 752051 228643 225552 288570 292821 340914 333834 360546 363592 390242 394066 377023 414484 906983 957511 577123 481055 309501 305890 356020 353865 383310 385902 400994 403643 453264 456616 737393 774824 40.25 69.0 1
12:40:38 2023-10-12 376816 369673 90798 89100 136085 142994 142360 140665 119862 118625 121583 123357 136838 138762 401456 433007 1261394 1240645 483222 503372 129327 112670 124786 122586 130161 128773 124984 125417 85737 86984 302168 265150 750630 756849 227545 225552 289748 291521 342659 333834 360582 363998 388656 398916 377932 418486 908495 948249 570537 479377 309976 304779 357412 357643 383310 387595 396520 402750 454477 458902 747025 778169 40.25 69.0 1
12:40:39 2023-10-12 373971 370042 90765 89255 136567 140884 141661 141482 121514 118789 121380 123422 136795 139132 401419 430094 1268997 1248409 484947 504598 131425 112593 124943 122553 130291 128471 125223 125583 85811 87016 302168 263478 757007 754186 227545 225203 289924 292206 340914 333870 360546 363592 388395 396453 376492 414412 910586 956122 569147 480413 310414 305890 354135 354184 382033 385328 396592 402429 453060 458010 740627 777064 40.25 69.0 1
12:40:40 2023-10-12 376967 371687 91144 89194 136239 142911 141995 141259 121631 118393 121753 123357 137209 138452 401456 433079 1257914 1235321 487220 504562 129147 112747 124699 122788 129840 128471 124984 125911 85652 87405 302168 265420 765699 759557 229049 226779 290294 291176 342875 333690 360510 366062 391784 396952 376328 414484 905005 947688 575228 481802 313024 303070 355485 356356 382228 385902 398621 404576 456468 455583 749335 778169 40.25 69.0 1
12:40:41 2023-10-12 369637 370033 91207 88982 136372 142772 142350 140571 121682 118591 121753 123357 137046 138448 401456 435529 1266816 1246416 488257 504864 129430 112825 124908 122680 129929 128863 124984 125417 85710 87254 302168 266172 747481 751365 227615 226252 289009 290573 342983 333328 360546 364720 388656 394963 373048 414448 907936 953177 574305 483281 310414 304636 356556 356391 382769 384755 399818 404282 460126 456329 737806 778648 40.25 69.0 1
12:40:42 2023-10-12 374308 370029 91370 88857 136905 140008 143149 143516 121749 117999 121923 123291 137273 137841 401492 433084 1252458 1240645 491811 507529 129155 113057 125066 123424 129929 129097 124883 125731 85715 87460 300171 264757 748385 760760 227580 226287 288942 292460 342983 332950 363793 363047 389236 395279 375292 418635 902664 952502 571927 477602 310414 304994 358206 354184 381689 386512 396592 406050 455912 456166 744946 774200 40.25 69.0 1
12:40:43 2023-10-12 369961 369704 90798 89104 136244 143142 142350 140765 121716 118427 121668 123357 137175 138579 401456 433007 1261702 1246416 486112 504634 129430 112670 124908 122755 130019 128773 124984 125676 85715 87222 302168 264670 750994 754070 228128 225902 289044 291761 342464 332859 363830 364138 390612 395275 375292 418744 909104 947256 571927 483174 309830 305746 355379 355143 381580 387218 401467 403497 454441 453844 738170 777064 40.25 69.0 1
12:40:44 2023-10-12 369709 369925 91166 89166 136201 142673 142218 140765 120115 118718 121583 123390 137209 138482 401492 429756 1265014 1255715 488840 504828 131175 112593 124908 122647 130047 128773 125017 125417 85832 86984 302168 264296 753810 751365 228678 226287 288535 293133 341910 333870 360618 364209 387533 394101 377023 414484 907972 957547 570537 482562 309975 305890 356592 353900 383310 386512 401314 404899 454946 456616 737503 774824 40.25 69.0 1
12:40:45 2023-10-12 376167 369898 90802 89194 136021 142898 141924 141026 121514 118625 121668 123900 137175 138675 401492 433007 1263530 1239163 483258 504864 129327 112747 124908 122845 129840 128773 125017 125417 85742 87254 296284 264378 750143 756885 227580 226043 292223 293822 342695 333762 362550 364512 391899 396382 375149 416720 908495 951155 578533 479073 311293 305460 356980 355678 383039 387666 396484 403035 455791 458033 748271 778169 40.25 69.0 1
12:40:46 2023-10-12 374308 370033 90798 89194 135794 143071 141890 141059 121547 118625 121668 123390 137209 138544 401456 430517 1269071 1249080 482844 504634 129327 112593 124943 122586 130336 128437 125190 125382 85864 87254 302168 264483 754022 753506 227580 226094 290771 290467 342983 333870 360510 364173 392417 396523 375292 414376 907936 953315 573317 481808 310414 304994 354419 356070 382069 385328 399522 403035 456861 458045 741482 778499 40.25 69.0 1
12:40:47 2023-10-12 374838 370033 91365 88946 136535 140219 142585 143481 121901 117802 122042 122919 137591 137915 401492 433757 1252495 1239200 492511 506772 128968 112825 124699 122924 130193 129049 124989 125924 85747 87460 302168 265759 748006 756328 228147 227115 289023 292892 342983 333364 363536 363882 392417 395836 374993 418744 904361 952502 573317 482228 311073 303673 358493 354716 381689 386512 398872 406234 455298 454588 746040 775089 40.25 69.0 1
12:40:48 2023-10-12 372126 371723 91244 89194 136269 142798 142350 140929 121716 118427 121753 123357 137209 138448 401456 433007 1261702 1246416 486112 504864 131300 112747 124908 122821 130802 128650 125190 125451 85874 87254 302168 264670 751359 754603 228483 225936 289686 292206 342983 333599 363866 364138 387498 395310 375328 419410 909030 944238 573143 482487 309684 305315 358029 357170 381922 387560 400849 403497 458175 454410 744049 778169 40.25 69.0 1
12:40:49 2023-10-12 373252 370038 91207 89194 136671 141270 142316 140993 121716 118461 121668 123390 137263 138710 402360 429818 1267160 1255715 488110 504864 131209 112670 124908 122788 130225 128863 125223 125417 85969 86984 293425 263886 750385 752051 228873 226094 288772 293026 341670 333870 360582 363627 390242 394428 377023 414484 907936 956798 577123 482526 309538 306357 356306 354184 380892 385902 401314 404899 454946 456973 737990 774824 40.25 69.0 1
12:40:50 2023-10-12 375395 370038 90798 89194 136127 143020 142360 140762 121547 118625 121668 123933 137178 138805 401820 433012 1259914 1240645 483764 504472 129364 112747 124908 122788 130291 128773 125017 125624 85800 87254 300171 264670 750873 758015 227615 225587 290617 291548 342731 333582 360402 364919 391899 399053 375185 416756 907850 947542 578533 479377 310951 305890 354454 355820 383039 388576 396448 403981 455755 455974 744725 777909 40.25 69.0 1
12:40:51 2023-10-12 374126 369739 90802 89443 135893 143372 141792 141059 121514 118741 121583 123900 136795 138710 400852 429756 1269034 1248173 483913 504117 131391 112593 124943 122586 130868 128471 125396 125297 85843 86984 300171 263478 758349 752439 227615 224890 290329 291957 341430 333870 360546 363627 387498 396488 376492 414448 909104 956798 577123 481468 310414 305890 354135 354219 382069 385937 396592 403035 453060 457366 742574 777064 40.25 69.0 1
12:40:52 2023-10-12 377231 369785 91236 89194 136055 142907 141924 140896 121581 118427 121753 123390 137209 138448 400852 433079 1257914 1233566 487602 504117 129237 112747 124821 122788 130671 128897 125229 125630 85965 87396 300424 265383 751483 756703 228402 226217 291897 291619 342875 333690 360582 363047 391019 396488 374168 419455 905005 947652 573317 477530 311955 303425 355521 357896 382228 386207 395297 404576 456468 455583 748609 777064 40.25 69.0 1
12:40:53 2023-10-12 373779 369898 91081 88978 136235 142664 142350 140571 121581 118100 121753 123357 137209 138220 401223 435529 1268962 1246416 487948 504864 131118 112593 124908 122586 129840 128684 125103 125417 85794 87254 299197 266172 747121 752051 227615 226094 289044 290573 342983 333834 360546 364756 388691 396687 373607 414412 907256 946579 574305 483281 310414 305030 358029 357215 383274 387858 399363 404715 457075 456830 739941 778611 40.25 69.0 1
12:40:54 2023-10-12 373716 370033 91303 88950 136612 140008 142951 143516 121783 117917 122197 122919 137564 137823 402360 435476 1253893 1241903 493063 503973 129433 112980 124943 122924 129840 128939 125056 125697 85906 87254 302168 265420 759539 755209 229698 226744 287840 291965 342983 332823 363280 366026 389853 395656 374204 418190 903990 950482 578533 477638 310414 304780 358277 355286 381689 386512 398872 403853 454477 454588 743781 774824 40.25 69.0 1
12:40:55 2023-10-12 371864 370042 90831 88978 136244 142708 142350 140605 121631 118427 121753 123390 137209 138579 401492 435529 1261702 1246142 486641 504900 128968 112747 124613 122905 130473 128897 125017 125451 85683 86984 302168 264670 748497 754640 228323 225902 289686 292241 342983 333870 363830 365767 390924 396952 378200 419155 908884 947366 572354 480776 309721 306213 357269 355143 382228 387701 400675 403643 456088 454481 744123 778169 40.25 69.0 1
12:40:56 2023-10-12 374308 372063 91207 89190 136008 142798 142252 140798 121514 118427 121583 123390 137114 138744 400932 429116 1267160 1255715 486566 504472 129329 112593 124908 122586 129929 128471 125223 125417 85715 86984 302168 263700 751470 752051 228678 225936 289629 293133 341465 333870 360618 363627 390242 396286 377324 414484 907936 957511 581351 481431 309671 305926 356056 353900 380892 385363 400994 404628 454946 456652 737105 774824 40.25 69.0 1
12:40:57 2023-10-12 373980 370042 90798 89194 136051 142907 141899 140798 121547 118659 121668 123422 136799 138710 401223 432456 1261702 1239200 483295 504864 129499 112670 124769 122619 129934 128684 125017 125417 85852 86984 302168 264415 750994 757811 228218 225797 289748 292099 342839 333726 360474 364770 391346 398822 375256 416901 905972 944977 578876 479754 310414 305460 354419 355286 383274 387489 398872 402429 454405 455974 744983 777064 40.25 69.0 1
12:40:58 2023-10-12 373743 370042 90802 89133 136114 143024 142360 141593 121514 118659 121583 124170 136846 139143 401492 428783 1266302 1248446 484285 503372 131209 112593 124908 122619 130247 128471 125310 125417 85747 86984 302168 263106 759109 752051 228323 224890 288939 292722 340914 333870 360582 363118 387463 394998 377324 414484 909104 957547 577123 477638 310195 306357 354454 355803 380963 387930 400739 402742 455049 456508 739978 774676 40.25 69.0 1
12:40:59 2023-10-12 376433 369893 90831 89288 136280 142942 141924 141059 121514 118625 121668 123422 137209 139035 401492 433043 1259877 1238879 485293 507529 129494 113057 125030 122924 130503 128973 125089 125610 85837 87190 302168 265347 750584 758529 227545 225936 290365 293712 342839 332464 360618 363998 389853 396523 375185 414484 905090 948431 577123 479073 311734 304494 354454 357896 382228 387088 396484 403357 456504 455974 746915 778169 40.25 69.0 1
12:41:00 2023-10-12 374573 370038 91244 88978 136055 142673 142350 140798 121581 118393 121753 123357 137209 138482 401492 433007 1269071 1248192 483295 504900 131209 112593 124908 122586 130019 128684 125051 125417 85735 87016 302168 264670 766924 752051 227615 226287 290497 290467 342983 333870 360256 364720 389544 397445 377396 417594 909457 953706 574305 482416 310378 304601 357775 357036 384396 387384 398727 404289 456825 457330 741409 779090 40.25 69.0 1
12:41:01 2023-10-12 374308 370033 91399 89100 136531 142673 142614 140796 122188 118190 121834 123159 137297 137733 402002 436204 1254896 1237886 491737 504720 129147 112902 124561 122990 129844 129084 124917 125831 85852 87405 302168 265796 745037 757811 227615 227376 288535 292241 342983 332859 362767 363118 391019 395948 374168 417858 903718 948431 570537 477638 310414 303817 358529 355820 381689 386512 396664 403514 455827 454588 743891 774860 40.25 69.0 1
12:41:02 2023-10-12 372252 369821 91240 89255 136371 142803 142655 140339 121581 118461 121753 123357 137265 138543 401492 434096 1262634 1246416 487220 504900 128879 112825 124491 122990 129662 128932 124606 125451 85737 87254 302168 264483 747067 755767 228787 226078 292223 292679 342839 333762 364529 364067 391346 395757 376013 419264 909067 944977 571927 477602 310195 306069 356020 357353 381689 387666 400711 404142 456770 454624 745332 778169 40.25 69.0 1
12:41:03 2023-10-12 375104 369666 91207 89133 136394 142907 142761 140782 121581 118625 121753 123390 137209 138744 400525 429756 1265442 1254822 487110 504864 131391 112670 124943 122619 130291 128684 125223 125451 85806 87254 302168 263886 767679 753618 229033 226129 291362 293169 341946 333870 360654 364173 387498 394136 377590 414520 909296 958939 570537 481128 309247 306357 356056 353936 380963 386242 401387 403717 455407 458645 737801 777642 40.25 69.0 1
12:41:04 2023-10-12 375431 370038 90835 89226 135927 142942 142216 141026 121547 118461 121668 123390 137209 138710 401492 433043 1259877 1237117 484321 504864 131209 112980 125222 122891 130470 128870 125209 125731 85843 87430 299197 265122 752460 756739 227475 226147 290365 291388 342983 333834 360366 364770 390435 396488 374239 416901 903806 950336 578533 479073 312176 304422 355236 356141 380625 387088 396484 403717 456504 455974 749446 778169 40.25 69.0 1
12:41:05 2023-10-12 372852 368855 91336 89165 136290 142708 142291 140798 121749 118461 121753 123390 137213 138579 401492 433151 1270008 1247741 485461 504864 131209 112593 124769 122619 129844 128830 125017 125451 85683 87016 302168 265420 750630 748206 227580 226129 289466 290467 342983 333870 360546 364685 389201 396488 374132 414412 907899 956413 575714 484896 311147 304815 356163 357287 384177 387930 399891 404679 457682 457115 740052 777943 40.25 69.0 1
12:41:06 2023-10-12 374007 369781 91365 88946 136880 140463 142778 140019 121918 117999 122197 123159 137351 137560 401732 435457 1252222 1242232 492750 504648 128831 112980 125048 122990 129929 129105 124950 125831 85710 87428 301160 265759 743364 759066 227580 226252 289027 293545 341910 333328 363793 363047 389509 395279 376457 418744 905005 952907 581351 477566 311073 304958 357631 353865 382625 387359 398872 405762 455231 456093 747136 774478 40.25 69.0 1
12:41:07 2023-10-12 373179 370038 91211 89161 136210 142907 142218 141026 121749 118591 121753 123357 137209 138675 401456 432326 1261665 1244607 483942 504792 129465 112971 124908 122990 130258 128897 125190 125417 85800 87396 302168 264670 750873 755209 228288 225902 289527 293026 342659 333582 364089 365028 391346 396312 376049 419227 909141 947366 578533 479754 310414 306321 355236 355784 383274 388647 400355 403643 454441 455583 744799 778722 40.25 69.0 1
12:41:08 2023-10-12 373944 369929 91207 89194 136021 142907 142316 141026 121682 118823 121753 123933 137175 139132 402060 430125 1269034 1254890 484602 504828 131209 112670 125152 122788 130692 128830 125396 125417 85906 86984 302168 263886 756545 755146 227580 225587 290806 292206 341910 333870 360582 364173 388656 396523 377554 414448 910586 957511 573317 481772 311293 305424 354419 355250 385214 386207 398908 403035 454441 458332 740554 778779 40.25 69.0 1
12:41:09 2023-10-12 375864 369669 91207 89133 136244 142837 142316 140798 121682 118427 121753 123324 137175 138448 401456 436145 1257914 1236025 490415 504900 129237 112747 124821 122755 129840 128899 125195 125803 85874 87428 303233 266099 757350 758206 228887 227166 291810 291824 342875 333798 360330 363882 391568 396916 374061 417749 903990 948162 578533 482487 312103 303106 356627 356356 382932 386477 396448 406050 457182 456093 746841 777895 40.25 69.0 1
12:41:10 2023-10-12 372054 370042 91207 89223 136364 142894 142388 140272 121716 118427 121753 123357 137400 138579 401492 434132 1267160 1245458 487565 504900 129327 112902 124699 123023 129840 129111 124864 125831 85614 87614 301425 266550 742561 752051 227615 226252 289483 293176 342983 332553 360654 365304 389201 395275 373905 416901 907899 950446 573317 484344 310942 305172 358791 358658 382047 387384 400529 404715 457039 454410 737806 779164 40.25 69.0 1
12:41:11 2023-10-12 374308 370042 91303 89223 136244 142772 142350 140798 121716 118625 121753 123357 137400 138448 402053 430832 1257541 1246691 488619 504684 129258 112902 125118 122924 130605 128939 125262 125591 85779 87462 302168 263441 750281 758405 227580 226252 288869 293580 340878 333762 364344 363047 389817 394101 378158 418449 905080 953852 579942 479754 311293 304958 356592 353652 382769 387666 396628 404863 454946 456616 747210 774200 40.25 69.0 1
12:41:12 2023-10-12 374308 369673 91104 89194 136333 143102 142557 140859 121631 118591 121753 123390 137273 139096 402345 432971 1263530 1243679 483222 504900 131357 112825 124908 122788 130169 129105 125190 125711 85779 87286 303123 265044 750022 758260 228288 225902 290329 291846 342983 333834 364025 364882 391790 399198 376013 417971 909141 947274 573724 479754 311514 305746 354952 355784 383005 387736 398872 403387 458028 457458 747173 778448 40.25 69.0 1
12:41:13 2023-10-12 376167 370042 91537 89370 136228 140652 142412 140959 121867 118292 121649 123258 137229 138405 401310 427734 1259703 1244568 488257 504472 130014 112516 125239 122436 130947 128644 125430 125389 86087 86984 302168 263923 755088 756616 227580 226287 289009 292206 341394 335759 362108 362503 390709 394963 377554 414376 903990 960027 578533 479754 311734 304494 356592 355001 385216 387053 396484 405474 453096 459879 745709 776791 40.25 69.0 1
12:41:14 2023-10-12 376967 371723 91081 89194 136235 142911 141756 140773 121716 118591 121583 123357 137209 138548 401136 433079 1259840 1237117 484701 504864 129465 112747 124699 122755 130019 128863 124984 125624 85906 87637 299197 265576 750386 756739 229049 226217 290294 291584 342839 333690 362550 365028 391568 396488 374204 416865 904819 950057 573317 479754 312066 304030 355485 358912 382769 386207 396132 404289 456789 455939 749335 777064 40.25 69.0 1
12:41:15 2023-10-12 373215 370038 91351 89194 136244 142673 142350 140571 121749 118393 121668 123357 137209 138544 401136 435529 1268962 1246738 487565 504864 129430 112747 124908 122788 130019 128830 124984 125417 85683 86984 299197 265796 751484 754186 227615 226287 289009 290573 342983 333834 360546 364720 389201 396175 373607 414412 907256 951970 574305 483245 310414 304958 356306 358912 384104 387822 399818 404605 459365 457151 739978 778891 40.25 69.0 1
12:41:16 2023-10-12 374308 370038 91414 88946 137013 140302 143050 139753 121901 117883 122042 123088 137577 137815 401492 436149 1252495 1244904 493063 508972 129121 112980 125030 122957 129929 129396 125056 126112 85843 87492 302168 265796 747627 756653 227934 227096 290576 293097 342983 333328 362953 363882 392454 394066 375292 418781 903990 953582 571927 480377 311293 304994 358746 355250 382085 386512 398835 404083 454051 456129 744418 774552 40.25 69.0 1
12:41:17 2023-10-12 369961 369669 91211 89011 136244 142772 142350 140798 121598 118427 121753 123390 137209 138448 401456 433043 1262597 1246416 486075 504117 131209 112747 124908 122788 129929 128684 124984 125451 85779 87462 302168 264670 756848 754186 228323 226217 289448 292206 342983 332859 364380 364173 387498 396952 378200 419155 911083 947366 575714 481699 310085 305746 358029 355642 381042 386477 401278 404899 454477 456093 743761 777616 40.25 69.0 1
12:41:18 2023-10-12 375447 370042 91207 88999 136467 140652 142643 140926 120251 118586 121853 123291 137168 138440 401310 428600 1259370 1245962 488951 503336 131391 112593 124943 122891 130258 128760 125276 125384 85811 87403 299197 261301 757998 756885 227615 226287 289044 292616 340914 333870 362731 362793 389817 395275 378194 416901 902664 954699 573317 479754 311293 304672 356592 354184 382069 387701 396556 404899 454946 458368 749446 774787 40.25 69.0 1
12:41:19 2023-10-12 376433 370042 91292 89288 136244 143141 142120 141059 121598 118625 121753 123933 137175 138744 401492 433102 1261702 1238324 483258 504864 129430 112747 124769 122990 130158 129140 124984 125417 85779 87405 302168 265420 751970 760785 229698 226112 290489 292064 342875 333762 364175 365028 390841 397215 375677 416865 906577 950885 570537 479643 312619 304958 354952 356356 383818 387394 396412 403680 456861 457458 749335 779002 40.25 69.0 1
12:41:20 2023-10-12 374126 370042 91266 89280 137004 140687 142710 140959 121952 118427 121957 123755 137591 138467 402520 432971 1259877 1247665 491774 507529 131209 112747 124943 122990 130169 128836 125190 125417 85779 87286 302168 264670 751116 753506 227580 227024 289009 292892 342983 333870 360618 365340 391019 394101 376421 414520 905936 961968 570077 484896 311293 304494 358493 355250 383310 384755 398908 404119 454477 457330 740181 776609 40.25 69.0 1
12:41:21 2023-10-12 375099 370038 91399 88946 136948 139904 142845 140096 121867 117999 122232 123206 137591 137802 402345 435963 1251570 1240999 492861 506809 129335 113290 125188 122924 130136 129187 125209 125938 85843 87460 302168 265722 748259 757941 227615 226322 288273 293295 342983 333546 364529 364173 389853 393791 376156 419155 905295 952502 573317 481044 311293 304672 358710 355001 381958 387666 398908 406086 455693 454624 744767 774787 40.25 69.0 1
12:41:22 2023-10-12 372126 372027 91365 89194 136269 142798 142350 140571 121581 118427 121753 123390 137209 138675 401492 433007 1263530 1246416 486641 504864 131209 112902 124977 122990 130136 129111 125394 125451 85811 87286 302168 265044 754549 755743 228597 226252 289924 292206 342983 333870 364087 363627 387533 396175 375892 419446 910398 947964 571406 481081 310378 306501 357522 355963 383039 390016 401132 404069 455755 455583 744418 778169 40.25 69.0 1
12:41:23 2023-10-12 375644 370042 91240 89133 136278 142907 142333 140798 121749 118552 121919 123938 137355 138467 401346 428739 1259628 1245962 490477 504648 129687 112825 125117 122821 130791 128684 125654 125596 86029 86952 301143 261626 758858 756849 229753 226779 289686 292237 341394 333870 360618 362538 390435 395310 377625 414484 902664 957511 574185 479754 311734 304958 356627 354219 382641 387930 396556 405474 452743 458691 748803 774787 40.25 69.0 1
12:41:24 2023-10-12 377519 370042 91240 89288 136354 143020 142754 141593 120031 118625 121668 123390 137269 138783 401492 433084 1263530 1237998 484701 504900 131391 112902 124943 123023 130169 128897 125190 125711 85779 87254 302168 265526 750751 759066 227580 226779 292856 294129 342550 333618 362586 365028 391461 397529 375149 418635 908495 951155 578533 479754 312030 304994 358029 357180 383310 386477 396484 404289 458787 459332 747541 778169 40.25 69.0 1
12:41:25 2023-10-12 373542 372136 91299 89157 136803 140611 142613 140782 121951 118258 122023 123324 137400 137845 401492 432362 1265014 1249970 492861 504864 131300 112902 122011 123490 130291 129111 125276 125745 85811 87286 301425 264378 751116 752051 227615 226989 289079 293382 342983 333870 362731 366439 390709 394101 376457 416901 905972 959581 573317 484760 310414 304994 358241 355001 380928 384755 400711 404083 454122 457458 739563 774824 40.25 69.0 1
12:41:26 2023-10-12 373748 370042 91399 88946 136948 142638 142812 139986 121918 118066 121923 123357 137400 138255 402060 433079 1250647 1239200 492511 504598 131175 112825 124734 122924 130225 129084 125229 126009 85843 87401 302168 264487 747148 758479 228147 226691 290576 293438 342983 333834 363866 363882 392162 396394 376457 419373 902664 952502 575714 482144 311293 304887 358493 354184 381958 387394 399522 406086 455589 456239 747321 774787 40.25 69.0 1
12:41:27 2023-10-12 372126 370042 91240 89247 136278 142907 142350 140929 121547 118461 121753 123390 137209 138482 401492 432452 1263567 1246416 485387 504864 129465 112670 124769 122821 129934 128897 125190 125417 85747 87254 302168 264825 751483 754640 228678 225902 289466 292241 342983 333870 364417 363882 387533 395898 375892 419446 907936 945645 579942 481765 310232 306105 358029 355678 382228 387560 400885 403497 457851 457025 745370 778169 40.25 69.0 1
12:41:28 2023-10-12 374053 370033 91365 89137 136462 142990 142754 140472 121716 118427 121753 123390 137273 138545 401201 431316 1259814 1245073 488147 503937 129687 112670 122161 122792 131400 128437 125430 125038 85874 86952 301160 263446 761013 756812 227545 226322 289044 292241 340770 333798 360546 362538 389888 395275 377625 414448 902432 956798 579942 479754 311955 304744 356627 355286 382641 387666 396592 405474 453096 458727 746841 774860 40.25 69.0 1
12:41:29 2023-10-12 375999 370033 91085 89133 136244 142942 142350 141059 121631 118625 121753 123390 137175 138945 401172 433079 1259877 1236271 484664 504670 131175 112747 124734 122788 130136 128897 125017 125796 85715 87254 302168 265420 750508 759066 227228 226415 290294 291317 342695 333582 362477 366062 393940 396382 375185 418008 907588 948249 573317 480504 312841 304708 355557 356391 380892 386512 396182 404539 457146 456652 754399 778272 40.25 69.0 1
12:41:30 2023-10-12 372924 369889 91484 89370 136705 140687 142744 140732 121901 118292 122023 123258 137522 138309 401273 431758 1259877 1244869 490119 507257 131391 112902 124943 122788 130080 128808 125209 125931 85811 87286 299197 264670 750022 748170 227228 227024 289044 292206 342983 333870 360546 365012 391998 394722 376192 414412 906450 960977 575714 483318 311734 304066 357702 355036 381766 385059 396556 406234 454477 458691 741676 774824 40.25 69.0 1
12:41:31 2023-10-12 374017 370042 91336 89133 136463 142673 142291 140571 121783 118100 121753 123357 137404 138220 401492 434096 1254347 1237117 491811 504864 131209 112902 124908 122878 129844 129235 124898 126045 85874 87640 303233 265806 748638 755655 228182 227430 291192 292647 342911 333419 363684 364138 391604 394101 374204 419155 905005 948358 581704 480377 311293 302892 358530 356391 382228 387088 399790 404119 456504 454624 743891 776512 40.25 69.0 1
12:41:32 2023-10-12 373070 371614 91233 89194 136505 142907 142201 140609 120031 118359 121684 123357 137175 138714 401492 429020 1267086 1255715 488840 504081 131209 112670 124943 122788 130169 128471 125017 125417 85774 87194 302168 263886 752658 751477 229033 226287 288807 292884 342223 333654 360654 364756 387533 393791 377324 414520 910623 957584 578533 483281 309757 306357 356627 354774 380928 386512 401351 404899 452425 457330 737796 774824 40.25 69.0 1
12:41:33 2023-10-12 374308 370042 91240 89129 136368 140822 142206 140347 121665 118427 121753 123357 137209 138579 401492 429322 1257578 1246813 489464 503973 129507 113057 125100 122924 130848 128760 125209 125610 85901 87254 302168 263106 753317 756922 229698 226605 289483 293786 341670 333870 363830 366062 390709 394171 378230 418781 905005 951970 572354 479680 311293 304136 356592 353652 380359 387701 398872 404899 450714 456616 748803 773936 40.25 69.0 1
12:41:34 2023-10-12 374811 371755 91240 89288 136244 143151 142350 141264 121547 118461 121668 123422 137209 138744 401492 433259 1263530 1241918 483222 504900 131243 112825 124977 122990 130108 128773 125017 125624 85837 87254 302168 264670 750341 756885 228128 225622 290365 292206 342983 333618 360690 362503 392140 397423 376206 420090 907825 947579 577123 479754 311734 305674 357016 356772 383310 387771 398872 403680 458138 458829 749173 778722 40.25 69.0 1
12:41:35 2023-10-12 375901 369596 91240 89011 136292 140687 142677 140926 120251 118326 121649 123291 137297 138344 401273 427451 1260561 1244607 489024 504081 131978 112593 122176 122502 130848 128437 125430 125211 85832 87309 302168 264296 770320 754640 227421 226322 288939 292276 341982 333618 360256 362793 390471 394998 376492 414412 903806 957547 578533 477530 311955 304530 356627 357643 382677 387088 396556 404899 453803 458691 749335 774860 40.25 69.0 1
12:41:36 2023-10-12 376433 370042 90835 89129 136140 143033 142360 140665 121547 118427 121668 123390 137178 138775 401492 433079 1259703 1236237 485424 504864 131175 112747 124734 122990 130019 128684 125017 125451 85852 87254 300171 265576 751483 759557 229049 226182 290224 291034 342947 333690 362550 365803 390877 398317 374204 416901 903978 949347 578533 479754 312176 304530 355557 356427 383274 386948 396520 404899 457218 456652 746952 778169 40.25 69.0 1
12:41:37 2023-10-12 373297 369488 91270 89157 136365 140504 142350 140362 121749 118100 121753 123324 137985 138348 401456 431753 1258948 1250415 492511 504864 131300 112747 124943 122619 129840 128932 125190 125451 85969 87194 302168 264670 753688 752051 227421 227024 289079 292276 342983 333870 360690 365411 391055 394739 376492 414556 905295 961657 574305 484724 311293 303887 358241 355286 380928 384790 398908 403514 454122 456973 741141 774237 40.25 69.0 1
12:41:38 2023-10-12 374308 369749 91436 88946 136535 140197 142713 143481 121783 117836 122232 123121 137400 137541 401492 435529 1250683 1238320 491625 506809 129155 113135 125222 122957 129929 129097 125123 125731 85779 87369 299197 265273 754876 755707 227969 226831 288133 293438 342983 333328 363830 363918 389853 393516 375221 419113 905043 951155 570537 477674 311293 305030 358817 357390 381689 387124 398908 404154 454512 455974 746432 774860 40.25 69.0 1
12:41:39 2023-10-12 373898 370038 91269 89161 136431 142872 142426 140959 121598 118591 121668 123390 137046 138675 401419 429080 1268962 1257504 486039 504045 129589 112747 124873 122755 130136 128863 125190 125624 85837 87222 302168 263814 749778 752051 228998 226059 288763 293133 341874 333870 362464 364173 390242 394101 377590 414484 907899 957547 577123 480340 309975 306357 356556 354184 381462 386172 401314 404576 454946 456937 738133 774787 40.25 69.0 1
12:41:40 2023-10-12 374308 369781 91207 89194 136467 142872 142597 140926 120418 118470 121884 123786 137358 138405 401018 428937 1259370 1245962 488073 506809 129480 112670 124873 122755 130108 129015 125296 125490 85811 87222 302168 261518 750920 759230 227545 226287 291362 293545 340914 333870 363536 363047 389817 395275 378158 418080 903942 951970 573317 479754 311588 304958 356592 353652 383310 387666 396592 404495 454946 457294 746275 774200 40.25 69.0 1
12:41:41 2023-10-12 375901 370029 91298 89259 136012 142894 141995 140883 121598 118591 121549 123357 136761 138675 400816 433007 1261665 1242764 484947 504828 129327 112825 124873 122788 130019 128739 125103 125384 85806 87254 301425 264670 750022 756020 230024 226043 292310 294147 342839 333726 364694 365028 391899 396347 376277 417345 907825 948126 581351 479754 311293 306069 356980 355784 381201 387736 398872 403350 458824 456937 747173 778722 40.25 69.0 1
12:41:42 2023-10-12 376351 369961 91391 89157 136330 140687 142446 140959 122002 118538 121753 123357 137175 138220 401419 431011 1260598 1246416 488987 504828 130230 112902 125186 122553 131013 128437 125637 125264 85992 86984 299197 263514 757134 756580 227580 226322 290646 292206 341910 335759 360294 362757 390983 395275 377590 414412 905005 959348 570537 479754 311734 304422 356592 355286 383561 387630 396520 405474 453096 458655 749446 774860 40.25 69.0 1
12:41:43 2023-10-12 376433 370033 90802 89255 136021 143106 142428 141026 121682 118591 121753 123390 137175 138675 401136 433147 1261494 1237117 484701 504828 129465 113135 121980 122891 130695 129049 125176 125697 85901 87554 302168 265273 750508 758479 229373 226656 290083 291761 342983 333834 360366 365803 390983 396453 375256 416901 906464 948249 578533 479754 311993 304494 356056 356391 383310 386512 396484 404576 457218 457294 750933 778722 40.25 69.0 1
12:41:44 2023-10-12 371791 370038 91451 89157 137346 140295 142812 140613 121952 118066 121919 123192 137400 137802 401456 431358 1258911 1251147 491774 504436 129499 112747 124908 122957 130169 128863 125190 125417 85864 87254 302168 264446 751116 752051 227421 226989 288974 293501 342983 333870 360654 365340 391019 394101 376457 414520 906614 963020 553161 484724 311293 304371 358746 355286 380892 385024 398872 406197 457417 457294 741765 774787 40.25 69.0 1
12:41:45 2023-10-12 374007 369596 91365 88946 136484 140210 142812 139749 121952 117802 122232 123126 137385 137983 401201 436571 1254896 1240608 493565 504720 129224 113057 125013 122924 129840 128863 125182 125798 85832 87428 303407 265383 757314 754640 227580 226989 289027 292276 342983 333328 363793 366804 390400 394066 374993 418781 905005 951155 581351 480377 311293 303709 358458 355286 382228 387099 398872 404083 455435 454588 743817 774787 40.25 69.0 1
12:41:46 2023-10-12 369961 370033 91081 89100 136467 142907 142218 140798 121716 118427 121753 123357 137175 138413 401136 436362 1261665 1246416 486149 504864 128968 112902 124699 122990 129929 129077 124984 125711 85837 87254 301797 264633 751388 754603 228838 226252 289924 292849 342731 333618 364677 366062 391346 396382 376313 419264 909141 948710 578533 481118 310414 306357 355485 355286 382623 387701 400958 403643 454477 454552 745863 778722 40.25 69.0 1
12:41:47 2023-10-12 374884 369893 91355 89157 136441 140793 142951 140859 121883 118538 121819 123800 137422 138626 401456 429085 1257914 1246776 487683 504045 129507 112747 121833 122788 130914 128870 125190 125417 85806 87222 302168 261554 750905 756849 228253 226287 289686 293580 341369 333870 363793 363047 389853 395828 378158 419141 902664 951934 573317 479754 311293 304994 356592 353900 380892 387701 398835 404899 454946 456937 745782 774750 40.25 69.0 1
12:41:48 2023-10-12 375369 369739 91115 89255 136210 143141 142350 141026 121631 118707 121753 123390 137338 138710 401136 433007 1261665 1239163 485293 504864 131300 112747 124943 122957 130291 128960 125701 125803 85997 87396 302168 264524 750751 756666 230406 226147 290630 292509 342839 333834 362658 364770 389236 396523 376206 417971 907219 948431 576595 479754 311734 305890 355485 355820 380892 390124 398872 403680 455827 457294 744689 778722 40.25 69.0 1
12:41:49 2023-10-12 375796 370042 91365 89133 136467 142807 142677 140959 121917 118393 121923 123357 139800 139036 401310 431717 1259840 1246416 490853 504828 131391 112747 124908 122872 130136 128897 125162 125451 85806 87254 302168 264670 752707 752439 229428 226322 289009 292206 342983 333870 360220 363627 391019 394963 375892 414376 902664 960297 567236 477674 311955 304530 356592 355250 383179 387822 396520 406050 454441 459050 746261 776512 40.25 69.0 1
12:41:50 2023-10-12 376701 370042 91207 89182 136338 142872 142384 140798 122089 118427 121753 123357 137209 138255 399959 435398 1259095 1237404 488987 504684 129293 112980 125083 122924 130336 129029 125262 125798 85715 87254 302168 265796 746795 758479 226841 226989 289748 291761 344511 333582 363246 364173 392225 396175 374204 419753 905080 948395 578533 480377 312619 303781 357655 356928 383039 386512 396484 406050 457182 457102 750400 778169 40.25 69.0 1
12:41:51 2023-10-12 372517 369817 91451 88978 136740 142638 142581 140441 121749 118066 121753 123324 137400 137802 401492 431717 1261702 1249333 491075 504828 131266 112747 124908 122957 130414 128897 125223 125624 85779 87254 300171 264931 750994 752051 227580 227183 289044 292665 342983 333870 360582 365304 391568 394652 376457 414448 905258 962338 571486 483318 311147 304494 359045 355286 381462 384755 396592 407100 454441 456294 740554 774750 40.25 69.0 1
12:41:52 2023-10-12 374308 370042 91451 89308 136675 140519 142710 140732 122154 118292 122058 123225 137488 138289 401878 435461 1252458 1239762 490876 504670 129121 113057 124839 122990 129929 129111 124984 125796 85747 87286 303233 265796 758623 754640 227615 227694 288570 292241 342983 333599 363536 364209 394123 394066 375328 418781 902664 951155 578533 480413 311293 304494 358781 356320 382228 387088 399804 404154 455827 455618 741908 774824 40.25 69.0 1
12:41:53 2023-10-12 369889 369708 91207 89100 136368 142872 142384 141026 121665 118427 121753 123390 137209 138579 401456 436761 1263530 1245458 486838 504900 128968 112980 124578 123023 129751 129325 124984 126039 85837 87428 302168 264981 761761 756328 228892 226182 290189 293026 342839 333726 364750 366581 388656 396453 376421 419446 909067 945645 579942 477602 310195 305890 355521 355428 381958 387666 401314 403680 454477 456166 742202 777064 40.25 69.0 1
12:41:54 2023-10-12 374697 369452 91392 89312 136467 143107 142384 141264 121749 118427 121919 123800 137366 138448 401492 429210 1255715 1246416 488677 504117 131175 112747 124769 122990 130336 128897 125190 125451 85843 87254 302168 263033 754998 756849 227934 226322 289686 293675 341910 333510 363830 363082 389853 394101 378194 418744 906413 951934 573317 479754 311734 305460 356592 355766 383310 387736 398872 405474 455268 456652 750400 774824 40.25 69.0 1
12:41:55 2023-10-12 374308 370042 90827 89284 136350 143224 142557 141593 121631 118461 121753 123422 137273 138818 401223 432971 1263567 1244074 485218 507529 129584 112980 125240 122924 130503 128973 125296 125731 86087 87309 302168 264670 750264 756885 228838 226094 293051 292884 342983 333834 362731 362757 391237 399986 376156 417822 906339 947725 580266 479754 311293 306357 355485 356320 380928 388859 400073 403680 455791 457330 747210 778169 40.25 69.0 1
12:41:56 2023-10-12 375076 370038 91303 89100 136364 140687 141790 140798 121749 118427 121753 123390 137400 138448 401492 427841 1259703 1244644 488987 504472 131676 112593 125256 122586 131046 128437 125844 125211 86146 86984 302168 263700 757723 755743 227580 226287 289448 292241 341430 335759 360582 363082 390745 395915 377625 414448 902701 957584 571927 479754 311955 304958 356627 355286 382945 387666 396556 405474 453096 458691 745782 774824 40.25 69.0 1
12:41:57 2023-10-12 376963 369853 90798 89259 136063 140687 142496 141286 119782 118586 121649 124004 137072 138571 401310 433111 1263290 1238730 484664 504828 129327 112825 124943 122990 130593 128897 125276 125677 85864 87254 302168 265576 750219 759066 227386 226322 290701 292001 342983 333546 362767 363047 391019 397670 375292 417527 906376 951155 573317 479754 312619 304994 355521 358912 383039 386512 396484 404289 457146 456973 747578 778169 40.25 69.0 1
12:41:58 2023-10-12 373179 369596 91240 89100 136372 142807 142547 140459 121749 118100 121753 123357 137209 138486 400852 433043 1269071 1248192 484737 504864 131209 112670 124821 122788 130169 128897 125223 125417 85852 87254 302168 264670 751304 752971 230024 226744 290665 291796 342947 333834 360402 365126 392454 398419 374850 414412 909260 954025 569147 484551 310820 305460 356056 357430 382641 385363 399363 404612 457218 458691 740098 778722 40.25 69.0 1
12:41:59 2023-10-12 374646 370006 91291 89280 136463 140690 143149 140665 121800 118066 121753 123357 137468 138506 401914 435529 1254347 1237117 489419 504720 131266 112902 124908 123023 129840 129360 125190 125831 85852 87405 300171 265984 743720 754640 227615 227376 289009 291957 342983 333599 363573 364173 392190 395603 374204 418781 902664 948431 578533 480340 310707 304030 358529 356427 382228 387088 398872 404119 457182 455939 746569 777064 40.25 69.0 1
12:42:00 2023-10-12 371823 369857 91399 89255 136501 142907 142350 141026 121749 118625 121753 123390 137400 138675 401492 435912 1263567 1248192 487529 506809 129031 113368 123379 123635 129840 129291 124917 126146 85806 87612 302168 265801 744254 756328 228838 226287 289888 292687 342983 333582 365817 364976 388656 396488 376457 419155 911444 945645 573317 481808 310414 306357 356020 357643 381689 387666 401314 404612 457093 454588 743669 777717 40.25 69.0 1
12:42:01 2023-10-12 374308 369893 91270 89255 136338 142807 142581 141026 121665 118605 121753 123390 137209 138579 402345 430396 1254347 1245530 488803 504828 131209 112747 124908 122990 130769 128773 125223 125624 85779 87286 302168 263106 755535 756885 227615 226322 289044 293438 341670 333870 364380 363118 390435 394136 378194 419113 903769 951934 578533 477566 311293 305030 356627 353900 382769 387736 398908 405474 455268 456652 749631 774787 40.25 69.0 1
12:42:02 2023-10-12 374053 369372 91240 89226 136467 143141 142384 141059 121665 118586 121799 123971 137385 139152 401929 432930 1265088 1244186 485293 504756 129687 113057 125117 122990 130426 129111 125223 125745 86204 87286 302168 264633 750751 756218 228643 226147 290365 292276 342983 333870 363280 363082 388656 399776 376156 418153 906339 947019 580266 479754 311073 306357 355236 355784 380928 388824 399790 403680 455827 457330 746643 778722 40.25 69.0 1
12:42:03 2023-10-12 375901 369415 91303 89194 136462 142821 142754 140665 121581 118461 121753 123357 137273 138569 401492 427841 1259703 1244644 488294 504864 131460 112670 125047 122586 131013 128471 125757 125211 86087 86952 302168 263106 755752 756314 227615 226322 289686 292276 341946 335759 360582 362538 390435 395639 378194 414484 902664 956834 579942 477530 311734 304994 356627 355036 382677 387701 396592 405474 453060 457043 749113 777717 40.25 69.0 1
12:42:04 2023-10-12 377391 369605 91170 89345 136232 143336 142283 141416 121883 118687 121819 124004 137209 138744 401456 433246 1261346 1239762 483906 504864 131209 112902 122079 122924 130536 128932 125223 125745 85774 87286 302168 264670 752539 758529 227615 226322 290806 291859 342983 333654 362731 363082 391604 397706 375892 417822 907936 950482 578533 479754 312176 305030 355521 358280 380928 387666 396556 404326 457218 456973 748803 778722 40.25 69.0 1
12:42:05 2023-10-12 374044 369367 91303 89255 136372 141019 142300 140823 121699 118427 121753 123390 137400 138710 401136 433043 1270909 1248192 485461 504900 131300 112747 124890 122924 130716 129084 125435 125837 85933 87492 302168 265796 749777 754186 228147 226849 290701 291725 342983 333870 360582 365268 392454 397564 374204 414412 907972 952006 573317 484365 311073 305030 356627 357214 382069 385363 399790 405474 459800 458691 741150 779376 40.25 69.0 1
12:42:06 2023-10-12 374308 370033 91399 89011 136705 140589 142576 140571 121749 118066 122042 123324 138316 138807 401223 433488 1254310 1238879 490146 504864 129147 112980 124734 123023 129844 129145 125017 125865 85794 87286 302168 265796 748006 754640 228288 227376 288535 292276 342983 333599 363830 364173 391019 396614 374204 418817 904304 951155 578533 480377 311293 304494 358781 356106 382228 387088 399508 404119 456147 454659 744418 774860 40.25 69.0 1
12:42:07 2023-10-12 371459 370047 91207 88982 136487 142933 142754 140665 121581 118427 121753 123390 137278 138756 401164 435963 1265051 1249006 487418 504756 128865 113213 124908 122990 130019 129291 124984 126039 85843 87194 300171 264976 745898 754034 228803 225971 289924 292064 342875 333870 364969 364209 387533 396488 376421 419483 909067 946350 571927 480413 310414 306357 356056 357390 381958 387701 401351 404289 457130 454624 743669 777064 40.25 69.0 1
12:42:08 2023-10-12 374884 369632 91402 89194 136467 142807 142581 140773 121665 118427 121753 123390 137400 138486 401492 429756 1254347 1245849 489024 504117 131243 112747 124943 122905 130258 129174 125017 125658 85715 87286 299197 263478 748660 757724 227615 226322 289483 293858 341670 333870 363539 363082 389888 394136 378763 419446 905295 953084 591037 477566 311293 305030 356592 353652 383005 387736 398908 404899 455589 457458 747210 774552 40.25 69.0 1
12:42:09 2023-10-12 374089 369929 91166 89370 136262 140687 142283 141026 121867 118721 121649 124037 137392 138993 401273 432741 1263567 1242838 485218 504756 131391 113126 125012 123023 130291 129111 125329 125658 85843 87286 302168 264670 750751 756259 228323 225936 289924 292764 342983 333870 363866 363047 388656 396523 376206 419113 907936 946350 577486 479754 311073 306523 355521 355856 380928 388859 400392 404289 456561 457330 747173 775977 40.25 69.0 1
12:42:10 2023-10-12 376433 370029 91244 89194 136491 143020 142812 141593 121783 118461 121753 123390 137481 138547 401492 428893 1259877 1246416 489024 504900 131460 112971 125012 122905 130447 128897 125017 125451 85832 87254 302168 264670 754209 753965 227580 226356 289483 293389 342983 333520 360582 363627 391639 395310 376277 414448 905295 961657 575714 477638 313540 304766 357416 357896 386033 387930 396448 405976 455385 459265 746952 776327 40.25 69.0 1
12:42:11 2023-10-12 376857 371873 91365 89259 136501 142942 142384 141059 122222 118659 121753 123925 137209 138613 401492 433471 1259703 1236025 488677 504936 131209 112825 124769 122990 129929 129084 125051 125745 85747 87286 302168 265420 750143 758479 226876 226356 289924 291796 342983 333870 362731 364209 392225 396523 375292 418153 905295 950021 570537 477674 312176 304030 356627 357466 382769 387088 396520 405762 457898 456652 746915 776768 40.25 69.0 1
12:42:12 2023-10-12 372090 370038 91240 89133 136492 142820 142388 141595 121581 118427 121753 123390 137209 138613 401492 435927 1268696 1249523 489115 504792 129507 112980 125152 122957 130348 128973 125176 125731 85779 87405 301425 266172 747118 751365 230024 226322 289738 293795 344923 333870 360618 365197 389817 395863 373905 414520 909296 951970 573317 483318 310853 305839 356627 357501 380928 385363 400109 405474 458291 457330 740088 777112 40.25 69.0 1
12:42:13 2023-10-12 373738 370033 91240 89190 136406 142807 142384 140929 121581 118066 121753 123357 137209 137836 400889 435529 1254347 1235358 486629 504828 131209 112747 124826 122990 130136 129145 125051 125831 85806 87286 302168 265796 754960 754640 226911 227411 290240 291796 342983 333834 362767 364209 392225 396175 374239 417858 902701 948468 578533 480449 311734 303853 357738 356427 382769 387124 396556 404119 458579 456652 750511 777064 40.25 69.0 1
12:42:14 2023-10-12 372090 370033 91240 89011 136296 140884 142710 140959 122103 118489 121973 123834 137297 138344 401346 436820 1267012 1249080 488068 504864 131175 112902 125135 122957 130023 129291 125120 126005 85774 87405 303233 266172 742812 751365 230406 226287 289545 292241 344923 333563 362731 366110 389817 396140 374168 418117 909260 952502 567236 483965 311073 305890 356592 357394 382769 387512 400994 405474 458543 455903 740088 779276 40.25 69.0 1
12:42:15 2023-10-12 373765 370029 91529 88946 137004 140400 143149 140145 121783 117999 122402 123291 137548 137832 401456 435534 1254273 1239200 492861 504828 129327 112902 124873 123023 130047 129291 125190 125831 85747 87405 300171 265796 743651 756277 228288 226322 288535 294064 342983 333834 364896 364173 389853 394066 377554 419446 904581 953852 576066 477638 311734 305890 358170 354184 382228 390124 399499 406730 456052 455796 744505 774602 40.25 69.0 1
12:42:16 2023-10-12 373579 372139 91233 89435 136561 140996 142820 141009 121716 118591 121923 123938 137263 138865 401383 432630 1263567 1247665 486075 504864 131391 112902 124943 122990 130602 129077 125310 125711 85843 87373 302168 264931 751238 754640 228803 226252 289888 292241 342695 333870 364969 364138 388656 396453 376457 420374 907936 945609 599321 477566 310414 306321 357992 355784 382769 387736 401314 404576 455791 455581 742764 778722 40.25 69.0 1
12:42:17 2023-10-12 374308 370038 91269 89259 136667 143106 142679 141026 121716 118625 121753 123422 137175 138675 401136 428779 1268962 1257504 489115 507257 129549 112980 122079 122924 130815 128973 125329 125965 85938 87460 302168 263704 755406 752051 229033 226252 289079 293779 342561 333870 362695 364209 388975 394687 378014 416901 909260 959618 565499 482489 310195 306789 357631 354219 381766 387053 402525 405762 456234 458655 737953 774824 40.25 69.0 1
12:42:18 2023-10-12 374994 370042 91174 89284 136244 143141 142388 141466 121716 118707 121753 123933 137175 138710 401136 432738 1263530 1241881 483942 504598 131391 112747 124943 122990 130336 128897 125396 125998 85869 87286 302168 264633 750751 760579 228288 225902 290329 292206 342983 333870 363500 363047 389556 396523 376421 419077 907899 945609 578876 479754 311293 306357 355485 356320 380928 388859 400073 404289 456468 457294 746606 778722 40.25 69.0 1
12:42:19 2023-10-12 373980 369669 90798 89410 136102 143220 142655 142278 119782 118983 121510 124313 136994 139445 400990 428636 1270730 1249896 484220 504684 131574 112670 125099 122586 130881 128870 125623 125384 85901 87254 299197 263700 753670 754075 227615 225902 290806 292241 342428 335759 360654 364720 389201 397706 378158 414520 911915 957511 570537 481808 311293 306321 354952 355820 383214 386512 399790 403643 454441 458332 742202 778169 40.25 69.0 1
12:42:20 2023-10-12 376816 370038 91211 89255 136467 142942 142388 141139 121716 118707 121753 123390 137304 138710 400852 433079 1261665 1237117 486875 504864 129327 112902 124908 123353 130169 129111 125223 125831 85837 87286 302168 265164 750143 756885 227545 226796 290497 291761 342983 333870 362731 363118 392190 397635 375328 418153 906296 949774 573317 479754 312619 304994 356556 357179 383310 387088 396484 404863 457897 458211 751282 779053 40.25 69.0 1
12:42:21 2023-10-12 373033 370038 91266 89280 136365 140983 142710 140959 122120 118654 121923 123357 137400 138544 401136 432827 1270693 1248192 486185 504670 131425 112980 124943 122990 130291 129111 125396 125830 85811 87254 299197 265420 748931 752051 228128 226322 290329 291388 342983 333870 360582 365304 392417 397670 374993 414412 907936 953315 570537 483245 311073 305352 356592 357466 382641 385363 400443 405474 457862 458691 740088 778722 40.25 69.0 1
12:42:22 2023-10-12 373743 370042 91303 89198 136556 142872 142754 140339 121749 118066 121923 123357 137468 138510 400816 435529 1254347 1236639 491811 504706 129465 112980 124734 122990 129929 129201 124984 125796 85779 87405 300171 265984 745580 754640 227228 227824 289044 292050 342983 333834 363536 364685 394682 395863 375029 418153 903990 950057 579942 482900 312066 303744 358638 357287 383310 387525 398459 407167 461913 456401 746952 777616 40.25 69.0 1
12:42:23 2023-10-12 372353 370042 91451 89312 136433 143106 142581 141059 121716 118625 121938 123800 137400 138579 401456 436145 1267160 1248192 487529 504936 129327 112980 124786 123556 129929 129325 124950 126160 85710 87589 303233 265916 746237 752051 228323 226322 289888 292687 344923 333599 363830 366403 389817 396488 374204 418781 910623 952502 567757 484724 310853 305890 356627 356391 382228 385902 401314 405474 458507 457458 740181 779276 40.25 69.0 1
12:42:24 2023-10-12 369853 369596 91399 88978 136497 142474 142713 140459 121952 118066 121753 123192 137385 138471 401201 432041 1264189 1256223 491662 504454 129653 113057 125240 122924 130447 128897 125430 126032 85811 87428 302168 264633 753317 751519 228288 226989 290662 293580 342983 333870 363243 366403 390721 394101 377590 417822 907936 960297 591037 484760 310414 305890 358746 355001 382033 386242 402203 404119 456234 457330 740088 774860 40.25 69.0 1
12:42:25 2023-10-12 372289 370038 91365 89288 136463 142942 142488 141059 121783 118625 121753 123422 137404 138710 401456 433075 1263567 1244644 484664 504634 131300 112980 125030 123023 130516 129077 125190 126032 85843 87286 302168 264670 750751 754070 228643 226094 290329 292241 342983 333870 364932 363118 389556 396523 376457 420374 907972 945645 573317 479754 310414 306573 355521 355820 383039 387736 401314 404576 455791 455939 742764 777909 40.25 69.0 1
12:42:26 2023-10-12 374604 372027 91300 89194 136433 140793 143010 140859 121968 118571 121819 124004 137414 139078 401492 429085 1268172 1260714 483796 504864 131391 112747 124977 122788 130848 128973 125430 125417 85843 87254 302168 264214 751840 754186 228643 225552 289686 293133 341659 335759 360654 364173 387533 395898 378763 416901 910586 960297 578533 481468 311990 306789 357739 354752 382641 386512 402203 403680 453732 458009 740088 777064 40.25 69.0 1
12:42:27 2023-10-12 376287 370042 91207 89353 136051 143141 142290 141139 121631 118857 121753 124051 137209 138744 401456 433043 1263567 1240645 484701 504936 131266 112825 124943 122878 130291 129111 125396 125831 85779 87405 301425 264415 750751 756922 228288 226287 290550 293176 342983 333870 362731 362793 389888 397670 376156 417822 907899 951155 573317 479754 312103 305638 357739 356678 384396 389262 398763 404392 457039 458682 749187 779201 40.25 68.9 1
12:42:28 2023-10-12 373602 370042 90831 89443 136021 143726 142220 141611 121598 118789 121668 124137 137209 139132 401273 430058 1271811 1250258 484602 504634 131460 112747 125064 122990 130725 128897 125430 125824 85901 87254 302168 263664 768706 754186 228288 225587 290294 293133 341946 335759 360654 364756 389010 396523 378460 416865 910623 957547 570983 481092 311293 306789 355201 354219 382641 386512 400675 403643 453060 458691 738389 777064 40.25 68.9 1
12:42:29 2023-10-12 376433 370033 91081 89288 136278 143141 141924 141059 121631 118823 121753 123933 137209 138710 401136 433088 1261702 1239762 483258 504706 131391 112747 124977 123023 130336 129111 125190 125830 85747 87405 302168 265044 752094 756922 228288 226287 290630 292241 342983 333870 363539 365508 393310 398016 376313 418008 910256 951045 578533 479717 312619 305746 355485 356356 381498 388859 396362 404245 459475 457258 749335 778722 40.25 68.9 1
12:42:30 2023-10-12 373313 370033 91170 89288 136127 143411 142655 141984 121547 118707 121753 123390 137170 138736 401136 430432 1272317 1248446 483913 504900 131642 112747 125012 122680 130848 128773 125430 125417 85874 87254 302168 263478 767094 753506 228288 225552 290224 292927 341946 335759 360618 364756 388656 397670 378727 414520 911269 957547 578533 481092 311293 306789 355485 355001 382910 386547 400109 403680 454086 458727 740591 777616 40.25 69.0 1
12:42:31 2023-10-12 376433 370038 91392 89370 136765 140981 143149 140859 121867 118605 122058 123834 137340 138828 401273 427703 1259703 1244568 488641 504634 130049 112747 125186 122586 131013 128471 125463 125382 86029 86952 297275 262884 759432 755743 227580 226766 289651 292050 341670 334022 360654 363047 393566 395863 378799 414520 902664 957547 582761 477300 311955 305460 356663 355286 383250 387736 399204 405474 453096 459409 749335 776056 40.25 69.0 1
12:42:32 2023-10-12 373779 370038 90835 89410 136046 143341 142350 141711 121581 118707 121753 123390 137209 138957 400852 431074 1272750 1250258 483913 507529 131425 112670 125064 122788 131400 128808 125430 125417 85779 87016 302168 263700 764245 754186 228128 225786 290806 293133 341946 335759 360618 364720 387533 396558 378194 414520 910623 959618 570537 483862 311293 306789 355236 355286 385486 387930 401318 403387 457203 459229 744407 778095 40.25 68.9 1
12:42:33 2023-10-12 377770 372652 91266 89374 136778 143141 142713 141026 121749 118698 121954 123834 137400 138675 401492 427876 1258948 1247703 488987 504828 131745 112747 125221 122586 131046 128505 125637 125417 85901 87016 302168 263923 761509 756314 228128 226989 289888 293133 341982 336880 360618 363118 391055 396175 378460 414484 906614 960297 573317 479532 312176 305460 357415 356128 383286 387771 396592 406050 454405 458009 749335 775428 40.25 68.9 1
12:42:34 2023-10-12 373743 371682 91399 89255 136492 143151 142384 141264 121783 118823 121957 123422 137400 138675 401456 433079 1271848 1249080 484701 504900 131425 112902 124977 122990 130635 128932 125223 125745 85843 87286 302168 265420 753414 752435 228323 226831 290842 291761 342983 333654 360618 365340 389888 398578 377932 418858 912784 957917 570537 483172 311734 305782 356449 359932 385486 386912 400675 405474 458579 459409 742047 779238 40.25 69.0 1
12:42:35 2023-10-12 373944 370033 91399 89226 136607 140981 143149 140665 121783 118543 122232 123390 137672 138661 402060 432971 1261665 1248192 491774 504936 131209 112902 124977 122990 130536 129111 125310 125624 85969 87286 302168 264670 753195 753651 227580 227376 289483 292927 342983 333870 360582 365304 392190 396650 376492 414484 903732 955593 575714 483318 312176 304744 358241 355820 382945 385363 396592 403798 454477 458727 742727 776512 40.25 69.0 1
12:42:36 2023-10-12 374044 369713 91399 89226 136501 143006 142710 140959 122103 118586 122124 123291 137556 138440 401310 435493 1258474 1238362 491699 504900 131209 112902 124769 123023 130704 129222 125296 126039 85843 87497 304117 266172 757854 756849 227580 227570 289483 292241 344923 333834 363830 364756 393088 395898 375364 419113 903769 950482 578533 480413 312176 304030 358817 358912 383039 387394 396628 404119 458543 456652 749039 777717 40.25 69.0 1
12:42:37 2023-10-12 369889 370038 91399 88978 136535 142673 142845 140571 121783 118100 121923 123357 137400 137836 400852 431681 1259877 1251221 491774 504864 131425 112902 124977 122990 130569 128932 125396 125624 85864 87286 302168 264670 751804 752051 227615 227376 289079 293133 342983 333870 360618 366146 391879 394998 376492 414484 907057 955593 574305 483354 311955 304530 358493 357643 380963 385363 398908 407056 458138 458045 744505 776364 40.25 69.0 1
12:42:38 2023-10-12 373871 370033 91521 89157 136778 140687 142744 140829 121749 118066 122042 123324 137495 138220 401820 437061 1254347 1238879 490876 507529 129369 112902 124943 123056 130225 129360 125017 125865 85969 87437 299197 266172 748133 754640 228288 227729 289009 292616 342983 333834 363866 364756 392225 396614 375292 419113 905005 950482 570537 481128 311293 304316 358817 356391 382498 387124 400109 404724 457182 457531 746790 777064 40.25 69.0 1
12:42:39 2023-10-12 369997 371759 91303 89226 136501 142902 142384 140968 121783 118427 121753 123390 137304 138714 402076 429756 1263567 1257504 490304 504864 131334 112902 125012 122990 130381 128932 125343 125745 85969 87254 300171 264296 755535 751519 228678 226831 288772 293331 342983 333870 362767 366439 389853 395639 378194 418153 909067 959277 579942 485191 310650 305782 358386 355179 384396 386371 402378 407204 457203 458010 740088 776512 40.25 69.0 1
12:42:40 2023-10-12 374308 369857 91455 89320 136727 142907 142845 141059 121783 118620 122058 123390 137400 138710 402345 433007 1254347 1242875 491350 504900 131243 112980 124977 123023 130881 129235 125430 125831 85843 87437 302168 264670 751722 756885 228323 226866 289044 294100 342983 333582 364969 364173 390709 394136 378763 420374 907738 952006 581351 477638 311293 305890 357667 356884 380625 388859 400109 406086 453096 456652 746915 774860 40.25 69.0 1
12:42:41 2023-10-12 374039 369925 91240 89288 136467 143141 142581 141093 121749 118857 122027 124051 137400 138938 401492 430062 1269071 1255715 486654 504864 131460 112902 125047 123023 130980 129145 125430 125831 85906 87286 302168 263736 752902 752051 229069 226356 292103 293708 342453 336108 362622 365197 391622 395793 378583 417971 912452 960151 573317 481808 310414 306644 356627 358133 384396 387666 402598 405474 456234 458403 740218 777064 40.25 69.0 1
12:42:42 2023-10-12 375369 369704 91336 89288 136501 140822 142581 141059 121749 118427 121788 123422 137400 138710 401492 428779 1257914 1244644 488987 504864 131243 112902 125099 122990 130635 128932 125343 125624 85811 87016 299197 261554 755651 756922 228128 226356 289924 293026 341946 335759 363866 363118 391019 395898 378835 419113 905806 954025 573317 479606 311734 305460 356627 354219 381766 388859 398944 405474 452743 457366 749076 777163 40.25 69.0 1
12:42:43 2023-10-12 375754 371732 91299 89345 136360 143471 142513 141416 121917 118721 121819 124004 137175 139132 401456 433106 1264114 1244186 484664 504936 131061 112902 124890 122957 130336 129145 125430 125831 85874 87286 302168 264670 753152 756922 228643 226287 290806 292647 342983 333546 362767 363047 389853 397706 376492 418153 908458 948468 579942 479754 311734 306573 355557 358658 380963 389167 399790 404899 457182 457330 749335 777112 40.25 69.0 1
12:42:44 2023-10-12 375901 369668 91303 89288 136624 143016 142951 140375 121665 118461 121788 123390 137290 138582 401456 427876 1259703 1245530 489024 504864 131460 112747 125221 122905 131657 128932 125670 125417 85970 87016 302179 263106 760518 756885 228128 226831 289959 292927 341946 334022 362767 363082 390709 396211 378763 417527 903806 957584 581351 481081 312582 305638 357452 357896 385486 388682 398727 405976 456161 459517 751736 774602 40.25 69.0 1
12:42:45 2023-10-12 376433 370042 91240 89410 136334 141279 142283 141482 121850 118823 121753 124018 137175 139027 401187 433007 1263493 1240645 484664 504864 131357 112902 125117 123023 130291 129111 125396 125798 85969 87254 299197 264633 750386 756849 228253 226287 290806 292206 342983 333870 362695 363047 390435 400629 376421 418117 907899 952502 578533 479754 312176 305890 356020 356391 382033 388824 396556 404863 457182 458655 746841 779276 40.25 69.0 1
12:42:46 2023-10-12 376154 370033 91365 89255 136467 143106 142812 141026 121834 118625 122093 123357 137591 138448 400822 432330 1261494 1246416 491112 504864 129724 112902 124977 122990 130725 129201 125396 125831 85906 87465 299197 264670 752826 757512 227580 227341 292223 293026 342983 335578 360330 367621 391976 396034 377446 419007 909141 962910 570537 482380 313051 304601 358422 356320 383214 386172 400896 405828 455755 460057 746790 777027 40.25 69.0 1
12:42:47 2023-10-12 374017 372661 91491 89255 136731 143385 142820 141093 121952 118591 122197 123390 137591 138482 401492 435615 1257914 1239762 491811 504864 131357 113135 125117 123056 130536 129325 125276 126039 85843 87589 302168 266172 758357 755173 227934 227764 289466 292892 344923 333834 364372 365268 393365 395828 375292 419410 907017 951155 578533 481431 311038 304458 359287 357430 383039 387666 399508 405331 458543 456616 747173 778169 40.25 69.0 1
12:42:48 2023-10-12 371714 370038 91495 89255 136914 142807 142845 141026 121918 118427 122127 123390 137400 138448 402345 430432 1263493 1259296 492511 504864 131391 112980 125152 123023 130881 129291 125430 126011 86087 87428 300171 264415 751602 753651 228537 227554 291398 293694 342875 335687 364226 366919 391019 395239 377590 421101 909260 957474 570884 485827 310086 304672 359288 355321 382033 385363 401314 405009 454441 458332 741405 776438 40.25 69.0 1
12:42:49 2023-10-12 374304 370033 91558 89194 136948 142738 143286 140538 121952 118461 122282 123390 137591 138482 401164 433079 1254273 1241881 492473 504828 129237 113057 124943 123023 130536 129360 125310 126039 85811 87405 302168 264670 748638 756849 228288 226954 291037 294100 342983 333834 364969 364209 390983 394101 377625 420671 905258 951934 579942 480340 312103 305890 359035 357896 383201 388576 400420 406834 457203 456794 745598 776879 40.25 69.0 1
12:42:50 2023-10-12 372471 370006 91605 89373 136458 143106 142581 141093 120418 118687 122008 123985 137495 138710 401492 432683 1267160 1249970 486075 504900 131391 113057 125030 123023 130758 129111 125396 125831 86024 87557 302168 265044 750873 754640 229033 226287 290294 293097 342983 333870 365477 364976 389236 396488 376457 420671 909260 946982 573317 480340 310086 306789 356592 356070 382769 388824 401919 405186 456112 455939 742764 779276 40.25 69.0 1
12:42:51 2023-10-12 376167 370038 91365 89288 136467 143106 142812 141482 121783 118625 121923 123390 137495 138675 401456 428859 1259703 1245458 489024 504864 131460 112825 125186 122990 131050 129105 125430 125798 85970 87286 302168 263070 756876 758797 228288 226989 290365 293133 341946 334525 362441 363882 394682 399198 378547 421401 909141 957132 574707 481118 312619 305710 357488 357643 386236 389369 398908 406050 453060 461000 746657 776258 40.25 69.0 1
12:42:52 2023-10-12 376433 371723 91207 89681 136365 143007 142754 141984 121716 118823 121753 124137 137273 139003 401419 432971 1263530 1239163 485387 504864 131334 112980 125117 123023 130692 129111 125396 125745 85901 87582 302168 264670 750630 758529 228288 226287 290842 292206 342983 333870 363536 363047 390400 397985 376457 418153 907936 952502 578533 479413 312176 306105 355521 356391 381766 388824 398872 404289 457111 458755 749335 776865 40.25 69.0 1
12:42:53 2023-10-12 376213 370033 91432 89288 136501 143106 142677 141026 121918 118625 121753 123390 137209 138675 401456 427841 1259703 1245530 488987 504828 131676 112747 125256 122788 131112 128650 125724 125384 86087 87343 302168 263446 760873 759202 230187 226884 290189 292991 341767 336709 362550 366062 391426 396312 378727 416865 905258 957547 574707 479606 311735 305424 357667 355286 383250 389156 398872 406086 453768 457978 746841 774824 40.25 69.0 1
12:42:54 2023-10-12 376429 370033 91332 89288 136338 143141 142388 141528 121749 118823 121923 124018 137400 139132 401492 433048 1263530 1240962 484701 504864 131391 112902 124977 123023 130881 129291 125430 125831 85843 87405 302168 265420 753810 758797 228288 226322 290701 292241 342983 333870 364089 363047 391604 398263 376457 418153 907936 952232 573317 479754 312619 305890 356020 356391 381771 390676 400325 404568 460126 459406 750326 779238 40.25 69.0 1
12:42:55 2023-10-12 373033 372661 91237 89435 136202 141081 142361 141482 121749 118591 121753 123390 137351 138571 401099 430396 1272713 1250221 485293 504864 131608 112825 125186 122821 130947 128808 125430 125417 85965 87286 302168 263923 753670 754186 228288 225936 290701 292892 342706 336233 360654 365268 389236 398263 378727 416901 911915 957547 573317 482526 311588 306789 355485 355820 383250 386512 400073 403643 454441 457651 742202 778169 40.25 69.0 1
12:42:56 2023-10-12 377235 370033 91303 89378 136372 143241 142350 141755 121716 118857 121753 124137 137209 139265 401136 432719 1263530 1239762 484664 504936 131425 112980 124943 123023 130725 129201 125430 125831 85843 87405 303233 265232 751604 759066 228288 226831 290630 292813 342983 333870 363573 363082 391019 398263 376457 418822 910256 952759 571927 479754 313062 306090 356163 357825 384396 389262 396448 404826 460779 458010 750933 779053 40.25 69.0 1
12:42:57 2023-10-12 373597 369488 91365 89255 136590 143407 142951 142377 122340 118707 122112 123390 137464 138783 401456 432326 1272750 1250258 484015 504900 131460 112902 125186 122990 130947 129111 125430 125384 85933 87254 302168 263923 753421 753506 228323 226287 290731 292892 342983 333987 360618 367871 389817 398263 378727 416865 911915 957547 577123 481772 311734 306357 355201 355820 383250 387406 400109 403680 454441 460057 742764 778169 40.25 69.0 1
12:42:58 2023-10-12 377355 370033 91399 89410 136501 143341 142581 141482 121749 118823 122232 123762 137591 138744 401456 433079 1259877 1237117 488059 504972 131334 112902 124977 123023 131220 129325 125190 125831 85874 87405 302168 265420 747904 756885 229698 227449 293051 292884 344923 333798 363684 366757 392118 398086 376241 418599 907899 951118 578533 477566 313062 306357 356627 357430 381998 387666 396520 405179 459837 457330 749039 776768 40.25 69.0 1
12:42:59 2023-10-12 373702 370033 91399 89288 136501 143141 142581 141059 121749 118427 121957 123390 137400 138579 401456 433084 1269034 1249080 487293 504900 131425 112902 121983 123023 130848 129111 125223 125831 85874 87437 302168 265420 767502 752051 228323 226831 290701 291761 344656 333870 360618 365340 390709 398299 375328 416634 910586 954735 573317 483245 311293 305890 357667 358544 383214 387053 400675 406050 458973 459769 742232 780791 40.25 69.0 1
12:43:00 2023-10-12 375099 370038 91403 89292 136526 142907 142845 141059 122242 118427 122232 123357 137591 138579 401492 435615 1254347 1237117 491112 504900 131300 113057 123808 122957 130881 129118 125488 126112 85965 87525 301425 266099 754835 755655 227793 227624 289888 293176 343211 333870 363830 364905 392225 398228 375892 419141 906614 952083 570537 477566 313062 304994 356627 358004 380928 387666 396556 405762 458543 457330 749696 777112 40.25 69.0 1
12:43:01 2023-10-12 374573 370042 91399 89288 136836 143141 142812 141093 121783 118625 122042 123966 137495 138675 401492 433165 1269071 1248192 487293 504936 131391 112902 124977 123023 130881 129235 125430 125865 85874 87405 302168 265984 753317 752435 228288 227024 290533 291761 345411 333870 360618 366403 391019 398228 375292 414520 910623 956449 581704 484431 310818 306069 357811 358401 384941 386407 400529 405939 459081 459193 741141 777662 40.25 69.0 1
12:43:02 2023-10-12 373711 369790 91399 89402 136919 143194 143149 141593 122310 118543 122124 123938 137564 138652 401492 432326 1261430 1248192 491811 504900 131425 112902 124977 122990 130881 129111 125396 125831 85906 87405 302168 265150 766852 753651 227615 227570 289545 293133 342767 333870 360618 366439 392261 395586 377590 418486 907936 960998 574305 484381 311515 305030 359288 356356 382069 385937 398908 404724 456468 459049 742727 777064 40.25 69.0 1
12:43:03 2023-10-12 372517 370033 91399 89288 136497 143141 142782 141139 121783 118707 122042 123933 137550 138675 401492 434132 1268061 1248192 487565 504936 129237 113057 124699 123712 129929 129394 124984 126281 85683 87589 302168 265916 742663 753502 228998 226356 290365 293850 342839 333582 365230 366260 389711 396382 376915 420525 911085 948249 578533 484344 310414 306537 356592 356356 382660 387254 402525 406050 455827 455939 742023 778213 40.25 69.0 1
12:43:04 2023-10-12 371791 370038 91399 89288 136914 142942 142845 141059 121783 118625 122042 123390 137495 138825 401492 430481 1263567 1255715 491774 507529 131517 112902 124977 122990 130758 129325 125430 125831 85874 87465 299197 264670 751726 752051 228323 227190 289009 293438 342983 333870 363793 366955 391055 394963 377625 418781 907972 959618 578533 486627 311293 305352 358817 355856 382069 385363 401948 404724 454477 458691 740093 777796 40.25 69.0 1
12:43:05 2023-10-12 372126 369666 91403 89288 136930 143211 143149 141984 121783 118857 122232 123966 137468 138814 402345 433007 1263567 1248192 486149 504900 131368 113057 125012 123056 130947 129118 125575 126011 86263 87460 300171 264935 750994 756328 228963 226884 290665 293189 342911 333870 366040 365340 389544 398002 377906 421194 911878 948395 581351 483245 311844 306789 357415 356391 382498 387771 402525 405762 456504 456616 742764 779276 40.25 69.0 1
12:43:06 2023-10-12 369637 369857 91365 89255 136535 143141 142896 141093 121817 118741 122042 123422 137595 138744 401456 429756 1267160 1259296 490304 504864 131425 112902 125099 123056 130980 129111 125463 125865 85874 87286 300171 264483 749855 751365 229033 227024 289448 293743 342983 333618 363830 366955 389817 395275 378194 418153 909104 960297 578533 484760 310414 306141 358495 357676 385214 387289 402700 407204 457203 460131 741556 774676 40.25 69.0 1
12:43:07 2023-10-12 374158 370033 91365 89288 136501 143141 142812 141382 121783 118673 122008 123966 137400 138710 403319 432723 1253384 1242838 491737 504117 129398 113057 124977 123056 130783 129325 125396 125865 85811 87437 302168 264670 750643 757993 228643 227024 291542 294135 342983 333870 364969 364209 390745 394136 378158 419483 905331 951970 573317 477674 312311 305890 358781 355250 382769 387736 399790 407019 453732 455974 745745 774860 40.25 69.0 1
12:43:08 2023-10-12 372126 369372 91399 89288 136778 143141 143320 141482 121783 118625 122042 123422 137495 138710 401128 430058 1267160 1257504 490304 504864 131334 112902 125012 123023 130536 128932 125430 125865 85874 87286 302168 264296 750507 752051 228873 226989 291362 294064 342983 333870 363318 367256 392417 396916 378474 418635 910181 957401 573317 485300 310049 306465 359143 355250 382069 387124 402598 405570 457490 458655 740088 776512 40.25 69.0 1
12:43:09 2023-10-12 375104 369898 91462 89288 136535 143141 142812 141093 121699 118461 122042 123422 137400 138935 401492 432326 1253421 1245530 491350 504828 131334 113057 124977 123023 130692 129325 125430 125831 85928 87286 302168 264483 748765 756885 228323 226831 288570 293850 342983 333870 364445 364209 390471 394136 377625 419410 905295 951970 579942 477638 310634 305890 358781 355001 382769 387701 400073 404688 454086 455974 747210 774860 40.25 68.9 1
12:43:10 2023-10-12 372163 370033 91447 89288 136612 143111 142951 141593 121817 118659 122232 123422 137468 138783 401492 429116 1267160 1257082 484481 504864 131425 112825 124977 123023 130947 129174 125430 125865 85901 87460 302168 263595 758885 754984 229640 226533 289818 293957 342803 336435 364694 365161 388656 395863 378763 418153 911805 961995 578533 481772 310414 306789 357415 355678 385615 387666 403168 405474 453096 457702 737990 777343 40.25 69.0 1
12:43:11 2023-10-12 374053 370038 91399 89288 136526 143041 142845 141093 121749 118625 121957 123933 137400 138710 401456 429756 1256275 1246416 488294 504509 131460 112902 125012 122990 130947 129111 125463 125831 86029 87462 302168 263070 750407 756922 228288 227024 290365 293675 342464 335759 364932 363953 391055 396523 378835 419446 905972 954025 582761 479606 311955 305890 357702 354219 384669 389192 399854 405865 456234 457187 746767 774676 40.25 69.0 1
12:43:12 2023-10-12 373743 371759 91244 89292 136501 143141 142350 141520 121716 118857 121753 124137 137209 139171 401492 429116 1269071 1257082 485218 507529 129653 112980 125257 122924 131013 128973 125710 125697 86087 87642 299197 263700 756761 752439 228323 225936 290560 293438 342706 335759 362731 365012 389236 398157 378569 416938 911915 960297 578533 481468 311734 306789 355521 355286 383250 387394 400994 404289 453768 459409 742568 777064 40.25 69.0 1
12:43:13 2023-10-12 375369 370033 91414 89292 136501 142942 142614 141059 121699 118625 122112 123422 137400 138448 401456 427917 1258056 1244074 489024 504864 131676 112747 125047 122821 131050 129105 125463 125451 85911 87254 301143 263070 755745 758260 228288 226831 289466 293133 341910 334022 360366 363118 391604 396952 378547 420090 908959 957169 573317 481118 312176 305782 357524 355108 386273 389262 398872 406086 453060 457554 749113 774404 40.25 68.9 1
12:43:14 2023-10-12 376213 370042 91231 89288 136453 141384 143149 141984 121665 118693 121753 124085 137278 139240 401492 433043 1263567 1239200 483222 504936 131425 112980 125012 122990 130758 129235 125430 125865 85843 87614 300171 265044 750873 756922 228323 226322 290842 292050 342983 333870 363830 363082 389853 398299 377058 418190 909296 950482 578533 479754 311588 306357 356056 356427 382373 389748 400109 404899 457218 458046 749335 777112 40.25 68.9 1
12:43:15 2023-10-12 376167 369410 91399 89255 136484 142782 142812 141093 121817 118659 122027 123390 137400 138482 401492 428815 1261702 1245530 488987 504900 131802 112747 125256 122788 131046 128897 125463 125484 85874 87614 302168 264670 761293 758479 230024 227290 292103 293026 342875 336709 360510 366062 392047 396312 378014 419007 905295 960297 581351 477566 313062 305890 357667 356356 384400 387736 396628 406013 454477 460057 749335 777064 40.25 69.0 1
12:43:16 2023-10-12 376433 370033 91298 89320 136501 143141 142384 141385 121581 118741 121753 124101 137209 138710 401456 433079 1262634 1238879 486149 504900 131334 113057 124977 123023 130602 129145 125396 125831 85906 87557 302168 265420 749779 756291 227650 226866 290877 292001 342983 333870 363830 363401 391914 398299 376156 418153 907329 950057 570537 477530 313062 305890 356592 357466 381498 387701 396592 404642 457933 457079 750748 781055 40.25 69.0 1
12:43:17 2023-10-12 376424 370033 91399 89288 136501 143141 142845 141093 121783 118461 122147 123422 137495 138710 401492 427957 1261739 1246416 488803 504864 130320 112980 122174 122891 131773 129222 126124 125731 86087 87525 302168 264633 762947 757271 230406 227024 290646 293133 342983 336636 360510 363882 392190 396488 378460 414520 907588 960297 566356 477602 312176 305460 357738 356356 384400 390124 396628 406197 454477 459733 749335 777064 40.25 68.9 1
12:43:18 2023-10-12 375731 370033 91244 89288 136603 143311 142754 141984 121804 118625 121957 123422 137278 138801 400889 433043 1262634 1238879 485424 504900 131243 112902 121800 123023 130725 129360 125430 125865 85906 87437 302168 264670 749657 757993 227969 226356 290877 292241 344656 333870 363573 363082 391639 398299 376457 419214 909104 952759 571927 479680 313062 306249 356449 357358 384396 388990 396448 404752 457718 458010 750400 776563 40.25 69.0 1
12:43:19 2023-10-12 376650 370042 91365 89349 136785 143106 142845 141059 120449 118552 122124 123938 137351 138757 401310 427667 1263290 1247741 488840 504720 130049 113057 125361 122755 131654 128863 125844 125624 86323 87369 302168 264401 759787 756849 228253 227201 290329 293133 342104 334525 363243 363882 391604 396453 378799 416865 905295 957547 573317 479754 312176 305675 359555 355286 383214 388859 398872 406050 453060 459373 746841 774787 40.25 68.9 1
12:43:20 2023-10-12 376167 369669 91365 89288 136463 143141 142585 141528 121716 118823 121753 124104 137400 139106 401136 432971 1263530 1240645 484285 504634 131391 112980 125030 123023 130602 129077 125430 126066 85874 87525 302168 265232 752338 756849 228288 226551 293553 292849 342767 333654 363684 365803 391199 398401 376843 418562 910181 950300 581351 479754 312176 306537 356020 357180 382570 389986 399435 404863 457182 458547 749335 779276 40.25 68.9 1
12:43:21 2023-10-12 372588 370033 91269 89504 136021 143541 142316 141941 121514 118857 121753 124170 137175 139166 401456 429756 1274133 1250221 484947 504864 131460 112825 125186 123391 130947 129077 125637 125624 85938 87254 302168 263070 753183 754186 228643 225902 290294 293786 342947 336233 362731 365268 387533 396488 378763 417490 911915 960297 573317 481431 311293 306789 356270 355286 382606 387630 402488 404899 453732 460205 739867 777909 40.25 68.9 1
12:43:22 2023-10-12 376433 369862 91269 89504 136458 143332 142581 141482 121631 118857 121923 124137 137175 139035 401419 433093 1266261 1241903 484285 504864 131425 112980 124977 122924 130914 129118 125609 126045 86029 87492 302168 264830 750994 759557 228857 226656 290489 293097 342983 333870 363793 363592 393566 398401 376987 418744 909260 950482 571927 479754 311955 306789 356556 357430 382641 390021 400109 404863 457182 457008 749335 779276 40.25 68.9 1
12:43:23 2023-10-12 374007 370038 91174 89565 136106 143524 142754 142377 121547 119221 121753 124170 137256 139240 401419 429116 1270909 1251147 484947 504670 131517 112902 125274 122990 131050 129077 125810 126032 86029 87405 302168 263478 755278 754186 228998 225902 290074 293786 342983 335759 363500 365304 389591 397670 378799 418117 911915 961657 578533 483862 312103 306644 358791 355678 383107 387560 402378 405002 455906 459877 741593 778722 40.25 69.0 1
12:43:24 2023-10-12 376812 370042 91365 89590 136467 143441 142384 141516 121749 118823 121753 124137 137209 139548 401128 432723 1266816 1242625 486331 507453 129687 113213 125397 122990 130947 129153 125396 125830 85874 87465 302168 265164 750994 756849 228288 226801 291693 292687 344887 333870 363830 363882 393566 398858 376457 418744 909260 953177 578533 477264 312176 306321 356556 356391 382033 389439 399804 404899 457218 458332 746878 779276 40.25 68.9 1
12:43:25 2023-10-12 373707 369704 91081 89504 136235 143541 142350 141941 121682 118823 121753 124137 137209 139132 401456 430396 1275042 1250258 485293 504900 131551 112902 125396 123391 131400 129077 125637 125831 85965 87405 302168 263700 758622 751794 228288 226094 290806 293169 342140 336636 362989 368142 392103 398157 378619 417676 911768 960114 578533 483174 312176 306789 356020 355286 383214 387359 401169 404539 454370 460057 738170 778828 40.25 68.9 1
12:43:26 2023-10-12 376433 370038 91525 89288 136906 143141 142614 141059 121918 118707 122008 123390 137495 139139 401492 427805 1258948 1245458 488257 504742 131802 112747 125431 122990 131654 128863 126052 125762 86087 87254 302168 263106 758234 756885 228288 227436 290294 293580 342464 334525 363536 364173 394402 396488 378871 417490 905295 960297 572354 477300 312176 305890 358206 356106 384364 389439 400406 406050 456421 460057 749076 777064 40.25 68.9 1
12:43:27 2023-10-12 373743 371723 91399 89288 136910 143341 142744 141520 121867 118707 122197 123933 137495 138679 401456 433093 1272787 1249970 484701 504706 131642 112902 125152 123023 130848 129201 125430 126421 86205 87732 302168 265613 753329 753506 228892 226884 291516 292064 344887 336672 362550 366368 391927 398893 376457 419753 910439 956049 573317 483318 311625 306069 356485 358004 383214 386783 401278 406050 459908 460057 740554 778250 40.25 68.9 1
12:43:28 2023-10-12 375076 370042 91374 89410 136905 143024 143149 141593 121986 118625 122232 123933 137564 138648 401492 433007 1263530 1249080 491461 504972 131425 113057 125152 123056 130881 129325 125430 126039 85938 87465 302168 265526 751116 753502 227615 227729 289888 293616 342731 335759 360618 366110 392812 396453 377590 414520 907972 961035 569147 483318 313062 304994 361052 357180 386581 387930 399363 407783 461258 459588 746432 776879 40.25 68.9 1
12:43:29 2023-10-12 372508 369367 91403 89288 136535 143141 142782 141139 121783 118707 122127 123933 137495 138710 401492 435671 1272317 1251309 489464 504828 129472 113213 125118 123616 130503 129616 125262 126146 85928 87589 303233 266851 742436 753651 228822 226884 290701 293545 345790 333834 364087 367105 390983 396488 375328 419410 911915 952502 581351 485447 311293 306357 357381 357968 383039 386477 401314 406050 459908 456972 740614 778213 40.25 68.9 1
12:43:30 2023-10-12 369889 369669 91403 89255 137149 143106 142845 140993 121867 118427 122232 123390 137591 138220 401492 431717 1263530 1253930 491811 504900 131425 112980 124977 123023 130881 129201 125463 125865 85938 87405 302168 264670 750143 753651 227934 227729 289686 293580 342983 335759 362731 366991 393439 396952 378474 419753 910181 964349 574305 484577 312841 304815 359396 356249 382033 386207 400073 405009 458138 460094 742165 776475 40.25 68.9 1
12:43:31 2023-10-12 372652 370038 91399 89410 136899 141279 143106 141577 122255 118687 122058 124037 137522 138799 401273 437447 1268696 1249970 487565 504706 129327 113290 121980 123089 130336 129935 124984 126508 85779 87972 304151 266172 741175 754070 229069 227277 290806 293044 342983 333870 366076 366439 392417 396558 377625 421340 911915 948468 578533 483732 311073 306789 357702 356391 382769 387701 403506 406050 457146 458179 740591 778722 40.25 68.9 1
12:43:32 2023-10-12 369925 372027 91399 89288 136910 143132 142845 141093 121867 118625 122232 123422 137495 138675 402345 430396 1268061 1257504 491811 504900 131425 113057 125186 123023 130848 129360 125637 125865 85938 87405 300171 264944 753069 751868 228822 227554 289748 293694 342911 335687 363648 367399 391426 396952 378424 418449 907972 959581 579942 486172 312653 306321 358459 356356 385486 386407 403132 405331 454477 457687 741141 777064 40.25 68.9 1
12:43:33 2023-10-12 374308 370038 91525 89288 137134 143006 143309 141026 121952 118461 122232 123422 137591 138895 402630 433079 1254310 1244607 493212 507529 131425 113057 124977 123056 130536 129325 125430 126247 85906 87497 302168 264670 747274 756218 228643 227414 288974 293886 342983 333870 365781 365268 391019 394998 377891 421304 905295 951970 579942 482487 312176 305065 359865 356106 383039 389156 401059 408326 457536 457151 744541 777151 40.25 68.9 1
12:43:34 2023-10-12 370916 370047 91403 89410 136948 143341 142845 141093 121901 118625 122232 123966 137591 138710 402747 430401 1267160 1259296 492951 508972 130156 113213 122125 123023 131588 129256 125743 126146 86323 87644 302168 264524 752948 753117 229033 227535 290035 294677 342947 335759 364344 367579 390983 396952 378655 419410 910623 960977 573317 486208 311073 306357 359575 356356 382910 387124 403168 405101 455435 459373 741141 777064 40.25 68.9 1
12:43:35 2023-10-12 374308 369669 91399 89443 136914 143141 142845 141093 121817 118823 124284 124137 137591 138710 402345 433007 1254347 1245530 493212 504864 131391 113213 125099 123089 131624 129394 125757 126247 86087 87557 305198 265232 756769 758529 228998 227376 289044 293850 342983 333870 366891 365304 392190 396175 378763 421681 910144 957844 581351 481663 313062 306753 360808 356249 384396 390426 402378 405403 456468 458691 749076 779053 40.25 68.9 2
12:43:36 2023-10-12 375400 375292 92873 90602 142362 142274 147252 145566 120047 120251 122895 126445 142057 141406 405601 437153 1287346 1277699 501009 516749 129894 116026 125821 127244 136092 131883 130299 132347 88358 89402 311584 267899 765850 767180 233096 232053 296663 300138 351961 342523 369488 374181 401067 404629 384771 423462 929011 981970 588398 491665 320209 310646 368262 368095 393891 396479 408838 414344 468951 469193 763062 795556 40.25 68.9 2
12:43:37 2023-10-12 385055 380222 95166 91552 140563 145099 151976 148542 121260 123200 124189 130346 139527 144989 412355 445282 1291190 1268777 495643 520042 131454 117030 127598 130816 138271 134547 129811 130536 88885 90153 307124 270423 770294 779183 234706 232967 300452 302024 355491 346288 376172 374899 400607 409404 386398 430959 934005 972916 588605 491760 320743 314854 368522 368615 394481 402508 414190 417339 468706 468864 767827 801235 40.25 68.9 2
12:43:38 2023-10-12 386388 384869 95335 91540 140884 145373 148946 149652 121658 124029 125371 131093 141118 145648 410878 442093 1304145 1296597 504301 522254 131741 117063 128748 131857 141417 135464 131058 131835 89040 90309 314833 270459 772609 775081 234851 232734 297955 302880 352320 344906 374012 376506 403543 407756 386578 426568 932720 988229 588398 492361 322256 314621 370002 369466 396925 400990 411339 419422 468742 474398 772094 802375 40.25 68.9 2
12:43:39 2023-10-12 389177 386901 94808 90756 141508 145171 150622 152098 121723 123560 125906 131036 140783 144989 413341 445282 1304145 1291072 507031 520910 131066 116795 129127 129145 140386 136286 132211 132822 88909 90022 309011 271649 781010 782877 234851 232019 297919 299245 354880 347760 374048 374146 400750 405301 385420 426792 931465 984895 598189 490898 321117 313921 369411 366955 394553 400673 409163 413107 464765 469296 770267 797688 40.25 68.9 2
12:43:40 2023-10-12 392540 387804 92681 90602 141397 145575 150139 148655 121658 123714 125872 131666 140230 145236 413377 445666 1305071 1285440 502153 521313 130509 116106 129334 132223 141743 136062 131848 132514 88577 89840 311089 271870 780421 781322 236179 236151 298027 299175 353988 342884 374916 375905 397458 404664 380759 425930 936921 977680 583642 496525 318933 313742 367637 367364 392426 396373 410285 414533 467351 465894 761063 801235 40.25 68.9 2
12:43:41 2023-10-12 395329 390260 92037 89663 139583 144667 149455 152379 120863 121770 125323 129370 139362 141104 413233 446813 1304139 1277872 501009 523736 129360 115381 129085 131875 141550 135909 131058 132348 88173 89308 310204 270495 783237 784197 234742 232706 297081 299473 351713 342088 371796 371945 396394 403686 378871 424522 931650 970812 586989 492397 315690 311983 364921 364138 388020 395266 405569 410008 461589 460730 761100 795396 40.25 68.9 2
12:43:42 2023-10-12 390563 390260 91717 89443 143164 143697 149899 151886 121352 123046 125044 130662 139299 144491 413341 445633 1300175 1292910 507354 520543 132570 114715 129092 131749 141451 135686 131058 131868 87900 89153 310204 270495 774974 781874 234025 233855 294807 299292 352557 341668 369276 374144 396952 401138 378619 419903 930145 984822 588398 493866 317584 309121 368416 363082 391872 394714 404996 410335 462401 465159 762216 795556 40.25 68.9 2
12:43:43 2023-10-12 395601 390672 91299 89312 143289 144496 149969 148758 121296 123646 124924 131093 142067 144715 414323 446627 1313451 1296597 503944 522047 132570 115249 129230 131966 141915 135943 131881 132208 87932 89153 306002 271831 783766 783053 234851 232543 294229 300429 349518 341812 368377 371945 394616 398928 378799 421401 931650 983431 584170 496430 315173 310784 368229 362722 391042 392923 405461 410335 460017 463238 760199 797820 40.25 68.9 2
12:43:44 2023-10-12 395705 391112 91424 89288 143355 144406 150488 148351 121491 123526 125457 131302 139296 144927 417105 451034 1294899 1285440 511082 525995 132638 115414 129521 129023 140386 136665 132178 132697 88173 89431 314708 274488 782461 792083 234010 234019 296246 297428 351997 341812 368377 371782 396664 403403 377023 419446 931650 975633 586989 489441 319079 310095 364373 365268 390766 394092 404709 409031 462993 462779 772527 802446 40.25 68.9 2
12:43:45 2023-10-12 396705 394705 91399 89631 143229 145129 150347 150290 122086 124076 125491 131849 139440 145298 417767 448322 1318615 1298436 504017 527555 129537 115720 130384 132390 142449 136871 132776 132797 88451 89496 311089 272977 789900 787606 236513 236412 296663 298965 350876 342848 369524 373061 396394 401316 378835 420379 935476 991151 585579 499536 315509 311734 368999 364578 392426 396943 405425 412628 463927 464761 764417 801840 40.25 68.9 2
12:43:46 2023-10-12 396623 397079 92328 89946 142009 145980 152435 150982 123089 124386 126990 128327 141997 142230 423195 453586 1318776 1314237 515469 532125 131099 116781 131721 129954 140513 137875 133864 134103 89309 90335 305516 275340 790074 792716 236179 234000 297667 299245 353988 343374 369632 371945 399307 403686 383049 421340 940870 992534 603910 495376 320889 313194 369409 366439 393927 398920 405497 414056 464948 469071 778259 807093 40.25 68.9 2
12:43:47 2023-10-12 401365 399325 92553 90617 142398 146386 152884 152128 123129 121567 127194 129105 141899 143901 421699 455930 1323296 1305923 510301 531869 131165 117340 133408 131169 140773 139206 134301 134982 89227 90719 311584 276514 795768 797890 235545 234679 297757 302880 357003 346496 371651 375762 399871 404523 378655 421864 947214 1001375 593901 498506 321344 315802 367422 368471 396899 398884 409199 412811 466145 469035 777073 814048 40.25 68.9 2
12:43:48 2023-10-12 405637 401053 93261 91198 143452 148238 154274 153641 124454 122878 128147 130855 142749 145030 426808 457929 1342999 1330069 515731 538237 132885 118120 131372 132515 142300 140177 135471 136146 90006 91448 312937 276906 802366 800155 236675 235729 300240 302977 354441 346244 373784 376470 401102 404983 381597 423319 948926 1007431 605360 499636 321651 315802 372657 369907 397034 403677 409814 414344 467567 470287 786023 815206 40.25 68.9 2
12:43:49 2023-10-12 405908 402383 95001 91526 143854 149348 155044 154309 124826 123689 128531 131289 143166 145406 428804 460685 1335025 1318892 516684 539799 132918 118830 131256 133340 142702 141037 136035 136692 90410 91794 315209 279277 797265 806377 237670 235918 299620 302977 358228 347288 375218 378668 401067 408937 381900 424559 957950 1008676 589984 504273 323172 317000 372657 369907 397034 403394 412972 414344 469030 472047 777121 817870 40.25 69.0 2
12:43:50 2023-10-12 405944 404222 95394 91841 144720 149033 155757 154356 125357 123722 129420 131437 143973 145810 431275 461332 1333391 1323630 525756 539253 133754 119102 134924 133666 142938 143506 136428 137537 90509 92241 318401 281675 809047 809145 237041 237226 302835 303652 358804 347603 377959 377337 401102 410193 383081 428120 957950 999471 597030 503892 325013 318746 374921 374108 396889 405957 415293 414344 474430 472115 786300 824465 40.25 69.0 2
12:43:51 2023-10-12 405944 405209 95962 92446 146715 150396 157274 156382 126548 125195 130471 132960 146269 146926 432601 473086 1352475 1339615 524157 545554 135318 120102 133243 134702 144837 144114 138194 138655 91582 94136 317035 282902 806551 810935 239926 238735 305209 305436 360684 351898 377365 382719 403259 411166 387524 427884 967156 1016857 601047 509835 324667 318958 377805 373883 399529 402891 414583 422015 472302 476668 788557 825638 40.25 69.0 2
12:43:52 2023-10-12 411932 407280 96264 94366 146576 150711 160817 156634 127420 125190 131149 132798 146090 146755 435271 472002 1347707 1330175 528766 548552 135649 120809 133990 135330 145544 141052 138194 140955 91812 94399 318022 282902 815412 820429 240601 238989 305854 306514 360758 351753 381342 384074 404608 412542 387287 432292 968456 1011419 608259 510629 326649 320646 377805 377567 401542 404974 416965 420420 477755 476668 790655 832541 40.25 69.0 2
12:43:53 2023-10-12 415454 412095 96663 95220 147146 150997 159112 158685 128094 126677 133876 134393 146804 148683 439563 470572 1377136 1350089 525830 551168 137162 123115 135064 136509 146800 142403 141464 141683 92777 94792 321034 282865 821468 818272 243693 240966 307402 308923 363053 354744 378682 385162 407543 412649 390152 430837 974289 1030439 611159 510666 330278 322849 379015 378776 405903 410220 414619 424489 478008 480580 805956 833724 40.25 69.0 2
12:43:54 2023-10-12 414849 413547 96729 95154 148560 151445 161886 161234 130365 127042 133878 134891 147798 150065 445856 475140 1370203 1352661 530407 553356 136938 124163 135269 137391 146662 143627 139777 139454 92936 95283 323457 285647 808313 824079 243657 240966 306969 307988 364907 356650 381974 385397 406937 415347 391291 432329 977749 1030439 603370 513712 329344 324816 379015 378474 405617 410256 422075 424188 477936 480882 797830 836801 40.25 69.0 2
12:43:55 2023-10-12 419931 415106 94825 95418 148947 152038 161144 161234 130920 127551 134662 135069 148140 149413 441548 474400 1364913 1352288 539706 554753 137853 123921 135789 137857 147689 143828 141893 142449 93034 95253 321034 286667 819434 827736 242351 242325 308706 307988 367954 354273 384323 383938 407508 416256 391881 435172 980345 1022255 605310 511930 330512 326617 381968 380847 403265 412497 423163 426265 483240 479463 804811 842984 40.25 69.0 2
12:43:56 2023-10-12 419815 419547 94984 95853 152081 153054 160012 158944 128219 128582 131917 136068 147278 151064 444118 480368 1396266 1369664 531731 558873 141173 124231 137199 138276 150983 144594 140426 139828 93810 93316 322982 285720 833283 830088 246285 240637 309033 311854 365164 356981 386617 390165 411819 414115 391647 432705 984137 1042146 612609 516599 332333 324816 382650 382953 410368 411585 420808 427245 481179 486340 814058 843583 40.25 69.0 2
12:43:57 2023-10-12 423462 418287 95122 96024 152159 153829 160523 159587 131670 128925 135449 136821 147377 153966 446611 480464 1387360 1367264 535050 557194 140901 121419 137215 141003 148895 145341 139711 141370 95370 93495 326221 287552 822143 834818 246634 243693 311335 315196 369251 359950 385960 389948 411676 420178 394068 432403 990409 1037680 615509 520317 333100 327150 383356 382682 410078 411621 426399 423466 481108 487062 806529 845396 40.25 69.0 2
12:43:58 2023-10-12 422199 421348 96054 94167 150177 154437 162485 160063 128938 129318 132650 136821 149409 154327 450248 482636 1392609 1376600 545508 558982 142173 121837 138757 141182 149002 145812 141436 141457 95769 93877 324104 287531 837360 838857 246634 243204 310708 313505 367695 359788 387551 391269 413705 417203 394034 440273 986969 1036152 618409 519672 333717 326431 386485 385361 410078 414106 423684 430805 490310 487098 823304 852849 40.25 69.0 2
12:43:59 2023-10-12 423863 423357 95700 94299 149767 155173 161586 161156 128817 130074 132650 140123 149509 150942 449317 482672 1407851 1392354 541059 563589 138561 123002 138925 141936 150817 146813 142230 142644 96166 94262 326221 289399 833959 838441 245039 244364 310273 315383 369808 360803 388435 391822 415088 420071 395530 436488 990446 1049798 618409 518133 333753 327750 386758 383023 409953 417816 423118 431110 484036 487283 823378 853455 40.25 69.0 2
12:44:00 2023-10-12 423561 424084 96286 94299 150731 155644 162691 161525 130072 132367 133729 140112 150022 151043 452785 489744 1408975 1383892 537845 565113 138968 123304 139638 142010 150027 146356 142585 142375 94115 94198 327231 288378 845753 842535 246590 243648 312197 315780 369952 360911 387587 392007 415088 420071 396466 440016 998259 1057692 614059 525485 337305 328529 387813 386068 413462 416539 426251 432407 487058 492630 820748 853455 40.25 69.0 2
12:44:01 2023-10-12 430829 427725 97139 94651 152365 156916 164019 163023 131034 133360 134759 140927 151129 152645 455180 486909 1399251 1389851 550103 566182 139246 124389 139888 140345 150165 148205 142618 143566 96270 95551 329524 293260 832223 847973 248034 246704 314137 315780 372096 362953 391028 390492 417436 422527 396754 442297 999577 1040595 619756 522806 336188 332783 388029 387754 409953 420062 429573 433058 492002 487318 818496 862728 40.25 69.0 2
12:44:02 2023-10-12 430793 427027 97342 94773 152254 156688 164674 162742 131380 133128 134302 140797 151507 152573 455362 490123 1408975 1391123 550179 567852 140684 124423 140578 139481 151031 148900 143279 143600 96539 95551 331673 290356 846601 852823 247801 246528 313004 318587 374226 363393 392025 393315 417611 421658 396754 442962 999584 1051368 618200 524364 339439 332788 388029 389948 413642 421603 426029 432444 491279 490204 825060 862728 40.25 69.0 2
12:44:03 2023-10-12 429733 431991 97906 95130 152991 157245 165353 163560 132105 133650 135524 141329 152028 153452 458778 494053 1417110 1400396 553490 571994 141970 124766 143580 140151 152174 148794 144279 144032 96641 95680 328513 292845 851611 854106 248501 247566 315724 318696 373170 363136 394654 394360 417283 420358 399744 441228 1002561 1054698 631863 526955 340644 331507 392472 392340 414881 421603 428357 432480 494460 493111 832550 865683 40.25 69.0 2
12:44:04 2023-10-12 431905 431380 97976 95421 152994 158207 165305 164382 132436 133614 135874 141467 152272 154089 456851 494053 1426174 1413221 557436 573671 141978 125438 141582 140993 152038 149558 144377 144667 94643 96039 332894 293676 857782 854577 248117 248023 315947 316802 374177 365393 394045 394047 418269 423003 399640 441187 1005409 1057787 625347 522671 340161 333794 392172 390680 414261 422792 430559 435618 491507 492382 836218 866949 40.25 69.0 2
12:44:05 2023-10-12 432985 433057 97972 96396 152995 161710 165422 165740 131512 130743 135746 138971 152551 154764 457530 493066 1427389 1415810 559099 574665 142004 125486 143615 141126 152208 150172 144782 145239 94740 96335 330419 294509 852049 855805 248921 248303 315983 318206 374368 367016 394980 394700 421588 424043 403260 445486 1008268 1060405 627109 528850 341369 333830 393347 391509 414953 421562 430986 437319 492927 493147 838379 870129 40.25 69.0 2
12:44:06 2023-10-12 438233 435398 98516 96668 153915 162504 166348 166668 133267 131401 136664 139452 153399 155766 459611 496031 1436650 1423791 561494 578001 142497 126142 144223 142008 153122 152649 145488 145780 95095 96696 332894 296544 852372 858375 250254 249843 315838 319242 376371 368669 396373 396488 420178 426079 402070 446008 1010964 1062995 630009 528825 341612 335718 394562 392340 415025 423087 432577 437646 493693 496112 842993 873241 40.25 69.0 2
12:44:07 2023-10-12 437697 435593 98714 96966 154300 162374 166989 166773 132802 131188 136931 139518 154064 155515 462392 498982 1438709 1425122 561875 575328 143094 126559 144311 142966 153692 150678 145719 146045 95225 97094 332894 296470 855925 861912 250499 250439 318633 320174 376658 369260 396373 396768 421146 426720 402070 441525 1013910 1066903 630009 528861 342583 333714 395396 390695 418913 423029 433191 438576 494076 496112 844192 872302 40.25 69.0 2
12:44:08 2023-10-12 439444 435440 99466 97229 155332 162566 170571 166890 133636 131815 137598 139584 154561 156162 464465 500125 1445802 1428250 562599 576973 143541 126977 144667 142831 154214 152190 146607 146765 95551 97358 333668 296672 858904 862065 251314 251288 318633 320731 377504 369853 396373 396876 422693 427983 402671 446643 1016792 1069999 623203 531974 341587 334556 395153 390766 419181 425663 433806 437738 494844 496112 845393 873613 40.25 69.0 2
12:44:09 2023-10-12 440608 436598 99379 97330 155367 162672 170606 167240 133733 132360 137724 140819 155177 156568 465049 501921 1450034 1433269 564708 580129 143687 127153 144773 142997 154463 153395 146709 147172 96038 97358 333915 296448 860856 864477 252162 251924 317176 321218 378663 369889 396373 396912 422729 427983 402991 443950 1014997 1073034 628559 532011 342345 335530 395710 391936 419665 426404 433806 438923 495578 495763 843573 876169 40.25 69.0 2
12:44:10 2023-10-12 440837 436482 99425 97294 155800 162743 168844 169805 134119 132702 137866 140487 155379 156742 464940 503516 1447966 1433413 562599 581202 143935 127432 141309 142997 154605 153466 146778 147449 95940 97624 337365 296937 858625 864511 252162 251711 320660 321907 378821 369781 396936 399048 423813 430132 403734 446755 1017876 1073034 630009 533179 344047 336436 396898 391936 419774 426369 434731 440094 495963 495380 846078 878111 40.25 69.0 2
12:44:11 2023-10-12 443683 440575 99978 97699 156596 159834 167180 167943 134545 132618 138582 140714 156070 157365 467469 504581 1452083 1437486 568188 583489 144423 127854 142411 143926 155281 153786 147685 147963 96693 97891 354265 297464 860935 868732 252878 249951 318877 322719 379038 372018 396177 400091 424029 429384 404519 446054 1020912 1076124 634359 534315 342695 336578 397043 393699 418171 427674 432620 441638 496035 497226 851042 880999 40.25 69.0 2
12:44:12 2023-10-12 441597 441376 100038 97830 156804 159902 167532 170491 134578 132776 138678 141169 155595 157610 466834 505080 1455009 1440667 567342 584352 144919 128428 143235 144258 155644 150335 147838 147892 96959 98262 336982 299074 869929 870615 252878 250717 321385 323412 381110 372806 396457 400359 424029 428973 404411 446721 1023849 1076019 642161 535073 342767 337594 399289 394324 418830 428046 432574 442436 498878 497611 852252 881273 40.25 69.0 2
12:44:13 2023-10-12 450913 442147 100137 98193 157369 161013 167898 170905 135052 133394 139169 141397 158809 157900 468625 508046 1457186 1444774 569221 584159 144926 128524 143371 144462 156143 150698 148079 150494 97056 98427 338397 299642 866363 872468 254127 251311 321385 324685 381721 371407 396637 401492 424102 430782 405804 449734 1023849 1079141 634359 534692 345509 338377 400135 395508 419749 430302 435058 442929 499655 499081 853464 883597 40.25 69.0 2
12:44:14 2023-10-12 445060 444648 100451 98193 157178 161305 168762 170291 136011 133948 139356 141754 157040 158237 468552 508365 1462445 1445804 570236 584838 145124 128890 144245 144658 156504 151737 148147 148375 97089 98665 338397 299811 880569 872777 252878 251486 320813 324492 382260 371963 398917 399373 426501 431485 405610 448768 1025590 1081435 645103 535898 344416 338686 400737 396101 420080 430033 436089 442929 500751 499152 852741 884203 40.25 69.0 2
12:44:15 2023-10-12 447154 445901 100522 98197 157387 161475 168664 167915 135494 133645 139613 141855 159023 158816 472543 509483 1462368 1448617 570935 589701 146179 129164 143769 145946 156973 152121 148563 149208 97591 98599 354007 302060 881190 876187 254848 252189 321003 324577 383071 373871 398772 402630 426501 431865 405840 449123 1032616 1081927 636276 537941 346842 338686 402404 398867 421335 429926 436634 449482 501149 500592 854592 887350 40.25 69.0 2
12:44:16 2023-10-12 446726 445684 100825 98558 160602 161509 169435 170531 135802 134361 139760 142381 159202 159702 472536 509120 1457186 1443746 571930 589411 146856 129476 144338 145638 157230 152260 150786 151087 97655 99242 333668 302415 878496 880400 255388 252048 322574 324830 381721 371963 402286 400920 427103 430273 405840 452181 1027117 1081999 640690 541178 349172 338686 400418 400889 423596 430264 432574 442703 504941 502852 853464 888649 40.25 69.0 2
12:44:17 2023-10-12 446171 445649 101110 98735 160931 161509 170007 167983 135971 134301 140109 142381 159459 159479 475842 510780 1462408 1444417 572477 585663 146477 129385 145450 145362 158516 152581 149707 148998 98224 98796 347093 299847 896062 884779 255750 252259 323028 327591 382962 372597 402534 402649 427707 431182 404519 452181 1032336 1082201 639219 541142 348847 338650 400984 401187 423226 430620 432574 444141 504905 503525 853464 889991 40.25 69.0 2
12:44:18 2023-10-12 446731 448304 101315 98900 161156 162251 170514 169316 136348 134521 140613 142808 159938 159926 477114 512953 1463407 1445804 571893 592860 147642 129762 145313 145840 160325 152683 151556 151229 98257 98829 340361 301061 884878 882896 255750 252857 323746 326760 382801 371371 403177 402968 427707 431182 404859 452181 1030078 1082201 640690 543521 349590 339639 401304 401456 423858 430567 435058 443971 504941 503561 855747 892224 40.25 69.0 2
12:44:19 2023-10-12 449881 450767 101667 98825 158980 162442 170782 169687 136723 134826 140578 143170 158220 159926 477114 511676 1464447 1448860 573112 592897 147300 129953 145313 146177 158561 152717 147636 151369 98425 99238 336379 301061 885826 883411 256474 253069 324010 328518 383342 371371 403463 403287 426464 431789 404519 451098 1034087 1083493 650192 540303 349590 342530 400418 401273 423966 430988 436361 442934 504905 504306 853191 888407 40.25 69.0 2
12:44:20 2023-10-12 449776 452085 101552 98928 161634 162552 171125 169520 136829 134555 141077 142976 156548 159643 478468 514022 1465489 1445804 571930 594801 147437 132339 145410 146584 158297 153567 150162 150626 98326 99682 341493 302697 886415 889820 257202 253671 322502 328518 383246 371928 403141 406068 430777 431600 405089 452181 1034643 1086666 660639 541105 349590 342771 400418 401456 423966 431023 437137 443155 504941 503597 854679 891927 40.25 69.0 2
12:44:21 2023-10-12 452435 452158 101989 99346 158464 162771 171670 169554 137094 135166 143646 143317 157462 160518 476894 517039 1466332 1450897 574854 595492 147539 132315 145313 146895 160584 153987 147738 148833 98458 99953 342088 303703 880946 889004 255083 253847 323028 326563 384395 371963 403515 404532 427805 431706 404519 451135 1036211 1088246 651685 542714 348847 342843 401588 401273 426437 431592 441348 443878 504941 504306 853464 892972 40.25 69.0 2
12:44:22 2023-10-12 454796 451129 102047 99574 157793 163163 171670 170092 137454 135515 141331 143765 157646 160827 481192 518465 1471757 1454072 578360 597238 147745 132684 145313 147407 160360 154561 148305 149138 98458 100124 344014 305215 881096 892989 255332 255086 323782 328518 385585 373079 403463 403323 431353 433721 405732 452181 1035918 1083529 652459 543521 348600 344783 402441 399618 423930 431627 442048 450121 504905 504662 852252 894609 40.25 69.0 2
12:44:23 2023-10-12 459192 453713 102042 99611 158178 163328 171670 170633 137426 135433 143598 143562 157613 163267 480739 517075 1472393 1453058 580179 594893 147642 132972 145905 147715 160360 154484 147840 149857 98491 100191 350643 306301 891495 894261 257202 255236 324960 328286 386600 374092 403639 403144 429525 434741 405624 453145 1042289 1083529 645103 546894 348847 345246 402726 402308 423894 429604 442518 444281 504711 505089 853464 898650 40.25 69.0 2
12:44:24 2023-10-12 460205 454960 102403 99928 158970 164382 172217 170939 139630 135471 143833 144432 158148 163761 480413 514094 1465489 1457152 580252 601396 147881 133335 146159 147507 160801 154802 150583 149997 98524 100501 342971 306918 878900 896158 255332 254795 326835 328054 385621 374270 405868 404496 426348 434238 405840 450503 1042289 1090596 651685 550273 349838 342843 401966 402613 427378 431780 441734 443919 510208 505682 856449 894609 40.25 69.0 2
12:44:25 2023-10-12 460049 454996 102188 99919 158927 163693 172217 171176 137686 135859 143943 143964 158249 163797 481540 517805 1465215 1448825 580198 601006 148468 133274 146192 147921 157175 154665 149563 150064 99002 100575 344666 306737 882782 894553 256514 254382 327260 328518 385550 375359 406156 405853 428166 433595 405876 453853 1045253 1094215 647206 550273 350334 344298 401049 402649 428890 430386 441697 444281 508765 506463 853464 892972 40.25 69.0 2
12:44:26 2023-10-12 458939 456211 102675 99919 159612 164038 173386 170905 140163 135471 144307 144643 159116 163567 483122 523072 1474761 1446758 574446 599744 150550 133227 146365 150033 157810 154802 149526 150165 99134 100846 342525 306955 887695 894854 257702 255055 326835 327515 386164 374235 404718 408871 427434 433934 405732 453467 1045416 1100537 643632 550039 350831 343299 402249 401456 428890 431697 441250 441493 503412 506427 857738 896553 40.25 69.0 2
12:44:27 2023-10-12 462639 457577 102688 100371 160916 164847 172936 171926 137979 136224 144605 144802 158905 159803 482453 526067 1482979 1459177 577723 601867 148190 133575 146479 150380 160983 155771 151006 150997 99168 100985 342525 307831 879485 896645 256944 255447 326835 327286 388015 376524 403785 405889 427769 436896 408821 452292 1049981 1103294 653178 548644 349838 346700 404378 400215 428890 432943 441516 446022 507173 506072 862737 898539 40.25 69.0 2
12:44:28 2023-10-12 462546 455907 104432 100295 159434 164745 172835 172183 140155 136394 144140 145154 158787 160552 483391 523108 1484033 1462405 578547 601977 148737 133331 146330 150555 157492 155845 149803 150963 99275 101304 343807 309047 878617 896898 257414 255306 327491 329216 387799 377621 403830 405889 426165 437181 410376 451813 1049794 1106530 653178 553121 350831 344783 405626 400813 428890 430351 443026 446726 504941 506463 863742 898539 40.25 69.0 2
12:44:29 2023-10-12 461434 457308 104576 100643 161404 165401 173074 172337 140126 136936 144482 144935 159192 161168 485557 523072 1484772 1464454 576899 602049 150899 133331 147472 150380 158953 155554 150626 150647 99645 101125 346099 306406 910270 894517 257702 255055 325954 328046 385899 378492 405005 408871 426499 432952 410377 451850 1048228 1110839 649370 553513 351564 345649 404734 402366 429621 433621 440374 445174 504760 507958 868880 899817 40.25 69.0 2
12:44:30 2023-10-12 458921 457299 104644 100614 160088 165505 173663 172887 140244 136789 144561 145930 159599 161513 485952 530547 1497560 1469748 576306 603572 147338 133750 147593 150311 159206 156341 150660 150889 99747 101200 343492 305400 902388 894282 259150 255518 327224 329608 386436 377657 405884 410028 430360 433595 409436 451850 1045452 1109705 643632 547057 351033 343264 405984 403339 427680 434371 442361 447711 504941 505125 873250 900838 40.25 69.0 2
12:44:31 2023-10-12 459615 459845 104678 100841 160339 165656 173975 173162 138488 137066 144716 145714 159293 161650 487316 521456 1482027 1471682 585747 605075 149822 133707 147713 148506 159494 156201 150902 151132 99849 101405 354265 308709 908771 902566 257773 256305 325919 329306 386164 378794 405470 405889 429179 431741 410668 453764 1043899 1102097 656137 551517 351672 344072 402886 403891 429801 436239 442818 446685 509917 507802 864394 906890 40.25 69.0 2
12:44:32 2023-10-12 474824 459548 103506 100743 161007 165331 174391 172749 140774 136394 144989 145276 159802 160877 488170 522964 1484772 1469552 583705 604501 149403 133620 147420 150798 159072 156310 150660 151165 99849 101438 347323 306478 897819 904861 258170 256880 326835 329573 388015 376524 403653 409160 431002 438411 405876 453208 1054697 1097425 654671 548219 350831 345370 404414 406031 427680 432793 441516 445197 509452 505717 861238 905085 40.25 69.0 2
12:44:33 2023-10-12 465981 460062 104784 100919 160595 166082 174374 173197 140602 136842 144817 145714 159802 161513 485139 521456 1483682 1469552 589438 608170 147440 130699 147729 151325 159173 156711 150801 152073 99956 101686 347323 309958 899718 906582 256909 257095 325989 330383 390138 377657 406156 405781 428480 436896 408100 450431 1051509 1096575 650192 553513 351829 344368 405305 405709 430106 431420 443132 445210 509347 509494 861262 902474 40.25 69.0 2
12:44:34 2023-10-12 463936 460179 103366 101022 161450 165562 175368 172921 140681 137066 144954 145950 159835 161650 486652 528439 1475898 1460290 579430 606363 147338 134071 147626 149373 160090 156672 151178 151652 100089 101438 347142 309591 894376 905299 259769 256305 325989 329537 388051 376524 403653 410608 428864 435046 405840 450503 1054212 1108134 646574 553513 351069 346447 405984 402668 427743 434300 441516 447711 505049 507994 866958 903151 40.25 69.0 2
12:44:35 2023-10-12 468500 462782 104852 101269 160969 166362 174651 173783 140935 137379 145152 146050 160244 162100 489047 531409 1495394 1473780 583668 604014 149403 131040 147764 151183 159460 157249 151040 152140 99849 101897 347323 312454 884763 902566 258284 257131 326904 328312 390798 378903 405580 409449 427769 437377 410668 451854 1054529 1112447 654671 555278 351829 344332 406056 403287 427707 431323 442504 447845 508696 510247 872009 907376 40.25 69.0 2
12:44:36 2023-10-12 464183 463436 105031 101257 161113 166339 175123 174027 140681 137291 145210 146153 160346 162168 486688 532013 1505421 1474576 580252 603942 147643 130519 148284 149373 160037 156886 151212 151652 100397 101438 347323 308929 901607 902566 259368 257095 327528 331108 387979 378637 405005 410608 431645 436568 409761 451214 1053261 1112520 653178 551090 351636 347719 408442 405455 430033 438403 443045 446457 504905 509129 876987 908945 40.25 69.0 2
12:44:37 2023-10-12 476555 464082 105177 101195 161207 166339 175403 174338 140984 137291 145329 146356 160380 162202 491135 528475 1503211 1488266 589363 604050 147744 130609 148109 151218 159801 157249 150976 151862 100364 101719 347323 310141 899949 905299 258056 258286 325989 330339 388015 381082 403050 405889 430360 434670 411249 453145 1051214 1106530 659150 551945 351600 343264 405948 405781 427707 434945 440411 448748 509347 507958 870771 909090 40.25 69.0 2
12:44:38 2023-10-12 459935 464410 105138 101261 161405 166339 175648 174061 140486 137338 145126 146256 160602 162516 491834 528192 1496779 1476896 587798 608948 148987 130699 148940 147208 160447 156816 152014 151199 100742 101438 362391 309370 914325 910480 258604 257131 328651 331323 387655 378225 405506 409449 431342 433453 408208 456054 1051509 1101699 656164 550309 351708 346969 405626 405102 428890 435307 441516 446374 510569 506072 861909 908832 40.25 69.0 2
12:44:39 2023-10-12 468111 466051 105065 101364 161400 166754 175683 174461 140741 137749 145263 145913 160747 162575 491007 528846 1484808 1463412 584120 608828 148206 130789 148663 151252 160293 157614 151698 152140 100569 103448 350662 311570 899075 911587 259951 257095 327433 330339 388051 377657 405506 410608 429049 436554 405912 455257 1057687 1110802 653178 554494 351636 347492 406020 403287 429487 435556 441588 446726 507942 511947 870138 908184 40.25 69.0 2
12:44:40 2023-10-12 472001 465386 105405 101399 161586 167003 175543 175001 141166 137795 141578 146458 160747 162723 491470 532049 1492861 1477986 585784 609258 147541 131330 147867 147715 159528 158306 151144 152910 100364 103658 348185 313563 888824 907261 259404 257888 327204 328578 391350 381082 406156 410028 427925 438233 410668 453145 1059225 1115672 664525 559048 350539 344368 406056 405138 431243 432696 442103 448419 509488 510642 874899 906356 40.25 69.0 2
12:44:41 2023-10-12 465396 464595 105317 101500 161658 167295 175718 175053 140946 137733 145400 148826 160926 162723 490624 532085 1500687 1478888 582876 610661 149638 131149 149357 148679 161149 157509 152330 152072 100814 102001 350911 310698 910692 907793 260975 256269 327433 331646 387979 378614 407890 409690 430325 434274 410668 450503 1056638 1119942 661494 555087 354307 345405 405790 403252 427743 436923 443040 449066 505049 506498 876178 908444 40.25 69.0 2
12:44:42 2023-10-12 469109 466235 105240 101641 161542 167448 176232 175473 141690 138263 145267 149377 161295 163803 492179 527290 1501043 1488187 592927 611093 149020 131240 149150 147715 160583 157940 152153 152524 100844 103482 348185 312011 921447 911748 259368 258322 327928 331108 388015 381890 405615 409449 430360 434380 411540 456815 1052711 1108919 656164 556556 354880 345370 405662 405781 429018 436638 442754 445671 507882 507210 869534 910130 40.25 69.0 2
12:44:43 2023-10-12 466833 464854 105458 101492 162214 166945 176563 174896 137760 137726 142394 146560 161708 162654 493058 531458 1501400 1481152 589130 610643 148152 130969 149474 150506 160960 158170 152153 153395 100603 103553 349228 311879 907083 914441 259404 257924 325919 332149 391912 378794 405470 410318 432639 435927 408245 453496 1054212 1103404 654671 553513 351636 349447 406020 405781 428890 435307 441624 446690 510314 507245 866958 912081 40.25 69.0 2
12:44:44 2023-10-12 468850 468038 105492 101649 162214 167237 176615 175613 141309 138332 145577 146728 161440 163245 495449 532013 1488772 1469589 585152 610801 149326 131240 149289 148144 161062 158161 152187 152910 100915 103658 350662 312675 903611 914441 260975 257377 328459 331144 390247 378830 405615 409474 431353 436932 408245 455618 1060729 1112447 661494 557785 351744 347563 406056 404280 432856 436296 446820 446580 507833 509387 869387 907613 40.25 69.0 2
12:44:45 2023-10-12 474530 466748 105761 101645 162214 167917 176615 175490 141227 138022 142327 149067 161664 163245 493939 537513 1501532 1483105 586848 612897 147948 132560 148315 149263 160327 158967 151942 153190 100845 103835 347794 313786 894607 911748 259987 258322 327963 332263 389822 381082 404258 410608 430513 439539 410668 453145 1060729 1118872 656164 556924 351636 345441 409508 405745 430477 434921 443132 449445 510208 511792 878120 907185 40.25 69.0 2
12:44:46 2023-10-12 468127 468859 105700 101931 162085 167912 176739 175771 141014 138297 145541 149169 161698 163348 495099 535204 1515534 1489637 586201 613692 149978 131421 149497 148719 161906 158241 152926 152914 101054 103658 350911 312011 913094 912539 260062 257060 329186 331610 388051 381082 405398 409438 427845 434309 410668 450503 1059684 1124850 655432 558217 354880 346168 406056 404231 430298 438224 443026 449384 505085 507245 873659 907738 40.25 69.0 2
12:44:47 2023-10-12 472112 469084 105458 103843 162244 167917 176615 176140 141112 138332 142428 149411 161698 164066 495449 530216 1506192 1490307 595574 613802 149772 131421 149638 148991 161096 158452 152677 153156 101088 102317 349228 312897 913326 916422 259804 258539 329618 331646 388051 381890 405651 410028 430396 432811 411249 454442 1054212 1110839 656164 555314 356229 346482 406020 405817 429054 438912 443045 445174 507918 507245 871390 914691 40.25 69.0 2
12:44:48 2023-10-12 467675 468562 105981 101897 163005 167811 177608 175595 138047 137815 142789 146692 162270 163210 496115 532121 1501756 1487301 592925 613294 149292 131421 149498 149395 161441 158896 152643 153156 101054 103835 350792 312897 906262 918270 260170 259484 325954 332347 392181 378867 405470 410028 432594 437853 405840 453171 1059188 1103331 666040 553513 351600 347528 408662 408149 430106 434265 441552 448028 510889 509853 870734 909633 40.25 69.0 2
12:44:49 2023-10-12 475873 469039 105853 101645 163255 167799 177661 175455 138021 138098 143156 149239 162328 162949 496856 537809 1505384 1478851 587872 614672 150216 132128 149743 149263 161577 158674 152643 153156 101261 103907 354573 313563 910864 917071 260975 258468 329422 331610 392458 378830 404222 411480 430022 440202 405840 453145 1063745 1119190 656164 559845 354340 348924 409472 404958 432550 436061 447568 449189 508515 509459 873549 911031 40.25 69.0 2
12:44:50 2023-10-12 476976 468832 105795 102138 162440 168388 176739 176263 141407 139201 143088 149619 161957 164146 496504 536192 1511851 1486085 590296 614672 149326 132560 149743 149263 161062 158967 152643 153509 101088 104046 354573 316649 903127 914405 260170 258685 330553 330304 392941 382701 404828 410608 427769 439028 411249 453208 1063745 1119906 666040 561935 353698 345890 409219 405781 432836 436203 442675 448700 510930 510965 880030 908832 40.25 69.0 2
12:44:51 2023-10-12 470101 469111 105639 102242 162734 167917 176739 176509 138113 138634 143020 147546 162236 164191 497450 541330 1513658 1491587 587835 614562 150253 132526 150162 149230 161982 158425 153423 152917 101261 103873 351314 312011 918402 917611 261856 258286 327963 333392 390247 381046 407163 409797 431645 435529 410341 454869 1060729 1124544 660643 555278 355885 346969 409508 404496 427743 436566 443971 449372 508660 507922 883263 912732 40.25 69.0 2
12:44:52 2023-10-12 468557 472913 105673 102068 162994 168388 180073 176263 138835 138799 142789 146864 162407 164031 495594 536754 1508266 1488150 593734 615543 150253 132531 149915 149263 161646 158932 153203 153616 101610 103907 349363 312011 914747 920864 260206 258720 327168 333663 390247 378867 405542 410608 433057 435529 408172 453728 1057650 1109705 656537 555087 354807 349366 408353 405781 430106 436353 446917 447736 510711 507851 870623 915458 40.25 69.0 2
12:44:53 2023-10-12 485706 471652 103522 102205 163148 168388 180234 176633 141510 138683 143211 147788 162892 164146 497914 532049 1503211 1490702 598475 612956 149604 132593 149680 149742 161441 159413 153029 154146 101261 104113 354573 316248 903253 923510 259368 259520 329684 331072 389786 381082 405506 409124 429720 438849 409399 453208 1063537 1108134 664525 560271 351708 347492 406056 409723 432190 435556 444918 448431 510853 511001 866995 910352 40.25 69.0 2
12:44:54 2023-10-12 474475 471847 105746 102068 163024 168388 180108 176509 138021 138709 142759 147687 162441 164601 495594 539397 1509343 1481270 589438 618168 150219 133252 150268 149575 161992 159054 153526 153940 101441 104084 352910 314678 909297 920979 261279 258578 328884 332311 391350 378830 404258 412355 430235 435856 405804 454112 1062925 1118872 664525 559404 354307 349384 410087 405709 430262 435294 444122 447699 509452 509494 876141 912732 40.25 69.0 2
12:44:55 2023-10-12 473187 474138 105853 104020 163255 171280 180305 179372 138437 138861 143388 149861 162735 164329 495594 540991 1524821 1501756 592705 612956 150253 132593 150162 149842 162129 158967 153203 153650 101610 104046 353964 313786 913008 917071 260572 259885 327928 332652 391074 381082 403617 410028 432630 436248 409436 452292 1060729 1118872 662136 555242 354807 347492 410704 408186 428982 435887 443026 450083 510853 507994 882536 913012 40.25 69.0 2
12:44:56 2023-10-12 476140 474375 103644 102493 163152 168860 177732 177252 138532 139194 143320 146032 162979 165098 495630 536754 1509703 1491512 597086 612956 151116 132526 152765 149296 162963 158685 154052 153190 101818 103940 346818 312897 922531 923512 260572 258756 328920 333663 390247 381082 405615 410608 430325 434274 409399 455219 1059977 1112447 666040 556137 356461 348577 406056 405853 429465 438045 441516 446653 510930 506463 872009 915682 40.25 69.0 2
12:44:57 2023-10-12 477518 473850 106034 104088 163281 171280 180502 179587 138818 139104 143388 149653 162848 164364 495702 541027 1509141 1480995 590002 616496 150286 132626 152505 149742 162388 159413 153663 154039 101643 104113 354265 315125 912167 922287 261783 258685 328955 332113 391350 378867 404864 409761 429382 435245 405768 451923 1063714 1122375 654671 561443 355857 350171 408821 405565 431099 435847 446820 447529 508606 509316 874494 912081 40.25 69.0 2
12:44:58 2023-10-12 479993 473850 104630 104194 163255 171520 180340 179623 138437 139222 143752 149896 162995 164329 495666 539397 1512431 1492430 595039 617912 150286 132993 150162 150016 162374 159413 153203 154180 101295 104257 352910 317149 907688 919674 260572 258756 329951 330571 391904 382971 405185 410608 427769 438197 410668 451813 1066573 1123187 656164 562733 354521 346411 409219 407918 432994 436852 442398 448065 510930 511001 882536 910997 40.25 69.0 2
12:44:59 2023-10-12 473419 472316 105853 104046 163247 171280 180431 179336 138342 139319 143718 148340 163016 164956 500395 544051 1523251 1495853 591234 618168 150877 132959 149986 149776 162648 159301 153919 154043 101750 104190 355018 313786 921489 920231 261315 258720 327963 333663 390798 381890 405149 409797 431771 434990 409436 453504 1060729 1126444 666040 556100 355346 347492 410414 405709 427707 439373 444081 449409 509452 507174 884032 915508 40.25 69.0 2
12:45:00 2023-10-12 474174 474195 106068 104079 163848 171280 176715 176757 138949 138861 143754 149619 163404 164329 499708 538567 1511156 1492430 599757 617912 150320 133210 150162 150565 162388 162069 153697 154180 101643 104290 359233 315574 912290 926239 261011 260251 327662 332688 390643 378903 405542 410028 432290 437853 405840 451850 1062209 1109705 662757 556100 353734 348577 409240 409413 428748 435307 446783 447772 513757 509351 874494 915583 40.25 69.0 2
12:45:01 2023-10-12 479989 475865 103669 102488 163676 169216 176681 179693 139045 139104 143456 146165 163684 165122 499636 536192 1502578 1482993 593417 618385 150494 133026 152729 150223 162535 159860 153697 154180 101610 104257 354573 316023 910907 926883 261379 258503 329987 332617 391904 381621 407982 409438 429045 438104 409436 454084 1065259 1120459 661494 562733 354807 348541 406056 405781 432642 436887 444086 446022 508696 510247 872009 913012 40.25 69.0 2
12:45:02 2023-10-12 479846 474490 106034 104333 163198 171867 178213 180085 138499 139492 143422 150242 163064 165272 499319 540193 1516533 1496384 590637 619734 151011 132993 151168 149776 163022 159413 153945 154039 101889 104113 349491 315125 928523 922287 260975 257888 329987 333157 390247 382160 405506 412903 431353 436688 409181 451702 1065258 1131205 668522 562585 356568 348134 409436 405351 430414 439530 443026 447419 507566 507958 881282 915719 40.25 69.0 2
12:45:03 2023-10-12 476193 477206 103584 104155 163848 171591 180699 179854 139045 139104 143754 146122 163291 165122 498578 540610 1521725 1508421 599442 619296 150769 133210 152623 150120 162535 161991 153945 154429 101889 104146 354573 315574 917907 923547 260206 259885 330085 332652 391904 380790 404864 409449 431681 437195 410668 452181 1063537 1118872 660643 558612 355382 346447 409508 410027 429959 437880 442398 448736 510889 509101 881008 915434 40.25 69.0 2
12:45:04 2023-10-12 476084 477206 103653 102777 164088 167203 177205 180252 139244 139492 144174 146165 163642 165570 500623 539361 1515692 1490740 599733 619757 151116 133210 152800 150257 162943 159718 154807 154673 102027 104113 354442 313786 922814 929527 260975 259520 328689 333771 390798 381046 405615 410608 431681 433721 405840 453927 1062990 1114058 657097 556137 355958 349630 408353 408186 427743 439207 441264 446119 510930 507210 873250 917710 40.25 69.0 2
12:45:05 2023-10-12 479644 475194 105955 104257 163848 171626 176749 179980 139078 139104 143933 150173 163552 165157 501195 544233 1509703 1482830 593808 620245 150769 133210 152658 150257 162682 162218 154193 154570 101818 104257 358311 316473 928201 926239 261820 258720 329684 332652 391904 378542 405506 409797 429684 438104 405732 450431 1069949 1121526 664525 562549 355342 350153 410668 405637 431439 436780 447456 448553 508515 509316 876178 913086 40.25 69.0 2
12:45:06 2023-10-12 482117 478230 103722 104415 164252 171858 180861 180050 139111 139492 144185 146298 163552 165272 500061 541063 1518963 1499619 596087 621599 150567 133210 150583 150290 162638 162253 153850 154678 101818 104324 351856 317761 917284 923620 261229 259520 331023 331108 391904 380790 405470 410608 427769 435280 410668 452181 1066573 1126444 666040 563114 355633 346969 409508 408186 432908 438188 442712 447066 510930 511001 882117 915719 40.25 69.0 2
12:45:07 2023-10-12 476567 477051 106103 104261 163844 171626 176994 178237 138532 139449 144730 148621 163835 165595 501404 548290 1531447 1509268 595281 620026 151153 133649 150653 150257 163056 162218 154193 154652 101891 102207 355018 315574 917761 923583 261455 259885 327963 333699 391350 381890 406156 408541 431762 434954 408245 450827 1063751 1124850 659337 557354 355091 347563 410704 408186 428645 436923 444397 449752 510930 507958 884106 917710 40.25 69.0 2
12:45:08 2023-10-12 479909 476269 106171 104354 164365 171661 177341 180050 139111 139104 144355 149999 163650 164892 503081 540646 1516806 1497597 604487 621599 150769 133461 152588 150532 162682 162288 153697 155212 101714 104324 352910 317240 912052 928868 260170 260251 328955 331646 390952 381082 405542 409449 430360 438541 405840 451979 1066881 1110018 669071 560704 353734 348577 409508 409992 431434 434661 445439 447772 514924 510786 876987 916873 40.25 68.9 2
12:45:09 2023-10-12 482935 477173 103633 104593 164235 167235 177480 180267 139111 139395 144121 150242 163835 165815 503967 539397 1506117 1487338 595905 622039 151390 133427 150653 150257 162909 160771 154193 154927 101993 104324 352910 315455 921994 930053 261820 258720 331224 332382 392181 381890 407945 409438 427903 436669 408208 453087 1069190 1121253 656164 563711 355382 348577 406056 405781 432227 436887 445402 445356 509092 509888 872312 913086 40.25 68.9 2
12:45:10 2023-10-12 478294 479248 106137 104333 163869 171933 180679 180373 139078 139492 143888 146890 163518 165457 503081 545932 1528222 1500135 593808 621599 151288 133335 153049 150153 163465 162134 154583 154678 102027 104324 352357 315574 924140 925969 261892 258756 328459 333735 391074 382160 408740 412939 431394 436688 407955 451419 1066773 1130404 666040 559257 355775 347421 410668 405709 429076 436673 443026 449054 508587 507566 889252 918362 40.25 68.9 2
12:45:11 2023-10-12 479993 477548 103657 104299 163908 169811 176749 180338 139111 139395 144221 150311 164076 165457 501623 538603 1519457 1505855 602557 623840 151011 133461 152835 150636 163204 162288 154227 154902 102027 104358 358311 315419 918949 928868 260206 259986 329453 333392 391904 381396 405615 409449 431416 434954 410377 454981 1061457 1118872 656164 561139 355921 346482 406056 409413 430298 437594 442398 445279 510099 509494 880030 918362 40.25 68.9 2
12:45:12 2023-10-12 477279 477769 103739 102706 164659 171966 178045 175610 139564 139360 144240 148512 163973 165283 504003 541099 1518963 1497486 600547 622957 150877 133427 150901 150669 163204 160599 154450 155212 101993 104324 355018 315383 915978 932029 261415 259885 327928 333411 390952 381082 405542 410608 432326 435927 405479 453504 1070107 1110839 666040 558612 354557 349630 409219 409413 428645 435556 441588 446119 510889 509494 873622 917058 40.25 68.9 2
12:45:13 2023-10-12 482535 478098 106239 104295 164430 171697 177901 180085 139560 139104 144389 149999 164637 164892 504223 545932 1520572 1499619 597426 623398 150527 133931 152623 151016 162682 162657 154193 155246 101922 104502 353964 318064 909101 928868 261531 259520 331095 332418 392158 382160 404258 410608 430058 436682 408208 452292 1070360 1125647 666040 562512 354845 349379 411831 405709 431135 435108 445550 450979 509306 510463 883164 917058 40.25 68.9 2
12:45:14 2023-10-12 483582 478098 105960 102991 163882 168186 176994 176311 138561 141935 143837 148924 164111 166222 504581 545845 1521688 1497351 592286 623840 151321 133620 151431 150431 163727 162288 154975 154609 102027 104358 351314 315419 926894 928868 261415 258503 330665 333193 391074 380488 405506 409761 427818 433418 409436 451492 1068395 1133992 656947 565136 357003 347528 409508 405745 432227 439530 443026 446434 505049 507601 880208 917058 40.25 68.9 2
12:45:15 2023-10-12 478294 480649 106171 104367 164782 171973 177341 180226 139431 142057 144321 150171 164145 165839 504617 541135 1521123 1500687 599405 623276 151355 133461 153119 150434 163762 159683 154768 154678 102310 104324 354442 315648 930919 933419 260723 259234 330553 333519 390174 378794 405506 410572 431537 434096 405588 454869 1063714 1118872 667556 557822 355958 349558 408930 408149 427707 436602 441588 446288 507882 507245 873686 918362 40.25 68.9 2
12:45:16 2023-10-12 484961 478170 106179 104367 164676 171852 178113 180408 139527 139492 144389 150068 164180 165723 505062 539433 1509703 1499619 602935 621746 151045 133494 152800 150773 163204 162324 154441 155212 102027 104425 346818 319031 915427 935407 260170 258471 330987 331646 390404 381890 407945 409449 427134 436896 405876 453890 1069190 1115708 664525 564113 354844 348613 406056 409413 433016 436545 444101 447996 512232 510786 873213 916777 40.25 68.9 2
12:45:17 2023-10-12 483718 477985 103840 102493 165283 172001 178394 180302 140121 139395 144424 150033 164624 165734 505691 546772 1519457 1488513 597198 621898 151288 133494 153049 150669 163204 162473 154725 155212 102027 104464 358311 317276 935372 930017 261856 258792 329951 332329 390952 378939 404258 409151 429080 438411 405125 450864 1072230 1124850 664525 562733 353771 349384 410704 405853 430953 434945 441552 449091 509452 510247 882536 915756 40.25 68.9 2
12:45:18 2023-10-12 479993 480911 106171 104400 164901 172008 178147 176833 139862 141940 144730 146396 164180 166266 505691 546772 1534208 1514626 602075 623840 151321 133897 150970 150773 163500 162359 155082 155212 102239 104464 355018 315455 923914 928868 260321 260068 328494 333428 391904 382160 406156 409158 431510 435249 405624 450177 1066773 1121453 662136 559294 355739 348434 411831 409992 428982 437880 442504 448407 513757 507851 884106 919546 40.25 68.9 2
12:45:19 2023-10-12 477945 480621 103718 104506 164663 172039 177307 176833 139111 142056 144255 146495 164145 166524 505333 541135 1521651 1502430 603938 623840 152018 133461 153404 150290 163831 162253 155259 154712 102452 104180 355018 314867 930617 935407 261415 259520 329666 333771 390247 381082 405651 410608 429756 432846 405804 453282 1063751 1118872 667556 560307 357003 349666 408353 408222 429018 437902 441552 446022 507882 507245 874899 918206 40.25 68.9 2
12:45:20 2023-10-12 483591 480902 106239 104434 164782 172043 177867 177078 139560 142056 144389 146495 164672 166141 506050 548421 1520042 1492514 598924 622006 151355 133897 153191 150807 163727 160760 154949 155005 102282 102218 362128 317876 929325 932837 261675 258578 329809 333248 392458 378903 404900 409761 428779 434975 404411 451824 1069949 1127242 673138 565024 355524 350477 410704 405853 431353 436239 441624 449702 509092 509494 881282 917710 40.25 68.9 2
12:45:21 2023-10-12 486879 481931 106205 104579 164663 168788 177743 177358 139468 142091 144407 147128 164180 166524 504377 544747 1526052 1502467 599295 621970 151254 133897 150935 151016 163762 162622 154871 155246 102239 104425 353964 319257 925168 930186 261415 259520 331489 331646 391350 380861 405506 410608 427134 434026 409436 451861 1069949 1128972 666040 568085 356458 347278 409978 408077 432764 438733 441624 446434 508551 510498 886313 918362 40.25 68.9 2
12:45:22 2023-10-12 481658 482272 106205 103058 164797 169811 178147 177112 140054 142074 144760 148615 164603 166257 506050 549230 1537481 1516083 599368 621934 151321 133897 151563 150807 163727 162359 154975 155354 102239 104391 355018 315491 924818 930186 261047 260068 327998 333699 391912 382160 403086 410318 431150 435600 405840 449478 1066573 1126444 662136 561139 355994 348291 410704 409702 428982 438403 443137 449017 512994 507994 887990 918894 40.25 68.9 2
12:45:23 2023-10-12 483555 482017 106273 104400 164962 172035 178429 176800 139560 139492 144389 146364 164901 165920 506768 541135 1521123 1501756 608254 625426 151254 134302 153085 151224 163204 162850 154656 155930 102168 104680 354359 319898 914904 938062 259883 260288 329666 332095 393570 382087 408470 408978 430523 436754 405588 450275 1069116 1112447 667556 564333 354521 348960 409508 410282 431677 435556 443971 446544 510064 511001 872312 918362 40.25 68.9 2
12:45:24 2023-10-12 485071 482685 106279 104605 164893 168220 178394 177201 139992 142021 144825 146696 164901 166222 507487 549194 1521123 1492510 597284 622006 151288 133864 153298 151016 163727 162850 154940 155212 102452 104680 358311 318471 923183 934046 261820 258720 329684 332293 392181 378903 405149 409726 429045 437181 404483 452145 1069949 1126407 664525 564333 355885 350688 410704 405781 431159 436239 446428 448407 507652 511947 883755 918214 40.25 68.9 2
12:45:25 2023-10-12 488830 483632 103822 104951 164728 168988 178169 177637 139527 142254 144389 147128 164590 166733 507487 546701 1526015 1506710 600888 622006 151288 133864 153298 151016 163870 162665 154975 155212 102310 104536 357734 319257 931006 931507 260975 259302 331184 331610 391350 380790 405434 410608 426834 434026 409110 451787 1071298 1132279 666040 565216 356714 347492 410087 407955 432227 438188 441734 446434 507978 509459 885361 918362 40.25 68.9 2
12:45:26 2023-10-12 482571 482954 106171 104617 164901 168487 178271 177201 139527 142219 144355 147062 164145 166524 504571 545002 1521651 1501756 604368 621970 152018 133461 153583 150636 164287 162551 155225 154927 102523 104324 357571 315347 957198 937397 260975 259302 331256 333771 390798 381046 405542 410608 430109 436276 405479 453097 1068291 1120385 666040 559257 356857 349979 409110 408581 430106 436638 441552 446799 510675 507174 874825 920979 40.25 68.9 2
12:45:27 2023-10-12 487823 481006 103795 104669 165316 168487 178463 177358 139592 140015 144724 146429 164901 166222 504607 541099 1515469 1501008 607821 625597 151321 134083 153263 151529 163727 162920 155048 156074 102452 104748 356669 320358 923117 939393 259733 259520 330683 331646 390917 382160 405579 408835 427434 436554 405732 451813 1069949 1117289 674677 565216 354807 348541 406056 409413 432639 434661 443026 444655 508953 510247 872275 918362 40.25 68.9 2
12:45:28 2023-10-12 487827 482359 106239 104697 164897 168822 178394 177952 139468 142388 144407 147665 164867 167026 504449 547578 1528222 1506747 595759 622042 152022 133897 151856 150773 164665 161099 155597 155437 102423 102320 373855 318064 947491 934156 261419 258108 330773 333483 391278 383242 405506 409797 427769 432811 407918 452145 1069949 1137208 668522 564947 357362 347528 410087 405745 431546 439494 443026 446466 505013 507566 884069 919669 40.25 68.9 2
12:45:29 2023-10-12 484692 481228 103771 104651 165196 168788 178463 177918 140118 142358 145133 147161 165131 166489 504679 547964 1537481 1520407 608254 625597 151707 134255 151430 151258 164253 161677 155225 155713 102523 104748 354622 319184 927031 934046 260206 260251 329186 333663 392458 381628 404258 409449 430477 435565 408785 450471 1068395 1124777 666040 562076 355629 347278 410595 410499 432243 439328 441012 448199 513104 510862 886313 920979 40.25 68.9 2
12:45:30 2023-10-12 482728 482284 103775 104685 165253 168754 178429 177884 139592 142254 144825 147566 164992 166792 504715 547390 1526052 1508931 605660 625561 152018 133931 153583 151016 164665 162850 155726 155212 102594 104680 353878 315419 939960 939393 260975 259520 328955 333771 391350 381046 405615 410608 431002 433595 405089 453901 1066587 1118872 666040 561102 357003 350441 409508 409723 427747 436638 441552 446022 510930 506427 876141 920851 40.25 68.9 2
12:45:31 2023-10-12 486405 481264 103858 104621 165998 172079 179310 177078 139625 142056 144889 146729 165615 166408 504715 553261 1526052 1492787 598629 626960 151774 134209 151714 151120 163796 163035 155225 156182 102523 104714 358311 319220 935867 935407 261531 259234 332160 333375 394128 380974 407311 412063 428902 439042 404945 449038 1075202 1128040 666040 565136 354270 349907 411831 405817 430903 435250 441516 449115 509848 509459 882779 916777 40.25 68.9 2
12:45:32 2023-10-12 489213 485695 103731 104868 164927 169350 178429 178356 139560 142522 144859 147665 165131 167330 504679 548350 1530396 1511081 598870 627240 152263 134377 153583 150988 164287 162885 155259 155965 102523 104714 356071 319257 946699 934745 261379 258685 331453 333121 391350 381669 405470 411480 427434 433418 408208 451467 1072991 1137208 668522 565253 357003 347528 410558 405817 432872 439494 442407 447382 504796 512765 888805 920942 40.25 68.9 2
12:45:33 2023-10-12 483591 483400 106347 104685 165427 168822 179306 177952 139592 142423 144859 147632 165131 167096 510342 545932 1528222 1505855 606299 630066 152583 134167 149928 151157 165055 162980 156091 155039 103061 104690 361736 315275 942442 939393 260756 259520 331022 333483 391350 381621 405615 410608 430631 433488 405732 453467 1068395 1121253 667556 562461 357003 349666 408353 408799 428690 436602 441286 445986 510930 506037 876178 919546 40.25 68.9 2
12:45:34 2023-10-12 489029 482694 103795 104685 165462 168822 179275 177794 139625 142254 145094 146997 165131 166524 507607 545845 1521123 1508304 608773 626996 151741 134243 151856 151292 163762 163149 155190 156182 102452 104782 357734 321179 927149 941128 260756 258756 330987 332113 390369 382160 407909 410028 430097 435963 405515 453927 1072954 1122011 664525 568360 355451 350417 408172 410462 432949 435556 443026 444618 512232 513035 874825 919669 40.25 68.9 2
12:45:35 2023-10-12 488941 483405 103802 105032 165823 168453 179275 177425 139592 142289 144859 147488 165131 166909 507607 553297 1528222 1494948 601480 627439 151774 134335 153619 151292 164287 163149 155294 156074 102594 104748 358311 319935 934730 938062 261820 259302 329987 333157 392458 378903 404258 411772 427805 435906 403310 450115 1072862 1128040 664525 563548 354844 350441 410704 407773 430298 435556 441516 449285 508696 508029 882779 918362 40.25 68.9 2
12:45:36 2023-10-12 483555 486382 103779 104685 165457 168813 178463 177918 140054 142362 145133 147632 165361 167061 507643 552843 1537834 1518999 608773 627439 152018 134357 151643 151846 164551 162920 155593 155974 102600 102341 358311 319111 937205 938247 260027 260143 329239 333289 392458 384328 404828 409160 429382 436568 408877 450287 1069116 1126444 669071 562733 356874 347421 410704 409992 428645 438403 441182 446471 510099 507958 885472 919546 40.25 68.9 2
12:45:37 2023-10-12 483591 484960 103804 104718 165462 168822 178993 177952 139625 142388 145107 147698 165131 167096 507643 545932 1528222 1509731 605399 627919 152297 133931 153689 151120 164849 162814 156230 155212 102879 104502 358179 315455 938581 940727 260975 259302 329453 333771 390798 380792 405579 410318 430022 432952 404519 453578 1069949 1121253 676215 561139 356747 350400 408712 408833 430715 437109 445550 445876 510784 507584 876031 922195 40.25 68.9 2
12:45:38 2023-10-12 490604 484121 103873 104685 165710 169222 179275 177952 139625 142289 145094 147396 165684 166920 507643 545845 1518963 1506785 609917 629325 151748 134369 151643 151326 163486 162956 154880 156252 102452 104815 356669 322091 928301 942534 261590 258756 330987 332617 392458 382160 407945 410389 426619 435565 405732 455870 1071364 1121563 666040 567730 355633 349103 408353 408186 432872 436852 443132 444027 509488 510247 876178 918170 40.25 68.9 2
12:45:39 2023-10-12 487561 484157 103848 104718 165431 169207 178463 178232 139592 142534 144825 147698 165131 167635 508360 554507 1534172 1510457 599590 627919 152647 134116 153689 151258 164849 162885 156230 155281 102594 104748 375821 318988 935774 935407 261892 258218 331418 333447 390914 382664 408470 412939 428937 433418 405624 453286 1072119 1137208 663009 562680 357003 347278 410377 405709 429080 438876 443026 446690 504905 506463 890554 920822 40.25 68.9 2
12:45:40 2023-10-12 487132 484874 103793 105064 165732 171011 179275 178480 139658 142514 145129 147300 167982 167061 504751 545968 1535298 1518999 611412 628363 152018 134335 153654 151292 164665 159523 155259 156252 102594 104782 361462 320198 927903 940727 259769 259885 329453 333663 392458 381663 408068 409449 429080 434309 408821 450790 1069949 1126174 667556 563933 355921 346447 409219 409992 429959 436509 440411 448005 512957 510862 886982 923605 40.25 68.9 2
12:45:41 2023-10-12 489749 484879 103869 104685 165878 169207 179027 178232 140236 142423 145129 147665 167982 167061 509115 546772 1518963 1489571 604687 628839 152093 135123 153799 151610 164711 159112 155731 156044 102560 102400 358311 320996 931261 941867 261820 258720 329987 333181 392458 378903 405542 409474 427769 436688 405856 452181 1072882 1128040 673138 565216 355857 349349 408353 405817 432227 436852 441877 441277 505049 508029 878744 918362 40.25 68.9 2
12:45:42 2023-10-12 488881 484157 103791 104685 165766 168856 179310 178232 139658 142289 145546 147665 168017 167061 508397 553297 1530396 1509731 602709 628363 151741 134369 153369 151745 163796 163326 155190 156757 102310 104849 359432 322777 919369 936733 261011 258756 329951 332373 391573 383713 404258 410608 427770 436162 405551 449148 1077303 1133651 676215 568023 354375 347385 410668 408004 433097 435215 441076 446434 509488 512090 889922 918362 40.25 68.9 2
12:45:43 2023-10-12 486153 485593 103863 104950 165857 169207 179275 178480 140054 142393 145133 147731 167948 167482 508397 555720 1540091 1518999 604059 628399 152263 134243 153654 151292 164815 163035 155810 156217 102594 104782 357916 319220 937820 935407 261590 259885 328423 333663 391904 382160 406156 409773 430058 433934 405446 448097 1069949 1129640 669071 562733 355921 348577 410704 409413 428645 436923 443026 449702 509311 507245 890559 921997 40.25 68.9 2
12:45:44 2023-10-12 491135 486850 103860 104791 165869 169354 179434 178514 139658 142514 145330 147797 168134 167061 510666 545166 1519799 1506967 610615 629325 152052 134403 153654 151983 164815 163212 155701 156479 102776 102491 358311 323006 929637 944465 260867 258578 330808 332473 392458 382664 407945 410608 427134 435565 405515 451813 1072882 1125610 671599 567730 355629 349241 408951 408186 432585 435307 443026 445005 508732 510247 876215 919669 40.25 68.9 2
12:45:45 2023-10-12 489213 485251 103889 104689 166063 168671 179627 177425 140462 142056 145365 146931 168203 166524 509944 555327 1530908 1510457 604368 629325 151321 134437 153226 151989 163796 159332 155225 156757 102594 104782 358799 321715 920402 939483 261415 259120 329951 332688 392158 382160 403653 410608 427805 435351 405125 447768 1074477 1132316 676215 566708 354845 349907 411831 407896 431817 434021 444936 447382 508515 509316 886313 919669 40.25 68.9 2
12:45:46 2023-10-12 487262 486349 103787 104752 165727 169324 179434 178514 139597 142323 145292 147632 165985 167353 511833 549824 1544054 1526922 611736 629179 152161 134302 152448 151326 164780 163184 156013 156504 102594 102432 358223 320651 937199 939393 260206 260068 329311 333663 392458 381931 404258 409449 429720 434309 408172 448768 1069678 1127242 670586 563933 355958 347207 410087 410282 429621 435307 440062 446726 512232 507994 884858 921541 40.25 68.9 2
12:45:47 2023-10-12 486181 487040 103885 104714 165766 168856 179434 178232 140333 142423 145330 148368 168017 167365 510702 550041 1530396 1513695 606078 629325 152263 134369 153689 151326 164815 162991 156121 156252 102594 104815 371940 318283 937409 944575 261011 259634 330553 333447 394407 381548 405398 410572 430347 435423 403166 450963 1072751 1118872 676215 562733 354844 349907 410087 410303 430715 436866 441516 445029 513104 507958 880030 919582 40.25 68.9 2
12:45:48 2023-10-12 491934 486692 103828 104723 165998 169358 179559 178514 140366 142522 145330 147731 168017 167797 510702 548350 1520042 1497486 604327 629361 152297 134369 153689 151779 164849 163255 156013 156504 102594 104815 362661 321179 928921 944575 261531 258685 331491 332688 392458 381082 405542 409761 427805 434026 403310 452181 1074392 1127415 674677 566891 355921 350759 410414 405853 431582 436923 441264 448737 504796 510862 883607 922947 40.25 68.9 2
12:45:49 2023-10-12 486447 488446 103921 104863 166063 169627 179593 178548 139658 142522 145129 147731 167935 167635 510739 554919 1544545 1525345 606038 629960 152583 134733 152283 152095 164940 159002 155879 156584 102808 102330 359864 320505 947156 938062 260792 260251 328689 333447 392458 382701 403653 410028 430378 436457 405768 447743 1069949 1127415 670586 562733 355958 348613 409699 409992 428946 436923 441771 446434 509383 507245 890781 922269 40.25 68.9 2
12:45:50 2023-10-12 488793 487107 103824 104931 165993 169627 179434 178548 140633 142492 145334 148510 168052 168176 511860 549194 1530871 1511702 608773 631217 153033 134441 150239 151191 165760 161284 156736 154936 102879 104748 359864 319228 940041 943365 260608 259520 329951 333771 390798 381890 405615 410318 431047 435457 404873 451923 1069838 1125236 666040 563933 357942 349523 409146 408942 429357 439637 441516 445320 510208 508951 878744 922269 40.25 68.9 2
12:45:51 2023-10-12 492333 487071 103891 104984 166033 169358 179986 178548 140462 142423 145365 147698 168169 167365 510374 546808 1526052 1511081 613660 632112 151808 134403 153404 151779 164551 163362 155294 156976 102735 104849 357734 323006 935743 944575 260206 258756 330987 332652 390678 382160 407945 409449 426499 434026 405125 452181 1072882 1121599 674677 569170 355670 349384 408065 408835 432567 436239 442768 441421 510208 509494 876215 920897 40.25 68.9 2
12:45:53 2023-10-12 487827 489709 103925 104927 166063 169862 179593 179078 140228 142591 145133 148675 168017 168058 510739 555700 1543448 1520407 602751 630734 152297 134369 153760 151359 164884 163027 156240 156479 102953 102400 356432 320088 945669 938025 261455 259377 328778 333591 392458 382664 406156 410608 430360 433630 405515 446503 1072862 1133992 667556 562733 356315 348858 411868 408854 427845 436959 443026 447845 510208 506463 890439 922269 40.25 68.9 2
12:45:54 2023-10-12 486922 487179 103800 105071 165466 169965 178993 179430 139461 142925 145129 148679 167865 168752 510702 548421 1535298 1517914 611881 631217 152719 134403 153725 151359 165379 159222 156156 156504 102594 104849 361595 321634 940748 943238 261011 258792 329951 333807 391074 381890 405615 410028 428779 433164 404519 451370 1069949 1124018 666987 564222 357832 350189 409037 408978 431325 438835 445234 445174 510423 509060 879882 923493 40.25 68.9 2
12:45:55 2023-10-12 490583 487148 104019 104685 167033 168856 180481 178266 140916 142323 145886 147599 166519 167119 511930 558083 1534756 1505504 604257 631035 152651 134708 150032 151989 165114 163397 156265 156757 102953 102491 359864 321634 945124 941867 261415 259377 329987 332652 392194 383133 404258 410608 427841 435316 405732 448133 1078403 1133956 676215 566490 354307 348332 410704 408222 430522 434371 441789 446434 509488 512309 889922 918362 40.25 68.9 2
12:45:56 2023-10-12 489029 489709 103856 104892 166025 169892 179627 179112 140633 142695 145536 148613 168203 168447 511462 555700 1537481 1515005 604055 632112 153173 134500 150239 151779 165911 163176 156458 156252 102879 104815 354346 320271 938820 938433 261409 259234 329204 333519 392072 382971 407311 412427 430217 433149 404981 447951 1072954 1136403 674375 562733 356750 349379 409962 405817 428645 438224 442988 447309 507688 505753 891341 924036 40.25 68.9 2
12:45:57 2023-10-12 489404 487215 103840 104931 166033 169930 179593 179679 140429 142721 145133 147665 168203 167670 512259 549230 1535298 1520975 613487 632559 152715 134817 149824 151921 165114 163362 156265 156688 102736 104849 359864 321634 934077 944575 260975 259520 329439 333428 390798 380222 405651 409739 427841 433007 405804 451135 1069949 1127242 666040 564817 357509 348577 408353 409124 430414 439530 442103 447358 510314 508951 881245 924124 40.25 68.9 2
12:45:58 2023-10-12 491711 487179 103911 105166 166416 169627 179877 178548 140496 142557 145365 147764 168238 167705 513385 555771 1530908 1505258 604650 634602 152935 135131 149928 151928 165205 161594 156527 156802 103022 102561 359864 322548 933157 944669 261783 258720 329702 333663 392458 381046 404543 411772 428389 436688 402636 447768 1074440 1130642 674677 565216 355633 350688 411576 405817 430387 435556 441480 446471 505013 507958 884865 919546 40.25 68.9 2
12:45:59 2023-10-12 494835 489972 103852 105042 165998 169896 179593 179520 140333 142755 145330 148613 168368 168176 513078 554935 1535298 1514589 606635 631860 152753 134403 153795 151779 165194 159222 156230 156723 102879 104917 361329 322548 937799 939096 261563 258001 329987 333699 391350 383242 405470 409761 430060 435420 405479 448928 1074480 1142865 664525 567314 357615 348398 410668 405601 430868 437866 442712 446337 504724 507566 888031 922232 40.25 68.9 2
12:46:00 2023-10-12 489213 489650 104300 105208 166787 169726 180629 178976 141272 142815 146327 147566 166519 167458 513528 554862 1530908 1514039 612936 632824 152647 134962 151963 152233 164815 162187 155883 156951 102808 102368 361999 322548 929138 946584 259733 260251 329916 332652 392123 382702 405434 408186 427769 436212 404162 449074 1072612 1118872 669071 565180 354844 349630 409905 410572 431328 435520 443026 445986 509347 513035 880030 921541 40.25 68.9 2
12:46:01 2023-10-12 494105 489972 104023 104974 166252 169896 180162 179078 140462 142721 145567 148477 168472 168140 513748 556506 1529308 1497114 605785 633007 152481 134809 152498 151989 164767 160711 156179 156951 103059 102549 357784 322017 946713 944465 261193 258542 329773 333212 393570 381046 403937 411589 427769 437306 402811 448024 1076001 1130642 664525 568360 355200 350688 410704 408149 430262 434017 441480 448028 507942 507994 885495 920887 40.25 68.9 2
12:46:02 2023-10-12 494998 490664 103852 105076 165998 170437 179593 179645 140462 142925 145330 148646 168203 168718 512985 555720 1537481 1514955 604327 633007 153007 134809 153975 151779 165610 163326 156483 156579 102808 102368 359864 322091 938706 941128 261820 257888 329475 333663 391350 382971 405470 409761 427532 432935 405696 450115 1072991 1138112 646574 569170 357795 348817 410522 405637 432243 439216 442320 446471 504796 509420 890406 923457 40.25 68.9 2
12:46:03 2023-10-12 489213 489972 104019 104791 166795 169358 180481 178514 141021 142488 146347 149656 166751 167388 513055 553934 1535848 1510969 613487 632376 152583 135183 151856 152128 164815 159443 156195 156951 102879 102400 359864 322511 933757 947433 260723 260000 327928 333392 391537 381082 404864 409160 429805 435565 403238 450434 1072882 1118872 673707 564333 354807 349630 409508 410572 428718 434300 443137 445356 509347 507994 883164 921541 40.25 68.9 2
12:46:04 2023-10-12 494105 490664 104019 105076 166567 169896 179627 179112 140462 142938 145365 148375 168438 167670 514972 553261 1524932 1501756 605183 633007 152753 135037 153797 151989 165344 159222 155701 156757 102879 102400 362661 322548 931881 946087 261495 258218 330701 333104 392458 382087 405470 412355 429829 435600 403131 451960 1075202 1129009 674677 568338 355629 350544 409219 405745 431582 435236 441516 447378 505013 507994 882536 919509 40.25 68.9 2
12:46:05 2023-10-12 496654 489972 104023 104970 166532 169862 180162 179078 140462 142721 145668 147731 168438 167670 513712 554068 1537481 1516943 608254 633007 152263 134809 149990 152128 164849 160300 156087 157086 102594 102496 359432 324385 930919 941128 260572 258720 331722 331646 391904 380790 404258 410028 425304 433595 405768 449086 1074477 1138820 676215 569451 357003 348313 410087 408222 432872 439019 441500 448635 507385 511585 890448 925193 40.25 68.9 2
12:46:06 2023-10-12 489213 491098 104023 104863 166912 169358 180447 178548 140819 142522 145702 147731 168590 167600 513785 554507 1530908 1512164 612757 632266 152795 135021 149928 152131 165621 160522 156418 156837 103022 102496 362128 322091 938630 948600 260530 260036 330553 332617 391537 381890 405470 407932 430407 436896 403274 451011 1074477 1118872 675133 565537 354807 349666 410087 410572 429621 434017 443026 445197 510099 507994 880290 922269 40.25 68.9 2
12:46:07 2023-10-12 494103 490664 103947 104931 166527 169896 180196 179395 140783 142721 145567 148375 168472 168140 514513 556112 1528222 1501756 605183 633007 152855 135030 153830 152128 165610 160010 156626 156976 102879 102464 349491 322777 935375 947256 261820 258685 329439 333121 392458 378903 404864 412282 430742 436470 404941 449294 1078343 1134456 656164 569170 355739 351074 411831 405781 431546 436581 441516 446690 504905 507922 884706 920887 40.25 68.9 2
12:46:08 2023-10-12 490955 492218 104304 103667 166519 169828 180469 179576 141216 143159 146144 148546 169039 168388 513528 556506 1545882 1529732 613762 634354 152753 135085 149928 151989 165379 160454 156597 156976 102879 102368 359864 322091 948016 944035 259951 259885 328689 333121 392181 380826 406156 408835 428841 432988 405732 446758 1069949 1127146 679293 565136 355921 346969 410087 410282 428982 438403 439824 445840 507882 507210 888805 922269 40.25 68.9 2
12:46:09 2023-10-12 489213 491357 104019 104931 166532 169896 180162 179078 140689 142755 145601 148375 168507 168176 514972 553297 1534208 1511702 608810 632310 152647 134809 150135 151745 165610 160343 156492 156698 103131 102453 358179 320051 942148 949947 260429 259237 329618 335108 393292 381046 405149 410028 429957 435245 402847 450078 1072086 1119906 676215 564751 355200 349666 409508 409413 430106 435215 443049 445174 508953 507210 881282 922269 40.25 68.9 2
12:46:10 2023-10-12 496398 491098 104019 104931 166562 169896 180196 179361 141165 142795 145941 148375 168625 168411 513785 550113 1521651 1501756 609122 633007 152753 134500 149928 151989 165379 160556 156265 156976 102879 102464 360508 323006 934749 948600 261820 258685 329951 333109 392458 378903 405506 409402 427134 434274 404941 450324 1076075 1130715 664525 569170 355629 350966 410668 405673 430796 436745 445575 445585 504833 507851 884032 920887 40.25 68.9 2
12:46:11 2023-10-12 491228 491357 104157 105008 166519 169930 180481 179520 140819 142825 146072 148956 166751 168470 514220 558873 1548904 1531287 616088 634244 153143 135115 149928 151989 165379 159943 156458 156951 102879 102470 359864 322548 936906 944575 260239 259234 329453 333157 391350 381360 405542 409158 427769 431600 405768 450790 1072991 1128040 676215 565180 357003 347528 408353 409702 430226 438840 440411 443919 510930 507210 882816 927361 40.25 68.9 2
12:46:12 2023-10-12 486954 492048 104157 104931 167033 169896 180732 178920 141216 142669 146144 147764 168812 168140 515609 556506 1535298 1514626 612130 633007 152795 135097 152283 152267 165379 160300 156483 157195 102879 102426 363738 322548 937644 949273 259919 260071 331653 332869 394128 382124 408180 408077 428565 437924 403131 449294 1074440 1118872 670586 564345 354845 350051 409508 409992 430410 436866 441516 446544 509311 507210 882536 922269 40.25 68.9 2
12:46:13 2023-10-12 496669 492302 104161 104931 166795 169926 180196 179395 140916 142591 145702 148613 168659 168565 515243 553297 1524145 1501756 610615 633905 152787 135063 149928 152520 165379 159443 156626 156976 102950 102426 358799 323006 931785 948212 261783 258286 329987 333157 392458 381082 405542 409438 427138 432811 402070 451504 1077602 1130679 673138 568169 355921 350759 410435 405781 430333 436852 445472 448089 504724 510825 886313 923605 40.25 68.9 2
12:46:14 2023-10-12 489713 492391 104019 105080 166562 170437 180447 179554 140722 142825 145838 148646 168659 168600 513319 559090 1549311 1533475 607843 633964 152973 135149 152712 152165 165736 160556 156527 157091 103093 102502 359864 322091 940764 943201 259769 259234 331022 333519 392458 381396 404258 408871 431353 436380 405768 446466 1071327 1129009 677754 564113 355921 347004 410087 409992 429085 436887 439751 446690 509347 507210 889289 924965 40.25 68.9 2
12:46:15 2023-10-12 490992 490146 104157 104931 166449 169896 180801 179112 140883 142721 145838 147764 168777 168176 515243 556112 1537208 1516083 611299 633007 152787 135030 150533 152267 165610 160300 156736 157086 102879 102464 360929 322091 933611 949273 260242 259885 328689 332652 391573 381621 405506 408544 429433 435856 405552 449294 1076045 1118799 673617 565939 354626 350279 410377 410572 429621 434300 443026 445174 513450 510211 882743 922269 40.25 68.9 2
12:46:16 2023-10-12 497021 493457 104094 105417 166034 170368 180093 180144 140817 143219 145700 149023 166891 169086 515096 556506 1539668 1518243 607164 634804 153139 135030 150135 152162 165911 160044 156885 157160 102879 102496 363738 323006 946192 944575 261441 257708 329987 333699 391350 380790 405185 412245 426499 431706 404519 446466 1072956 1143134 674204 568206 357509 348613 409508 405781 430392 438840 441734 445356 505013 505717 890554 926317 40.25 68.9 2
12:46:17 2023-10-12 492671 492753 104023 104965 166795 169965 180481 179395 140689 142790 145838 148646 168777 168447 514513 555720 1546741 1525382 614972 630947 153142 135030 153830 152023 165481 160488 156492 156986 103131 102619 359864 323006 953254 948600 260027 258578 329546 332977 390798 382971 405579 409449 427769 432809 404267 451467 1069949 1127378 676215 566962 357762 349630 408353 409413 429666 439530 441403 441421 510569 504973 881492 926317 40.25 68.9 2
12:46:18 2023-10-12 494533 492400 104153 104935 167033 169896 180801 179361 141216 142795 146144 147731 168694 167670 515243 554543 1537481 1516083 617166 630983 152297 135348 151998 152301 165344 160624 156265 157195 102879 102561 358799 324385 928294 949947 259368 258756 330719 332149 391585 382160 405542 408258 426165 435565 403310 450790 1076177 1121563 673138 570002 355629 351686 410377 411444 431099 435414 442989 446799 512085 509351 881282 922269 40.25 68.9 2
12:46:19 2023-10-12 497021 495463 103954 105144 166411 170498 180162 179963 140827 139446 146144 149298 166751 169288 515170 558083 1539631 1521894 606864 635861 153177 135080 150343 152023 165911 160078 156954 156986 103093 102464 358007 323006 957914 944575 261675 257958 329684 333735 391074 380222 404864 409438 430097 430746 404519 448768 1072919 1139795 666419 566089 357003 348577 409798 405781 428982 438188 441697 443774 504941 504973 891973 922305 40.25 68.9 2
12:46:20 2023-10-12 493405 490172 103880 105144 166063 170742 179627 180282 140686 143024 145601 148851 168507 169109 515243 553297 1539668 1520975 615848 630947 152931 135250 153830 152267 165911 160624 156736 157195 103022 102464 359864 323006 955839 949836 260504 259234 329702 335788 391314 382664 405470 409955 427725 433007 407246 451283 1072230 1128040 676215 565289 357795 349523 408353 409376 430298 439637 443132 446685 510208 504973 880208 927635 40.25 68.9 2
12:46:21 2023-10-12 495459 493446 104569 105052 167710 169794 181500 179078 141405 142522 146347 148243 167382 167600 516341 559054 1537481 1513395 610104 630983 152297 135030 153760 152301 165379 160624 156807 157195 103022 102421 361462 323006 929639 947256 260608 258720 329684 331610 391848 380790 403973 410318 426535 435565 404519 445763 1078403 1137208 676215 570737 354307 347528 410704 408186 432714 434017 440062 446374 509092 509137 887787 922213 40.25 68.9 2
12:46:22 2023-10-12 491244 492828 104015 105003 166916 170471 180481 179713 141118 142994 145941 148884 168659 168754 513463 559018 1552877 1536203 609842 634657 153143 135127 152712 152165 165771 160522 156850 157056 103165 102561 360929 322091 938921 943906 259769 259785 328813 333663 392181 380790 406156 407968 431353 432988 403878 446054 1071364 1130679 670586 563243 355958 347563 411285 410572 428982 436887 440374 448431 507882 506463 890554 926317 40.25 68.9 2
12:46:23 2023-10-12 492054 491242 104308 105140 167024 170437 180767 179430 140950 142790 145838 148646 168777 168600 513621 553678 1537481 1516083 612353 631019 153033 135063 150135 152301 165795 160590 156736 157195 103022 104839 356432 321179 937823 950300 260206 259885 327963 333302 391537 381890 408433 409158 429581 436518 404470 449294 1076045 1122048 673520 565939 354698 350297 410087 410572 428982 435556 443137 448644 512341 507210 881529 922305 40.25 68.9 2
12:46:24 2023-10-12 499385 494108 104304 103065 166963 170876 180663 180179 141216 143289 146347 149023 169144 169251 515975 556554 1539668 1516604 610675 631019 152787 135118 150135 152267 165911 160925 156736 157195 102950 102421 358799 325308 934899 944575 259883 257924 331023 333193 391074 380826 404864 410608 425198 430742 404519 448097 1075275 1143097 671079 570333 357003 347563 409508 405781 431618 436816 440411 445392 504941 506463 890554 926317 40.25 68.9 2
12:46:25 2023-10-12 492671 492864 104118 105144 166916 170471 180767 179679 140783 143024 145872 148884 168577 168718 513259 554935 1544545 1524297 619012 631019 153041 135246 150135 152554 165632 161002 156855 157021 103093 102523 361999 323924 941856 949947 260062 258578 329582 333627 390247 381890 405579 409449 430742 431332 403310 450324 1069949 1126444 676215 564853 357509 349384 408353 408835 429018 438224 443266 441493 509488 505125 881282 926317 40.25 68.9 2
12:46:26 2023-10-12 496984 491337 104094 105075 166912 169965 180767 179554 140819 142837 146075 148646 168812 168754 515975 550149 1527137 1514777 614424 630983 152821 135157 153903 152267 165379 160590 156626 157195 102879 102453 362661 325266 945097 953067 260608 258322 331489 332652 393264 382160 405615 410608 425331 432846 403274 451910 1077639 1131648 673138 570002 355666 348996 405948 405673 431439 438403 442971 445453 507496 507566 881282 921578 40.25 68.9 2
12:46:27 2023-10-12 491975 492360 104157 105144 166916 170761 180801 180041 141075 139280 146140 149195 164753 168837 516670 558083 1548866 1531287 617009 634662 153033 135063 150239 152301 165911 160968 157417 157195 102879 102432 359864 323006 936977 950134 259769 258756 329453 333157 391904 381396 405506 408258 427509 431600 405446 449441 1072991 1127415 677754 565253 355958 347004 408353 409413 429657 438612 440062 441421 510569 506463 885398 927563 40.25 68.9 2
12:46:28 2023-10-12 491938 491632 104300 105003 167033 170437 180801 179869 141177 142825 146110 148646 168881 168482 513585 552250 1538574 1516830 617919 631019 152787 135318 153795 152686 165379 160881 156265 157195 102879 102485 361595 324846 929786 952648 259118 259234 332433 331538 393570 382124 408470 408041 428918 436616 402671 451011 1075275 1123982 676215 570186 355346 349103 408353 410282 432227 434931 442398 441457 507847 508029 879405 922269 40.25 68.9 2
12:46:29 2023-10-12 493047 494844 104237 105304 166916 170471 180801 180122 140950 139313 146209 149221 168964 169264 513657 559198 1555566 1534681 615848 634662 153173 135135 150239 152546 165911 160590 156954 157195 103022 102453 360929 323006 939980 945914 259404 258792 329453 333193 392181 381967 405185 408258 427469 433630 405446 448097 1072862 1129045 677754 565216 355958 347004 408930 410121 429018 436545 439056 441430 510930 506498 887087 926317 40.25 68.9 2
12:46:30 2023-10-12 491207 492824 104237 104960 167024 170555 180870 179679 140983 142825 146211 148613 168916 168447 513657 558800 1538643 1519649 616972 636336 152931 135464 150135 152622 165586 161070 156671 157572 103093 102485 357253 323924 933223 953965 259189 259885 329916 331610 391537 380829 408106 405853 426956 435224 402636 448097 1076001 1119869 679485 568535 354807 349103 409508 410572 431510 437297 442490 444655 510930 507994 880656 922269 40.25 68.9 2
12:46:31 2023-10-12 497021 491596 104456 104897 167500 169862 181627 179078 141272 142621 146188 147599 169082 168176 513657 562848 1539668 1514314 606336 636007 153280 135469 150169 152267 165876 160847 156666 157195 103022 102529 359864 323694 939655 948600 260170 258286 329417 332351 392087 383133 405934 410063 430097 435423 404074 445206 1078219 1137682 674677 570075 355604 349067 411285 408186 429923 436679 442214 447959 504977 509459 890554 923605 40.25 68.9 2
12:46:32 2023-10-12 493398 495546 104229 105416 166963 170876 180663 180076 141508 139254 146347 149023 167392 169074 513657 556506 1539668 1518999 613786 631019 153633 135089 151157 152165 166293 160010 157173 156976 103165 102432 362395 321179 951392 951009 260170 258503 327892 333735 392458 381082 405434 409449 429080 431592 400835 448377 1072846 1125647 674677 564333 355095 349630 409508 408762 427444 434300 443026 444027 510930 505682 883164 924928 40.25 68.9 2
12:46:33 2023-10-12 498433 492824 104165 105110 167024 170437 180767 179963 140916 142790 146041 148646 169047 168754 513463 557338 1530396 1506154 607746 630983 153314 135362 151090 152554 165632 160968 156850 157125 103093 102561 363738 324154 941322 949947 260831 257823 329382 332617 392458 378903 406156 411153 426548 434167 400518 446831 1078999 1135562 674677 568301 354557 350158 410704 405817 429923 435947 443132 446653 505013 507174 887990 921541 40.25 68.9 2
12:46:34 2023-10-12 499604 493115 104165 105110 167024 170708 180767 180248 140921 143024 146488 148987 169047 169264 513621 563591 1549311 1529732 608588 631019 153280 135318 150447 152267 166409 160590 157064 157195 103093 102464 361994 322777 947286 945914 259769 259885 328884 333109 392458 380790 405868 408222 427805 431495 406128 445060 1075897 1133504 670586 565939 355739 347385 411249 410462 431325 436709 438873 446653 510930 506072 890559 926204 40.25 68.9 2
12:46:35 2023-10-12 497822 493901 104161 105256 167065 170842 181384 180326 141205 139313 146209 149023 164720 168967 518176 558946 1539132 1510345 609047 630983 153033 135157 150135 152765 165945 160590 157070 157195 103022 102491 360929 324615 942161 949273 260792 258322 329417 332652 391812 381082 405868 410157 426499 434919 400835 445206 1079169 1134345 674677 566891 353698 349349 411576 408149 430040 434265 442947 446726 507906 508029 890554 921960 40.25 68.9 2
12:46:36 2023-10-12 498080 493124 104161 105217 167028 170826 180767 180282 140916 143224 145803 149089 169082 169264 513693 563554 1548941 1525345 607992 634625 153530 135251 151090 152335 166409 160847 157173 157195 103165 102645 359233 322895 942565 948108 260867 258578 330949 333591 392458 382935 405720 411407 429045 432899 402991 446018 1074440 1138747 676215 565939 355921 348577 411868 408041 430106 436887 441697 445804 507942 505125 893947 926317 40.25 68.9 2
12:46:37 2023-10-12 499851 496458 104165 105144 167024 170428 180801 180452 141508 142990 146347 149355 169117 169264 513729 557900 1529308 1515449 611483 631019 153280 135352 150504 152267 165911 160847 156954 157195 103093 102529 359864 324385 937364 953067 261011 258286 329951 332617 392181 378903 404864 411189 425875 432952 400518 448060 1079036 1133956 676215 568608 355921 350723 410704 405588 430226 436545 444286 444869 504941 506498 887322 922269 40.25 68.9 2
12:46:38 2023-10-12 499851 492824 104019 105323 166912 171339 180767 180853 140496 143294 145838 149464 168812 169525 518839 560459 1545728 1523622 608662 635145 153177 135149 151367 152131 166270 160779 157173 157377 103093 102517 357253 324615 946929 948600 261343 257095 328955 333663 391314 382160 404864 411480 427209 430997 403238 446503 1076038 1139795 678908 565216 357256 348577 410087 405745 427707 437559 441145 445283 504941 505125 894839 924965 40.25 68.8 2
12:46:39 2023-10-12 496222 493818 104019 105323 166523 170808 180447 180612 140549 143612 146835 149601 168777 169739 513657 554571 1540091 1520407 615848 631019 154056 135205 151678 151989 166758 160445 157393 157086 103380 102459 357253 322091 949184 953067 260170 258685 327963 333483 391758 380829 408433 409304 429031 433007 403831 448903 1075244 1128436 668503 564333 356152 350194 409508 407896 430642 435271 444077 445754 509056 504973 883607 926976 40.25 68.9 2
12:46:40 2023-10-12 501273 494878 104304 105407 166807 171421 180629 180680 140817 139409 145803 149431 168777 169501 513729 561254 1540091 1520407 606374 634625 153820 135490 151573 152199 166409 161002 157173 157195 103165 102464 360929 322548 953749 948782 261379 257095 329453 333663 390798 382160 404258 411189 426499 430997 403310 447780 1074440 1143097 673138 566453 357256 347563 410087 405745 428645 438188 441385 444546 504977 504973 892868 924965 40.25 68.9 2
12:46:41 2023-10-12 496669 494541 104161 105323 166795 171558 180481 180853 140819 143259 146075 149328 168881 169501 513463 556506 1540128 1520407 615695 638194 154064 135081 151820 152098 166840 160488 157613 157125 103165 102549 363738 323006 951370 953030 260134 259256 328689 333771 391169 380829 405470 410028 431353 430997 400871 448439 1072123 1127242 664525 564333 356750 350441 409219 408799 429801 436923 443655 441421 509092 505125 882536 926976 40.25 68.9 2
12:46:42 2023-10-12 500225 495792 104161 105289 167355 171352 180801 180693 140950 143294 146128 149328 169117 169620 513729 564823 1547840 1520938 608935 635558 153211 135284 150853 152301 166409 160590 156998 157195 103165 102485 363060 322592 944683 947256 260170 259338 327963 333699 391904 382160 405580 409449 429080 431671 402671 443950 1074477 1135599 679293 565136 355958 348577 409663 409413 427810 436887 441072 446726 510569 504973 891194 927635 40.25 68.9 2
12:46:43 2023-10-12 496222 495310 104308 103054 167625 170842 181545 180612 141272 143319 146209 149261 165080 169394 519282 558873 1541859 1520407 615410 636044 153109 135698 151644 152418 166409 160488 157173 157195 103452 102581 361341 322091 947674 955360 260170 258720 327698 333699 390369 381082 405470 410028 429080 432811 400871 448097 1074477 1126444 676215 565136 355095 350194 409508 408799 430106 435556 443026 443919 510930 506072 883263 926317 40.25 68.9 2
12:46:44 2023-10-12 500737 494550 104300 105144 167383 170979 180801 180248 141144 143024 146211 148987 168916 169264 517974 563156 1537481 1505855 608773 635558 153314 135284 150239 152301 166293 160847 157064 157495 103452 102748 359864 324846 942833 952648 260648 258221 329773 332707 394128 380937 406156 410608 426499 434026 400835 448029 1081469 1133919 674677 568338 353734 349241 411576 405853 429923 434371 442712 445804 505049 507994 890554 922232 40.25 68.9 2
12:46:45 2023-10-12 494876 494581 104237 105148 167379 170842 181776 180122 141275 143024 146162 149089 165555 169252 516671 557374 1540091 1520407 617606 635595 153173 135318 150343 152758 165945 161138 156954 157635 103093 102555 364814 324385 935256 953742 259150 259520 328955 332113 391573 381621 404828 405853 427134 434026 400906 447427 1077565 1120734 674677 566891 354234 349103 410435 410572 430262 434300 442398 443919 510930 507731 880208 922305 40.25 68.9 2
12:46:46 2023-10-12 499228 494162 104308 105144 170104 170471 181661 179747 141275 143059 146313 149298 165702 169252 519651 563698 1542956 1512277 609992 638418 153177 135558 151333 152724 166293 161104 157064 157525 103022 102818 362128 324615 943675 949836 260170 258435 329666 332652 391848 382160 405868 410028 426499 435565 402034 445388 1079169 1137208 685141 568169 353771 348613 411285 408186 430042 433409 441320 446690 505085 508029 888416 921578 40.25 68.9 2
12:46:47 2023-10-12 498080 497662 104090 105217 167028 170852 180801 180567 140950 143059 146075 149328 169082 169775 517206 563120 1544545 1520975 608773 636460 153041 135229 150850 152512 166409 161104 157069 157195 103165 102421 363060 323006 947308 947256 260285 258948 330553 335108 392385 382664 405506 410245 429174 433007 402528 445206 1077577 1137208 670586 564076 355921 348817 411831 409087 430106 436887 441385 445876 509306 507983 893276 926317 40.25 68.9 2
12:46:48 2023-10-12 500658 494442 104391 105480 167686 170876 181649 180248 141351 143024 147050 149122 169304 169561 518839 556518 1530396 1508931 611224 636529 153348 135510 150672 152792 166293 161138 157173 157635 103165 102549 363738 324846 943408 953742 261379 257888 329684 332652 392458 380815 404258 410608 425866 431706 399640 446151 1079169 1133956 673138 568608 355633 350477 410558 405817 430365 435556 443026 445356 504977 507731 889289 922305 40.25 68.9 2
12:46:49 2023-10-12 501522 496044 104165 105255 167500 171014 180801 180567 141177 143259 146075 149328 165504 169656 513729 564025 1548941 1527834 611421 639326 153569 135183 151367 152656 166339 161070 157139 157565 103308 102645 363060 323006 942881 946087 260608 258685 330553 333338 391350 382160 405580 410608 430742 433007 402671 443950 1076038 1137308 666040 563548 355958 348577 411576 408186 427591 436887 441385 446726 507978 504938 893276 926976 40.25 68.9 2
12:46:50 2023-10-12 500570 494577 104308 105131 167028 170979 180836 180282 140950 143059 146313 149122 169151 169264 516744 563156 1537481 1510006 608846 636529 153314 135284 150343 152301 166409 161104 157173 157635 103165 102517 363738 324615 941030 950972 260242 258286 329453 332604 391537 381082 405868 410608 426165 433418 403113 445351 1080702 1135599 674677 568169 353734 349384 410704 405853 429621 433925 442416 445174 505013 507958 889289 921578 40.25 68.9 2
12:46:51 2023-10-12 500066 495765 104391 103050 167629 171421 181236 180589 141077 143638 146666 149467 165360 169668 519282 565222 1556000 1534407 612747 636384 153280 135284 151056 152512 166409 161104 157173 157195 103022 102491 360929 323924 944925 948600 259150 258756 328459 333157 391904 381705 405868 405926 427134 431706 404519 444892 1072648 1130715 667556 565216 355921 347248 409326 409992 429103 436239 438708 444027 510930 508915 889289 925002 40.25 68.9 2
12:46:52 2023-10-12 494176 495900 104380 105144 170100 170708 181915 179997 141275 142825 146347 149023 165604 168789 518206 558625 1540091 1520407 619403 637502 152787 135318 150032 152792 165632 161776 156999 158005 103165 102678 363738 326236 934280 955698 258426 258542 329809 333207 390952 382160 405434 405889 425196 436688 404330 446466 1078403 1127242 666040 570995 354844 349103 408353 410282 432710 434300 441398 441421 510208 507994 880030 922269 40.25 68.9 2
12:46:53 2023-10-12 494277 495319 104597 105407 167383 170979 181374 180316 141205 143059 146369 149122 169151 169501 513729 559126 1553518 1534681 617993 636529 153314 135318 151157 152652 166293 161172 157173 157525 103165 102517 360530 324385 941358 953067 259769 258503 329453 332652 390247 380826 405579 408871 426499 430394 403310 447768 1071364 1129843 671281 567730 357509 348313 408353 409413 429107 438260 440411 450121 509488 505125 885675 927635 40.25 68.9 2
12:46:54 2023-10-12 496247 495828 104500 105140 169827 170742 181409 180533 141439 139313 146617 149298 165917 169704 517329 557688 1538036 1523585 619258 637284 153139 135600 150135 152792 166174 161207 157104 158041 103165 102748 362661 326701 936219 959167 259769 258322 330951 331610 390404 382160 405542 408258 424900 432811 402070 449368 1079169 1127242 676215 571953 355418 348613 406056 409124 431618 435591 441739 449658 507978 507958 881282 922305 40.25 68.9 2
12:46:55 2023-10-12 498433 494586 104324 105144 167492 171014 181409 180282 141177 142925 146347 148987 169256 168991 517474 564025 1544545 1524260 613487 637953 153314 135526 150343 152792 166293 161138 156850 157635 103022 102645 360508 326305 946948 949910 261081 257640 331847 332239 391904 383242 407311 409628 427634 433084 404339 446685 1079169 1144753 674677 571732 356421 347492 410087 405853 431618 436709 439769 443919 504941 506072 891341 926317 40.25 68.9 2
12:46:56 2023-10-12 498323 495715 104469 105300 167730 170979 181409 180316 141177 143024 146582 149295 165655 169264 517840 554068 1534173 1520938 619824 636566 153007 135318 150135 152792 165945 161172 157064 157635 103165 102645 358311 326701 938946 956449 259769 257708 330023 331646 390416 381890 405579 409449 424603 432988 402070 450691 1075860 1128040 673138 571953 355921 348852 406056 408186 431618 434017 441734 450084 504760 507245 881282 922269 40.25 68.9 2
12:46:57 2023-10-12 498433 496080 104289 105212 170069 171014 181535 180727 141410 143103 146347 149388 169221 169264 517840 563591 1546179 1528432 614786 638295 153143 135920 152605 153148 165736 161810 156850 158297 103022 102818 364430 324433 934689 949628 260062 258468 331220 331377 392181 380826 403937 409955 427103 433772 403914 446054 1079111 1138112 673138 571953 355994 347528 410414 409145 431618 436581 439714 443928 507978 507601 893313 924965 40.25 68.9 2
12:46:58 2023-10-12 495463 496080 104360 105178 170020 170742 181823 180282 141439 143024 146382 148679 169291 169026 517474 556590 1540165 1520407 619333 637953 153564 135813 150239 152792 165945 161207 157064 160032 103165 102748 362661 324433 936868 957807 259586 257924 330723 331646 389822 382160 405579 408871 424607 434012 400906 449478 1079169 1128040 674677 570002 355382 348577 406056 408222 431582 435591 440117 450196 507978 507601 881282 926241 40.25 68.9 2
12:46:59 2023-10-12 500524 495603 104569 105338 167961 171455 181845 180749 141305 141195 146278 149023 165917 169264 517474 564025 1545642 1527910 615410 638441 153808 135420 150985 152939 166421 161172 157173 157855 103165 102645 362661 326801 948879 948212 259769 257708 331023 332149 391417 380790 404258 410028 424567 430223 403346 447864 1079169 1143134 677329 571953 357003 347528 410124 405853 431618 438224 440062 441241 506814 505009 891973 926317 40.25 68.9 2
12:47:00 2023-10-12 496930 496152 104380 105165 169985 171014 180870 180853 141275 143294 146347 149667 169221 169775 518242 559090 1549348 1532462 618030 637466 153314 135403 153035 152939 166548 161518 157508 157855 103308 102678 364814 325308 948187 955360 259590 258542 329417 332688 390247 380222 405579 409015 426499 430399 403026 449159 1072862 1132848 674677 568206 357509 348613 408353 408492 429018 438224 441385 450121 509488 505125 884106 928955 40.25 68.9 2
12:47:01 2023-10-12 499814 495932 104324 105144 169933 171014 181661 180567 141239 142860 146132 149023 169256 169264 517474 563627 1546741 1524260 615410 638477 153530 135318 150672 152652 166409 161138 157173 157525 103165 102581 360006 326468 946685 948212 259804 257095 331224 332382 391074 380257 404222 410608 427103 430772 403274 446721 1078403 1144753 676600 569965 357003 347563 409508 405781 430333 437880 438726 444027 503484 504973 892304 925002 40.25 68.9 2
12:47:02 2023-10-12 496449 496121 104304 105178 169862 171048 181741 180680 141629 139744 145985 149434 165917 169704 517731 559665 1552249 1532887 619787 638404 153041 135323 150853 152939 166339 161620 157173 157855 103165 102613 360006 325540 948295 953742 259987 258322 329489 333663 391082 382160 405542 409160 426324 437609 402070 449123 1073636 1130679 666040 567804 357509 349343 408353 409413 429657 438224 442504 450121 507688 505125 881529 927635 40.25 68.9 2
12:47:03 2023-10-12 498433 495972 104308 105178 169862 171014 181661 180727 141211 142994 146347 149122 169221 169501 517474 562398 1544545 1523177 613487 637953 153348 135289 151225 152690 166409 161172 157208 157635 103165 102581 360929 324361 943657 951009 260746 256915 330023 333157 390798 380222 404258 411334 427405 431032 403310 445206 1079169 1146376 675766 571142 357509 348261 410232 405457 433164 437902 440227 446759 504405 507911 891710 927449 40.25 68.9 2
12:47:04 2023-10-12 498359 495977 104360 105289 170065 171405 181661 180567 141629 139663 146313 149328 165802 169620 517438 559812 1548941 1529732 619787 638404 153670 135318 151468 152690 166642 161138 157393 157635 103165 102657 364814 324846 947903 953742 259733 258503 329422 333663 390247 381621 405506 409413 426165 430737 400871 447414 1072919 1127378 674677 567477 357509 349630 408353 408799 427832 438188 441716 441421 507942 505125 882779 927635 40.25 68.9 2
12:47:05 2023-10-12 500664 496089 104385 105323 167500 170979 181661 180693 141205 143259 146140 149261 169186 169739 521132 559592 1537359 1509005 616021 638258 153569 135814 151542 153011 166502 161552 157173 157855 103165 102716 363738 325772 941014 957807 260939 257491 329951 332617 392349 380937 405506 410608 425198 431706 399676 447414 1079169 1135599 680454 571142 355633 350099 409219 405781 430360 435591 443266 441421 504747 506072 885361 924272 40.25 68.9 2
12:47:06 2023-10-12 498249 496157 104237 105323 167033 171405 181340 180922 141011 143329 146132 149534 169269 172827 517438 557338 1543411 1520938 615245 637429 153808 135510 151434 152758 166642 161138 157648 157525 103380 102593 360006 323006 970668 956449 260746 258286 327433 333699 390678 381082 404543 409122 427921 432952 400237 446721 1076038 1125647 666040 564345 354844 349666 409508 409087 429801 434300 443132 441493 510930 507802 884940 929883 40.25 68.9 2
12:47:07 2023-10-12 503864 495981 104424 105514 167700 171421 181776 180749 141239 139456 146140 149228 169221 169775 518975 562848 1537481 1508004 610826 638404 153777 135604 151434 152690 166409 161138 157173 157745 103165 102689 360929 325308 943056 955095 260572 257491 329653 332652 392181 378903 406156 410608 425234 432727 401551 445206 1079169 1135599 673138 569170 355382 350723 410704 405817 429706 434371 442380 445320 504941 505717 890554 922305 40.25 68.9 2
12:47:08 2023-10-12 501823 499478 104308 105357 170060 171286 181661 180887 141011 143294 146132 149501 169221 170276 518975 564230 1553791 1529732 612686 640235 153923 135524 152167 153045 166723 161104 157173 157855 103452 102678 356432 324385 949314 949947 259332 258720 327963 333157 391904 382664 405005 408799 427572 431671 401752 446717 1075239 1135562 672102 565216 355921 349402 410704 409702 430106 435591 439161 446022 510661 507625 894839 927635 40.25 68.9 2
12:47:09 2023-10-12 499961 496116 104530 105076 170447 170876 182422 180282 141439 142790 146824 148613 166050 168754 519378 565622 1544545 1523139 613487 640286 152973 135834 150135 153284 165597 161654 156388 160291 103022 102818 364814 326766 939729 950972 260746 258286 330987 331610 392458 380826 406156 409122 426501 431741 403274 445388 1079169 1138112 674677 571953 355921 347492 409798 408222 432227 436239 438708 443692 505085 507210 892010 926044 40.25 68.9 2
12:47:10 2023-10-12 496317 498778 104320 105251 167777 171625 181995 180715 141662 143424 146278 149501 165950 169739 519196 563843 1557783 1534644 619183 638441 153811 135912 151610 152758 166642 161172 157173 157635 103165 102748 377838 324846 943222 953742 259150 258286 328955 332652 390798 380826 405506 408222 425866 430135 403310 448414 1072919 1130642 676215 568765 357003 347492 408353 409413 428982 437880 438726 450121 509488 504584 885435 927635 40.25 68.9 2
12:47:11 2023-10-12 498810 496116 104304 105323 167383 171558 181500 180922 141508 143455 146347 149567 169186 169882 518242 559126 1546741 1527555 611483 638477 153500 135284 151265 152618 166467 160881 157648 157525 103165 102593 365218 324385 949546 952393 260975 257095 328955 333663 391074 382160 404222 410608 426499 430359 402034 445215 1078269 1143097 674677 566927 357003 348817 410558 405263 430983 436153 440227 446722 504760 505017 897653 926790 40.25 68.9 2
12:47:12 2023-10-12 498433 495900 104157 105391 167033 171954 181672 181909 141216 143673 146144 150081 169221 170469 518499 555736 1545642 1525382 617080 638441 154339 135251 152201 152301 166875 160624 157868 157195 103380 102485 361063 323694 957034 955772 259550 257924 327963 333735 391350 378939 405470 409449 427805 430359 399640 449734 1072919 1128040 674677 563512 356750 350194 408930 408799 428890 435656 443026 441421 507942 505125 880322 928887 40.25 68.9 2
12:47:13 2023-10-12 504135 496193 104376 105178 170104 171014 181949 181493 141605 143303 146347 149361 166260 169561 521132 560151 1534756 1511044 616058 638295 153637 135997 153286 153113 166642 161138 157173 157965 103165 102613 377838 326236 939884 959167 260608 257095 329702 332509 392181 378903 405506 410608 427103 432899 399640 448097 1079169 1133992 671281 571142 355633 350441 408930 405745 430298 435556 443026 441255 504549 505009 885403 924965 40.25 68.8 2
12:47:14 2023-10-12 495936 499483 104372 103002 169981 171558 181627 180922 141410 143573 146347 149914 169186 172862 519378 558195 1544545 1524069 617080 638441 153842 135634 151678 152652 166758 161436 157648 157525 104836 102613 363448 323006 949930 958895 259368 257924 327433 333699 392458 381082 405240 409449 427805 431741 400237 446169 1078403 1126444 676215 564780 354844 349702 409508 407896 428890 433713 443026 441457 509917 507802 886000 927524 40.25 68.9 2
12:47:15 2023-10-12 504098 496049 104497 105552 167817 171782 182064 181288 141605 143303 146347 149601 165983 169919 519563 559126 1535298 1511081 610773 639760 153671 135800 151434 152792 166642 161172 157393 159845 103165 102645 364814 325772 941194 956449 260206 257491 329453 332652 391904 378903 403086 410608 425198 431671 401551 446054 1079169 1135599 663956 570296 355921 350441 410704 405817 429621 436660 443026 443928 504549 505009 889926 925544 40.25 68.9 2
12:47:16 2023-10-12 504022 499746 104304 105391 170069 171439 181374 181377 141605 143294 146347 149601 169186 172670 519782 566061 1549311 1527555 613600 640235 154064 135934 151644 152690 166840 161070 157613 157635 103452 102862 367054 324385 948911 949947 259368 258322 330085 333375 391904 382160 405005 408294 427134 430223 403831 441363 1075275 1135599 670586 565216 355885 347563 410704 409413 428890 434017 439056 445356 510208 505125 889082 927635 40.25 68.9 2
12:47:17 2023-10-12 501199 496233 104456 102988 167961 170979 182527 180316 141605 143007 146347 149122 166017 169537 519818 564230 1544545 1519573 613600 639833 152787 135984 153795 153144 165911 162233 156954 160102 103165 102581 365084 326701 936126 955095 259404 257888 329951 330607 390988 380790 405359 409160 426501 433326 402671 441228 1079169 1137843 674677 571953 354844 347248 410087 408186 431582 433713 437742 444027 505049 507210 891716 922269 40.25 68.9 2
12:47:18 2023-10-12 497012 499737 104464 103034 167899 171726 181995 180784 141605 143564 146347 149501 165917 169704 519600 565549 1558213 1537962 620594 640090 153816 136306 151157 152792 166409 161172 157173 158003 103380 102645 365084 324846 945416 953742 258569 258322 328955 331682 391350 380826 404864 405889 425903 430394 403274 445763 1072956 1130679 666987 567767 357003 347004 406056 409413 428982 438009 437779 450121 509488 504973 887452 927635 40.25 68.9 2
12:47:19 2023-10-12 500413 496197 104324 105323 170130 171405 181949 180887 141605 143298 146347 149464 165983 169882 519782 564823 1546741 1524260 616240 640359 153808 135728 151434 152828 166642 161138 157503 159810 103165 102684 365622 324397 952305 952393 259733 256700 329987 332652 390247 380222 403653 410608 426501 437573 402070 444819 1076075 1145564 675766 570333 357252 348291 410326 405493 431937 436459 439604 447226 503269 504981 892484 927635 40.25 68.9 2
12:47:20 2023-10-12 498161 499032 104328 105203 170104 171778 181707 180887 141605 143103 146347 149361 166128 169739 519011 557374 1547840 1528643 620469 638477 153774 135506 151678 152792 166642 161172 157173 157635 103165 102581 361196 325540 955875 955360 259368 257924 328920 333735 390247 381082 405506 408871 426499 437192 400835 449734 1075239 1129009 676215 565253 357003 349666 408353 408186 427444 435918 443026 450084 507978 505125 881575 927635 40.25 68.9 2
12:47:21 2023-10-12 502816 496184 104252 105212 170016 171405 181823 180853 141308 143294 146382 149467 166375 169990 520765 562050 1534756 1507892 615600 642022 153885 135848 151610 152758 166409 161172 157538 159775 103165 102818 365622 325772 941818 957807 260608 257306 329577 332418 391904 378903 403973 410608 427151 431706 401551 445133 1079169 1136403 673138 570296 355670 350723 410124 405781 429621 434017 443026 444027 504549 505717 889382 924272 40.25 68.9 2
12:47:22 2023-10-12 499287 499041 104424 105212 170139 171048 181788 180727 141275 143059 146604 149122 166017 169763 519818 559126 1540165 1520975 619258 638477 153280 135506 150343 152792 166293 161138 157173 157855 103165 102517 364814 325308 940929 956449 258170 258756 328689 331377 390952 381082 403937 405817 425207 431600 400237 444914 1077639 1121599 676215 568608 354307 348577 409855 409992 430262 433961 440424 446101 509953 510067 883164 924124 40.25 68.9 2
12:47:23 2023-10-12 501273 496049 104730 105373 168441 170911 182677 180122 141405 142959 146416 148884 166050 169050 519636 564230 1544545 1524260 615373 640359 153033 136407 153795 153011 165911 162035 157064 160214 103022 102818 360929 326305 941456 952611 259769 257888 329987 330607 392458 380790 405868 409160 424102 431600 402707 444723 1079169 1139562 674677 571953 355382 347004 410124 405889 431243 435591 437779 443919 505049 506498 893578 922305 40.25 68.9 2
12:47:24 2023-10-12 497542 499036 104308 105212 169985 171320 181823 180887 141405 143294 146347 149361 169291 169882 519048 564823 1556000 1538443 622475 641947 153816 135660 151400 152690 166723 161104 157613 158076 103165 102748 360929 325308 942494 955095 258604 258050 328706 332652 390247 382971 405470 405926 428469 432465 403310 448097 1072919 1130715 674677 568206 357256 347563 408353 409413 428982 437573 439097 449523 508015 505125 885702 927635 40.25 68.9 2
12:47:25 2023-10-12 500298 499835 104597 105543 170135 171592 181823 181461 141405 143294 146843 149601 166050 172584 519818 564823 1547840 1527555 611711 640359 154056 135634 151712 152792 166758 161207 157648 157635 103308 102607 365891 324096 955785 953067 260827 257095 329489 333699 390798 382160 404258 410608 425491 437391 402070 446054 1078403 1146376 682016 568645 357003 348577 409999 405745 427743 436923 439746 441421 503448 504860 894618 927635 40.25 68.9 2
12:47:26 2023-10-12 500095 498751 104456 102998 167355 171932 181270 181771 141351 139705 146692 149947 165950 170576 519636 558588 1547840 1525382 619296 638295 154339 135475 152095 152030 166875 160745 158054 157635 103380 102549 360929 323694 953266 957400 259368 257924 327963 333735 391074 378939 404864 408871 428028 435853 401551 446758 1074477 1127146 674677 563548 355921 349702 408353 408186 428890 435591 442892 441453 505085 505125 882313 927635 40.25 68.9 2
12:47:27 2023-10-12 504081 500452 104424 105323 170065 171558 181949 180922 141372 143394 146313 149567 165950 170240 519782 566326 1557106 1536867 615245 639381 153774 135934 151678 152792 166758 161172 157503 157855 103308 102613 361994 324846 945456 952356 258533 258685 327928 333361 391904 383242 405005 405853 426499 431334 403010 441453 1075239 1133919 669071 568360 356874 348291 411540 409231 430106 435414 439215 445804 509233 504981 894544 927635 40.25 68.9 2
12:47:28 2023-10-12 498286 500452 104456 103010 167930 171489 181915 180887 141360 143259 147255 149501 166017 169775 521291 559090 1543411 1522574 619371 638441 153314 135728 150706 153003 166642 161879 157613 157855 103308 102748 360929 325308 944279 957807 258533 258720 327928 331574 390917 381082 406156 405781 425451 432811 400799 445702 1077565 1121563 679293 567730 353698 348577 409600 410282 429586 434229 440397 441421 510569 507659 882536 924965 40.25 68.9 2
12:47:29 2023-10-12 501481 499737 104425 105217 170377 171014 182365 180567 141405 141257 147060 149162 167183 169252 521145 567626 1548457 1524709 614823 640103 153109 136010 150135 153250 165911 162172 157064 158483 103165 102818 364814 327400 933659 953965 259225 257672 329951 330607 392458 383242 405868 409449 426501 432811 402671 444023 1081469 1139758 674677 573579 355346 347212 410087 408149 431546 435215 437728 443919 505013 506463 892905 924235 40.25 68.9 2
12:47:30 2023-10-12 497903 500099 104456 105357 170337 171405 182238 180887 142331 143224 147101 149361 166394 169775 521328 558195 1540091 1520938 621625 641721 153740 135961 151157 153037 166642 161654 157173 157965 103165 102678 363738 326268 943675 959167 259332 257060 329951 332351 391904 381890 405506 409449 426501 431600 401771 448060 1079169 1132279 671599 571953 355351 348577 406020 408186 430903 437374 440081 444175 504760 510140 883127 925581 40.25 68.9 2
12:47:31 2023-10-12 502427 500298 104601 103010 167970 171524 181949 180853 141605 143298 147658 149434 166705 169739 520886 565622 1547840 1527441 617161 641230 154022 135762 151434 153003 166642 161508 157393 160032 103165 102678 366026 327069 944193 952356 259332 256664 330683 332113 390247 381366 406156 410028 426501 431789 402070 444819 1078897 1146376 674204 571953 357003 347528 409905 405745 430903 436531 439056 441457 503448 507407 889045 927635 40.25 68.9 2
12:47:32 2023-10-12 499851 500094 104525 105357 170254 171405 182365 180887 141405 143259 146382 149156 166017 169882 522646 557374 1538574 1523139 623396 641721 153667 136078 151191 153144 166409 161913 157173 160179 103165 102818 360871 326802 946986 959398 258569 256811 329951 331574 392458 382160 409014 407896 426211 432971 403831 447914 1079021 1131205 671792 573233 355164 348398 405984 405853 430302 435215 440145 444600 504977 506427 882536 924928 40.25 68.9 2
12:47:33 2023-10-12 502357 499591 104360 105311 170342 171524 181984 180922 141205 143059 146132 149364 166509 169775 519782 565622 1548667 1527555 615695 641266 153808 135728 151950 152969 166642 161172 157503 157965 103308 102748 360006 326305 949090 953742 259332 256305 329987 332617 390247 382701 406156 410608 426501 432398 402106 445351 1079169 1146376 676985 571547 357003 348313 409508 405709 429621 436923 439174 441421 503376 505125 894205 927635 40.25 68.9 2
12:47:34 2023-10-12 500491 502636 104926 103014 167965 171963 182260 181609 141631 139542 146890 149501 166475 170181 519782 563591 1554895 1537864 622618 641193 154304 136044 150988 153037 166942 161957 156999 158076 103308 102678 364814 325772 949379 956449 258569 257708 328654 332382 390247 382701 405470 408222 425234 431789 402070 446466 1075239 1130679 674677 568608 357003 348541 408353 408799 429071 437845 440374 444226 507942 505125 884733 929616 40.25 68.9 2
12:47:35 2023-10-12 502121 499746 104348 105357 170337 171558 181949 180922 141939 143394 147101 149567 166017 172670 520554 565622 1546741 1527555 613953 640323 154132 135762 151678 153003 166875 161654 157648 159998 103165 102613 364814 324433 947405 953742 260134 256269 329724 332652 390798 382160 403937 410608 427103 430135 400871 445315 1078366 1148559 665445 571905 356710 348153 410087 405565 431020 436709 441278 445546 503233 505125 893836 927635 40.25 68.9 2
12:47:36 2023-10-12 499519 500189 104295 105503 167383 172105 181500 182036 140916 140063 146209 150081 165983 173212 520959 559054 1547840 1527415 617517 639381 154201 135506 152304 152690 167108 161138 157868 157855 104982 102523 364502 323694 955349 958486 259332 257708 327168 333699 392458 378903 404258 409449 427783 431671 401551 445206 1076038 1128040 674677 564744 354557 350458 409219 408186 428890 434229 442712 441421 509940 505125 882779 926976 40.25 68.9 2
12:47:37 2023-10-12 504746 500099 104565 105357 170100 171524 181915 180922 141824 139841 146956 149367 166787 170217 521218 568430 1544054 1518640 613412 640593 153919 135762 151400 153037 166942 162001 157943 158076 103380 102678 364814 324397 956486 957807 259769 257491 329186 332617 391537 381082 405292 410028 425163 433595 401551 441453 1082087 1137208 674677 569451 351708 347563 410704 405853 429054 432979 440374 445356 504977 507245 891973 922269 40.25 68.9 2
12:47:38 2023-10-12 497455 500788 104532 105357 170293 171014 182561 180887 141405 143259 146824 149361 166509 169775 521733 563156 1544545 1524223 621917 639833 153530 136107 151157 153182 166409 161913 157173 158297 103165 102748 364814 326701 950694 959167 257737 257888 329689 331072 392458 381621 406156 405817 426501 432727 399676 445206 1079169 1126407 674677 570847 354270 348577 406056 409413 433471 436679 442186 444635 509306 510140 881208 924817 40.25 68.8 2
12:47:39 2023-10-12 502701 501209 104795 105441 170681 170979 182851 180853 141863 139168 147095 149331 167036 169264 521364 564699 1552249 1527555 616132 642175 153314 136078 151157 153216 166642 162172 157173 158297 103093 102888 364430 328031 937479 953742 259404 257708 330987 331108 392080 380790 406156 409449 426501 430825 402671 445567 1079169 1139795 674677 573579 355958 346969 410087 408186 431681 436545 437742 441493 507533 506463 893276 926317 40.25 68.8 2
12:47:40 2023-10-12 499578 500448 104525 105357 170293 171558 182561 180922 141439 143294 146824 149361 166509 170049 521364 558195 1540128 1523139 619853 642175 154056 135762 151712 153216 166642 161654 157538 158076 103165 102748 363738 326802 944011 961511 259368 256700 329951 331610 392181 381978 408470 409158 426247 433007 403545 447414 1079058 1134456 669484 571842 354662 348541 406020 405781 430383 435656 441550 444189 504513 504973 882117 927541 40.25 68.9 2
12:47:41 2023-10-12 504135 500896 104417 105391 170135 171831 181984 181538 141439 143394 146382 149634 166509 172549 521328 565494 1547840 1526173 614388 641266 154197 135736 151746 152724 166875 161654 157648 157855 103308 103003 364814 326468 952017 953742 260170 256305 329453 333157 390247 382160 404222 410608 427405 431789 400906 444892 1079169 1146376 671599 571142 357745 348296 409508 405745 428739 435954 439714 441228 503412 505125 895563 928887 40.25 68.8 2
12:47:42 2023-10-12 501925 502632 104601 105548 167965 172001 182422 181575 141729 139671 146925 149844 166509 172827 522103 563193 1556256 1541779 623396 641721 154022 135950 151576 153436 166875 161913 157758 160032 103308 102748 365218 326004 965371 956449 258533 257888 328689 332382 391350 380826 405434 405889 425234 430394 402955 446721 1075239 1130679 676215 568572 357003 346969 408662 409413 428371 435918 437706 444226 507942 505125 888750 929616 40.25 68.8 2
12:47:43 2023-10-12 503172 501600 104393 105383 170254 172105 182019 182036 141439 143464 146382 149634 166050 172898 521733 565622 1547840 1528643 610773 641427 154304 135728 152061 153003 167108 161654 157978 159998 103380 102678 361994 324361 951987 955095 260975 256643 328991 333663 390798 382430 403653 410608 428772 431865 400906 447391 1082188 1148559 673138 568462 357146 348470 410377 405601 431020 437359 439842 441421 503376 505125 897199 928887 40.25 68.8 2
12:47:44 2023-10-12 501088 501510 104389 105571 169981 172174 181984 182220 141405 143564 146416 149944 166475 173105 522103 559054 1548941 1529732 621625 642175 154802 135776 152235 152758 167342 161172 157978 157855 104836 102748 364814 323341 960265 959167 259332 257708 327963 333505 390247 378903 404864 408258 426548 431865 399378 446721 1075239 1127415 674677 564780 355629 349702 408930 408222 428890 436887 442712 444635 505049 505125 884069 927387 40.25 68.8 2
12:47:45 2023-10-12 505948 501155 104493 105391 170209 171932 182735 181667 141696 139705 147145 149567 166475 170217 522769 563843 1539132 1512885 612541 641721 154056 135762 151712 153079 166700 161654 157648 157855 103165 102678 364814 326701 949300 959167 260170 257095 329453 332382 391904 380815 403050 410608 424567 430997 401551 444723 1081965 1137208 668522 570296 355382 350441 410558 405781 428982 434265 442712 443919 504158 507802 890554 924928 40.25 68.9 2
12:47:46 2023-10-12 502701 499085 104360 105391 170135 171592 182019 181783 141405 143564 146382 150081 166050 172933 523423 559162 1546741 1525382 619824 640447 154056 135954 151712 153037 166875 161654 157868 157855 103380 102678 364125 323924 953650 960151 259332 258399 326939 332329 390643 378903 404258 408258 427469 431600 401551 445388 1079169 1124850 674677 564947 353771 349384 409942 409737 429996 436679 441900 445550 510099 508664 886313 927487 40.25 68.8 2
12:47:47 2023-10-12 506741 501514 104521 105395 170412 171866 182561 181793 141858 143294 146382 149601 166509 172620 521035 567078 1539819 1518243 614097 642175 154022 135950 151573 153250 166875 161654 157648 160179 103308 102678 360530 326236 948236 956449 259368 257166 328955 332382 391573 381082 405005 409449 425198 432811 402404 441453 1082050 1137208 674677 569451 351744 348875 410704 405853 427743 432979 439998 443919 504977 507210 892010 922269 40.25 68.8 2
12:47:48 2023-10-12 498286 499085 104460 105245 170478 171558 182561 180922 141439 143329 147063 149601 166805 172671 522916 564025 1546741 1525382 622361 641266 153808 136177 151573 153318 166642 161913 157648 160291 103165 102678 360929 326701 941124 960151 258056 258720 331022 331359 394128 381403 407311 405709 428312 432811 402689 445872 1081312 1126261 676215 569415 354557 348613 409508 410389 432550 433586 440411 441421 510208 510501 882154 927635 40.25 68.8 2
12:47:49 2023-10-12 503766 501160 104601 105361 170756 171558 183013 180887 141863 143059 147098 148987 167069 169501 522916 566362 1547840 1527555 615550 642175 153846 136207 151502 153250 166409 162172 156999 158297 103165 102748 364430 328300 938235 953742 259150 257491 330723 331108 391350 380790 405868 409449 424102 430772 402070 443950 1079169 1143061 674677 571658 355958 347492 409508 405889 431373 436887 439707 441493 506814 508951 895563 928887 40.25 68.9 2
12:47:50 2023-10-12 500561 501604 104525 105548 167970 171847 182388 181609 141763 139981 146382 149634 166805 172862 521035 564750 1558213 1539057 623359 641427 154099 135774 151712 152969 166875 161654 157648 158076 103165 102678 364814 326073 950686 957807 258569 257708 328920 332149 389762 382430 405470 405926 425198 430782 400906 447498 1074477 1133117 674677 568645 357003 347563 406056 409124 428451 436923 439677 443873 504724 505125 885398 926074 40.25 68.9 2
12:47:51 2023-10-12 503656 501155 104376 105425 170174 172105 181984 182071 141405 143464 146382 149634 166017 170672 521364 565622 1547840 1527555 612353 641721 154339 135732 151780 152724 167108 161172 157868 157855 104870 102645 361994 323832 961827 955095 259919 256700 327698 333157 390798 381890 406156 410608 426165 431609 403721 447484 1080648 1142951 673138 565943 355812 348153 410668 405601 430106 436239 439714 444027 504158 504873 898844 930278 40.25 68.8 2
12:47:52 2023-10-12 501787 498836 104380 102970 168432 171712 181984 181815 141205 143564 146132 149567 166509 172898 521364 562925 1547840 1525382 617993 642175 154056 135762 151678 153284 166758 161654 157868 160067 103165 102607 363652 324846 948542 959435 259332 258720 329815 332149 390988 381082 406156 405853 426632 435457 401551 445388 1079169 1123187 678908 566453 353771 349103 409508 410282 429801 433621 441173 450121 510208 506072 885444 926976 40.25 68.8 2
12:47:53 2023-10-12 505574 498831 104738 103074 167934 171898 182607 181644 141629 139885 146956 149914 166935 170576 522733 568833 1545642 1520407 614097 640973 154060 136620 151712 153144 166875 161913 157648 158518 103524 102748 363652 326236 951091 956449 259368 257131 328920 330607 391310 382160 405005 409160 424673 432988 400835 441453 1082188 1138953 666040 571953 353734 347278 410414 408186 430298 433621 437861 445538 504724 506498 896110 922305 40.25 68.8 2
12:47:54 2023-10-12 500917 501864 104525 105395 170597 171592 182886 181495 141765 143294 146790 149498 167036 172620 522953 559090 1544545 1525382 622920 643086 153535 136056 150988 153284 166583 162207 157438 160102 104764 102818 363738 327836 942839 962910 259977 257095 329987 331646 392181 381890 405542 408544 426501 431671 400554 447780 1080482 1132316 677329 572987 355127 348852 407812 405709 430190 434803 440227 443767 504760 509060 885682 927635 40.25 68.8 2
12:47:55 2023-10-12 504023 501860 104464 103067 168441 172105 182561 181461 141472 143364 146821 149981 167002 172655 522953 564699 1549311 1529732 616979 643086 154308 136069 151746 153284 166875 162060 157868 160067 104836 102748 364814 327069 947949 955772 259368 256340 329987 332617 390247 382701 403973 410608 426501 437234 400906 445001 1079169 1145595 677329 571289 357003 347528 409508 405745 429657 436923 438763 444861 503412 505125 892010 927635 40.25 68.8 2
12:47:56 2023-10-12 506933 501514 104768 105429 170443 171592 182596 181495 141439 143364 146416 149601 166805 172741 522953 564266 1537871 1517968 612541 642175 154090 135950 151712 153178 169166 161913 157868 160067 103308 102678 369524 326236 953537 959446 259518 257423 329204 332239 393570 381258 404858 409340 427671 433418 402047 445486 1083621 1137208 674677 569892 354845 349379 410704 405817 429018 431592 442103 448001 504941 504973 891285 924965 40.25 68.8 2
12:47:57 2023-10-12 507018 499094 104456 105459 167550 172105 181984 181783 141605 143568 146347 150114 166542 173212 522916 566326 1549311 1527555 613633 642175 154304 135762 151746 153178 166875 161654 157978 160032 104836 102613 367187 324846 955742 953742 259436 257924 327433 332688 391074 381890 404431 405601 426834 430394 400237 450154 1077639 1136505 679293 565253 355670 348613 410704 409124 428890 435236 440081 447996 508442 505053 893541 931603 40.25 68.8 2
12:47:58 2023-10-12 502415 503291 104730 103038 171093 171728 183141 181495 141472 143364 146859 149914 166854 172584 522953 564823 1547840 1528432 624210 642175 153811 136207 151434 153318 166409 161947 157648 160137 103165 102678 364814 326701 939342 960114 257737 258720 329457 330643 390988 381621 403937 405853 424567 433157 402404 445073 1079169 1126444 667556 570795 354270 348613 409219 409992 430262 434265 439732 441421 509848 506498 881529 926976 40.25 68.8 2
12:47:59 2023-10-12 500413 500498 104586 103066 170492 172070 182816 182036 142331 143564 147306 150087 166887 172984 522916 566326 1558531 1541704 623396 643086 154270 135950 151712 153250 166875 162213 157868 160179 103380 102888 361994 326701 960466 958895 258533 257853 328654 332113 391904 380826 408159 405529 428469 432976 402528 446539 1079111 1134456 666040 568388 355702 347314 408353 408436 428946 436887 437669 444714 509379 507983 890559 928955 40.25 68.8 2
12:48:00 2023-10-12 500483 500490 104634 105357 170601 171678 182978 180922 141863 143294 147063 149567 167036 172670 523694 564025 1547840 1525345 624284 639731 154022 135950 151712 153284 166875 161913 157648 158591 103165 102818 364814 327033 946375 961511 259733 256484 329684 331610 392181 381621 405470 410028 426501 431334 402689 446466 1082237 1135562 669484 571953 355346 349349 408353 405745 430347 437606 442361 444189 503412 504938 884696 927563 40.25 68.8 2
12:48:01 2023-10-12 507742 502825 104763 103172 167970 171794 182422 182069 141729 139738 147027 150188 166935 170696 522843 565367 1549274 1533437 613408 643998 154304 136162 152201 153144 167342 161689 158089 160144 104982 102748 365891 324433 952255 956449 260170 256269 328920 333121 390247 382160 406156 410608 425198 431789 400871 444577 1079169 1148001 673138 570296 357216 347528 409508 405709 430410 436887 439641 445305 503376 505125 894360 927635 40.25 68.8 2
12:48:02 2023-10-12 506924 500498 104626 105541 170566 171831 182561 181748 141732 143494 146824 149634 167616 172862 524066 563989 1538574 1514931 617080 639925 154056 135950 151712 153284 166875 162026 157868 160067 103452 102888 364814 326701 947498 960129 259769 256880 328920 332347 392458 378903 405580 410028 424989 431671 401551 441489 1084503 1140920 682016 571609 354125 349523 411540 405637 431972 433170 442269 447396 504513 507983 892689 926280 40.25 68.8 2
12:48:03 2023-10-12 507469 504004 104456 105507 170408 172105 182527 182036 141729 143564 146824 149944 166772 173177 523795 568104 1558213 1539057 617166 641882 154304 136014 151712 153250 167108 162026 157978 160032 103452 102748 365891 325540 965118 955095 258533 258137 327892 332617 391904 382701 405005 405817 428735 430214 400835 445671 1076001 1136403 680831 566453 355346 347212 410704 409413 430106 435250 437360 444655 509452 505125 891973 927635 40.25 68.8 2
12:48:04 2023-10-12 506215 500525 104803 105328 170756 171524 183176 180887 141863 143294 147527 149464 167069 172549 524066 567996 1548941 1528643 617166 643998 153314 136305 150343 153778 166409 162207 157173 160584 103165 102888 364814 328569 938908 959446 259082 257314 329542 330464 393292 383242 405432 408906 423921 431362 400871 441453 1082237 1141907 674677 573579 354771 347212 411307 408186 431741 434300 437360 443991 504977 506947 894618 926976 40.25 68.8 2
12:48:05 2023-10-12 499872 500530 104530 105533 170447 171985 182527 181875 141605 143568 146755 149634 167036 173105 522916 565622 1558213 1539057 625174 642175 154163 136173 151712 153284 166875 162001 157868 160256 104836 102748 369055 326701 947723 960129 258533 257491 328459 332113 390247 382701 405470 405889 427707 430575 401470 446721 1074477 1135329 674677 568608 357003 347528 405732 407896 431325 436459 439385 444115 504905 504945 886089 930865 40.25 68.8 2
12:48:06 2023-10-12 502873 501864 104734 105507 170686 171558 182816 181461 142193 139542 146960 149567 167036 172827 524166 562848 1540054 1518999 619890 643777 154163 136173 151678 153284 166875 162060 157868 160102 103380 102888 366026 327337 945977 962192 259332 256550 329951 331610 392181 381890 405470 410028 423741 431334 400201 446721 1082237 1135562 673138 571953 355095 349103 406056 405745 429964 434017 441697 442934 503412 504973 884152 926280 40.25 68.8 2
12:48:07 2023-10-12 502889 500731 104356 105571 170373 172105 181949 182071 141308 139837 146770 150081 166509 173405 524066 562362 1548941 1528643 620742 643086 154197 135856 151746 153003 167108 161620 160080 160067 104982 102645 361341 324385 957871 962228 258569 257095 326904 333375 392385 380561 405971 408077 429829 433084 401122 447428 1080648 1127930 674677 565180 354807 349630 409290 408799 430106 434229 441697 450131 509452 504712 886238 927635 40.25 68.8 2
12:48:08 2023-10-12 507109 500525 104530 105391 170447 171831 182527 181909 141863 143564 147063 149634 166921 173141 524437 568032 1546741 1524223 615245 643542 154094 136173 151610 153318 166875 161879 157943 158407 103380 102818 364814 326701 951747 959446 259368 257491 328920 330607 391501 382160 405005 409160 427405 432988 400835 441453 1081247 1142252 673138 571953 351708 347492 410704 405853 430040 433586 437742 443774 504941 509311 896414 927563 40.25 68.8 2
12:48:09 2023-10-12 499519 501860 104485 105361 170447 171866 182851 182036 141863 143494 147201 149601 167069 172862 524437 562013 1538962 1520407 621625 643777 154064 136404 153574 153539 167073 161810 158054 158518 103452 102959 363738 327118 951770 964275 259332 256269 329684 332118 392349 381890 405434 410028 426501 431953 399974 446320 1080519 1137208 668522 571953 354553 349349 408353 405781 429959 434300 441734 443615 504158 504938 885361 926976 40.25 68.8 2
12:48:10 2023-10-12 507742 499059 104424 105537 170447 172139 182527 182036 141439 143529 146824 149634 166772 172898 524437 565928 1549311 1529732 614424 639997 154420 135728 152201 153045 167342 161620 158089 160032 104982 102748 366920 323868 958440 955772 260170 257095 327928 333663 390798 382160 405580 410608 426464 431234 403399 446717 1082188 1144607 676215 566781 356315 348398 411561 405601 430106 435236 439677 444655 503412 505125 896792 929616 40.25 68.8 2
12:48:11 2023-10-12 503204 501270 104497 105605 166182 172036 182561 182036 141863 143634 146777 150114 166887 173212 524437 564025 1548941 1528643 621183 643086 154056 136274 151712 152977 166875 161889 158089 160144 105016 102613 361742 324615 951477 961857 258569 258069 326904 332652 392458 378903 403653 405889 426499 431600 401268 444686 1079169 1124850 682710 565253 353734 349103 409219 409992 428890 433586 441076 450145 510208 507983 886201 927635 40.25 68.8 2
12:48:12 2023-10-12 502427 501270 104456 105391 170447 171951 182561 181909 141874 143564 146961 149634 166805 172898 524066 568068 1562764 1539520 623322 643998 154304 136078 151712 153284 166875 161913 157868 158518 103524 102959 361595 326701 947435 957807 257992 257530 327786 333681 391867 383242 406156 405817 427707 430394 401752 447138 1079169 1133882 674677 568572 355382 346304 406056 409413 427801 435556 437014 445006 509488 505125 890554 927635 40.25 68.8 2
12:48:13 2023-10-12 500561 503145 105049 105251 170632 171549 183176 181426 141896 143294 147471 149622 167069 172549 524437 561390 1547840 1527280 624284 639997 153808 135950 151573 153284 166875 161913 157648 160179 103165 102818 367695 327300 945374 962910 258569 256269 329684 331610 391350 382432 405470 409449 424102 430997 400237 446721 1081014 1135599 670061 571732 354589 348817 409023 405493 432550 433910 441302 444058 503269 507584 886313 926939 40.25 68.8 2
12:48:14 2023-10-12 506712 500561 104360 105571 167930 172481 182238 182324 141405 143533 146824 150081 169219 171177 524066 564699 1549348 1529732 613175 643086 154802 135924 152446 153003 167342 161654 158089 160032 105016 102678 365891 324361 955474 957400 260170 256700 327662 333663 390798 381890 406156 410318 425234 431182 400237 441525 1079169 1146376 674677 566490 355921 347563 410704 405745 427409 436203 439677 443991 503412 505125 898549 928955 40.25 68.8 2
12:48:15 2023-10-12 507381 501010 104493 105391 170751 171592 183176 180991 141439 143364 146824 149667 167069 172933 524437 568104 1548941 1525382 615848 639961 153808 136414 150887 153778 166642 162207 157613 160619 103165 103100 363738 328801 941967 957400 259082 257207 330201 331059 392458 383242 406082 408113 423849 433007 404706 445578 1082237 1139795 674677 573579 356874 347105 410377 405853 430298 433282 437669 445156 504941 506463 894618 924965 40.25 68.8 2
12:48:16 2023-10-12 501236 500534 104489 105537 170408 172105 182851 182071 142331 143464 147461 149667 167069 173091 524437 568104 1563037 1543943 621477 643086 154304 136207 151746 153284 167108 162172 157868 160067 104870 102748 365891 326236 957011 956449 257737 257888 327963 331646 391627 380790 406156 405817 425234 430394 402070 441525 1079169 1134795 676215 567767 355382 346447 409819 409413 427707 434910 438768 445397 509197 507534 891757 930240 40.25 68.8 2
12:48:17 2023-10-12 507653 502011 104360 105597 170408 172174 181984 182486 141405 140033 146416 150081 166805 173248 524437 564699 1552877 1533475 615848 646649 154665 135942 152133 153041 167342 162070 158054 158076 103596 102818 360871 324433 955790 956449 260170 256910 328955 332617 390247 382160 406156 410608 427380 431182 400237 444059 1079169 1146376 661873 570333 357003 347563 409508 405745 427707 436887 439165 441097 502668 505125 897384 927635 40.25 68.8 2
[truncated: 158,406 more chars]
