# Supplementary material for: Methods for Estimating the Detection and Quantification Limits of Key Substances in Beer Maturation with Electronic Noses
Source: Sensors (Basel). 2024 May 30;24(11):3520. doi: 10.3390/s24113520 (PMC11175341; doi:10.3390/s24113520)
Supplement: Supplementary file 1 [file sensors-24-03520-s001.zip › Data/Diacetyl/raw data/Day 1/0,5ppm2.txt]

Time Date R01 R02 R03 R04 R05 R06 R07 R08 R09 R10 R11 R12 R13 R14 R15 R16 R17 R18 R19 R20 R21 R22 R23 R24 R25 R26 R27 R28 R29 R30 R31 R32 R33 R34 R35 R36 R37 R38 R39 R40 R41 R42 R43 R44 R45 R46 R47 R48 R49 R50 R51 R52 R53 R54 R55 R56 R57 R58 R59 R60 R61 R62 T01 H01 Phase
12:54:00 2023-10-12 376894 375668 92446 90190 138233 144250 143706 142564 122493 119401 122725 124651 141097 140582 405601 442021 1276406 1259814 493843 510777 132432 114715 125291 123834 132351 130410 126294 127117 86441 88078 309553 267935 754308 758493 228288 226322 290365 292276 344923 333870 360654 365340 389271 395275 373607 414484 912989 960297 574305 487588 311734 306357 357451 358040 381498 385363 400109 404899 458579 458010 745332 782858 40.25 68.8 1
12:54:01 2023-10-12 376967 374190 92429 90193 138253 143716 143816 142302 122290 119090 124561 124203 140843 140386 405443 436789 1269108 1257504 496759 510023 132409 114715 125482 123834 132208 130194 126508 126880 87284 88101 305198 267686 756134 761219 227475 227236 290427 293438 342911 335759 360546 364173 391055 396687 376206 414340 912562 965944 577123 483026 313062 305460 358241 356427 383250 386512 396556 405762 455471 459733 746915 778250 40.25 68.8 1
12:54:02 2023-10-12 378533 375566 92137 90131 137909 143917 143551 142401 122053 119289 124474 124493 140774 140617 405637 440359 1268135 1246416 493457 510813 132443 114715 125500 123749 131935 130255 126327 127029 86441 88230 305198 267686 754620 763191 227228 226831 290701 292276 342983 333546 363280 364209 391639 396523 374204 416901 913680 954772 581351 482562 313952 305423 359045 359895 384396 387289 396376 404465 457754 456794 754029 783724 40.25 68.8 1
12:54:03 2023-10-12 378867 373643 92392 90193 137918 143817 143575 142204 122087 119289 124474 124579 140681 140617 405421 436652 1272317 1254673 494618 513062 129094 114649 122441 123735 132448 130082 126576 126698 86559 88045 304104 265796 758668 764846 227615 226356 290294 293680 342464 335870 363575 362828 389817 394722 377625 417858 913210 960297 581351 481844 312176 305926 357702 355059 380928 387771 398908 404899 452778 457330 751735 777112 40.25 68.8 1
12:54:04 2023-10-12 379651 374524 92392 90288 137883 140448 143575 142501 122087 119488 124439 124612 140872 141011 405673 438054 1272713 1254785 491811 513099 132467 114682 125535 123834 132299 130221 126327 126874 86441 88198 305198 267496 754777 761219 228998 226287 290497 293133 342983 333870 364677 367100 391200 396952 375749 419264 917109 953816 581351 487321 311184 306356 356592 356356 382228 387666 401314 404568 457234 455583 747136 780125 40.25 68.8 1
12:54:05 2023-10-12 376524 375035 92574 90058 138060 141975 144139 141874 122493 118755 123088 124037 141490 140176 405457 439834 1261494 1250258 497854 512117 128986 115123 125431 123834 131868 130255 126173 127056 86441 88198 305198 268829 755211 761219 227580 227535 289888 292687 344923 333870 363536 364173 391604 394101 374168 417490 910586 954025 581351 484052 312176 303673 358781 358004 383039 387088 396520 406086 459438 456616 751895 780162 40.25 68.8 1
12:54:06 2023-10-12 376287 373945 92396 90165 138105 144118 143693 142438 122222 119420 124526 124546 140872 140617 405601 440454 1275500 1257504 491679 510418 132685 114682 125447 123801 132208 130221 126623 126908 86788 88310 305198 268447 757829 758920 228182 226884 290701 291851 344923 335907 360438 365268 389817 397635 374204 414412 916998 963020 581351 486898 311955 306357 359045 358064 382641 385937 398908 404863 458543 459373 744712 781675 40.25 68.8 1
12:54:07 2023-10-12 378722 376899 92352 90255 137849 144154 143541 142468 122138 119381 122741 124579 140970 140814 405315 439395 1274387 1247303 490876 510813 132467 114715 122309 123834 132083 130255 126327 126995 86441 88138 305198 267686 758084 763380 227545 226287 290842 292206 342983 333546 362731 363047 391019 396488 375029 416901 913680 954025 578533 481092 313062 305890 356592 357682 380928 387666 396520 404576 458543 457330 755869 781712 40.25 68.8 1
12:54:08 2023-10-12 375959 373897 92396 90193 137913 143917 143994 142302 122138 119289 124439 124579 140872 140582 404994 435927 1281669 1260714 491038 513680 129186 114649 122525 123768 132448 130082 126576 126772 87197 88134 305198 267686 758195 759066 228253 226779 291547 292206 342983 334022 360582 365268 389711 399191 375856 414376 914437 962338 577123 485827 311184 306357 355521 357430 383250 386477 399472 403357 457218 459733 746040 781712 40.25 68.8 1
12:54:09 2023-10-12 380779 375300 92392 90099 137999 143935 143943 142377 122256 119255 124526 124374 141193 140687 405601 435458 1268135 1255715 494506 512373 129275 114616 122694 123598 132639 129789 126920 126281 86912 87893 305198 266172 763484 763380 227934 226322 290153 293616 342983 334561 360618 363082 392417 396952 377906 418188 918512 965754 579942 480946 313062 305746 357524 358838 385486 387701 396556 405474 453096 459733 755757 779276 40.25 68.8 1
12:54:10 2023-10-12 377502 374204 92070 90288 137653 140862 143471 143190 122459 119815 122434 124923 141063 141371 405457 437379 1281861 1262890 491112 512373 132621 114682 122441 124043 132597 130095 126677 126698 86559 87925 303123 266172 761680 760142 228678 225552 290806 293564 342983 336636 362695 364756 387498 395863 377590 414484 916417 963826 577123 484724 311293 305298 356306 355807 382641 387088 401314 403680 453768 458691 740101 779389 40.25 68.8 1
12:54:11 2023-10-12 380191 373337 92358 90189 137883 140251 143575 142434 122256 119255 124613 124460 140872 140582 405601 433232 1267160 1254822 495023 512373 132467 114715 125535 123834 132208 130221 126294 127117 86500 88045 303123 267307 758499 764389 230187 228228 289818 294570 342839 333834 364750 366581 392454 396952 378691 418744 912562 960297 579942 485092 311993 305930 357667 355001 382769 388576 399499 405474 454619 455974 749732 776768 40.25 68.8 1
12:54:12 2023-10-12 376433 374128 92385 90124 138164 140545 143672 142204 122256 119255 124613 124408 139130 140765 405493 434741 1272787 1265014 496575 510813 132621 114715 125430 123834 132490 130130 126327 126732 86500 88045 305198 266928 757743 756885 228323 226356 289686 294100 342983 333870 362731 366403 388656 394101 376457 416865 911744 962392 578533 487713 310414 306321 359323 355784 382033 385937 401314 406050 454441 458010 739215 777112 40.25 68.8 1
12:54:13 2023-10-12 378232 375827 92295 90259 138105 143646 143774 142008 122256 119255 124439 124374 140774 140617 405601 438670 1259914 1249370 497891 513680 129174 115249 122276 124143 132125 130514 126192 127016 86559 88134 305198 268447 760983 762298 228288 227535 289123 292884 345546 333474 363793 364209 391019 393791 374204 418340 912562 954772 578533 484344 311955 305460 359865 357992 382769 387394 398908 404119 457862 455974 746569 778838 40.25 68.8 1
12:54:14 2023-10-12 376158 374217 92358 90160 137883 140251 143674 142336 122222 119255 124439 124460 140872 140617 405315 440598 1272787 1255715 493420 510777 132621 114715 125465 123834 132308 130221 126327 126995 86500 88138 305198 269020 756852 756922 228288 226709 290365 292241 345411 333870 360618 365340 389544 395863 374132 418225 915659 962689 575714 486457 311955 305172 357524 358365 384396 387930 399927 406050 460779 458010 740261 781347 40.25 68.8 1
12:54:15 2023-10-12 379577 373328 92358 90259 137783 143917 143541 142434 119252 119415 122741 124670 139234 140477 404244 439216 1267086 1245962 492192 513790 132432 114682 125500 123834 131902 130255 126474 126894 86831 88166 305198 267686 755155 763484 229049 226356 290701 292241 342983 333870 362731 363118 391019 396298 374204 416901 911915 953351 581351 481468 313062 305460 356627 358004 380928 387088 396484 404899 458543 457330 752961 781675 40.25 68.8 1
12:54:16 2023-10-12 375999 374132 92392 90099 137883 143716 143541 142336 122087 119255 124474 124546 140774 140582 404994 437875 1280116 1257504 486629 510023 132662 114649 125570 123631 132299 130005 126327 126698 86559 88138 305198 266928 760355 759066 230187 226779 292334 293469 342911 336490 360474 364870 389711 397494 376313 417668 918413 962338 581351 485447 311955 306320 358029 357166 383214 386512 399508 403035 458389 459373 745805 779426 40.25 68.8 1
12:54:17 2023-10-12 378722 376365 92132 90190 137611 140337 143638 142795 122188 119483 124370 124579 140579 140617 404388 440392 1271774 1249970 490415 512011 132340 114649 125325 123801 131868 130130 126260 126698 86323 88045 305198 266928 755232 762839 228288 225936 290842 292616 342983 333618 362731 362538 387569 396488 375292 416901 911744 952502 578876 481092 311514 306789 356020 357202 380892 387771 399790 403643 455827 457366 747272 779426 40.25 68.8 1
12:54:18 2023-10-12 376861 373928 92070 90288 137657 140318 142913 142468 122019 119654 124197 124817 140579 141011 404424 434096 1276417 1261346 490341 510597 132621 114682 122441 123957 132199 129978 126683 126806 86618 88101 305198 266550 766286 756739 228928 227906 289888 293644 342983 333520 360618 367100 390794 394101 377625 414520 911780 965643 578533 484431 310414 306500 356627 354787 381801 387124 401351 404899 455444 458727 740591 779940 40.25 68.8 1
12:54:19 2023-10-12 376433 373372 92108 90339 138692 143716 143309 142008 122053 119255 122776 124756 140872 140617 405407 436233 1269108 1254822 491954 512373 132031 114748 125221 123867 131046 130437 126085 127117 86675 88106 302168 267686 748635 760680 228873 226287 290582 293169 342983 333870 364711 364756 387533 396952 375892 419113 911780 952502 579942 485447 311073 306789 356627 356356 381958 387666 401314 404628 458248 454659 745548 779426 40.25 68.8 1
12:54:20 2023-10-12 375791 373363 92392 90103 137991 144000 143943 142377 122138 119138 124474 124584 139377 140429 407802 436652 1274387 1266498 497447 512300 129009 114649 122273 123735 131902 130130 126294 126698 86500 88069 305198 266928 773031 756885 228323 226866 289783 294100 342983 333870 362731 366403 389236 393516 376457 416901 913680 961035 578533 488280 311073 305926 358853 357643 380963 385363 401351 406050 454441 457330 742047 779276 40.25 68.8 1
12:54:21 2023-10-12 376555 373377 92358 89975 138435 143795 143943 141984 122222 119172 124439 124203 140910 140563 405407 438670 1258056 1248446 497538 512373 132437 114715 125221 123867 131745 130255 126085 126908 86643 88045 305198 267686 749038 761219 228128 227570 290655 293331 345302 333618 363539 364614 390912 396687 374061 418008 910181 955205 571927 483281 312176 304780 358817 357466 382930 387930 396592 404119 458579 455974 750030 779426 40.25 68.8 1
12:54:22 2023-10-12 376867 375039 92349 90124 138066 144013 143943 142377 122425 118968 122690 124327 141157 140292 404994 436718 1267237 1259814 496612 513099 132351 114682 125360 123749 131835 130221 126294 126732 86798 88045 313082 266928 755027 759066 227615 227376 289924 293616 342983 333870 360618 366146 391604 395050 376457 414448 911915 966663 572895 487243 311809 305030 358781 356106 380928 385328 396628 403514 455471 458727 747173 777112 40.25 68.8 1
12:54:23 2023-10-12 376515 375035 92392 89930 137883 143716 143674 141974 122087 119022 124474 124170 140843 140022 404388 439359 1263530 1244644 496759 512373 132248 114682 125256 123801 131112 130410 126091 126914 86618 88343 305198 268829 761877 761182 227475 227589 290224 292991 345411 333239 363280 364209 391914 396601 377396 417490 911731 952006 577123 485242 313062 304994 358817 357180 382769 387124 396556 403798 458579 456652 752924 778250 40.25 68.8 1
12:54:24 2023-10-12 378574 375300 92392 89975 137918 143716 143850 142232 122222 119221 124474 124203 140774 140351 405171 436754 1268172 1254822 494192 512373 132570 114715 125325 123749 132174 130130 126327 126908 86382 88078 305198 266928 763218 760680 227580 226831 290365 293616 342983 336636 360546 364209 391055 395310 376457 414412 913210 965261 583895 482221 313062 304386 358241 356916 383286 387394 396556 405798 457385 460057 749905 778286 40.25 68.8 1
12:54:25 2023-10-12 378785 373363 92332 90193 137787 140210 143452 142302 122053 119172 124405 124203 140647 140582 407223 439978 1272317 1245381 492265 513826 132548 114649 122207 123938 131835 130082 126159 126698 86441 87925 305198 267686 756761 763730 227193 226796 290701 292241 342983 333834 363280 363118 391055 396523 374239 416901 911915 951970 573317 482487 313062 305460 356627 358292 380928 387088 396484 404899 458220 457330 751969 780568 40.25 68.8 1
12:54:26 2023-10-12 378261 373226 92328 90099 137879 143716 143342 142008 122087 119172 124318 124203 140774 140253 404994 433488 1267237 1252148 492338 511649 132621 114616 125605 123089 132299 129824 126623 126281 87229 87773 304104 264670 764740 761219 227615 226356 290294 293169 341946 334057 360654 363118 389853 395639 377661 414520 910623 961657 581351 480413 312176 305890 357667 354752 382069 387771 396592 404899 451791 458727 750178 777616 40.25 68.8 1
12:54:27 2023-10-12 378641 375300 92124 90339 137513 140304 143471 142367 122222 119435 122434 124684 140832 140870 404850 436611 1270767 1244869 490415 512373 129019 114682 125291 123631 131902 130005 126294 126792 86670 87957 305198 267307 755232 761219 228518 225936 290497 293169 342983 333546 364896 363592 387498 396453 376156 419410 913680 952502 580266 481772 311293 306789 356556 358658 382769 387701 401242 403643 455791 455903 748803 779389 40.25 68.8 1
12:54:28 2023-10-12 377234 374230 92261 90099 137814 144083 143541 142401 121986 119255 124405 124546 140774 140582 404352 435529 1274558 1265014 494618 512373 132432 114649 125360 123716 131902 130095 126260 126664 87284 88069 302168 266818 762355 756328 228892 226849 291484 293921 342767 335687 362550 366332 391070 394428 377590 416865 915397 962356 581351 487588 310414 306789 358495 356213 382033 387359 402203 406050 454405 458792 739994 779276 40.25 68.8 1
12:54:29 2023-10-12 375539 373745 92352 90190 137814 143847 143507 142204 122155 119347 122434 124427 140935 140351 407529 439359 1274133 1255715 492861 512373 128833 114682 125186 124071 131079 130653 126018 127117 86205 88230 305198 268829 747274 758529 228643 226322 290441 293580 344923 333599 363830 366403 388656 396916 374168 418153 913210 954699 581351 487588 311685 306357 357631 357430 382498 386477 401278 405778 458543 455939 738206 781675 40.25 68.8 1
12:54:30 2023-10-12 374308 373634 92358 90066 138066 143747 143774 141941 122426 119022 124578 124137 140970 140085 404994 435387 1271410 1264304 498870 512916 129019 114616 122291 123938 132418 130013 126542 126738 86618 88101 306450 266928 754655 756885 227615 227484 292103 293545 342983 333870 360654 366110 394123 394101 376421 414448 912380 966590 574305 487243 312176 304994 358781 356070 381730 385293 396592 406086 454477 457330 746394 779276 40.25 68.8 1
12:54:31 2023-10-12 376167 373039 92070 90156 137814 143992 143744 142377 122104 119221 124370 124170 140821 140519 404352 440634 1269071 1255441 492861 512373 132529 114682 125221 123801 132053 130221 126139 126908 86441 88138 306450 268829 750390 756849 228288 226322 289748 292927 345411 333834 360654 365853 389236 395275 373572 414484 914331 957474 575714 487588 311514 306321 356627 359421 383039 385328 400073 404863 459225 457294 743065 781675 40.25 68.8 1
12:54:32 2023-10-12 375901 375566 92392 90099 138204 139944 144402 142672 119317 118983 122811 124327 141161 140250 405119 437997 1270693 1258287 495243 511649 132621 114649 125500 124043 132199 130151 126260 126698 86798 88045 305198 267270 754167 761120 227545 226989 289748 293580 342983 333870 360510 365268 391019 395603 376421 414376 911915 965907 577123 484760 312619 304958 358206 356070 383179 385328 396520 406050 455791 459373 747210 779276 40.25 68.8 1
12:54:33 2023-10-12 377502 374240 92070 90099 137969 143996 143744 142377 122019 118857 124405 124137 140626 140417 404388 438491 1263567 1241881 494542 512011 132437 114616 125256 123631 131860 130095 126173 126698 86323 88013 303123 268447 753120 762115 229049 227449 290665 292572 345411 333762 363098 366581 391701 396276 374097 416829 911045 953852 578533 482039 312841 304458 356627 357682 383039 387254 396484 404899 458184 456937 753035 779389 40.25 68.8 1
12:54:34 2023-10-12 379655 375186 92191 90124 137711 144144 143638 141941 122019 118823 124405 124137 139130 140267 404316 433079 1267160 1250258 493137 510926 132501 114301 125535 123089 132174 129755 126260 126247 86559 87801 303123 265044 763191 761219 227580 226287 291062 292778 341910 335541 362731 363047 389817 395275 377625 416901 911694 960297 581351 480377 311955 305890 357667 356847 381498 387701 396592 404863 455589 457366 751932 778169 40.25 68.8 1
12:54:35 2023-10-12 377391 372216 92070 90165 137432 144118 143275 142434 121986 119255 122232 124427 140579 140912 404352 435820 1269864 1249970 489024 510670 129174 114583 122324 123735 132125 129832 126159 126772 87073 88101 305198 267307 754905 761219 228288 225587 290806 293097 342767 335486 363793 363011 387533 396263 375328 420052 912562 951155 576096 480377 311293 306789 356020 356356 383310 387736 400109 403643 456468 455939 745745 779389 40.25 68.8 1
12:54:36 2023-10-12 377688 372888 92037 89914 137719 143681 143541 142232 119091 119022 124370 124170 140774 140351 405407 436896 1259703 1249080 495798 510926 128755 114682 125256 123801 131835 130221 126173 126698 86323 88045 302168 266928 753289 761219 228288 226638 291505 294720 342983 333834 364417 364138 389817 393481 376192 418781 909260 956085 582232 483245 312275 305890 359323 355286 382228 387666 398872 405828 457203 455939 749335 779276 40.25 68.8 1
12:54:37 2023-10-12 375369 373932 92203 90099 137959 143716 143216 142008 119140 119182 122364 124551 138937 140442 404850 438835 1272575 1257119 492399 510780 132806 114649 125256 123716 131868 130005 126474 126758 86441 87893 299197 266928 750398 760439 230350 226059 290771 293133 342983 333870 364604 364173 387533 395863 375856 419410 913210 950885 573317 483245 310122 306789 356592 356356 382230 387701 401351 403680 455791 455583 746606 779389 40.25 68.8 1
12:54:38 2023-10-12 377692 371884 92330 89942 138187 143795 143943 142180 122104 118857 124492 124137 140630 140203 404388 438018 1259703 1248446 496370 511649 132437 114682 125221 123834 131079 130221 126052 126908 86264 88045 305198 267686 748292 760142 227580 227376 289448 292892 344923 333834 363307 364173 391604 394101 374168 418153 909941 953315 570711 483281 311038 304494 358817 356427 382769 387088 396592 406086 460126 458755 751282 780236 40.25 68.8 1
12:54:39 2023-10-12 375589 372667 92224 90124 137823 144206 144598 142770 122391 119085 122368 124137 140626 140408 405994 440418 1274387 1255678 493212 512373 132529 114616 122225 123598 131868 130005 126260 126664 86441 88106 305198 267686 755033 756849 228288 226322 292223 291761 344923 333870 360582 365304 389817 396488 374132 414448 913210 960297 573317 486172 311845 305890 357667 357466 382069 385363 399790 404208 458543 458691 742764 780531 40.25 68.8 1
12:54:40 2023-10-12 377502 372216 92199 90066 137969 143799 143744 142377 122188 119056 124405 124170 140821 140186 404388 436070 1268962 1255715 492338 510926 132806 114616 122441 123668 132166 129943 126091 126563 86500 88101 305198 266928 757548 759995 227475 226849 290294 293169 342983 334022 360064 366026 393287 395239 376421 414376 910623 966439 573317 480377 312030 305460 357667 356070 383250 387666 396556 405474 454512 459697 755473 777112 40.25 68.8 1
12:54:41 2023-10-12 376429 372738 92136 90306 137158 144053 142845 142468 121952 119255 124405 124723 139521 140547 403180 434451 1279130 1259296 488987 510926 132501 114426 125360 123056 132208 129789 126327 126281 86441 87893 305198 265420 761232 758529 228093 225395 290806 293616 342464 336233 362173 364720 387498 396453 377590 414484 914405 960998 578533 484002 310818 306789 356020 354752 382606 386512 400958 403643 453768 458727 741676 778213 40.25 68.8 1
12:54:42 2023-10-12 377391 372520 92261 89942 137745 143747 143786 141974 122019 119056 124405 124170 139130 140302 405773 432827 1266890 1253538 494229 510707 128930 114583 122357 123583 132083 129755 126294 126281 86559 87861 301143 265232 759472 761219 227580 226322 289748 293675 341946 334022 363793 363082 389853 395310 378194 417785 909260 960297 582761 480377 312103 305890 357415 354219 382033 387736 398872 405474 452743 456258 750178 778169 40.25 68.8 1
12:54:43 2023-10-12 378307 373337 92070 90214 137432 143952 142879 142479 122019 119454 124318 124784 140544 141011 403783 435312 1276406 1261346 490304 510926 132467 114649 125500 123631 131902 130005 126294 126577 86441 88045 304104 265796 754899 756314 229033 225936 289888 294641 342983 335759 362731 364209 387533 395275 377891 416865 913210 963072 581351 484344 310414 308148 356592 355286 382069 387088 402525 404863 456734 458691 740030 779053 40.25 68.8 1
12:54:44 2023-10-12 378232 374889 92124 90244 137746 143943 143539 142149 122341 119085 122434 124446 141063 140411 404958 435529 1263567 1253098 494231 511649 132398 114649 125500 123122 131902 130082 126812 126315 86559 87925 302168 265044 758745 761219 227934 226831 290771 293850 342428 335759 363866 366026 389853 395310 378496 418153 910623 958939 581351 480413 311955 305890 357667 354965 380928 389178 398872 404899 453060 456973 751579 778169 40.25 68.8 1
12:54:45 2023-10-12 375431 372247 92075 90099 137466 143917 143309 142204 122019 119255 124232 124579 140579 140617 403783 435927 1269071 1249333 491112 511649 132437 114649 125465 123631 131902 130005 126091 126671 86618 88037 304823 266928 753923 758957 228892 226182 290665 293644 342875 333870 364932 365268 387533 395898 376206 419300 913210 952502 581351 484724 311111 306320 356627 356391 381958 387394 401351 404899 458102 454624 746261 778250 40.25 68.8 1
12:54:46 2023-10-12 377766 372180 92261 89906 138109 143446 143808 141806 122222 118823 124578 124085 140774 140288 407223 440259 1259703 1248192 496612 510926 132437 114682 122197 123834 131112 130186 126173 126908 86323 88106 305198 266928 754176 761219 228128 226322 288527 294064 342983 333870 364417 364173 389817 393481 375328 419177 907936 956085 578533 483245 311734 305890 359575 356070 382228 387666 398908 404083 455471 455939 749335 778722 40.25 68.8 1
12:54:47 2023-10-12 374308 372817 92104 89942 137756 143738 143744 142377 122019 119255 124318 124170 140813 140421 404068 439108 1272317 1255252 492176 511539 132444 114649 122143 124109 131802 130082 126298 126860 86441 88013 303123 266928 757238 758847 231389 226252 290806 293169 342983 333870 364677 364720 387533 395898 376156 419446 913210 951155 579414 483281 310853 306789 356627 356391 381958 387736 401351 404863 455791 454659 743597 778838 40.25 68.8 1
12:54:48 2023-10-12 375699 371919 92224 89942 137772 143681 143541 141974 122188 119056 124405 124170 140579 140386 404388 436718 1259703 1249080 496187 510926 132214 114616 125256 123716 131654 130095 126085 126874 86323 87925 305198 266928 752158 761219 228288 226322 289079 294963 342983 333834 364932 364173 389853 393516 376192 419077 907972 956122 574185 482903 311734 305890 359829 355321 382228 387666 398908 404083 454086 455974 749335 778169 40.25 68.8 1
12:54:49 2023-10-12 375113 375039 92124 90058 137600 140062 143903 142235 120700 119318 122434 124360 140832 140407 403924 439238 1270872 1253930 490876 512011 130411 115249 125397 124090 130980 130472 125637 127029 86323 88343 305198 268175 744382 759066 228678 226287 290365 293026 342767 333834 364969 365268 387533 395898 376156 419410 913210 952502 569147 485827 311073 306789 359045 356356 382228 387124 401351 404899 455791 455653 742764 778838 40.25 68.8 1
12:54:50 2023-10-12 376213 372216 92392 89663 138336 143586 144282 141482 122256 118857 124561 123455 140872 139695 404388 437153 1260808 1248192 496260 510926 132437 114682 125256 124201 131112 130221 125911 126908 86264 88138 305198 267159 753035 760680 228128 226322 288772 293822 342983 333870 364417 364173 389853 393791 375328 419113 909296 956834 573317 483281 311955 306357 359611 356391 382660 390124 399818 407056 456325 455796 749224 779238 40.25 68.8 1
12:54:51 2023-10-12 374765 372627 92224 90128 137797 143992 143545 142377 122053 119221 124284 124551 139019 140840 403748 439359 1269071 1256280 490839 509759 132031 114682 125116 123801 131079 130255 126085 126927 86441 88045 305198 266928 748593 760142 228998 226803 290806 293169 342983 333870 365005 364756 388656 396488 376457 419483 911744 952502 577123 484454 311293 306789 356592 356391 382498 387771 401023 404289 455827 455974 743560 779389 40.25 68.8 1
12:54:52 2023-10-12 373710 375035 92070 90099 137670 143742 142858 141957 122019 119255 124405 124374 140579 140622 403216 435747 1272787 1266460 494469 510634 128996 114583 122324 123768 132232 130082 126159 126772 86500 88101 302168 266172 753381 754640 229033 226356 292852 293708 342983 335578 362767 365340 388348 396952 377324 416901 911817 961035 578533 487243 310414 306789 358746 356128 382033 387088 402561 406050 454122 458404 737901 779276 40.25 68.8 1
12:54:53 2023-10-12 374578 375031 92104 90099 137679 143978 143651 142121 122019 119172 124439 124203 140189 140484 403819 438420 1269071 1253930 490876 510926 132180 114715 125134 124038 131079 130472 125844 127151 86205 88230 302168 268447 750950 756885 228678 226356 290603 292884 345411 333582 363830 366403 389544 395898 374204 418781 914437 954025 571058 486898 311293 306357 357702 357740 382228 385937 401351 405186 458543 455974 739468 779426 40.25 68.8 1
12:54:54 2023-10-12 374304 372216 92388 89942 138336 139964 144049 142134 119123 118983 122741 124104 140901 139980 404280 437379 1270730 1262890 497092 510926 132317 114537 125378 123631 132166 130005 126260 126664 86323 88045 302168 266818 755645 754640 227615 227096 289888 293616 342983 333870 362767 366403 391019 394136 376457 414520 911915 963826 570077 486604 311955 304354 359611 356106 381766 385363 399508 404119 457212 458010 740298 778186 40.25 68.8 1
12:54:55 2023-10-12 373415 372216 92108 90103 137913 140121 143541 142008 122053 119138 124318 124203 140774 140351 404068 440014 1269108 1254822 491811 512011 132031 114682 125256 123834 131079 130472 126052 126941 86205 88230 303233 268447 745066 756885 228323 226356 290294 293169 343195 333870 360618 365340 389853 396558 374204 414484 911780 960297 575714 485878 311734 306573 357954 358580 382069 385937 399818 405216 459656 458403 744323 783166 40.25 68.8 1
12:54:56 2023-10-12 376392 372675 92258 90124 137937 143943 143617 141920 122222 119096 124439 124137 140579 140120 406068 436283 1267160 1255715 494542 510816 132248 114649 125378 123749 131902 130005 126173 126698 86323 87925 302168 266928 757884 759066 227580 227376 290365 293616 342983 334265 360546 364756 391914 395275 376457 414412 911644 965225 577123 484381 312841 305460 358493 356106 383250 386242 396556 403514 455863 460057 745782 777112 40.25 68.8 1
12:54:57 2023-10-12 374308 375030 92108 90099 137688 143917 143541 142008 122053 119056 124353 124408 140579 140386 403216 438384 1269108 1254822 491811 511649 132214 114682 125291 123834 131868 130255 126052 126941 86323 88198 302168 268447 757432 756314 228323 226356 290603 293026 345411 333040 362767 366146 389853 395898 374204 416938 916175 957844 577123 486641 311955 306501 357559 359932 383310 387930 400849 405939 459908 456616 744148 780568 40.25 68.8 1
12:54:58 2023-10-12 375099 374244 92446 89942 138075 143646 143575 141843 119284 118983 124474 124170 140774 139729 404388 435011 1268962 1254089 496019 510926 132283 114649 125325 123801 131902 130130 126260 126698 86766 88045 302168 266739 753923 756885 227650 227376 289924 293438 342983 333870 360654 366439 391914 395050 376457 414484 911915 965261 571486 486898 312176 305030 358817 356391 381801 385363 396628 403798 455791 458332 746261 778722 40.25 68.8 1
12:54:59 2023-10-12 376433 373976 92392 89946 137952 143642 143575 141757 122087 118866 122776 123971 141323 139845 404280 438692 1261494 1246267 496612 511539 132410 114616 125221 123867 131723 130221 126294 127090 86559 88106 306450 267686 752278 760142 230187 227554 289343 293204 344923 333870 363866 364209 391639 394136 374204 418485 908421 953351 578533 483281 311955 305030 359865 357466 382228 387666 399790 404154 457898 456652 749631 777112 40.25 68.8 1
12:55:00 2023-10-12 374847 373707 92137 89942 138008 143734 143545 142278 122087 118857 124439 124085 140813 139756 403180 434777 1267160 1255715 494542 510926 132437 114682 125325 123631 131868 130005 126294 126698 86323 88078 305198 266550 755109 756922 227615 227376 289748 293616 342983 333618 360582 365304 391914 395275 376457 414448 912380 965261 574305 485827 312619 304994 358493 358403 382641 385363 396592 406086 455827 459445 748544 779090 40.25 68.8 1
12:55:01 2023-10-12 376816 373980 92191 90029 137793 144022 143844 142672 122425 119051 122434 124104 140795 139743 404087 438634 1264767 1240645 495243 510926 132248 114649 122225 124024 131868 129970 126226 126698 86559 88106 300171 267686 749038 760172 227545 227535 290546 291957 345411 333834 363793 364685 392190 396916 374168 418117 909223 953177 578533 483245 312619 304708 358746 357968 383310 387630 396520 404422 458866 456901 750795 780385 40.25 68.8 1
12:55:02 2023-10-12 377051 371888 92261 89910 138085 143747 143507 141843 122104 118857 124492 124137 140774 140085 404693 433839 1267160 1252074 493384 510926 132432 114649 125500 123716 131868 129970 126226 126631 86648 88045 303123 266928 761588 759066 227545 226796 290329 292920 342983 334490 360546 363882 391568 396228 376421 414412 910586 963789 577123 483862 312695 305602 358207 356249 384221 387525 396412 405939 458824 459913 751393 779276 40.25 68.8 1
12:55:03 2023-10-12 378574 374203 92070 90066 137800 144281 143507 142170 122053 119138 124405 124551 138937 140578 403144 438675 1267160 1242801 490493 510926 132529 114616 125343 123801 132125 130095 126173 126664 86323 88045 305198 267307 759088 761219 227228 226831 290842 292206 344923 333870 363243 363918 391879 397635 375256 417785 910398 951934 578533 480377 313062 305424 357380 357969 383310 387666 396520 405474 458543 457330 754570 779389 40.25 68.8 1
12:55:04 2023-10-12 376167 373074 92070 90062 137424 143917 143309 142170 122188 119221 124492 124341 138937 140302 406068 438764 1278110 1256223 492511 510780 128921 114616 122408 123905 132108 130061 126226 126664 86675 88045 302168 267686 771498 755670 228093 226322 290497 292643 345826 333870 360582 365304 389817 397410 374168 414412 913210 959618 574305 486172 311734 305602 357667 358256 382606 385363 399790 405474 460927 458655 741115 779389 40.25 68.8 1
12:55:05 2023-10-12 380462 371628 92037 90066 137432 144031 142879 142204 122019 119221 124284 124427 140642 140267 402825 436754 1267160 1242764 486593 509840 132398 114616 125291 123631 131868 130095 126052 126664 86323 88045 302168 267307 755657 761219 227510 226675 290806 292206 342983 333870 363243 363082 391568 396523 375592 417490 911915 953852 578533 482144 313062 304564 356592 357466 383310 387666 396520 404576 458755 457294 751363 780162 40.25 68.8 1
12:55:06 2023-10-12 376250 374477 92150 90030 138206 144136 143539 141907 122256 119085 122434 124413 140930 140274 403108 435316 1278221 1255715 488766 510382 132616 114616 122375 123089 132299 129818 126474 126281 86441 87893 302168 266172 758877 756849 228288 226287 291356 293026 342983 334490 360618 364976 389853 397706 377590 414448 914331 961657 577123 484687 312176 306357 355485 357896 383214 387088 400036 403643 455791 459733 746394 778801 40.25 68.8 1
12:55:07 2023-10-12 380191 374240 92070 90218 137398 143917 142845 142434 122019 119454 124370 124751 140676 140582 403144 435927 1269864 1246416 489024 510926 132621 114649 125378 123801 131835 130095 126139 126698 86441 88073 312831 266928 754376 762337 228093 226287 290842 292892 342983 333582 363830 363047 389853 397670 375856 417527 913030 954699 578533 477602 312619 306320 358537 359821 384396 389464 396448 404105 457718 457187 754682 783166 40.25 68.8 1
12:55:08 2023-10-12 376351 372069 92004 90222 137371 144101 143149 143067 119091 119221 122402 124460 140630 140622 404123 436421 1277286 1257504 489024 510926 132621 114616 122408 123598 132299 129789 126294 126281 87105 88045 305198 265420 759583 756849 228288 225587 290877 293580 342947 334256 360618 364720 388656 401127 377625 414484 913643 963020 579942 484344 312176 306789 356020 355820 383214 387394 400073 403643 454441 460057 746077 779353 40.25 68.8 1
12:55:09 2023-10-12 378189 372185 92041 90066 137424 143917 143275 142434 122019 119221 124370 124579 140774 140582 402916 436754 1268962 1244607 490415 510926 132214 114649 125291 123801 131868 130061 126260 126698 86734 88045 305198 266928 754421 761219 227545 226287 290780 292241 342983 333870 363243 365730 394123 400479 378468 417971 910439 955168 578533 482144 313729 305746 356414 357430 383310 387701 396520 404252 458255 457830 752314 779389 40.25 68.8 1
12:55:10 2023-10-12 376701 371623 92224 90091 137462 143716 143254 142008 122019 119138 124405 124203 140189 140120 402861 435082 1277322 1255715 488294 510926 132651 114537 125570 123089 132208 129789 126294 126315 86441 87893 302168 265796 757038 756849 228288 226287 292137 293097 342983 334256 360618 365012 389544 397670 377590 414484 912989 961657 577123 483281 312176 306321 355450 357896 383214 387053 399790 403643 455791 460057 746432 779353 40.25 68.8 1
12:55:11 2023-10-12 376560 373976 92070 90058 137630 140304 143651 142252 122222 119085 122434 124241 140837 140180 403943 432899 1267012 1251110 493212 510926 132467 114550 122273 123768 132299 129394 126677 126315 87110 87949 301143 264670 760836 761219 227934 226322 290533 293169 341946 334022 363500 363118 390709 398931 378460 417490 910623 961657 579942 477638 312619 306105 357954 354752 382910 388859 398872 405762 453096 460057 750141 777616 40.25 68.8 1
12:55:12 2023-10-12 376213 371915 91940 90259 136948 144118 142812 142434 121952 119537 122387 124579 140544 140814 403483 435529 1279130 1258399 488567 510926 132467 114537 125500 123598 131935 129789 126294 126281 86831 87861 302168 265232 766408 756922 228483 225552 290701 293580 342706 333520 360654 365012 387533 398002 378158 416865 911780 960998 581351 483281 312176 306789 356020 355286 385486 390124 401023 403387 457527 459229 744309 780385 40.25 68.8 1
12:55:13 2023-10-12 378574 374058 92191 90091 137711 143847 143507 141974 122053 119138 124405 124346 139631 140316 402825 433007 1263530 1253098 491570 510528 132467 114268 122408 123089 132117 129394 126294 126247 86559 87861 308521 264670 771220 761219 227615 226831 290329 293026 342706 334256 363280 363082 390709 395863 378763 416865 911694 961657 581351 477638 312176 305890 357667 357643 383214 388859 396628 405762 453060 459409 753720 778169 40.25 68.8 1
12:55:14 2023-10-12 376167 373903 91746 90165 137263 144101 143149 142968 121817 119537 122232 124579 140405 140674 403144 435529 1278221 1257504 489024 510926 132621 114537 125395 123122 132174 129880 126294 126315 86500 87893 305198 265420 759057 756849 228288 225587 290731 294028 342983 335578 360654 365012 388620 397670 378474 419455 916828 964239 571927 483135 312176 306753 358029 357786 383107 387525 400958 404216 454441 460057 746114 782572 40.25 68.8 1
12:55:15 2023-10-12 376873 371628 92070 89942 137739 143895 143844 142573 122188 119138 124405 124203 140630 140305 405796 433048 1263567 1250258 492861 510926 132368 114649 125360 123598 131902 129970 126294 126315 86618 87893 301143 265044 757252 761219 227934 226322 289894 294100 342706 335759 364380 363627 390435 396952 378763 418781 910623 957584 579942 480377 312176 306357 357667 354219 380928 388894 399472 405814 453060 457366 749696 777616 40.25 68.8 1
12:55:16 2023-10-12 375395 372520 92075 89942 137509 143743 143545 142968 119091 119381 122364 124756 140922 140774 403037 435927 1270730 1249621 488964 510889 132398 114537 125465 123716 131954 129978 126125 126664 86382 87893 303123 266172 756516 761219 228643 225936 290842 292920 342983 333870 363830 363082 388656 397670 376156 419077 913030 951155 576096 480340 311293 306789 356306 356391 381766 388859 400711 403680 457146 457366 746915 779389 40.25 68.8 1
12:55:17 2023-10-12 376259 374235 92070 89942 137657 143983 143342 142008 122104 119056 124284 124170 140579 140120 403144 433043 1263530 1250258 494618 510926 132306 114616 125378 123631 131745 130005 126173 126698 86323 87893 303123 265796 754511 760680 228128 226322 289448 296016 342983 333546 364969 364173 389853 394066 377625 419410 911731 956122 573317 481431 312176 305890 358206 357100 382769 387736 398908 405865 457093 456365 752388 778648 40.25 68.8 1
12:55:18 2023-10-12 375332 372968 91941 89968 137848 144044 143405 141907 122357 119187 124370 124170 140384 140120 405743 437688 1270767 1252111 491112 509840 132192 114616 125256 123834 131079 130095 126085 126664 86831 87925 303123 266172 749321 759066 228998 226129 290806 293133 342983 333870 364969 364720 388656 397410 376421 419446 913210 950482 579942 482526 311293 306789 356592 356356 382228 388859 401351 404899 456468 455939 743597 778801 40.25 68.8 1
12:55:19 2023-10-12 375999 371924 92070 89942 137753 143716 143309 141974 122222 119255 124318 124170 140579 140120 403180 435529 1260598 1248446 495872 510528 132437 114649 125256 123834 131400 130221 125878 126698 86766 88045 302168 266928 759935 760142 228128 226322 289009 294100 342983 333870 364969 364720 390435 395015 376457 419410 908421 958560 573317 483862 312140 306465 359721 356213 383039 387560 399927 407783 458175 456580 746841 778722 40.25 68.8 1
12:55:20 2023-10-12 374308 375035 92124 90062 137398 143642 143309 141953 122019 119138 122434 124170 140579 140124 402861 436718 1267237 1252111 491461 510926 132162 114682 125186 123867 131400 130437 125757 127151 86205 88198 302168 267686 744543 756922 228678 226322 290497 293133 342983 333870 365005 365304 388691 396488 376457 419483 914331 952502 581351 484760 310853 306789 357667 356391 382228 387701 401351 404899 456468 455939 745295 778213 40.25 68.8 1
12:55:21 2023-10-12 376213 371068 92075 89942 137753 143446 143342 141549 122019 118857 124405 124170 140579 140120 403180 436376 1257914 1248192 495835 510926 132088 114682 125256 123716 131872 130005 126052 126664 86323 87925 302168 266172 751441 760142 227969 226287 292223 294713 342417 335614 364787 364031 390603 396952 378280 419264 910897 959277 573317 480377 311955 305890 356663 357390 383039 387736 398908 405474 453060 456365 753348 778169 40.25 68.8 1
12:55:22 2023-10-12 373554 371924 92075 89942 137531 143734 143446 142377 122019 119255 124405 124374 140541 140319 405759 436283 1268135 1250258 490865 510926 128876 114616 125325 123631 131745 129789 126085 126664 86323 87925 302168 266172 763745 756885 228998 226287 292781 293169 342983 333870 364969 365304 388656 395898 376457 419483 911744 952502 565499 484760 311318 306789 356627 356356 382228 387088 401351 404568 455827 455263 746432 780236 40.25 68.8 1
12:55:23 2023-10-12 373789 373980 92234 89968 137832 144123 143844 142377 122391 119085 122434 124241 140596 140031 403180 433079 1268696 1265014 494396 510926 132437 114537 125378 123735 131868 130005 126294 126315 86323 88045 305198 266172 757761 752439 228323 226989 289448 294064 342983 333870 363270 366439 390435 394101 377324 417822 911915 961657 565499 487243 310122 305890 359358 355286 381766 385398 401351 404154 454441 458691 740591 779276 40.25 68.8 1
12:55:24 2023-10-12 375901 371663 91990 89942 137432 143716 142782 141920 122019 118891 124232 124170 140384 140155 402578 434132 1268135 1251309 489024 510926 132031 114537 125431 123089 131654 130306 126052 126577 86264 87925 302168 266550 754544 758797 228678 226287 290294 293133 342983 333870 364089 363918 388691 396488 376492 419446 913210 950885 581351 483174 311661 306681 359045 356177 382791 388753 401205 404392 456325 457348 745893 781221 40.25 68.8 1
12:55:25 2023-10-12 375901 374244 92070 89975 137389 139966 143107 141941 121986 118857 124284 124170 140447 140211 402861 433079 1271848 1261383 493212 510204 132180 114459 125256 123056 131745 129789 126173 126315 86264 88072 305198 265420 753679 754186 228678 226322 289483 294064 342983 333870 362731 366403 388656 394101 377625 416901 913210 963020 581351 486208 309884 306573 358781 355036 381766 386512 401956 406086 454441 456686 738425 778169 40.25 68.8 1
12:55:26 2023-10-12 373415 371623 92070 89942 137432 143786 142896 141974 121851 118891 124284 124170 140354 140120 401940 435316 1267237 1250258 491461 510926 131745 114682 124977 123834 130947 130255 125463 126908 86205 88318 302168 267307 746117 756885 229033 226287 289677 293169 342983 333618 365230 367621 391826 396347 376349 420228 913173 950972 575714 484920 311257 306789 356592 356391 382228 387394 401948 404282 455791 455298 742764 778250 40.25 68.8 1
12:55:27 2023-10-12 373752 373980 92087 89942 137539 143629 143446 142180 122019 118891 124232 124051 140431 140088 403180 433084 1268172 1262517 492511 510167 132214 114236 125291 123089 131868 130000 126173 126348 86323 87925 303123 265796 755896 754408 229069 226322 289448 293868 342983 333870 360366 365304 388656 394136 377625 416901 913210 962161 570537 486208 310414 306789 358493 355286 384671 387124 402561 406050 453732 459553 741141 779002 40.25 68.8 1
12:55:28 2023-10-12 376433 374509 92251 90030 137643 139974 143439 141941 122222 119036 122434 124241 140832 139980 405780 435529 1258948 1248483 495945 509876 128925 114649 125431 123749 131079 130221 126057 126792 86205 88104 303123 266550 751396 760142 227969 226322 289009 295808 342983 333834 364675 364720 390435 394101 376192 419446 907972 956122 579942 482526 311074 306357 359865 355856 382769 387701 400109 404154 455435 455974 749335 778169 40.25 68.8 1
12:55:29 2023-10-12 376016 371659 92070 89971 137432 143716 142879 142282 121817 119056 124197 124170 140413 140155 402542 432791 1272787 1261346 493212 509447 132214 114537 125291 123089 131745 130005 126085 126315 86323 87925 305198 265420 756393 752439 229033 226322 289483 294713 342983 333762 363280 366403 387569 394136 377625 417527 913210 960998 570983 486208 310414 306306 357416 357896 384941 390124 402269 406013 456624 458511 742158 778058 40.25 68.8 1
12:55:30 2023-10-12 376926 373707 91937 90064 137466 143646 142913 141876 119123 119119 122402 124051 140544 139987 403144 436155 1259914 1248192 494343 510167 132214 114537 125256 123122 131654 129824 126052 126348 86264 87893 299197 265796 752285 759066 227615 226322 290240 293850 342983 333870 364969 364785 390435 393516 377625 419410 908009 955021 579942 481468 311734 304672 358206 354255 382228 387736 398944 406086 453096 456652 749335 777717 40.25 68.8 1
12:55:31 2023-10-12 373488 371103 92066 89942 137552 143791 143545 142278 122019 119172 124232 124170 140431 140199 402578 433079 1270909 1261383 493427 510204 132437 114459 125291 123089 131868 130039 126173 126315 86323 87925 305198 265608 752944 752439 228678 226356 289044 294100 342983 333870 362767 367278 391826 396916 377374 419753 913136 961894 579942 487133 311037 305889 358638 355927 382033 386547 401387 403514 453768 458403 741668 778828 40.25 68.8 1
12:55:32 2023-10-12 376167 371072 92075 90277 137724 143992 143149 141806 121969 118857 124318 124085 140435 140207 402578 435343 1257914 1248192 494266 510167 132031 114459 125256 123631 131687 130005 126085 126315 86323 87925 302788 265796 752412 760142 228128 226356 289044 294792 342983 333870 364969 364173 389888 393826 377625 419410 908009 954772 583895 481468 311734 305100 358781 354752 382769 387736 399508 406086 455335 456652 750400 777764 40.25 68.8 1
12:55:33 2023-10-12 375369 371650 92070 89942 137449 143716 142858 142008 121901 119056 122301 124085 140252 140120 402896 433278 1271848 1259554 493212 510167 132248 114459 125291 123089 131112 129789 126206 126315 86205 87893 302788 265649 754045 755767 228822 226252 289783 293957 342875 335759 363391 366260 391899 396952 377590 417527 912562 955629 578533 485154 309721 306536 358493 355286 382069 387930 402561 406086 456052 458368 740186 777616 40.25 68.8 1
12:55:34 2023-10-12 376701 370030 92070 90112 137488 143703 143254 142008 122019 118857 124232 124085 140544 140155 402578 435529 1256238 1248446 496414 509447 131996 114649 125256 123664 131112 130221 125844 126315 86264 87925 302168 266172 750263 759066 228128 226356 289009 294100 342983 333870 364675 365077 389888 393826 376192 419446 907293 953669 570537 482489 312176 304600 359865 355820 382769 390676 399818 407635 458787 456830 746694 778790 40.25 68.8 1
12:55:35 2023-10-12 373597 373830 92158 90091 137499 143943 143452 141957 121986 118857 122402 124137 138358 140173 402506 438216 1267160 1252036 491588 510926 131894 114682 124977 123867 130914 130221 125430 127029 86146 88106 302788 267307 748996 754603 228643 226287 290771 293169 345655 333798 364380 366403 389817 395863 374204 418781 911694 951934 577123 486172 311293 306573 357667 356391 382228 385902 401314 405474 460090 455974 738170 779353 40.25 68.8 1
12:55:36 2023-10-12 376549 371063 92362 89663 137909 143507 143551 141129 122222 118427 124492 123357 140384 139166 403144 438018 1257914 1246416 495316 510565 131962 114649 125186 123716 131013 130005 125844 126664 86205 88013 302788 266928 758000 758529 228288 227341 289079 293786 344680 333834 364380 364209 390983 394066 375292 419155 908776 956413 575228 482416 312176 304528 359721 357251 383039 387525 399927 404688 457146 455939 747173 778462 40.25 68.8 1
12:55:37 2023-10-12 374053 371588 92037 89942 137432 143646 143437 142266 121986 118857 124197 124137 140716 140120 402542 438018 1267160 1252074 491662 510167 131962 114649 125186 123749 131046 130221 125809 126908 86146 88106 303233 267686 744565 754603 228496 226322 290294 293169 345411 333834 363280 366439 389544 395863 374168 417822 913067 953315 572795 486208 311293 305890 357380 357466 382769 387786 400994 405474 459261 456616 739507 779389 40.25 68.8 1
12:55:38 2023-10-12 375608 369964 92070 89631 137657 143341 143490 141093 122104 118591 124457 123390 140388 139395 402542 436754 1259703 1242838 497092 510926 131962 114616 125221 123801 131046 130005 125843 126698 86205 88045 296284 267307 746193 758479 230733 227997 292478 293644 345411 333726 363684 364614 392047 396952 375149 418931 907936 951934 576595 483245 311955 304707 359685 357143 382769 387930 399508 407635 458543 455939 749446 778169 40.25 68.8 1
12:55:39 2023-10-12 373406 370026 92037 89946 137432 143646 142879 141745 122476 118857 124197 124137 140447 139987 401940 436540 1269071 1252074 491811 510131 132214 114616 125221 123716 131079 129880 126052 126611 86323 87893 302168 267686 756776 753538 228288 226322 290568 292206 346047 333870 360654 365340 389817 395863 373870 418821 913210 957511 577123 485827 311734 305890 359283 358004 382033 385363 400109 405474 458973 458820 742010 782534 40.25 68.8 1
12:55:40 2023-10-12 377281 369960 92037 89910 137424 143646 142913 141745 121986 118857 124197 124137 140544 139987 401940 436233 1263567 1240645 491954 510926 132437 114517 122242 124120 131773 129943 125951 126597 86323 88134 302168 267465 748912 759995 229049 226989 290286 292241 344923 333870 363539 364578 392190 396417 374239 418153 910256 951970 578533 482562 313062 304958 357702 357968 380928 387359 396520 406050 458543 458106 750178 778250 40.25 68.8 1
12:55:41 2023-10-12 374569 370030 92037 89910 137552 143791 143149 142180 121986 118823 124370 124137 140431 140442 401940 436540 1269071 1252074 488677 511741 132437 114426 125291 123122 131868 129789 126052 126630 86323 87893 302168 266550 762266 754640 228288 226322 290630 292032 342983 335759 360618 365268 393287 397670 375256 414484 913210 961322 578533 485154 312140 306249 356485 358149 383107 386407 400261 404715 459081 459877 741640 779426 40.25 68.8 1
12:55:42 2023-10-12 376433 371959 92124 90026 137518 143624 143149 142180 121986 118823 122434 124051 140609 140181 402542 433792 1267160 1252074 493212 510167 132621 114649 125291 123089 131654 129789 126052 126315 86382 87893 305198 266546 756604 756922 227580 226989 289669 293169 342983 334256 360546 363918 391604 395863 376457 414448 907972 963109 579942 481092 312841 305460 358243 356356 384400 387088 396592 406086 456468 459805 749335 778169 40.25 68.8 1
12:55:43 2023-10-12 375104 369990 92037 89910 137398 143646 142879 141745 121986 119056 124197 124051 140315 139695 401940 436220 1272750 1252074 487639 510131 132437 114459 125431 123631 131902 129789 126052 126315 86323 87893 300171 266818 754985 754107 228093 226322 292094 291878 344778 336636 360366 365161 390567 397564 375749 418263 913062 957365 570537 484724 311734 305890 357992 358292 386307 386512 400036 404899 458543 459013 745370 779389 40.25 68.8 1
12:55:44 2023-10-12 376967 371698 92033 89942 137657 143646 142879 141516 121935 118857 124370 123966 140544 139660 401940 433303 1263567 1250258 492861 509179 132467 114236 125500 123089 132208 129394 126260 126692 86382 88045 300171 266172 757713 756885 227580 226831 290365 293044 342983 334525 360582 363118 391962 395310 377023 414448 909260 963109 579942 480413 312841 305675 357702 356070 384094 387701 396592 405762 455791 460057 750178 779090 40.25 68.8 1
12:55:45 2023-10-12 375635 369995 92037 89910 137398 143646 142879 141516 122019 118857 124318 124137 140349 139695 401940 436718 1272787 1252074 487220 510528 132437 114268 125413 123056 132166 129728 126091 126462 86559 87949 302168 266172 762599 756328 228502 226849 292200 292545 342983 336233 360654 364756 391341 398645 378468 414448 913210 960297 596502 484577 311955 306357 356056 357466 383214 386547 400109 403680 457898 460057 740261 778801 40.25 68.8 1
12:55:46 2023-10-12 377927 373447 92007 89663 137659 143542 143393 141520 122019 118857 124197 123933 140349 139664 401976 431600 1267160 1248446 491811 509374 132621 114124 122357 123023 132299 129325 126294 126073 86441 87833 302168 265902 771511 759066 227580 227024 290329 293169 342140 334561 360618 363082 391055 395863 378194 414448 907972 961657 579942 477638 313062 305387 360028 358403 383143 387595 398727 405976 457527 459588 748928 778058 40.25 68.8 1
12:55:47 2023-10-12 376560 371068 91974 89942 137156 140141 142812 141941 121952 119187 122267 124137 140315 140491 404844 434599 1267160 1242801 489024 509120 132437 114459 125256 123089 131136 129394 125878 126315 86264 87925 305198 266739 755903 760638 227615 226744 291516 292064 342983 333870 363573 363082 391639 397706 375856 417822 910623 953852 581351 481765 313062 304636 356592 357214 381498 387736 396556 404576 459475 457366 749696 779016 40.25 68.8 1
12:55:48 2023-10-12 376433 369964 92070 89942 137432 139892 143309 141745 122019 118857 124370 123966 140579 139695 402542 433792 1263567 1249370 492511 510167 132375 114268 125535 123089 131902 129429 126085 126281 86205 87833 302168 266172 761522 756885 227615 226744 290329 293026 342983 337387 360366 366581 391976 396952 377180 417705 907789 964349 579942 482339 313062 304492 358170 356391 384094 387701 400610 405828 457344 460057 750400 778036 40.25 68.8 1
12:55:49 2023-10-12 377927 373866 92037 89975 137394 143716 142879 141941 121986 118823 124197 123966 140349 140120 401940 435316 1263567 1240962 486593 510926 132253 114616 125256 123122 131112 129789 125844 126281 86264 87893 305198 266172 752048 760142 227386 226322 290842 292241 342983 333546 363280 363118 391914 397670 375328 418153 909067 953177 578533 477638 313062 305675 356592 357682 380928 387666 396520 404899 458543 457366 752005 779389 40.25 68.8 1
12:55:50 2023-10-12 376967 372843 91910 89848 137539 143690 143149 141984 121935 118823 124197 124051 140414 139777 401940 433084 1265362 1248483 491811 509411 132621 114236 122357 123023 131935 129360 126327 126073 86677 87852 302168 265086 765252 759494 228147 226884 290497 293501 342767 337479 360474 363082 391329 396175 378763 414484 913030 962338 577123 477638 312176 305926 357559 357238 383250 387771 396628 405474 454122 459733 748933 777064 40.25 68.8 1
12:55:51 2023-10-12 376560 370851 91915 89942 137055 140002 143050 142333 121817 119138 122301 124170 140435 140421 401940 435082 1267160 1242801 488331 510167 132214 114459 125256 123089 131654 129789 125878 126315 86323 87893 302168 266172 752704 760142 227615 226322 291728 292687 342983 333870 363316 363082 391604 397706 376156 418153 910623 946579 578533 480702 313062 305926 356056 357754 384396 390676 400325 404752 458399 458189 753072 781496 40.25 68.8 1
12:55:52 2023-10-12 376295 369924 91974 89930 137432 143659 142879 141843 122019 118857 124111 124085 140315 139840 401940 432702 1266853 1251309 492638 510272 129061 114471 122441 123023 132232 129256 126159 126180 86441 88009 305198 266172 761179 757993 227580 228228 290153 293580 342983 334561 360582 363663 394123 395345 376492 414484 909296 962429 571927 482487 312619 304136 357702 356391 384094 387701 396592 406050 457417 460057 748507 778272 40.25 68.8 1
12:55:53 2023-10-12 376560 372883 91910 89910 137341 143642 142858 141762 121733 118891 122267 124137 140121 140027 401658 435117 1263567 1240117 489024 509447 131996 114537 125221 123089 131872 129789 126052 126281 86323 87893 303407 266739 750778 760142 227421 226356 290754 292276 342983 333870 363866 363663 391976 398016 375941 421101 908956 953816 573317 481802 313507 305280 356485 357825 383310 387359 396520 404899 458543 459406 752277 778213 40.25 68.8 1
12:55:54 2023-10-12 374308 370026 92037 89852 137329 143646 142879 141745 121851 118857 124197 124170 140447 140022 401713 435423 1275500 1252074 487257 510167 132437 114268 125325 123056 131902 129394 126085 126281 86739 87893 305198 265796 754019 754640 228323 226287 290701 292241 342983 334022 360618 365268 389853 398667 377023 414484 913210 960297 573317 483318 311955 305926 355521 357214 383250 386547 400109 403680 457254 460057 743854 779389 40.25 68.8 1
12:55:55 2023-10-12 376282 369995 91910 89975 136983 143646 142614 141974 121817 119056 122232 124170 140121 140120 401713 434132 1267160 1241918 488677 510167 132031 114537 125291 123122 131654 129824 126085 126348 86643 87925 302168 266854 752948 761036 229698 226217 291587 293026 344923 333834 363684 366062 391736 400588 375820 418153 908351 946579 575714 481802 313062 305890 356592 357501 381498 388682 396592 404899 458184 457330 752648 779426 40.25 68.8 1
12:55:56 2023-10-12 374308 372920 92104 89942 137462 143646 142913 141549 121851 119056 124197 123966 140349 139695 400777 434096 1276406 1253930 486149 509411 132283 114268 125325 123089 131902 129429 126294 126160 86323 87861 302168 265232 753155 754107 228323 226356 291728 292206 342983 336052 360654 365048 389888 398299 377324 414484 912989 959618 582466 483318 311734 306357 355521 358658 383250 386547 400456 403387 459475 459805 747321 781496 40.25 68.8 1
12:55:57 2023-10-12 375757 372843 91910 89942 137207 143716 142845 141778 121817 118891 124025 124137 140218 140022 400777 434096 1267160 1241036 487345 509156 132468 114517 122209 123056 131592 129866 125951 126213 86323 87916 305198 266136 755366 760142 227934 226322 290731 292241 344778 333798 362731 363082 391055 397670 375892 417899 909104 946579 578533 477566 313062 305890 355521 358912 380928 387736 396556 404612 457898 457366 751319 778250 40.25 68.8 1
12:55:58 2023-10-12 374308 370847 92007 89663 137427 143795 143149 142180 121935 118857 124232 123966 140431 139782 401713 432846 1276406 1252148 486185 509051 132437 114268 125413 123089 131868 129394 126085 126194 86702 87741 305198 265232 756461 754640 228128 225971 290731 292927 342983 333520 360618 364756 389307 398632 377590 418560 914331 959277 570537 483135 311955 306249 357522 355963 385486 388110 399927 402999 454441 459337 742764 777872 40.25 68.9 1
12:55:59 2023-10-12 378037 371950 92004 89819 137466 143629 143545 142377 121952 118789 122282 124104 140596 139716 401940 432326 1263530 1249080 492511 509374 132524 113857 122273 123056 131902 129360 126260 126126 86264 87893 300171 265796 768904 756849 227580 226322 289888 292572 342983 334490 360546 363082 391604 395863 377554 414376 909030 963020 578533 477602 312619 305675 357667 358403 383214 387701 396520 405762 454477 459697 749076 778169 40.25 68.9 1
12:56:00 2023-10-12 375103 372847 92004 89910 137364 143607 142744 141520 121952 118823 122127 124051 140413 139629 403772 434096 1276406 1252074 486112 508619 132437 114203 125500 123089 132125 129360 126052 126213 86323 87741 302168 265044 756737 755182 230187 226744 292334 293295 342839 336709 360474 365161 389746 398122 377410 418560 914219 959545 567757 483281 311734 306069 357992 357823 383143 387053 399754 403643 455648 459373 745295 779276 40.25 68.8 1
12:56:01 2023-10-12 377502 369924 92037 89815 137389 143646 142845 141516 121986 118823 122127 123933 140413 139625 402561 433228 1263530 1249970 491811 509374 132552 114236 125500 123056 131868 129360 126018 126247 86441 87741 302168 265608 769469 756885 227580 226796 290237 293097 342983 334256 360510 363627 391568 396952 376457 414412 907899 963020 581351 477638 312619 304994 357667 356070 383250 387666 396520 405814 458824 459733 748285 778462 40.25 68.8 1
12:56:02 2023-10-12 374308 369964 92070 89811 137398 143646 142845 141745 121986 118857 124284 124137 140413 139660 404610 435316 1272750 1249970 490552 510095 128778 114426 122258 123668 131773 129818 126024 126180 86382 88069 302168 267686 751238 755655 228662 226849 292781 292206 345411 333870 360618 368142 390532 396488 374204 414484 911915 958523 581880 485447 311796 305890 357415 358508 382069 385937 400675 405142 459225 458691 739994 779389 40.25 68.8 1
12:56:03 2023-10-12 375067 370811 92203 89815 137539 143699 143149 141984 122104 118823 122472 123390 140630 139699 401940 435529 1263567 1252111 493212 508583 132437 114537 125256 123089 131079 129755 125844 126281 86323 87861 302168 265984 752948 755707 227580 227024 289888 292955 342983 335759 360064 364720 392190 395275 376457 414412 907936 964202 573317 485242 312473 304707 358350 356213 383107 387930 396412 405976 458824 460710 746533 778169 40.25 68.8 1
12:56:04 2023-10-12 373479 369960 92024 89848 137398 143646 142845 141516 121783 118823 122127 124227 138323 139840 404484 439861 1270730 1253022 491038 509229 132341 114583 122110 123702 131013 130306 125724 126664 86205 88037 303233 267686 749778 755520 228288 226322 292223 292884 344923 333834 360294 365340 389817 395863 374132 414520 911915 955853 575714 485447 311293 305890 357380 357717 384362 385363 400711 405474 459225 457135 741765 779119 40.25 68.8 1
12:56:05 2023-10-12 373143 372584 92037 89631 137428 143441 142782 141566 121986 118625 122437 123357 140510 139497 401905 435529 1263567 1252111 493914 508619 132180 114426 125431 123089 131621 129360 125844 126281 86323 88072 302168 265796 752213 755238 227545 227024 289888 293779 342767 335578 360330 366003 392047 395169 376349 418263 911083 965754 577123 484687 311993 304994 358781 356320 385486 386477 396556 406050 456468 458916 747589 779276 40.25 68.8 1
12:56:06 2023-10-12 375369 369630 92169 89631 137389 143411 142782 141528 121986 118823 122232 123900 140413 139528 401905 435927 1260598 1241903 492375 510131 132437 114616 125186 123631 131136 130181 125844 126577 86264 88045 303233 267307 747652 758260 227545 227694 289888 292276 344923 333834 362441 364720 392225 395863 375292 418744 907899 953582 573317 481844 312176 304494 358781 357466 382968 387666 396556 404083 458543 457458 750933 778779 40.25 68.8 1
12:56:07 2023-10-12 369925 370042 92218 89618 137432 143341 143309 141482 122019 118625 124284 123390 140544 139395 400741 433147 1266261 1257044 493770 509411 132437 114268 125343 123089 131745 129688 126057 126671 86559 88037 304151 266136 753435 755380 228502 227236 291810 293886 342839 333870 362405 366955 390983 394687 377338 419753 910586 962068 570537 487243 311955 305890 359575 356070 384943 386207 402525 404688 454477 456972 742195 778448 40.25 68.9 1
12:56:08 2023-10-12 375369 370847 92037 89942 137830 143603 143744 141593 122019 118857 122437 124051 140502 139743 402542 434741 1257021 1246416 494323 508978 132019 114537 125186 123598 131079 129789 125844 126281 86323 88104 303123 266172 753921 759066 228288 226831 289009 293868 342983 333870 364969 364720 390983 394101 378158 420671 907972 956122 579942 481808 312176 306536 358495 357896 383237 388717 399963 407204 457203 457115 750859 776879 40.25 68.8 1
12:56:09 2023-10-12 373780 369995 92070 89942 137398 143646 142879 142052 122019 118857 122437 124137 140413 139695 401905 435003 1274133 1263419 488000 509229 132621 114550 122225 123702 132125 129616 126125 126247 86323 87893 305198 264670 758253 756291 229033 226252 290568 294399 342983 336600 363246 365304 388691 396175 378763 417490 913210 960998 578533 483862 310853 306644 356627 355784 383179 387666 402525 404899 456088 459733 741238 779276 40.25 68.8 1
12:56:10 2023-10-12 377234 373115 92037 89910 137749 143642 142913 141745 121986 118823 124284 123933 140544 139695 402259 432362 1262597 1249970 491625 509411 132340 114426 125413 123056 131902 129360 126434 126160 86441 87589 301143 264296 766906 759604 230079 226796 290497 293580 342428 334490 363282 366026 393566 399198 378655 418008 910181 960867 571839 482144 313062 306213 358027 355250 383250 390676 398872 405828 457709 460057 749696 778169 40.25 68.8 1
12:56:11 2023-10-12 373944 369960 92124 90026 137184 140071 143372 141874 122188 119002 122263 124037 138358 139910 404307 436163 1276406 1252074 486112 509502 129099 114517 125465 123056 131868 129394 126260 126483 86500 87981 296284 265232 767264 754603 228128 226322 292137 292821 342983 334256 360618 365268 391341 398263 377590 414484 913210 959618 577123 483318 311955 306321 356020 356391 383214 387088 400109 403680 456504 460057 742801 778250 40.25 68.8 1
12:56:12 2023-10-12 377396 369955 92070 89663 137616 143546 142820 141516 121986 118857 124370 124018 140544 139625 401940 433111 1263567 1249970 492861 507901 132621 114426 125221 123089 131654 129394 126052 126247 86323 88037 302168 266809 760766 758479 227988 227236 290224 293438 342586 337185 360438 366581 392154 395863 377023 414448 909067 963789 573317 480340 312619 305675 359810 358912 384941 387666 396628 406050 456468 459409 749335 778169 40.25 68.9 1
12:56:13 2023-10-12 377502 371367 92070 89942 137492 143624 143149 142180 121986 118857 122437 124051 140392 139756 400706 435423 1263530 1239762 489455 509899 132146 114426 125221 123089 131079 129789 125878 126779 86205 87925 302168 266739 751972 759066 227193 227024 290806 292241 344923 333870 363793 365012 393137 396523 375292 418153 907936 952502 578533 481468 313062 304958 357667 358004 384360 390124 400325 405828 459045 457187 753608 780347 40.25 68.8 1
12:56:14 2023-10-12 376167 369960 92004 89848 137398 143646 142879 141516 122019 118823 124197 123422 140349 139660 400777 432811 1263567 1253994 494117 508852 130775 114583 122227 123616 131678 129741 126125 126732 86382 88069 302168 266172 755289 755792 227580 227024 292637 293708 342983 333870 360582 365340 392886 396952 376457 414448 910623 963789 575714 485447 312176 304994 358781 356356 382606 385328 396628 404119 455791 460057 742434 777064 40.25 68.8 1
12:56:15 2023-10-12 375113 372552 92070 89663 137424 143642 142896 141528 122019 118625 124284 123422 140349 139361 400777 436718 1259877 1239200 493806 509447 131962 114616 125221 123834 131046 129789 125844 126698 86205 88045 302168 267304 751574 756885 227650 227729 289888 293133 344742 333870 363830 365012 392225 396916 377932 419155 908734 953779 581351 482380 312176 304779 360833 357323 383310 387525 398872 404154 458543 455653 750141 779201 40.25 68.8 1
12:56:16 2023-10-12 372852 369929 92037 89667 137436 143590 143731 141577 119157 118586 122329 123919 140837 139485 404918 436078 1267012 1255327 494618 508978 132214 114459 125256 123845 131815 129943 126018 126281 86264 87893 302168 265425 754421 754186 227969 227376 289888 293644 342983 333870 363573 366955 391604 394998 377023 417527 910586 962392 574305 486208 311734 305352 359323 355820 382033 385363 400109 404119 455791 458865 743094 777064 40.25 68.8 1
12:56:17 2023-10-12 375095 370038 92070 89598 137883 143141 143309 141026 122019 118066 124405 123324 140579 139403 401940 436233 1257914 1244568 494506 510657 132253 114616 125221 123631 131050 130005 125757 126664 86205 87893 302168 266928 754827 759434 230350 227737 291362 293886 344923 333762 364529 366841 393698 396952 376277 419410 907850 954735 578533 482257 312103 305782 359287 356356 382769 387666 400151 407672 457146 455974 747173 778169 40.25 68.9 1
12:56:18 2023-10-12 372952 369739 91974 89663 137388 143599 143149 141984 121817 118823 122093 123933 140286 139725 400741 436718 1267755 1250258 490415 509374 132437 114426 125099 123831 130848 130005 125603 126698 86087 88045 303233 267496 759801 753506 228128 226322 289669 293169 345655 333834 363280 366403 389817 396175 374204 418153 913210 951970 577123 485484 311293 305890 356627 357466 382769 385363 400711 405791 458973 457008 742047 781496 40.25 68.8 1
12:56:19 2023-10-12 375103 369739 92070 89663 137531 143494 143149 141984 121986 118732 124370 123422 140630 139266 401940 436896 1256238 1240999 493806 509411 130593 114583 122110 123957 131521 129866 125743 126772 86264 88009 303123 267307 752699 756328 228147 227694 289888 292839 344923 333388 364383 364976 392190 394998 375292 419077 909905 953177 578533 482526 311955 304744 359575 357466 383039 387666 399544 404760 458543 457330 748803 778722 40.25 68.8 1
12:56:20 2023-10-12 373215 370847 91910 89910 137398 143646 142879 141745 121817 118857 122232 123933 140315 140008 400813 436220 1268962 1250258 490415 509083 132180 114537 125221 123122 131079 130005 125844 126315 86205 87925 300171 267686 748566 748170 228128 226997 290365 292050 345411 333870 362731 365375 390435 395898 374204 416901 913030 957807 575714 488017 311405 306249 357559 358401 384124 387930 402613 405327 459764 457294 738462 779389 40.25 68.8 1
12:56:21 2023-10-12 375104 369924 92070 89663 137466 143446 142913 141516 122053 118741 122329 123938 138323 139568 404918 436526 1259628 1240645 494618 510421 132376 114550 125186 123768 131400 129970 125878 126348 86441 88069 302168 266928 749017 756885 227615 227945 290224 292927 344923 333870 363830 364756 392225 395275 375328 419113 907293 952502 570537 483862 311734 303673 359611 357466 382769 387701 398908 404154 460126 456652 746841 778272 40.25 68.9 1
12:56:22 2023-10-12 373215 372847 92037 89848 137302 143442 142845 141130 121901 118891 124197 124018 140349 139664 400777 436789 1265406 1250258 490763 509411 132437 114459 125256 123089 131400 129789 125844 126698 86205 87925 302168 267686 763387 752439 228288 226322 292223 292849 345826 333690 362586 366296 389782 396382 375113 417345 912881 957917 575714 486208 311293 305890 357667 359858 383816 385902 400428 405474 459261 457723 742836 778250 40.25 68.8 1
12:56:23 2023-10-12 376244 369637 91937 90000 137295 143742 142778 141742 122154 118886 122228 123834 140315 139528 400741 435458 1259370 1239687 492338 509411 131962 114426 125186 123650 131079 129789 125844 126315 86205 87925 302168 266928 750342 756849 227228 227729 290294 293133 344923 333870 363830 364756 392297 395898 375328 418781 908384 952502 573317 482526 312176 304994 359323 357718 383310 387666 396592 404154 459225 459883 750795 779276 40.25 68.9 1
12:56:24 2023-10-12 372911 369960 92037 89663 137398 143511 142845 141516 121901 118857 124197 123933 140218 139625 401677 436754 1268962 1248446 490415 508655 131996 114268 125169 123668 131736 129728 125850 126462 86734 87949 302168 267307 753932 755256 228182 226849 290701 292099 345411 333870 360690 366403 390435 400196 375292 414520 912417 957511 573317 484468 311293 306321 357702 358292 382033 385937 400109 405474 459908 458691 740030 778838 40.25 68.8 1
12:56:25 2023-10-12 374235 369367 92075 89663 137432 143481 142879 141093 121935 118625 124197 123390 140447 139430 400777 435222 1263567 1252111 493212 507901 131996 114268 125256 123089 131654 129789 126085 126281 86264 87833 302168 265984 755489 754640 227580 227024 290294 293169 342983 333510 360582 365340 392225 395898 377058 414448 909104 963109 573317 483062 313284 304743 358495 358912 383107 386407 396484 407167 456325 459913 747025 778169 40.25 68.9 1
12:56:26 2023-10-12 372906 369862 92075 89663 137432 143646 142879 141549 121851 118823 122232 123422 140218 139840 403625 439325 1272317 1249970 488914 508869 132192 114583 125431 123735 131050 129832 125603 126664 86146 87925 303233 267612 746218 753506 228288 226356 290568 293204 345899 333004 363280 366439 389853 396453 374204 418190 913680 951970 569147 485864 311293 306357 357702 358257 382769 386242 401314 405474 459908 456973 740591 778286 40.25 68.8 1
12:56:27 2023-10-12 369925 369739 92070 89631 137548 143428 143149 141647 121969 118625 124232 123390 140414 139500 401940 433079 1263567 1254822 493035 507938 132437 114236 125256 123089 131112 129429 125844 126281 86466 87833 303407 265420 753806 754186 227615 227376 289924 293616 342731 335614 360402 366740 392011 395204 377180 414376 910476 965754 566367 486627 312619 305424 358817 356356 382069 385398 399818 407494 455791 458691 742764 778169 40.25 68.9 1
12:56:28 2023-10-12 372398 372589 92124 90026 137158 143742 142812 141678 122188 118920 122263 124070 138358 139520 404344 436718 1266261 1249370 488803 509120 132192 114426 125361 123122 130947 130005 125937 126597 86322 87925 303233 267686 743579 752439 228358 226356 290806 293374 343471 333870 360654 365375 389888 397670 375029 414520 911269 956122 577123 485242 311734 306357 357702 358616 382606 385937 400711 405762 459621 458727 740030 778838 40.25 68.9 1
12:56:29 2023-10-12 374308 371723 92075 89631 137522 143594 143149 141984 121851 118659 124232 123422 140316 139513 400777 433079 1263567 1250295 492511 507938 132253 114268 125169 123089 131079 129429 125844 126462 86441 87944 302168 266026 752292 755655 227475 226919 290224 293501 342911 336217 360582 364756 392261 395621 377023 418263 909149 963020 585324 482940 312619 305423 358530 357202 384094 386512 396592 403834 456504 460057 746938 777616 40.25 68.8 1
12:56:30 2023-10-12 373907 369372 92104 89910 137531 139632 143149 141984 121817 118741 124197 123422 140308 139729 400741 435138 1259877 1238879 491606 508655 131779 114268 125012 123089 131046 129789 125844 126315 86146 87925 302168 266928 758773 756922 226911 227449 290365 292312 344923 333870 363866 365048 392261 396488 375328 418817 907972 952502 578533 483862 312619 303424 358530 358005 383274 387930 396412 406626 458435 456830 750141 778611 40.25 68.9 1
12:56:31 2023-10-12 374308 369810 92075 89786 137432 141477 142845 141516 121851 118741 124197 123422 140349 139562 400706 433079 1267793 1252533 494506 508510 132537 114583 122194 123650 131769 129616 125951 126180 86798 87893 302168 265608 753069 753538 229698 227624 289888 293616 342983 333870 360654 366847 392225 395915 377058 414520 910623 962429 574305 485484 312176 305030 358817 356356 381766 385398 398908 404119 455827 458727 740298 777064 40.25 68.8 1
12:56:32 2023-10-12 374308 371981 92070 89663 137436 143211 142858 141226 121851 118461 124405 123390 140354 139166 401976 435963 1257914 1239237 492375 508619 131871 114426 125012 123631 131013 130005 125670 126348 86205 87925 304447 266739 746848 756885 228128 227570 289686 293794 344923 333582 363866 367100 392011 396880 377932 419118 909532 952356 573317 483518 311845 304779 359107 358100 382769 387666 399472 404688 458937 458682 748988 778722 40.25 68.9 1
12:56:33 2023-10-12 372045 371682 92037 89837 137608 141710 143536 142045 122273 118654 122348 123919 138358 139319 403698 433120 1266890 1252036 493212 507865 132146 114517 122309 123564 131621 129755 126052 126281 86323 87949 304151 265608 752948 754034 227580 227341 290294 293993 342983 335784 360546 365340 392190 395275 377023 414448 910586 963789 573317 485279 312619 305424 358781 356629 383179 385902 398872 404688 455791 460021 744909 778186 40.25 68.9 1
12:56:34 2023-10-12 375103 370038 92037 89631 137398 143624 142879 141516 121952 118707 122437 123422 140315 139381 403486 436376 1257914 1240645 493420 510058 132146 114616 125152 123716 131046 129755 125603 126281 86205 88013 302168 267386 749766 758479 227953 227980 290189 293026 345655 333726 364162 367100 392910 395239 375256 418781 906577 954114 578533 484551 311955 304387 358781 357430 383310 387630 398872 404119 459727 456616 750511 779447 40.25 68.9 1
12:56:35 2023-10-12 371641 372126 92191 89746 137759 141613 143149 141593 121986 118591 122402 123938 138388 139417 403772 433043 1263530 1255566 493384 508619 132437 114236 125308 123089 131835 129394 125844 126247 86264 87893 302168 265608 751970 753506 227580 227379 289343 293169 342983 333870 360618 366403 392190 395239 376457 414484 910586 963072 572895 485117 312176 303673 358781 356320 382033 385363 399472 407352 457307 458691 742764 778410 40.25 68.9 1
12:56:36 2023-10-12 374308 371723 92070 89598 137722 143420 143149 141984 121986 118427 124370 123357 140502 139240 400777 435621 1258808 1242801 496030 509083 130411 114517 125291 123768 131013 130047 125710 126529 86382 88069 300171 267307 745115 756812 228288 227729 289686 293601 345899 333834 364344 364976 392154 396880 375749 419410 906413 953852 578533 482526 311955 304994 359865 358912 382769 387666 399754 405009 457826 456973 748562 778722 40.25 68.9 1
12:56:37 2023-10-12 372054 370042 92004 89803 137169 143646 142845 141482 121918 118823 122197 123933 140281 139493 400478 435820 1267160 1249970 488987 507865 131676 114616 124943 123801 131400 130061 125430 126698 86322 87893 301425 266172 745591 754640 228838 226287 290441 293169 342983 333834 365522 365268 389236 396952 377338 421346 914089 952759 573317 483135 311293 306753 357201 357000 383039 388682 402342 405778 456789 456616 744418 780199 40.25 68.9 1
12:56:38 2023-10-12 375099 369924 92004 89631 137364 143576 142845 141611 122222 118949 122209 124227 138358 139520 404646 432899 1259370 1249523 492989 508583 132179 114426 125343 123598 131079 129728 126038 126247 86441 87861 302168 265420 750913 766873 228288 226796 289629 293850 342983 333870 364932 364173 390400 396844 378727 420337 907972 954699 579942 480377 311955 305890 357667 354716 382769 388824 400073 405814 453732 456973 749335 777064 40.25 68.9 1
12:56:39 2023-10-12 374044 369744 91974 89910 137169 143546 142812 141516 121918 118823 122042 123933 140281 139660 403486 435294 1267160 1249080 487911 507865 132345 114236 125221 123056 131657 129394 125878 126247 86323 87893 303407 265796 753191 758893 228822 226078 292844 293537 342911 333834 364823 364614 392176 397494 376843 420191 911694 947688 571927 477602 311147 306608 356556 356320 382769 388859 401351 404715 456468 457458 746432 779276 40.25 68.8 1
12:56:40 2023-10-12 375296 371841 91941 89811 137346 143904 143149 142377 122120 118789 122127 123933 140366 139690 402944 432078 1257914 1248192 491112 507829 132284 114236 125308 123089 131079 129394 125844 126247 86205 87801 305198 264633 751490 759066 228288 226796 289924 294100 342428 333870 364932 364138 390709 394687 378763 419446 909030 956085 581351 477638 312176 305890 357415 355766 380892 388824 399790 405474 453060 457294 749039 774787 40.25 68.9 1
12:56:41 2023-10-12 374308 370811 91877 89663 137408 143611 142812 141516 121749 118823 121923 124051 140086 139660 401077 433079 1267160 1246416 486112 507865 132180 114517 122209 123668 131736 129728 125917 126180 86734 87949 302168 265947 752948 759005 228857 226094 290771 292892 342983 333870 364641 364138 388620 399494 376492 420671 911731 948431 574707 477602 311073 306789 356306 356356 380928 389439 401351 404863 456789 456973 743560 778213 40.25 68.9 1
12:56:42 2023-10-12 375901 370033 91804 89663 137255 143541 142858 141059 121952 118983 122228 123933 140319 139660 400741 431717 1258948 1248192 490415 504972 132180 114268 125256 123056 131112 129394 126052 126247 86466 87801 302168 263886 756393 756885 228288 226322 290294 294100 342428 335759 364380 363918 390983 396263 378799 419077 907256 956085 581351 477602 312176 304743 357667 354219 382069 389167 399790 405762 453060 457974 750400 776475 40.25 68.9 1
12:56:43 2023-10-12 375901 371990 91877 89910 137169 143738 142812 141843 121834 119022 121919 124346 138289 140036 403266 435457 1266890 1246574 486491 508437 132376 114517 122209 123056 131920 129394 125931 126247 86205 88004 302168 265984 752582 757993 228678 226043 291347 292821 342983 333870 363793 363047 389236 397670 376457 419077 910449 948468 580266 477566 311293 306356 356306 356391 381766 389439 400675 404899 457182 458368 750165 778250 40.25 68.9 1
12:56:44 2023-10-12 374308 369929 91877 90066 136919 143747 142350 141974 121716 119221 121753 124374 140052 140449 403281 431798 1272787 1253855 486112 507865 132248 114124 125291 123089 131868 129394 126085 126039 86441 87589 302168 264483 770224 753538 229033 225587 290335 294470 342659 336600 362477 365161 391346 399726 378619 417971 913099 962947 578533 482867 311073 306789 356306 355286 386033 387630 402488 404628 456125 459733 741631 779276 40.25 68.9 1
12:56:45 2023-10-12 377121 372027 91804 89968 137109 144022 143149 142377 122120 119085 122023 124208 138125 140138 403318 435534 1263567 1245458 486603 507865 128735 114268 125186 123056 131633 129394 125724 126247 86205 87861 300171 265796 748418 758529 228288 226287 292116 291957 342983 333870 363280 363082 389817 400044 376421 418153 909941 951155 570537 479754 312348 306573 356056 356427 381766 389404 398908 405202 457182 457330 748618 778213 40.25 68.9 1
12:56:46 2023-10-12 374308 369774 91751 90066 136501 143716 142384 141974 121749 119187 121753 124170 140149 140120 402630 432021 1272787 1253619 486075 507865 132214 114236 125291 123056 132136 129513 126091 126045 86559 87796 300171 264337 755874 755792 228502 226112 290701 293395 342947 336233 360654 364756 388656 397458 378799 417490 913030 961657 578533 483099 311551 306789 355521 355286 383214 387124 401278 403680 453768 459697 742047 778169 40.25 68.9 1
12:56:47 2023-10-12 376264 369821 91717 89815 136535 143646 142677 141815 121884 118823 121957 124137 140052 140071 403588 435529 1266261 1241881 486112 504972 131996 114268 125221 123089 131690 129394 125844 126247 86323 87801 303407 265796 752704 759066 228253 226287 290701 292241 342983 333870 363280 362793 389817 397670 376457 418153 909067 952502 573317 477530 312176 306573 356306 357896 381498 389439 398908 403680 457182 458332 750178 778250 40.25 68.9 1
12:56:48 2023-10-12 374308 372027 91654 89942 136501 143808 142316 141974 121716 119221 121753 124170 140052 140085 403318 432109 1276165 1255327 486002 507756 132479 114203 122276 122990 131802 129222 126125 126005 86440 87621 302168 265232 756781 754579 228288 226287 291932 292616 342983 336709 360618 365268 390435 399084 377625 414448 911657 957547 578533 482903 311734 305890 355485 356391 383214 387088 400109 403643 455791 460057 742764 777112 40.25 68.9 1
12:56:49 2023-10-12 376433 369749 91974 89663 137294 143411 142812 141093 121867 118625 122042 123900 140281 139395 403200 430553 1261739 1246416 491075 504972 132437 113446 125343 123056 131835 129360 125844 126073 86205 87861 302168 265420 757468 755743 227580 226831 289924 293133 342983 336600 360330 366581 394402 396952 377144 418709 910181 961547 581351 481802 313062 305746 357667 357896 383250 387701 400041 405828 455791 460057 749076 778169 40.25 68.8 1
12:56:50 2023-10-12 374044 369605 92027 89993 137158 141477 142778 141416 122154 118721 122058 124037 138262 139485 403090 432971 1272750 1250258 485387 504720 128953 114013 125431 123056 131868 129360 125878 126146 86205 87621 302168 264670 758559 754186 228288 226129 291728 293133 342983 334022 360654 365012 389853 398299 377625 414520 913030 957511 578533 482903 311734 305890 355485 357896 383250 387088 400109 403643 455435 460057 743669 779276 40.25 68.9 1
12:56:51 2023-10-12 376433 369704 91877 89663 137173 143446 142845 141093 121783 118625 122127 123390 140218 139430 402930 430432 1261702 1246416 490378 505008 132248 113368 125431 123023 131868 129360 126052 125865 86670 87944 302168 265613 771426 757924 228147 226884 290427 293438 342839 337185 360474 363627 391019 396844 377590 414412 908884 962338 578533 477602 312176 305424 357452 356391 383250 387701 396556 405762 454477 460057 746878 777064 40.25 68.9 1
12:56:52 2023-10-12 374637 372136 91904 89627 136948 143441 142713 141482 121817 118866 122058 123933 140247 139395 402930 433079 1274387 1250258 484701 505008 132340 114236 125413 123056 131902 129325 126052 125865 86643 87589 302168 264670 761887 752439 228128 226287 290701 293133 342983 334022 360654 365268 389544 398632 377625 414484 913210 959618 570983 482562 311734 306573 355485 355856 383250 387124 400109 403680 454477 459697 742202 778169 40.25 68.9 1
12:56:53 2023-10-12 376158 370033 91974 89667 137173 143446 142845 141482 121817 118659 124184 123422 140315 139430 403200 430396 1262965 1249246 491625 507575 129028 114091 122324 122957 132318 129222 126159 126112 86323 87796 302168 265044 762621 755743 227934 227096 291225 293026 342983 334256 360582 363118 391772 396175 378158 414484 906614 962338 578533 477638 312176 305675 357702 356356 383250 387701 396628 405474 454441 460057 754092 777064 40.25 68.9 1
12:56:54 2023-10-12 372588 370033 91877 89598 137173 143599 143050 141984 121817 118823 122232 123848 140282 139487 402630 433079 1272787 1251800 485387 507901 132437 114013 125378 123023 132087 129394 126173 126073 86323 87833 303407 264670 772709 752403 228288 226287 290731 293169 342983 334525 360690 364756 389853 398263 377590 414484 913680 957547 582466 482903 311734 306321 355485 357896 383250 387088 400073 403643 455791 459733 745295 779276 40.25 68.9 1
12:56:55 2023-10-12 376804 370042 91877 89663 137501 141582 143545 142377 122323 118620 122093 124037 138247 139573 403208 431238 1265088 1248969 491811 507901 129030 113889 125431 123465 132166 129360 125844 126073 86205 87893 300171 265347 756805 755780 227580 226989 290617 292920 342983 334525 360582 363663 391914 396952 377288 414448 906614 955593 579942 477602 312791 305460 357702 356356 384094 387701 396628 403889 456504 460057 747025 778169 40.25 68.9 1
12:56:56 2023-10-12 376967 369739 91755 89663 136914 143446 142713 141382 121817 118741 121957 123422 140313 139660 402630 433535 1262597 1238605 489024 508655 132253 114236 125134 123056 131524 129394 125637 126247 86087 87801 302168 266172 752338 760097 229536 226814 290736 292580 344923 333834 363355 366581 392047 398122 376013 418153 907738 951155 578533 481802 313507 304958 356556 357466 380928 390124 396448 405474 458579 457366 751282 777149 40.25 68.9 1
12:56:57 2023-10-12 377235 369713 91870 89779 137261 143506 142744 141059 121867 118625 121957 123390 140184 139416 403127 432326 1263530 1246416 491625 507756 132180 114236 125134 123056 131657 129394 125844 126194 86205 87741 303407 265420 752942 755743 227580 226356 289888 293580 342983 334490 360582 363918 391604 395933 377324 414448 907738 960998 581351 477638 312619 305030 357702 357896 383286 387666 396592 405762 455827 460057 749096 777064 40.25 68.9 1
12:56:58 2023-10-12 377234 369826 91751 89631 136944 143642 142713 141482 121817 118857 121788 123422 140086 139660 400478 434096 1259877 1237117 488677 507611 130411 114405 122041 123668 131013 129651 125710 126146 86440 87916 302168 266550 752460 759066 227193 227024 290745 292206 344778 333690 363536 363882 392225 399781 375328 418008 905695 951155 570537 477602 313062 305030 356627 357501 380928 387124 396520 404899 458579 457366 748636 779276 40.25 68.9 1
12:56:59 2023-10-12 375410 369925 92037 89598 137414 143398 143050 141593 122019 118625 122232 123422 140189 139610 400514 433079 1262634 1247523 491112 504972 132437 114157 125221 123056 131079 129429 125878 126073 86322 87801 312956 265420 753413 755209 227580 227024 289924 293169 342983 334525 360582 364173 391914 396263 377058 414448 906614 961657 564128 477638 312619 305460 357702 356356 384364 387736 396592 406086 455827 460057 749335 778169 40.25 68.8 1
12:57:00 2023-10-12 376433 369821 91881 89631 137068 143499 143050 141984 121649 118900 121954 123971 138379 139902 403127 436457 1264189 1238768 488530 507720 132192 114124 125361 123056 131013 129394 125757 126462 86382 87861 302168 265796 747742 756922 227475 226831 290842 292241 342983 333870 363280 363118 392225 398299 376156 418153 907738 952502 578533 477602 313062 305675 356627 357180 380963 387666 396556 405474 458579 458332 751282 777112 40.25 68.9 1
12:57:01 2023-10-12 376433 369785 91910 89663 137073 143376 142879 141093 121817 118741 122112 123422 140218 139528 400706 431413 1261702 1246416 491424 507901 132340 113368 125431 123056 131654 129360 125757 126281 86205 87621 302168 265420 772680 755209 227615 226356 290365 293204 342983 334525 360618 363918 391639 396175 377058 414484 907738 961035 578533 477674 312619 305675 358241 357896 384364 387736 396628 403798 456504 459841 750551 777909 40.25 68.9 1
12:57:02 2023-10-12 378270 370038 91908 89811 137191 143742 143553 141822 122120 118687 122228 123933 140086 139660 402337 434096 1265014 1238879 489024 507938 131996 114236 125414 123089 131046 129755 125724 126247 86205 87861 302168 266172 749649 759066 227545 226954 293051 292206 344923 333870 363793 364173 392190 397670 375856 418708 907899 952502 573317 477602 313729 305675 356592 358004 381462 387666 396520 405474 458543 458755 749659 779276 40.25 68.9 1
12:57:03 2023-10-12 373743 371692 91971 89631 137394 143502 142778 141711 121918 118707 122042 123900 140281 139625 402915 434096 1272713 1250221 485351 507865 132180 113524 122357 123635 131951 129478 126057 126146 86441 87916 302168 265347 751865 754984 228502 226814 291925 292170 342983 335759 360366 367621 390877 398822 377252 414484 912562 958932 573317 482526 311734 305890 355485 356391 384100 387053 400073 403643 457182 460057 741640 779276 40.25 68.8 1
12:57:04 2023-10-12 376103 370042 91844 89931 137128 144526 142727 141809 121867 118823 121923 124227 138266 139590 402630 434096 1263493 1238287 487602 507865 132437 114236 125152 123089 131079 129688 125724 126247 86146 87709 302168 265796 752340 760142 227545 226322 290630 292206 342983 333870 363243 363082 392154 397670 375856 417822 907219 953852 578533 479754 313062 305890 356556 357394 384323 387666 396520 404863 458184 457330 751467 778531 40.25 68.8 1
12:57:05 2023-10-12 373179 370042 91940 89631 137475 143420 143149 141593 121918 118789 121753 123900 138353 139778 402659 432795 1276202 1255456 486002 507684 132560 114203 122191 123498 131769 129325 125810 126213 86205 87799 300171 266026 752210 756433 228093 226322 291693 294360 344887 335759 360582 365304 390983 398543 376228 414484 912562 957511 577123 483245 311955 306321 356556 357968 383214 386512 400675 404899 459189 460057 740554 777662 40.25 68.9 1
12:57:06 2023-10-12 376967 370042 92037 89631 137164 143646 142812 141482 121918 118755 122127 123933 140281 139625 403200 434132 1261494 1236497 489419 507865 132146 114426 125221 123598 131079 129755 125844 126281 86205 87831 301425 266172 748062 756885 227158 227341 290701 293382 345411 333870 363793 365233 393365 396488 375892 418781 906541 951155 573317 481808 313062 304958 358206 358004 381462 387666 396556 406050 459189 457330 749696 779276 40.25 68.9 1
12:57:07 2023-10-12 374370 369898 92091 89993 137348 143908 142778 141449 122154 118687 122193 124004 138358 139485 403772 435387 1268962 1251309 489771 509015 132111 114426 125274 123598 131079 129903 125903 126281 86205 87893 302168 267686 746180 753915 228323 226322 290568 292206 345655 333870 360366 366403 389853 396488 375256 416901 911915 955817 575714 484724 311734 306321 358206 358256 384943 386207 401314 406050 459944 458829 741668 778531 40.25 68.9 1
12:57:08 2023-10-12 372616 370042 92037 89639 137432 143576 142845 141059 121986 118625 122127 123357 140315 139166 403200 433138 1263493 1250258 491811 504972 132146 114393 125396 123056 131654 129755 126024 126079 86323 88216 302168 265310 755657 755256 229373 227236 292228 293438 342875 333798 360510 365268 392225 395863 376492 418188 907862 964386 577123 483245 312030 304815 358493 356356 384058 386477 396556 406952 456468 460057 744946 777064 40.25 68.9 1
12:57:09 2023-10-12 373010 369961 91903 89881 137259 143502 143149 141984 122222 118687 122093 123900 140354 139699 403200 438253 1268962 1249970 488987 507865 131928 114426 125064 123089 131013 129755 125810 126281 86146 88039 303233 267307 749007 753117 228288 226322 290329 292241 345655 333870 363243 366368 389817 396417 374204 416901 910623 953315 574305 485447 310561 306321 357667 358256 381730 386207 400675 405762 459548 458829 741145 780385 40.25 68.8 1
12:57:10 2023-10-12 372616 370042 92009 89598 137398 143541 142845 141026 121986 118427 122127 123357 140281 139132 403200 433079 1264977 1255215 493728 507720 132341 114203 122077 123531 131769 129616 125917 126146 86323 87861 302168 265420 753932 752807 230187 227589 289853 293822 342983 333870 362989 366811 392190 395239 377554 417490 907972 962841 575319 485827 312176 305424 359865 355820 382647 385902 400392 405009 456432 459373 738170 776572 40.25 68.9 1
12:57:11 2023-10-12 369925 370042 92097 89811 137139 143511 142812 141059 121918 118823 122008 123422 140052 139590 403200 436070 1266261 1251309 489024 507829 131642 114537 125064 123801 130536 130432 125430 126698 86087 87893 302168 266172 749201 756277 228998 226287 290074 293580 342983 333870 365522 365268 389509 396488 377288 421304 911915 950176 581351 482903 310414 306789 356592 356356 382625 387701 402203 405474 456468 456775 742727 779002 40.25 68.9 1
12:57:12 2023-10-12 369637 370033 92037 89631 137231 141582 143545 142377 122306 118687 122058 124004 138330 139577 403090 431501 1268696 1259296 492473 504936 132345 113524 122242 123635 131079 129325 125810 126160 86205 87799 302168 264670 752826 751365 228323 226796 288860 294028 342983 335759 363536 366439 389817 394101 377590 418117 909260 960297 578533 486172 310268 305890 359287 355286 382033 385363 402525 406952 454441 458755 740088 774824 40.25 68.9 1
12:57:13 2023-10-12 372090 369704 91881 89602 136948 143590 142581 141093 121834 118823 121923 123422 140281 139625 403200 435529 1266261 1249080 487529 504972 132437 114268 125308 123056 131079 129394 125844 126247 86264 87831 302168 265420 752460 753538 229033 226287 290568 293580 342983 333870 365781 365304 389236 396523 377324 421340 911915 948431 579942 483281 310414 306789 356627 356356 382228 388576 402269 405504 459475 455796 744407 778611 40.25 68.9 1
12:57:14 2023-10-12 371945 372136 91875 89783 137218 143672 142812 141059 121986 118707 122042 124215 138289 140069 403200 430396 1266261 1256110 488000 504936 132146 114236 125256 123056 131079 129693 125844 126039 86264 87801 301425 264670 751481 751794 229069 226287 289888 295034 342983 335759 363280 365304 388656 395310 378763 418117 911915 962005 573317 483862 310414 306789 357667 355250 382606 387666 403132 406050 456234 458691 739563 778272 40.25 68.9 1
12:57:15 2023-10-12 374880 370042 91877 89631 136948 143411 142845 141526 121952 118823 121957 123390 140281 139660 403200 431358 1259703 1246416 490156 508611 130684 114484 122242 123531 131555 129256 125951 126146 86323 87796 302168 263668 751039 756812 228288 226989 290568 295829 342659 336233 364859 364173 391604 395898 378583 420379 907936 954735 574707 477602 312176 305566 357667 354965 380928 389439 399472 406050 455693 457366 750400 776512 40.25 68.9 1
12:57:16 2023-10-12 375439 371764 91844 89914 137060 143791 142951 142377 120363 119022 121753 124170 140129 140181 403200 431038 1272515 1257504 486765 504936 132253 114203 125221 123056 131112 129360 125965 126247 86323 87861 302168 264296 753435 752970 229033 226094 290568 294100 342465 336233 363830 365268 388656 395310 378727 420052 912562 962338 573317 481808 310414 306789 359283 355001 382641 387701 403168 405474 454441 459791 740088 778722 40.25 68.9 1
12:57:17 2023-10-12 374884 370033 92037 89852 137276 143599 143149 142377 122374 118983 122124 124142 138440 139573 403090 431146 1261457 1248969 490578 507416 132364 114203 125256 123056 131112 129360 126057 126658 86323 87861 301143 263886 756516 758383 228288 226322 290568 294064 342464 333987 364380 363882 391927 396488 378835 419410 907936 956834 578533 477602 312176 305890 357702 354219 382641 389404 400073 406050 453732 459733 748544 774824 40.25 68.8 1
12:57:18 2023-10-12 373779 371759 91717 89942 136910 143843 142182 141957 121665 119371 121753 124374 140052 140320 402630 431377 1272787 1252111 486075 504972 132180 114236 125465 123089 131079 129360 126173 126039 86323 87768 302168 264296 755400 755256 228998 225936 290806 294028 342983 333987 363243 365268 388975 396558 378799 417490 912562 961657 570537 482526 311734 306789 356306 355286 383214 387701 401351 404576 457454 459805 742135 779053 40.25 68.9 1
12:57:19 2023-10-12 375534 370006 91904 89811 137256 143720 142613 141724 122120 118886 122093 123422 140086 139430 402915 430145 1263493 1247303 489024 504972 132437 114058 125325 123590 131860 129325 126173 126073 86441 87621 301143 263373 756606 756849 228288 226831 290497 293822 342464 334561 363830 363882 391604 396488 378835 417822 907293 960297 573317 477566 312619 305890 357954 355286 383250 388859 398872 406050 453732 459049 750400 774860 40.25 68.9 1
12:57:20 2023-10-12 376857 370033 91717 89819 136535 143446 142350 141516 121749 118857 121753 124137 140086 139660 402630 433079 1263530 1240999 485351 507634 131962 114517 122294 123668 131736 129728 125743 126528 86323 87949 302168 266136 752704 757774 228182 226182 291657 292821 342983 333870 363830 366026 394013 398263 376492 418781 909941 954114 578533 477566 312619 306537 356306 357466 382069 389439 399204 404899 458184 458655 751579 778250 40.25 68.8 1
12:57:21 2023-10-12 375901 369812 91994 89869 137359 143642 142812 141482 121986 118857 122263 124037 140315 139625 402630 429214 1261702 1246416 490415 508388 132621 113857 122324 123023 131902 129235 126260 125796 86382 87589 302168 264483 774337 756885 228093 226989 289669 293580 342742 334561 360654 364173 391940 396488 378763 416901 906614 961657 577123 477602 312619 305675 357667 356356 383250 388859 398641 406050 454441 460057 750400 777064 40.25 68.8 1
12:57:22 2023-10-12 376433 370042 91717 89942 137055 143791 142754 141984 121749 119403 121923 124346 138253 139906 402980 435937 1266573 1240608 486002 504792 132376 114550 122110 123858 131046 129394 125844 126281 86205 88037 300171 265796 752216 758529 228128 226356 291889 293282 342983 335966 363830 363627 392190 398858 376492 418781 909670 952502 578533 477530 313062 305890 356342 357466 381498 387736 396556 404899 459225 458368 749076 778250 40.25 68.8 1
12:57:23 2023-10-12 376167 369528 91978 89631 137173 143311 142812 140993 121783 118789 121753 123390 140330 139395 403200 431717 1262597 1248192 491112 504936 132437 114236 125221 123089 131944 129360 125844 126073 86087 87621 302168 265420 767511 754640 227615 226989 290329 293580 342983 334525 360582 364173 392225 396488 377554 414484 907701 961035 579942 477674 313062 305675 358206 357896 384400 387666 396628 406086 455827 460057 749631 777909 40.25 68.8 1
12:57:24 2023-10-12 376783 369862 91804 89811 137157 143742 142744 141644 122154 118721 122228 124037 138262 139555 402930 433792 1259877 1241016 488914 507829 131928 114236 125221 123089 131013 129394 125670 126247 86434 87893 298461 266172 749523 756922 227228 227024 290701 293382 344923 333870 363830 364756 392261 399226 375892 418817 906339 952502 573317 480413 313062 304958 357702 358004 381766 387701 396556 406086 459585 457330 749732 779276 40.25 68.8 1
12:57:25 2023-10-12 372580 370042 91974 89631 137398 143341 142845 141059 122019 118707 122232 123357 140218 139166 402360 433102 1262634 1250258 491811 504936 131996 114268 125256 123089 131079 129394 125844 126247 86322 87861 302168 265420 752582 752439 227580 227376 291062 293026 342983 333870 360618 365304 392225 396228 377324 414484 907972 961035 577123 482903 313284 304707 358530 358658 386033 386371 396484 406013 456361 459913 744799 776916 40.25 68.8 1
12:57:26 2023-10-12 373944 369745 91974 89631 137173 143341 142710 141026 121952 118707 122232 123422 140086 139381 401914 434096 1258808 1237117 490876 507865 132070 114236 125047 123089 131050 129394 125844 126281 86205 87893 302168 266550 746384 755655 227193 227376 290365 292241 344923 333870 363830 365012 393088 396523 375328 418781 906413 951155 579942 481808 313062 304744 358241 358912 380928 387701 396556 404119 459261 457330 750711 778722 40.25 68.8 1
12:57:27 2023-10-12 372517 370033 91877 89635 137271 143599 142951 141984 121817 118857 122042 123933 140155 139699 403032 437924 1271410 1249970 490304 507756 132192 114471 125431 123735 131046 129832 125710 126281 86322 87893 303233 266928 762267 753506 228643 226954 290365 292276 345411 333834 363830 366439 390709 398931 375292 417822 909030 953351 566367 485827 311734 306357 357702 358292 381766 385937 401031 405762 459585 458046 741145 778213 40.25 68.8 1
12:57:28 2023-10-12 373743 371868 91937 89631 137207 143541 142845 141093 122053 118789 124197 123390 140315 139166 402930 434741 1257914 1238879 492302 507865 131871 114268 125186 123631 131013 129789 125463 126315 86322 87893 302168 266928 746770 754640 227615 227729 289924 293133 345411 333870 364417 365268 392261 396687 375328 419410 905331 951155 578533 481844 312176 304958 359611 358004 383310 387701 398944 404724 459908 457330 746841 778722 40.25 68.8 1
12:57:29 2023-10-12 369961 370038 91837 89935 137192 141477 142694 141449 122154 118721 122058 123952 138262 139485 402520 437997 1267160 1249970 488987 507901 130320 114583 125117 123683 130947 130095 125430 126698 86146 87925 301425 266928 743232 752439 228678 226322 290806 293026 342983 333834 365005 365340 389236 396523 377324 420708 911731 949810 570537 484760 311073 306789 357415 357896 382228 387666 402561 405474 456825 455974 742010 778169 40.25 68.8 1
12:57:30 2023-10-12 374308 370042 91910 89659 137432 143211 142845 141093 121851 118857 124271 123966 140218 139528 402630 433151 1254347 1245256 494266 504972 132253 114236 125221 123631 131792 129394 125724 126281 86205 87833 302168 265232 748638 756885 228288 226831 288939 294963 342983 333870 365522 364756 391055 394136 378460 420708 907738 954735 579942 480377 312176 305890 358781 357643 383274 389192 400739 407672 457527 457187 749593 776879 40.25 68.8 1
12:57:31 2023-10-12 373033 372398 91908 90029 137250 143624 143050 141984 121935 119017 122124 124241 140371 139712 400478 433079 1267086 1249080 487602 507901 132248 114268 125256 123089 131112 129789 125878 126281 86441 87893 300171 265420 749038 755743 229033 226287 291911 292920 342983 333870 365005 364209 389236 397423 377625 421340 910623 948431 584170 477674 311293 306789 356592 356427 381498 389748 401919 405202 457182 457330 746077 777112 40.25 68.8 1
12:57:32 2023-10-12 376968 370033 91877 89663 137302 143446 143187 141516 121901 118741 122232 123422 140086 139430 401164 429756 1259877 1246416 489024 504936 132340 113368 122273 123023 131902 129235 126260 125831 86382 87621 302168 264296 763454 756885 227969 226831 290294 293616 342983 334525 362731 363627 391639 399198 378583 419455 908809 960187 573317 481802 313396 305746 358062 356249 384257 389404 398872 404083 454512 459445 750030 777616 40.25 68.8 1
12:57:33 2023-10-12 376967 369934 92004 89942 137149 139966 142581 141516 121817 118891 122042 124051 140086 139695 402630 435529 1263567 1241036 487257 505008 131996 114301 125256 123122 131079 129429 125844 126281 86205 87925 302168 265984 747423 758797 227615 226831 291728 292206 344923 333870 364126 363663 392261 398578 376457 418781 908009 952907 578533 477602 313062 305890 357702 358040 382379 387701 396628 405474 459261 458727 749732 777699 40.25 68.8 1
12:57:34 2023-10-12 373179 370038 91974 89663 137402 141477 143218 141709 122289 118983 122093 124037 138358 139555 402520 436829 1274387 1249933 488677 507865 132437 114268 125256 123668 131773 129616 125810 126281 86264 87936 302168 266891 749173 753651 228678 226866 290806 292001 342955 334022 360690 365340 390983 398893 377590 416865 913210 957547 578533 483318 312140 306357 356056 357753 384364 387394 400748 404612 460853 459051 740627 777149 40.25 68.8 1
12:57:35 2023-10-12 374308 370038 91974 89667 137284 143424 143149 141984 122019 118741 122232 123422 140180 139385 402630 436283 1257914 1236446 490876 505008 131996 114268 125081 123631 130980 129429 125757 126281 86205 88104 302168 266739 746279 755780 227580 227764 290568 293133 342955 333870 364417 365048 393400 398613 376457 419113 907972 951155 573317 480413 313284 304994 357738 358580 382069 387701 400325 405865 459692 457723 751467 780385 40.25 68.8 1
12:57:36 2023-10-12 372507 371873 91961 89935 137359 143825 143149 142377 121952 118823 122232 123455 140155 139499 402410 434096 1269071 1250415 489024 507756 132031 114426 125169 123089 131046 130000 125670 126315 86087 87957 302168 267307 747963 752135 228323 226831 290603 292276 343506 334022 360330 366146 391090 398928 376457 414556 911915 957315 565499 484724 311734 306357 357667 358292 384712 387088 401351 405798 459944 460057 740030 778286 40.25 68.8 1
12:57:37 2023-10-12 375827 370029 92038 89663 137397 143590 143050 141984 121851 118857 122232 123933 140185 139619 402345 435671 1258948 1235686 490912 505008 132031 114268 125256 123716 131013 129429 125670 126281 86205 87893 302168 266172 746167 756616 227228 227411 290842 292687 344815 333870 364126 365304 393400 396558 375928 419150 909104 950666 579942 482416 313062 304851 358674 358149 384127 387560 396448 407204 459908 458046 749166 778169 40.25 68.8 1
12:57:38 2023-10-12 371836 372888 91904 89635 137173 143446 143054 141026 122255 118983 122232 123966 140315 139562 402630 435117 1268962 1248446 487639 507901 132180 114236 125256 123056 131687 129394 125844 126281 86264 87833 302168 266172 749396 752051 228323 227024 290560 292206 344923 335759 362731 366439 391055 398299 375892 416901 910623 957511 578533 484760 312103 306357 357702 358580 383250 386547 401351 406197 459585 456976 738462 777112 40.25 68.8 1
12:57:39 2023-10-12 374007 370042 91910 89663 137203 143346 142879 141059 121851 118750 122294 123938 138323 139943 403412 432899 1265088 1252608 493100 504792 132341 114426 125361 123089 131079 129688 125844 126428 86500 87861 302168 265420 752582 754002 230024 227589 289888 293786 342983 335759 360618 366919 393053 395828 377590 414484 907972 965188 574305 485791 312619 305639 359575 356356 384360 385937 400073 405295 456468 460021 740261 778722 40.25 68.8 1
12:57:40 2023-10-12 369925 369862 91848 89631 137164 143533 142812 141482 121918 118625 122093 123422 140247 139361 402630 435387 1268061 1251309 488987 507901 131859 114616 124995 123801 130536 130084 125396 126664 85970 88073 305198 266739 741393 755109 229033 226322 291639 293580 342983 333834 365744 365304 389473 396488 377554 420708 911008 949984 578533 483281 310853 306789 356592 356356 382228 387666 402561 405762 457146 456329 744198 781347 40.25 68.9 1
12:57:41 2023-10-12 369637 372030 91904 89811 137359 143790 143149 141853 122323 118687 122228 124104 140430 139673 403200 432001 1268696 1259296 493212 504972 132437 114268 122209 123702 131079 129755 125844 126247 86205 87861 302168 264670 755289 751365 228288 226989 288860 294641 342983 333690 363793 367507 390400 395275 378727 418744 910586 961657 570537 486208 311073 306270 359829 355784 382069 386477 402561 405295 458102 458691 741141 777064 40.25 68.9 1
12:57:42 2023-10-12 372090 370042 91751 89631 137139 143646 142744 141773 121783 118823 122008 123933 140184 139625 402630 432705 1263567 1249970 487529 507829 132437 114393 125221 123089 131400 129755 125844 126281 86323 87861 302788 265796 752338 754603 229069 226322 290806 293786 342983 333870 366040 365304 389817 397670 377590 421304 911915 947688 573317 483862 310744 306248 359555 357036 383310 389298 402985 405902 458567 457115 746530 779276 40.25 68.8 1
12:57:43 2023-10-12 372689 369704 91940 89848 137340 144281 142812 141482 121952 118789 122127 124018 138358 139625 403200 431038 1265406 1259296 491500 504936 132437 114236 125431 123089 131944 129360 126018 126247 86205 87893 302168 264670 751359 752051 229069 226989 290329 294927 342983 336233 364123 368655 389509 395275 378727 418744 911269 961657 578533 485447 310414 306789 358746 355784 382641 387666 403454 404119 455979 460057 738082 776609 40.25 68.8 1
12:57:44 2023-10-12 374044 370038 91780 89635 136948 143646 142845 141516 121952 119022 122127 124137 140184 139660 402630 433079 1263567 1246416 487257 504972 131962 114236 125396 123089 131112 129394 126045 126247 86264 87893 302168 265608 752704 756277 228998 226287 290842 293438 344742 335614 365452 366844 389711 398401 378014 421157 910439 948249 577486 481802 311734 306789 356592 356391 382606 390677 401023 405474 457146 458010 747173 781496 40.25 68.8 1
12:57:45 2023-10-12 374162 371687 91717 89663 136948 143642 142713 141716 121749 119056 121753 124137 140247 140089 402630 431114 1271811 1258399 487382 504936 132180 114236 125343 123598 131745 129394 125844 126281 86323 87861 305516 264296 751967 752051 229746 226252 290568 293850 342983 334022 363536 365304 389236 396488 378835 418744 913210 962338 570537 482526 311073 306789 357380 355784 383179 387701 403454 405474 454477 460057 740088 778169 40.25 68.8 1
12:57:46 2023-10-12 375681 369884 91837 89931 137286 143842 142778 141644 122188 118687 122193 124004 138358 139485 403200 430423 1259840 1247303 490966 507529 132437 114236 125291 123089 131835 129693 126293 126126 86382 87741 299317 263664 756639 756885 228288 227024 290771 294028 342947 334525 364932 366544 391604 396523 378871 419410 907972 957511 581351 477566 312619 306105 358206 355286 383214 390652 400109 407389 454086 460057 747505 777064 40.25 68.8 1
12:57:47 2023-10-12 374035 370038 91717 90066 136535 143847 142581 141941 121749 119022 121753 124137 138069 139625 402630 431686 1272750 1251147 485181 504972 132529 114203 125465 123089 132142 129394 126052 126039 86323 87589 302168 264296 753786 754186 228787 226094 290745 293580 342983 334490 362731 365304 389817 398578 378799 417822 913210 960977 578004 482562 312176 306644 358029 358912 386581 390124 401132 404715 458175 459985 745900 779201 40.25 68.8 1
12:57:48 2023-10-12 377194 371873 91940 89758 137164 143411 142812 141611 122294 118934 122093 123900 140281 139528 402630 429612 1262597 1246416 490067 504972 132467 113446 122618 123056 132208 129325 126294 125865 86323 87589 302168 264296 758095 756849 228288 226989 290771 293580 342717 334561 362695 364173 392190 396488 378799 419104 907936 961657 579942 477602 312841 306321 358493 356391 384364 388859 399472 404083 455471 460057 746878 777064 40.25 68.8 1
12:57:49 2023-10-12 373110 370033 91974 89815 137391 143511 142820 141482 121986 118857 122127 123933 140315 139493 402630 433453 1272787 1248446 484664 504972 132214 114236 125325 123056 131868 129325 126052 126160 86323 87801 302168 265526 754045 753651 228288 226989 291516 292892 342767 334525 362731 368142 394123 399765 378172 418635 913136 957365 573317 483099 311478 306644 358754 357430 384364 387666 401278 404899 458291 459733 741603 778213 40.25 68.8 1
12:57:50 2023-10-12 375901 369375 92027 89841 137405 143611 142879 141482 121986 118823 122232 123422 140184 139395 402630 433007 1263530 1248192 491461 504972 132146 114236 125431 123089 131079 129394 125844 126281 86323 87893 302168 265420 755535 754070 227580 227341 290771 293438 342983 334490 360618 365268 393137 396488 377590 416865 907936 962429 577123 481092 313062 305352 358781 356391 384400 387666 398872 404724 457146 460057 747321 777064 40.25 68.8 1
12:57:51 2023-10-12 372357 370042 92037 89663 137384 143695 143149 141984 121986 118823 122232 123966 140366 139945 402630 435423 1267237 1249970 490067 509142 132146 114426 125221 123631 131161 130005 125844 126630 86205 88045 300171 267612 747118 753504 228732 227331 290665 292871 346388 333762 363648 367069 393698 396488 375328 418190 912562 956449 569147 485901 311955 306573 357702 358580 384941 386512 402861 406086 459944 458010 741141 778801 40.25 68.8 1
12:57:52 2023-10-12 369844 370038 92075 89631 137432 143341 142845 141093 122019 118625 124405 123422 140315 139166 403200 433043 1266261 1254822 493212 507829 132180 114236 125256 123089 131079 129755 125844 126281 86323 87893 300171 265164 752826 753651 227934 227729 291062 293456 342983 335759 362731 366955 393365 395863 378158 416865 909941 962392 574305 485484 312619 305460 360065 356427 385486 387930 400420 408289 457039 458941 745370 776916 40.25 68.8 1
12:57:53 2023-10-12 373825 369961 92127 89779 137677 143541 142879 141059 122019 118625 124318 123938 139077 139132 403200 434519 1257914 1243187 493071 508747 132253 114616 125221 123834 131046 129970 125810 126839 86146 87893 302168 266550 745902 756277 228678 227729 289888 294028 345655 333870 365485 365304 393114 395863 376457 420708 906614 946579 579942 481808 312176 305890 360698 357466 380928 388859 401082 405403 458866 458010 744087 778169 40.25 68.8 1
12:57:54 2023-10-12 374834 370038 91974 89910 137398 143681 142845 141516 121918 118857 122127 124170 140086 140226 403200 431150 1269071 1259296 489919 507598 132214 114236 125465 123631 131778 129789 125878 126421 86264 87893 302168 264670 751238 752051 229104 226356 290162 294470 342983 333987 363830 365304 392381 396175 378547 419118 912952 964386 571927 483135 311073 306753 358062 355927 385486 387595 404078 406050 454441 459409 740088 777909 40.25 68.8 1
12:57:55 2023-10-12 374272 369596 92037 89852 137302 143442 143338 141520 121851 118823 122127 123933 140281 139629 402630 430499 1259877 1246416 490030 504972 132437 114236 125256 123089 131745 129755 125878 126281 86264 87801 302168 263559 756148 756885 228323 227183 290806 294963 342947 334022 364932 364209 392190 396523 378871 420374 907936 957511 574707 477602 312066 306321 358241 355250 382606 389439 399790 404119 453768 458009 750400 776512 40.25 68.8 1
12:57:56 2023-10-12 372924 369708 91654 90066 136815 144127 142295 141974 121783 119412 122042 124374 140091 140120 402630 431377 1272787 1253930 485731 507865 132306 114236 125535 123089 131868 129394 126260 126247 86382 87741 302168 264296 762930 755617 228822 226709 292129 293957 342875 337247 363684 366260 389711 398751 378655 417971 913210 960297 578533 483862 313062 306789 356556 356128 384400 387701 400739 404568 455827 460057 742801 776768 40.25 68.8 1
12:57:57 2023-10-12 376148 370033 92037 89844 137398 143694 142879 141711 122019 118857 122232 124170 140315 139770 402630 430437 1263530 1248192 490378 507529 132593 113524 125605 123056 132083 129394 126294 126281 86323 87925 302168 265420 756805 754640 228093 227220 290806 294064 342983 334596 360654 364209 393400 396558 378460 417490 909260 962356 579942 482487 313062 304564 358781 357179 385247 387736 399508 407672 458494 459877 746620 778970 40.25 68.8 1
12:57:58 2023-10-12 376930 369452 91904 89968 137282 143943 143254 141644 122154 118789 122232 124170 140188 139660 402374 433919 1261665 1238879 486593 504684 130593 114426 125221 123631 131079 130005 125878 126315 86205 87925 302168 266172 751316 756922 227580 227729 290701 292927 345655 335759 364969 365340 393400 398263 376457 419446 908384 951155 581351 481844 313507 304994 358781 358221 382373 387736 396592 404724 459944 458332 751282 777112 40.25 68.8 1
12:57:59 2023-10-12 375897 369853 92070 89663 137320 143511 142858 141616 121986 118741 124232 124051 140121 139201 402630 433278 1263567 1248192 490839 507865 132180 114426 125291 123089 131046 129394 125878 126247 86205 87801 302168 265232 752170 754186 227580 227376 290294 293616 342983 333618 360654 365340 393400 396488 378460 414520 909067 965606 573317 483026 313952 305746 358674 359421 384257 387218 399326 407783 457003 460057 747210 778169 40.25 68.8 1
12:58:00 2023-10-12 373743 369596 92124 89848 137398 143607 142744 141562 121901 118866 122329 123422 140315 139435 402630 435082 1257914 1238879 493212 509015 132180 114426 125169 123598 131079 130039 125878 126698 86461 87925 302168 266928 756529 754640 227615 228278 290806 293026 343471 333870 364380 365304 394025 398632 376457 419410 907972 952502 573317 480449 313507 304994 358241 358544 382069 387736 396592 404119 459944 458691 749732 777112 40.25 68.8 1
12:58:01 2023-10-12 373748 370042 92070 89663 137432 141477 142913 141093 122053 118823 124284 123422 140315 139395 403200 433079 1263567 1248483 491811 507865 132088 114459 125256 123631 131112 129789 125878 126315 86323 87925 302168 265420 750630 754070 227615 227729 292723 293815 344815 337112 360546 366260 393257 396382 378316 417345 910181 965754 570983 484896 313062 305890 359611 357251 385068 387053 398908 405331 458426 460021 746606 778741 40.25 68.8 1
12:58:02 2023-10-12 374304 369555 92070 89848 137466 143551 142879 141654 122019 118823 124232 123422 140315 139395 402630 433919 1257914 1238879 493212 507865 131962 114537 125256 123716 131079 130095 125757 126348 86205 87893 302168 266739 747833 754640 227650 228118 291062 293026 343471 335347 364380 365340 393400 398893 376492 419446 909941 952502 573317 484011 313507 305675 358781 359397 382069 387771 398872 404724 459944 458727 752961 778603 40.25 68.8 1
12:58:03 2023-10-12 375617 369117 92037 89631 137398 143446 142782 141528 121851 119047 122267 123933 140121 139166 402630 433079 1263530 1248192 491811 505008 131996 114236 125256 123668 131769 129853 126091 126340 86323 87949 302168 265347 751848 755655 228147 227589 290701 294028 344923 336058 360654 365375 393150 396558 377625 414484 910623 963826 575228 485008 313062 304743 359323 357238 384400 386547 398908 405045 457182 460057 746606 778265 40.25 68.8 1
12:58:04 2023-10-12 374304 370033 91974 89663 137302 143659 142879 141549 122019 118891 124197 123933 140315 139346 402345 435671 1259703 1239762 491954 508972 131996 114459 125256 123631 131079 129789 125757 126348 86205 87925 302168 266550 751424 754640 227650 227997 290806 293026 343471 333870 364417 365304 393400 398299 376457 419446 907936 953852 573317 482951 313952 305387 358243 358472 384396 388717 400214 406013 459764 458511 753072 778801 40.25 68.8 1
12:58:05 2023-10-12 372879 369632 92037 89663 137192 141477 142879 141516 121935 118857 122352 124051 138358 139660 402630 435423 1269071 1248483 485424 507901 132214 114301 125378 123089 131868 129914 126052 126281 86264 87833 302168 265796 752218 752051 228323 227024 291516 292064 344923 336636 362731 366439 391019 398893 376492 416901 913210 957511 581351 483318 311955 306573 357451 359433 384364 387124 401314 406086 459944 460057 740321 778250 40.25 68.8 1
12:58:06 2023-10-12 374044 369560 92070 89663 137398 143442 143309 141654 122053 118823 124353 123422 140349 139201 402630 434706 1257914 1239200 492375 507901 132070 114459 125134 123716 131079 130130 125878 126315 86205 87925 305198 266739 747580 755743 228678 227799 289748 293858 346352 333402 365525 368142 393703 395757 376385 420562 908273 953779 571927 482344 312619 305460 360444 357718 380963 387454 401059 405367 459225 457366 747210 776768 40.25 68.8 1
12:58:07 2023-10-12 369709 369596 92070 89663 137405 143529 143149 142180 121817 118857 124197 124051 140189 139747 403200 435423 1267160 1250258 490067 508655 132162 114459 125256 123749 131050 130039 125844 126732 86263 88078 313207 267307 748832 752435 228838 227024 290731 294064 343541 333520 363316 366991 391604 398893 376457 417822 912562 956798 575714 485242 312176 306789 358781 359409 383214 387088 401387 404119 460017 460057 743094 779426 40.25 68.8 1
12:58:08 2023-10-12 374838 370042 92070 89848 137432 139825 142879 141516 122053 118857 124318 123422 140315 139201 402630 434706 1257914 1239762 492338 507938 132253 114682 125256 123867 131050 130130 126057 126914 86441 88069 302168 267080 747148 757271 228572 228332 290560 293881 346388 335486 365485 365340 393990 396175 377058 420452 907936 953852 579942 483862 312176 304849 360988 358040 381498 388859 401387 405403 460784 457366 747173 779072 40.25 68.8 1
12:58:09 2023-10-12 369961 369560 92070 89663 137514 143791 143149 141984 122019 118857 124197 123966 140189 139747 402630 435082 1266261 1248210 490067 508655 132253 114537 125256 123834 131690 130005 125757 126348 86205 87925 304117 267307 745525 752435 228838 227024 290731 293858 343506 333987 362767 366991 391914 398893 376192 417858 913030 957511 577123 484760 311955 306789 358530 360662 386033 390124 401809 407204 459836 459949 743442 781496 40.25 68.8 1
12:58:10 2023-10-12 373561 369966 92075 89663 137458 143446 143309 141806 119205 118857 124370 123966 140315 139395 400478 433012 1263567 1250295 490146 507901 132214 114268 125291 123664 131778 129789 126173 126315 86734 87925 299197 265420 751726 752439 227615 227570 290806 293438 342983 333520 362731 366146 393400 397724 378799 416901 909296 963826 578533 483354 313062 305675 359611 357466 384400 386512 399508 405367 457218 460057 747321 778169 40.25 68.8 1
12:58:11 2023-10-12 372122 370033 92007 89942 137302 143446 142879 141516 121851 118857 124284 124170 140315 139660 400478 435011 1269071 1250258 486185 507901 132248 114459 125325 123631 131868 129824 126085 126315 86643 87893 296284 265796 749053 752051 228678 227376 291600 292616 343195 334596 363280 366740 391976 400768 378510 418008 915157 958793 573317 483135 312619 306753 356485 358256 384400 387701 401956 405474 459009 459299 742764 779389 40.25 68.8 1
12:58:12 2023-10-12 376167 369857 92124 90026 137466 143546 142879 141516 122053 118857 124197 123966 140349 139660 402630 433079 1263567 1247560 490415 507901 132621 114157 122525 123056 132241 129394 126327 126073 86323 87893 302168 264670 758187 755743 228323 227376 290701 293473 342983 337662 362731 364720 392812 396558 378799 417527 910623 961035 581351 477674 313507 306573 359358 358315 385590 389439 399508 404760 457898 458049 749090 776563 40.25 68.8 1
12:58:13 2023-10-12 372616 369560 92004 89910 137398 143751 142845 141849 121986 118857 122402 124137 140315 139590 402630 434706 1270767 1249970 490415 508978 132437 114537 125431 123801 131835 129970 126052 126281 86323 88037 303233 267576 748642 752249 228892 227395 290560 292884 346878 335396 363648 367881 392011 397635 375820 418744 913210 957844 587736 485754 312176 306789 358746 359074 385486 387359 402203 406086 459981 459337 739724 779389 40.25 68.8 1
12:58:14 2023-10-12 369889 369669 92198 89848 137943 141477 143545 141984 122188 118823 124492 123900 140401 139426 402630 433043 1263567 1254785 491917 507865 132437 114236 125431 123122 131745 129755 126139 126281 86323 87893 302168 265420 752704 753506 227934 227729 290153 294064 344923 336233 362695 367213 393990 396453 378158 416901 910586 963789 575714 485242 313062 305890 359575 357179 386307 387930 399818 408252 457003 459949 744799 778058 40.25 68.8 1
12:58:15 2023-10-12 371331 370042 92037 89910 137509 143795 143149 142180 122019 118857 124370 124170 140358 139695 403318 436283 1269034 1254890 490326 508292 130779 114550 122227 123768 131802 130082 126159 126738 86441 88101 300171 267686 744955 753117 228998 227341 291833 293601 344469 336709 363280 366955 392154 402561 377446 418153 912562 960297 577123 485410 312176 306789 358746 359337 384364 387666 401351 404458 459981 460057 740554 779389 40.25 68.8 1
12:58:16 2023-10-12 374199 369121 92070 89910 137730 143624 143545 141984 122188 118857 124405 124018 140498 139465 403200 433079 1263567 1251800 492511 507901 132437 114616 125413 123801 132269 129970 126260 126577 86441 88013 303407 265796 753069 754034 228288 227729 290731 294064 344923 334256 362731 366955 393990 397635 378474 420052 915887 967124 578533 484541 313729 305782 359685 358838 384491 387489 400036 405331 457146 460057 746432 777872 40.25 68.8 1
12:58:17 2023-10-12 373579 370033 92070 89910 137492 141582 143545 141984 122019 118823 124370 123933 140371 139456 403215 435046 1259703 1239762 492338 508619 131962 114616 125256 123801 131654 130186 125844 126786 86766 88106 300171 266928 759927 755707 228323 228472 290806 293331 343471 335759 364969 366403 394544 399787 377288 420374 909260 952502 571927 482526 313952 305460 359323 358580 382033 388859 398872 405295 459981 459373 751895 777076 40.25 68.8 1
12:58:18 2023-10-12 372054 369781 92070 89877 137522 143799 143545 142180 122104 118857 124405 123933 140600 139461 403200 433043 1263530 1253893 491917 508619 132437 114426 125465 123801 131835 129970 126052 126577 86802 87925 302168 265420 752948 755042 230350 228191 292844 294577 345411 336709 362586 367364 393846 398140 378583 418080 911915 965188 570537 485154 313952 306321 359829 357466 383753 387666 400739 408907 457218 460057 744946 778169 40.25 68.8 1
12:58:19 2023-10-12 373415 369745 92070 89877 137843 143695 143545 141984 122053 118823 122437 123422 140600 139245 403200 435351 1257914 1240999 492302 508978 132253 114537 125221 123867 131079 130186 126052 126698 86205 88045 300171 266928 744503 755707 228838 228437 290329 293537 343471 333654 365005 366403 394267 398263 376457 420671 909067 953852 579942 482526 313729 305890 359829 358762 382069 388859 400073 408326 459692 459085 754607 780347 40.25 68.8 1
12:58:20 2023-10-12 375067 370033 92070 89914 137432 143646 142879 141711 122104 118857 124405 124137 140315 139625 403200 433133 1263567 1249970 493914 508972 130879 114517 122357 124043 131773 129957 126192 126563 86441 88069 302168 265649 752536 754579 228253 227729 290731 294100 344923 336636 363536 367213 393954 396523 378727 419753 918512 963789 577123 485447 313062 305890 359865 358912 383214 387088 400109 405331 457182 460057 746357 778169 40.25 68.8 1
12:58:21 2023-10-12 372852 370033 92070 89910 137539 143599 143545 141984 122188 118823 124405 123933 140392 139236 402930 434741 1257914 1239200 492338 508619 131962 114616 125256 123834 131046 130095 125810 126664 86493 88013 303123 266550 746518 756277 228643 228437 290329 293537 346143 333870 365005 366110 393954 398894 376492 420708 908884 953669 573317 484551 313062 305782 360844 358401 384396 389262 401169 408982 459728 457974 745893 778722 40.25 68.8 1
12:58:22 2023-10-12 373106 369776 92070 89910 137509 143791 143149 141984 122019 118949 122364 124142 138401 139438 403127 432935 1266890 1253538 494229 507684 132537 114583 125465 123801 131654 130005 126139 126671 87068 87893 300171 265420 752582 753117 228787 228191 290365 293743 342983 334022 364711 368096 393400 399603 378763 419410 908993 963789 571486 486208 312841 306357 360698 356391 383214 386512 401314 405367 457146 460057 741640 778169 40.25 68.8 1
12:58:23 2023-10-12 374308 369713 92295 89631 137749 143341 143342 141026 122256 118625 124439 123357 140349 138938 403200 433839 1254347 1242838 494266 507865 132253 114537 125221 123834 131400 130221 125844 126698 86205 87925 302168 266172 746032 756849 228838 227484 292310 295865 344778 335614 366189 365197 392083 396312 378691 421791 908918 956761 572354 480377 312176 306789 359288 358403 381730 389950 401314 405331 455435 458511 750141 778169 40.25 68.8 1
12:58:24 2023-10-12 372693 370042 92037 89942 137398 143646 142845 141843 121986 119056 122263 124170 140315 139695 400478 433079 1267160 1249970 486838 507865 132180 114537 125465 123716 131745 130095 126052 126577 86734 87893 302168 265420 761791 756885 229104 226989 291693 293644 344923 336233 366595 365268 390435 400419 378460 421938 910328 950482 576096 477638 312176 306789 357667 357466 382641 390604 402561 405474 458543 457043 749631 780791 40.25 68.8 1
12:58:25 2023-10-12 375369 370033 92037 89844 137398 143646 142879 141711 121851 118857 122232 124137 140315 139590 402930 429805 1259840 1248192 490726 504972 132437 114236 122240 123839 132166 129637 126091 126462 87133 87828 304104 263332 755387 758352 228857 227554 290701 294028 342983 334631 364932 364720 391976 400784 381014 419410 907664 960297 576096 477638 312841 306573 358781 355820 384400 390057 400711 404119 454441 460057 751467 777064 40.25 68.8 1
12:58:26 2023-10-12 375984 369781 91974 90066 137267 143926 143149 142377 121817 119420 122197 124203 140125 140164 402345 433079 1263567 1241881 486112 505008 131996 114268 125256 123631 131112 129789 126052 126281 86323 87893 302168 265420 751682 756885 228323 226322 292377 293169 344923 335759 364675 364173 391604 399488 377625 419446 910435 951970 571927 481423 313952 306644 359555 359932 383072 390462 399927 405902 459440 459193 752918 780385 40.25 68.8 1
12:58:27 2023-10-12 376433 369117 92136 89910 137642 143646 142820 141830 122019 119138 124318 124051 140825 139416 402980 430823 1266890 1249970 491662 508474 132629 114550 122408 123735 132199 129970 126018 126315 86323 87893 305198 265576 759182 755792 228323 227729 290842 293815 345826 334596 363234 365340 393436 397670 378763 417490 909941 963826 579942 481128 313433 305580 359611 357466 385554 388859 400109 405367 458184 458014 746275 778722 40.25 68.8 1
12:58:28 2023-10-12 375864 370033 92037 89914 137449 143703 143562 141528 122019 119056 124370 124137 140184 139629 401164 434096 1259840 1238879 490529 508619 132214 114616 125431 123834 131654 130005 125844 126315 86323 87925 301425 266550 749639 756885 227615 228278 293051 294000 346878 336124 364714 366704 394329 398122 377144 420562 909762 953742 581351 483099 313878 305639 360444 359121 382069 388611 399818 408252 459981 459373 749696 779053 40.25 68.8 1
12:58:29 2023-10-12 373304 370042 92169 89910 137398 143646 142879 141745 122053 119056 124197 124137 140315 139660 402630 435423 1270767 1252203 490067 509411 131996 114616 125256 123867 131046 130614 125670 126908 86205 88230 302221 267117 742561 752171 228998 227024 290842 293890 343541 335759 363282 367543 391914 398578 376457 418190 912562 960027 570983 485827 312176 306789 358781 359409 384100 387701 402525 404688 460053 460057 740554 779389 40.25 68.8 1
12:58:30 2023-10-12 373743 370038 92199 89848 137845 143646 142913 141516 122222 118857 124405 123422 140349 139395 402630 435387 1257914 1241036 491570 507901 131996 114649 125221 123834 131112 130255 126057 126880 86500 88069 302168 266928 751178 756056 228928 228332 290665 293850 346878 333798 365747 366075 394267 396453 376492 421047 907899 953582 578533 482562 312176 305244 360988 358580 381807 388859 401351 405403 459908 458691 749446 778722 40.25 68.8 1
12:58:31 2023-10-12 372252 370038 92037 89844 137385 143446 142845 141516 122019 118857 124370 124170 140315 139493 402630 435316 1267160 1251147 490415 509411 132180 114426 125256 123834 131112 130221 125878 126698 86205 88257 302168 267307 750332 752051 229033 227376 290842 293438 343541 334291 363830 367543 392225 399768 376457 418153 912562 957547 573317 484760 312066 306536 358530 359411 386581 390124 402094 407204 459836 460494 743780 782609 40.25 68.8 1
12:58:32 2023-10-12 374308 369781 92104 89910 137432 143646 143354 141711 122019 118823 124232 124051 140413 139528 401164 437924 1262965 1243679 494581 507756 132192 114583 122309 124024 131802 130047 126125 126772 86441 88045 302168 266739 749260 756328 228787 228402 290560 293478 343506 335759 364714 366955 394267 398893 377023 419446 907972 953852 581351 481128 313952 305890 358817 359121 382641 388859 398872 406730 459981 459409 750831 778250 40.25 68.8 1
12:58:34 2023-10-12 372517 370033 91974 89910 137428 143546 142879 141745 121986 118857 124370 124137 140315 139625 402630 435117 1269034 1251309 490415 507901 132180 114649 125378 123834 131654 130119 125878 126348 86264 87925 302168 266928 747022 751868 228998 227376 290780 293026 343541 334525 362767 367256 391976 399836 377338 418635 913136 961547 573317 485264 311956 306717 358638 359662 386581 387701 402561 404154 459728 459913 740554 781712 40.25 68.8 1
12:58:35 2023-10-12 374308 369781 92057 90026 137608 141477 143471 141840 122256 118920 122348 124070 138358 139485 402805 437379 1261457 1240979 492302 509374 132180 114550 122158 123801 131745 130119 126052 126698 86323 88134 302168 266928 747022 756616 228288 228437 290842 293438 343506 335759 364641 366403 394616 398893 377625 420708 909941 946313 581351 481128 311765 305890 358817 359121 383561 388894 398908 404724 459944 459409 750831 778250 40.25 68.8 1
12:58:36 2023-10-12 373048 370033 92070 89946 137428 143646 142879 141745 122019 119138 124405 124170 140218 139625 402345 435082 1269971 1250258 487639 509015 132248 114459 125500 123801 131902 129824 126052 126315 86323 88104 302168 266026 752826 754075 228928 227589 292129 293026 346388 336709 363684 367399 392047 400049 376492 418190 916773 961322 575228 484724 312066 306789 358781 359662 386581 387701 402240 404724 460017 460057 741676 779426 40.25 68.8 1
12:58:37 2023-10-12 374304 370033 92053 89848 137432 143446 143309 141647 122053 118857 124405 123966 140384 139625 402630 433084 1263567 1253098 492302 508619 132214 114459 125325 123834 131868 129903 126085 126315 86441 87893 302168 265420 751848 754070 228643 228083 290771 293890 344923 334022 364417 368096 393990 396523 378799 419446 910623 966590 572895 486208 312176 305854 360444 356427 385886 387930 401984 409235 457039 459949 743251 778965 40.25 68.8 1
12:58:38 2023-10-12 369961 370038 92037 89942 137405 143799 143149 142180 122053 119138 122267 124424 140189 139764 402915 435529 1268962 1253098 489115 508724 128832 114550 122273 123768 131835 129866 126159 126563 86441 88101 301425 265686 752582 755182 229782 227024 291481 296031 344923 335759 366928 366403 390435 398751 378799 422646 913210 950021 581351 483555 311514 305759 357702 357466 380928 390057 403776 406086 458579 458046 745020 780791 40.25 68.8 1
12:58:39 2023-10-12 373220 370038 92075 89942 137432 143581 142879 142018 122019 119056 124197 124170 140315 139660 402630 430791 1269071 1259517 490304 504972 132214 114268 125360 123631 131868 129824 126085 126315 86323 87925 303123 264670 752822 752051 229782 227024 290806 295650 342983 336097 364969 366146 389853 396523 378655 419191 913026 964386 571927 484198 311734 308729 358638 356249 383646 388717 404672 404119 458787 460057 739867 778286 40.25 68.8 1
12:58:40 2023-10-12 376167 369862 91974 89979 137294 143716 142710 142266 122340 119381 122329 124479 138262 139980 403127 433196 1267049 1245962 486691 507865 132180 114459 125325 123834 132166 129943 126071 126281 86382 87925 302788 265796 752338 758529 228678 227024 291925 294064 344923 333520 364969 364209 392225 399804 378194 419483 909676 953351 581351 477602 313062 306789 357667 358040 383214 390092 400109 406050 459908 460057 749732 778250 40.25 68.8 1
12:58:41 2023-10-12 373579 370033 92070 89663 137203 143782 142713 141974 122019 118857 124197 124085 140218 139625 402060 433007 1272787 1252111 485842 505008 132340 114124 125535 123089 131935 129394 126173 126281 86441 87861 302168 264670 756781 755219 228857 227290 292744 293921 342983 337589 363720 368916 391772 399942 378655 418599 913210 960297 573317 483281 313062 306789 356556 357466 384941 387736 401096 405504 458824 457979 743891 778828 40.25 68.8 1
12:58:42 2023-10-12 375691 370047 92070 89667 137432 143646 142879 141745 121969 118857 124197 123966 140121 139625 402630 430437 1263567 1248192 491112 507865 132248 114268 122281 123155 131868 129789 126085 126315 86323 87893 302168 265232 757104 754640 228288 227411 290842 293850 344923 334631 362731 365340 393990 397670 378763 416901 908009 963109 579942 480413 313507 305926 358817 357466 385554 388859 400109 407709 457933 459913 748544 779276 40.25 68.8 1
12:58:43 2023-10-12 373215 370042 92070 89663 137298 143646 142845 141516 121986 118891 124284 124137 140349 139660 401492 433488 1272787 1248446 485424 507901 129501 114517 122610 123702 132166 129991 126159 126213 86441 87981 301797 265347 759096 754186 228838 227535 292653 292616 344923 337662 363575 366919 392190 400120 378194 418117 912989 960297 578533 483318 312176 305781 356663 358616 384976 387701 401956 406086 461106 460057 741676 778838 40.25 68.8 1
12:58:44 2023-10-12 375635 370038 92070 89881 137432 143511 142913 141516 122053 118857 124232 123966 140349 139528 402630 433147 1263567 1249080 492069 507901 132345 114268 125291 123749 131835 129824 126112 126315 86323 87893 303407 265232 752582 752439 228288 227799 290806 294100 344923 333520 362767 366740 394025 396523 378460 416938 911083 965643 578533 484468 313507 305818 359721 357358 384257 387335 399963 408400 457682 460057 744983 778169 40.25 68.8 1
12:58:45 2023-10-12 372090 370042 92070 89692 137526 143690 143149 141984 121935 118891 122364 124346 138384 139808 402557 435316 1270767 1249970 489957 507684 132192 114550 125308 123716 131136 130039 125463 126348 86323 88069 303233 266928 741031 752051 229033 227430 290877 294064 343541 334022 363573 367027 391639 398928 376457 417822 912562 957547 570537 485484 312176 306789 358781 359409 383286 387394 402240 404154 459981 460057 740030 779053 40.25 68.8 1
12:58:46 2023-10-12 373183 370042 92070 89663 137574 143590 143149 141886 122019 118659 124232 123422 140176 139271 402345 433264 1263567 1250295 492511 505008 132253 114236 125291 123631 131654 129824 125878 126315 86264 87893 302788 265232 751604 754186 228323 228191 290630 294506 344815 336672 362586 366847 393882 396417 378583 417676 911731 965754 579414 483281 313062 304564 359575 359421 385211 387595 400073 405331 458714 459841 747173 778722 40.25 68.8 1
12:58:47 2023-10-12 372094 369853 92064 90091 137295 143943 143207 141874 119045 119051 122434 124037 140344 139625 402630 435387 1268696 1252645 488951 507829 131711 114649 122098 124109 130947 130437 125637 126874 86146 88045 302168 266172 744330 754070 229069 226989 290701 294028 345522 333870 367188 366661 390983 398228 378727 422242 913210 949774 580266 482867 311734 306789 358159 357430 383310 389439 403740 406050 458148 459072 744381 778213 40.25 68.8 1
12:58:48 2023-10-12 369961 370042 91945 89914 137637 143611 142879 141711 121986 119104 122402 124137 140281 139625 402630 430396 1269864 1259296 491001 504936 132437 114268 125465 123598 132041 129943 126057 126637 86559 88069 302168 264560 753069 751978 229962 227554 290701 295686 342983 334525 364932 367213 390400 399198 378835 419373 913210 963020 572795 485264 310359 306789 359287 356320 383250 388859 404672 404688 455791 460057 740088 778169 40.25 68.8 1
12:58:49 2023-10-12 374847 370033 92070 89914 137432 143611 142879 141745 119222 119022 122437 124137 140315 139625 402630 430401 1259840 1248192 490415 504936 132272 114426 125465 123716 131868 129789 126139 126281 86382 87893 299197 263991 754666 756849 228643 227341 290560 294677 342731 334525 366040 365268 392190 398263 381087 420342 907936 958939 582761 477638 312695 306608 361565 358658 383951 390462 401132 407783 458175 459624 753184 776879 40.25 68.8 1
12:58:50 2023-10-12 372852 370038 91915 89910 137060 143992 143149 142377 121986 118823 122402 124104 140163 139580 402053 432719 1278021 1255327 485278 507684 132663 114550 122357 124101 132199 129832 126226 126664 86441 87893 304447 265200 769195 754186 228803 227341 292582 293960 345302 337387 363243 366955 392190 400085 377590 417785 913210 959618 578533 484344 312176 306789 356663 358580 384364 387666 401314 406086 459944 459841 742165 779353 40.25 68.8 1
12:58:51 2023-10-12 374770 370042 92037 89631 137398 143511 142879 141516 122019 118857 124370 124018 140315 139395 402630 433043 1263530 1248446 490341 508351 132432 114236 125465 123056 131868 129789 126052 126867 86323 87925 303123 265420 752850 754070 228288 227729 290842 293868 344923 338140 362989 368142 394065 397529 378619 417971 910435 965754 571927 482487 313952 306177 359540 357430 385554 388824 400073 407672 457826 460057 749335 778722 40.25 68.8 1
12:58:52 2023-10-12 369925 369862 92087 89997 137793 141477 142778 141776 122222 119051 122434 124294 138358 139485 403090 437997 1270767 1250258 489024 508420 129174 114616 122309 123834 131910 129970 126052 127185 86441 88045 302168 266928 750143 753117 229033 227694 290842 292892 343506 334561 363793 366403 393065 400085 378691 418153 913210 960297 570537 484002 312619 306789 357667 359373 385518 387701 402525 406050 459944 457979 740371 779353 40.25 68.8 1
12:58:53 2023-10-12 375076 370033 92037 89942 137398 143646 143275 141549 122019 118857 124370 124018 140315 139395 402915 433048 1267160 1249970 492861 507865 132437 114426 125325 123631 131835 129970 126052 126637 86500 88037 302168 265732 753932 754579 228502 227978 290701 294541 345655 336709 363391 367471 394267 396523 378727 417490 911731 963789 567757 485447 313062 305890 360264 357430 384364 387088 400711 405403 457826 459733 742434 778169 40.25 68.8 1
12:58:54 2023-10-12 369781 371542 91904 89906 137364 143642 142845 141757 121986 119182 122209 124137 140247 139629 402345 433129 1268696 1249970 487529 504972 132253 114236 125465 123631 131868 130095 126052 126281 86323 87925 302168 265164 752460 754603 229711 226989 291693 294028 344923 335759 367188 366403 390983 398578 378763 422011 912562 950446 573317 481808 311734 306789 357702 357394 381498 390057 403776 406086 460200 456972 744983 778213 40.25 68.8 1
12:58:55 2023-10-12 372689 370042 91945 89667 137509 143799 143149 142180 121952 119022 122232 124137 140265 139910 402630 430432 1272317 1262517 487335 508787 132537 114360 122375 123702 131802 129832 126159 126146 86559 87977 302168 264259 752332 754186 229746 228228 290560 294927 342983 334561 364380 366368 393009 398263 378835 419373 913210 960998 579942 484206 311955 306572 357415 356356 384400 388824 403740 405762 457020 460057 739507 777320 40.25 68.8 1
12:58:56 2023-10-12 375113 369524 92025 89910 137411 143756 142896 141849 122070 118857 124284 124137 140188 139625 402630 429335 1261702 1248192 490415 504936 132398 114236 125360 123122 131902 129360 126294 126039 86559 87621 301143 263700 768001 756849 228643 227341 290842 294100 342983 337625 364380 365012 393114 398295 380797 419155 910212 961584 580613 482144 313729 306681 358638 359932 385375 390878 400675 405331 455791 459877 751134 778169 40.25 68.8 1
12:58:57 2023-10-12 372879 369776 92041 89942 138024 140071 143471 141840 119123 119148 122434 124070 138358 139520 402162 432899 1277111 1253262 485892 508619 132146 114426 125325 123872 132285 129935 126105 126315 86323 87925 302168 266513 752216 752051 229033 227376 292377 293026 343506 334596 363830 366955 392225 400999 378763 418781 914331 960297 581351 484381 312841 306789 357667 358580 385554 388824 402525 406050 459981 458014 744728 779389 40.25 68.8 1
12:58:58 2023-10-12 375332 370042 92058 89910 137424 143646 143309 141516 122019 118857 124370 124137 140413 139430 403215 433079 1263530 1249970 490803 507865 132306 114268 125325 123801 131711 130005 126052 126281 86734 87893 302168 265613 750994 759675 230187 227624 290701 293850 344923 336709 362550 366260 393811 398890 378727 418117 907701 963826 570537 485242 313507 306321 359865 358004 385554 390124 400994 405367 458543 459334 745953 778722 40.25 68.8 1
12:58:59 2023-10-12 371945 371873 91904 89997 137935 143943 143405 141907 122019 119138 124405 124170 138289 139840 403200 435316 1270835 1250221 486002 507865 132214 114426 125535 123716 131868 130005 126085 126315 86734 88045 302168 265796 762042 753117 229033 227535 292618 293026 343506 335534 363536 366991 392190 400682 378799 418190 913107 960297 581351 484551 312841 306789 356627 358544 385554 388859 402240 406050 459585 459299 742801 779389 40.25 68.8 1
12:59:00 2023-10-12 374774 369817 92070 89946 137394 143646 142879 141745 122019 118857 124405 124137 140315 139625 402630 433079 1263567 1249970 492989 504720 128930 114517 122441 123938 132108 130082 126159 126860 86559 88101 302168 265759 752780 754567 228288 228118 290842 293850 345826 337185 363500 366955 394580 397706 378763 420090 911045 965907 578533 484724 313507 305890 360444 359421 385554 387701 400994 405439 458507 459334 748076 778722 40.25 68.8 1
12:59:01 2023-10-12 374838 370042 92062 89910 137849 143646 143591 141577 122256 118857 124526 124051 140691 139395 402980 435011 1259703 1240080 493420 507865 130775 114649 125291 124038 131868 130255 125844 126698 86264 88045 302168 266550 749503 755173 228998 228437 293055 294100 343541 335759 365522 366439 394616 398893 377324 421047 911731 953669 573317 483135 314572 305674 360554 359483 385486 389571 399927 409161 459981 459733 752648 777909 40.25 68.8 1
12:59:02 2023-10-12 373944 370033 92070 89910 137653 143546 143558 141603 119155 118983 122364 124346 138935 139388 402834 432899 1265088 1249896 492977 504792 131062 114504 125325 123801 131835 129880 126057 126758 86323 88013 302168 265420 752704 755256 228323 228083 291410 293850 345411 334256 363280 367507 394580 397706 378763 417527 910623 965944 569147 485484 314348 304672 360698 357466 384364 387666 400711 408289 458220 458049 745424 778722 40.25 68.8 1
12:59:03 2023-10-12 374838 370033 92165 89910 137664 143646 143216 141843 122138 118823 124439 123933 140252 139166 402630 435011 1259703 1241918 492338 507901 132253 114537 125256 123834 131654 130221 125878 126698 86323 88138 302168 266550 750127 755707 229499 228901 292844 294470 346878 335723 366218 366811 394436 396347 377446 421791 909223 951934 571927 482526 312472 306644 360988 358508 382033 389439 402488 408944 459692 458691 747173 779276 40.25 68.8 1
12:59:04 2023-10-12 371945 370006 92361 89811 138153 143943 143613 141644 122391 118968 124492 123933 140349 139166 403200 432872 1266261 1255715 491570 507865 128967 114550 125535 123801 131902 130005 126173 126315 86382 87893 302168 265420 754055 754186 228323 228278 290560 293850 344923 334256 364700 367579 394267 396523 378799 418781 910623 965225 577123 485484 313062 305890 360408 357501 383250 387666 401031 405439 457862 460057 746293 778169 40.25 68.8 1
12:59:05 2023-10-12 374044 370042 92104 89663 137657 143646 143652 141516 122053 118659 124405 123933 140544 139166 402374 435011 1257914 1242801 492338 507901 132253 114550 122291 124280 132166 130375 126071 126894 86441 88134 302168 266891 745772 758479 228928 227589 289748 296641 344923 333870 367188 366153 392154 395863 378871 422011 908009 958560 582761 481468 313062 306789 360154 356356 381766 390057 401314 405403 455791 457012 749335 777064 40.25 68.8 1
12:59:06 2023-10-12 373743 370042 92091 90013 138087 143847 143320 141974 122019 119255 122364 124479 140121 140022 402630 430432 1272787 1257692 487727 505008 132437 114426 125535 123749 131910 129789 126294 126315 86382 87893 302168 264483 754050 752051 230462 226989 290560 295450 342983 334561 364969 366403 390400 397706 381087 419446 911780 955593 579942 483281 312103 306222 358781 356391 384400 388859 404709 404083 455791 459697 741238 777112 40.25 68.8 1
12:59:07 2023-10-12 375149 370042 92104 89942 137432 143681 142938 141745 122053 119172 124439 124379 138328 139840 402944 430145 1263290 1250816 490341 504828 128986 114438 122441 123735 132174 129959 126327 126247 86441 88004 303451 263518 766775 759604 228998 227729 291925 294713 342983 335569 365005 365304 392261 398299 381662 419483 909260 955556 581351 477638 313284 306789 359611 356427 387404 390914 401351 405045 455827 458014 749129 779002 40.25 68.8 1
12:59:08 2023-10-12 376424 370033 91910 89946 137173 143917 142879 142008 121851 119255 124197 124374 140121 139943 401492 433084 1267160 1241865 486185 507865 132214 114537 125360 123834 131868 130221 126052 126698 86382 88225 302168 265796 752582 759066 228838 227376 292618 293850 346352 336672 365230 365161 393882 399978 378389 420525 911768 955882 571927 477566 313952 306789 357702 358616 385486 389738 400073 404083 459981 460057 751097 779389 40.25 68.8 1
12:59:09 2023-10-12 375644 369826 92124 90062 137611 143943 143439 141874 122391 119085 122434 124208 138358 139590 402630 433147 1263567 1253098 491699 504972 132437 114537 125465 123834 131835 130039 126085 126315 86382 88104 302168 265232 752338 753506 228288 227799 290842 294100 344923 334490 363280 366955 394580 397670 378799 417822 910623 965225 581704 484344 313507 305890 359865 357466 385554 387701 400428 405403 457862 459299 746040 778169 40.25 68.8 1
12:59:10 2023-10-12 374044 370042 92082 89852 137535 143594 143149 142180 122053 118857 124318 124137 140401 139487 402630 434777 1260598 1241903 491954 507901 132180 114649 125291 123834 131778 130587 126057 126914 86500 88069 302168 266702 752066 757668 228537 228651 290701 293921 346878 335759 364677 366439 394580 399198 377906 421639 907936 953084 579942 483862 313507 305675 360988 358580 385216 389475 401314 405439 459981 456936 750400 777980 40.25 68.8 1
12:59:11 2023-10-12 374199 370042 92203 89910 137869 143590 143943 141984 122188 119022 124405 124137 140414 139490 403017 433079 1263567 1252148 492511 508655 132437 114537 125535 123867 131868 130039 126260 126315 86323 87925 301425 265420 753565 752439 228323 227764 290842 295034 345411 334561 363270 366403 394302 397670 378763 418153 909260 963826 573317 483281 313507 306357 359901 357466 385590 387736 400711 405367 458579 459334 744767 778722 40.25 68.8 1
12:59:12 2023-10-12 373675 370042 92070 90066 137552 143738 143998 142180 122019 118857 124318 123966 140219 139487 402410 437615 1262965 1240645 493914 507720 132410 114583 122225 123938 131802 130263 126125 126698 86323 88045 302168 266739 746193 756849 228288 228792 290560 293858 344505 336471 365817 366439 394616 399804 377590 421340 909941 953852 572969 480449 314621 305172 358817 359373 383250 389439 399826 405045 460053 458296 751895 778838 40.25 68.8 1
12:59:13 2023-10-12 375113 369961 92070 89914 137657 143646 143558 141745 122053 118891 124266 124137 140252 139528 403303 433142 1263567 1248446 491112 507901 129296 114236 122610 123631 132643 129429 126327 126281 86559 87925 302168 264670 755205 755780 228838 227764 291664 293850 342983 336075 363830 365304 393990 398299 378871 418117 909296 962429 581351 480377 313680 306573 359865 357501 386169 390021 401031 408289 459261 460013 748636 777112 40.25 68.8 1
12:59:14 2023-10-12 376747 369893 92124 90026 137513 140071 142812 141907 122222 119119 122434 124446 138496 139520 402520 435543 1263530 1241903 489024 507611 128823 114537 125465 123801 131902 130432 126173 126894 86382 88078 302168 266172 747778 759358 228128 227764 292377 293616 343541 334256 364714 365304 393436 400120 378460 420410 911915 953757 579942 477602 311801 306789 358241 358616 384136 390057 400109 404119 459981 460057 749732 779426 40.25 68.8 1
12:59:15 2023-10-12 373215 370042 92104 89938 137466 143646 143536 141745 122019 119255 124353 124170 140252 139660 402630 433147 1275500 1252111 484701 507901 132283 114268 125464 123598 132299 129824 126327 126281 86788 88037 299197 265086 755220 754186 228928 227430 293314 293850 345411 337662 364198 366955 392225 400718 378835 418781 915696 960297 571927 484381 313062 306789 357559 358616 385554 388894 402561 406086 459585 460427 742801 779426 40.25 68.8 1
12:59:16 2023-10-12 376030 370006 92064 89942 137394 143917 143010 142008 122053 119264 124353 124170 140285 139695 402345 433488 1266853 1239200 486593 507901 132437 114459 125325 123834 131778 130221 126085 126348 86323 88136 309478 265984 759401 759066 228128 227729 292377 293204 343506 334022 365005 364756 393124 400120 378460 420708 911915 952006 579942 477602 313729 306789 357738 358580 383250 390092 400711 404119 459944 460057 750831 779426 40.25 68.8 1
12:59:17 2023-10-12 372915 370042 92124 89942 137207 143716 142879 141974 121986 119056 124232 124170 140315 139660 402345 433142 1278021 1258008 485929 509120 132806 114583 122375 123768 132232 130475 126159 126563 86500 88134 302168 265796 752964 752171 229069 227519 292228 293133 343471 335569 363832 367292 392154 400120 378871 418153 914405 960027 578533 483281 312619 306789 357451 358292 386483 388894 402561 405762 458579 459369 743854 778838 40.25 68.8 1
12:59:18 2023-10-12 375296 370042 92070 90107 137632 143743 143149 142180 122019 119172 124405 124170 140219 139725 402630 433792 1262634 1238362 489455 507901 132306 114426 125325 123834 131868 130154 126294 126732 86323 87925 302168 266172 749396 758479 227969 228437 291728 293616 343541 334291 365005 365304 394580 400120 378194 420744 911269 954735 573317 477638 311836 306789 358529 359373 385486 389748 400109 404154 460053 460057 750831 781121 40.25 68.8 1
12:59:19 2023-10-12 372126 370029 92075 89942 137698 139851 143744 142377 122493 119036 122348 124070 138343 139625 402520 435461 1276202 1252074 484664 507901 132437 114236 122610 123872 132265 129970 126327 126315 86441 88104 302168 265273 753915 753651 229033 227411 292653 293169 344923 334596 363573 366439 392261 400718 378569 418190 911744 960297 573490 484381 312619 306789 357164 358580 385590 387771 402561 406197 459981 458049 742764 779426 40.25 68.8 1
12:59:20 2023-10-12 375369 369781 92082 89881 137548 143791 143149 142180 122053 118857 124353 124051 140414 139747 402630 433079 1263567 1250415 492861 504972 132253 114537 125325 123834 131868 130432 126085 126698 86323 88078 302168 265686 754544 757668 230350 228102 290701 294577 345655 337662 364954 366776 394401 398086 378763 418117 910586 965639 571927 483281 313952 306537 359865 357466 385581 387560 400073 405367 458471 459697 747136 779002 40.25 68.8 1
12:59:21 2023-10-12 372733 369970 92191 90091 137643 144044 143275 141941 122019 119221 124457 124137 138289 140453 402630 434061 1270835 1253098 490578 507865 132214 114616 125465 123867 131868 130119 126052 126874 86323 88106 302168 266928 749766 754186 229069 227535 291693 293580 344505 334561 363793 367507 392225 400646 378122 419077 913210 961387 578533 484724 312619 306789 358781 359626 387132 387666 402561 404724 459981 459661 741640 780814 40.25 68.8 1
12:59:22 2023-10-12 373934 369781 92037 89910 137623 143646 142879 141745 122104 118857 124370 124018 140281 139493 402630 433043 1263493 1250221 491588 507575 128921 114550 122441 123735 132017 129866 126159 126563 86441 88220 302168 265534 751685 755792 228288 227729 290842 294064 345790 336005 363500 366403 394544 398263 378510 418303 909904 963789 578533 481808 313729 306573 359829 357968 386405 387736 400073 405367 458184 459978 747173 779276 40.25 68.8 1
12:59:23 2023-10-12 373188 370042 92228 89942 137623 143747 142879 141907 122155 119022 124405 124170 140315 139660 402345 435529 1275500 1250221 485007 504972 132529 114236 122357 123598 131868 129755 126260 126281 86323 88072 302168 264670 755839 753651 229033 227535 293269 293580 344923 335534 364380 367213 392225 400682 378569 418153 913210 960297 571927 483281 313062 306789 356592 358508 385554 387736 402167 406050 459548 457979 742202 778213 40.25 68.8 1
12:59:24 2023-10-12 375635 369781 92041 89910 137432 143646 142879 141806 119155 118983 122364 124313 138358 139520 402520 431573 1266890 1252608 491625 504792 132329 114583 125500 123801 131868 130335 126091 126860 86382 88073 305198 265420 754055 757648 228643 227764 290842 294064 344923 334561 362368 366403 394580 398263 378799 418153 909941 964956 578533 482185 313952 306321 359865 358004 386160 388859 400675 405367 458543 459769 745709 779002 40.25 68.8 1
12:59:25 2023-10-12 371533 370042 92037 89942 137398 143646 142879 141711 122019 119022 124405 124137 140281 139625 402345 434777 1269864 1251309 489024 507829 132180 114616 125431 123834 131654 130301 126052 126874 86205 88198 303233 266928 743672 754186 229033 227535 290842 293850 344505 334291 363830 367543 392225 399768 377288 418781 913210 960027 570983 485791 312841 306789 359575 359662 386858 387701 402561 405295 462365 461365 743103 783374 40.25 68.8 1
12:59:26 2023-10-12 373024 369997 92224 89968 137711 143943 143638 141644 122425 119051 124544 123933 140315 139395 402345 432755 1263530 1252036 492861 507471 128930 114583 125500 123801 131868 130005 126139 126664 86441 88225 302168 265232 752216 753502 228288 228242 290701 294720 345411 334256 363280 367249 394267 397670 378763 418117 911269 965188 573317 484724 313729 306357 360662 358004 385518 387666 401278 405439 458579 459769 746569 779276 40.25 68.8 1
12:59:27 2023-10-12 373179 370038 92199 89910 137749 143747 143309 141745 122104 118857 124405 124018 140413 139395 402630 434741 1259703 1241881 492302 507865 132214 114583 122441 124247 132166 130375 126125 126982 86500 88101 302168 267080 752696 757668 228892 229113 290842 293850 344505 334221 366032 367256 395414 399697 378460 421340 909904 953632 573317 483245 313952 306105 360408 359662 383214 390021 400109 405403 460017 460057 756011 778213 40.25 68.8 1
12:59:28 2023-10-12 375323 370038 92256 89993 137589 143642 143220 141822 122138 119022 122434 124346 140315 139497 402630 433007 1263567 1251147 491811 507865 132432 114426 122441 123631 132083 130005 126260 126664 86441 88045 302168 265420 751387 755792 228838 227764 291869 294927 345411 336040 363784 366403 394580 398822 378763 418117 909941 963109 571927 481431 314026 306357 359865 358256 385554 389404 400675 405367 458543 459978 746275 779276 40.25 68.8 1
12:59:29 2023-10-12 375827 370042 92033 90070 137436 143681 143553 141724 122104 119138 122329 124518 138323 139805 403108 436761 1264189 1240570 491811 507720 132410 114583 122357 123834 131868 130095 126052 126664 86382 88069 302912 266550 752201 756849 227934 228083 291925 294028 343506 336471 365522 365304 394267 400085 378158 421304 910623 951898 579942 477602 314845 306789 358781 359626 383250 390021 400073 405828 460017 460057 751245 778801 40.25 68.8 1
12:59:30 2023-10-12 373138 370033 92075 89914 137849 143646 143541 141745 122138 118857 124439 123966 140349 139395 402630 432671 1263567 1251147 492511 507865 132214 114583 125500 123867 131868 130005 126052 126577 86382 88104 305198 265232 750386 752403 228288 228242 290701 294963 345655 334561 363280 367543 394616 398228 378605 418153 910586 965907 581351 484002 313729 306357 360408 358256 385518 387701 400675 405403 458507 459299 747762 779053 40.25 68.8 1
12:59:31 2023-10-12 373452 369605 92178 89935 137616 143943 143439 141907 122375 119085 122434 124037 138358 139361 402630 434132 1260598 1243122 493733 507865 132180 114616 125360 123867 131835 130448 126173 126908 86323 88198 302168 266739 749943 756009 228678 228472 290806 293850 344505 333987 365452 366439 395171 399488 377625 421340 910586 953047 581351 482562 313952 305387 359901 359662 384100 389475 400073 405367 460053 460057 751895 778838 40.25 68.8 1
12:59:32 2023-10-12 372517 370033 92070 89946 137749 143646 142879 141941 122053 119221 124405 124170 140315 139987 402630 435387 1269071 1250258 488331 507865 132180 114426 122240 123834 132166 129978 126091 126758 86559 88313 302168 266136 754055 753506 228892 227589 291925 293438 343506 335534 363830 367507 393088 400995 378655 419041 911780 960297 578533 483135 313136 306789 357667 358580 385554 388859 402846 406086 459981 460499 740298 779389 40.25 68.8 1
12:59:33 2023-10-12 376433 369776 92070 89942 137445 140154 143952 141920 122155 119022 124370 124170 140121 139525 401164 433418 1263530 1239762 486593 507865 132180 114426 125465 123834 131835 130221 126052 126698 86323 88045 302168 266172 748438 756885 228253 228278 291516 293374 343506 334022 364969 365012 393990 400682 378727 420671 911269 951970 579942 477566 314845 306789 358458 358580 383250 390021 400073 405791 459981 460057 750141 779353 40.25 68.8 1
12:59:34 2023-10-12 371764 370033 92037 89910 137428 143686 142782 141724 122222 119221 124405 124170 140315 139840 402374 432827 1278021 1254815 487492 507720 132444 114550 122441 124109 132199 130196 126260 126664 86382 87893 302168 265796 751481 753506 228998 227729 291925 293133 346878 337185 363866 367579 393365 401281 378158 419077 913210 959240 573317 486208 313062 306789 359287 359662 384976 387736 403132 405331 460053 460057 741151 781347 40.25 68.8 1
12:59:35 2023-10-12 373871 369776 92037 89993 137657 143847 143342 141941 122053 119138 124353 124170 140510 139625 402630 434132 1259877 1240645 492106 509411 132180 114649 125500 123867 131868 130255 126139 126908 86441 88106 302168 266550 745166 756314 229033 228278 289748 294999 343506 335759 366631 367256 395485 398263 377590 421974 909030 951970 571927 482903 313062 306357 360988 359662 382641 390926 401351 405475 460017 459733 751045 778801 40.25 68.8 1
12:59:36 2023-10-12 369925 369862 92124 90026 137600 140071 143539 141907 122425 119284 122434 124446 138358 139715 403090 435927 1268962 1250221 489024 508329 132437 114649 125413 123834 131868 130221 126091 126806 86323 88106 301797 266928 746279 752051 229069 227729 291693 293850 345059 334561 364380 368615 392225 400963 377625 419410 913210 960297 581351 485242 312841 306644 359829 360749 384941 388824 403168 405331 459728 460057 741676 780531 40.25 68.8 1
12:59:37 2023-10-12 373743 369669 92070 89942 137623 143847 143309 141806 122138 118891 124405 124051 140315 139395 402060 436616 1259703 1239200 493914 507901 132180 114649 125291 123834 131745 130221 126052 126698 86264 88045 301797 266739 744594 754603 228678 228827 290842 293850 343541 334022 366076 367249 395485 400085 378194 421340 910586 951934 573317 482562 313952 305602 359613 359917 386033 389808 399927 408400 463404 461586 753608 781496 40.25 68.8 1
12:59:38 2023-10-12 371873 369970 92127 90112 137428 143681 143309 141709 119091 119148 124457 124170 140315 139625 402630 437924 1269071 1250258 487368 507865 132437 114426 125535 123834 131902 130005 126260 126664 86323 87925 302168 265796 752460 753117 229069 227729 291925 293580 343506 335605 364675 367314 393365 401316 378871 419113 913107 961285 579942 484687 313062 306789 358206 358580 386713 389748 403168 404083 460017 460013 741383 781347 40.25 68.8 1
12:59:39 2023-10-12 375364 370033 92104 89910 137849 143743 143178 142379 122019 118857 124405 124170 140324 139625 402630 432777 1266853 1253098 492288 504828 132479 114583 122324 123801 132199 130082 126159 126772 86441 88045 302168 265608 752338 754567 228787 228472 290701 294605 345655 334561 363830 367399 394616 398263 378835 418449 910623 965188 573317 484551 311765 306572 360444 358256 385554 387736 400711 405403 458614 460013 746569 778722 40.25 68.8 1
12:59:40 2023-10-12 372090 370042 92070 90124 137424 143716 142879 141840 122019 118857 124405 124170 140315 139660 402630 437579 1269071 1252074 487639 509374 132340 114649 125447 123834 131902 130186 126260 126698 86441 88045 302168 266172 749776 753117 229069 227764 291925 293295 344540 335569 363830 367249 393088 400999 378799 419410 913717 961657 579942 484724 313062 306415 357702 359662 385590 388859 403168 404119 459728 459978 741383 779426 40.25 68.8 1
12:59:41 2023-10-12 375364 370033 92104 90096 137834 139961 143651 141840 119123 119002 122434 124070 140700 139520 402484 432867 1266890 1249970 492938 507865 132248 114649 122610 123834 132265 130061 126260 126698 86382 88069 302168 265420 755044 754186 228643 228437 290701 294963 345655 334561 363866 368421 394580 398299 378871 418781 911915 965606 573317 485827 313952 305530 360988 358292 385247 387736 401351 405475 459261 460013 747173 778828 40.25 68.8 1
12:59:42 2023-10-12 369925 370042 92041 89942 137458 143681 142913 141974 122104 119056 124284 124170 140315 139695 402630 435011 1267160 1250258 490142 507865 132180 114649 125431 123834 131835 130437 126052 126908 86264 88198 300193 267117 743985 752051 229069 227729 291693 293850 345023 334561 364380 368941 393400 400085 377590 419446 913210 959204 573317 485827 313062 306464 359865 360205 384941 388576 403483 408289 462438 459985 743785 783291 40.25 68.8 1
12:59:43 2023-10-12 372770 369961 92224 90091 137711 144636 143309 141806 122172 118857 124439 124346 139322 139395 402630 432037 1266261 1254673 492861 507865 132248 114426 125360 123834 131902 130039 126173 126664 86441 87925 302168 265420 752582 754186 228323 228437 290701 294677 345655 334561 363866 367579 395171 398263 378835 418781 911915 965907 573317 485242 311765 306536 360988 358580 385518 387701 401314 405439 458291 459334 746606 778722 40.25 68.8 1
12:59:44 2023-10-12 369925 370029 92070 89942 137458 143747 143309 141974 122053 119172 124318 124170 140349 139695 402630 435316 1267160 1251184 490067 508619 131996 114649 125291 124038 131079 130255 126052 126908 86205 88230 301797 266928 745384 753117 229104 227570 291693 293850 345301 334525 364417 368651 392261 399768 377338 419191 913026 960640 573317 486627 313062 306536 359685 360605 384797 388717 403740 405331 462401 460057 741676 783687 40.25 68.8 1
12:59:45 2023-10-12 372361 370033 92358 90096 137883 144140 143808 141806 122172 118857 124439 123933 140447 139395 403200 433079 1265362 1254822 492938 507865 132214 114649 125500 123834 131868 130005 126294 126698 86441 88045 302168 265420 753565 754186 228873 228472 290701 294999 345655 334561 363866 369237 394616 398263 378871 419113 911915 964165 573317 486208 313507 305279 360698 358004 384364 387701 401351 405439 458579 459299 744946 778828 40.25 68.8 1
12:59:46 2023-10-12 373479 369410 92299 89942 137918 143646 143609 141935 119317 118866 122741 124227 140798 139291 403127 436470 1259628 1245073 494618 507865 132146 114649 125291 123834 131112 130375 126057 126874 86323 88138 301797 266550 757963 756849 229069 228827 290842 293850 344505 333520 366113 367543 395800 398858 378460 422011 909941 951934 573317 483281 313729 305638 360988 359662 383250 389712 400711 405439 459692 460057 750831 778250 40.25 68.8 1
12:59:47 2023-10-12 374263 370033 92104 89942 137753 143690 143178 142379 122053 118891 124439 124170 140519 139695 402630 432764 1263567 1250295 491811 507901 132248 114459 125395 123867 131902 130255 126260 126698 86441 88078 302168 265232 755167 754070 228678 228118 291693 295127 345411 335840 363830 366439 394616 398299 378799 418153 910586 964543 578533 482903 311801 306306 359936 358040 386441 388859 400711 408944 461323 463568 745561 779238 40.25 68.8 1
12:59:48 2023-10-12 374811 369776 92161 90216 137729 144144 143452 141840 122341 119104 124405 124170 140349 139660 402410 433999 1259877 1239762 491338 504684 128944 114649 125500 123834 131868 130221 126085 126908 86382 88045 302168 266172 746293 756314 228163 228472 290701 293822 343541 334525 366076 366726 394616 400085 377891 420708 910623 955582 579942 477674 312749 306789 358817 359662 383250 389748 400109 405045 460053 460057 751282 780791 40.25 68.8 1
12:59:49 2023-10-12 375891 370038 92070 90064 137657 143716 142879 141876 122053 119138 124405 124170 140252 139625 402345 431418 1263567 1248446 490763 507865 132501 114236 122610 123089 132514 129429 126711 126281 86559 87893 302168 264296 758940 756885 229033 227764 291728 293886 342983 336346 364675 366140 393990 398893 381662 419150 911731 964632 573317 482487 313952 306753 359757 358401 386025 390736 401132 408400 457039 459334 748636 777909 40.25 68.8 1
12:59:50 2023-10-12 376167 369600 92066 89914 137389 143817 142845 142479 119189 119119 124405 124170 140218 140120 402345 432791 1263567 1240080 487985 508655 132065 114537 125500 123834 131868 130130 126173 126698 86323 88045 302788 265796 747047 758529 228323 227729 292618 293822 343506 334525 366113 365304 392261 401035 378799 421340 912562 954061 579942 477602 313507 306500 358241 358616 384094 391808 401314 404119 461434 460057 750263 779389 40.25 68.8 1
12:59:51 2023-10-12 373313 370033 92007 90193 137199 144154 142845 142041 122019 119347 122364 124379 138358 139840 401346 432254 1276332 1257119 485732 507756 129501 114583 122342 123801 132208 130005 126294 126671 86618 88101 302168 265420 750868 753618 229069 227624 293305 293616 345655 335569 363866 367839 392261 401352 378799 419113 913107 960297 578533 484381 313062 306789 357738 359698 385554 389214 403168 404439 460053 459369 740298 779426 40.25 68.8 1
12:59:52 2023-10-12 374162 369117 92070 90149 137692 143751 142858 141812 122053 119056 124439 124170 140218 139660 402345 434132 1260808 1238320 492106 507938 132031 114649 125325 123867 131902 130255 126173 126698 86382 88138 302168 266550 752050 755146 229069 228472 290603 293850 344540 334022 366113 367027 395521 398893 377625 422011 909941 951970 573317 483281 313507 306357 360988 359698 383214 389831 401351 405475 462728 459733 751319 780828 40.25 68.8 1
12:59:53 2023-10-12 369673 369889 92224 90124 137650 144044 143410 141874 122307 119085 122348 124446 140315 139625 402345 435082 1272317 1252036 490415 507901 132031 114426 122441 123972 131868 130165 126173 126698 86264 88078 302788 266928 749536 752051 229069 227729 291312 293616 345059 335569 363866 367615 392261 400999 378194 419113 913210 960297 570537 484760 312841 306608 358817 360241 385554 387771 403205 404760 459764 459334 738170 779426 40.25 68.8 1
12:59:54 2023-10-12 374126 368601 92104 89975 137825 143716 142782 142234 122053 118891 124318 124137 140349 139430 401492 436616 1259877 1238283 492027 508655 132214 114649 125413 123867 131835 130255 126085 126908 86323 88078 302788 266739 745539 755743 228323 228827 290701 294064 344540 334291 366076 366475 394652 400156 378460 421340 910623 952006 579942 483518 314845 306068 359577 360061 383107 389915 400565 408073 463075 459913 751097 778213 40.25 68.8 1
12:59:55 2023-10-12 369925 370033 92070 89989 137630 139961 143254 141840 121884 119138 124439 124170 138358 139555 402060 434132 1270909 1251221 487368 507901 132437 114459 125395 123834 131902 130039 126294 126664 86382 87925 302168 265420 752704 753082 229104 227764 293064 293169 343506 336075 364969 368126 392261 400999 378871 419446 911780 959204 579942 483318 313062 306500 357667 358580 386169 389439 403168 403834 459981 460049 743891 779053 40.25 68.8 1
12:59:56 2023-10-12 374053 369781 92037 89993 137432 143703 142858 141910 122104 118857 124457 124137 140315 139493 402630 434096 1261494 1238879 492069 507829 132237 114504 125465 123834 131835 130186 126052 126664 86323 88045 303233 266550 744513 755146 229033 228437 290568 293850 343541 336636 365784 368843 395198 398716 377748 421791 910181 953779 573317 483099 313952 306321 360916 359626 382910 390342 401023 407732 459981 459661 751467 777076 40.25 68.8 1
12:59:57 2023-10-12 371909 370033 92075 89910 137623 143747 143275 141843 122070 119187 124405 124170 140315 139660 402630 434741 1268962 1250221 490067 507865 132180 114616 125465 123834 131868 130186 126139 126874 86441 88166 302788 266928 750143 752051 229033 227694 291516 294028 344505 334596 364344 367507 392225 400999 378158 419373 913210 960297 577123 484724 313062 306572 358817 360423 385518 388551 402561 404724 459692 459299 739738 779389 40.25 68.8 1
12:59:58 2023-10-12 373930 369821 92315 90386 137830 143943 143651 141742 122425 119051 122434 124175 138358 139451 402447 432935 1263530 1249970 493640 507575 132806 114504 122342 123801 131868 129970 126091 126563 86323 87861 302168 265232 748544 753117 228643 228437 290701 294963 345411 334561 364380 368617 394580 397670 378799 419113 912562 965907 573317 486172 313507 306573 360952 358256 384364 388563 401314 405439 458543 460057 744381 778272 40.25 68.8 1
12:59:59 2023-10-12 369889 370038 92037 90066 137432 143847 142879 141941 122019 119221 122557 124137 140281 139660 402630 435011 1268962 1250258 490490 508619 132253 114649 125308 124242 131136 130653 125810 126995 86205 88230 302168 266928 740585 754034 230104 227535 291547 294963 345899 335759 367708 368291 391604 399488 378799 423883 913210 952502 573317 484344 312176 306222 358781 359086 384941 390677 404665 407783 459081 458511 744234 781496 40.25 68.8 1
13:00:00 2023-10-12 372517 370006 92191 89869 137492 143590 143545 142278 122019 118983 122434 124137 140332 139747 402630 430396 1270767 1259517 492824 504936 132437 114504 125500 123716 131902 130095 126260 126664 86441 88013 302788 264670 755535 751365 230104 227729 290731 295865 344923 334525 364969 368651 391568 396523 378871 420671 913210 960998 579942 486172 311734 306681 360372 356391 384364 390021 405571 405367 458787 460057 741141 778722 40.25 68.8 1
13:00:01 2023-10-12 374308 369785 92037 90070 137432 143882 142845 141974 121986 119255 124370 124579 140184 140120 402630 433043 1267160 1246416 486801 507865 132529 114459 125500 123834 132125 130005 126052 126315 86441 87893 302788 265420 753321 756885 229069 227024 292618 294064 345899 334525 366076 365268 391976 400433 378547 421011 912194 956560 579942 481118 313729 306753 358027 358401 386033 391462 401314 404083 459944 459841 750563 779353 40.25 68.8 1
13:00:02 2023-10-12 373443 370042 91978 90099 137522 140264 142812 142302 121986 119221 124318 124341 140281 139660 402345 431717 1276406 1253893 485117 505008 132529 114268 122441 123631 132490 130005 126294 126281 86441 87893 305198 264670 758840 752403 229069 227024 293511 294100 344923 336075 364675 367767 392225 401281 381014 419410 911780 960297 578533 483281 312841 306789 357667 358256 385554 388859 402561 406050 460094 459334 741347 778462 40.25 68.8 1
13:00:03 2023-10-12 376167 370033 92070 89910 137432 139974 143570 141840 119058 118983 122348 124327 138358 139747 402162 430441 1266890 1249896 491038 504972 132398 114537 125360 124043 131951 130061 126052 126315 86323 87893 302788 265347 754607 754603 228323 227764 290701 294513 345411 335569 363536 366403 394580 398543 378799 418153 910586 964507 573317 481808 313952 305530 359901 358256 386133 389439 400711 405367 460126 460013 749335 779276 40.25 68.8 1
13:00:04 2023-10-12 372611 370033 92070 89942 137428 143747 142879 141843 122243 119138 124405 124170 140315 139660 402345 435011 1269071 1251147 490239 508619 132180 114426 122450 123834 131902 129970 126260 126664 86323 88045 293425 266928 746068 752051 229069 227694 291693 293026 345281 335534 364087 367543 393329 401316 378727 419177 913210 960297 581351 484724 313580 306789 358746 359662 385554 388859 403161 407056 459728 459877 744537 782609 40.25 68.8 1
13:00:05 2023-10-12 375716 369961 92191 90029 137677 143943 143405 141711 122155 118857 124526 124170 140315 139708 402345 433007 1263567 1249333 492789 508474 132306 114649 125500 123867 132083 130221 126671 126315 86441 88045 303407 265232 751848 754107 228643 227764 290701 294963 345655 336040 363830 367220 395171 398858 378799 418781 910586 963826 573317 482903 313952 306573 360408 358544 386405 389178 400994 405403 458543 460336 747173 779276 40.25 68.8 1
13:00:06 2023-10-12 372054 370038 92070 89910 137623 143747 142879 141974 122019 119138 124405 124170 140413 139625 401492 434132 1269071 1252074 488752 507865 132340 114537 125430 123801 131902 130005 126792 126908 86559 88138 303407 266172 748690 753117 229069 227729 292129 293580 344505 336075 364380 368098 393088 401281 378835 419373 915659 962005 581351 484431 313062 306753 358638 359519 385953 389618 403270 407167 460017 459978 740673 779389 40.25 68.8 1
13:00:07 2023-10-12 374774 369821 92191 89881 137719 143646 143309 141611 119172 119002 124405 124137 140315 139528 402630 433043 1263567 1248446 491075 507865 132621 114616 122441 123834 132278 130039 126260 126698 86441 87925 302788 265420 751399 754640 228998 228083 292137 294963 345655 336311 363830 366697 394580 398893 378835 418781 910623 963826 579942 482185 311801 307257 360698 358544 386713 389439 400994 405403 460126 460336 745180 779276 40.25 68.8 1
13:00:08 2023-10-12 372021 370042 92058 89942 137424 143646 143309 141941 118982 118857 124405 124170 140413 139625 401492 434096 1270600 1251184 487257 507901 132437 114459 125447 123834 132183 130095 126294 126664 86441 87925 302168 265796 758859 752051 229069 227997 293262 293815 347090 337423 364235 368212 393222 401102 378014 421214 913099 960260 578533 485484 313062 306789 361843 360785 385482 387701 403168 405367 459764 463700 738170 781121 40.25 68.8 1
13:00:09 2023-10-12 372743 370042 92104 89910 137862 143747 143490 141516 122138 118857 124439 124051 140319 139166 402630 433007 1263567 1251184 491811 504972 132437 114616 125535 123834 131935 130005 126294 126664 86441 88106 302168 265420 752704 752439 228678 228437 291693 294963 345899 334561 364380 367579 395535 398263 378835 418781 911915 965907 577123 485827 313952 306357 360988 358292 385211 387736 401314 405475 458579 462515 748122 779053 40.25 68.8 1
13:00:10 2023-10-12 373570 369925 92224 89968 137961 143943 143613 141840 122391 118687 122434 124018 140315 139201 402630 435671 1262965 1239200 493212 507901 132180 114583 122225 123867 131654 130255 126052 126995 86323 88078 302168 266911 745288 754676 229069 228827 290701 294135 346878 335759 367188 366991 394616 396523 378158 422609 907936 951970 581351 482562 313062 306789 360736 358580 382910 390057 403168 405475 459944 459085 747173 778722 40.25 68.8 1
13:00:11 2023-10-12 371764 370033 92070 89910 137879 143646 143507 141516 122053 118741 124405 123422 140315 139201 402630 433007 1267160 1252111 492511 504972 132437 114459 125360 123834 131868 130221 126260 126577 86382 88045 302168 265164 751604 753651 228678 228437 290842 294963 345411 334561 363866 368132 394580 398263 378835 418781 912562 965907 578533 485191 313952 306536 360844 358401 384797 387595 401132 405295 459045 459661 742434 778169 40.25 68.8 1
13:00:12 2023-10-12 373206 370038 92070 90030 137834 144544 143507 141482 122222 118741 124439 124313 138496 139166 402345 435671 1259703 1242838 492375 508351 131996 114649 125256 123834 131745 130221 126085 127287 86323 88230 302168 266739 756013 755707 229069 228827 290701 295414 344505 334256 366631 367249 396128 398928 378194 421974 909941 951934 573317 483281 313729 306321 360988 359698 383214 390057 401314 405511 462691 460057 749039 778213 40.25 68.8 1
13:00:13 2023-10-12 369925 370042 92070 89942 137649 143747 143342 141843 122019 118857 124284 124170 140315 139995 402060 430504 1268135 1259517 491774 507634 132214 114426 125360 123834 131902 130095 126260 126630 86382 87925 296284 264483 752826 751519 230139 227729 290806 295507 345302 337387 365230 368363 394013 396417 380942 420228 913099 964349 573317 485988 311734 305759 360408 356427 384364 389738 405152 405331 456825 460057 740736 778648 40.25 68.8 1
13:00:14 2023-10-12 374843 369777 92070 89942 137432 143681 142879 141711 121986 118857 124232 124170 140315 139660 402630 429841 1259877 1248192 489024 504936 132437 114459 125500 123834 131902 129789 126260 126315 86382 87925 302168 263595 755412 756885 229033 227764 291693 295901 342983 334596 366631 365375 393400 398613 382237 422011 910623 957584 576096 477638 313507 306789 359865 356356 384364 391223 402240 405367 455791 459769 748599 776768 40.25 68.8 1
13:00:15 2023-10-12 373415 370042 92070 90193 137501 144101 143149 142770 120536 119454 122232 124784 140142 140652 401492 430396 1276406 1255715 485731 504972 132437 114268 122441 123664 132208 129978 126508 126671 86880 88037 304151 264328 755889 755655 229605 226884 292192 295271 344633 336311 364932 367543 391604 400718 381640 421326 913717 963020 573317 483318 312736 308524 359555 357753 385590 389475 403168 403834 457218 462478 744946 778250 40.25 68.8 1
13:00:16 2023-10-12 375910 370033 92295 89946 137800 143992 143149 142180 122053 119138 124439 124137 140401 139708 402630 430094 1263567 1249080 490378 507865 132467 114459 122525 123664 132299 130005 126294 126315 86500 88045 305198 265420 756101 754640 229033 228278 292137 294999 343231 336582 365005 365340 394580 398893 381895 419446 909941 961035 574707 480377 313952 306644 360156 358293 386461 391081 401205 408400 458076 463313 753072 780347 40.25 68.8 1
13:00:17 2023-10-12 376632 370042 92104 90099 137565 143935 143744 142770 120784 119138 122402 124203 140286 140049 402410 436064 1266261 1239200 488331 507865 132180 114459 125570 123834 131868 130255 126206 126820 86323 88138 302168 266468 751972 758529 228323 227764 291969 294028 346878 334525 366372 366439 395207 400120 378496 420379 910623 946579 579942 481128 313952 306357 359577 359698 383250 390057 400711 405367 460053 459805 751363 778838 40.25 68.8 1
13:00:18 2023-10-12 371195 370042 92328 89946 138101 143646 143475 141528 122222 118823 124439 123933 140349 139400 402630 432666 1267160 1257504 492338 507865 132162 114537 125395 123834 131902 130221 126294 126732 86441 88198 302168 265200 751726 753618 229069 228472 290842 295657 343471 334561 364419 368918 395198 398609 378763 419300 911805 966481 577123 486062 313952 306717 360844 358256 384400 387701 401956 409527 458291 459733 744381 778722 40.25 68.8 1
13:00:19 2023-10-12 373698 369817 92390 89946 138109 143646 143575 141516 122205 118741 124526 123390 140384 139035 402630 435671 1257914 1245530 493420 507634 131962 114649 125465 124071 131835 130255 126085 127321 86323 88230 302168 266172 748753 755743 229069 228472 290568 295450 344505 333987 366928 367284 396128 397670 378194 422048 909941 953315 581351 483281 313507 306573 360988 359121 382945 390057 403132 407805 460017 460057 748803 778213 40.25 68.8 1
13:00:20 2023-10-12 370368 370033 92332 89942 137909 143646 143541 141516 122222 118857 124439 124170 140349 139430 402345 432398 1267160 1257655 493563 507634 132214 114616 125395 123867 131902 130039 126294 127199 86441 88343 302168 265200 752826 753117 229640 228651 290701 295514 345899 337662 365930 369618 394315 397706 378907 421377 913030 963373 573317 487243 312030 306789 360988 357861 384364 387736 404996 405511 457182 458014 739507 778169 40.25 68.8 1
13:00:21 2023-10-12 372584 370038 92104 89975 137883 143616 143309 141778 122053 119255 124405 124203 140121 139625 402630 433048 1257914 1248192 493914 504972 132031 114616 125413 123867 131868 130255 126085 126664 86323 88045 302168 265526 750146 756849 229069 227764 290842 295937 344742 334022 367188 366439 393400 396523 381698 422946 910623 957547 579942 480413 313062 306789 359324 356391 385486 390975 402269 408326 456361 459624 748965 778020 40.25 68.8 1
13:00:22 2023-10-12 373597 371873 92224 90124 137428 143948 142824 141920 122019 119255 122329 124584 140281 140085 401492 433043 1268696 1248192 486112 507634 132248 114649 125430 123867 131902 130005 126294 127111 86323 88078 302168 265420 752338 756314 229746 227183 291925 294549 343471 334561 367969 366439 391962 399804 378835 423920 913210 951155 582761 481431 312176 306292 358781 358580 383250 391808 404996 404724 459908 459733 742544 779389 40.25 68.8 1
13:00:23 2023-10-12 375901 370038 92070 89942 137466 143747 143309 141745 122019 119056 124405 124170 140315 139625 402345 430432 1263567 1249080 491461 508747 132340 114459 125535 123834 132083 130255 126294 126873 86500 88078 302168 265232 749371 754640 228678 228472 291728 294470 343506 336618 364711 366146 395211 399240 381640 419191 912133 965754 573317 482487 314621 306753 360264 358436 386569 390604 401278 405403 459297 459877 750030 779276 40.25 68.8 1
13:00:24 2023-10-12 376433 369790 92070 89946 137643 144048 142913 141974 122053 119172 124232 124203 140218 139660 401492 435529 1263567 1239200 486593 508655 132214 114649 125500 124038 131902 130221 126294 126732 86382 88198 302168 266403 745692 756922 228323 228472 292618 293644 344540 334561 366113 365375 395207 401316 378799 421675 911915 952006 573317 477674 312749 306789 357919 359698 384364 390057 400711 405331 460053 459373 750831 779389 40.25 68.8 1
13:00:25 2023-10-12 373775 370038 92104 89975 137657 143681 143309 141516 122053 118857 124439 124170 140349 139430 401492 433048 1263567 1250295 491811 507865 132214 114268 125535 123834 131902 130130 126294 126732 86441 88078 302168 265082 755535 756328 228822 228581 291516 295271 345400 337662 363684 367399 395584 398716 378691 419373 910623 965944 581351 483746 315029 306789 359541 358544 386169 388611 401205 405475 459225 459841 746643 776526 40.25 68.8 1
13:00:26 2023-10-12 373779 369781 92070 89942 137657 143646 143342 141745 122087 118857 124353 123966 140252 139201 401492 433792 1258808 1239237 493212 508388 132031 114649 125291 123867 131654 130255 126052 127049 86323 88078 302168 266172 748500 754676 229069 229023 290877 293850 345059 334525 366113 367284 395840 399453 378496 421675 910623 946579 581351 482903 311801 306141 360444 360241 383250 390057 400456 409527 459800 461365 753608 780940 40.25 68.8 1
13:00:27 2023-10-12 374226 370033 92104 89942 137883 143716 143376 141724 122019 118857 124405 124085 140349 139435 402345 433048 1263567 1251184 491811 507344 128888 114550 122525 124076 132232 130117 126226 127185 86559 88166 302168 265310 752704 755767 228838 228508 291728 295034 346633 337662 363830 367543 396128 398893 378871 419264 910623 965944 578533 485484 311801 306573 360988 358580 385554 388859 401387 405475 459261 460049 743597 777112 40.25 68.8 1
13:00:28 2023-10-12 372852 369776 92104 89942 137875 143642 143490 141528 122087 118789 124492 123900 140510 139166 402630 434096 1258911 1241881 493914 507829 132111 114649 125431 124124 131868 130186 126052 126995 86323 88198 302168 266662 744315 755707 229069 228792 290701 293779 344505 336471 366595 367507 395800 399453 378424 421681 911731 953669 573317 483099 313952 306681 360591 360025 386033 390426 401169 407660 459981 459733 749039 780385 40.25 68.8 1
13:00:29 2023-10-12 372141 369745 92291 90128 137585 143843 143220 142312 119220 119104 124370 124170 140378 139660 402630 435046 1269864 1251147 490415 507598 132329 114616 125325 123834 131868 130061 126260 127253 86382 88198 302168 267307 754803 753618 229033 227729 291445 294100 345023 334525 364380 368355 393690 400963 378158 419410 913210 959581 578533 484724 313062 306789 359829 360169 385482 388824 403740 405331 460017 460057 740554 780531 40.25 68.8 1
13:00:30 2023-10-12 373143 369781 92519 89848 138293 143541 143583 141139 122138 118591 124492 123390 140447 139166 402630 435529 1257021 1245492 494618 508315 132146 114649 125431 124005 131745 130221 126052 127199 86382 88138 312831 265796 749629 756849 229499 228191 292930 296275 346560 336709 367859 366811 394172 397458 378691 423098 911482 956049 572354 481772 313507 306608 360699 357394 382570 390604 403132 405439 457003 459697 749867 778169 40.25 68.8 1
13:00:31 2023-10-12 372252 370033 92070 90066 137619 143847 142879 141941 122070 119022 122402 124170 140281 139660 402630 432971 1268658 1249970 487183 504972 132214 114616 122324 124206 132174 130221 126294 126664 86441 88045 302168 265420 752460 755077 230265 227535 292582 293850 345899 334525 367708 366403 392154 400085 378835 423282 913210 951828 585579 481092 312841 308524 358781 358544 384328 391808 404385 404688 459908 459805 750511 782497 40.25 68.8 1
13:00:32 2023-10-12 375099 370038 92104 90066 137849 143847 143309 141941 122104 118857 124405 124170 140413 139625 402630 429809 1267160 1249970 491075 504972 132806 114268 122779 123924 132597 129909 126649 126180 86500 88101 302168 265654 759269 757271 228928 228261 293278 295135 345411 336582 364344 366668 395171 398858 378835 419410 908993 967124 573317 481431 312458 306789 360372 358544 386713 390021 401314 405439 459908 463168 750400 777076 40.25 68.8 1
13:00:33 2023-10-12 375901 370042 92070 90066 137818 143939 143545 142377 122188 119221 124405 124341 140379 139708 402345 433757 1263493 1239200 490876 508710 132214 114616 125360 124124 131868 130437 126260 127049 86382 88198 300171 266550 744455 756277 228323 228792 292137 293868 345301 334525 366335 366955 395283 400682 378727 421974 911915 953315 573317 483518 315292 306572 359685 360315 384221 389879 401132 408363 459872 459949 751895 779389 40.25 68.8 1
13:00:34 2023-10-12 371691 370042 92070 90244 137819 143992 143545 142377 122188 119104 124405 124413 140366 139734 402345 434096 1270872 1251147 487602 504972 132621 114616 122357 123834 132299 130186 126260 126698 86441 88045 302168 266818 762151 752435 229746 228083 293866 293580 344746 336075 364932 367543 393954 401316 378871 419446 911744 960297 573317 484724 313062 306789 359555 360205 386405 389404 403740 404724 460053 462442 746261 781085 40.25 68.8 1
13:00:35 2023-10-12 373579 370033 92070 89942 137753 143847 143309 141974 122188 118857 124405 124137 140315 139493 402345 434096 1261665 1239163 493212 507901 132529 114616 125465 123834 131868 130437 126173 126874 86441 88198 302168 266888 744315 754603 228998 229183 290630 294677 347861 336636 366598 367399 395656 398716 378619 422462 911557 955095 581351 483245 313507 306357 360988 359626 385486 390771 403132 407805 460053 458332 749631 779389 40.25 68.8 1
13:00:36 2023-10-12 371459 370033 92295 90099 137948 143939 143545 142377 122019 119138 124370 124170 140362 139942 402345 435387 1267160 1250221 488987 507634 132437 114649 125465 124124 131745 130221 126052 127532 86323 88230 300193 266928 742686 752970 229746 227729 291445 294963 345578 334525 364969 368651 393726 399768 378158 420374 913210 957547 577123 486208 313062 306789 359865 360749 384364 388824 403776 405367 462691 460057 744148 783687 40.25 68.8 1
13:00:37 2023-10-12 373743 369781 92070 90066 137973 143939 143545 142377 122138 119221 124492 124170 140490 139729 402630 432971 1257914 1248192 493175 504670 132180 114616 122342 123834 131902 130159 126440 127049 86788 88343 300171 265122 757857 756328 229605 228297 291551 297897 345655 334525 367708 366955 394315 397392 381947 423846 911232 957511 574707 481055 313396 306789 359865 356391 383250 391808 402561 405403 457111 460057 749129 778169 40.25 68.8 1
13:00:38 2023-10-12 373188 370042 92070 90099 137428 143917 142879 142008 122019 119420 122232 124460 140315 140120 402630 433007 1269864 1246416 486112 507865 132437 114616 125500 124235 131910 130221 126294 126908 86500 88198 304447 265576 752582 756885 229746 227341 292618 295034 345899 334525 366076 365304 392225 400999 378835 421602 912562 946579 579942 477602 313729 308888 358495 359375 386581 392252 402378 407494 459800 459588 749993 783166 40.25 68.8 1
13:00:39 2023-10-12 375035 370033 92070 89942 137972 143847 143110 141843 122019 118857 124405 124137 140413 139625 401164 431430 1268696 1253098 490927 504828 132537 114583 122441 124024 132199 130082 126159 126664 86441 88045 302168 265902 752704 756291 228767 228083 291516 294963 346071 338619 363720 367507 395485 398858 378871 418781 908993 963789 581351 483281 313952 306789 360663 358580 386713 388859 401278 405439 459548 463532 747173 779276 40.25 68.8 1
13:00:40 2023-10-12 374007 370038 92075 90099 138081 143847 143309 141941 122138 119138 124405 124104 140315 139493 402345 434096 1258019 1240645 493212 508351 132214 114682 125430 124157 131902 130437 126173 127321 86441 88230 299197 266550 746042 754640 229033 229183 291657 293850 344505 334490 366338 367292 396119 399800 378316 421791 910181 953816 572354 483099 314845 306681 360988 360423 384364 390604 401314 410110 464248 460057 751895 778250 40.25 68.8 1
13:00:41 2023-10-12 371728 369862 92124 90152 137862 143917 142896 141974 122222 119056 124370 124170 140319 139660 402630 435387 1270909 1250258 489024 507865 132306 114649 122342 123834 132083 130255 126294 126698 86441 88198 302168 267377 758782 752970 229069 227764 291516 294028 345301 335569 364675 367579 393400 401316 378727 419410 913210 960297 578533 485447 313062 306789 359035 360749 386133 388859 403776 405367 462691 462478 739738 779426 40.25 68.8 1
13:00:42 2023-10-12 375003 370042 92295 90099 137653 144018 143309 141974 122104 119138 124439 124170 140315 139660 401492 435529 1263567 1238283 489419 508619 132437 114649 125500 123867 131868 130186 126173 126786 86559 88069 299197 266704 749017 757941 228537 228687 292476 294541 347615 336947 366448 367953 395764 399768 378460 421974 912133 955131 573317 483281 312458 306573 360699 360061 383250 390057 400994 405475 462655 459769 750141 778250 40.25 68.8 1
13:00:43 2023-10-12 369600 370033 92070 89946 137619 143847 143114 141843 122104 119138 124439 124170 140413 139660 402345 435423 1268135 1251184 489024 508747 132437 114649 125535 123867 131910 130221 126260 127199 86441 88230 302168 267307 747599 751588 229104 227764 291728 294064 345059 335534 364417 368651 394315 401316 378194 419410 913210 960297 579942 484760 313062 306789 359901 360461 386153 389156 403483 405295 459908 462660 743251 782609 40.25 68.8 1
13:00:44 2023-10-12 373179 369776 92362 89942 137800 143681 143309 141843 122087 118857 124405 124137 140315 139395 402345 433910 1259703 1243679 494581 507611 130949 114616 122276 124143 131835 130389 126159 126860 86441 88134 302168 266739 746518 754676 229069 229183 291374 294534 344988 334490 366668 367507 395512 399942 378194 421974 909978 951970 570983 483281 312458 306321 360988 360241 383250 390021 400711 405475 462691 460057 751363 778764 40.25 68.8 1
13:00:45 2023-10-12 369564 370033 92070 90066 137615 143817 142913 141941 122053 119138 124405 124170 140315 139660 402060 433910 1270909 1250258 490415 507865 132306 114616 122273 123867 131902 130130 126294 126732 86441 88198 300171 267377 748156 752051 229782 228118 292377 293456 345301 335534 364932 368651 393400 401630 378510 420081 912989 960151 579942 485300 313507 306753 361346 360025 385989 388859 403740 405367 460053 462478 745295 781638 40.25 68.8 1
13:00:46 2023-10-12 373925 370038 92070 89946 137969 144303 143960 142278 122138 118823 124405 124137 140388 139478 402345 433012 1263567 1251184 491811 507865 132437 114616 122342 123834 131902 130221 126294 126698 86441 88106 302168 265420 755044 753506 228998 228472 291445 295414 343471 336618 364380 366403 395499 398893 378871 419410 910586 963826 581351 481468 311801 306789 360952 358580 386749 390057 401314 405439 459908 460730 751045 777076 40.25 68.8 1
13:00:47 2023-10-12 371987 370033 92070 90066 137843 143734 143545 142377 122019 119022 124405 124170 140401 139764 402345 434167 1269071 1252074 489024 508747 132437 114649 125430 123867 132265 130221 126327 126961 86441 88230 302168 266928 750751 753432 229856 228226 292121 293921 345436 335934 364823 368471 394172 401174 378655 419446 911780 960297 578533 484431 313952 306789 359540 360495 385590 388894 403629 405367 462691 460013 744675 779426 40.25 68.8 1
13:00:48 2023-10-12 373707 370042 92104 89963 138072 143747 143414 141941 122138 119056 124439 124170 140349 139528 402630 433129 1267160 1252074 491424 507865 132248 114649 122441 124038 131902 130221 126173 126698 86500 88198 302168 265714 753317 754070 228838 228472 291560 294677 346597 335569 364675 367579 395485 398893 378871 420689 910623 965225 579942 483318 313952 306789 360699 358580 386441 388859 401314 409818 458973 463605 748562 779238 40.25 68.8 1
13:00:49 2023-10-12 372517 370033 92295 90099 137840 143716 143309 141974 122019 119138 124232 124137 140247 139660 401492 434096 1272787 1251184 488677 505008 128986 114550 122525 124076 132498 130117 126192 126772 86500 88134 302168 266670 750281 753081 229746 228083 292172 293438 345023 338619 364675 367543 393954 401281 378799 419155 917090 960297 581351 484724 313062 306789 359810 360205 386133 388894 403740 404724 460053 459877 742764 780568 40.25 68.8 1
13:00:50 2023-10-12 374299 370033 92070 89938 137753 143716 142913 141745 122053 119056 124405 124170 140315 139395 402345 433012 1263567 1249370 491811 508351 132524 114268 125430 123834 132265 130255 126294 127199 86441 88198 302168 265420 754133 754070 228998 228278 291516 294999 345655 336346 364380 366991 396128 398893 378871 419113 911721 967050 573317 483862 314845 306753 360808 358436 387150 389879 401169 405295 459548 460694 749335 777112 40.25 68.8 1
13:00:51 2023-10-12 371459 370029 92075 89942 137653 143716 143275 141974 122104 119264 122364 124379 138323 139416 402520 436761 1273481 1253538 489919 508961 132537 114583 122324 123867 131868 130255 126173 127177 86677 88198 302168 266928 752096 752051 229891 228137 292377 293850 345578 335569 364969 368651 394029 401316 378496 419483 913210 960297 573317 485827 313062 306789 359901 360785 385554 388859 404115 405403 462329 459334 741676 780568 40.25 68.8 1
13:00:52 2023-10-12 373666 370033 92104 89979 137849 143716 143309 141745 122053 118857 124405 123933 140315 139430 402060 433048 1267160 1252111 491811 504972 132180 114426 125430 123867 132083 130221 126294 126732 86441 88078 306505 265164 752094 753538 228678 228901 292129 295371 346633 337662 364235 367953 395620 398751 378691 419227 910402 965907 573317 484760 312494 306789 360736 358833 386677 389404 401387 405511 459908 462333 747173 779276 40.25 68.8 1
13:00:53 2023-10-12 372915 369781 92075 89942 137753 143847 143309 141711 122053 118857 124439 124051 140315 139201 402345 434132 1259703 1239237 493212 508747 132214 114682 125360 124038 131902 130472 126173 127259 86323 88198 302168 266172 743471 754676 229069 228988 291728 293850 345059 334525 366668 367579 395840 400120 378763 422048 910586 954025 581351 483318 312749 306573 360988 360495 383286 390639 401351 405511 462691 461365 753497 781384 40.25 68.8 1
13:00:54 2023-10-12 373962 370033 92104 89942 137753 143747 142782 141724 122053 118857 124405 124051 140121 139430 402345 433012 1263567 1250258 491112 507865 132248 114459 122525 124247 132199 130194 126474 126806 86559 88101 302168 265310 758621 755767 228928 228297 291374 294963 343506 336618 365005 366704 394329 398893 382201 420374 910623 965680 563300 480413 312494 306789 360734 358580 387330 391223 401351 405439 458579 460371 749696 777112 40.25 68.8 1
13:00:55 2023-10-12 376213 370033 92104 90099 137657 143852 142913 142008 122493 119138 124318 124170 140218 139660 401492 435529 1266261 1240999 489024 508655 132214 114649 125535 123867 131902 130255 126294 126698 86382 88138 302168 266657 747537 759066 228678 228437 293064 294064 346878 334561 366631 367579 395800 400718 378763 422011 910623 953351 573317 483862 315292 306608 361860 360605 384833 390497 401132 405295 462510 459624 752240 778801 40.25 68.8 1
13:00:56 2023-10-12 374765 370033 92104 89975 138120 143716 143216 141974 122053 119056 124353 124170 138323 139416 402374 432759 1266150 1249970 492787 507720 132571 114616 122441 124143 132174 130221 126294 126698 86441 88078 302168 265499 752460 754691 229033 228508 291728 295271 346315 334596 364417 368391 395764 398928 378871 419410 911915 966663 570537 485827 311801 307257 360663 358580 386133 388859 401387 405511 459261 462478 743597 779276 40.25 68.8 1
13:00:57 2023-10-12 372915 369781 92070 89942 137879 143716 143178 141528 122087 118857 124439 124085 140218 139201 401492 434096 1256238 1239237 492338 509106 132180 114682 125413 124038 131868 130437 126206 127532 86323 88230 302168 266550 747754 754640 229104 229183 290701 294506 347861 336672 366894 367292 396263 398157 378619 423135 910402 956523 580266 482758 313729 306789 360988 359662 383214 390629 403629 407805 460017 460057 747210 780385 40.25 68.8 1
13:00:58 2023-10-12 371569 369817 92446 90182 138068 143943 143617 141920 122375 118886 122434 124037 138530 139696 402630 433043 1263567 1256204 494154 509106 132214 114459 125430 123834 132299 130117 126294 126664 86441 87925 302168 264670 752460 752051 229104 228923 290701 295450 345411 334561 366113 369835 394016 397706 381087 421675 912562 963826 573317 486972 312841 306789 360988 358004 384976 387736 404725 407805 458543 460057 740554 778272 40.25 68.8 1
13:00:59 2023-10-12 373179 369560 92392 89635 138240 143241 143774 141130 122172 118625 124474 123422 140447 139206 402060 435529 1257914 1245530 492302 504936 132253 114649 125325 124439 131868 130255 126057 126914 86618 88343 302168 265054 761634 756168 229640 228137 290665 295507 346878 334291 367708 367543 394302 396523 378619 423920 910586 956834 573317 482562 313952 306753 360988 358004 383214 391223 403776 407841 457218 459049 750511 778722 40.25 68.8 1
13:01:00 2023-10-12 369925 370038 92070 90037 137692 143917 143309 141974 122019 119138 124405 124170 140315 139910 402345 433124 1267160 1250258 488677 507575 132070 114682 125291 124038 131145 130472 126085 126995 86441 88045 305198 265420 746050 754039 230497 227519 293871 294506 343506 333520 367969 369206 392261 400120 378907 423920 911817 952502 579942 485534 312176 309106 359613 358869 385214 389915 404555 409130 459800 459193 745379 781496 40.25 68.8 1
13:01:01 2023-10-12 373779 370042 92137 89975 137657 143930 143342 141974 122019 119056 124439 124203 140315 139805 402630 432136 1261166 1251309 490816 507455 132806 114583 122610 124109 132232 130298 126454 126982 86500 88045 302168 264296 754176 759434 229676 228156 291551 296843 344923 334631 367635 366991 393990 398299 382778 423319 910623 957584 574707 482487 313507 306536 360444 356427 383286 391808 402598 405403 458065 460057 748636 778415 40.25 68.8 1
13:01:02 2023-10-12 373779 369632 92108 90131 137552 144000 143149 142377 121884 119255 124318 124579 140185 140216 402630 433079 1267160 1246416 486149 507901 132248 114649 122324 123867 131935 130290 126327 126732 86382 88078 300171 265420 752170 756922 229782 227535 293511 296224 343541 337112 368046 367292 392011 400433 380761 424073 914294 952429 576096 481286 313062 308960 359143 358797 383286 392430 404996 407999 459836 460057 749335 779463 40.25 68.8 1
13:01:03 2023-10-12 374308 369713 92251 90058 137750 140044 143844 142377 122256 119119 122434 124275 138440 139603 402199 428978 1263530 1248192 490067 504936 128898 114550 122441 123801 132551 130039 126711 126315 86916 87925 300171 263478 759360 756922 229104 228118 292172 296224 342983 336618 366076 366110 393990 398893 383049 421340 909067 961657 574707 477638 313952 306789 360408 357466 386713 392084 402203 405403 457146 460013 751282 778169 40.25 68.8 1
13:01:04 2023-10-12 375901 369781 92070 90099 137432 143917 142845 142401 121986 119420 124405 124579 140281 140085 402360 433079 1267160 1242801 486149 507901 132437 114649 122240 123834 132308 130186 126260 126698 86863 88310 302168 266026 752460 758920 228963 227943 293369 293957 346878 337423 366412 366225 394580 401013 378763 421938 911731 956560 579942 481118 312714 306789 358781 359519 384058 391188 401314 404724 460017 460057 751245 779389 40.25 68.8 1
13:01:05 2023-10-12 372616 370042 92075 89942 137745 143847 143338 141974 122019 119056 124405 124170 140281 139625 401456 433079 1276406 1253893 484664 504972 132621 114504 122610 123834 132490 129789 126327 126315 86441 87925 302168 264670 756266 756433 229104 227764 293511 294720 345655 336547 364969 368096 394231 402517 381051 419446 915622 961657 571927 484344 313507 306789 358781 359339 386461 389808 403483 407056 459908 463313 742361 782609 40.25 68.8 1
13:01:06 2023-10-12 376433 369560 92104 90066 137911 143913 143309 141911 122019 119056 124318 124170 140315 139664 401492 435529 1263530 1243679 490267 508724 128944 114616 122357 124143 132451 130333 126192 126948 86677 88134 303407 266172 754583 756849 228323 228437 292744 293708 344505 334525 366631 365340 394329 401174 378799 421974 913030 953315 581351 477602 312749 306789 358781 359303 384364 391188 401314 404724 460053 460057 752961 779426 40.25 68.8 1
13:01:07 2023-10-12 372616 370042 92104 90004 137653 143817 143309 141974 122104 119056 124232 124170 140315 139865 402360 433079 1276406 1252074 484664 507865 132621 114459 122525 123834 132490 130095 126294 126281 86863 88045 301425 264670 759096 753117 229104 228278 293546 294207 345899 336582 364969 368651 393436 402569 380761 420379 916998 962265 579942 484235 313729 306753 358602 359483 386569 389986 403740 404119 460053 460694 746511 781085 40.25 68.8 1
13:01:08 2023-10-12 375891 370033 92104 90099 137432 140174 143437 142266 119091 119182 122348 124360 138358 139520 401966 435420 1265088 1240533 489024 507865 132214 114616 125535 124280 132166 130047 126260 126874 86981 88138 302168 266628 746293 757993 228678 228278 292334 294100 345023 334561 366631 366403 394616 402289 378835 421974 912562 954025 579942 477638 312749 306644 358817 359662 384670 392084 401314 405331 460053 460057 751245 780531 40.25 68.8 1
13:01:09 2023-10-12 372879 369193 92231 90066 137883 143825 143342 141974 122188 119022 124405 124170 140315 139660 401492 433079 1275500 1252074 484664 507865 132621 114649 122525 123834 132673 130130 126327 126698 86559 88045 302168 265232 754589 755182 230053 228191 294058 293957 345899 338269 364787 368471 393811 401174 378691 419410 914972 961657 584262 485154 313507 306789 358458 359881 386713 389156 403629 404724 462365 460694 742471 779389 40.25 68.8 1
13:01:10 2023-10-12 375823 369709 92127 90281 137581 144250 143173 141974 122155 119255 124439 124460 140218 140071 401346 433043 1267160 1242801 487308 504828 132437 114649 122240 123867 132308 130221 126294 126698 86441 88138 302168 265796 751804 758529 229069 228278 293546 294064 344505 337625 366631 366110 392225 401281 378871 421974 911780 952006 571927 477602 313507 306608 358781 359616 384400 392395 403168 405331 461434 458049 749463 779426 40.25 68.8 1
13:01:11 2023-10-12 373179 370029 91978 90288 137207 140531 142845 142468 122019 119571 122387 124579 140121 140316 401456 430432 1276406 1254822 485387 504720 129182 114583 122863 124076 132539 130117 126610 126597 86971 88101 303123 264524 761590 753502 229711 227024 293546 296224 345826 339098 365485 368319 392261 401316 382237 420562 913753 960998 579942 484551 313507 306257 358493 358544 386713 390021 403776 404119 458579 460371 744983 778838 40.25 68.8 1
13:01:12 2023-10-12 375717 369749 92104 89938 137662 143847 143689 142008 122019 119138 124439 124170 140319 139660 401492 429756 1263567 1248446 490415 507865 132467 114616 122610 123834 132299 130005 126711 126281 86916 87893 300171 263923 758566 756885 229069 228437 292172 296224 344923 338619 366076 366439 394580 400085 382778 420379 912784 962873 574707 480268 314845 306789 360844 360699 387114 391941 402342 405295 458184 460694 751895 779276 40.25 68.8 1
13:01:13 2023-10-12 372915 369781 92362 90099 137875 144118 143309 141974 119155 119182 122364 124551 138358 139555 401346 432935 1276295 1255946 488068 507720 129085 114616 122357 123834 132422 130221 126508 126792 86500 88106 302168 265796 748570 751868 229640 228118 293305 293822 344505 336346 365005 367579 393990 402517 381087 419483 915622 962338 574707 484724 313507 305759 358241 358797 386713 390021 403776 404119 460017 460694 745863 779389 40.25 68.8 1
13:01:14 2023-10-12 373944 370033 92075 90099 137779 143847 143342 141941 122087 119138 124439 124170 140315 139660 402360 432398 1263567 1248446 491075 505008 132535 114459 122694 123716 132548 130005 126711 126348 86831 88078 300171 265420 753407 755743 229534 228741 292370 295399 346633 337492 364823 366296 395306 400277 380906 419300 910439 963789 581351 481092 313989 306572 360699 359337 387294 391223 401351 405439 459800 460730 747578 777112 40.25 68.8 1
13:01:15 2023-10-12 372734 369781 92262 90157 137963 144250 143672 142103 122459 119284 124405 124374 140447 139660 401492 436652 1274387 1252074 485805 507865 132467 114583 122441 123867 132208 130221 126294 126698 86949 88078 300171 265796 762650 752051 229782 228278 293959 293273 344505 336582 364969 368651 393990 401952 381087 419446 914437 961657 579942 484896 313507 306789 358493 359662 386749 390021 403776 404154 460017 460730 744983 779426 40.25 68.8 1
13:01:16 2023-10-12 375076 369821 92083 89979 137982 143834 143545 142377 122053 119138 124439 124170 140316 139729 402630 431753 1263567 1248446 490378 504972 132713 114236 122948 123957 132631 129943 126805 126213 86677 88134 302168 265232 759881 755655 229605 228332 291547 294713 343436 337123 366928 367256 394580 400085 383049 421974 912562 962983 576096 481691 311801 306789 360988 358351 386749 392119 402561 405439 457182 460371 752648 779376 40.25 68.8 1
13:01:17 2023-10-12 376167 370042 92070 90099 137657 144035 142879 142468 121935 119420 124318 124579 140184 140036 401492 433147 1267160 1242801 486149 508972 132437 114649 122291 123867 131902 130221 126294 126941 86441 88138 302168 265984 752216 758529 229069 227802 294697 294100 344540 334596 366113 365340 393400 401316 378871 422011 913210 955772 573317 482191 313952 308851 358674 359554 384833 392252 403763 407783 459836 460021 752648 780568 40.25 68.8 1
13:01:18 2023-10-12 373980 370042 92231 90099 137879 140025 143532 141974 122019 119056 124405 124551 138328 139416 402089 430244 1263457 1249970 491699 504828 129051 114583 122525 124143 132299 130255 126294 126698 86441 88101 312956 265420 750077 754640 229033 228472 291988 295306 343506 336618 364969 366403 394652 399804 382237 420374 911269 963826 581351 482487 312494 306789 360444 358616 387603 391223 400986 405475 459261 460730 751579 778250 40.25 68.8 1
13:01:19 2023-10-12 375901 369781 92070 90099 137657 144118 143342 142238 122019 119164 124405 124579 140349 139660 401492 433165 1263567 1239237 489024 507901 132253 114649 122441 123901 131902 130472 126294 127029 86441 88198 302168 266172 751606 757993 228678 228472 294279 294713 347861 338349 366634 367435 395692 401138 378655 421828 912755 955168 573317 482526 313189 306357 360698 360749 386581 389773 401314 405475 462728 460057 754644 779463 40.25 68.8 1
13:01:20 2023-10-12 375143 369826 92349 90124 137963 144044 143672 141907 122425 119300 122434 124446 138358 139625 402345 433129 1264977 1253994 492265 507829 132437 114682 122441 124247 132448 130255 126294 126732 86441 88230 302168 265232 752582 754186 229069 229023 290630 295450 343506 336582 364417 367543 395800 398928 378907 419410 910623 965261 571927 482940 312714 306789 360988 358616 387294 390021 401387 405475 459944 460730 748914 777112 40.25 68.8 1
13:01:21 2023-10-12 374121 370038 92104 89975 137883 143917 143342 142008 122053 119056 124474 124170 140349 139995 402060 434096 1261702 1241016 491954 509899 132437 114682 122357 124071 131935 130501 126474 127266 86939 88496 302168 266928 752444 756328 228928 229530 292058 294820 345436 334561 366668 367579 396106 401031 378691 422609 911915 953351 581351 482648 314845 306321 360988 360785 384400 390914 401118 405439 463381 458014 753720 779426 40.25 68.8 1
13:01:22 2023-10-12 373907 370042 92264 89967 138014 140401 144130 142199 122222 119221 124474 124203 140451 139840 402557 433079 1267160 1252111 491811 508655 132248 114649 122441 124124 132117 130255 126327 127029 86441 88110 305198 265420 753688 754107 229033 228827 291516 295450 343541 337126 364969 366991 395836 400120 381931 420374 911269 965261 578876 481844 314918 305759 360988 359662 387912 391223 402561 405511 459981 461771 749076 778286 40.25 68.8 1
13:01:23 2023-10-12 376167 370042 92137 90099 137905 143917 143452 142008 119155 119255 124439 124374 140315 139664 402410 436307 1267793 1240645 491811 507720 132548 114616 122441 124143 132232 130514 126294 126995 86441 88230 305198 267035 749144 757811 228838 229023 291925 294135 347861 337185 367188 367579 396709 400120 378799 421681 909941 952006 581351 483318 313952 306573 360736 360495 384400 390949 401387 407841 462728 459841 750831 778838 40.25 68.8 1
13:01:24 2023-10-12 369961 369781 92396 90099 137830 143817 143342 141974 122087 119138 124405 124170 140349 139660 402060 434167 1269071 1252111 490415 508655 132248 114649 122408 124242 132299 130255 126294 126908 86441 88230 302168 266928 745567 752051 229817 228118 291925 294100 345614 337662 365230 368399 394329 401948 378691 420562 915807 961547 573317 485644 313952 308524 360444 360495 385590 388859 403161 408944 462728 460694 739738 780568 40.25 68.8 1
13:01:25 2023-10-12 375360 369857 92285 90215 138058 140174 143439 142165 122256 119153 122434 124446 138599 139520 402484 435457 1263493 1239237 489455 508852 128898 114682 122357 123901 132117 130472 126294 127362 86559 88263 302168 266172 746581 755780 229104 229218 290701 295450 345543 334561 367188 368132 396795 400120 378799 422683 910623 954061 581351 483281 312749 306789 360988 360785 384094 390639 401956 407841 462728 460057 751282 779426 40.25 68.8 1
13:01:26 2023-10-12 371987 368605 92328 90099 137913 143817 143689 142083 122087 119172 124353 124203 140155 139695 402630 434777 1270946 1252148 489024 507901 132432 114682 125464 123867 132083 130255 126294 126941 86618 88343 302168 268175 751117 753618 229998 228332 292511 294613 348317 337185 365857 369502 393954 400120 378496 421340 915009 960297 578533 486208 313580 305973 362117 360641 384400 389475 404996 405439 463709 459805 739215 781749 40.25 68.8 1
13:01:27 2023-10-12 374369 369893 92318 90029 138256 143847 143613 141941 122222 119148 122690 124104 140510 139361 402630 435671 1261457 1242764 492302 507829 132146 114649 125465 124209 131902 130402 126260 127083 86441 88198 302168 267225 743830 756328 229711 229183 290842 294963 347861 334256 367708 368060 395764 398228 378799 423883 910586 956085 581351 483208 313729 306789 360736 359880 383179 391188 403740 408706 459981 459733 746841 779353 40.25 68.8 1
13:01:28 2023-10-12 369889 369682 92358 90128 137840 144118 143574 141920 122426 119420 124578 124546 140413 139957 402630 436761 1272317 1253426 489464 508815 132444 114616 122610 124109 132415 130354 126508 127362 86729 88134 302168 265796 761620 754034 230497 228156 292334 295378 343506 335759 368230 369474 393823 400085 378799 424221 913717 955205 579942 486898 313062 306222 360662 359373 383179 390021 405858 405367 459944 460057 740261 779353 40.25 68.8 1
13:01:29 2023-10-12 371195 370042 92321 90066 137840 143943 142782 141920 122188 119138 124578 124170 140510 139634 402630 431342 1268098 1259480 493914 507829 132621 114649 122441 124038 132299 130437 126294 126874 86500 88198 302168 265164 752704 752546 230068 228792 290842 295901 345899 335534 366595 369799 394257 398609 381640 422279 913136 965069 573317 487478 313062 308524 360844 358365 385482 389986 405858 407805 457826 459588 742200 779276 40.25 68.8 1
13:01:30 2023-10-12 372552 369781 92070 90160 137800 140304 143570 142595 119222 119367 122434 124651 138358 139945 401841 432827 1269753 1248192 485658 504972 132364 114616 122694 124247 132265 130186 126294 126874 86559 88166 302168 265654 752216 756885 230104 227535 293269 294470 343506 334596 368230 367507 392190 400085 378871 424522 913210 951155 580266 481772 312841 306935 360065 359373 383250 392395 405571 405331 459944 458977 747173 779426 40.25 68.8 1
13:01:31 2023-10-12 373179 370042 92041 90070 137615 143917 143309 142008 122104 119221 124405 124579 140281 140085 402630 430360 1272713 1259296 488493 507634 132398 114616 122441 123834 132208 130095 126294 127077 86559 88166 302168 264378 752329 754039 230967 227589 292334 296627 345655 335934 366412 368176 392646 399591 382742 421304 915807 963109 573317 484724 312509 307150 359865 357968 385554 390462 406146 405331 457146 460013 738389 777662 40.25 68.8 1
13:01:32 2023-10-12 376360 371873 92191 90310 137668 140337 143539 142401 122104 119420 124405 124546 138289 140036 401456 433147 1267160 1242764 488184 509862 132437 114616 122408 124124 132265 130255 126294 127015 86559 88198 302168 266172 751972 758493 228998 228437 294692 294100 344988 335534 367188 366368 393403 401316 378871 422609 913210 956122 581351 477638 312678 308524 359323 359662 385247 392395 401351 405331 462655 458014 753720 780531 40.25 68.8 1
13:01:33 2023-10-12 373048 370033 92070 90070 137428 144118 142879 142401 122222 119138 124492 124460 140315 139660 402060 432443 1277984 1253893 486331 507575 129590 114550 122863 124173 132631 130047 126751 126772 86971 88134 302168 264524 755509 754186 229746 227729 294407 295092 345826 337220 365744 368355 394544 401316 381604 420525 914400 962338 579942 484344 313507 306789 358493 359626 386749 390021 404385 404688 459981 460730 746790 780531 40.25 68.8 1
13:01:34 2023-10-12 376213 369560 92261 90190 137653 144118 143309 142496 122341 119104 124370 124341 140413 139660 402060 435615 1263567 1241016 489024 507865 132621 114649 122291 124124 132208 130437 126294 126874 86500 88198 302168 266781 749144 757956 228838 228472 294279 294100 345301 334561 366631 366368 394616 401316 378799 421974 913210 954025 573317 477602 312749 306789 360065 360713 384976 391773 401314 405331 462655 459769 753720 779426 40.25 68.8 1
13:01:35 2023-10-12 373313 370033 92358 90099 137875 143917 143342 142266 119319 119182 122741 124637 138496 139715 401310 433016 1277111 1255327 487455 508924 132621 114616 122441 123834 132299 130250 126474 126981 86500 88166 302168 265984 761520 754042 230104 228278 294279 294064 345023 336311 364969 368355 394065 402481 381051 420671 911780 961657 571927 484724 313507 306789 358781 360205 386713 390021 403813 404119 460053 459805 746261 779426 40.25 68.8 1
13:01:36 2023-10-12 375214 370047 92295 90070 137883 143847 143541 141974 122188 119138 124405 124170 140413 139493 402630 433079 1267160 1248446 490415 504972 132501 114459 122610 123834 132548 130095 126677 126664 86559 88198 302168 265755 756554 756291 229499 228546 292370 295507 345644 336983 364787 367105 395584 399907 380906 419264 911878 965907 581351 481808 313189 306572 362117 359590 387840 391188 402240 409198 459800 463168 751579 778801 40.25 68.8 1
13:01:37 2023-10-12 369781 369970 92224 90128 138023 140141 143943 142770 122391 119685 124492 124374 140384 139747 402345 438531 1272317 1252074 490415 507865 128986 114583 122441 124239 132299 130528 126294 126698 86441 88198 302168 267307 749536 752435 229746 228437 291854 294100 345578 336311 364969 368615 393954 402199 378835 420076 911780 960977 571927 485447 313507 306789 359865 360749 386713 389439 403776 405367 462691 460694 745203 781121 40.25 68.8 1
13:01:38 2023-10-12 374272 370042 92070 90074 137883 143882 143541 141974 122188 119138 124439 124170 140315 140093 401492 433084 1263567 1249333 491811 508747 132398 114583 122694 124247 132473 130285 126192 126947 86618 88134 302168 265310 753104 756328 228928 228437 292102 294677 343506 336618 364677 366955 395175 399733 382778 419446 911444 963789 573317 480377 312714 306789 360952 359373 387294 391773 402203 405439 458543 462478 749696 779276 40.25 68.8 1
13:01:39 2023-10-12 372253 370042 92404 90182 137827 143992 144182 141974 122222 119255 122434 124374 140451 139660 401492 435222 1276406 1252074 485387 509015 132501 114649 122610 123834 132514 130437 126711 126698 86618 88198 302168 265420 754398 753506 229746 228242 293226 294028 343471 336618 366040 368355 392812 402199 382778 420671 914437 961035 573317 484724 313729 306900 358781 359121 387294 390639 404709 404724 459908 461376 742507 779426 40.25 68.8 1
13:01:40 2023-10-12 375979 370042 92358 90099 137905 143817 143651 141840 119252 119255 122535 124551 138743 139840 402374 430289 1267086 1251752 490890 507684 129117 114583 122694 124242 132299 130437 126294 126908 86559 88310 304151 265714 770217 755173 229033 228827 292334 295865 346842 336582 364932 367579 396394 400049 381051 421289 911915 966590 580266 483281 314621 306789 360663 359373 387876 390021 402240 405511 459944 464223 748803 778250 40.25 68.8 1
13:01:41 2023-10-12 371987 370033 92299 90255 137879 143952 143774 142302 122256 119255 124439 124460 140447 140085 402345 435316 1269071 1252111 490378 509374 132437 114715 125535 124242 131868 130688 126173 127151 86441 88263 302221 267349 744518 753117 230104 228278 292618 294677 346341 334596 366076 369763 394544 400646 378460 421340 911780 960297 573317 486898 313952 306222 359577 360821 385518 390021 404996 405439 464036 459841 745295 783724 40.25 68.8 1
13:01:42 2023-10-12 372248 369853 92419 90091 138198 144144 144139 142103 119269 119085 122811 124241 140740 139361 402630 432976 1267160 1259296 493212 508351 132467 114649 122441 124143 132299 130255 126327 127532 86559 88263 302168 265796 752704 753651 229069 229183 291925 295901 343541 335534 364932 368651 396723 399453 381087 419446 911791 966590 579942 485484 312678 306789 360988 359121 386713 389439 402525 407805 459944 460730 744652 777112 40.25 68.8 1
13:01:43 2023-10-12 372888 370042 92354 90103 137875 143716 143689 141920 122256 119056 124439 124170 140447 139497 402630 434096 1261665 1241918 492302 508619 132180 114682 125500 124157 132166 130501 126091 127178 86729 88166 302168 266777 745539 756328 230123 229559 291925 295722 348354 334525 367708 368651 396358 399204 378799 424184 911269 956085 574753 483135 311765 306789 360772 360205 383250 391259 403813 409031 460053 459733 747210 777112 40.25 68.8 1
13:01:44 2023-10-12 370745 370047 92299 89942 138336 140071 143808 141745 122392 118857 124613 124137 138743 139423 402630 431686 1268962 1258399 493563 504972 132306 114649 122441 124038 132299 130221 126294 126995 86500 88106 302168 265082 752704 752051 229746 228827 290701 295901 345790 335569 366631 369835 394580 398263 381087 421974 912562 963789 580266 487243 313062 306789 360663 358580 385247 388859 404996 407805 459585 459805 741640 779276 40.25 68.8 1
13:01:45 2023-10-12 373479 369781 92553 89881 138336 143646 143808 141093 122222 118857 124613 123966 140413 139381 402374 432827 1259370 1246267 494581 508206 132410 114583 122357 124314 131802 130480 126260 127015 86441 88198 302168 265127 746428 756812 229711 228888 290630 296807 345790 337662 368230 366991 394293 397706 382778 423920 910623 957584 576096 481540 313952 306789 360734 357430 384364 392395 404725 405403 457182 460057 748599 777616 40.25 68.8 1
13:01:46 2023-10-12 373707 370042 92104 90090 137952 143935 143545 142377 122138 119255 124405 124374 140189 140309 401492 429720 1272750 1261346 491038 509142 132437 114649 122441 123867 132332 130221 126294 126873 86500 88198 302168 264670 752579 751365 231216 228083 291445 296807 344923 335569 366668 367579 391976 398893 382778 421938 913210 963789 573317 485410 312176 307185 360698 357968 385590 390914 403664 405403 457898 460013 738425 777112 40.25 68.8 1
13:01:47 2023-10-12 374308 369308 92251 90182 137929 140137 144003 142377 122256 119119 122434 124413 138440 139599 402484 430360 1263530 1247523 493212 504720 132437 114649 122240 124038 132299 130437 126474 126982 86441 88106 302168 264967 748891 760039 229746 228278 290630 296843 345899 334561 367969 367284 394580 398263 382237 424221 911915 957584 574707 481808 311801 306008 360627 357466 383250 392119 403813 405439 457862 459805 749166 778722 40.25 68.8 1
13:01:48 2023-10-12 372689 370042 92104 90099 137869 144101 143446 142377 122053 119255 124232 124579 140405 140239 401492 433259 1268962 1249970 486149 507575 132437 114649 122357 123867 132299 130290 126294 126880 86880 88343 300171 265649 749659 756703 230391 228145 293127 294695 346878 337662 367859 366368 392190 401316 378871 423926 914331 952502 578876 482487 313284 309360 358674 359121 384976 392430 403446 405331 460017 457979 749335 779426 40.25 68.8 1
13:01:49 2023-10-12 375259 369966 92224 90066 137883 143917 143342 141806 119155 119264 124578 124374 140413 140008 402060 429469 1263530 1249080 490415 504720 132621 114537 122525 123834 132673 130005 126745 126315 86618 87893 301143 263514 756354 756885 229585 228641 292618 295657 344923 336653 366631 366439 394616 399768 383049 421340 910623 955593 576096 482487 311801 305759 360952 358256 386749 392119 401059 405439 457218 460694 751282 778722 40.25 68.8 1
13:01:50 2023-10-12 375635 369524 92104 90103 137428 143917 142879 142302 121986 119255 124232 124374 140184 139890 401492 433043 1268696 1244074 485892 507756 132571 114583 122441 124143 132232 130389 126192 126860 86618 88198 302168 265420 751682 757993 230053 228191 292985 294963 344505 337625 366631 366296 392261 401316 378871 423246 914331 952502 581656 477674 313507 306257 358817 359339 385518 392430 403813 405331 460017 459334 750141 779426 40.25 68.8 1
13:01:51 2023-10-12 375360 369740 92295 90215 138591 143852 143342 142008 122138 119138 124439 124460 140349 139660 401492 429156 1263567 1248446 491112 504972 132621 114649 122525 124038 132673 130255 126711 126698 86852 88138 301143 263664 772898 757993 229782 228472 292618 295937 344923 338619 367188 366955 394616 400085 383319 422609 913030 961657 576096 481092 311836 306008 360988 357754 386749 392466 403168 405475 457218 460371 752388 778722 40.25 68.8 1
13:01:52 2023-10-12 375901 369776 92070 90251 137830 140467 143604 142727 119123 119483 122434 124651 138461 140211 402199 432935 1267049 1242801 486149 507901 132248 114649 122610 124124 132208 130221 126327 126908 87014 88343 302168 265796 753932 758529 229943 228278 293226 294963 345023 335605 367188 366439 393400 402253 381087 422946 911780 952006 581351 480377 311801 306935 358817 360205 385554 392466 403776 405331 460053 459334 750178 781121 40.25 68.8 1
13:01:53 2023-10-12 375807 370038 92104 89942 137883 143917 143309 141876 122053 119255 124439 124203 140315 139660 400514 429796 1265362 1248446 490378 504972 129118 114426 122694 123834 132856 130005 126954 126315 87099 87893 302168 263736 763219 756849 229782 228472 292837 295657 345411 337126 366113 366991 395485 399800 383319 420708 910623 962429 581351 480377 313952 306789 360952 359409 387603 391834 402269 409835 458291 463968 750030 779238 40.25 68.8 1
13:01:54 2023-10-12 376397 369740 92224 90343 137707 140174 143309 142204 121986 119255 124405 124551 138323 139660 401456 433079 1266261 1243679 488331 507901 132214 114649 122357 123867 132518 130255 126294 126908 86559 88198 303407 265796 750272 756922 229069 228437 292334 294135 345023 334596 366668 366403 393990 402234 378907 422011 913030 954772 581351 477638 311801 306257 358817 358797 384976 392430 402525 405009 460053 458014 751319 780568 40.25 68.8 1
13:01:55 2023-10-12 371800 370033 92037 90193 137428 144224 142879 142434 121851 119337 124232 124374 140121 139660 401791 431413 1276406 1254822 486256 504720 129182 114517 122694 124024 132856 130082 126610 126738 87197 88101 301821 264150 753670 753651 229746 227376 293994 295614 345899 336582 366040 368651 392261 401685 382092 420708 914437 961035 578533 484381 313507 306257 358781 358580 386749 390639 403850 405045 459261 460730 742507 779389 40.25 68.8 1
13:01:56 2023-10-12 376433 369776 92070 90193 137462 144118 143609 142199 122019 119255 124232 124579 140315 140120 401492 433079 1266261 1242838 486185 507901 132248 114649 122357 123901 132208 130221 126327 126908 87137 88198 302168 265420 751972 758529 229104 228118 292370 294756 344540 335569 366928 366403 393400 402253 380782 422011 911744 951970 573317 477638 311836 306257 358817 359662 385247 392430 403776 405331 460053 459369 749076 780568 40.25 68.8 1
13:01:57 2023-10-12 372325 369781 92011 90288 137428 144189 142879 142761 122323 119415 122364 124790 138358 140176 401383 431573 1278147 1257119 485241 507865 132432 114459 122610 123867 132332 130194 126711 126664 86559 88198 302168 265232 754472 754186 229782 228472 293262 294100 343506 338379 366076 368132 392261 402234 382237 420708 915659 961035 581351 483354 311765 306685 358781 358833 386749 391223 403813 405045 459261 460730 745782 779389 40.25 68.8 1
13:01:58 2023-10-12 376433 369121 92104 90288 137879 144053 143309 142434 122053 119289 124353 124493 140315 139695 401492 433079 1266261 1242565 487373 507901 132214 114649 122375 123901 132385 130562 126327 126908 86559 88230 302168 265420 750143 756922 229069 228472 292815 294100 345059 335569 367188 366146 393990 401352 378907 422646 914331 956158 581351 477674 311836 306222 359358 359375 385554 393018 402561 408326 462401 459913 755003 783166 40.25 68.8 1
13:01:59 2023-10-12 373579 370033 92258 90124 137516 140271 143207 142333 122307 119221 124405 124170 140315 139660 400932 432735 1276406 1253930 484701 505008 132806 114459 122525 123867 132673 130255 126711 126698 87229 87925 312831 264670 754032 752439 229817 227764 294443 294999 345655 336618 366076 368651 394338 402855 382237 420708 914437 961657 579942 484381 313507 306257 358781 359373 387330 390639 404422 405045 460017 460730 742507 779463 40.25 68.8 1
13:02:00 2023-10-12 375360 369453 92299 90131 137883 143817 143575 141974 122087 119138 124526 124170 140349 139660 402630 431758 1266261 1250295 491112 507901 129448 114517 123117 124076 133223 129991 126907 126563 86944 88166 302168 265232 759388 757941 229640 228472 292653 295901 343231 338619 366931 366847 394580 400120 383319 422048 914169 955593 576096 480413 311836 305759 360988 357718 386749 392466 403168 405439 457218 460765 751969 775977 40.25 68.8 1
13:02:01 2023-10-12 372552 369605 92087 90255 137398 144180 142938 142698 121817 119518 122263 124784 139931 140351 401492 430129 1276406 1255715 485351 504972 132467 114537 122525 123834 132332 130039 126745 126348 86559 87925 300171 264296 757337 754579 229782 227376 293546 296850 345411 338619 366113 368427 392261 401352 382778 421340 915659 962429 573317 484344 313729 307185 358529 358293 386749 390639 404422 404724 458615 460765 747210 778838 40.25 68.8 1
13:02:02 2023-10-12 375094 370033 92104 89942 137657 143917 143309 141974 122053 119056 122399 124551 138358 139416 401930 429013 1263457 1249970 490865 504864 129806 114471 122779 123631 132639 130005 126954 126315 86736 88101 302168 264670 756344 754676 229104 228367 292929 295450 343231 336618 367188 366733 395207 399800 383049 422011 910623 955593 582761 480377 311801 306789 360444 357501 386441 392430 403168 405245 457182 460694 750263 778169 40.25 68.8 1
13:02:03 2023-10-12 372689 369777 92104 90103 137462 144018 142879 141974 122053 118891 124439 124203 140315 139695 401223 432702 1276406 1252148 484321 504972 132437 114426 122525 123867 132673 130039 126327 126698 87197 88078 302168 264670 754150 753117 229782 227764 294030 294999 345411 336618 365817 368391 394302 402289 382237 420410 913753 960297 579942 483354 313729 306789 358493 359373 387258 390604 404385 405009 459944 460694 746520 781940 40.25 68.8 1
13:02:04 2023-10-12 375667 369465 92224 90124 137746 144144 143638 141874 122357 118934 122434 124379 140378 139625 401456 429760 1266816 1249933 491038 507865 132616 114649 122525 124176 133511 130255 126327 126874 86852 88198 303407 265420 754686 753502 229069 228792 291925 295657 343506 337362 366040 366439 395485 400085 382778 420671 911731 962392 581351 480340 312714 306789 360952 359339 387876 392084 402525 405475 458902 460730 752351 778213 40.25 68.8 1
13:02:05 2023-10-12 371836 369745 92070 90222 137428 144154 142879 142434 122019 119056 124439 124170 140315 139660 401456 431717 1276406 1254822 485387 504972 132621 114426 122525 123834 132673 130095 126327 126315 86500 88078 302168 264296 754731 753117 229782 227694 294201 295414 345411 338619 365781 368651 393365 401352 382201 420374 915622 962338 579942 484431 313952 309142 358495 359231 386569 390462 403629 407783 459728 463968 744505 779389 40.25 68.8 1
13:02:06 2023-10-12 374933 370033 92104 90099 137800 140174 143808 141974 122188 119221 124439 124203 138358 139848 400443 429760 1263567 1249970 490865 507865 129296 114649 122610 124038 132332 130221 126327 126874 86500 88198 302168 265232 751198 754603 229069 228472 293213 295414 344505 337126 366040 366403 395764 399729 383049 421304 910586 961035 574707 480377 313473 306789 360988 359373 387294 392359 402561 409835 458507 460730 750141 779276 40.25 68.8 1
13:02:07 2023-10-12 375901 369776 92070 90156 137466 144118 142879 142008 121986 119255 124427 124341 140315 139938 401201 432791 1268696 1243910 487455 507756 132444 114616 122525 124143 132318 130402 126260 126908 86500 88198 302168 265764 751972 756849 229033 228437 292744 294100 346878 334561 367188 366439 395800 401316 378835 422011 913210 954025 573724 477674 313225 306789 359865 360749 384976 391188 401351 405367 462691 458014 752924 779426 40.25 68.8 1
13:02:08 2023-10-12 375213 370051 92326 90099 138102 143847 143513 141974 122222 118857 124578 124170 140349 139625 402345 433012 1263567 1252074 490378 507865 132720 114649 122694 123834 132481 130221 126294 126698 86559 88198 302168 265420 754584 754640 229585 228827 291925 295865 343506 337362 366917 366955 395485 400085 383319 421267 910623 961035 570983 481092 312714 306789 360988 358544 387294 392430 402561 405439 457862 461376 751282 779276 40.25 68.8 1
13:02:09 2023-10-12 376250 369862 92158 90335 137825 140337 143439 142564 122222 119483 122434 124618 138358 139945 403464 433043 1267160 1241918 487185 508619 128941 114649 122357 124038 132117 130375 126192 126698 86441 88138 302168 265608 754676 758529 229746 228278 294037 294963 345059 335569 367151 366403 393990 400995 378907 422946 913210 953351 581351 477638 313217 306935 359323 360205 385518 392430 403168 408633 460017 458049 750141 779426 40.25 68.8 1
13:02:10 2023-10-12 375360 370038 92358 90099 137883 143917 143541 141974 122138 119138 124526 124374 140315 139528 400478 429796 1266261 1248446 490415 504972 129296 114649 122779 123834 132856 129880 127042 126281 87402 87925 302168 263923 758735 756849 229746 228827 293213 295693 344923 337362 366040 366991 395485 399836 382778 420671 911269 962429 582761 480377 312714 306356 360699 359375 387314 392145 402415 407429 459117 461953 750563 780347 40.25 68.8 1
13:02:11 2023-10-12 376360 369740 92037 90255 137462 144118 142913 141886 119140 119284 124370 124341 140315 139695 401492 432935 1267160 1241881 487602 505008 132248 114616 122273 124038 132302 130437 126327 126995 86559 88198 303407 265796 752338 758529 229033 228632 292780 294963 345301 335534 367188 366439 394580 402517 378871 422946 913680 956122 573317 477638 312749 306257 359611 359375 384941 392430 401956 405367 460053 458014 751319 779426 40.25 68.8 1
13:02:12 2023-10-12 375891 368633 92295 90103 137883 143917 143342 142008 122053 119172 124439 124137 140349 139660 402060 430437 1263567 1248446 490378 507865 132806 114459 122779 123716 132856 129789 126833 126281 86677 88045 299197 264296 759151 756849 229746 228827 292653 295657 344923 339098 365781 366962 395476 399836 382523 420525 912918 965754 581351 482487 315292 306753 360808 359303 387840 392395 402561 405475 459656 462059 751282 778250 40.25 68.8 1
13:02:13 2023-10-12 376433 369776 92224 90255 137879 144118 143309 142204 122053 119255 124405 124374 140315 139660 401492 433079 1263567 1241036 488331 509015 132306 114682 122441 124242 131902 130255 126294 126874 86927 88198 302168 265984 751972 758529 228678 228827 292334 294720 345059 334596 366928 366439 394580 402289 378871 422609 913210 954735 573317 477674 312749 306222 359323 360495 385247 392430 402203 405367 462691 459334 751861 781158 40.25 68.8 1
13:02:14 2023-10-12 371836 369781 92295 90306 137638 140401 143604 142266 122341 119284 122434 124446 138496 139520 401310 432827 1277202 1254822 485387 504972 132621 114550 122610 123834 132673 130221 126327 126611 86944 88166 302168 264670 754340 753117 230139 227799 294407 294999 343471 339098 366668 368651 392225 401316 382778 422011 917103 963109 571927 484002 311801 309324 358781 358785 386749 390949 404996 405331 460090 460730 746371 778838 40.25 68.8 1
13:02:15 2023-10-12 375369 369524 92070 90255 137458 144154 142913 142434 122019 119420 124370 124579 140315 140120 401492 433079 1267160 1242838 486149 507865 132437 114649 122441 124157 132490 130562 126294 126908 86500 88198 302168 265420 748612 758529 229104 228118 293994 294963 344540 337662 367188 366439 393400 402234 381087 422646 913753 951970 581351 477638 313729 306572 358817 359652 387404 392181 403483 408326 462746 462660 752263 783166 40.25 68.8 1
13:02:16 2023-10-12 373313 369961 91904 90438 137252 140595 142845 142434 121986 119454 122209 124790 140213 140316 401492 430094 1275500 1255715 486112 504936 132501 114616 122610 124038 132548 130221 126677 126732 86677 88045 300171 264296 754514 752439 230462 227570 293546 297059 345411 336618 366631 368687 393124 402553 383049 421675 915769 963826 581351 484431 313989 308815 358781 358616 387330 391223 404709 405331 460126 460765 746077 779090 40.25 68.8 1
13:02:17 2023-10-12 375369 369781 92070 90255 137875 140401 142913 142434 122019 119255 124232 124579 140218 139987 401492 433079 1267160 1242838 486112 507901 132437 114649 122441 124124 132399 130255 126294 126908 86559 88198 302168 265420 752831 757993 229746 228118 293959 294963 344505 335605 366928 366403 393400 402231 380797 422951 913026 953852 583046 482302 313952 309397 358638 360025 385375 392288 403776 405045 460017 459334 751319 782052 40.25 68.8 1
13:02:18 2023-10-12 372517 369817 91974 90255 137294 140207 142845 142468 121867 119688 122232 124784 140052 140351 401456 429791 1272787 1255715 486149 504972 132409 114649 122525 123867 132365 130221 126711 126698 86618 88198 300171 264296 753515 752439 230497 227729 293305 297099 344923 339579 366631 368687 392261 401352 383319 421974 916454 963826 581351 484002 313766 307650 358817 359433 387294 391223 404672 405331 458579 460765 746371 779426 40.25 68.8 1
13:02:19 2023-10-12 375506 370042 92104 89942 137918 140025 143604 142300 119188 119216 122655 124446 138358 139555 401310 428942 1266890 1249933 491461 504936 132621 114268 122779 123749 133223 130130 126799 126281 86852 88078 302168 265347 760281 756314 229746 228472 292618 295901 345655 337398 365522 366991 395800 400120 382237 420708 910623 963862 574707 483174 312749 306500 360988 359662 387876 391808 402276 405475 461111 461412 749076 779940 40.25 68.8 1
13:02:20 2023-10-12 372915 370033 92070 90165 137458 144189 142879 142401 122019 119221 124284 124374 140121 139625 401456 430468 1276406 1253930 484628 504972 132621 114649 122525 123834 132490 130130 126327 126315 86559 87925 301143 263923 769195 753117 229782 227376 293546 295450 344923 336618 366076 368687 392261 401352 382778 421340 914437 961035 581351 484551 311801 306970 358817 359121 386713 391223 404422 407709 458973 463932 747589 781496 40.25 68.8 1
13:02:21 2023-10-12 375782 369609 92224 90124 137937 144346 143638 142201 122104 119056 124405 124170 140315 139416 401346 429085 1265362 1247560 490030 504828 132529 114649 122441 123834 132673 130221 126361 126577 86825 87925 301143 263106 755219 756885 229746 228472 292618 295657 344923 338619 367188 366991 394616 400120 383319 422609 913030 955593 576096 481092 311836 305794 360988 357718 386713 392430 403168 405439 457218 460730 751282 778169 40.25 68.8 1
13:02:22 2023-10-12 371800 369853 92037 90255 137653 144189 142845 142468 121986 119571 124370 124937 139989 140484 401456 429454 1272787 1255715 486801 505008 132621 114537 122441 123834 132673 130130 126361 126698 86559 88045 302168 263923 752250 752475 230533 227376 292653 295937 344923 338140 366113 368391 392190 400718 382778 421340 916828 965643 581351 483026 313507 307079 359215 359932 385989 390771 406073 408363 457218 460013 739215 778250 40.25 68.8 1
13:02:23 2023-10-12 374813 369794 92258 89910 137883 143817 143309 141974 119123 119119 124439 124203 140315 139528 402360 427881 1262634 1247560 489719 504972 132368 114649 122441 124157 132490 130255 126361 126908 86880 88045 302168 263850 763803 756885 229782 228437 293043 297261 344923 334631 367708 367284 394302 398645 382778 424221 911915 957584 579942 480413 311801 305759 360988 357466 384400 392430 403490 405209 457182 458014 749076 778169 40.25 68.8 1
13:02:24 2023-10-12 369709 370033 92264 89975 137913 143716 143309 141876 122019 119172 124405 124460 140315 139695 402076 430094 1270946 1260450 491038 505008 132437 114649 122357 123867 132490 130255 126327 126908 87137 88078 301821 264483 755657 751519 231054 228226 292129 297009 346352 336440 366485 369062 392118 399680 383210 422462 915807 963789 573317 486208 312176 309360 360736 357718 385554 391223 403929 405511 458291 463641 738170 777112 40.25 68.8 1
13:02:25 2023-10-12 373734 369152 92104 89979 137883 143952 143376 142041 122019 119255 124405 124170 140349 139660 401492 429156 1261739 1248192 488987 504972 132432 114649 122357 124038 132518 130221 126361 126698 86618 88078 302179 263478 765323 756922 229782 228508 291925 296843 344923 336346 367188 367026 394652 400120 387313 424221 913030 960297 580266 480413 311836 305794 360988 358912 385590 392430 403813 405475 457182 463241 755003 777946 40.25 68.8 1
13:02:26 2023-10-12 374921 369785 91966 90157 137746 144118 143405 142367 122273 119401 122434 124546 140086 140022 401791 433043 1268696 1246416 486112 505008 132283 114649 122525 124176 132299 130437 126294 126908 87078 88170 302168 265420 752460 757403 230139 227799 293546 293850 344540 335569 365104 366991 392261 402253 381087 424522 911780 952502 580266 481092 313062 306970 359611 359698 385554 393606 405283 405403 460017 458049 749335 779426 40.25 68.8 1
13:02:27 2023-10-12 374263 370033 92325 90070 137814 140121 143275 141974 122188 119104 124405 124170 140315 139625 402345 428748 1261665 1249970 490378 504936 132559 114616 122610 123801 132514 130095 126677 126281 86971 87893 305516 263478 759057 756241 229746 228437 292547 294677 344923 337326 366631 366955 394580 400049 383319 421938 910586 963020 577486 482191 314845 308415 360663 358401 387150 392216 402985 410259 457682 463968 753608 779276 40.25 68.8 1
13:02:28 2023-10-12 375901 369488 92202 90222 137600 144285 143275 142401 121986 119386 122197 124723 138358 140050 401456 433129 1267160 1242801 486075 504936 132621 114649 122441 124124 132299 130255 126294 126995 86500 88198 302168 265420 767074 756885 229746 228083 293511 294100 344505 337277 366595 366403 392225 401281 378871 422909 914331 953177 581656 477638 313729 306685 358781 359303 385211 393570 404349 405331 459981 459299 749659 780495 40.25 68.8 1
13:02:29 2023-10-12 376167 369713 92261 90160 138165 143839 143744 142377 122188 119138 124578 124170 140401 139690 401456 430616 1266261 1248446 491038 504972 132806 114268 122779 123801 132731 129970 126711 126281 86852 88013 302168 264296 758914 756812 229746 228472 292618 295127 345790 340469 365784 367256 395620 400504 382632 420562 913062 965754 582761 482487 312714 306222 360988 360483 387876 392109 403095 405439 459908 461700 750524 780385 40.25 68.8 1
13:02:30 2023-10-12 375901 369524 92070 90160 137730 144132 143604 142672 121986 119255 124405 124546 140278 139743 401456 433079 1263567 1240645 487948 507865 132214 114649 122357 123867 132299 130221 126294 126908 87073 88198 302168 265796 751850 756885 228998 228437 293475 294100 345059 334596 367188 366368 394580 401352 381051 422909 913210 954699 573317 481118 312714 306187 358781 360205 385247 392395 402525 405331 460053 459299 749732 781347 40.25 68.8 1
13:02:31 2023-10-12 372588 369569 92124 90306 137389 140237 143545 142770 122222 119250 122434 124413 138427 139564 401419 431615 1276406 1253893 486641 504900 132806 114616 122525 123834 132514 130047 126294 126315 86884 88045 301425 264296 756030 753506 229746 227570 294165 295450 345411 339579 366040 368651 393436 402517 382508 421006 916417 962338 581351 483965 313729 306222 358746 359940 387294 390604 403813 404724 459908 460659 745805 778250 40.25 68.8 1
13:02:32 2023-10-12 375323 369776 92075 90160 137719 144118 143309 141974 122019 119164 124405 124374 140315 139625 401492 435529 1262597 1239762 486629 507865 132306 114649 122441 124157 132299 130437 126260 127117 86441 88230 302168 266172 754304 756812 228838 229183 293028 294100 345543 335309 366891 366403 395764 401316 378871 423246 912938 954699 581351 480377 313445 306681 359613 360461 387404 391046 401169 409384 462546 460021 754682 783724 40.25 68.8 1
13:02:33 2023-10-12 372471 369772 92261 90099 137883 140121 143309 142168 122019 118823 124457 124170 140315 139625 400844 435457 1272787 1251147 484701 508619 132432 114537 122441 123834 132514 130130 126294 126664 86500 88166 302168 264670 752367 752051 230104 228121 294372 294064 343506 336618 365781 368355 393400 402517 382778 421304 914437 960998 581351 484395 313952 308307 358746 358580 387294 390604 404996 404688 460779 460730 742471 781826 40.25 68.8 1
13:02:34 2023-10-12 376162 370042 92070 90255 137843 144132 143545 142770 122104 119420 124405 124546 140375 140142 402360 433079 1267160 1241881 488331 508583 132398 114616 122357 124242 132299 130619 126294 126908 87165 88230 302168 265796 751972 758529 229069 228472 293511 294720 345301 335569 367451 367256 394365 403135 380906 423098 913136 957917 574707 482144 314845 308524 359432 360459 385247 392430 402525 408326 463709 460057 751326 780531 40.25 68.8 1
13:02:35 2023-10-12 372054 369492 92224 90099 137526 144132 143149 142377 122104 119138 124405 124170 140392 139725 401492 431717 1277313 1253930 484628 504972 132437 114504 122610 123834 132548 130130 126327 126664 86559 88166 302168 264670 754589 753506 230104 227764 294407 294963 345899 338619 366076 368651 394544 402517 382201 421340 915622 962338 581351 484687 311765 306187 358746 359375 387603 391188 404709 405009 460017 460730 747173 779389 40.25 68.8 1
13:02:36 2023-10-12 375891 369749 92265 90160 137969 144140 143545 142573 122019 119221 124405 124170 140401 139738 401492 433084 1263530 1239163 486593 507865 132214 114682 122441 124242 131868 130653 126294 127029 86559 88464 302168 266818 761756 757810 228928 229042 293369 294820 347861 337443 367598 368471 396952 401316 378835 423282 912380 956413 581351 484344 313666 306789 360988 363014 387129 391773 402240 408417 463709 460057 752998 779389 40.25 68.8 1
13:02:37 2023-10-12 369925 369785 92104 90160 137883 143917 143541 141974 122104 119221 124405 124170 140247 139625 401492 434096 1269034 1250258 489024 504972 132214 114616 122324 124005 131902 130221 126294 126908 86500 88230 302168 266739 749051 752051 230104 228437 292653 294064 345578 336582 365522 369206 394580 402517 378799 420671 913753 961657 581351 484431 313729 306644 359901 360461 387006 389773 404378 409527 459584 463968 744839 784064 40.25 68.8 1
13:02:38 2023-10-12 374646 369375 92352 90124 137961 144000 143744 142377 122138 119138 122655 124446 140561 139558 401492 432882 1266853 1254822 491811 504972 132529 114616 122441 124071 132332 130255 126327 126995 86559 88198 302168 265420 751804 753502 229069 228988 292618 294713 344469 337869 364969 367249 395800 400085 382201 420671 913210 965225 571927 482450 314918 306789 360988 359940 387876 391223 402561 405475 459981 462095 749166 779372 40.25 68.8 1
13:02:39 2023-10-12 372018 369524 92295 90099 137879 143852 143342 142008 122019 119255 124492 124374 140349 139625 401456 435620 1272787 1252074 485387 507901 132467 114649 122441 123867 132299 130221 126294 126908 86559 88198 302168 265420 757140 753117 230104 228472 294165 293850 344540 339308 366076 368687 393990 402231 382216 421047 919560 961547 573317 485242 313952 308524 358602 359796 387695 390878 404422 404724 459981 462515 746432 778983 40.25 68.8 1
13:02:40 2023-10-12 374738 369521 92261 90054 137943 140422 143589 141974 122019 119138 124405 124170 140125 139770 401492 430432 1263567 1248446 490415 507529 132754 114268 122948 123834 132639 129970 126920 126281 86852 88045 302168 264296 757488 755743 229585 228511 292129 295901 343195 337126 367188 367543 395485 400682 383319 423246 911915 961657 576096 482487 312714 306572 360988 358544 387330 392430 403454 405511 458751 460730 750674 779362 40.25 68.8 1
13:02:41 2023-10-12 372054 370042 92037 90255 137424 140531 142879 142401 122019 119255 124353 124374 140315 139660 401492 431717 1276406 1254822 484664 504972 132621 114616 122694 123867 132673 130130 126711 126577 86559 88078 302168 264415 755271 755182 230214 227997 294300 295514 346388 337457 365893 368507 394123 402338 382056 420671 914437 962338 579942 485821 313952 306222 358746 359662 387876 389808 404562 405331 460017 460765 742471 780568 40.25 68.8 1
13:02:42 2023-10-12 375003 369749 92295 90160 137879 143930 143490 141974 122053 119056 124526 124203 140354 139625 401492 431964 1263567 1248446 490689 504972 132621 114426 122863 124038 132856 130095 126745 126664 86618 88230 305198 265232 768639 755743 229782 229183 292653 295127 343506 337597 367188 367543 395800 400682 383319 422011 913210 961035 576096 481691 312749 306753 360988 359397 387876 392430 403161 410110 458291 464953 753608 780497 40.25 68.8 1
13:02:43 2023-10-12 376387 370002 92161 90343 137937 141010 143439 142434 122019 119255 124353 124546 138323 140056 401456 433079 1267160 1241881 487455 507529 132437 114682 122441 124276 132490 130653 126361 127117 86559 88230 302168 266172 752707 759066 229069 228635 293959 294963 345578 336075 367188 366991 395764 402517 381087 423282 913210 956158 581351 482487 313666 306257 359865 360785 385554 392395 401059 405367 463381 459334 751932 781712 40.25 68.8 1
13:02:44 2023-10-12 372852 370042 92553 90268 138105 140251 144282 142008 122138 118857 124561 124170 140549 139660 402630 433007 1266261 1253930 491811 504972 132248 114649 122441 124157 132548 130562 126327 127117 86618 88198 300171 265232 752582 752403 229069 229183 292618 297059 344540 337634 364969 368096 396358 400120 381931 420415 913512 968497 571927 484551 313558 306464 360880 359483 387731 390736 403763 407805 459981 462095 749335 779090 40.25 68.8 1
13:02:45 2023-10-12 374701 369564 92358 90214 137999 144101 143545 142770 119155 119164 124439 124170 140384 139729 401492 433488 1259877 1239200 491606 508619 132214 114682 122441 124242 132208 130688 126294 127151 86500 88263 303123 266739 746154 754640 229069 229254 292618 296224 345614 335814 367188 368946 397025 401352 378871 423282 911419 954735 581351 483318 313702 306789 360988 360821 384976 391223 402525 407841 464036 458049 751932 779426 40.25 68.8 1
13:02:46 2023-10-12 370142 369781 92396 89942 138293 143716 143575 141745 122138 119056 124439 124170 140315 139625 402060 431377 1267160 1259517 493914 504972 132432 114649 122441 124124 132332 130255 126711 127029 86618 88198 300171 264670 752048 752051 230249 228972 291969 297937 346878 338509 367078 369727 394436 398716 382632 422762 914400 962356 573317 487588 313099 309397 360988 359904 385554 390092 406146 410402 459081 460371 740284 777112 40.25 68.8 1
13:02:47 2023-10-12 373743 370042 92392 90099 137883 140285 143541 142008 122053 119138 124439 124203 140315 139660 402345 431043 1257914 1249080 490927 504972 132437 114682 122357 124038 132490 130255 126327 126908 86500 88198 302168 264259 750037 756922 230104 228508 293064 297297 345411 336075 368230 367579 394616 400120 380724 424522 911915 960297 576096 482487 311801 306222 360988 358004 385554 392466 403776 405475 458327 463241 751022 779090 40.25 68.8 1
13:02:48 2023-10-12 373743 370033 92070 90507 137428 144360 142879 142831 121986 119537 124405 124784 140184 140547 401492 430432 1276406 1255715 484971 507829 132621 114550 122948 124247 132856 130285 126907 126806 87035 88166 302168 264524 756781 755256 230320 227624 294407 295865 343471 336618 367188 368954 392910 400963 383319 422646 914437 965754 573317 485242 313507 307685 359575 358544 386713 391223 405858 405367 458543 460730 742764 778250 40.25 68.8 1
13:02:49 2023-10-12 375099 369745 92295 90099 137883 143917 143309 141974 122087 119138 124439 124203 140349 139660 401492 427881 1263567 1244869 490415 504972 132248 114616 122610 124124 132332 130255 126623 126908 86618 88078 303123 263478 757214 756849 229782 228472 292618 297099 344923 339579 367708 367543 394616 400682 383319 423246 913210 962837 576096 482487 315068 308960 360844 358712 387150 392288 403270 407660 458041 463968 751625 778722 40.25 68.8 1
13:02:50 2023-10-12 375901 369781 92128 90339 137710 140515 143309 142336 121986 119255 122434 124612 140218 139987 401492 433043 1267160 1242838 486875 507865 132621 114682 122441 124038 132635 130472 126327 127117 86618 88230 302168 265420 752338 758529 229746 228508 293994 294963 345301 336346 367188 366991 394580 402553 381123 423282 913210 954735 581351 482487 312494 308343 359901 360785 385554 393606 403168 405403 459728 460371 751400 781384 40.25 68.8 1
13:02:51 2023-10-12 375360 370033 92388 90099 138004 143834 143744 142377 122053 119255 124439 124203 140414 139973 401492 429796 1266261 1248446 488987 504684 132621 114459 122779 123867 132935 130039 126954 126315 87008 87925 302168 263923 765058 756849 230104 228641 292775 296066 345863 337895 366338 367399 395692 400575 383247 421157 913030 965754 581351 483518 312749 306644 360988 359662 387659 392359 402196 405475 459944 462095 751282 778250 40.25 68.8 1
13:02:52 2023-10-12 375901 369524 92108 90160 137869 144303 143545 142573 122019 119221 124439 124460 140435 139751 401492 433079 1266261 1239200 488677 507901 132248 114682 122441 124242 132299 130255 126327 127117 86500 88230 300171 266172 752663 757993 229033 229148 293546 295808 345614 337625 367188 366955 396394 402517 381051 423282 914331 954735 581351 480377 313738 306008 360444 360461 385590 392119 402561 405403 463381 460013 755757 783724 40.25 68.8 1
13:02:53 2023-10-12 373197 369709 92425 90099 138234 143935 143943 142377 122121 118891 124474 124203 140630 139747 401492 433012 1266261 1252111 491811 504972 132437 114649 122525 124242 132597 130410 126683 127090 87035 88166 302168 265347 752292 754579 229605 229077 292365 296174 345023 339579 365005 367543 396709 400433 381516 420671 913210 965944 582761 482416 313225 306536 360988 360195 387948 391188 402561 407841 459260 462095 751305 778250 40.25 68.8 1
13:02:54 2023-10-12 374801 370033 92104 90131 137918 140237 143541 142008 122053 119172 124439 124374 140315 139660 401492 435615 1261702 1239200 489455 507865 132437 114649 122441 124242 132208 130472 126327 127117 87105 88230 302168 266172 746042 756849 229033 229254 293871 294999 345614 334631 367188 367615 396988 402289 378871 423282 912562 954735 581351 482487 315741 306681 360409 360533 385140 391666 401205 405367 463891 462660 755869 783166 40.25 68.8 1
13:02:55 2023-10-12 374263 370038 92295 90099 137918 143930 143674 142008 122138 119056 124439 124408 140349 139708 401201 432414 1268696 1252645 493137 508935 132605 114616 122610 124347 132448 130389 126327 126874 86559 88230 299197 264670 753684 754579 229069 228936 292653 295127 346878 335969 365042 369538 396988 400120 381662 420744 913210 966663 577123 485915 312749 306577 360988 359698 386405 389748 403813 409067 461434 460694 747321 779522 40.25 68.8 1
13:02:56 2023-10-12 373179 369560 92425 90127 138332 143716 143674 141941 122290 118857 124595 124018 140579 138973 401492 434096 1259703 1245530 492375 507901 132253 114682 125395 124447 131935 130688 126294 127117 86500 88230 302168 266172 747733 756885 230139 228508 291728 297897 343541 337662 368046 368399 395198 398716 380906 424448 911619 957365 582761 483135 313952 306257 363030 358257 384094 392119 404092 409067 459944 460057 746915 777112 40.25 68.8 1
13:02:57 2023-10-12 369817 370042 92383 90193 137982 143935 143645 142573 121969 119255 124405 124203 140401 139769 402076 433043 1267237 1252111 489024 507901 132253 114715 125325 124309 131868 130871 126085 127185 87110 88198 302168 265796 745950 754676 231252 228472 293546 297059 345336 334561 366167 369871 393990 401971 381931 425877 914437 953351 579942 486208 313507 307185 360988 360241 383250 391808 403644 405475 460089 460057 745020 779426 40.25 68.8 1
13:02:58 2023-10-12 373743 370033 92392 90193 137918 143751 143541 142008 122087 119090 124474 124203 140349 139695 401492 431825 1256238 1249080 491699 505008 132437 114682 122610 124276 132365 130472 126327 126914 87436 88343 304734 264415 768009 756739 230356 228882 292370 297572 346388 336440 368716 367507 395485 401018 380759 424300 914517 961657 577486 481808 312749 308452 360772 358004 385590 392502 403850 405511 458220 460049 750868 776563 40.25 68.8 1
13:02:59 2023-10-12 374089 369781 92104 90255 137765 144311 143545 142770 122053 119488 124439 124612 140337 140221 401492 433079 1265442 1246416 486875 507901 132529 114682 122441 124276 132365 130472 126361 127117 86559 88230 300171 265796 751804 756922 230139 228472 294443 296224 345059 337662 367969 366991 393436 402234 381087 423920 912989 946615 581656 480413 311801 306970 359613 361982 385339 393320 404885 405295 459944 462660 753608 783724 40.25 68.8 1
13:03:00 2023-10-12 374308 370033 92429 90131 137883 143917 143342 142008 122053 119172 124474 124374 140349 139695 401492 429192 1265051 1251309 490927 504864 129186 114583 122948 123938 133097 130047 127028 126772 87099 88045 302168 264296 772202 756314 229891 228936 294279 295901 345411 337670 366076 367399 396358 401245 383319 420671 911694 963109 581351 481055 313189 306789 360988 359267 387912 392359 403095 407769 459944 462059 751282 780385 40.25 68.8 1
13:03:01 2023-10-12 375608 370033 92070 90160 137948 144307 143149 142377 121986 119221 124405 124427 140460 139721 402076 433079 1263530 1240645 489024 504936 132398 114649 122357 124242 132332 130437 126294 126995 87137 88198 300171 266172 751972 756849 228998 228792 293717 296224 345578 336040 367188 366919 395476 403135 380761 422951 913099 956560 581351 482144 315516 308524 359649 360533 385482 392395 402525 405367 459728 462515 751859 780495 40.25 68.8 1
13:03:02 2023-10-12 372022 369107 92261 90124 137956 144123 143545 142377 122104 119104 124578 124341 140481 139712 401456 433012 1276406 1252074 484285 504900 132806 114616 122610 124038 132514 130221 126711 126664 86852 88166 301821 264670 754354 753506 230104 228437 295526 295170 343506 338619 366595 368910 393365 402481 383049 421974 915009 962392 581351 484344 313952 307185 359323 359014 387840 391188 404959 405331 459548 461735 749446 779389 40.25 68.8 1
13:03:03 2023-10-12 375910 369713 92358 90255 137845 144154 143490 142302 122188 119420 124578 124460 140417 139987 401456 433151 1266261 1240962 488331 507865 132529 114682 122441 124242 132299 130437 126327 127117 86559 88198 300403 265989 751560 759434 229499 229007 295522 294708 345921 338472 367561 367328 395584 402481 381014 423583 911744 956449 574707 480340 313666 306613 359865 360267 385447 392359 402525 405439 459620 459978 755056 781675 40.25 68.8 1
13:03:04 2023-10-12 372054 370042 92295 90218 137849 140334 143541 142302 122104 119221 124492 124170 140315 139625 401456 433138 1276406 1252036 484664 507829 132593 114649 122779 124038 132514 130221 126711 126995 86884 88198 302168 265232 757404 753117 230265 228472 294443 293850 344505 337362 366631 369206 393954 402517 383319 421639 916978 960998 580266 484395 313952 307185 358781 359373 387603 390939 405787 408289 459692 461917 745893 783166 40.25 68.8 1
13:03:05 2023-10-12 375644 370042 92066 90255 137753 140304 143292 142434 122019 119221 124370 124203 140285 139660 401456 433079 1267160 1241903 487308 507575 129019 114583 122610 124176 132232 130514 126192 126948 86880 88375 302168 266136 752094 758493 229069 228827 293262 295092 347861 336005 367708 368060 396988 402481 378727 423246 912562 954025 581351 482450 313702 306789 360952 360821 385247 391223 401919 405439 459692 459334 754793 780162 40.25 68.8 1
13:03:06 2023-10-12 372049 369492 92261 90066 138075 143917 143541 142242 122053 119022 124492 124203 140315 139625 400852 435615 1272713 1251147 485387 507829 132467 114616 122525 124038 132514 130437 126677 127117 86852 88230 302168 265796 752089 753117 230301 228472 294407 293850 345301 338119 366076 368687 394616 403119 382450 421644 918619 962800 573317 484577 314621 309178 358602 360315 387695 391010 404959 405295 462691 462059 742471 783687 40.25 68.8 1
13:03:07 2023-10-12 375149 369519 92070 90222 137645 144118 143254 142810 122459 119347 122364 124756 138262 139945 401310 433097 1267012 1245962 485965 507793 132364 114649 122525 124242 132299 130375 126327 126962 86618 88198 302168 265420 751804 757847 229782 228437 293226 294963 345023 337625 367188 366955 393400 402481 381087 423246 913071 953852 580266 480340 313952 308307 359323 360195 385554 393570 404385 405367 459584 460013 749868 781085 40.25 68.8 1
13:03:08 2023-10-12 372570 370038 92037 90288 137428 144259 142858 142795 121952 119654 124370 124784 140086 140449 402076 430396 1276406 1255715 485351 504972 132651 114537 122694 123834 132514 130221 126711 126664 87229 88106 302168 263886 758789 755767 230249 227997 294345 295722 346388 337492 366485 369062 393222 403279 383210 421754 915696 962392 581351 483965 314845 310163 359287 359085 387294 391188 404996 408073 459225 460730 743560 779389 40.25 68.8 1
13:03:09 2023-10-12 375067 369157 92104 90066 137892 143908 143551 142012 122053 118857 124405 124170 140121 139625 401456 427876 1263567 1249970 490415 504972 132604 114616 122779 123834 132514 130005 126677 126908 86559 88198 302168 265420 756552 753502 229746 228792 292129 295901 343506 339098 367151 367543 395800 400682 383319 421974 913030 961035 584170 480716 312714 306789 360988 358797 387912 392430 403454 410402 458291 464624 753199 780347 40.25 68.8 1
13:03:10 2023-10-12 372081 369740 92075 90255 137432 144219 142858 142008 122019 119187 124526 124374 140218 139660 401456 431686 1278221 1255715 485351 507865 129360 114550 122948 124247 132631 130082 126785 126772 86944 88134 302168 264524 760632 755767 230462 228242 294479 294713 343471 339308 366894 369727 392777 401316 383319 421974 918413 963109 581351 484551 313952 307900 359323 358856 387603 391773 405571 405367 458543 460694 742801 779053 40.25 68.8 1
13:03:11 2023-10-12 375103 369772 92295 90128 137849 140058 143437 141974 122104 119138 124439 124170 140315 139625 401419 428068 1263530 1249970 490415 504972 129182 114426 123033 123834 132764 129789 127130 126315 86912 88078 302168 264296 758704 757384 230068 228635 293269 295901 343471 338144 367969 367543 395764 400999 383319 423883 913680 962837 577486 483639 314845 308524 360844 358401 387150 393079 402977 407624 458327 461376 750831 779276 40.25 68.8 1
13:03:12 2023-10-12 372643 370033 92037 90288 137398 144189 142879 142763 121867 119415 122329 124790 138289 140491 401310 430257 1278147 1257119 484481 510383 129182 114583 122610 123834 132548 130221 126711 126908 86971 88134 302168 264670 771668 753618 230104 228571 294443 294963 343506 337362 366631 368651 393400 402517 383319 421974 915769 963109 581351 485901 311801 307185 359323 359662 387603 391188 405041 405367 459908 461735 742471 779389 40.25 68.8 1
13:03:13 2023-10-12 374272 369488 92396 90193 137875 143917 143674 142340 122138 119138 124474 124374 140447 139660 401456 429335 1263567 1248446 491112 504972 132685 114616 122779 123867 132764 130095 126920 126315 87008 87925 302168 263514 758234 755743 230104 228936 293021 296066 345826 340718 366744 367399 395899 400540 383210 421791 913099 965754 574707 482033 313189 306681 360988 360195 387876 392395 403132 407805 459585 461953 750263 778462 40.25 68.8 1
13:03:14 2023-10-12 375076 370038 92295 90255 137875 140522 143309 142434 121986 119454 124439 124579 140315 140001 401456 433079 1267160 1241881 489024 508972 132437 114649 122441 124209 132299 130688 126327 127117 86618 88230 302168 266172 751606 757956 229069 228635 293959 294963 345578 335569 367188 366955 395764 403119 381087 423920 913210 956122 573317 482487 315329 306257 359901 360785 385554 392430 401023 405403 464036 459334 754644 783687 40.25 68.8 1
13:03:15 2023-10-12 375369 369767 92358 90259 138200 140388 143744 142377 122053 119138 124439 124374 140401 139729 401492 429353 1263567 1250258 490415 507529 132621 114426 122948 124076 133030 129943 127103 126671 87099 88101 302168 263814 770105 757271 229962 228725 292886 295829 345411 337634 366631 367543 395548 400714 383319 421267 911915 963826 576096 482376 313225 305973 360988 360205 387948 392395 403168 407841 458255 462095 750795 780821 40.25 68.8 1
13:03:16 2023-10-12 375040 369488 92346 90156 137843 144136 143545 142672 122019 119138 124318 124427 140180 139743 400852 433278 1263567 1239200 488331 507865 132248 114649 122441 124242 132299 130472 126327 127117 86500 88230 302168 266172 751316 756922 229033 229183 293959 294963 345578 338379 367188 367213 395800 403119 381087 423282 911817 956122 574707 482487 315741 308089 359866 360159 385411 392252 402415 409675 463733 462623 753685 781638 40.25 68.8 1
13:03:17 2023-10-12 375635 369519 92295 90103 137883 143917 143536 141843 122104 118857 124439 124203 138323 139743 401164 428987 1263420 1249970 491774 507720 129150 114616 122863 124314 132631 130437 126677 127117 86618 88230 302168 265164 753371 755655 229746 229183 292653 295614 346878 339098 365005 368651 396988 400120 381931 420671 913030 966663 581351 483281 314845 306789 360988 359375 387912 390639 402561 408417 460017 462059 750400 778250 40.25 68.8 1
13:03:18 2023-10-12 373579 369773 92358 90099 138196 143843 143545 142377 122053 119138 124526 124170 140405 139703 401456 435529 1259877 1240645 493212 507901 132437 114649 122441 124242 132299 130653 126294 127117 86895 88230 302168 266550 746279 754640 229104 229897 292653 295450 348354 337625 368009 368918 396844 403081 378727 424374 912972 956560 573317 483099 313952 306789 363030 360785 384941 392109 403813 409031 463381 460057 748544 782052 40.25 68.8 1
13:03:19 2023-10-12 372252 369600 92446 90306 138306 144215 143943 142377 122493 118687 122811 124037 138440 139533 402630 431681 1267160 1255715 493840 504972 132621 114649 122441 124157 132332 130514 126785 127117 87277 88230 303407 265420 755289 752970 229746 229218 292582 295937 344505 336582 365522 369206 396988 400120 382237 420708 913210 966700 581351 484052 313481 306789 360988 360205 387876 390057 403776 409067 460017 462095 747173 777112 40.25 68.8 1
13:03:20 2023-10-12 372852 369489 92553 90160 138118 143917 144282 141974 122087 119138 124561 124170 140451 139395 401492 433792 1259703 1241918 492375 505008 132437 114715 125464 124276 132174 130653 126474 127300 86939 88617 312331 266440 746092 755655 230356 229720 291995 296174 348354 336893 368230 368946 396673 398928 378547 424300 911694 957511 582761 483281 315140 308524 363030 359917 384400 392395 404996 409682 460017 460057 747541 778250 40.25 68.8 1
13:03:21 2023-10-12 369664 370029 92392 90259 138004 144000 143744 142377 122104 119138 124526 124493 140401 139977 400895 435534 1268962 1251184 489464 507901 128471 114748 125291 124599 131868 130871 126294 127538 86441 88230 302168 265759 743828 753538 231216 228472 293226 295901 346878 335569 366718 369242 393990 401352 381968 423055 914437 946579 574707 483245 313952 310273 360699 360461 386581 393463 406146 408104 459908 460057 747025 783724 40.25 68.8 1
13:03:22 2023-10-12 372924 370038 92392 90259 138191 144136 144092 142573 122172 119138 124613 124374 140532 139756 401201 429505 1264977 1253098 490267 504828 131140 114616 122694 124314 132664 130480 126785 126860 86884 88198 301143 263106 770332 758479 230462 228792 292950 296807 345655 337362 368193 367543 395764 400682 380759 423920 912562 955593 576096 480413 314845 306222 360988 358544 387876 393570 403776 409527 458543 461412 751282 779276 40.25 68.8 1
13:03:23 2023-10-12 376167 370042 92236 90255 137753 144219 143309 142468 122019 119454 124353 124579 140315 140120 401456 433043 1267160 1246416 486875 507901 132340 114682 122441 124157 132332 130562 126361 127117 86559 88198 302168 265796 746444 759066 230104 228472 294201 295450 345301 336111 364805 367256 394329 402231 380797 423135 915157 956560 581351 482487 314845 309397 359721 360749 385590 393606 403740 405439 462401 459978 751282 781675 40.25 68.8 1
13:03:24 2023-10-12 374017 369773 92326 90244 138159 140237 143943 142770 122341 119119 122434 124479 140680 139599 401273 428636 1263567 1248483 488987 504972 132437 114583 122779 124209 132514 130255 126711 126820 87003 88134 301821 263106 757629 756849 230104 228632 292653 295937 345655 337634 367701 367249 395485 400718 380759 423282 911915 961657 576270 480413 313952 306222 360988 358292 386749 393294 403490 405475 457218 460730 749732 778722 40.25 68.8 1
13:03:25 2023-10-12 375369 370038 92104 90288 137961 144132 144198 142770 122019 119255 124284 124579 140189 140173 400525 433048 1268061 1242838 486149 507865 132248 114649 122610 124242 132299 130437 126327 127029 86559 88464 302168 265837 753565 758957 230033 228687 293818 295514 347861 336440 367859 367364 396358 403083 381087 423920 913210 957880 573317 480340 315741 306222 360444 360677 385590 392084 402561 405439 463709 460571 751969 781121 40.25 68.8 1
13:03:26 2023-10-12 375448 369925 92390 90124 138161 143935 143744 142377 122053 119138 122620 124170 140401 139703 401492 430468 1266853 1249370 490415 504972 132621 114236 122863 123834 132764 130130 126920 126611 86852 88423 300403 264670 754839 755743 229746 228863 292653 295937 345899 337670 366076 367543 396394 400718 382778 421340 911915 963109 574707 481092 314845 306008 360988 359952 387948 392395 403168 407805 459981 463132 749732 778838 40.25 68.8 1
13:03:27 2023-10-12 375369 370042 92165 90222 137991 144105 143545 142377 122053 119221 124405 124170 140290 139743 401456 433084 1263567 1244074 488803 507611 128953 114616 122525 124347 132581 130549 126192 127016 86820 88166 302168 266172 763286 756653 229069 229023 293709 295127 345578 336075 367738 367284 396106 402976 381087 423920 913210 954772 582761 477638 315292 306222 359901 360785 385590 392395 402240 405403 462728 459334 751400 781712 40.25 68.8 1
13:03:28 2023-10-12 372652 369781 92328 90255 138016 143935 144398 142377 122053 119138 124439 124203 140401 139769 399923 433043 1276406 1252111 484321 504972 132621 114649 122610 123867 132548 130255 126327 126732 86618 88198 302168 265232 752964 753651 230301 228827 294122 294999 343541 337599 366668 369206 393436 402267 383101 421718 916998 965754 573317 484235 314845 309834 359143 359230 387422 391188 404996 407056 459908 461412 749217 779389 40.25 68.8 1
13:03:29 2023-10-12 375901 370042 92070 90259 137657 140401 143570 142727 119157 119381 122434 124684 138496 139980 400670 432953 1267012 1244186 486149 504936 132437 114616 122357 124485 132265 130480 126294 126995 86500 88411 302168 265801 752216 756922 229746 228827 293994 294999 345578 336111 367188 367284 394580 403119 381123 423282 911780 954772 573317 477674 313952 306720 359901 360785 385590 393606 403776 405439 462728 460013 750795 781712 40.25 68.8 1
13:03:30 2023-10-12 372054 369776 92120 90255 137653 144289 142879 142468 122019 119221 124353 124546 140349 139695 400852 430522 1278221 1255252 485805 507901 132713 114649 122525 124242 132548 130614 126327 126941 86618 88230 302168 265420 752697 754767 230249 228936 294336 293881 345436 337492 366192 369062 394436 402976 382903 421639 915121 960804 573317 484468 312749 306685 358781 360205 387754 390949 404849 405367 460053 462095 744983 779463 40.25 68.8 1
13:03:31 2023-10-12 375328 369961 92225 90281 137711 140304 143439 142434 121986 119289 124232 124612 140252 140204 400670 433012 1267160 1246416 487373 508655 132283 114649 122525 124071 132332 130290 126327 127029 86500 88230 302168 265420 748303 757724 230139 228313 294443 294470 345023 335605 368036 367249 393713 402517 381662 424221 911780 946579 579208 481128 313952 307220 360444 360785 385626 393606 405283 405403 462691 460013 754134 781158 40.25 68.8 1
13:03:32 2023-10-12 373179 369781 92104 90321 137462 144294 143354 142896 121817 119654 124284 124903 140086 140484 400242 429791 1276406 1255715 485731 504720 129260 114583 122948 124485 132697 130117 126907 127016 87067 88166 301143 264150 755278 754186 230462 227729 294300 296807 346633 338037 367188 369206 393400 402553 383319 421828 914437 963109 580266 484760 314621 309397 359358 358616 387639 391223 404996 407635 459908 462095 746643 779389 40.25 68.8 1
13:03:33 2023-10-12 374847 370033 92328 90193 138105 143751 143575 142008 122138 119255 124439 124408 140349 139695 401492 428478 1267160 1249523 491112 507901 132570 114649 122863 124157 132797 130587 126711 126941 86618 88230 302168 265420 754336 756291 229746 229183 292653 295163 345059 338144 367188 367579 395800 400999 383319 421718 912784 967050 580266 481322 314845 308524 360916 359554 389334 392288 403593 407696 459225 462095 750831 779426 40.25 68.8 1
13:03:34 2023-10-12 372616 369781 92392 90193 138105 144088 143575 142302 119205 119182 122655 124670 138358 139980 401346 432971 1278221 1254853 488220 508833 129075 114682 122610 124242 132365 130587 126893 127124 86559 88198 302168 266172 750028 751831 230356 228988 293092 293850 346098 337599 366631 369763 395171 403119 382201 421304 915696 960998 580266 485447 311801 306257 359865 360785 386970 391223 404996 405439 464036 462059 744946 782821 40.25 68.8 1
13:03:35 2023-10-12 373907 370029 92553 90255 138105 144118 143640 141974 122188 119022 124613 124170 140447 139625 401456 432630 1263567 1250258 491424 507865 132651 114649 122779 124071 132514 130437 126677 126908 86559 88411 302168 265232 752022 754070 229891 228936 292950 296066 347615 338002 365634 368507 396808 400504 382327 420488 911582 966627 572354 482903 313666 306608 360772 360133 387876 391188 403132 408417 459872 462130 746883 779276 40.25 68.8 1
13:03:36 2023-10-12 371800 369745 92385 90157 138068 140174 143672 142333 122425 119284 124578 124427 140447 139695 401456 433311 1272787 1252036 486185 507865 132621 115057 122779 124242 132332 130472 126711 127117 86912 88411 302168 265984 758011 753117 230462 228827 293342 294963 346098 337871 366631 369763 395764 403686 382778 421974 916417 960962 573317 485447 313952 306720 359901 360785 387912 391223 404996 405403 464036 462130 742471 781712 40.25 68.8 1
13:03:37 2023-10-12 374774 370042 92392 90222 138240 144118 144282 142204 122222 119255 124439 124427 140354 139660 402345 433007 1267160 1253098 491570 507865 132467 114682 122948 124485 132631 130777 126771 127016 86944 88166 302168 265347 752460 756328 229605 229042 292334 296318 345023 337634 365781 368363 396880 400928 382201 421304 912562 968225 581351 482940 313702 305973 360988 360459 387429 391223 403168 409031 460017 463823 746846 779119 40.25 68.8 1
13:03:38 2023-10-12 369925 369776 92375 90339 138091 144118 143740 142302 122188 119138 124526 124756 138358 139660 401492 433488 1270909 1253994 489024 507865 132248 114682 122525 124276 132299 130796 126327 127538 86618 88263 302168 267307 755300 753915 230497 228827 292334 295657 346655 336618 366043 369835 395171 403119 378835 421974 913753 962068 571927 486208 311801 306257 360988 360857 387646 390057 405571 407805 464036 461735 740261 781712 40.25 68.8 1
13:03:39 2023-10-12 372517 369512 92392 90222 138332 144118 143774 141974 122256 119138 124561 124203 138743 139610 401201 432719 1266113 1256223 493175 504828 129412 114616 122779 124314 132631 130619 126327 126908 86559 88411 302168 265200 752704 752051 229746 229218 291925 296519 346878 336311 367188 369871 396988 399768 382237 422646 912562 966627 574305 487243 311801 305333 363030 359662 386133 389748 404422 409067 459944 460371 742727 777076 40.25 68.8 1
13:03:40 2023-10-12 372915 368961 92392 89942 138371 143747 144141 141516 122256 118427 124769 123422 140544 139035 401492 435529 1257914 1246776 494266 504936 132214 114682 122357 124447 132117 130796 126294 127538 86559 88263 302168 266172 748133 756616 230301 229218 291728 295579 348354 337625 367715 368918 395620 398751 380906 424411 910402 959844 574707 483135 312678 306685 363030 360459 387132 392145 404378 409935 460017 459791 749867 781894 40.25 68.8 1
13:03:41 2023-10-12 370931 369812 92462 90339 138185 144180 143939 142333 122425 119085 122434 124446 138358 139520 402345 430432 1268061 1260714 491551 505008 132621 114649 122610 124242 132548 130587 126610 126995 86884 88198 302168 264670 755161 754186 231576 228667 292618 297261 343506 336311 367708 369907 394616 399488 383049 423282 913210 964275 573317 488280 313062 306292 360988 359121 386740 391188 404249 409067 459944 460499 741640 778531 40.25 68.8 1
13:03:42 2023-10-12 373411 370042 92553 90251 138109 144118 143774 142204 122053 119454 124474 124460 140349 139987 402060 431798 1259703 1248409 493733 507865 132248 114682 122324 124276 132332 130688 126683 127300 86971 88816 302168 265947 746296 756703 230356 228847 292476 297572 346633 336405 368752 368615 395800 399804 381638 425544 913210 961657 578876 481808 312714 309178 360988 358544 385590 393606 404996 407841 459225 459691 750795 777076 40.25 68.8 1
13:03:43 2023-10-12 372997 370038 92358 90255 137986 144307 144248 143166 119155 119620 124578 124784 140371 140665 401172 428973 1275500 1259296 486838 504972 132621 114682 122779 124242 132731 130562 126745 126908 86884 88435 302168 264483 753313 752439 231216 227764 293511 296843 343506 336618 367708 369799 393400 399804 383319 423246 913107 963826 573317 486172 313507 307900 360988 358616 386749 392084 404855 407805 459225 462478 738193 778250 40.25 68.8 1
13:03:44 2023-10-12 374017 370033 92375 90131 138109 143952 143575 142008 122138 119255 124648 124493 140349 139660 401492 431316 1265914 1252608 489771 504828 128963 114616 122779 124347 132664 130692 126751 126982 86884 88230 301143 263478 752044 757536 230249 228988 293269 297261 345411 337126 367454 367435 395800 401316 381329 424522 912562 955291 577486 481468 312749 306257 360988 358544 386794 393606 403813 407805 458543 459841 750831 776843 40.25 68.8 1
13:03:45 2023-10-12 375360 370033 92295 90259 137952 144412 143545 142770 122019 119571 124405 124579 140401 140186 401456 433048 1268962 1246416 486112 507865 132375 114682 122525 124276 132514 130688 126327 127117 86884 88411 302168 265796 749280 756922 230139 228278 294443 295657 345543 336075 365838 367292 394016 402231 381947 424448 916287 953816 572354 482487 313804 309834 359721 360713 386405 393606 405571 405403 459800 462623 750400 781712 40.25 68.8 1
13:03:46 2023-10-12 373944 370033 92392 90339 138159 140334 144143 143067 122425 119119 122881 124479 140684 139900 401273 428937 1265088 1249970 490415 505008 132570 114583 123117 124209 132731 130221 127130 126698 86916 88430 301143 263700 755874 756885 230139 229183 293511 295937 343195 336618 368752 367579 395764 400682 380759 424522 913210 961657 577486 481468 314845 306257 360988 358544 386441 393606 404996 407841 458579 459769 751895 777112 40.25 68.8 2
13:03:47 2023-10-12 374308 370038 92521 90288 138004 144307 143744 143067 122053 119454 124439 124784 140219 140421 401492 433084 1267237 1249970 486149 507901 132375 114682 122694 124447 132581 130653 126711 127151 86884 88650 302168 265989 752826 760364 231074 228687 294300 296210 346199 337457 370394 369618 395028 403686 383049 423426 916417 956449 580266 483208 314845 308222 360988 360893 387767 392923 405461 409031 461948 462095 749769 786310 40.25 68.8 2
13:03:48 2023-10-12 380583 376335 95527 92058 139866 144632 148419 147339 120831 123200 123770 127949 139440 145192 409015 436540 1282007 1273755 502802 518501 132088 117914 127353 129297 138119 134615 132711 130503 89227 90815 307124 270423 760053 772302 234851 233255 299605 302021 356293 345168 378076 378812 406074 413521 390152 435012 937503 979164 591217 491665 324091 315802 372095 373579 397034 404530 414777 420378 475813 475220 774870 804802 40.25 68.8 2
13:03:49 2023-10-12 385055 383092 96000 94504 142829 147303 149959 148558 122324 124041 125906 131666 142193 144200 414626 442995 1318850 1298336 500935 525223 134797 118932 130397 132776 138889 136836 133260 133064 90377 91601 309011 270495 783598 775117 236274 233487 306992 306375 358192 351578 378538 381913 408154 413780 393757 436017 947398 998276 594035 500732 324631 316929 376107 373026 399809 404055 417922 423128 477191 476975 773697 808074 40.25 68.8 2
13:03:50 2023-10-12 387880 387804 96460 94627 144782 149156 153199 151292 123974 121647 128072 129488 143943 144795 419355 451034 1321698 1310575 512815 528046 135105 119935 134343 131778 141811 139435 135008 135458 91142 92305 309889 274562 784388 786492 237776 237276 304281 306802 361010 354639 382550 382790 409656 415347 396160 437642 950090 1000150 591385 498979 326649 319630 378979 374217 400687 408963 421805 423502 477972 477714 784053 815206 40.25 68.8 2
13:03:51 2023-10-12 390219 387582 96397 94627 145086 149660 154197 153045 124355 122311 128271 130455 144041 145636 420767 455715 1331127 1311508 511446 528739 135105 120136 131553 132515 142342 140022 135471 135936 90983 92463 308018 276634 791912 786492 239157 237593 305209 306262 364080 354388 381398 384279 407543 417203 394383 437070 958629 1006322 595445 501086 324667 321609 378749 374743 403161 408641 423383 423394 477936 479945 777073 816365 40.25 68.8 2
13:03:52 2023-10-12 394769 389910 96401 94500 145231 149557 154618 152792 124245 122761 128531 130855 144424 145752 419780 453835 1318850 1309644 517681 531048 135139 120303 134655 132889 142871 142866 135899 136416 91108 92847 312080 277657 782712 793208 239079 239131 304816 306694 364594 351789 382675 384891 409837 417168 391958 436297 953774 996718 594338 495630 324775 321870 376107 376183 403536 409993 421776 424489 480857 477010 784016 818487 40.25 68.7 2
13:03:53 2023-10-12 398929 393896 96260 92830 144686 149276 154579 153607 124211 122845 128717 131272 144121 145911 420443 454544 1333973 1313354 511691 531941 134225 119935 134562 132922 142772 143013 135821 136795 90575 92241 312080 276122 782900 795634 240104 237593 304281 306802 361010 350728 381465 383130 406902 413430 390739 433742 956592 1006006 602477 503044 324775 319854 374083 374217 402240 405328 417626 421979 477599 478420 781131 817870 40.25 68.7 2
13:03:54 2023-10-12 399212 394039 95900 92382 144645 149347 155001 153250 124211 122311 128531 130586 144077 145266 424133 451107 1331090 1316207 515799 535188 134826 119647 131223 133156 142849 140945 136010 136658 90817 92208 310861 275340 791711 796761 239041 237714 303424 306370 361010 350481 378610 384273 410106 412593 387885 433742 951004 998276 602477 495630 324739 319370 373226 374181 401542 407712 414511 420676 477227 478084 787437 817834 40.25 68.7 2
13:03:55 2023-10-12 400688 395890 95792 92125 143909 149243 154257 153778 124211 122911 128531 130978 143279 145300 421106 457250 1333777 1307745 510534 531977 134524 119301 134813 132977 143073 140657 136046 136807 90542 91987 312937 276514 789036 797890 239864 237191 303320 305831 359887 348617 377365 381646 406002 412359 386578 431142 956592 1006006 597653 504507 324403 317924 374240 373585 400406 403772 414475 418453 475108 478084 779435 817254 40.25 68.7 2
13:03:56 2023-10-12 402525 396817 95796 91991 144641 149172 155014 153676 124719 122878 128820 131142 144041 145197 423150 456229 1331888 1314139 516647 535059 134462 119262 131865 133164 142938 143001 136300 137427 90909 92081 314186 275731 789892 800055 239122 237593 301445 306766 359887 349425 377933 382448 408371 412649 387159 432133 952388 998739 601047 498506 324703 318639 372145 373883 400409 405363 415366 418785 478514 475961 786300 819068 40.25 68.7 2
13:03:57 2023-10-12 399807 397074 95531 92358 144285 152040 154721 154069 124502 123722 128531 131470 143774 146248 423664 454579 1340870 1329160 513615 536230 134445 119535 131709 133323 143600 143136 136781 137053 91164 92399 326774 276906 801034 797087 240708 237820 302645 306550 358625 351114 378357 381913 406074 410265 387849 431142 958225 1015148 595445 504544 324775 317666 374310 373061 403251 404090 415366 421010 474369 478084 786300 819414 40.25 68.7 2
13:03:58 2023-10-12 406234 399529 95896 92196 145389 152322 156260 154592 125502 123926 129420 131437 144947 146248 427521 457822 1341203 1323356 519613 539799 134732 119935 132164 134011 144200 143676 137325 137763 91334 93876 316044 276514 799579 806486 240068 238032 302399 308538 361010 349455 378574 380773 405125 412069 387467 432820 959310 1005295 601047 503007 327646 318958 374382 375341 399213 406500 415366 419451 477563 477375 793273 824465 40.25 68.7 2
13:03:59 2023-10-12 403927 400589 95792 94336 145258 152924 156043 155818 125357 124606 129454 132295 144574 147424 428694 459760 1354254 1337869 517894 541767 135446 120166 133452 134732 144968 144623 137891 138263 91586 94103 329988 275989 804696 804710 241358 239838 303284 308538 360938 351862 377789 382485 408081 412323 387849 429777 960073 1016826 601047 504507 328109 319819 376636 375270 402806 407070 414111 421942 475037 477832 795565 823258 40.25 68.7 2
13:04:00 2023-10-12 409421 403797 96359 94565 146821 153208 158114 156382 126757 125156 130714 132727 146277 147684 429962 463377 1352295 1333899 525508 544051 136342 123012 134116 135551 145780 144861 138792 138987 92099 94529 316044 277688 815001 811508 241764 240557 304709 307988 363566 351862 381362 384817 407543 413812 387777 433742 964308 1011419 608194 505976 329577 321835 377202 378438 402204 409922 414511 421979 480785 477679 797734 830239 40.25 68.7 2
13:04:01 2023-10-12 405898 405736 94802 93215 147016 151665 158557 157221 127007 125917 130975 133549 146359 148370 434652 463421 1360972 1347373 525310 546216 136884 123217 134776 135867 146594 141300 139353 141382 92421 94692 315065 279437 805820 809349 242351 241474 306070 307953 364080 354889 378610 383094 408724 412205 391291 431790 968530 1023725 605336 507054 329577 323302 379015 376434 404653 411374 417590 424489 477634 479835 801244 827644 40.25 68.7 2
13:04:02 2023-10-12 408549 406088 96598 95054 147810 150445 161337 157801 127596 125810 131424 134069 149456 148963 432759 469026 1363491 1344366 525867 548941 136824 123560 134776 136923 146458 143274 139284 140547 92508 93333 333265 282937 798577 813735 243305 241501 306933 309848 366663 356650 381610 384820 407508 415311 392180 433742 974869 1029293 603906 509402 327672 324816 379015 377869 405260 410185 422075 424489 477972 481255 792037 832504 40.25 68.7 2
13:04:03 2023-10-12 409142 410631 94736 95294 148672 151550 158683 159130 130535 126643 134276 134410 149940 149693 439604 471788 1370814 1361875 534181 549437 138306 123921 135951 137441 148817 143794 142160 142414 93034 95187 315720 282865 815168 816226 243864 240603 306969 309896 364360 357256 383164 385397 410015 415311 391993 434975 974672 1027195 612281 509042 331450 324816 382814 378776 405581 413803 421740 423430 480785 481327 807102 834359 40.25 68.7 2
13:04:04 2023-10-12 411316 409387 94760 95484 148912 152388 158928 161382 130637 127096 134568 135060 148416 149691 439526 477679 1377151 1352177 531883 549788 138657 121123 136674 138138 148515 144228 142393 139341 93421 95453 318022 286052 812822 818542 243864 240603 308398 309391 366155 358058 385523 387790 408724 417825 393721 432475 981241 1036362 606229 515170 330980 326654 382650 381872 408344 412028 424586 427175 482899 484183 797734 838026 40.25 68.7 2
13:04:05 2023-10-12 417232 412858 95179 95924 152150 153045 160233 158506 131328 127973 135309 135895 147377 153394 440270 476551 1378114 1363164 536953 555574 141640 124542 137815 140521 151614 145017 140816 140350 95536 93463 321991 283703 830344 828639 245590 242085 308433 313499 365456 357519 389651 390129 412470 416548 393132 439824 981241 1027094 618409 515901 333609 326654 383295 383058 409210 413421 422075 429745 486985 486304 816352 846439 40.25 68.7 2
13:04:06 2023-10-12 419334 414781 95378 94144 148210 154471 160548 160217 128011 129112 131917 136616 147541 154146 444207 476551 1392646 1380874 534940 558046 137869 121920 137815 139630 147690 145778 140913 141391 95569 93750 321034 285315 827209 824809 246634 243408 311028 313756 368803 359680 387166 391822 415016 418785 394938 435953 986969 1045530 611053 515901 333645 325778 385021 382450 409917 415920 424586 429781 484036 487247 814878 843527 40.25 68.7 2
13:04:07 2023-10-12 417821 414818 95510 96258 149284 154467 161552 160063 131857 129284 132132 136821 148793 154252 444263 481923 1390320 1371200 538173 557194 141946 122256 137948 137867 150114 146908 141838 142842 95767 94069 323457 288987 816633 828911 247158 243474 311510 312696 370024 362686 386317 392099 412255 421361 396754 437642 993022 1044827 618409 516599 332059 328742 386722 383023 409881 415920 427307 431073 485472 486810 807102 845396 40.25 68.8 2
13:04:08 2023-10-12 422605 418635 96282 94455 150630 155108 162657 161122 130112 129713 133628 137651 149989 152556 446708 481246 1392572 1376600 543040 562181 139246 123540 139673 141911 150165 147003 142354 142342 96303 94134 323601 286126 835352 836930 245967 244399 312233 317603 369988 360875 391028 391386 418026 420948 396403 442966 990446 1039083 621309 519672 337762 330370 387921 387790 411142 417816 423417 433058 492516 488723 824474 852695 40.25 68.8 2
13:04:09 2023-10-12 423204 418946 96516 94426 151216 156004 162657 161671 129585 132594 133813 138534 150303 153633 450028 483578 1407574 1393818 545984 562036 140081 124170 139923 142440 150198 147685 142388 142837 94417 95162 326221 287423 833156 834818 245795 246183 313111 315816 372643 364494 387587 390801 415717 420981 400345 440273 994777 1049836 624209 517731 337212 329773 388029 385361 413891 420348 427307 433709 487022 489445 820932 852695 40.25 68.8 2
13:04:10 2023-10-12 426369 422495 97111 94807 151976 157230 163736 163003 130561 133220 134201 140984 150988 153205 449927 487089 1407851 1389851 544307 568028 140147 125212 140133 140571 150681 149106 142883 144300 96539 95648 325219 288306 827161 838857 248082 246289 315058 318051 374368 362839 391064 395229 416371 425411 399780 442652 1005409 1054656 621309 525108 338240 333794 388029 387790 414989 420975 431243 433709 492095 496370 817969 860777 40.25 68.8 2
13:04:11 2023-10-12 426224 423642 97715 95074 152930 157530 164650 163650 131314 133546 135047 141064 151541 153205 450741 489627 1399586 1381888 551848 567016 141690 125525 143314 140605 151686 149281 144368 144735 94611 96007 327231 291945 839414 846124 249268 246739 315947 318051 374368 363100 394691 393770 416043 425411 400948 444023 1005409 1047117 627669 524364 338479 333794 391328 390956 413642 420060 433191 432480 492963 492728 820276 863236 40.25 68.8 2
13:04:12 2023-10-12 430525 430198 97809 95138 152991 157605 165353 163581 131446 133711 135490 141031 152028 153700 457201 488853 1411012 1393177 548548 567888 141836 125872 141314 141349 152215 149838 144377 144667 94707 96270 329524 290010 839379 848528 249235 247502 315058 321216 374368 366563 395104 396732 421433 424780 400054 446680 1003984 1053205 624209 523621 341127 333794 391328 392340 417373 422222 429877 432372 495193 495341 825201 863733 40.25 68.8 2
13:04:13 2023-10-12 427425 427725 98307 95972 153804 158773 165640 164771 132329 133897 136028 138203 152695 154587 457408 491303 1420306 1409705 555927 574511 142464 126108 144017 141778 152910 152507 145252 145746 94836 96664 330419 292845 843089 847936 249656 249259 315983 318723 376057 368705 394051 396768 422185 426088 402991 445702 1007552 1060857 628559 527076 341369 333830 394249 390730 417373 422813 433534 438667 494460 496112 836218 866986 40.25 68.8 2
13:04:14 2023-10-12 430917 427285 98176 96436 153428 162042 165929 166226 132536 131086 136562 138905 153152 155126 458632 494090 1436553 1418581 554879 574186 142967 126525 140771 141987 153487 151237 146102 146734 95095 96863 326947 293004 846221 847325 250466 249843 317770 319690 376960 367008 395251 396840 422693 427423 400835 441453 1008744 1063782 625347 525853 342340 333613 392207 392062 419774 424141 433499 436919 495035 495727 834405 866949 40.25 68.8 2
13:04:15 2023-10-12 441983 429170 98747 96793 155048 162225 167525 166041 133077 131320 136896 139518 154064 155766 459823 501101 1429452 1409668 549435 577183 143935 126944 144905 142468 154712 153110 146471 146594 95617 97192 331546 292845 854959 852897 252842 249072 317876 321443 376658 369260 395270 399653 422693 427832 402991 446758 1014629 1075983 625978 533557 342586 333983 395746 393110 423056 423984 433585 440645 498733 498974 839225 869340 40.25 68.8 2
13:04:16 2023-10-12 434551 431159 99259 97035 155332 162601 167691 166890 133202 132510 138055 140222 154493 156271 459611 498982 1434434 1414802 553527 578001 144289 127187 144940 142864 154746 153288 146744 146765 95682 97391 330419 295074 852595 852897 252059 249457 320476 320731 377504 369853 395863 401492 421397 427683 404519 450382 1016435 1078305 619629 535073 342345 334486 396970 393146 418830 423104 432502 441679 498914 500592 841759 870762 40.25 68.8 2
13:04:17 2023-10-12 437801 433120 99222 97293 155367 158650 170536 167474 133298 132349 137441 140625 154561 156777 459683 500393 1436515 1418543 557250 580464 144287 127751 142212 143558 155074 149816 147254 147515 96266 97691 336607 296186 852804 855794 252590 251144 320517 320731 379002 369925 396493 402345 422360 430237 405732 446466 1019429 1075983 628559 535073 341551 336000 397043 393699 423056 424105 436361 442228 498914 499081 839335 873241 40.25 68.8 2
13:04:18 2023-10-12 441900 432845 99628 97493 156230 159427 171190 170386 134106 132963 137866 140778 155595 157320 463736 501957 1438709 1417827 558304 580410 144287 128490 141945 144258 155104 151426 146502 148340 96266 98326 332894 296838 841549 857125 252878 251288 320930 320767 383233 372018 396493 400250 424066 430394 405125 450098 1023849 1079141 628559 534315 342068 338650 397007 394324 421335 427427 438002 441251 499655 500592 836847 873613 40.25 68.8 2
13:04:19 2023-10-12 442846 435366 99870 97997 156854 160133 167363 170792 134410 133076 138409 141036 155925 157400 464611 504972 1441813 1418941 559099 581769 144326 129005 142415 145744 155177 151703 148289 149074 96858 98326 337365 297452 849170 862635 254309 251819 320588 323209 380959 372018 396529 400884 424102 430997 404483 448060 1024951 1080670 625347 535073 342695 339675 396340 394951 423664 427974 437820 440278 500398 502074 834369 876169 40.25 68.8 2
13:04:20 2023-10-12 441274 435107 100137 97822 157827 160268 168597 170456 135103 133193 139353 141207 158954 157210 467615 508046 1442709 1417827 557295 583781 145634 129164 143405 145351 156683 151982 148493 150739 97389 98763 334937 297875 857156 864511 255028 250299 321110 324192 383342 369889 396637 403004 426501 431334 403310 448402 1027080 1080670 630009 536313 345988 339389 398896 396551 423822 427903 437251 440792 503949 504643 837298 879836 40.25 68.8 2
13:04:21 2023-10-12 442218 435120 100657 97822 158268 160277 169030 170659 135460 133143 139301 141036 157047 157615 468610 509483 1442837 1416818 558283 583817 145870 129343 143703 144965 156792 152226 148493 150949 97389 98763 332557 296937 876512 865593 255388 250508 321823 323377 382801 369889 399553 403323 426501 430394 403310 450864 1030069 1081927 634359 537072 346315 340703 397043 396804 423678 429624 437824 441601 500409 505089 839298 881273 40.25 68.8 2
13:04:22 2023-10-12 442634 436771 100833 98165 160671 160815 169803 170800 135715 133177 139725 141169 157339 157620 469793 510780 1446869 1421874 561494 586191 146222 129489 144202 145568 157230 152683 150752 151053 97555 98796 333668 299354 861551 866278 255750 250717 322512 324469 380959 372018 399799 404532 424567 431481 403914 451504 1031568 1081963 639219 537108 346842 341771 397043 396840 426437 430567 439056 442615 500058 505125 841162 882527 40.25 68.8 2
13:04:23 2023-10-12 441593 439064 101175 98230 161191 160960 170041 167317 135971 133645 140221 141430 159459 158413 467929 509414 1446865 1423095 561875 583943 146994 129592 144334 146454 157670 152751 149295 149835 97755 99304 335958 299933 864499 871232 256293 251486 323100 324325 382100 372543 401324 405138 424603 431312 405125 452181 1033161 1085135 639219 539502 347861 342289 399289 399194 427123 430567 439056 442929 501926 504909 841500 884930 40.25 68.8 2
13:04:24 2023-10-12 444605 440544 101214 98566 161501 161855 171107 167848 136435 133948 140417 141397 159639 158634 471946 513826 1452083 1425122 562710 585879 147042 130316 144673 146112 160032 153103 151066 151368 97922 99441 336980 299183 863345 871232 256474 251872 323781 326667 382977 373070 401324 405781 425234 433334 404519 452292 1033069 1086671 634359 540424 347861 342807 400135 399194 427378 431476 440475 442934 501926 505125 844192 884060 40.25 68.8 2
13:04:25 2023-10-12 445601 442106 101457 98904 161261 162251 170548 168983 136416 134521 140452 142381 156767 159702 472552 513226 1457149 1434434 566325 585699 146615 132407 145047 146705 160137 153598 149902 148428 98425 99815 343614 299388 878042 873705 254549 252328 324046 327591 385585 371998 401360 405551 426632 434132 405768 451886 1038881 1091481 632909 542183 349342 342771 400984 400779 428818 432434 440461 444189 503448 504973 843573 889825 40.25 68.8 2
13:04:26 2023-10-12 447255 442106 101557 98904 161478 162511 171159 169300 137315 134394 143362 142347 157104 159702 473197 514058 1457149 1432394 565588 590697 147881 132534 145347 146895 160318 153773 151485 148461 98290 99815 341493 301024 867761 874011 255332 252363 324744 327591 384395 371963 402249 405889 426535 435457 405768 452181 1032952 1091369 632909 541982 348847 342843 401304 400323 428285 430386 442398 449773 503448 505125 846004 888226 40.25 68.8 2
13:04:27 2023-10-12 445829 444485 101557 98928 161626 162580 171702 169922 137038 134915 141098 142745 157146 159708 474092 513914 1462480 1435315 565588 592478 147642 132534 145550 147351 158886 154201 148236 149071 98491 99986 340461 300915 873291 875357 255332 253069 324503 327591 385585 373079 402570 405889 427169 434919 405840 452181 1039263 1091017 643632 542751 348847 344783 402653 400889 428587 430131 443132 450121 503448 506236 848518 889280 40.25 68.8 2
13:04:28 2023-10-12 449583 443013 102047 99412 157827 163214 171890 170127 137209 134995 143362 143305 157496 162818 475355 517075 1464253 1443746 567707 591695 148244 133150 145855 147027 160500 154733 149014 149684 98524 100157 338002 300769 869380 877910 255368 253669 324730 328518 387361 374199 402570 405926 427890 437969 405876 452181 1042289 1092633 643632 543521 348847 342784 403489 401310 428405 432962 444378 446544 504796 508701 857115 892373 40.25 68.8 2
13:04:29 2023-10-12 453289 447164 101915 99615 157827 163658 171704 170668 136829 135904 141807 143968 157462 163532 477114 517842 1471757 1446795 570846 593900 147537 133335 145754 147507 160689 154871 150162 150406 98491 100707 341493 304073 880452 877910 255368 253705 324744 327591 387655 376223 403785 405889 427603 436932 410668 451923 1042289 1098979 628205 545841 348847 342843 403525 399618 428890 431059 448340 445804 504941 506108 856485 890664 40.25 68.8 2
13:04:30 2023-10-12 452324 446702 101910 99820 157893 163727 171670 170939 136902 135782 143476 143765 157746 163718 476776 513878 1471720 1452972 571782 594284 148364 133401 146022 147918 158998 155173 149151 150546 98932 100846 340885 304566 862140 879388 257932 254450 324996 328054 387979 377657 404284 408077 428046 436967 410668 451886 1042289 1100537 645103 545367 349342 342843 404414 400215 428622 430386 441444 446762 505013 506498 857775 887778 40.25 68.8 2
13:04:31 2023-10-12 454112 447679 102047 99952 158531 164447 171977 171756 139437 135915 143633 144303 157746 163904 475816 518208 1474761 1453058 573593 594474 150585 133296 146651 150102 157877 155303 149663 150647 99134 100846 340461 305215 878140 880400 256514 254485 325463 328054 387397 378261 405005 405926 427134 436590 409137 454546 1048747 1100107 645103 547021 350583 342627 405948 400848 428890 430722 443137 448101 504796 509137 860288 894242 40.25 68.8 2
13:04:32 2023-10-12 454291 450349 102293 100367 158970 164951 172113 171891 137461 136190 141834 144983 158148 160450 479487 518574 1474761 1457040 575115 597458 151005 133447 146942 150276 158785 155914 150144 150614 99134 100985 343807 305432 884049 882628 256514 254698 325919 328518 387325 378794 405375 408222 427098 437181 409712 453927 1046813 1101663 642678 548607 351579 342843 405912 401730 429497 431627 443026 448700 508696 509494 863246 891927 40.25 68.8 2
13:04:33 2023-10-12 454902 450659 102330 100295 159156 165205 172799 172303 139859 136433 144158 144800 158610 160586 477602 519674 1475589 1457204 576082 594929 151074 133389 147653 150381 158953 155805 150177 150687 99474 100985 344014 304566 882155 882982 256909 255055 325954 327251 387060 378794 406156 409124 427434 435529 409712 454175 1045105 1103477 643632 550519 352830 344312 405768 402789 430715 433075 442842 449189 510425 510822 864355 891633 40.25 68.8 2
13:04:34 2023-10-12 450899 451057 102662 100544 159578 165205 173076 172337 139892 136394 144438 145253 158753 160843 477638 518352 1479785 1460278 574446 599802 149612 133707 148390 148611 159316 156315 150559 150994 99714 101125 342525 305506 896418 886352 257305 255055 326939 328011 387325 378867 405934 409124 427801 434026 409748 453087 1045031 1107827 646574 550236 351564 344783 405305 403252 430280 432802 441697 448028 510208 510247 866895 891670 40.25 68.8 2
13:04:35 2023-10-12 451692 451089 104538 100295 159612 165355 173352 172303 139926 136568 142689 144935 159345 160998 480037 524217 1482124 1463451 573001 599081 147643 133668 147938 150555 159494 155805 151111 150997 99816 101125 341066 303703 897087 886352 258391 254382 327759 329537 386744 378492 406156 410608 429720 433721 411831 453087 1044994 1111278 650192 547949 351564 343299 404698 400848 430106 436203 443045 446434 505013 506463 863965 897005 40.25 68.8 2
13:04:36 2023-10-12 454489 453450 102688 100643 159574 165806 173386 173162 140046 136884 144188 144666 159260 160954 480449 516862 1487974 1473780 582278 598439 149717 133806 147593 150659 159359 156563 151077 151031 99849 101335 343557 305649 884644 884109 256909 256664 327297 329039 387979 378903 406156 405853 431038 436861 409783 453134 1045259 1100537 653930 546617 351033 344783 406056 405191 428890 434265 442731 448969 513320 510825 866848 902344 40.25 68.8 2
13:04:37 2023-10-12 455957 453555 102970 100804 160455 166174 173905 173283 140223 137264 144368 145237 159599 161997 481844 519307 1482189 1467463 583520 601708 147541 133793 148007 150798 159494 156816 151006 151686 99849 101405 348089 305866 885444 889274 257305 256269 327759 329306 387598 378903 405506 408222 430702 434309 409748 457279 1045253 1100537 647494 546984 351672 343264 403489 405102 427814 436566 443026 446022 509311 507994 862737 901121 40.25 68.8 2
13:04:38 2023-10-12 471550 453713 104751 100885 160633 165806 174530 173162 140384 136807 140953 145276 159691 161100 483354 519307 1479822 1464179 586201 603292 151424 130699 147973 151218 159528 157359 151144 152106 99882 101649 343807 307831 880035 893553 256694 257095 325954 328542 391350 378203 405149 405889 430109 439216 410993 457354 1051398 1094467 649517 549238 352079 347719 405732 404886 428890 434265 445318 447711 512957 509494 860214 901158 40.25 68.8 2
13:04:39 2023-10-12 457856 454996 103328 100884 160856 165806 174495 173508 140481 136807 144817 145714 159802 161915 484797 516826 1475685 1464454 583425 602717 147541 130699 147832 149687 159528 157324 151144 152106 99882 101719 342525 308050 886816 897464 258664 257060 327433 328542 391074 378830 405470 408222 429782 439194 411249 455801 1051509 1094251 648046 551480 352329 345370 405948 405817 429076 434039 441516 448028 510889 511037 862737 902682 40.25 68.8 2
13:04:40 2023-10-12 457604 455816 103256 101053 161196 166327 174791 173786 140837 137154 145117 145880 160210 161806 485718 521223 1474761 1455129 581224 604247 150242 131175 147900 149373 160003 157579 151394 152253 100192 101719 343557 307137 884444 898099 258533 255518 327698 329306 390247 378867 405579 410608 429188 436825 411540 457202 1052674 1102097 633271 553121 353836 345370 404698 405745 432312 435250 441516 447996 510099 512549 857775 900483 40.25 68.8 2
13:04:41 2023-10-12 459337 454176 105211 100984 161941 166339 175683 173438 141009 136807 145400 145276 160602 161134 486282 525739 1480161 1460253 578547 601612 149020 130879 148376 147512 160515 157299 151908 152515 100536 103448 343557 307611 888283 895487 259619 256664 327433 329608 390247 378225 404258 409438 431119 436682 409436 453087 1054212 1109705 646574 552091 354340 347278 405732 404208 430886 436403 445306 448236 509306 510858 864505 903792 40.25 68.8 2
13:04:42 2023-10-12 463910 454566 105091 101360 160943 166700 175350 174027 140774 137291 145126 146153 160655 162100 486282 526215 1484430 1468634 580215 605504 147541 131240 147832 147715 160003 158271 151664 152876 100364 102000 344589 308013 878861 893589 259150 257060 326974 329608 392181 378903 404222 410608 431767 440157 411540 450467 1054547 1109705 646574 550273 350768 345405 408930 405423 429621 436559 441516 451435 510930 513307 871390 902511 40.25 68.8 2
13:04:43 2023-10-12 457600 456593 105104 101352 161516 166910 175683 174582 140950 137741 145329 146256 161122 162688 487662 528846 1501511 1472731 578272 605504 149326 131149 149254 147715 161062 157870 152153 152524 100811 103415 346654 305149 894667 894627 260608 257388 329349 333881 387763 380974 408180 412939 432827 435280 412341 456740 1054425 1118872 649517 549069 354270 345441 409326 404460 429659 436566 441480 450439 510099 509494 874862 904805 40.25 68.8 2
13:04:44 2023-10-12 460572 458444 105177 101492 161546 166906 175705 174461 140877 137646 145227 146153 160858 162688 486677 527291 1502022 1483105 587872 606363 149592 131059 149079 147715 160917 158417 152431 152664 100785 103448 344589 306370 895767 895487 258533 258322 326939 331072 391074 382160 404258 410028 433021 436384 410359 453051 1051140 1108919 652459 550519 351708 344886 408930 408186 429621 436923 442777 448969 515289 513035 873065 906325 40.25 68.8 2
13:04:45 2023-10-12 460058 458905 105358 101544 162035 167541 176069 174844 140993 137698 145480 146252 160858 162949 488900 522855 1492430 1474613 587872 607223 150012 131059 149707 148748 161319 157905 152503 152664 100881 103553 347041 306478 902288 901005 259332 257888 327928 331574 388051 381890 408847 410608 432326 435600 410972 458659 1051509 1108134 657657 551945 355921 345890 405790 405817 431038 439530 441444 447711 510853 509888 866958 909090 40.25 68.8 2
13:04:46 2023-10-12 468845 459346 105283 101649 162102 167448 176492 175175 140946 137741 145471 149032 161149 162723 486422 523072 1493306 1473780 588908 603978 149292 132344 149254 149296 161062 158932 152187 153543 100777 103692 347323 309593 884367 903206 258135 258720 327928 329644 392458 378903 405506 409449 431645 439906 410412 457354 1057389 1100427 650988 553204 351528 347070 408245 408906 432046 435520 443891 450659 513159 514067 866427 905755 40.25 68.8 2
13:04:47 2023-10-12 465100 459702 105278 101645 162328 167448 176492 175455 140946 137806 145400 146663 161304 162949 486688 523144 1484735 1464454 583425 604050 149604 132560 149576 148991 161465 158674 152923 153190 101054 103692 348185 309192 891383 906619 259769 257131 329453 331108 392189 381082 409208 409726 430396 439194 411831 458302 1056901 1108134 653178 554030 353734 348705 405984 408186 432908 436852 441588 447395 513757 513669 862737 903866 40.25 68.7 2
13:04:48 2023-10-12 464146 459711 105458 101438 163015 167166 176563 174408 141465 138091 142327 146541 161562 163141 491135 532162 1492505 1462405 582426 607468 149805 132460 149391 149230 161543 159127 152923 153385 101261 103878 345621 309591 896028 905774 260792 257131 328955 331574 391627 378867 410217 410986 431645 439194 410668 458445 1059977 1112178 654671 555087 354307 349103 408353 405709 432227 435954 446118 448700 510208 511792 866995 904805 40.25 68.7 2
13:04:49 2023-10-12 466553 460138 105429 101649 162214 167917 176492 176263 137715 138392 145475 146830 161406 163314 486724 528846 1497174 1480995 587036 609295 150012 131602 152222 149127 161611 158967 153135 153650 101261 103725 354265 310836 897873 899725 259951 258503 329987 330571 391350 380222 405579 409115 429684 438197 410972 455618 1059225 1117289 651940 555707 354844 347015 409652 405565 432755 438045 444286 450611 512834 513887 876987 907576 40.25 68.7 2
13:04:50 2023-10-12 462091 462782 105845 101632 162474 167917 176598 175736 141338 138228 142462 149342 161664 164087 490826 534790 1505006 1482049 581113 608362 150085 131511 149920 149160 162183 158932 153203 153190 101295 103835 347686 308050 909498 901287 261599 257491 328459 333392 390798 382160 405615 411635 433093 436896 409748 455121 1057315 1121563 666419 553513 355958 347528 409219 405515 430298 438661 441516 450083 510208 510247 876141 908832 40.25 68.7 2
13:04:52 2023-10-12 464994 463431 105458 103949 162214 171280 176615 176886 141141 139104 145502 149687 161440 164364 490971 528529 1501043 1490307 592969 611129 150286 132996 150057 149742 162129 158967 153169 153932 101295 102782 349228 310104 916978 905131 259368 258720 330553 332365 392349 384291 410509 410572 432783 438054 413878 457466 1057500 1111992 660643 553513 354517 345405 408353 409122 433164 436602 443026 448443 513195 511505 872009 910130 40.25 68.7 2
13:04:53 2023-10-12 459845 463468 105677 101637 162760 167917 180108 175736 141407 138228 142495 149204 161957 163279 491391 527290 1498314 1480995 588665 610156 150219 132526 150268 149330 162388 158967 153594 153224 101363 103725 347195 308124 919463 907903 260170 258720 327998 333699 390798 381892 408558 409151 433043 434940 410668 456519 1056192 1108919 648046 551517 355921 349103 405768 408186 429058 439530 446263 447382 510135 512053 867625 913480 40.25 68.7 2
13:04:54 2023-10-12 465689 463686 105800 101931 163312 167882 177608 175999 137858 138211 142259 146796 162201 163279 491738 532162 1501511 1480995 594622 611129 150118 133143 149743 150016 161646 159636 153205 154180 101261 104079 348185 311496 892443 907903 259941 259520 327963 331682 390952 381082 405651 410063 433079 440777 410668 455942 1059977 1101699 662136 552728 351708 347563 409219 409992 430414 436239 444823 450083 513954 513343 869534 910757 40.25 68.7 2
13:04:55 2023-10-12 467509 463823 105814 101649 163586 167799 180340 175613 138404 137733 143190 148826 162509 163097 492470 536754 1501041 1473780 584535 612464 150286 132993 152481 150010 162163 159413 153237 154039 101329 104113 347323 310920 899036 906417 261415 258286 328955 332652 392181 378903 405542 410697 432326 439337 408856 455034 1065630 1115979 657657 556667 354698 349487 410668 405601 431439 436189 446433 451398 510930 511073 871076 910130 40.25 68.7 2
13:04:56 2023-10-12 470101 464086 105419 102141 162542 168553 177235 179336 141407 138717 142428 147549 161991 164146 492470 532085 1501793 1483105 587872 612934 150253 133026 150162 150016 162016 161842 153067 154429 101261 104113 348694 312750 889002 903773 260206 258720 329951 330607 390988 380790 405542 409151 430058 440157 409783 454869 1060729 1120734 659150 557785 353771 346482 410414 408186 432980 435236 448940 449862 510099 514103 879453 908832 40.25 68.7 2
13:04:57 2023-10-12 467142 464233 105673 103839 163024 171276 180179 176757 138290 138405 142789 146899 161991 164031 493939 536754 1516533 1497597 589550 612934 150353 132626 149986 150016 162388 159636 153945 154180 101610 104454 346266 310580 902558 907406 260062 259377 327821 333519 392458 382664 407890 411772 433043 438197 411249 453208 1059225 1117970 657657 552728 355382 347528 410704 409267 429760 438876 441624 452149 512401 511037 880656 912364 40.25 68.7 2
13:04:58 2023-10-12 468111 463479 105837 103982 162760 171351 180108 179693 141407 139104 142462 149930 161991 165122 494012 528846 1506117 1493158 593812 613802 150736 133026 149986 150120 162710 159636 153945 154214 101539 104113 346654 311092 904266 910480 259987 259155 328991 333157 391350 381931 409172 410608 432756 437889 410972 455837 1058931 1112447 656164 552858 355921 346447 408136 410084 433779 439897 444369 448590 512293 511649 874494 914280 40.25 68.7 2
13:04:59 2023-10-12 464447 466719 105823 101927 163577 168388 180411 176175 139078 138793 143388 149481 162509 164358 495449 531869 1503248 1483982 591665 613802 151011 132993 152693 149776 162682 159413 154227 154039 101922 103936 351920 309192 909888 911785 260608 258792 328725 333771 391350 381082 408883 409438 433043 437796 410377 455837 1057650 1109198 657657 553513 356498 349630 408930 408835 429657 439884 446263 448736 510530 509494 869534 914168 40.25 68.7 2
13:05:00 2023-10-12 470626 463514 105698 103868 163543 171280 180214 179372 138240 138911 143443 147892 163030 164329 495449 528882 1494028 1483885 593654 614672 150736 133335 152658 150290 162682 162253 153945 154712 101643 104180 348185 313786 902109 914478 259404 258756 330023 331646 394128 383750 408917 410426 430253 439288 411176 455692 1063398 1107988 659150 557603 354270 347599 405768 410282 432692 436459 441588 447492 512401 513743 867625 911034 40.25 68.7 2
13:05:01 2023-10-12 470255 464854 105848 103944 163607 171315 180537 179407 141544 139007 143190 149549 162769 164364 495449 535960 1497635 1472731 586985 614672 150769 133243 152765 150290 162943 162253 154086 154712 101922 104146 350271 312454 903696 911821 261301 258286 330023 332652 389822 381082 409172 411600 430396 436647 409761 455874 1063537 1118080 656164 557785 355382 349702 408930 405781 432908 438224 445160 447066 510569 512549 872624 913517 40.25 68.7 2
13:05:02 2023-10-12 468886 467022 105633 103978 163324 171541 180214 179763 141475 139326 143190 149964 162769 165122 495449 536754 1506636 1488187 590669 612920 151011 133637 150687 150706 163224 160238 154124 154824 101857 104444 346654 313376 913257 910444 260831 258720 330987 331610 391627 380861 409634 412355 429800 436932 409748 450539 1063537 1123982 657657 559477 355958 347004 410435 408258 432980 440256 448330 448798 507847 512585 880030 912845 40.25 68.7 2
13:05:03 2023-10-12 467449 466235 105741 103978 163586 171351 180537 179567 138309 139104 143422 149687 163333 164858 496504 539433 1520042 1488266 587903 612021 151045 133335 152800 150257 163238 162253 154583 154712 101993 104180 350911 310872 907235 907632 261856 258756 327998 333771 391350 380222 405542 411635 433007 436932 410668 450503 1063537 1128436 656164 554976 355812 347421 411831 405709 430834 439279 446184 452260 510930 509530 882154 913049 40.25 68.7 2
13:05:04 2023-10-12 469959 469109 105887 104050 163581 171622 180446 177590 138829 139007 143443 147892 163030 164364 496585 535204 1516806 1500687 596772 612884 150803 133243 150477 150290 163056 162061 154261 154712 101818 104180 350271 312454 905408 910480 259987 259520 328955 332652 392458 381931 405542 410608 433021 438233 409748 450431 1060729 1117289 662136 553798 355418 346482 410124 410282 430980 436638 443026 450832 512798 511073 876252 913049 40.25 68.7 2
13:05:05 2023-10-12 472241 467283 103484 103978 163878 171351 180643 179442 138401 138804 144130 147583 163552 164364 494896 532121 1508266 1488187 597670 612992 150769 133679 150407 150740 162850 162551 153945 155212 101677 104324 349228 314275 909105 917617 259736 260215 329577 332041 392051 382664 407800 410535 432594 439798 410377 453124 1063537 1106759 645958 555242 354270 349139 410124 409140 432082 436887 441516 449482 513990 514103 869844 911717 40.25 68.7 2
13:05:06 2023-10-12 472038 468352 105921 104075 163874 171661 180643 179638 138631 139007 143788 149722 163064 165165 494896 534687 1500444 1474576 589496 612992 151045 133494 152835 150324 163238 162359 154583 155212 102027 104214 350271 313341 905522 917071 261567 258322 331491 332652 390678 381621 409208 411635 430396 438885 410087 455837 1065333 1118872 664525 559477 355670 349702 408353 405565 432674 437688 448094 448590 510857 512441 871935 914691 40.25 68.7 2
13:05:07 2023-10-12 475888 467441 103742 104126 163813 171796 176715 179944 138949 139090 143726 149931 163518 164329 497914 540308 1514941 1487054 589519 612920 150769 133830 152694 150740 162943 162744 154691 155143 101959 102247 350271 312344 900081 913075 261011 258685 329916 333121 392123 382160 405470 409797 432290 438835 409110 454112 1066807 1118872 659150 556137 354253 349103 411576 408149 432227 436168 441264 450156 512015 513669 878707 911680 40.25 68.7 2
13:05:08 2023-10-12 469435 469048 105887 104122 163848 171867 176681 179980 138598 139298 143655 150034 163674 165088 495557 540193 1521651 1492787 591234 612992 151254 133645 153014 150602 163431 162480 154906 155035 101993 104435 350653 312011 909658 910901 261379 259520 328654 333663 392181 383096 408106 412903 432719 439028 410522 453393 1068507 1125236 661470 556271 355739 348541 412451 409087 430978 438862 445439 451718 513104 510211 881740 917968 40.25 68.7 2
13:05:09 2023-10-12 472783 468927 105746 104367 163290 172093 180636 176244 138277 139492 143388 150241 163030 165920 498120 532121 1512468 1501756 598902 612956 151254 133645 153014 150602 163465 162744 154549 155035 102138 104324 347243 313341 908749 915737 260170 259520 329417 333121 392458 381931 407909 410608 432290 437853 409712 455841 1062780 1117289 659150 558178 355885 346933 409219 410282 431546 436602 444013 448065 512401 511037 875520 915232 40.25 68.7 2
13:05:10 2023-10-12 474439 469120 105921 104194 163844 171746 177150 179980 138854 139104 143854 146089 163552 165272 495594 532085 1498314 1483105 595593 612992 151011 133461 150970 150951 163451 160760 154665 155074 102103 104656 354573 314902 906781 920943 260795 258506 330916 332077 390643 382701 409787 411625 431353 439660 410051 455801 1063537 1116016 661494 561102 355346 348296 406056 407859 432908 438152 441516 446690 510930 512513 871116 912732 40.25 68.7 2
13:05:11 2023-10-12 473419 469075 106210 104088 164743 171485 177833 179783 139555 138779 144232 149619 163928 164614 495666 541027 1514002 1488150 591711 616265 151011 133868 152800 150982 163204 162779 154691 155601 101993 104430 350271 313786 906002 916422 261379 258720 329951 332652 392158 382160 405470 409761 431645 438835 408208 451997 1069372 1121864 650436 559845 353589 348960 411831 408041 432010 439156 446820 450956 512378 513597 879993 909633 40.25 68.7 2
13:05:12 2023-10-12 475888 468859 106000 104376 163848 172214 176994 176278 138913 139770 143930 148616 163370 165804 495630 539653 1512431 1493120 590407 618349 151741 133884 151395 150740 163762 162516 154940 155177 102134 104430 352910 313563 915554 914405 260975 257888 330951 333361 391350 380826 405579 410950 429796 436212 408875 450467 1063714 1128972 661115 561102 356385 347528 410087 405781 432908 440148 444397 449079 510208 511001 881282 913049 40.25 68.7 2
13:05:13 2023-10-12 473027 472556 105887 104405 163663 168211 176715 176800 138854 139687 143888 150417 163766 165388 495666 536754 1512468 1501756 599221 617876 151321 133864 153298 150773 163727 162586 155005 155212 102310 104502 354265 313786 912317 920886 260504 259234 329809 333248 392458 384328 408990 411793 431465 435856 411831 454369 1063745 1119153 659150 558253 355885 346933 408930 410282 433164 440005 443045 446434 512401 511037 876141 916785 40.25 68.7 2
13:05:14 2023-10-12 470440 472250 106137 104227 164431 171746 179487 180267 139958 139191 144530 148098 164076 165122 498542 537360 1512577 1492430 596352 617403 151566 133864 150900 150982 163727 162586 154906 155246 102168 104536 351314 312897 909564 921633 260975 259302 328693 333735 390952 381082 405615 411480 433102 439274 408172 450503 1063745 1112447 658777 555087 354844 349666 409798 409051 432243 437251 447563 448761 513831 509351 873176 915534 40.25 68.7 2
13:05:15 2023-10-12 474768 468724 106205 104016 164932 171555 178113 179693 139461 139007 144355 149791 164111 164743 495738 541099 1517632 1490702 594197 619800 151538 134563 153551 150955 163624 160590 155052 155506 102316 104613 351314 314455 922863 918270 261495 259159 329649 333121 392123 381082 408396 412866 431002 439539 405840 451455 1069153 1121563 657657 558576 353771 349630 411868 408149 431650 435591 444122 449225 510930 512513 879453 910352 40.25 68.7 2
13:05:16 2023-10-12 479359 473181 106068 104337 163882 168220 177446 176800 138949 142120 143922 146563 163700 166222 500283 539433 1516806 1493158 596567 620172 151809 133897 150935 150982 163762 162850 154940 155713 102168 104502 352910 316023 909074 916422 260975 259302 331726 331574 389822 381663 409342 412245 431353 438299 411430 453716 1068291 1125236 658777 563047 355739 347349 410087 408186 432980 438840 443807 449262 510930 512513 883793 913012 40.25 68.7 2
13:05:17 2023-10-12 472846 474185 106068 104227 164637 171973 177675 180408 139045 139492 144121 150208 164076 165423 498615 544233 1530396 1499358 593275 617912 151321 133864 153298 150740 163762 162586 154940 155212 102310 104430 348718 313514 919737 915737 260975 259484 327928 333735 392949 382701 404864 409726 432971 435280 409436 453195 1063714 1124814 669071 554421 355921 348577 411868 409087 429621 437559 441480 451471 511796 509494 884170 919283 40.25 68.7 2
13:05:18 2023-10-12 471620 472918 106128 104198 164893 169548 177867 180267 139560 139104 144355 149930 164111 165122 499672 539397 1511044 1492528 601476 619976 151288 134083 153049 151123 163520 161439 154949 155945 102208 104724 354573 315350 905060 922287 260831 260143 328742 333627 392123 381621 405579 410608 432633 438813 405804 450431 1063751 1111522 656108 554458 354270 349349 409508 410572 429923 437915 444086 449702 513123 511037 873586 913086 40.25 68.7 2
13:05:19 2023-10-12 477956 473172 106103 104333 164748 172093 177709 176278 139024 139492 144040 148547 164111 165423 500061 537774 1503175 1482049 592286 619815 151220 133864 151431 151154 163762 162850 155121 155965 102239 104680 352910 315125 916549 922893 261011 258286 329987 332568 392458 382701 408883 409761 429045 435927 408747 454442 1068358 1122375 663009 562039 355342 349205 408281 405673 432764 438009 446820 446434 509306 511001 873250 912327 40.25 68.7 2
13:05:20 2023-10-12 478199 473668 103771 104295 164893 172214 178113 180408 139958 139452 144837 147995 164111 165388 500025 541135 1518963 1496072 596348 620209 151011 134432 150653 151292 163431 163184 154691 156217 101993 104748 351314 316924 903069 919023 261011 258756 329951 332113 392158 383133 405470 409438 430463 439539 410015 452181 1072230 1124814 657657 561065 353734 347528 411285 409087 432840 437172 444081 450758 510930 513307 882779 913629 40.25 68.7 2
13:05:21 2023-10-12 474475 471949 106098 104405 164787 172199 177867 176311 139302 139492 144255 150242 164111 165457 500061 537845 1521688 1505855 603080 620172 151504 133931 153333 151120 163796 162885 155225 155713 102310 104536 349491 315125 913742 922197 259883 259817 331455 333248 392458 384328 405434 410172 431501 436198 411103 451776 1062925 1120459 660643 559446 354803 346690 409508 410572 431025 437902 443062 449054 511644 510606 880030 917710 40.25 68.7 2
13:05:22 2023-10-12 468931 474142 106137 104261 164782 171933 178271 176278 139302 139492 144355 150206 164111 165457 500768 539361 1516806 1488513 597781 620172 151808 134150 153369 151090 164253 162850 155259 155246 102452 104464 355684 312897 915913 924206 260206 258756 327928 333771 391904 381082 407945 409151 432971 437181 405804 450467 1062172 1115672 657657 554421 355958 350194 410435 409124 431325 438590 447456 447772 513104 509088 874456 917562 40.25 68.7 2
13:05:23 2023-10-12 476904 471984 106322 104261 165466 171937 178463 180191 140054 139579 144730 146198 164637 165839 503560 547390 1519037 1491512 594622 621893 152022 134268 151536 151157 164343 163271 155121 156044 102526 104680 351314 315574 910792 920901 261531 258364 329916 333085 391537 381082 405470 412939 430477 438197 405768 452181 1069949 1121599 659150 560831 355670 350441 411576 405853 431582 436887 444014 450795 510208 511001 881282 913086 40.25 68.7 2
13:05:24 2023-10-12 480975 473752 106137 104473 164629 168788 177867 177391 139349 142056 144355 146696 164180 166489 501586 541099 1521123 1499619 597463 622076 151774 134243 153583 151224 164287 162920 155259 155965 102310 104714 354622 315347 914547 919674 261011 258756 331489 331019 392181 381663 408470 411662 431047 436269 410522 453035 1068248 1127894 667556 562659 356279 347349 410087 409413 432985 437866 442731 448356 510569 511756 882241 914346 40.25 68.7 2
13:05:25 2023-10-12 469385 475829 103572 104367 164901 172114 178147 176833 139365 141888 144389 146364 164672 166222 501623 547003 1529749 1510457 596772 621562 151883 134116 153583 151258 164537 161099 155259 155965 102523 104748 352357 314678 911751 918372 261011 259520 328689 333699 392458 382701 404258 409438 432935 436554 409110 450140 1065072 1127242 660643 556137 355958 349103 409962 410013 429729 438840 441516 449973 509347 508029 885398 919509 40.25 68.7 2
13:05:26 2023-10-12 474475 476466 106205 104371 165422 172120 178463 176278 139650 139497 144722 148538 164901 165457 503081 541099 1516806 1496384 601705 622039 151808 134259 151643 151718 164274 161666 155736 156127 102560 102282 351314 316248 912052 927542 260831 260179 330282 333392 392087 381621 405579 410608 432396 436504 405804 452961 1066844 1110839 662757 556100 354557 349630 409508 410282 428982 436545 441552 446434 512401 511001 873586 914093 40.25 68.7 2
13:05:27 2023-10-12 479993 476196 106137 104400 164927 168254 178394 177078 140054 142121 144730 146364 164752 165990 501623 539397 1506117 1483848 596861 622076 151741 134432 151430 151752 164287 163220 155259 156217 102310 104603 353964 316248 924666 926114 261011 258322 330683 332652 392458 382701 408883 409761 429143 436896 408208 453124 1069949 1121901 661494 562512 355629 348470 409204 405709 432764 439637 445657 446507 509306 511001 873872 913049 40.25 68.7 2
13:05:28 2023-10-12 476986 475158 106171 104473 164893 168671 177901 177391 139428 139847 144253 147566 164624 166804 503770 547317 1523288 1503110 594579 623461 152263 134083 153654 151016 164815 162885 155844 155723 102594 104680 346818 314678 921536 922287 261820 257388 329453 333699 391074 382701 405579 411021 430325 434274 408208 451813 1066844 1130715 666040 560036 357003 347563 409508 405745 430387 439530 443307 448065 507942 507994 884733 917710 40.25 68.7 2
13:05:29 2023-10-12 477923 475162 106171 104443 164936 168520 178463 177391 139527 142056 144389 146462 164637 166257 503117 541063 1528222 1510232 604798 622957 152018 134243 149576 151258 164436 162991 155726 156470 102452 104714 357520 315798 928910 924910 259919 259634 329577 333248 393014 384328 405434 409883 430823 438411 410522 452108 1063751 1121599 670586 559845 355958 349176 411576 410282 430262 439539 442897 450083 514523 509494 883452 918362 40.25 68.7 2
13:05:30 2023-10-12 476936 475234 106171 104617 164901 168671 178147 177425 139527 142254 144389 147488 164180 166944 503830 540610 1521123 1499484 602224 622957 152787 133990 150135 151016 165379 162885 156299 155748 102594 104569 355018 314678 925319 926239 260608 259338 330553 333735 391074 382160 408558 410608 430360 433453 408245 455517 1063500 1118872 669071 559514 357762 349384 408930 409122 431582 438992 445476 448992 512232 507815 876712 918665 40.25 68.7 2
13:05:31 2023-10-12 479993 476013 106179 104443 165196 168254 178463 177391 139560 142303 144825 146396 164901 166524 504581 546067 1511156 1489637 597202 625130 152195 134725 153728 151643 164641 159112 155563 156440 102560 104782 354573 316473 912989 926846 261127 258399 329951 333433 390369 381082 408558 412939 429080 437796 407653 450503 1069949 1124814 666040 562733 354517 350158 409508 405817 432227 437880 444122 447959 509452 511001 876141 915719 40.25 68.7 2
13:05:32 2023-10-12 482385 475198 106205 104468 165201 168788 178463 177391 139560 142056 145243 146663 165016 166373 504223 545130 1521651 1501481 597487 621970 151355 134403 153369 151779 163796 159222 155259 157086 102310 104767 355018 317688 905635 922893 261011 258756 329987 331646 392158 383711 408433 412282 429469 437696 409001 451356 1074517 1130404 657657 564296 353589 347385 411285 409124 432872 436545 443045 448969 510930 513762 884733 914205 40.25 68.7 2
13:05:33 2023-10-12 478540 478569 106162 104506 164927 168788 178429 177952 140054 142358 144730 147363 164901 166909 503866 546772 1526052 1502393 592323 623398 152331 134255 152283 151258 165344 162991 156265 156074 102594 104714 350782 315125 933177 922241 261301 257888 329720 333735 391350 382971 405506 411021 430454 433757 408208 452181 1068095 1133117 656164 561139 357003 348613 410414 405817 430302 439530 443137 448028 508732 507994 885366 919669 40.25 68.7 2
13:05:34 2023-10-12 475556 477092 106162 104481 165466 168520 178993 177425 139560 140211 144859 146762 164901 166524 504617 541171 1521688 1497807 602224 623840 152297 134335 153725 151292 165101 159112 155987 155974 102742 102282 355485 315238 938636 930186 260612 258578 327821 333591 391904 381082 407945 410608 432073 433726 405696 453171 1063788 1118872 667556 556100 355994 350194 409508 409124 427845 438876 441624 446690 507882 507958 873586 918362 40.25 68.7 2
13:05:35 2023-10-12 482081 478569 106239 104473 165462 168654 178463 177391 139560 142056 144389 146596 165016 166257 504617 539397 1509703 1492824 605772 623840 152018 134403 153654 151779 164700 163326 155978 156504 102452 104815 354573 317312 910397 930185 259368 259120 330987 331646 390988 382430 405615 409449 427805 436932 405876 450467 1069949 1115979 657657 563785 354589 348817 408281 410535 432534 436745 444918 444956 513831 510893 873250 917058 40.25 68.7 2
13:05:36 2023-10-12 483359 477312 106201 104651 164936 168822 178463 177952 139811 140241 145334 149204 164888 167154 504471 547353 1525457 1504894 602331 625574 152749 134449 151856 151359 164849 161439 156626 156231 102594 104782 351966 317761 930686 925567 260867 258756 331489 332263 389822 381628 405506 410608 426624 435600 408821 451861 1069949 1126582 667556 563114 355958 347492 410414 408222 433196 439328 442804 448065 510208 511037 885398 917058 40.25 68.7 2
13:05:37 2023-10-12 477518 477348 106205 104506 165346 168822 178463 177952 139560 142190 144724 147029 165131 166559 505333 548421 1535298 1510006 598049 623840 152297 134369 153689 151326 165114 163220 156265 156252 102594 104782 353400 314388 923123 924910 261347 259234 330553 333591 392458 383242 407311 412647 431537 434132 405696 451011 1068179 1129045 659150 559845 355848 348577 411868 409145 428987 436602 443749 449445 510208 507958 888750 919669 40.25 68.7 2
13:05:38 2023-10-12 480417 478093 106171 104540 164821 169593 178147 178548 139111 142289 144087 147665 164901 167410 504617 541099 1521725 1508931 606523 621970 152331 134369 152694 151745 164849 163326 156265 156227 102594 104748 352928 315347 920796 928868 259665 258792 329453 333157 391350 381699 407945 410028 430058 433665 409472 451850 1063788 1121599 667556 561139 357003 347528 408353 409992 430432 439243 442103 448001 513394 509387 878633 922291 40.25 68.7 2
13:05:39 2023-10-12 483628 477472 106273 104511 165457 168813 178497 177952 139592 142091 144859 147396 165131 166559 505691 541099 1510495 1494785 602672 627580 152195 134927 149824 151684 164975 159332 156091 156837 102808 102336 353964 317276 918733 930017 260206 258361 330987 331646 389822 379996 408558 411334 427841 434940 405840 450503 1069949 1119151 664525 564333 355921 348613 408100 408258 432944 436923 443049 444546 510208 512320 871040 915756 40.25 68.7 2
13:05:40 2023-10-12 477909 477832 103726 104295 166446 168220 179627 177358 140633 139579 145334 146097 165693 165457 506050 548421 1521688 1499619 598284 621970 152052 134491 151643 151779 164849 163326 155484 156757 102594 104815 352357 317149 916444 926239 261011 258756 329987 333193 392194 381890 406874 412282 429888 437947 405479 450643 1074517 1127967 669071 561751 353625 349487 411868 408149 432642 435250 441516 449115 509702 511001 880208 915719 40.25 68.7 2
13:05:41 2023-10-12 481282 477841 103763 104883 165470 169022 179207 178130 139527 140175 144958 147599 165062 166885 507127 546808 1537481 1518027 603678 621970 152026 134403 152070 151326 164884 159222 156156 156504 102594 104815 356071 315383 941934 925583 260206 259520 328459 333428 391274 380222 404258 410028 430432 435259 405804 448840 1066881 1126444 663629 557822 355994 348327 411285 409992 429711 437880 442712 449445 513394 508029 885435 919669 40.25 68.7 2
13:05:42 2023-10-12 477719 478157 106243 104506 165466 169358 178497 178390 139560 142323 144424 148032 165131 167635 506408 544305 1521725 1505258 606203 621970 153280 134150 150239 151326 165701 159222 156855 156227 102953 102239 357652 314795 930324 931235 260062 258578 329773 333519 391074 379689 408940 410318 432075 435457 405804 454149 1065333 1120734 659150 561825 357509 349103 408353 407896 431279 439530 448695 446750 510930 507245 878120 918894 40.25 68.7 2
13:05:43 2023-10-12 481017 478134 103666 104477 166033 168937 179310 177671 139564 142091 144407 146762 167900 166524 506768 545845 1521688 1497225 607164 626517 151842 134817 151856 151955 164815 160590 156047 156986 102523 104883 352357 318210 910986 930846 259804 259986 328955 332688 392158 382160 405542 409449 432746 436003 405768 452181 1069949 1112744 658344 559845 355604 350153 410377 409195 431325 435396 445550 446507 513430 510862 876104 918362 40.25 68.7 2
13:05:44 2023-10-12 482081 480644 103795 104439 166523 168254 179593 177358 140429 139777 145645 146964 165799 166244 507450 549860 1527630 1500769 600618 627388 152161 134369 153619 151711 165229 159222 155953 157125 102879 104782 354051 317375 916791 927542 260688 258685 329417 332652 392123 381330 404222 409115 429045 437853 404483 449441 1074477 1128040 674375 562733 353734 349349 411868 408149 431207 435556 441480 450340 509452 511874 883793 916370 40.25 68.7 2
13:05:45 2023-10-12 484655 480875 103706 104685 165375 169862 178993 178548 139650 142522 144731 147599 165131 167564 507127 545897 1526052 1506747 599757 622006 153374 134373 152435 151643 164962 159222 156309 156653 102594 104782 356071 317375 923925 928862 260609 257604 331166 332473 391904 384056 408470 411735 430133 433721 408027 451283 1069620 1135562 659978 564734 356710 347492 410087 405817 432836 437938 442218 446434 505049 509065 884069 918362 40.25 68.7 2
13:05:46 2023-10-12 479092 478161 103735 104617 165697 169324 179525 178198 140054 142345 145334 147632 165361 167026 506768 548385 1537481 1518243 602895 622006 152342 134453 152176 151850 165344 159222 156592 156723 102594 104748 353400 316924 921967 926239 260170 259520 330553 333627 392458 382701 406156 410028 431092 436738 405768 449441 1066844 1126444 662136 557749 355921 348577 411868 409992 428645 438403 442906 449115 512957 510862 887175 920904 40.25 68.7 2
13:05:47 2023-10-12 481774 480907 103755 104633 166033 168822 179559 177952 140236 142219 145090 146997 168065 166489 504607 545130 1520369 1507411 609407 629135 152161 135021 152802 152376 165205 162579 156057 156742 102702 102464 350229 318174 916588 931396 260170 260000 330319 332581 392087 381890 405506 407932 430109 436896 405125 450066 1069949 1115672 666615 559441 354270 349384 409508 410572 429720 435556 444286 446155 510889 510247 876838 918362 40.25 68.7 2
13:05:48 2023-10-12 484609 480907 103714 104617 165732 169090 179310 178480 139625 142254 145060 147632 165477 167061 504449 547390 1512431 1490386 600905 626314 152297 134403 153689 151745 165194 163397 156230 156976 102594 104815 357389 317240 919661 932029 260975 257352 332034 332382 392458 381621 405579 412245 430742 437306 404837 453393 1069838 1125236 661494 565264 355451 349451 408172 405709 431582 436852 441516 447677 504905 509423 876104 915719 40.25 68.7 2
13:05:49 2023-10-12 481321 482013 104011 103067 165715 169525 179456 178446 140054 140262 145334 149309 165522 167388 507487 550041 1530871 1506747 598752 627388 152753 134432 150135 151745 165597 159976 156458 156579 102736 104782 354442 315089 926818 926239 261599 258286 328423 333699 391350 382160 405434 409761 429796 432988 405732 451504 1071298 1130679 667177 559441 356750 348541 410704 405551 428982 438188 443132 447675 505049 506463 888004 919669 40.25 68.7 2
13:05:50 2023-10-12 485150 481582 106273 104651 165727 169358 179310 178514 139592 142254 144859 147498 167982 167340 507127 545423 1529308 1516083 608254 622042 152297 134369 153654 151745 165331 160164 156458 156698 102776 102336 356071 318281 922531 931507 260879 258578 329275 332941 392458 381896 405542 408835 429080 437001 407991 452145 1068395 1121563 669071 560918 355921 346482 408353 410572 430262 436303 440411 445320 509347 507994 881282 920822 40.25 68.7 2
13:05:51 2023-10-12 479846 481591 103852 104464 166033 168822 179593 178092 139625 142254 145195 147128 165477 166559 504715 546544 1524932 1506173 604798 622042 152263 134403 153797 151779 165344 159332 156517 156976 102594 102280 353400 315347 923574 934046 260170 258720 327662 333699 392458 381082 405506 410608 430396 434274 403914 450496 1069190 1118288 657657 559845 355397 350153 410051 408041 430715 436403 445550 446275 510784 510140 876104 920324 40.25 68.7 2
13:05:52 2023-10-12 483587 481927 103893 104473 166532 168788 180162 177952 140496 140273 145614 149344 166493 167083 508930 550005 1527630 1500966 598261 629172 152549 134775 152390 152023 165610 159443 156161 156986 102594 104883 356071 317276 928869 931510 260867 257924 329453 331359 390917 381082 403937 411480 427769 434940 403274 449086 1072991 1128040 654671 562733 354270 349666 410704 405817 431961 435250 441480 446434 507942 507994 883164 917058 40.25 68.7 2
13:05:53 2023-10-12 487136 483031 106244 104685 165457 169862 179667 179361 140054 142587 145133 147731 165361 167635 507303 547928 1528222 1506785 602224 627403 152719 134483 152426 151989 165610 159332 156483 156867 102878 104849 356071 318246 934099 930185 259919 258218 330701 332095 391904 383784 407890 410572 428918 434061 405696 449931 1072991 1135562 674375 566708 356421 347528 410087 408186 432872 439328 441054 447996 507942 509494 885398 918362 40.25 68.7 2
13:05:54 2023-10-12 482691 483222 103718 103349 165815 169828 179525 178548 140054 142488 145133 147731 165684 167353 504679 547003 1524969 1509268 606938 625597 153280 134445 151123 151292 165945 159332 157064 156217 102879 104782 358223 315347 933890 935484 260170 258720 329453 333663 390798 382160 405615 410318 427921 431706 405410 452181 1066844 1121599 659337 561139 357509 349103 408353 408799 430262 439185 443137 443774 510930 505717 876214 919546 40.25 68.7 2
13:05:55 2023-10-12 485134 482267 103761 104617 166033 168822 180237 178514 140236 142289 145296 147429 168052 166780 507266 546616 1526052 1508488 612573 630066 152858 135149 149928 152165 165205 161036 156453 157565 102782 102464 355018 319111 925396 934083 259368 259634 328813 331610 391501 382160 405506 408258 428937 436633 404483 450827 1069949 1112483 663629 561443 353771 349103 410087 410572 430262 434017 443712 446799 510889 510247 880030 919669 40.25 68.7 2
13:05:56 2023-10-12 486405 482954 106375 104685 166033 169358 179593 178548 139625 142522 145229 147665 167900 167330 504715 546772 1518963 1492435 602652 627439 152515 134809 150135 152023 165610 160044 156626 157086 102879 104883 356071 318246 923801 935407 260975 257888 329987 332382 391274 381621 405615 412282 429756 437306 404873 451467 1074517 1126297 661494 565939 355164 351436 405876 408186 432567 436239 443026 443919 510425 510068 873549 918362 40.25 68.7 2
13:05:57 2023-10-12 487482 485429 103834 105242 165715 171732 179490 179542 139527 142850 144992 148309 165557 167999 509654 548385 1528222 1508931 600942 630963 153246 134809 150135 151779 165911 160300 156959 157105 102594 104815 358799 318022 926813 930846 260170 257662 330987 332382 391350 380826 405470 410608 427507 432952 405840 450471 1069949 1137208 661494 563548 357003 347528 410087 405817 432567 436638 441734 445029 505049 507994 885490 918362 40.25 68.7 2
13:05:58 2023-10-12 480685 483290 103761 104685 166033 169358 179593 178548 139625 142323 145129 147632 167900 167600 504715 550149 1539668 1519113 604724 627277 152753 135016 153868 151989 165610 160454 156711 156986 102953 102432 356071 318281 923404 930186 260027 259305 328281 333230 392458 382701 406156 410028 430022 436072 407246 446466 1068395 1126618 667556 559845 355775 348541 411576 409413 427859 436887 443040 448065 507847 507210 889289 919546 40.25 68.7 2
13:05:59 2023-10-12 485484 481264 106391 104863 165732 169930 179559 179395 139592 142755 145107 148375 165766 168447 507607 546616 1528222 1507765 609235 626517 153246 134403 150239 151326 165945 163326 156954 156757 102594 104849 357520 317797 934894 934083 259733 258720 328955 332652 390798 382825 405615 410318 427805 431953 405804 452181 1069190 1124814 657657 562512 357832 348817 408858 409267 430796 439041 442915 447077 510821 509420 879993 920887 40.25 68.7 2
13:06:00 2023-10-12 487907 483295 103808 104718 166033 169745 180162 178548 140054 142388 145840 149447 165950 167353 509006 548941 1517989 1496653 605660 629142 152836 135204 152283 152301 165760 160590 156736 157240 102879 102453 356071 319184 924622 936733 260206 257640 330433 332382 390678 382701 407945 411189 426597 434061 404519 451172 1072123 1124777 671599 564345 355670 348577 408353 405889 432531 437787 443132 444027 507978 509494 876141 918362 40.25 68.7 2
13:06:01 2023-10-12 485726 481041 103899 104655 166532 169324 180481 178480 140462 140211 145365 146896 168203 166524 508397 553334 1529732 1506747 602652 629288 152191 135123 153689 152786 165344 161138 156299 157195 102808 102362 356071 319190 915411 931433 260688 258399 329435 333104 394407 382124 407021 411480 427663 436718 403734 447658 1072919 1128040 666040 562733 354845 350436 411598 405817 430298 435591 441372 447392 505049 507994 882117 918362 40.25 68.7 2
13:06:02 2023-10-12 482690 485003 103925 104946 166388 169828 180184 179078 140633 142479 145536 147698 165985 167388 510397 554899 1540091 1520938 606001 629135 152821 134843 153938 152162 165911 160556 156736 157195 102879 104849 358311 317761 926238 930186 259804 258756 327928 333157 392181 382701 406156 409449 429756 432802 404519 447743 1069949 1128040 670586 560433 355633 348577 410704 409413 428645 435954 442768 446544 510930 506498 888027 919546 40.25 68.7 2
13:06:03 2023-10-12 486870 482315 103771 104897 166028 169930 179593 179395 139592 142691 145094 148646 168017 168754 507643 545166 1529749 1514664 609617 630963 153569 134708 151542 151887 166270 159976 157069 156946 103022 102389 356071 318283 933963 935407 259951 258720 329435 332509 391082 380488 405615 410028 431047 433052 405768 451214 1068132 1124850 666040 562733 357509 348255 408353 409413 429959 439185 442398 443919 510711 506463 881282 920887 40.25 68.7 2
13:06:04 2023-10-12 484793 481264 103850 104540 166532 169324 180196 178548 140827 142401 145840 148164 168355 167330 509152 550041 1528222 1508931 610393 628363 152508 135327 149824 152301 165645 160959 156736 157415 102594 102426 358223 319184 918739 936733 260170 259520 327928 332652 391573 381082 405470 407968 430212 435071 406128 450177 1072678 1117143 647408 559294 354125 349205 410087 410171 427707 435250 443137 445356 512994 508029 878434 919471 40.25 68.7 2
13:06:05 2023-10-12 486442 484586 104023 104956 166671 169491 180698 178446 140817 139882 146039 147465 168921 166920 508970 555327 1530396 1508304 603080 629881 152331 135322 153760 152267 165645 160624 156631 157525 102879 102362 356071 318958 929794 935407 260242 258322 329684 332833 392123 381621 403937 408541 427805 436554 406128 446466 1076038 1127415 666040 562733 353734 349384 410704 405889 430378 434300 443971 447711 507978 508743 882779 917058 40.25 68.7 2
13:06:06 2023-10-12 489213 483865 106341 104786 165899 169930 179627 179713 139625 142591 145344 148613 168052 168447 507607 550077 1530871 1509918 602335 630288 153139 134437 150135 152023 165945 160522 157034 156986 102953 102459 358047 318623 929161 931507 259808 256953 330808 332473 391314 383096 404864 410608 425198 432935 405515 449049 1072991 1138112 669676 567148 357399 347492 410124 405817 432227 438224 441697 445101 505013 508842 885665 919669 40.25 68.7 2
13:06:07 2023-10-12 483759 483405 103834 105096 166550 169896 180162 179395 139658 142557 145365 148546 168169 168211 509908 547578 1528222 1508042 607836 629325 153535 134437 151123 151779 166409 163520 157173 156757 103022 104637 350266 315419 937867 938062 259769 258286 329172 333735 390798 381082 405615 409449 427805 432899 403310 452181 1068395 1121563 666040 561139 357003 349139 408353 408835 427783 438224 443026 444027 510208 504973 876215 920887 40.25 68.7 2
13:06:08 2023-10-12 488941 482690 103795 104680 166532 169392 180481 178954 140462 142335 145834 148243 166367 167388 511469 548164 1530359 1508004 612422 629179 152651 135149 153940 152267 165379 160847 156626 157750 102808 102485 355018 321327 921771 938062 258355 259270 330663 331144 394407 381621 405506 408222 427469 434026 403310 449148 1072991 1117289 659150 562733 353771 348648 409508 410572 430939 435591 443026 445174 510099 509888 878781 919669 40.25 68.7 2
13:06:09 2023-10-12 487827 483427 103867 104952 166416 169896 180162 179112 140633 142596 145536 147731 168203 167670 509908 550149 1519799 1492972 603080 629325 152821 135225 150135 152301 165911 161002 156954 157195 102879 102400 356071 319257 924366 938815 260723 257604 329702 332869 392458 381010 405470 412355 429525 434096 403131 451283 1072882 1128040 658777 563512 354553 350087 409219 405745 430939 436581 441516 443774 505049 507994 879453 918362 40.25 68.7 2
13:06:10 2023-10-12 486829 484475 103934 104946 166388 169862 180309 179361 140472 142790 145264 147764 166020 168199 510268 556112 1533936 1512615 601964 629361 153314 134437 150343 151989 166409 159443 157173 156976 102950 104849 357784 317797 945440 932688 261415 257095 328955 333428 391350 382701 404864 409761 427805 431671 405125 447768 1072991 1136505 664525 564333 357003 348332 409508 405781 429742 438876 442398 445356 504977 505753 887990 919546 40.25 68.7 2
13:06:11 2023-10-12 485722 483445 103934 104825 166562 169930 180162 179554 140462 142522 145365 148375 168238 167670 509188 550041 1539668 1525458 613600 630888 153041 135055 150343 152165 166069 161070 157104 157490 103093 102426 358311 318922 925383 934083 259368 259338 330553 333157 392458 381360 403050 408258 430742 435457 405768 446758 1069775 1127242 662136 561139 355706 347004 410704 410303 429018 436887 439714 445731 509347 507210 885398 920924 40.25 68.7 2
13:06:12 2023-10-12 489984 483440 104165 105242 166799 169896 180801 179112 140827 142570 145840 147698 168507 167670 510702 548036 1530396 1510006 613187 631217 152331 135369 149824 152652 165760 161138 156736 157635 102808 102459 356071 320878 921160 938062 259368 259520 329852 331682 392123 382160 405506 408258 429192 434670 403310 448439 1071327 1116498 666615 561935 354270 349139 410087 410572 429621 436866 443137 446483 510135 509494 881282 918857 40.25 68.7 2
13:06:13 2023-10-12 486922 486815 103958 105092 166706 170300 180629 179576 140623 140800 145599 148309 168804 168034 510483 549050 1518243 1492972 604327 632303 152753 135030 150135 152541 165945 160881 157034 157495 102879 102464 356071 320103 923885 939393 260206 257131 329987 332149 389822 382430 405651 410608 425901 433630 404554 452292 1072956 1128040 663009 564418 355670 348613 408353 405889 431922 434931 443026 441457 505085 508029 876141 918362 40.25 68.7 2
13:06:14 2023-10-12 487827 486382 103828 104680 167028 169888 180801 179112 140529 142323 145962 147665 168542 167365 510702 556112 1530945 1510006 605660 632112 152263 135284 149824 152758 165379 161518 156527 157470 103165 102517 350229 319642 917455 936835 260062 258144 329275 332473 394686 382160 403086 410608 427169 436248 406128 446466 1077639 1130715 666040 563785 354845 350230 410704 405853 431353 435591 441480 445804 505049 507637 882779 916870 40.25 68.7 2
13:06:15 2023-10-12 485035 484865 103763 104752 166655 169862 180196 179395 140462 142962 145365 148513 166519 168211 510666 554103 1546741 1525382 608501 631217 153067 135157 150239 152301 166177 161138 156954 157195 102879 104950 358179 319965 926658 934083 259804 259155 329618 333428 392385 382160 403050 409449 429116 431600 404198 448667 1069949 1129880 670586 560741 355418 348577 411576 409413 427743 436887 442398 446434 510930 506072 890554 922138 40.25 68.7 2
13:06:16 2023-10-12 487607 485629 106414 105277 166059 170742 180162 180316 140054 142903 145941 149334 166020 169406 510411 548278 1534756 1518234 612611 631892 153603 135200 151157 152199 166409 161231 157173 157525 103131 102421 357125 319862 941835 940060 259332 258325 328920 332617 391074 380790 409634 409449 427850 431299 405696 451430 1068395 1126971 669450 562733 357509 347528 408353 409413 430244 439149 440502 443955 510930 506072 881460 922195 40.25 68.6 2
13:06:17 2023-10-12 487561 484843 103986 104830 167033 169457 180801 179112 140786 142388 145803 147698 168472 167564 511389 550113 1530396 1511081 611224 630852 152787 135251 150135 152301 165876 161138 156954 157195 102879 102362 356071 319184 936706 939393 259665 259012 329582 332869 393570 380937 407890 409304 431206 435046 404977 449221 1072082 1118872 667556 560271 354270 349379 409290 409376 430106 434017 443026 447682 512341 507210 878707 920979 40.25 68.6 2
13:06:18 2023-10-12 488223 486889 104268 104951 167192 169786 181201 178514 141111 142254 145838 147632 168742 167083 513275 557293 1530871 1508004 606264 633007 152753 135157 150135 152301 165907 160959 157064 157525 102879 102356 358311 319935 926158 936733 260170 257853 328920 332617 391537 381082 406156 410608 426499 435565 402034 446721 1075897 1128972 666040 563933 351708 349103 410704 407918 429621 434229 443026 446361 507906 507994 884032 918362 40.25 68.6 2
13:06:19 2023-10-12 486922 486016 103761 104791 166024 170437 180002 179963 139650 142790 144932 148546 168169 169001 510702 553261 1530908 1514664 602635 631782 153535 135115 152820 152308 166270 160779 157613 157021 103093 102491 357125 319672 933747 935407 259482 257095 330665 332617 391350 383242 404258 410608 425216 433016 405696 448732 1072991 1138917 662368 565180 356966 347492 410087 405781 432227 439229 441035 445174 504977 507210 887990 922138 40.25 68.6 2
13:06:20 2023-10-12 486153 486882 104086 105276 166527 170471 180447 179713 140525 141059 146183 148613 168590 168754 512186 550005 1529769 1511081 609407 630215 154022 135000 151678 152269 166875 160411 157613 157195 103022 102336 357125 318022 936882 940727 259368 257888 328920 333121 390247 382160 405579 410028 427469 430997 403914 449784 1069153 1124814 666040 564333 357509 348577 408662 408799 430262 438840 443026 441421 510208 507983 881282 922269 40.25 68.6 2
13:06:21 2023-10-12 488946 487754 104157 105139 167056 170266 180698 179576 141216 142794 146246 148513 164540 167999 512003 549932 1530871 1511081 615283 632611 152447 135356 150135 152486 165911 161070 156999 157860 102808 102421 358223 320842 928252 941492 259368 259302 327928 332113 391537 381621 405149 408835 429188 435565 402671 449404 1072991 1118872 673707 561935 353734 348577 409508 410282 430106 434265 443132 443774 508953 507958 880746 919509 40.25 68.6 2
13:06:22 2023-10-12 489713 485593 103860 104851 166764 169896 180607 179679 140462 142721 145803 148375 168472 168140 513078 550005 1521123 1497486 606078 631860 153011 135284 150239 152512 166293 160968 156999 157715 103131 102587 356071 320768 926432 942732 260027 257426 329809 331969 392458 382701 405579 410608 425234 433630 406128 450988 1074440 1127242 664525 566621 355200 348577 406056 405817 431596 434931 442361 441421 505013 507994 876178 919584 40.25 68.6 2
13:06:23 2023-10-12 491191 486313 103922 104901 166515 170537 180412 180213 140633 142795 145941 148613 168921 168683 512186 554935 1534172 1513854 608736 633007 153280 135327 150239 152512 166441 160847 157173 157635 103022 102421 355018 322091 926634 935407 259733 257888 330451 330571 391904 380790 404222 409449 424993 433595 405410 447780 1074332 1133956 656164 566453 355633 346969 409508 407918 432227 436203 439769 445320 509092 507994 889289 919669 40.25 68.6 2
13:06:24 2023-10-12 486102 486313 103795 104901 166795 169692 180641 179679 140462 142721 145702 148820 166751 168468 511930 558873 1548457 1519724 605474 632413 153177 135149 152748 152478 166409 161104 157173 157195 103131 102426 358179 318696 931489 934083 260170 257746 327698 333392 391350 382160 405580 410608 428743 431636 403274 446054 1072230 1135599 660083 561102 355921 348296 410704 405817 430106 436339 441697 446726 505013 504938 891919 920793 40.25 68.6 2
13:06:25 2023-10-12 486866 487035 103893 104863 166764 169930 180767 179679 140827 142799 146093 148613 168777 168411 512985 550077 1530834 1511081 610144 632112 153314 135216 151434 152233 166758 161104 157648 157195 103165 104849 354910 317761 941714 941164 259769 257888 327397 333699 392458 378903 405185 409449 429326 432952 401752 449441 1072991 1124777 666040 561102 355382 349666 409999 408799 430106 436239 444286 447358 509161 509042 881374 923605 40.25 68.6 2
13:06:26 2023-10-12 493389 486886 104019 105091 166927 170334 180663 180110 140786 142721 145782 148646 168860 168470 514513 549968 1521614 1511081 613299 633905 153071 135284 150169 152758 166409 161172 157064 157635 103022 102453 357734 322091 930614 943365 258533 257888 329987 331341 390952 382160 405542 408186 425198 433721 402991 449478 1072882 1121563 676215 565216 354807 348577 408353 409992 432265 435591 442398 441421 510930 508029 876141 920979 40.25 68.6 2
13:06:27 2023-10-12 486958 486922 103954 104863 167028 169926 180767 179679 140827 142894 145840 148477 168742 168447 514607 555700 1530396 1499433 605080 632787 153109 135583 152712 152656 166304 161104 157173 157855 103093 102581 354346 320505 929482 939393 260206 257491 330553 332365 392458 378903 404258 410608 426601 433488 400835 448097 1074440 1127378 671599 564911 355382 350441 410704 405781 430298 437172 441250 445356 504977 507958 882816 919509 40.25 68.6 2
13:06:28 2023-10-12 487136 487071 103879 105052 167028 170437 180767 179747 140462 142825 145803 148877 168542 168718 513385 557374 1540091 1520407 606523 633007 153280 135348 151019 152301 166409 161138 157173 157635 103093 102426 358179 319257 937867 935407 260206 258286 327928 333663 391350 382160 405580 410608 429174 433164 403310 446054 1072862 1136403 667366 561139 355958 348577 411576 407918 430106 435343 441481 446653 505013 505125 891831 921578 40.25 68.6 2
13:06:29 2023-10-12 489066 487107 103990 105242 166287 170842 180560 180715 140623 143084 145735 148546 169109 168859 512765 549896 1537481 1520938 614097 632751 153177 136144 150343 152267 166409 161138 157173 158005 103165 102459 357125 320688 930299 939393 259046 258286 330594 332149 392181 381396 405506 408222 427134 431741 405732 447841 1072230 1128040 667556 562733 355382 346447 408353 409702 429621 435236 439056 441493 510930 506498 882237 922232 40.25 68.6 2
13:06:30 2023-10-12 486181 487071 103917 104897 167033 169930 180801 179679 140786 142721 145838 148375 168777 168447 513785 554507 1530908 1514777 613143 633007 153173 135284 151157 152512 166409 161138 157543 157860 103165 102625 359233 318064 933505 943402 259625 258108 329582 333519 392458 380937 405149 410028 429080 431127 403758 448683 1072230 1121563 666040 560307 355342 350544 409219 408186 429497 436887 443026 441444 509056 504938 880030 922269 40.25 68.6 2
13:06:31 2023-10-12 490604 486886 104161 105028 167625 169760 181627 179112 140916 142522 146075 147764 167323 168164 514513 557374 1530908 1506747 604575 630947 153280 135484 150447 152486 166409 161036 157173 157635 103022 102485 353707 320915 951223 940152 260206 257491 328920 332418 392458 378903 406156 410608 426165 433934 400518 445206 1076038 1132316 664525 564333 353807 349630 410704 405781 430105 433925 443026 445986 504977 506498 884318 916870 40.25 68.6 2
13:06:32 2023-10-12 492707 487143 103726 104897 166795 170471 180447 180282 140462 143024 145399 148956 166751 168979 514313 555501 1539132 1514513 607799 634767 153143 135183 151333 152267 166409 161104 157173 157415 103022 102581 354312 321634 933102 936733 259368 257527 329880 331072 391350 380790 404258 409449 427103 431420 404519 446758 1072919 1137208 666040 567497 355921 346969 409508 405853 432227 436887 439755 445005 505049 507994 889922 918857 40.25 68.6 2
13:06:33 2023-10-12 486584 487143 103856 104931 166532 170708 180767 180248 140462 143024 145365 149219 168507 169264 513748 550113 1530908 1514626 612724 633007 153808 134809 151712 151989 166875 160624 157648 157195 103093 102324 357916 319257 939762 939169 259368 257888 327928 333699 390798 378903 405506 409449 428708 430997 400871 450691 1069775 1123187 666040 560307 355958 349666 408930 408854 428890 435954 443026 445976 508801 504909 880746 923605 40.25 68.6 2
13:06:34 2023-10-12 493393 486967 104094 105052 166963 170605 181236 180110 140883 142755 146041 148408 168812 168138 513492 549194 1526052 1511702 616354 633685 153033 135318 150135 152792 165945 161654 156954 157965 102879 102613 363592 323006 922308 944575 258569 257491 329987 331072 390643 381890 405579 405926 425024 433630 402671 450434 1072919 1121526 656164 566453 354844 347599 406056 409413 432227 435941 441858 450121 510208 508029 876215 920756 40.25 68.6 2
13:06:35 2023-10-12 489749 486886 104019 104752 169827 169896 181374 180072 140916 142790 145838 148613 168812 168718 514513 559054 1533005 1506785 606262 634657 153569 135678 151090 152795 166572 161586 157613 157965 103165 102791 357125 321032 928355 939133 259987 257888 328955 332635 392123 381082 406156 410028 426196 436766 403758 446515 1079169 1130715 666040 564333 354289 348613 410704 405853 429657 433961 443026 445850 505049 507958 885398 916870 40.25 68.6 2
13:06:36 2023-10-12 487607 487215 103958 105090 167086 170437 180801 180282 140533 142790 146285 148613 168777 168754 513785 557410 1548941 1529732 613487 630983 153314 135501 150639 152452 166409 161002 157173 157635 103022 102389 357125 320688 928807 938148 258604 258720 327892 332617 391904 382701 405580 405926 427769 431600 402671 445388 1072230 1129843 666040 561139 355382 347528 410704 409413 427743 436239 439742 445174 510930 505717 890111 922269 40.25 68.6 2
13:06:37 2023-10-12 486620 487215 104023 105280 166822 170808 181451 180429 141021 143176 145941 149023 169310 169121 514437 550005 1530871 1516083 612353 632787 154099 135460 152201 152233 166875 160590 157868 157021 103451 102324 357125 318769 945493 941867 259186 257672 326939 333699 390798 378903 404864 409449 427841 430394 400871 448732 1069949 1124018 674677 561664 355921 349666 408353 408222 428890 435954 443698 441196 507942 505125 878744 922269 40.25 68.6 2
13:06:38 2023-10-12 490478 487143 104296 104723 169981 169896 181696 179520 140950 142522 146347 147731 168881 168176 514513 558195 1535298 1509118 606523 630983 153314 135284 150639 152758 166441 161172 157173 157635 103022 102356 358311 321179 939573 940060 260170 257527 328955 332149 390952 378903 405868 410608 426464 433409 400554 446515 1079036 1130679 664525 565902 354845 350153 410595 405299 432243 437172 444388 445174 504796 509420 885051 920979 40.25 68.6 2
13:06:39 2023-10-12 494140 487179 103856 104901 166706 170808 180767 180248 140496 142825 145737 148646 169026 169013 513748 554068 1537481 1516083 609674 630983 153173 135284 150239 152758 166409 161654 157173 160032 103022 102549 358799 323006 929631 938062 259332 257888 329987 330607 390952 380826 403653 409449 423973 433630 404483 445215 1076075 1135599 657097 566927 354557 347004 410414 408186 431618 435009 439056 445320 507978 507601 889382 919509 40.25 68.6 2
13:06:40 2023-10-12 487644 489972 103860 104965 166912 170708 180767 180543 140496 142825 145838 148956 166984 168742 514621 561829 1547766 1528012 609954 635705 153177 135879 153286 152452 166642 161654 157503 157530 103022 102888 364844 320141 933230 937397 259769 257924 327679 333157 391904 382160 405580 410318 428864 431671 402991 445351 1071364 1135599 669071 561935 355361 347563 411285 405853 429801 435271 441196 447795 505085 504938 893571 922232 40.25 68.6 2
13:06:41 2023-10-12 489209 487179 104023 104752 169797 169965 181661 179713 141216 142795 146144 148477 168999 168211 514878 555720 1535298 1513891 615848 630947 153067 135693 150135 153003 165945 161654 157173 160032 103022 102453 359864 322091 928597 943328 259368 258756 327433 332149 390952 381082 404864 408258 427908 434309 400871 448060 1072919 1118324 668108 561935 353771 349139 409508 409992 429612 436559 442818 447040 510748 510067 881096 923605 40.25 68.6 2
13:06:42 2023-10-12 493957 490292 104019 105052 167344 170876 181347 180429 140819 142790 145838 148646 168846 168979 514474 553261 1526052 1508707 610393 635595 153314 135318 150343 152792 166642 161172 157208 157745 103199 102491 357125 321862 935701 944575 260242 257095 329453 331682 391904 378939 405506 410608 425198 431600 400871 449478 1076038 1129843 663009 567552 354844 349666 408353 405781 429959 435556 443749 450293 504941 506463 881282 919546 40.25 68.6 2
13:06:43 2023-10-12 494767 487184 103982 104897 167033 170471 180801 180248 141118 142837 146144 148646 168881 168718 514513 556554 1538574 1514664 609954 636497 153075 135917 152497 153182 166038 162104 157139 158518 102879 102818 360929 323541 935473 938727 259368 257527 330553 331090 394196 382701 406156 409449 426017 433853 406128 446489 1077639 1133992 666040 565253 351708 347528 410414 408186 430298 434265 439833 446022 504760 508029 890564 918206 40.25 68.6 2
13:06:44 2023-10-12 490597 489972 103917 105090 166799 171098 180801 180282 140827 142955 145941 148851 168846 168789 514513 553297 1539668 1525382 615848 634430 153314 135378 150605 152652 166642 161207 157538 158259 102879 102421 357125 321179 931830 941867 258569 257888 328459 332149 390247 380790 405542 408258 427207 437537 404519 449478 1069949 1128040 667556 564333 356750 347004 406056 408835 429018 436602 439019 450121 509488 505009 882154 922305 40.25 68.6 2
13:06:45 2023-10-12 488932 487215 104308 105096 167395 170300 181707 180144 141516 142850 146244 148546 165194 168541 515901 556433 1537481 1516083 613449 635595 153569 135506 150605 152792 166642 161620 157173 158076 103093 102485 357784 320688 948851 944575 258569 258756 327963 331323 390988 381082 404294 405889 427805 432815 403113 446466 1072919 1118080 670586 562334 353771 348613 409219 410282 427845 434265 442712 444027 507882 507245 880244 920924 40.25 68.6 2
13:06:46 2023-10-12 495578 489972 103846 104892 167033 170861 180836 180282 140750 142890 145872 148646 168881 169239 515243 555736 1537481 1516083 610578 631019 153173 135540 150135 152792 166409 161689 157064 159956 102879 102581 356669 323924 924275 938062 258355 257527 329453 330339 390988 380826 406156 409449 424603 434274 403310 445206 1078403 1137208 666040 569170 354845 348046 411831 408041 431325 434541 440925 446119 504905 507851 889104 920822 40.25 68.6 2
13:06:47 2023-10-12 493402 491010 103944 104998 166818 171048 180732 180426 140827 142895 145536 148923 169095 169501 514878 558690 1537481 1518243 606151 631019 153808 135566 151678 152301 166875 161172 157648 157635 103165 102581 358179 320724 937308 939133 260206 256305 327963 333193 390798 382160 404294 408541 426535 429839 402707 446758 1072919 1139795 673138 564333 356188 347563 409508 405781 427743 436367 440447 445754 504549 504195 890554 922269 40.25 68.6 2
13:06:48 2023-10-12 490944 486819 103887 104931 167033 170471 180836 180316 140722 142790 145872 148956 164867 169015 514986 555610 1546254 1529657 616972 636376 153637 135762 151610 152663 166642 161620 157613 157965 103380 102818 360929 321142 935318 940727 258316 258325 327928 332113 391904 381366 406156 405853 426499 431600 404519 445351 1072991 1128972 669071 562733 355309 346411 409905 409413 428645 435556 437742 444860 510930 507303 887990 922232 40.25 68.6 2
13:06:49 2023-10-12 495578 491098 103982 104936 167379 170708 180801 180498 140496 142877 145985 148646 169047 168683 513355 550113 1526015 1513854 616132 634625 153211 135600 150577 153003 166642 161913 157613 158076 103022 102625 361585 323006 929402 946584 258932 256525 329951 331072 392181 382160 405506 409124 427103 431706 402034 448365 1074440 1127242 671599 566621 355095 347528 406020 405817 431654 434874 441682 444635 504796 510428 877935 920942 40.25 68.6 2
13:06:50 2023-10-12 493128 489827 104376 104985 167965 169828 182353 179610 141616 142522 146313 147731 169117 167893 516670 559054 1537481 1509080 608254 631019 153314 135284 150639 152758 166642 161654 157503 157855 103022 102491 358311 321862 930299 939133 258569 257095 327963 332263 390988 382160 405005 409413 425234 434238 403721 444686 1077602 1133956 676215 564744 351672 347528 410704 405817 429915 432802 439714 445320 505013 507958 890014 919509 40.25 68.6 2
13:06:51 2023-10-12 492001 491362 103950 104931 167028 170979 180801 180693 140823 143224 146488 149089 168929 169501 515975 559018 1539668 1523465 608217 635558 153790 135550 151752 152656 166863 161070 158054 157855 103165 102549 358179 321321 938763 940727 260134 256234 331022 332977 390798 382160 404258 410608 425198 432827 402671 446466 1075925 1143061 663009 564345 357003 347492 409508 405515 429085 436887 439677 443991 503767 505125 887953 921541 40.25 68.6 2
13:06:52 2023-10-12 489213 491107 104312 105242 170034 170428 181915 179963 141365 142790 146144 148510 169165 168683 516341 556506 1535298 1516046 613001 630983 153182 135659 151123 152758 166642 161654 157613 157965 103093 102549 358179 320651 930458 944575 258569 258286 329815 331646 391501 381082 404258 405853 427434 436688 400835 446758 1074440 1120459 666615 562733 353698 348577 409508 409992 429801 433586 442361 441255 510930 507174 881282 921541 40.25 68.6 2
13:06:53 2023-10-12 494803 490835 104300 105280 167360 171080 181545 180555 141077 143084 146020 149023 164900 169086 516633 555538 1526997 1501756 609992 636497 153671 135664 151090 152794 166642 161620 157613 158076 103093 102523 359864 322091 929410 946584 260134 256664 328920 331574 391904 378903 405149 410608 428009 431605 400201 447098 1077565 1130679 673138 565216 355346 349666 409819 405745 429711 435556 443040 441421 504549 506463 883164 919509 40.25 68.6 2
13:06:54 2023-10-12 494510 491357 103885 105110 167024 171014 180801 180887 140823 143259 146488 149122 168929 169739 513427 555700 1539668 1519324 608341 634625 154022 135289 151678 152758 167108 161654 157868 157715 103165 102581 361999 322091 945498 939096 260170 255951 328920 332617 390247 382160 404222 410608 425234 432474 402955 446721 1072882 1141408 670061 567681 356421 347278 409363 405565 431937 436745 439884 446497 503978 507874 887138 921504 40.25 68.6 2
13:06:55 2023-10-12 492777 492052 104015 105382 167032 171014 181592 180533 141216 143055 146144 149095 165294 169264 516341 556946 1548667 1528507 618487 634625 153314 135318 151916 152758 166875 161654 157648 157895 103165 102517 357520 322091 937979 943201 258533 257672 328423 331646 391074 380755 405470 408222 426464 431032 404483 446480 1072991 1128040 669071 564333 355633 347265 406056 409413 428645 435271 438362 450442 510300 505717 884166 922269 40.25 68.6 2
13:06:56 2023-10-12 489213 492136 104279 104897 170100 170703 181788 180282 140950 142790 146140 148956 165702 169015 516597 558083 1539132 1519724 613948 636608 153671 135592 151434 152969 166665 161654 157648 157860 103452 102645 358007 320125 932687 946584 259482 258399 326904 332347 390643 381046 404222 408258 427899 433595 400554 446758 1075925 1119906 675322 561935 353734 349103 408930 409723 428890 433925 443132 441457 510569 505717 881282 922232 40.25 68.6 2
13:06:57 2023-10-12 494345 491357 104161 104931 170263 170708 181915 180577 141410 142695 146347 148580 169151 168411 513621 562449 1539668 1516083 610578 635595 152787 136351 150135 153250 166409 162172 157173 160325 103093 102517 360929 322703 927491 941830 259150 257491 328654 329608 391537 383242 406156 409449 427707 432705 403238 445001 1077602 1137208 664525 566891 354845 347528 410704 405817 428960 431486 440865 447735 504724 510825 889141 922291 40.25 68.6 2
13:06:58 2023-10-12 496676 492748 104019 105305 166927 171421 181201 180818 140753 143259 145838 149328 169082 169561 513585 557302 1539668 1519324 606336 634662 153808 135284 151678 152652 167108 161172 157868 157635 103165 102421 359864 321179 946473 940727 258569 255518 329684 331646 390247 379925 403617 410608 426501 430324 402671 445133 1072956 1143097 663009 566453 355958 347212 409326 405709 430939 435918 439056 444281 503412 505456 888073 920887 40.25 68.6 2
13:06:59 2023-10-12 486850 489959 104019 104825 170065 170437 181788 180282 140883 142873 146188 148646 169117 168718 513391 555700 1537481 1516083 611661 634584 153246 135600 150887 152792 166875 161620 157613 157855 103165 102453 358179 320161 932218 946584 258569 258147 325989 332382 392458 378903 404222 407932 430742 435697 403113 446466 1076045 1121216 672587 562313 353553 348434 409146 409376 428890 433586 442398 441277 510675 509024 881282 922232 40.25 68.6 2
13:07:00 2023-10-12 496750 492052 104161 105004 167262 170861 180836 180567 141159 142959 146313 148884 169151 169264 513585 555720 1524932 1501457 610773 634662 153314 135506 151191 152792 166642 161654 157648 160032 103022 102581 358311 322777 929749 947256 259733 256305 328955 331323 391904 381082 405506 410608 427103 431671 403077 448768 1077639 1130642 663009 566490 354844 349067 406056 405745 430293 434017 442712 444226 504194 506108 880656 918857 40.25 68.6 2
13:07:01 2023-10-12 496222 491870 104300 105280 167625 170911 181649 180429 141351 143050 146692 148546 165655 168541 516670 559054 1539668 1519113 612173 636608 152659 136143 150135 153284 165667 162172 157173 158226 102879 102786 357125 323924 922001 941830 259332 257131 329684 329608 390952 382971 405868 409449 426501 432988 402955 444686 1077465 1137208 674677 567767 353698 346447 410087 408856 431582 432793 437879 444655 507942 507958 889375 920979 40.25 68.6 2
13:07:02 2023-10-12 492634 492607 103909 105110 166782 171519 180801 180922 140827 143211 145941 149089 168999 169620 516707 554935 1539668 1525345 617554 634662 153007 135574 151434 152792 166875 161767 157648 158076 103022 102453 357125 322091 932058 944575 258569 257095 330283 331610 390247 382160 405470 408222 425247 431234 402636 448414 1069949 1129640 666040 565865 356710 347242 405912 408077 431325 436780 439806 444746 507797 504981 883793 924272 40.25 68.6 2
13:07:03 2023-10-12 490405 491949 104019 105242 167934 170674 181915 180248 141272 142755 146188 148989 169256 168718 513693 556554 1536362 1516083 618929 634662 153314 135728 150537 153045 166642 162026 157613 160179 103165 102619 357125 322548 928541 947256 257773 258720 327928 330643 390952 381621 404222 405817 426535 433630 400835 445835 1075275 1118324 670586 564333 353734 348577 409819 409992 429049 433621 441385 441493 510930 507210 880437 921578 40.25 68.6 2
13:07:04 2023-10-12 496222 491010 104165 104893 169950 170708 182214 180282 140950 142755 146313 148477 169221 168718 513621 559090 1537871 1519113 612353 635595 153280 135728 150605 153144 166409 162172 157173 160179 103199 102678 360508 324385 944417 941989 259082 257207 330553 330357 393570 383242 405794 409304 427296 433453 402811 446852 1079132 1137208 666040 569170 354845 348296 410704 405817 428645 432979 440081 445174 505013 507210 889289 918857 40.25 68.6 2
13:07:05 2023-10-12 495344 490181 103950 105004 167033 170979 181340 180567 140819 143059 146075 148956 169186 169264 513657 562362 1546741 1520407 608736 634625 153774 135284 151814 152792 166758 161654 157648 157855 103165 102485 360929 320952 936317 939393 259987 256880 326939 332652 391082 381890 405005 410318 426535 437501 400906 441286 1073636 1137208 667556 562733 355382 347278 410704 405745 428890 434017 440081 447677 506952 504837 893184 924853 40.25 68.6 2
13:07:06 2023-10-12 492525 493879 104023 105240 166923 171416 181374 180887 140689 142825 146075 149355 165555 169668 516707 554862 1538999 1524069 616568 634662 154163 135697 151712 152758 167108 161654 157868 160067 103165 102581 357125 322091 943702 944575 258569 257095 328423 333157 390247 381082 405470 408871 425234 431789 400835 447743 1072862 1126444 676215 562733 357003 348577 406056 409145 427707 436923 441734 449727 507978 505125 881282 924965 40.25 68.6 2
13:07:07 2023-10-12 494809 492057 103986 105004 167487 170979 181788 180964 141115 143024 146692 149089 169186 169264 513729 562095 1530908 1501495 608773 636529 153667 135732 151712 153037 166875 161689 157648 157825 103165 102721 357257 322319 937867 944575 259368 256880 328689 331144 392181 378903 405580 410099 428166 432971 401296 444892 1079021 1134456 666040 566745 354931 349487 410668 405709 428982 433409 443026 444027 504796 507983 885463 922138 40.25 68.6 2
13:07:08 2023-10-12 498161 492411 104161 105148 167033 171524 180870 180922 140819 139605 146075 149122 169117 169501 513657 559018 1539095 1519113 613224 636080 153667 135634 151225 152794 166875 161654 157648 160067 103093 102581 361585 323924 932058 941164 258533 255518 329720 331108 390247 382430 403653 409449 424102 437609 402636 445388 1075239 1143097 663906 566927 356498 346482 409508 405781 430333 437800 437879 441457 504194 504973 890554 920887 40.25 68.6 2
13:07:09 2023-10-12 489749 493820 104308 105310 167616 171293 181845 180784 140850 143119 146209 149023 165621 169240 516707 559126 1549348 1530210 618261 636608 153774 135902 151678 152731 166875 161552 157833 160214 103093 102549 360929 321862 934305 940616 258135 257924 327433 331646 391350 382430 405005 405817 426504 430997 402070 441525 1072123 1130679 670586 562733 354807 346447 410414 409413 429801 435556 437765 444546 510208 505125 891382 922305 40.25 68.6 2
13:07:10 2023-10-12 497160 492400 103958 104893 169941 171014 181409 180693 140950 142959 146211 149089 168951 169264 513693 554935 1526052 1508931 613916 636080 153382 135634 150706 152792 166642 161913 157428 160102 103022 102581 350229 323006 937024 948600 259150 256305 328991 331095 392181 381621 405506 409449 426501 431369 403721 448097 1076075 1129009 661494 569170 354266 348046 405876 405601 430154 434768 441670 444078 504014 509420 880656 920887 40.25 68.6 2
13:07:11 2023-10-12 496219 490141 104117 105280 170104 170979 181627 180693 140883 142869 146175 148923 168951 169264 513693 559018 1538962 1518721 613563 635595 153667 135634 151434 152792 166875 161654 157648 160067 103165 102511 353707 323006 934942 941164 258569 255518 329489 331610 390247 382518 406156 410028 426501 432032 402106 444819 1076038 1143097 675831 566927 355958 346725 408930 405423 430298 436509 438832 441493 503448 504801 889289 922232 40.25 68.6 2
13:07:12 2023-10-12 489749 491705 104019 104756 170100 170471 181949 180282 140950 142557 146313 148646 169291 168754 513693 555771 1535298 1516083 617606 634662 153569 135728 150740 153037 166642 161913 157208 160179 103022 102517 360929 322091 940583 948782 258319 257604 329239 331502 393292 378794 406156 405745 429829 432791 401442 445242 1073754 1118872 676648 561935 354845 349205 408353 405853 428285 434300 442748 446051 505013 505125 880030 922269 40.25 68.6 2
13:07:13 2023-10-12 497542 490992 103982 104931 169911 170979 181788 180602 140921 143106 146692 148987 169151 169264 513693 556112 1528222 1506154 610810 636044 153667 135638 150988 153037 166875 161913 157648 157530 103022 102517 360929 322734 944470 948600 259368 255518 328955 331108 392189 378903 404864 410028 427103 431067 401551 447791 1077639 1130679 673138 566490 354593 348852 408065 405745 429621 434922 442532 444672 505838 509060 883755 922947 40.25 68.6 2
13:07:14 2023-10-12 498055 493799 104165 105232 167465 170911 181788 180887 140950 142825 146211 149155 165850 169157 513657 559126 1540091 1523352 613487 637466 153314 135728 151225 153003 166642 161947 157538 160102 103022 102581 358799 324385 934117 941597 258569 256305 330553 330607 390247 382701 405868 408222 424102 431996 402106 444577 1074332 1138112 664525 567767 355670 346447 409219 405529 431061 436203 437706 441457 504194 505009 891548 919372 40.25 68.6 2
13:07:15 2023-10-12 489749 491242 104165 104854 170174 170742 182238 180316 141177 142925 146347 148679 169186 169145 513765 558763 1538574 1516830 613600 635631 153667 135934 151191 152792 166875 161947 157758 160067 103165 102555 362526 321179 932420 948600 258569 258322 326939 331417 390643 378903 406008 405601 430133 435461 403275 444988 1076045 1121216 669601 562622 354845 349487 408353 405817 428587 434300 442712 444339 504905 505125 881282 922305 40.25 68.6 2
13:07:16 2023-10-12 498249 492639 104021 105037 169858 170979 181696 180853 141131 142869 147399 148480 169256 169264 513729 555720 1526052 1511665 616168 637016 153246 135732 150481 152799 166875 162172 157613 158005 103093 102645 360929 323694 935145 948249 258569 256305 329453 331108 391904 381892 405542 409449 424102 431032 400554 446466 1076075 1128040 670061 567767 354557 347528 405732 405781 430387 434300 440411 442929 504941 507766 878781 919582 40.25 68.6 2
13:07:17 2023-10-12 495946 492639 104308 105263 170665 170876 182457 180464 141339 142915 146686 148411 167921 168423 513693 562362 1538962 1516566 616824 636529 153280 135762 150239 153284 166642 162364 157173 160249 102879 102678 359864 324385 926656 941867 258316 256700 329489 329608 391350 382701 405580 408258 424102 431457 402106 441475 1077639 1137208 664525 567767 354844 346204 408930 405853 432606 434981 437742 441421 505013 506463 890554 919546 40.25 68.6 2
13:07:18 2023-10-12 491670 491668 103943 104931 170016 170861 181984 180853 141953 142955 146246 148987 169186 169264 513765 556554 1537481 1516083 614097 636044 153701 135714 151468 152792 166875 161689 157868 160067 103165 102485 358838 320688 940651 947256 258352 257491 325989 331287 389786 378903 403653 408258 426535 433712 401551 445388 1075239 1123530 666040 562512 354845 349294 408894 405709 428890 433910 442324 445137 504869 505125 880656 922305 40.25 68.6 2
13:07:19 2023-10-12 498249 492602 104304 105086 167492 170979 181949 180887 140962 143312 146692 148987 169256 169264 513729 554935 1527137 1517163 618030 637016 153500 135732 150988 153178 166467 161913 157648 158041 103093 102613 362661 323924 929446 948285 258569 256305 329489 330643 391904 381621 405506 408258 424102 431299 400554 448133 1075971 1128040 668522 567767 354270 347563 406056 407991 430333 434300 440062 443026 505013 505717 878744 919546 40.25 68.6 2
13:07:20 2023-10-12 495614 495090 103952 105110 167496 171481 181627 181426 140817 143259 146132 149467 169151 170396 513657 559090 1541859 1523427 608179 635522 154441 135284 151956 152656 167342 161620 158089 157965 103308 102485 360929 321634 944072 946087 259082 255987 331455 331502 390689 382664 406082 410499 426320 430715 403831 445279 1072882 1143097 668522 568360 355629 346933 409219 404496 428946 436816 438726 441421 502633 505125 889252 922269 40.25 68.6 2
13:07:21 2023-10-12 492671 495243 104019 105110 167496 171251 181949 180853 141216 143189 146347 149089 169221 169620 513693 559054 1551145 1533005 619310 637429 153633 135694 151434 153287 166875 161913 157648 160256 103165 102549 366255 322548 937638 944575 257737 256844 327662 331610 390247 382971 404828 405817 425198 431789 402636 446369 1072230 1129640 666040 565136 355885 346411 408086 408799 431289 436459 439707 443967 508910 505017 886313 926241 40.25 68.6 2
13:07:22 2023-10-12 491778 494144 104300 105267 167970 170945 181984 180533 141144 142790 146787 149023 166017 169228 516635 558159 1538556 1519113 615699 637429 153740 135694 151434 153003 166875 161913 157648 160067 103165 102613 358179 322091 935443 948782 258533 257060 325919 332382 392181 378903 406156 408222 427134 431953 401551 445206 1072882 1124814 674677 561935 353734 349067 408930 405817 428622 433586 441697 450725 508660 505125 881282 922232 40.25 68.6 2
13:07:23 2023-10-12 499846 491969 103921 105144 167033 171558 181374 181713 140916 143224 146075 149328 169151 169846 513693 559018 1544545 1520407 609122 637466 154056 135284 152304 152758 167342 161172 158089 157855 103165 102517 358179 322091 942032 944575 259733 255482 326974 332617 390247 381672 405934 410389 428469 431627 403545 445206 1076045 1142018 663009 565099 355702 348277 409508 405102 428890 435271 438795 444700 503111 505089 891900 922232 40.25 68.6 2
13:07:24 2023-10-12 494809 492793 104013 105110 167028 171797 180836 181587 140819 143259 146075 149328 169068 169739 513729 556506 1540091 1520938 615074 635558 154339 135284 151922 152618 167481 161172 158089 157635 103165 102511 360929 321862 953285 947256 258170 256880 327662 332652 390247 378903 404828 408222 425830 431865 402404 446721 1072882 1126444 674677 562733 355921 348577 406056 405853 428890 436852 441720 444286 505013 505089 881282 927563 40.25 68.6 2
13:07:25 2023-10-12 496755 491596 104157 104897 170377 170945 182527 180407 141405 142755 146382 148613 166017 168718 516671 564025 1539668 1518243 612353 637466 153282 135728 151056 153505 166548 162555 157763 158518 103308 102613 356432 322932 939792 946087 258391 256487 329119 331305 390952 381082 405005 409158 427707 433977 401551 441453 1079169 1134456 674677 564345 351636 347492 410704 405781 427814 431697 439677 443991 504905 506463 889922 919509 40.25 68.6 2
13:07:26 2023-10-12 497017 493052 104019 105076 167500 171014 181949 180922 140916 143059 146313 149328 169221 169882 513729 564823 1548941 1524746 609804 636529 154223 135600 151505 152690 169472 161913 157984 158076 103165 102549 360287 321634 940820 941830 258533 257095 326904 332347 391635 381082 403822 405889 426464 432398 400835 450330 1075749 1137682 659150 562512 354662 349695 410668 405565 428854 436061 439531 447573 505948 505089 893276 924928 40.25 68.6 2
13:07:27 2023-10-12 495541 495274 104086 102861 167266 171985 180836 182071 141172 140063 145838 150224 169151 172862 516671 554847 1540091 1518999 616132 636566 154339 135284 152235 152652 169779 161920 160339 157635 103380 102485 360929 321179 951114 949675 258533 256664 325989 332652 390247 378867 404598 405889 426521 431865 401551 446685 1072086 1126444 674677 561935 355633 349103 408353 405493 428587 436203 442361 444286 505013 505089 881008 924928 40.25 68.6 2
13:07:28 2023-10-12 498157 492355 104023 105076 167500 171370 181788 181538 141216 143359 146246 149089 169186 169620 516635 562848 1540054 1518999 609838 637466 153740 135506 151678 152792 166875 161913 157978 160032 103165 102791 361861 323850 944857 946087 258248 256163 329311 330428 390174 382664 405469 408041 423849 432398 402034 444023 1075239 1140920 674677 567730 355288 346168 408930 405781 432550 434661 437669 443724 503448 507625 890554 921541 40.25 68.6 2
13:07:29 2023-10-12 492671 495280 104011 105076 167500 171014 181788 180853 140916 143024 146313 149122 169151 169620 516671 563989 1553791 1532425 617882 637466 153808 135318 151400 153252 166875 161913 157868 160032 103165 102581 361994 322777 939481 944575 257485 257095 327397 331610 391350 383242 406156 405781 425296 430359 402636 445569 1072919 1129009 676215 564333 354807 345405 408662 409122 430983 434386 438768 445453 509306 507552 885287 926241 40.25 68.6 2
13:07:30 2023-10-12 493052 495546 104304 105013 170100 170979 181984 180887 141205 139313 146313 149089 165802 169501 517438 560422 1539668 1518243 613408 636493 153774 135795 151573 152837 166875 161810 157978 160032 103165 102453 359233 320688 938739 950810 258099 256664 325954 332652 390247 378867 403937 408222 427134 431789 401551 445133 1072991 1128040 676215 561935 354807 349103 408353 405817 428285 434017 442361 444740 505013 505125 881374 924965 40.25 68.6 2
13:07:31 2023-10-12 497862 491628 104019 105076 167500 171286 181949 180887 141349 143024 146278 149089 169256 169739 516635 559090 1539856 1520407 610305 638404 154163 135693 151678 153037 167108 161913 157978 160032 103165 102581 356730 323694 938063 944575 258533 255447 328920 331287 389957 381978 405971 410063 423957 431342 403831 447540 1077577 1146114 666984 568360 355885 346969 408353 404496 431325 436566 437669 441205 501926 505125 890746 924272 40.25 68.6 2
13:07:32 2023-10-12 494140 492828 104259 104931 168036 171286 181984 180887 141077 143024 146209 149122 169256 169775 516671 556554 1546741 1529457 619310 637917 153808 135808 151573 153003 169486 162026 157868 160256 103165 102613 365589 323006 937823 947256 257737 256629 327662 331108 388051 381330 404864 405889 427103 430575 400835 446721 1072086 1127378 674677 563548 355958 347492 406020 405853 430106 435343 439056 442929 505013 503273 883644 928225 40.25 68.6 2
13:07:33 2023-10-12 498166 493079 104165 104893 170412 170708 182561 180498 141241 142790 146313 148987 169256 169264 518242 565622 1539668 1511081 610107 637502 154321 135934 151610 153045 167085 162104 157833 158297 103165 102645 360929 322969 946069 946474 258391 256234 328693 331072 390643 380792 404424 408222 426501 432550 401551 450079 1079021 1133956 664525 563548 351600 346482 410087 405745 430106 431697 437997 441453 504905 506072 890554 919546 40.25 68.6 2
13:07:34 2023-10-12 496669 496253 104023 105110 167374 171549 181627 180922 141228 143415 146246 149464 169151 172862 516708 562289 1544545 1522574 608773 636529 154197 135694 151746 152792 167342 162026 158089 158076 103380 102523 363317 321591 950041 941867 258569 256700 325989 332652 391082 381082 403822 409449 426464 432398 402689 445101 1077502 1140920 687215 562659 354698 349695 410087 404922 429801 436061 438836 445601 504626 505089 890416 926241 40.25 68.6 2
13:07:35 2023-10-12 496984 493865 103921 102775 167028 171592 181558 181748 140689 143259 146075 149434 169221 169775 517438 554883 1540128 1522944 617956 636529 154660 135378 152133 152652 169779 161920 158089 158864 103165 102581 360929 322548 947326 948328 258135 256305 327433 332688 390247 378903 404919 405926 425234 430575 401551 446721 1072991 1126444 664525 562334 355921 348541 406056 405457 428890 435591 441348 442929 504977 504698 881008 924965 40.25 68.6 2
13:07:36 2023-10-12 497561 493079 103954 105004 169950 171048 181949 181503 140950 143059 146313 149089 165983 169775 517438 564597 1540128 1523465 612144 638441 154022 135762 151712 153003 166875 161947 157648 160067 103165 103003 363738 324846 937955 945415 257992 256523 329311 329466 390689 382664 405720 408041 423993 431789 400906 441453 1079074 1139628 664525 567767 355652 345925 408712 405817 430076 435520 436706 441192 504158 504973 891822 921541 40.25 68.6 2
13:07:37 2023-10-12 492286 495982 104023 104931 169823 171014 181823 180887 141144 143024 146313 149156 169291 169882 517438 564823 1553791 1534681 618047 637953 153667 135728 151678 153287 166875 162138 157868 160067 103165 102517 361994 322777 948764 944575 256909 257095 326939 331108 391074 382971 405580 405781 424865 430394 402070 445255 1072882 1129843 666040 564333 354307 348212 411525 409086 429388 434626 436942 446759 508551 504981 890536 926241 40.25 68.6 2
13:07:38 2023-10-12 492525 493052 104090 105076 170337 171014 181995 181219 141410 142990 146347 149122 169256 169501 518865 558588 1539668 1519324 615410 637466 153808 135680 151678 152731 167108 162035 157868 160144 103165 102549 360287 321179 952449 949836 258135 257095 325954 331646 392181 378903 406156 405889 426165 431953 401551 445037 1072919 1121636 674677 561935 351672 347563 408353 405853 428285 432979 441385 450084 507978 505125 882003 922269 40.25 68.6 2
13:07:39 2023-10-12 500741 493115 103982 105114 167500 171405 181661 180922 141159 143259 146347 149601 169138 172584 518206 564823 1544545 1519075 610541 636529 154056 135808 151746 152792 167225 161913 158089 160067 103165 102485 360287 321634 943675 941867 258135 257095 328651 334357 390856 381403 403639 408077 428918 431753 402967 444110 1076045 1137867 677754 562733 353807 346969 410414 405565 428854 434265 438708 441205 505013 504945 891341 924928 40.25 68.6 2
13:07:40 2023-10-12 496317 493120 103954 105076 169946 171014 181984 180922 140819 143259 146531 149361 169090 172463 518242 555771 1539668 1520132 616168 637466 154339 135318 152095 152758 169542 161654 160262 157635 103452 102324 353707 321179 950870 948212 257954 256305 325954 332617 390247 378542 406156 405889 425963 431485 400984 445388 1072919 1124850 656164 561935 354307 348613 408353 405817 428285 435250 441499 444226 504688 505916 882003 927563 40.25 68.6 2
13:07:41 2023-10-12 500648 493854 103943 104965 169950 171405 181949 181587 140950 143024 146313 149328 165836 169918 516708 559126 1540128 1520407 608515 640235 154316 135938 153683 152833 167576 162104 158054 158297 103380 102678 358179 323694 940778 944575 258569 255090 327702 331646 390138 381890 405005 410028 426501 432135 403260 441453 1072956 1142289 668522 566708 355921 346969 408930 404532 427805 436239 439707 450084 501926 505089 890554 922305 40.25 68.6 2
13:07:42 2023-10-12 495227 494325 104019 104965 169862 171405 181984 180922 140916 139135 146211 149122 169256 169656 516708 554919 1543525 1529732 620705 638404 153774 135728 151678 153101 169236 161947 157868 160102 103165 102473 361994 322858 937135 947256 257702 256305 327433 330607 388051 382160 404258 405817 426501 430040 404367 447828 1072862 1131205 674677 565939 355775 346826 405840 405673 430715 436852 437742 443022 505049 503273 885051 924928 40.25 68.6 2
13:07:43 2023-10-12 494030 493088 104023 105273 167848 171048 182272 180887 141172 143024 146382 148987 165983 169775 517840 554068 1536362 1518999 621183 638404 153143 135950 150447 153250 166758 162640 157648 160395 103022 102613 362128 324846 928411 953067 256909 256305 328689 329341 391627 381082 406837 405745 424102 431032 401551 445702 1075239 1121330 673138 567767 353734 347004 405984 408222 430302 431592 439056 442929 507942 505717 878789 919546 40.25 68.6 2
13:07:44 2023-10-12 493405 496957 104023 104960 170104 171545 181984 180922 140950 142959 146347 149328 165688 169882 517474 564823 1553791 1533553 617166 638404 153466 135934 150988 153003 167342 162138 157728 158518 103452 102748 358179 322858 938870 944743 257595 256989 328687 332208 391278 380937 403749 405781 425313 431789 399378 443684 1074517 1130642 669071 562334 354845 347105 410414 405817 428285 434300 438708 441277 504941 505089 891973 922305 40.25 68.6 2
13:07:45 2023-10-12 496669 495058 103982 104998 167500 171320 181949 180956 140916 143094 146327 149361 169186 172584 517876 556554 1538962 1520407 616726 637953 153808 135728 151746 153003 169271 161689 158089 159844 103165 102389 362395 321179 946874 949628 257737 256090 325919 331646 391904 378637 405868 405853 425269 430394 400418 443950 1074206 1124850 664525 561935 354845 348852 408442 405529 428551 435108 441242 442948 504796 506745 881133 926241 40.25 68.6 2
13:07:46 2023-10-12 501004 493115 103958 104965 167500 171558 182397 181461 141216 143159 146347 148890 166375 170074 520501 562072 1544054 1523622 615373 638222 153885 135985 151644 153250 167108 162060 157868 160102 103342 102818 358799 324846 938202 944575 257737 255304 329311 330571 388051 382160 405005 405889 424029 430575 400835 441489 1076038 1142252 674677 568375 355382 346411 408353 405709 430262 435591 437473 449482 501926 505125 890554 922232 40.25 68.6 2
13:07:47 2023-10-12 494809 496605 104094 105037 170135 171549 181984 180922 141543 143059 146132 149261 165983 169882 517438 564025 1553518 1534681 619236 638477 154056 135728 151712 152795 167108 161947 160045 160102 103165 102447 356432 323006 939704 945914 256944 256632 329618 331323 391205 383242 406119 405673 427671 432362 403831 446755 1076045 1130440 666040 564333 354307 345370 405912 408762 429801 434300 435212 443575 507833 505125 884770 922305 40.25 68.6 2
13:07:48 2023-10-12 492671 493124 104247 104931 170478 171014 182851 180887 141272 142277 146925 148580 166017 169264 518242 559090 1540091 1520132 621551 640359 153143 135984 150605 153284 166875 162467 157648 160395 103093 102613 353707 324385 938000 949591 256514 255553 327963 329573 391904 380829 403653 405781 424066 430997 401551 444686 1077602 1121599 677369 567730 351708 347004 405984 408222 429959 432979 439161 442671 507688 508907 880746 923605 40.25 68.6 2
13:07:49 2023-10-12 494135 494586 104015 105114 170104 171439 182019 181461 141108 142994 146132 149056 165983 172584 518242 565622 1553791 1534681 620180 638149 154377 135968 151922 153148 167342 162138 158054 158297 103349 102613 360006 323006 943226 944575 256944 256700 326939 331359 391591 382701 405580 405781 424691 432254 403831 441489 1072956 1129045 666040 564185 353771 345405 406056 408799 429497 433961 438456 449727 508696 505125 885472 922305 40.25 68.6 2
13:07:50 2023-10-12 492671 495438 104090 104892 170289 170979 182816 180602 141011 142591 146132 148580 166394 169501 519378 559090 1540128 1519324 620143 639870 153348 136227 151360 153318 166642 162467 157578 160395 103022 102645 360006 324385 928267 948212 256514 256520 327963 329608 391904 378903 405868 405460 423849 432971 401333 446363 1077577 1124438 667556 568360 351564 347122 405876 408041 428982 431733 439161 442929 508015 509420 878744 921541 40.25 68.6 2
13:07:51 2023-10-12 497432 494586 104300 104907 169039 170861 183141 180567 142456 142591 147244 148580 166542 169145 518242 565622 1540165 1520975 613660 640359 153314 136207 150343 153113 166735 162692 157173 160654 103022 102786 356432 324846 936049 946584 257773 255553 327963 329306 389822 382160 404718 405889 424066 431671 400835 450079 1080648 1137208 666040 568608 351708 345476 409219 405588 429959 431733 436547 450196 504941 505009 891261 919582 40.25 68.6 2
13:07:52 2023-10-12 493790 495438 104165 104965 170403 171014 182561 180887 141205 142908 146132 149023 166050 172307 519011 559126 1540091 1519324 620510 639417 153598 135762 150884 153284 166875 162241 158054 158675 103452 102748 356432 323924 933651 949947 256623 257349 329618 329466 392458 378903 405580 405174 426501 431446 401296 447406 1076038 1121563 677369 565024 351564 347528 408353 409124 427743 431733 438726 449444 508732 505009 878962 922269 40.25 68.6 2
13:07:53 2023-10-12 497859 494586 104019 104998 170403 171014 182561 180922 140937 142717 147244 149056 166017 172549 519011 563041 1540128 1518243 612353 638477 153701 136078 151610 153284 166875 162172 157868 160102 103165 102517 360006 323006 937415 946584 257773 255518 326974 329110 390404 381621 403822 405962 426501 431706 399676 444258 1079074 1137208 666040 569170 354340 349622 410232 405565 430715 432802 441201 445532 504406 504981 888842 922291 40.25 68.6 2
13:07:54 2023-10-12 497021 495792 104019 105076 167496 171405 182238 180887 140916 143124 146140 149434 166375 170110 521132 558838 1539594 1520295 616972 637734 154133 135686 152061 152969 169507 161654 158089 157855 103668 102619 359657 321179 948349 950263 257985 256128 327991 332347 391074 378830 406156 405817 425393 431865 400026 445255 1072862 1127242 664525 562334 353734 348541 408353 405781 428285 432696 441348 443022 504941 505053 881282 926280 40.25 68.6 2
13:07:55 2023-10-12 499519 494586 104019 105076 170333 171524 182527 181426 141310 143259 146692 149328 165983 169882 519745 563156 1534172 1508931 612353 638368 154025 135954 151678 153284 167108 162172 158089 160549 103165 102613 360929 323694 939816 950134 258319 255236 330985 331287 391867 378686 407311 409304 423885 432741 401086 446187 1078330 1133919 674677 567292 354845 349447 405912 408762 429621 431583 438782 442782 505049 504938 878083 921541 40.25 68.6 2
13:07:56 2023-10-12 497822 493088 104300 104970 170377 170979 182816 180853 141405 142721 146382 148613 166542 169264 519342 565622 1544545 1523465 614972 638404 153041 136044 150343 153318 166758 162579 157173 160619 103022 102818 359864 325772 929053 945914 258099 255518 328884 329039 391082 382160 405005 405817 423993 430359 400835 450720 1077928 1137208 664525 568572 353698 348212 409508 405745 429062 431697 438768 445980 507275 508915 893054 922947 40.25 68.6 2
13:07:57 2023-10-12 492707 495756 104157 105047 170373 170979 182527 180887 141144 142990 146369 149089 166017 169620 518975 559054 1539668 1522944 616979 640235 153923 135780 151576 153148 167342 162104 158054 158342 103452 102678 358179 322091 942594 950263 258270 256811 328418 330304 392181 378903 405868 405457 428469 431600 400345 441489 1076001 1118288 672102 562733 351600 347492 408353 408799 428285 431697 439719 443026 509056 505125 883164 924928 40.25 68.6 2
13:07:58 2023-10-12 499666 495278 104094 105110 170337 171524 182272 181587 141144 143259 146347 149328 166017 172549 519782 564823 1535298 1505818 612724 638441 154167 135950 151712 153037 167342 162207 158089 160325 103165 102651 357652 323694 934792 949947 258316 255482 327666 330536 390798 378794 405005 409158 426211 432633 398890 445490 1079021 1134456 674677 566485 354089 349205 410341 405351 430106 431592 440044 445268 506095 505125 887383 922232 40.25 68.6 2
13:07:59 2023-10-12 501518 495873 104019 105076 170104 171558 182399 181748 140950 143294 146313 149601 166017 173105 518975 565622 1546741 1524746 611918 639833 154056 135762 152270 153037 167342 162026 160192 160067 103165 102523 360287 322091 945663 943906 258135 256269 325919 331610 390247 381046 403463 408186 425234 431562 401551 442962 1074440 1137208 677754 562733 354270 347265 410087 405817 428587 434265 438718 441421 504711 505053 893276 924928 40.25 68.6 2
13:08:00 2023-10-12 500843 495278 104019 105110 170100 171405 182238 180922 141177 143224 146382 149361 166509 172584 519782 558588 1530396 1505818 613879 638441 154022 135822 151712 153250 167506 162555 158275 158740 103452 102748 361595 324385 959572 954003 260605 255341 330085 330428 391350 378867 403653 407896 423777 433238 400309 444723 1078403 1133117 664525 567552 353734 348577 406020 404460 430106 432815 441035 442929 501926 505125 882214 922195 40.25 68.6 2
13:08:01 2023-10-12 501481 495668 103982 105144 167500 171831 181788 181748 140916 143494 146313 149601 165917 173141 518206 562326 1544545 1520407 610863 639833 154523 135600 152167 152792 169744 161913 160339 160032 103308 102453 361994 322091 950576 944575 258569 255482 325730 331610 390247 381621 403822 409449 424865 431600 401551 444258 1075239 1140252 664525 564657 354553 346826 410087 404958 428854 435073 439595 445518 505379 504662 893276 924272 40.25 68.6 2
13:08:02 2023-10-12 501162 496013 104019 105110 170218 171524 182399 181461 141205 139413 146787 149980 166638 170097 519600 559665 1530322 1518234 619676 640103 153987 136044 151712 153284 167225 162521 158019 160514 103165 102645 365756 324846 936290 955086 257918 255055 327928 329608 391350 381046 404598 408222 423993 432398 401551 444901 1077602 1129009 673138 567730 353698 346969 405948 404814 428982 433409 440026 442264 503022 505125 881008 919546 40.25 68.6 2
13:08:03 2023-10-12 500251 495278 104023 104998 170342 171885 182527 181713 141410 143094 146347 149464 166017 169561 519011 564823 1543411 1523352 616681 638441 154056 135950 151712 153144 167225 162172 158089 160325 103165 102645 362128 324846 941434 947433 257886 256022 328778 329430 391001 382664 404821 405673 423813 432326 400799 441417 1077602 1137208 654111 570795 353698 345370 408353 405781 429923 436446 436397 449764 504905 507983 893091 920756 40.25 68.6 2
13:08:04 2023-10-12 494876 498015 104023 105080 170373 171396 182238 181713 140883 143298 146188 149601 166017 172791 519745 565330 1556000 1536867 617606 639833 154304 136162 151990 153250 167225 162207 158089 160179 103165 102613 357253 323006 941658 944575 256909 256880 325954 330840 390798 382160 403785 405423 427707 431789 400201 444221 1072123 1130679 669450 562733 355604 346969 410704 405853 428708 436679 438763 446350 504833 504945 894364 926132 40.25 68.6 2
13:08:05 2023-10-12 501162 495663 104229 105110 170373 171558 182561 181748 141310 143159 146692 149328 166509 172584 519745 557338 1533080 1509970 619707 638258 153953 136075 151678 153182 167342 162589 158054 158342 103165 102607 366026 324846 936290 954204 257198 255447 328654 331358 391350 378903 407489 405637 423993 430214 401551 446018 1077565 1128040 674677 567767 351708 346969 405948 405817 430033 432979 438672 442264 504977 507625 878781 921541 40.25 68.6 2
13:08:06 2023-10-12 499582 494586 104090 104897 170377 171014 182919 180887 141405 142825 147063 148884 166509 169264 519527 565622 1540128 1523660 615848 640813 153808 136237 151333 153284 167108 162467 157648 159421 103199 102818 373544 326236 927710 946584 257702 255518 328955 329075 391350 382825 404711 405601 423705 432702 403831 445486 1078984 1138747 664525 569841 353589 345370 408930 405781 430262 435452 438493 444857 504905 504973 892456 927066 40.25 68.6 2
13:08:07 2023-10-12 494809 495760 104841 105124 170934 171455 183002 181322 141305 143219 146922 149261 166509 169739 519818 559162 1542425 1523792 618450 638477 153842 135950 151678 153148 169591 162207 160080 160360 103380 102613 363448 323006 948914 953067 257340 257095 325919 329608 392458 378578 405580 405745 424695 431032 400345 441453 1079169 1119942 662136 562733 351636 347528 408353 408222 428587 431411 439485 442929 508732 505125 880244 922305 40.25 68.6 2
13:08:08 2023-10-12 501518 496053 104157 104965 168534 171014 182978 180922 141144 143059 146347 149328 166017 172827 519818 564663 1540091 1518999 613487 641266 153808 136470 153358 153581 167506 162929 158539 158740 103380 102818 364814 324385 934074 949947 257957 256093 326904 329573 389822 381621 403785 409854 426501 431420 401551 444221 1079169 1140692 674677 566453 351636 346411 409508 405781 429801 431944 437301 441457 504905 506072 892456 920616 40.25 68.5 2
13:08:09 2023-10-12 497374 495936 104015 105110 167281 171592 182214 181748 140950 143294 146347 149361 166017 172827 519745 565928 1553791 1530247 613544 640323 154201 135821 151746 153250 169542 162207 158089 160360 103308 102581 360287 323006 945701 944575 257340 256700 326643 331108 390798 381082 403463 405817 425198 429655 401551 442966 1075132 1134419 669071 563047 353625 347349 410377 405673 428854 434123 439983 446098 505013 505089 891973 925544 40.25 68.6 2
13:08:10 2023-10-12 501522 495695 104165 105144 170342 171898 182862 181793 141605 139446 146755 149734 166705 170456 520408 567188 1539132 1510082 613224 641266 154304 136147 151746 153539 169507 162172 158089 160360 103165 102651 361994 324385 939927 948212 258135 255482 327433 330607 391904 378830 403822 409160 426200 430214 399144 445001 1079036 1135599 678891 565216 351672 348577 409508 405551 430106 433156 440447 441421 502668 505125 887990 922232 40.25 68.6 2
13:08:11 2023-10-12 501787 495932 103986 105071 170337 171558 182272 181748 141216 143460 146347 149567 166017 172985 519782 565494 1548941 1527555 613224 640323 154056 136068 151956 153037 169507 162172 158054 160067 103165 102748 363317 322862 953086 946087 260138 255412 328077 331467 390102 380974 403602 408978 427707 430540 401551 444263 1072769 1139795 674677 562733 354307 346447 410087 405279 428285 434910 437742 441457 502986 503597 893947 927635 40.25 68.6 2
13:08:12 2023-10-12 497727 496085 103958 105251 167266 172105 181661 182359 140496 143499 146110 149977 169090 173248 519782 558195 1540165 1520938 617517 638441 154669 135582 152446 152758 169814 161913 160632 160032 104982 102394 361994 322091 951041 951009 257702 255482 325730 332113 390247 378830 406156 405853 425234 431524 400063 444059 1072919 1126444 674677 562334 354807 348577 405768 405565 428066 435002 440498 442819 504796 504162 881171 924780 40.25 68.6 2
13:08:13 2023-10-12 498433 495704 104161 104965 170447 171014 182596 180922 141275 142925 146416 148777 166542 169620 519527 567078 1546831 1523352 614860 641120 153177 136388 151090 153641 167073 163111 157648 160689 103093 102716 361994 325697 935118 949001 257702 255518 327662 329039 392458 382160 404734 405817 424066 430394 399676 444221 1079169 1137208 673138 568608 351636 345405 409219 405457 429621 431697 435745 449491 504549 504973 891702 919546 40.25 68.6 2
13:08:14 2023-10-12 495614 496125 104015 105110 170170 171919 182399 181748 141275 143294 146382 149601 166017 170385 519782 564699 1556000 1535774 618487 640323 154270 135950 151712 153178 169389 162172 158089 160249 103165 102587 359233 323006 937711 945914 256909 256664 325989 330858 390856 382555 403455 404994 427332 431481 402689 442814 1076045 1133651 667556 564333 353734 345405 408930 407932 429497 433968 435058 441421 507942 504801 890554 927563 40.25 68.6 2
13:08:15 2023-10-12 501269 495751 104233 105300 167970 171728 182677 181771 141272 141591 146347 149464 166509 172584 519818 567955 1540054 1517163 613224 639833 154026 135950 151746 153284 169472 162207 160080 160395 103165 102678 361994 324573 952451 948249 257737 255518 327433 330607 393310 378903 403785 405889 426501 431600 400382 443985 1079169 1135599 674677 564381 351600 348705 409508 405102 429801 431592 440411 441421 503802 505125 888087 922138 40.25 68.6 2
13:08:16 2023-10-12 501823 495936 104019 105341 170135 171592 182527 181909 141177 143294 146382 149634 166050 172862 519818 566326 1551145 1523957 613623 640937 154099 135968 152099 153079 167576 162571 158421 158518 103380 102678 360287 323006 946487 947256 257521 256664 325919 331108 390892 378650 402811 405889 425234 430652 401333 443473 1074477 1136133 669071 562733 354307 346969 410414 405889 428587 434265 437783 441421 505013 505089 894889 926317 40.25 68.6 2
13:08:17 2023-10-12 498212 496148 104161 105144 170373 171558 182561 182071 141212 143394 146692 149601 166542 172933 520591 559054 1544545 1520407 617166 641721 154339 136112 151780 153144 169542 162207 160373 158483 103452 102517 361341 322091 943530 952393 257340 255518 327528 331646 391350 378867 405580 405853 426237 431681 399772 446363 1075934 1127967 664525 562659 351564 348398 405912 405637 428175 432926 440369 443026 504977 504698 882978 924928 40.25 68.6 2
[truncated: 158,474 more chars]
