# Supplementary material for: Methods for Estimating the Detection and Quantification Limits of Key Substances in Beer Maturation with Electronic Noses
Source: Sensors (Basel). 2024 May 30;24(11):3520. doi: 10.3390/s24113520 (PMC11175341; doi:10.3390/s24113520)
Supplement: Supplementary file 1 [file sensors-24-03520-s001.zip › Data/Diacetyl/raw data/Day 1/0,5ppm3.txt]

Time Date R01 R02 R03 R04 R05 R06 R07 R08 R09 R10 R11 R12 R13 R14 R15 R16 R17 R18 R19 R20 R21 R22 R23 R24 R25 R26 R27 R28 R29 R30 R31 R32 R33 R34 R35 R36 R37 R38 R39 R40 R41 R42 R43 R44 R45 R46 R47 R48 R49 R50 R51 R52 R53 R54 R55 R56 R57 R58 R59 R60 R61 R62 T01 H01 Phase
13:14:00 2023-10-12 377924 372180 93148 90720 138970 141223 144607 142828 119446 119552 125013 124770 141756 141300 405421 436526 1270835 1257044 495243 510777 130072 116019 122948 124685 132797 133329 127462 127756 87771 88845 302168 267496 755155 759872 228288 227764 291693 294963 345899 334525 362405 366991 394580 397670 378727 417454 913210 970542 578533 486208 313952 306789 360952 358508 385581 387701 399790 405367 458543 459733 746841 779119 40.25 68.7 1
13:14:01 2023-10-12 374308 372242 92957 90885 138984 140801 144041 142763 122459 119654 124821 124751 141338 141547 405315 441985 1272787 1257082 492302 510382 129360 116106 122441 124719 132332 131424 126745 128418 87131 88845 305198 268447 751405 760638 229746 227376 292377 295206 345899 333520 367188 367543 391019 398578 378763 422609 916417 954699 573317 486172 312619 306685 359865 358293 383524 390903 404092 406730 459081 458511 747062 785401 40.25 68.7 1
13:14:02 2023-10-12 373944 372074 93032 90786 139062 140631 144243 142968 122290 119747 122916 124856 141316 141507 405601 434132 1278147 1266816 494746 512373 129719 115799 122948 124652 132927 131053 127462 127694 87379 88718 305198 266550 754661 754640 229782 227376 290842 295901 344923 334561 364969 367507 390709 396488 378605 419446 915732 966627 573317 487588 312176 306257 360444 357430 384400 389712 404709 405331 456468 460057 741640 779353 40.25 68.7 1
13:14:03 2023-10-12 377502 373074 92873 90885 138405 141062 143808 142963 122256 119688 124648 124903 141269 143934 404388 436754 1272750 1252036 490110 510741 129715 115833 122863 124480 132764 131053 127164 127783 87228 88958 305198 267307 754911 760142 229746 227341 292618 294963 343506 333520 367188 367507 391019 398609 378474 422315 918376 956560 581351 486062 312915 309178 359685 358905 384396 390021 404709 404119 459585 456900 746915 781675 40.25 68.7 1
13:14:04 2023-10-12 374017 372180 92933 90760 139087 141647 144343 143067 122493 119688 124682 124784 141333 141640 405601 434132 1276406 1266460 495835 510382 129898 115799 122863 124480 133294 131113 127374 127572 87499 88630 307702 266550 756012 756885 230301 227535 290842 295901 344923 334596 365005 367507 390435 396488 378835 419410 915769 968753 573317 487588 311955 306720 360662 356391 386581 389439 404996 405331 456468 460057 741115 780260 40.25 68.7 1
13:14:05 2023-10-12 375310 371659 92937 90760 138483 141090 144343 143166 119446 119415 123088 124803 141598 141347 405457 436766 1266076 1257119 493770 512373 129894 116006 122779 124863 133432 131053 127340 127783 87595 88893 305198 265796 757491 762298 229033 227535 292137 295937 342983 335534 366631 365304 392225 397706 381969 421304 913210 962338 576096 482526 313729 306789 359865 356391 383286 391188 401314 404724 455791 460057 751932 778250 40.25 68.7 1
13:14:06 2023-10-12 376433 371924 92681 90918 138362 141056 143583 143266 122256 119937 124474 124990 141099 141556 404388 434777 1281970 1259480 488951 510382 130542 115833 123033 124447 133231 130871 127462 127361 87531 88718 301143 265984 761487 757993 229033 226322 293546 294963 342983 336111 364380 366991 391019 400085 378835 418781 917140 963826 579942 485791 313062 306222 357667 358004 385554 389439 401948 405791 457611 462515 745598 783724 40.25 68.7 1
13:14:07 2023-10-12 379383 371522 92887 90757 138846 140828 144215 142871 122426 119654 124682 124579 141295 141131 405421 433079 1269071 1253388 495955 513826 130162 115720 123117 124242 133198 133074 127428 127572 87379 88751 302168 266928 764266 760410 228323 227535 290701 294963 344923 336582 362441 365304 393400 397670 378460 417822 913210 969169 581351 482940 312494 306789 360408 358292 386196 389748 400073 405295 458543 460013 750263 779426 40.25 68.7 1
13:14:08 2023-10-12 375369 371592 92912 90822 138786 140995 144141 142797 122493 119654 124648 124784 141303 141110 404994 438384 1276406 1259296 486629 510777 129804 115720 122863 124566 132797 130962 127164 127572 87499 88691 299197 267307 752682 756314 229069 227376 293511 293438 343506 336075 364700 367249 392190 400120 378763 418153 919683 964239 581351 486062 313729 306789 358062 359519 385411 389262 402057 405939 459872 459369 744725 781712 40.25 68.7 1
13:14:09 2023-10-12 379318 372038 92937 90889 138984 140668 144505 142932 122561 119654 124682 124579 141303 141011 404388 435117 1269071 1255715 493770 509307 130542 115414 123202 124242 133231 130688 127551 127151 87563 88537 305198 266172 761235 760142 228643 227570 292653 294963 342983 336582 364380 365340 393400 397706 378835 418153 913210 966627 581351 482562 314621 306789 359865 358544 386441 390604 400675 405045 458220 459769 751932 779426 40.25 68.7 1
13:14:10 2023-10-12 377693 371628 92878 90918 138371 141290 143841 142896 119283 119815 123033 124790 137687 141406 404244 439216 1270767 1248080 493914 513826 129804 115799 122863 124685 132797 131053 127313 127892 87651 88812 305198 267686 756148 760765 229698 227570 292653 293644 344540 334561 365477 364756 392225 400085 377625 420076 914368 956798 581351 481468 313952 306789 358746 359662 383250 390914 400073 407100 459944 460057 753035 782858 40.25 68.7 1
13:14:11 2023-10-12 378390 371628 92809 90822 138752 144360 144482 142468 122290 119454 124648 124612 141269 141011 404388 434777 1269034 1253388 494542 512373 129715 115799 122779 124566 132797 131022 127374 127783 87499 88691 305198 266928 755033 760680 228323 227764 291728 294470 345655 336040 363280 366146 393990 397670 378799 417527 913210 969439 580999 484381 311836 306753 360408 358544 385303 387736 400073 405331 458579 462551 753184 783412 40.25 68.7 1
13:14:12 2023-10-12 377812 371473 92903 90823 138652 140678 144139 142828 119252 119518 123088 124579 141171 141011 404388 438384 1268962 1245458 495353 510813 129541 116052 122948 124685 132764 131053 127130 127783 87196 88934 305198 267686 753318 760680 227934 228118 291445 294064 345059 334525 365005 365340 393990 400120 377023 419483 913210 956122 579942 481468 312749 306753 358781 359662 383250 389439 398908 403834 460017 460057 755869 782266 40.25 68.7 1
13:14:13 2023-10-12 377391 371108 92937 90760 138782 144461 144041 142468 122290 119654 124682 124579 141269 141011 404388 435927 1269108 1255715 493770 509307 130608 115481 123033 124480 133106 130962 127462 127606 87563 88873 302168 266928 760922 759066 228678 227729 292172 293850 345899 336618 363536 365340 394025 398263 378763 417822 913210 966700 582761 483026 314697 306536 360554 358436 386569 389606 400246 408363 458722 459661 753780 779389 40.25 68.7 1
13:14:14 2023-10-12 378570 371619 92844 90724 138776 141126 144007 142930 122290 119722 124682 124823 141756 141244 404994 438692 1267237 1246416 495316 510418 129719 115833 122779 124685 132764 131053 127130 127872 87347 88691 305198 268257 753949 760948 227934 228472 291445 294064 345023 334525 365514 365340 394025 400085 377590 419483 911744 954772 579942 481844 314626 306789 358817 359698 383250 389748 399472 404119 460089 460057 755869 782858 40.25 68.7 1
13:14:15 2023-10-12 378195 371108 92809 90789 138405 144259 144482 142665 122290 119571 124682 124612 141141 141011 404068 433079 1269034 1253426 492375 512373 130162 115448 123117 124276 133231 130622 127374 127572 87379 88691 302168 266928 761379 760142 228678 227764 292377 295507 346388 339098 363539 366153 393846 398157 378655 418008 913136 967849 573317 483135 312714 306789 360444 358616 386153 389773 401278 405331 458579 460049 753184 781848 40.25 68.7 1
13:14:16 2023-10-12 377064 371059 92873 90922 138756 140801 143841 142797 122324 119688 124595 124817 141269 141448 404424 437768 1267237 1246416 494579 512373 129541 115833 122694 124685 132935 131053 127164 127906 87379 88934 305198 267686 753205 759066 229069 228472 290842 296016 345059 334022 365817 366697 394616 398893 377324 420708 913210 955446 579942 485447 312714 306357 360698 360205 383214 389439 399508 405367 460089 459733 754140 783687 40.25 68.7 1
13:14:17 2023-10-12 375186 373980 92857 90720 139001 140825 144343 143067 122595 119518 123123 124856 141611 141437 404352 440705 1275500 1257082 494266 513099 129537 115833 122610 124685 132548 131529 126994 128028 87099 88845 303123 268829 744277 758529 229069 227376 292172 294999 343541 335759 364383 368651 392225 398299 376492 419483 914473 960027 583895 487588 313062 305794 359865 360241 385216 387701 403168 404724 460053 457008 742238 783179 40.25 68.7 1
13:14:18 2023-10-12 376701 370026 94772 90602 138984 144189 144309 142434 122358 119172 124891 124170 141338 140617 404994 441890 1263530 1251309 497854 512373 129360 115833 122610 124685 132731 131297 126920 127906 87131 88569 305198 267686 746604 761720 229033 227535 290497 296598 345411 333555 367188 366403 392225 395898 378799 422011 913210 961657 555819 483354 313507 306681 360736 357215 384104 390771 402094 409093 457039 459193 752537 782609 40.25 68.7 1
13:14:19 2023-10-12 374226 371103 92809 90635 138371 144329 143808 142761 122290 119620 124648 124612 141073 141244 406068 439238 1272787 1255715 492511 510059 132557 115833 122441 124514 132365 131053 127076 127572 87164 88873 305198 266928 750722 759066 230104 226866 292697 293850 343506 333870 367188 367543 391019 398263 378533 422048 914437 954025 581351 486208 312176 306008 359575 358580 382033 389475 404422 404119 459261 458727 744983 781121 40.25 68.7 1
13:14:20 2023-10-12 376287 371108 92809 90764 138401 144395 143841 142665 122324 119654 124648 124612 141141 141116 404068 433792 1267160 1253930 496539 512011 129537 115866 122779 124652 132797 130962 127164 127572 87260 88840 305198 266550 754941 760142 229033 227376 290842 295614 345411 334057 366338 366704 392838 396952 378583 421864 913173 960187 582761 482758 313137 306753 360228 356391 382069 390092 401351 407672 458824 459373 749696 778250 40.25 68.7 1
13:14:21 2023-10-12 374299 371138 92920 90760 138371 144531 143841 142698 122205 119688 124595 124784 141073 141618 403216 435927 1271848 1253426 486593 512011 129364 115720 122694 124480 132764 133016 127042 127572 87099 88569 302168 266739 754666 758797 229746 226673 292137 294549 343471 333870 366858 367249 390435 398299 378460 422011 915084 954467 570537 487588 312176 306008 358817 358580 382379 389439 403813 404154 458543 458691 744983 779463 40.25 68.7 1
13:14:22 2023-10-12 375149 369995 92937 90478 138975 144088 144075 142041 122290 119289 124648 124408 141171 140912 404388 436540 1259877 1249523 497427 510926 132613 115607 122610 124447 132548 131022 126833 127572 87131 88682 302168 266818 748408 760490 228928 227624 290665 296246 346388 336197 367041 366296 392225 395863 378763 421974 911915 962295 581351 483318 313507 306789 360988 357180 384941 390092 401351 405475 457182 459409 749076 779426 40.25 68.7 1
13:14:23 2023-10-12 373775 370030 92681 90602 138483 144482 143943 142770 122205 119571 124474 124612 141184 141103 403216 436491 1271848 1255715 492511 512373 132621 116394 125570 124719 132332 133329 126711 128028 87072 88832 305198 267496 744650 756922 229104 227024 292377 295429 343231 333870 366668 368687 391604 398020 378230 422011 915121 954735 573317 487588 312176 306789 358781 358508 384360 388576 403483 407056 459764 458511 745370 782609 40.25 68.7 1
13:14:24 2023-10-12 371909 373716 92836 90595 139130 144412 144243 142672 122426 119255 122948 124651 141389 140974 404032 434061 1270872 1267535 495060 512373 130035 115799 122863 124447 132797 131162 127130 127538 87531 88658 305198 266172 755278 754371 229746 227341 290806 295865 345411 334525 364310 368615 390983 396453 378799 419410 911780 966358 579942 488280 312176 306008 360952 357430 386858 389439 404349 405331 456789 458941 741603 777943 40.25 68.7 1
13:14:25 2023-10-12 376016 371063 92809 90727 138371 144360 143574 142871 122256 119654 124613 124870 141103 141342 404352 436034 1271774 1253098 490415 512373 129715 115799 122779 124447 132764 130987 127096 127538 87196 88537 305198 266928 754788 761720 229069 226989 292334 294927 345899 334561 366595 365268 391019 399484 378474 421644 915622 955882 580266 481663 313062 308960 358314 358401 385923 391046 402488 406050 459225 460057 750711 784007 40.25 68.7 1
13:14:26 2023-10-12 375369 371001 92553 90789 138302 141452 144037 142930 122222 119688 124492 124990 141038 143969 403180 435529 1279130 1260413 489956 512373 129715 115448 122779 124242 132764 130653 127130 127538 87466 88718 301143 265420 760155 754640 230068 226322 291516 295901 342983 335534 364932 366955 389817 396523 381357 419373 916325 965188 581351 484724 312176 306685 358746 357179 384328 389439 404349 406050 455791 460057 740591 778801 40.25 68.7 1
13:14:27 2023-10-12 378001 371032 92681 90793 138328 141126 143808 142930 122222 119688 124613 124990 141235 141441 403144 436233 1271811 1249080 489024 513099 129719 116006 122694 124652 132764 131053 127096 127749 87315 88832 305198 266928 755278 761036 229499 227290 293097 294577 346388 337423 364823 365090 392047 399907 378353 420337 913717 957511 579942 483518 313952 308524 358170 359085 383250 391188 401023 407389 459981 460057 751282 781712 40.25 68.7 1
13:14:28 2023-10-12 375630 369995 92685 90789 138200 141090 143844 143166 122256 119654 124613 124784 141120 141395 403180 434096 1281933 1260714 489024 510382 129894 115720 122948 124447 132797 130987 127340 127538 87563 88691 303123 266739 755088 756885 229033 227376 293511 293044 345899 336040 363830 367213 392225 400682 378158 418744 917103 963109 578533 486172 313062 306789 358493 360169 385267 388824 402488 405865 462598 462515 746432 782958 40.25 68.7 1
13:14:29 2023-10-12 377502 373265 92903 90753 138807 140703 143935 142740 122392 119469 124821 124546 141269 141100 404244 435608 1270767 1254785 493914 512264 130072 115414 122948 124242 133198 130653 127428 127327 87499 88840 303123 266928 758306 759632 228288 227694 292137 296224 345411 336547 363793 365340 393954 397949 378763 418117 913210 966627 581351 482526 312714 306789 360408 358544 386405 390021 400675 405331 459189 460013 750831 778801 40.25 68.7 1
13:14:30 2023-10-12 375713 371099 92877 90760 138371 144461 143808 142896 122290 119620 124856 124784 141465 141208 403144 435303 1280079 1258399 489024 512373 129894 115448 122948 124242 133164 130653 127340 127151 87531 88686 303123 265984 755573 755743 229033 227024 293511 293868 344923 336075 364380 366991 392225 400120 378569 418744 918339 962837 579942 485878 313729 306753 357559 359483 386225 389262 402342 405939 459872 459299 746040 781085 40.25 68.7 1
13:14:31 2023-10-12 377502 373711 92903 90694 138371 144390 143808 142434 119349 119381 124700 124579 141073 140912 403180 432696 1269864 1253388 493770 512373 129537 115686 122694 124480 132764 133074 127130 127538 87164 88658 305198 266928 753526 758797 228288 227729 292492 294963 345899 336075 362405 366146 394544 397670 378727 417785 913210 968447 578533 483281 311801 306789 360408 358544 386160 388859 400109 405331 458543 460138 748470 779119 40.25 68.7 1
13:14:32 2023-10-12 373980 370026 92809 90602 138752 144395 144683 142665 122290 119620 124648 124579 141171 141011 403144 436070 1278265 1257082 486593 513099 129804 115686 122779 124480 132764 130987 127164 127572 87315 88537 316125 267307 751053 756885 229033 227997 293155 293815 346878 336205 364198 367435 392083 399942 377410 418931 917761 963753 581351 487243 313507 306789 360120 360605 387129 387701 403132 405009 460053 459877 742764 783735 40.25 68.7 1
13:14:33 2023-10-12 376424 371063 92937 90727 138371 144390 144141 142665 122459 119255 124821 124546 141367 141011 403748 436283 1267200 1255715 494156 512011 129537 115833 122779 124447 132764 131053 127130 127538 87164 88840 305198 266928 755033 757993 228288 227764 291516 295414 345899 335534 363573 366439 394580 396523 378533 417490 912562 969439 573317 484724 312494 306789 360662 358544 386405 387736 400073 405367 458543 462478 749645 780754 40.25 68.7 1
13:14:34 2023-10-12 374308 371068 92809 90635 138401 144461 143841 142763 122324 119537 124648 124612 141073 141011 404068 438764 1272787 1255715 493212 512373 129715 115720 122779 124863 133030 130879 126927 127722 87375 88897 305198 268257 753191 756328 228892 227589 292405 293644 345059 335569 364380 367507 392011 400785 378424 418449 915732 963020 581351 486172 313729 306789 358206 359662 385554 388894 402525 406086 460017 459805 744946 782821 40.25 68.7 1
13:14:35 2023-10-12 377225 369995 92844 90731 138756 144360 143808 142468 122409 119454 124648 124579 141269 141011 403180 436283 1268962 1255715 493770 512373 129983 115414 123033 124276 132797 130871 127130 127572 87164 88537 305198 266928 757416 759066 228643 227729 291925 295414 343471 336582 366361 365304 393365 398263 381087 419410 913210 963789 577486 483862 314621 306681 359613 357574 385411 391081 400849 408363 455969 462623 751134 779276 40.25 68.7 1
13:14:36 2023-10-12 376560 369999 92655 90760 138125 141781 143990 142930 122256 119688 124648 125081 141559 141441 406031 436034 1269071 1248192 489024 512373 129894 115799 122694 124361 132764 130871 127130 127538 87260 88537 305198 266928 754421 761219 228998 227024 293887 294100 343506 334525 365781 364720 391019 399488 378727 420671 911744 951934 580266 481092 313235 306222 358746 358544 383214 391773 402525 405828 459908 460057 748507 781121 40.25 68.7 1
13:14:37 2023-10-12 377493 369955 92685 90602 138371 144294 143841 142468 122256 119454 124648 124579 141073 140912 403144 433084 1268962 1252074 493212 512373 129715 115448 122948 124242 132831 130653 127462 127117 87595 88564 304104 264670 763238 760142 228678 227376 291516 294963 344742 339098 365488 368142 392945 398122 381787 419300 913099 964349 580266 481663 313952 306789 360372 357466 385554 391524 401169 405295 455791 459299 753645 780347 40.25 68.7 1
13:14:38 2023-10-12 376524 371367 92681 90760 138336 141126 143774 142797 122256 119972 124526 124784 140940 141342 403144 436070 1269034 1246738 489024 512373 129537 115720 122694 124276 132764 133108 127130 127572 87164 88598 305198 266928 754421 762568 229033 227376 293269 293850 343506 334561 365747 365304 391604 399768 378763 421304 913753 953084 580266 481808 313062 306257 358493 358580 384983 391808 402525 406050 459585 460057 747541 781384 40.25 68.7 1
13:14:39 2023-10-12 376958 369955 92863 90602 138371 144325 143808 142665 122256 119537 124648 124579 141269 141011 403180 433084 1266261 1254890 492302 511649 129894 115448 122948 124276 132797 130796 127523 127300 87771 88650 308521 265232 765130 760912 228892 227589 292236 294677 342911 336440 364053 365304 393400 398299 381335 419300 913210 963557 582761 481808 313952 306644 359865 357466 385581 391188 401314 405331 455827 460138 751932 777393 40.25 68.7 1
13:14:40 2023-10-12 376524 371667 92685 90889 138328 141029 143575 142896 122290 119688 124526 124990 141073 141208 403144 435927 1269071 1246416 490067 512011 129453 115720 122694 124652 132764 130871 127008 127572 87164 88718 302168 266739 754177 761219 228998 227341 293475 294100 343506 334561 366076 365268 391604 400085 378763 420708 913753 951970 581656 481092 312989 308924 358495 359086 386307 391630 402415 406915 459800 459949 751430 783724 40.25 68.7 1
13:14:41 2023-10-12 375259 371068 92681 90918 138328 141324 143309 143422 122053 120021 124405 125481 140843 143868 406068 435520 1277322 1257044 489024 512011 129898 115720 122948 124276 132935 130774 127374 127151 87228 88295 305198 265420 755323 755681 229033 227024 293511 294963 344923 336075 363866 366991 392190 400120 378835 418153 917103 964855 579942 485447 313062 306789 357667 358580 385554 389404 402561 406050 458579 459334 747173 782858 40.25 68.7 1
13:14:42 2023-10-12 377502 373079 92681 90760 138358 144487 143808 142468 122290 119654 124561 125102 141269 141208 403144 436754 1267160 1243679 492375 511649 129360 115799 122610 124480 132764 131153 127096 127749 87196 88691 305198 267686 757857 760638 227934 227764 292618 294100 344540 334561 365781 368142 394293 400397 378474 420562 913173 957401 581351 482487 316223 306753 358638 359626 385486 390021 400073 404119 459872 460057 752998 783970 40.25 68.7 1
13:14:43 2023-10-12 374308 369960 92775 90760 138401 144360 143808 142468 122256 119488 124648 124579 141136 141011 403180 436455 1280116 1257504 488677 510926 129894 115893 122863 124276 133214 130871 127164 127151 87131 88650 305198 266172 768822 755209 229033 227535 293546 294064 345411 336582 364417 367507 392225 400120 378569 418781 916454 960998 579942 485827 313507 305759 357702 359662 386405 388859 402525 406050 459981 459334 746606 781675 40.25 68.7 1
13:14:44 2023-10-12 376555 369955 92681 90727 138371 144395 144003 142665 122256 119571 124561 124579 140975 141011 403144 436718 1269864 1246416 486593 512373 129537 115448 122779 124566 132764 131053 127130 127572 87099 88897 302168 267686 753561 762805 228537 227589 293404 293957 346878 337185 365893 366260 394580 400049 378194 420708 913210 957844 579942 481808 314845 306789 358817 360207 384400 390057 399790 404724 460053 459634 753497 781712 40.25 68.7 1
13:14:45 2023-10-12 374308 370851 92849 90602 138396 144259 143731 142673 122324 119654 124734 124579 141107 141015 403144 438706 1278221 1257504 488677 512011 129894 115448 122863 124242 132764 130688 127042 127450 87196 88537 302168 266550 754502 755256 229033 227535 293546 293786 343506 336075 365806 367507 391639 400682 378871 419077 917103 962429 579942 485484 313507 306222 357954 358292 386425 389464 402875 405865 458399 462660 745254 782609 40.25 68.7 1
13:14:46 2023-10-12 377493 369955 92815 90760 138371 144294 143731 142673 122256 119688 124526 124579 141107 141015 403180 438125 1267160 1246776 493914 512916 129715 115766 122779 124585 132697 130984 126994 127824 87434 88715 305198 267686 753810 760948 227934 227764 292744 293886 346805 334490 365820 366991 395207 399800 377625 420708 913210 955853 581351 483354 313189 306789 360698 360241 382987 389748 399790 405367 462691 460057 753035 779426 40.25 68.7 1
13:14:47 2023-10-12 374308 370847 92681 90602 138405 144325 144287 142434 122290 119454 124561 124612 141136 140814 403180 438706 1272787 1255715 486593 512011 129626 115640 122779 124480 132764 130962 127164 127185 87439 88537 302168 267307 760644 753538 229069 227729 292334 293822 343541 336582 364675 367543 392261 400714 378583 419118 918376 964386 579942 485337 313915 306753 358062 359483 386261 389262 402525 405430 459981 460049 747589 782785 40.25 68.7 1
13:14:48 2023-10-12 377051 369995 92685 90602 138366 140634 143803 142476 122290 119454 124561 124374 141099 140818 403180 433828 1267273 1254890 493770 510926 129537 115799 122779 124480 132764 131022 127164 127572 87099 88537 305198 266739 756892 758479 228323 228118 291516 295657 343506 336618 364417 365340 394302 398578 378907 418781 912562 966700 584170 481844 311801 306789 360408 358544 385303 390639 400675 405367 458579 460694 751245 780568 40.25 68.7 1
13:14:49 2023-10-12 374308 369779 92569 90760 138101 140828 143178 142673 122138 119654 124439 124956 140911 141244 402825 435674 1278265 1258915 489024 512011 129894 115481 122863 124276 132797 132888 127042 127361 87131 88658 301143 266550 753913 756056 228857 227519 293155 293957 345899 336205 365214 367399 392910 400540 378655 418744 915769 960767 581351 485534 314136 306789 357667 359156 386160 389439 402415 406050 459981 459369 744946 781121 40.25 68.7 1
13:14:50 2023-10-12 376967 369964 92668 90606 138396 144390 143808 142336 122290 119255 124561 124460 141073 140814 403180 432846 1268061 1252111 493914 510926 130304 115256 123117 124157 133106 130255 127374 127029 87439 88564 305198 265232 761250 758529 228678 227729 291516 294999 342983 336346 364417 365304 393400 397985 381087 419113 911915 963826 581351 481468 313952 306789 359901 358292 385590 390639 399854 408289 459800 462750 753608 781496 40.25 68.7 1
13:14:51 2023-10-12 374308 369774 92617 90760 137975 140768 143354 142930 122019 119722 124197 124990 140774 143833 404484 433079 1274573 1258399 489024 510670 129972 115859 123117 124485 132731 130857 127326 127436 87499 88561 301143 265383 755202 756328 229746 226322 292653 295693 342983 338140 364823 366955 390435 398893 381087 419191 915084 965225 581351 484760 313062 306970 358781 357466 385247 389439 404422 405755 456504 459334 741713 779389 40.25 68.7 1
13:14:52 2023-10-12 376287 369955 92685 90569 138401 144325 143808 142468 122256 119289 124474 124493 140877 140617 403144 433007 1263567 1251309 492511 510926 129626 115414 122863 124157 132764 130587 127164 127151 87228 88263 305516 264670 761393 760097 229033 227729 292172 294677 342983 336582 365522 365340 392261 398299 381662 420076 913680 963151 577486 483862 313952 306717 359721 356320 385411 391046 401169 407783 455791 458014 751773 778499 40.25 68.7 1
13:14:53 2023-10-12 375172 373183 92773 90727 138371 144395 143674 143405 119269 119781 124439 124817 141073 141244 403144 437615 1269071 1247303 489024 512011 129364 115481 122610 124276 132764 130871 127042 127572 87164 88295 302168 266550 752460 759066 229033 226831 294279 294641 343471 334596 367188 365340 391019 398928 378172 422646 911817 946579 576096 481844 312619 309092 358781 358580 383286 391259 403813 403798 459296 460057 749446 781121 40.25 68.7 1
13:14:54 2023-10-12 375901 369995 92681 90635 138773 144259 143774 142496 122205 119488 124595 124493 141073 140912 403180 432719 1263567 1252074 493587 510926 129448 115481 122610 124276 132581 130871 126920 127783 87099 88569 302168 266172 754559 759066 229033 228032 291445 297500 346107 336947 367635 366554 392981 396347 380906 422426 913099 960297 581351 483174 313062 306644 360409 357466 382606 390878 402240 405403 458824 459157 751267 777112 40.25 68.7 1
13:14:55 2023-10-12 374044 369999 92681 90851 138371 144259 143808 142468 122121 119454 124561 124612 141073 141011 402861 434096 1270008 1252074 491537 510926 132707 115448 122610 124514 132581 130871 127164 127572 87131 88537 302168 266172 769185 756922 229782 227024 293665 294999 343506 335759 367188 368977 391639 398893 378835 422982 914437 952759 579942 486208 312176 306681 358817 358544 381766 390021 404709 404154 460126 458439 746436 782731 40.25 68.7 1
13:14:56 2023-10-12 374838 369995 92681 90602 138786 143987 143841 142041 122205 119488 124509 124408 140975 140617 402861 435927 1259703 1248192 496378 510926 129364 115640 122525 124519 132631 130844 126927 127633 87164 88654 305198 266550 752600 758920 228928 227589 291995 296865 342983 334525 366928 368142 392838 396558 381087 422011 913210 960297 573317 481699 313507 305333 359901 356427 383250 392167 401351 405045 455827 459409 749769 778722 40.25 68.7 1
13:14:57 2023-10-12 374953 369955 92617 90602 138371 144289 143541 142468 122121 119488 124439 124612 140877 141011 402542 433839 1269071 1252111 491112 510926 129448 115448 122694 124276 132581 130688 126954 127572 87099 88295 302755 266172 748525 756922 229782 226866 292618 294999 343471 335759 367188 368132 391019 398613 378799 423282 913753 951970 579942 485915 313062 306392 359324 358472 384396 389642 404849 407204 460669 458547 744799 781675 40.25 68.7 1
13:14:58 2023-10-12 375630 370042 92937 90474 139077 144118 144241 141974 119369 119221 124700 124374 141269 140765 406031 439861 1263589 1249896 496465 510743 129448 115859 122694 124552 132664 130927 126886 127504 87131 88505 307200 266744 759004 759030 228963 227376 290771 295901 346844 336709 367188 366403 393053 396417 378727 421608 912562 959581 582761 483281 313729 306789 360470 358256 382606 390057 402525 405475 458184 459791 749002 778213 40.25 68.7 1
13:14:59 2023-10-12 369673 369924 92809 90727 138366 144390 143774 142631 122341 119537 124613 124579 141166 141011 402825 436682 1270872 1254785 492511 512104 132621 115799 122375 124685 132274 131053 126327 128166 86857 88812 305198 267686 751337 754186 229033 227341 292137 294963 347861 336088 366338 368918 393439 398751 377446 421828 917761 958597 581351 488170 313507 306789 359865 359337 382302 390124 403483 408073 459981 459373 740261 781638 40.25 68.7 1
13:15:00 2023-10-12 372243 370042 92933 90474 138756 144154 144241 142302 122459 119221 124734 124170 141269 140582 403748 435061 1269071 1259480 495206 510889 129537 115686 122694 124447 132731 130871 127130 127538 87164 88537 305198 266468 749676 754186 228838 228437 290560 295378 346315 334525 365522 369170 394267 396523 378799 421326 913754 968716 571486 486898 313211 306789 360663 358256 384364 387666 402525 405439 459189 459805 742471 777662 40.25 68.7 1
13:15:01 2023-10-12 372888 369964 92672 90606 138396 144390 143774 142468 122426 119454 124734 124546 141073 141011 402825 438670 1272750 1254785 491811 510926 129448 115720 122610 124566 132639 131053 126799 127722 87310 88771 302168 268790 758644 755256 228963 227624 292334 294784 347861 336672 365744 368615 392225 398578 377023 420415 916903 960224 573317 487243 313062 308452 359830 360749 383214 387701 403454 405331 462728 459373 742202 782821 40.25 68.7 1
13:15:02 2023-10-12 372870 370042 92937 90569 138371 144219 144141 142302 122459 119221 124648 124341 141269 140582 403108 435671 1268962 1257504 495243 510926 129626 115573 122779 124447 132731 130688 127096 127416 87131 88565 305198 266550 753561 754640 228323 228437 290701 294999 345899 334561 363793 367579 396092 397635 378799 418153 913210 968716 573317 486208 311801 306789 360663 358833 387679 390951 401132 405295 459045 462660 746989 780865 40.25 68.7 1
13:15:03 2023-10-12 372879 370042 92681 90602 138401 144390 143774 142665 122222 119654 124648 124579 141038 140912 402825 437768 1274313 1257082 492325 512030 129364 115733 122694 124585 132664 130949 126751 127968 87099 88780 305198 268066 743260 754603 229499 227824 292102 295034 344505 335759 366040 368507 392527 398858 377288 420671 914400 959581 573317 487588 313062 306789 359865 360749 383214 387736 404115 405295 462691 460057 741640 782821 40.25 68.7 1
13:15:04 2023-10-12 373479 369674 92971 90573 138483 144311 144243 142672 122459 119221 124856 124170 141283 140558 403108 434096 1269071 1259296 495206 510926 129541 115448 122779 124447 132731 130962 127096 127450 87099 88505 302168 266772 753561 753502 228643 228278 290842 295414 345899 334561 364380 368399 394884 398259 378547 419264 914470 966517 581528 487441 313952 306681 362117 358401 384905 387666 401351 405439 460835 459661 746533 780385 40.25 68.7 1
13:15:05 2023-10-12 372888 369924 92809 90654 138841 140922 144343 143166 119381 119483 122811 124618 141392 140945 405492 437911 1276202 1255678 489024 510926 129541 115906 122863 124552 132764 130653 127164 127450 87283 88650 301425 267035 751357 754186 229033 227535 292378 294207 346842 335569 364344 367543 393088 400999 378158 420052 914400 961657 573317 486172 312989 306789 359035 360459 385554 388824 403132 405045 462691 462442 744381 782858 40.25 68.7 1
13:15:06 2023-10-12 375943 369924 92873 90602 138673 144105 144143 142770 122290 119420 124648 124374 140988 140889 402825 434132 1268962 1252111 493914 510926 129453 115414 122779 124447 132764 130871 127130 127538 87196 88537 302168 266854 755511 758893 228892 228297 292440 295271 346388 336912 364198 366260 395355 398543 378799 418153 911915 970562 571927 483245 312678 306789 360698 358544 386605 389986 400675 405367 459225 460694 750933 778801 40.25 68.7 1
13:15:07 2023-10-12 376135 370033 92681 90789 138465 144298 143943 142770 122256 119620 124648 124579 141184 140991 401940 438018 1268962 1241881 491643 510926 129448 115799 122779 124480 132731 130871 127008 127538 87131 88537 302168 268360 747423 760142 227934 228083 292689 294064 346878 334525 366076 367213 395485 400049 377891 421340 911915 954735 579942 484038 312714 306573 360120 360459 383250 389738 400420 408944 459764 459661 754682 782609 40.25 68.7 1
13:15:08 2023-10-12 377355 369372 92681 90573 138483 144513 143943 142770 122256 119255 124648 124546 141189 141000 403144 433079 1269071 1254367 494506 510634 129894 115826 122863 124552 132697 130949 127028 127701 87499 88715 305198 266707 752002 756849 228643 227764 290560 295271 343471 336547 364969 366110 394302 398751 381625 419410 912562 963826 581351 481808 311801 306789 358999 358040 386713 391188 401278 405367 457182 459841 751895 777112 40.25 68.7 1
13:15:09 2023-10-12 377502 369924 92681 90598 138448 140728 143545 142968 122222 119654 124526 124751 141095 141099 401905 435423 1269034 1246416 489024 512104 129537 115448 122694 124480 132764 130962 126920 127504 87196 88691 305198 266550 753195 760142 228643 227376 293511 294064 343506 334561 365781 365012 391677 400085 378474 420713 913026 956560 573317 482487 313952 308960 358602 359447 384221 391905 402540 406952 459981 460057 749732 781565 40.25 68.7 1
13:15:10 2023-10-12 376213 369670 92693 90573 138470 144417 144343 143166 119317 119381 122741 124479 141414 141225 404918 432863 1263383 1252608 492750 511741 129894 115381 122863 124209 133248 130514 127130 127049 87439 88198 304734 264670 757846 759066 228998 228178 292137 294963 342983 336618 364969 365304 393114 398263 381087 419446 911915 960998 584170 481540 313989 306789 359901 357179 385554 391223 402255 405331 456147 459334 750795 778722 40.25 68.7 1
13:15:11 2023-10-12 376962 369666 92681 90602 138336 140701 143309 142665 122053 119654 124439 124784 140940 141208 402506 436283 1270872 1246416 489024 510926 129360 115448 122610 124473 132764 130962 127008 127572 87067 88537 302168 265952 754916 760638 229499 227449 293262 294820 346633 337185 365930 365126 392945 400504 378583 421121 913210 956834 579942 480377 314621 306356 358746 359590 384094 391808 401023 406730 459981 459805 751282 782266 40.25 68.7 1
13:15:12 2023-10-12 374007 369774 92681 90760 138097 140828 143178 142871 122087 119654 124613 124751 141005 141015 401940 433079 1278221 1258399 487948 510167 129894 115414 122863 124242 132764 130619 127130 127117 87196 88263 301143 265232 757252 755256 229033 226322 293511 294999 342983 336075 364932 367507 391652 400085 381051 419410 915769 963109 579942 484002 313062 306257 358206 357430 385554 389748 402525 405828 460126 462515 748660 781496 40.25 68.7 1
13:15:13 2023-10-12 375360 369661 92685 90602 138371 144360 143376 142476 122222 119571 124405 124784 140970 143579 401940 435671 1268135 1245458 489024 512104 129715 115826 122863 124519 132631 130949 126994 127368 87131 88593 302168 266550 750407 758920 229711 227242 292129 294720 343471 337625 367561 366403 394402 398893 378799 422946 914972 946579 574707 483281 312176 306257 359575 358580 382069 390639 404725 407426 459261 458727 744087 779426 40.25 68.7 1
13:15:14 2023-10-12 373515 369708 92681 90569 138362 144189 143930 142476 122138 119454 124613 124817 141005 141015 401976 433043 1275500 1263178 493914 510167 129537 115448 122694 124276 132731 130871 127130 127450 87164 88476 305198 265792 753191 753618 230104 227376 290842 295937 344923 334596 365781 368651 391604 396523 381087 420708 913026 967050 573317 487368 312176 308524 361860 357323 384833 389844 404849 408363 457039 459697 737648 779276 40.25 68.7 1
13:15:15 2023-10-12 372512 370033 92681 90602 138371 144289 143774 142434 122256 119415 122741 124790 141362 140765 404918 439359 1274387 1256223 491699 510743 129360 115972 122441 124652 132332 131053 126677 127756 86884 88930 303233 268556 744534 754186 228857 227837 292377 294999 347861 335759 366631 368687 392225 398893 377023 421974 914437 957511 578533 487588 312841 306789 359577 359626 382910 388859 403813 405259 462691 459085 740261 781712 40.25 68.7 1
13:15:16 2023-10-12 369925 369739 92809 90569 138786 144154 144030 141920 122324 119138 124648 124203 141099 140449 402542 435783 1265406 1259554 495243 510926 129537 115448 122610 124276 132731 130871 127008 127450 87196 88263 305198 266172 749164 753651 228873 228546 291481 295330 346352 337625 364859 369062 394244 397529 378655 419264 913099 968497 574305 487588 313507 306789 360988 358436 384328 387666 401351 405475 458579 459985 742471 777076 40.25 68.7 1
13:15:17 2023-10-12 372611 372027 92742 90628 138233 140440 143220 142312 122459 119284 122690 124651 140970 140818 401976 438125 1274276 1255678 490067 510926 129537 115686 123033 124485 132764 130871 127130 127361 87099 88537 302168 266928 758491 754186 229033 227729 293064 293616 344540 336582 364675 367507 392261 400999 378835 418781 915732 955556 573317 484760 313062 306789 358206 359121 386713 389439 403168 406086 459944 460013 746040 780531 40.25 68.7 1
13:15:18 2023-10-12 376783 370033 92873 90602 138405 144224 143841 142434 119349 119454 124648 124460 141073 140912 401940 433079 1268962 1250258 490839 510565 129894 115302 123033 124366 133465 130410 127523 126914 87531 88440 302168 265526 757479 758920 228892 227589 291988 294963 344778 336618 365005 365340 394293 398016 381895 420651 912562 965261 581351 481092 313952 306789 360409 358580 386749 391223 401351 405367 457218 463204 751363 777112 40.25 68.7 1
13:15:19 2023-10-12 377355 369666 92681 90723 138375 144461 144282 142698 122172 119654 124439 124579 140970 141011 401940 435423 1268997 1245530 489024 512104 129360 115448 122610 124276 132764 130871 126920 127777 87196 88691 302168 266928 749290 760142 228998 227729 293959 294100 344782 334561 366631 365304 392861 400718 378763 421340 914405 954061 592427 483174 313952 309360 358530 359266 384257 391941 402057 407204 459800 459985 753608 781085 40.25 68.7 1
13:15:20 2023-10-12 376167 369156 92813 90602 138602 144259 143774 142434 122256 119454 124561 124579 141559 140899 405455 432719 1268888 1253538 493877 510780 130608 115348 123768 124314 133097 130402 127428 127117 87466 88263 304151 265796 758195 756849 228838 227764 292172 295371 345411 336618 364969 365340 394351 398578 381087 419410 911915 965225 573317 481431 311836 306789 360698 358580 386749 391223 401351 405367 457218 460371 751245 778250 40.25 68.7 1
13:15:21 2023-10-12 377355 369407 92681 90602 138328 144360 143475 142772 122172 119537 124474 124579 140911 141015 401940 435423 1268696 1244644 489024 510926 129360 115448 122610 124616 132672 130871 126920 127538 87067 88537 305198 266550 750305 759018 228678 227729 292334 294100 346878 337662 365784 368142 394472 400540 378619 420562 913136 957917 573317 482487 315702 306789 358781 359698 384400 390629 400565 405009 460017 460057 753497 783724 40.25 68.7 1
13:15:22 2023-10-12 376820 372362 92773 90529 138549 140534 144039 142367 122493 119518 122811 124651 141524 140772 403108 433079 1268962 1252074 493840 509876 129894 115414 123117 124071 133473 130410 127523 127029 87563 88263 302168 265452 756719 757993 228678 227729 291516 294999 344923 336618 365005 365340 394302 398858 381087 419113 913210 965261 581351 481128 311801 306789 359577 359156 386749 391223 401351 405367 457862 462478 751363 778250 40.25 68.7 1
13:15:23 2023-10-12 377234 369407 92685 90602 138328 144395 143575 142896 122121 119654 124474 124612 140877 141011 401976 435728 1268962 1244644 490415 512104 129537 115640 122779 124480 132764 130962 126927 127899 87466 88804 302168 266928 753317 760068 228928 227624 293369 293850 346878 337662 366076 366439 394329 401281 378763 421529 913210 956122 581351 481128 313225 306428 359575 360241 384364 390021 400762 405045 460053 460057 753943 781158 40.25 68.7 1
13:15:24 2023-10-12 374044 369376 92681 90760 138371 144390 143808 142468 122239 119688 124648 124493 141073 140912 401940 436233 1278265 1253930 487602 510926 129715 115414 122779 124309 132797 130871 127164 127361 87164 88569 305516 266510 771301 752439 229069 227764 294443 293850 343506 336582 364932 367249 392190 400718 381123 419483 916454 962392 581351 484760 313284 308924 360028 358329 386461 389808 403307 406013 458435 462406 746459 782609 40.25 68.7 1
13:15:25 2023-10-12 376250 369403 92685 90822 138332 140734 143575 142797 122172 119688 124439 124817 141038 141244 401905 437615 1272427 1247741 488951 510780 129626 115699 122779 124850 132664 130949 126994 127436 87164 88658 302168 266062 755463 760097 228963 227341 293511 293850 343541 334596 366598 366260 392190 400718 378835 422011 913210 946579 579208 481092 313507 306720 358817 359409 384400 391844 403776 404154 459981 459805 748636 781712 40.25 68.7 1
13:15:26 2023-10-12 374304 369920 92681 90797 138336 140768 143342 142930 122138 120089 124439 125023 140774 143768 400777 433048 1276417 1257504 488493 510657 129715 115448 122779 124276 133356 130871 127198 127777 87471 88691 301143 265420 761225 755780 229746 226831 292334 295901 345411 336346 366113 368363 392886 400714 381947 420488 918413 965116 581351 484577 313952 309397 358062 358544 386405 390057 403740 404119 458291 462623 744983 779389 40.25 68.7 1
13:15:27 2023-10-12 376857 369407 92676 90724 138125 141223 143604 142761 122459 119918 122434 124923 141328 141336 404631 437379 1270872 1246416 489024 511741 129448 115939 122610 124480 132548 130871 127130 127504 87499 88682 302168 266550 749523 759066 229069 227411 293994 293850 343577 334596 367188 365340 391713 400718 378835 421974 911780 951970 579208 481092 313062 306292 358781 359409 384436 392119 403454 404724 460017 459769 747578 781712 40.25 68.7 1
13:15:28 2023-10-12 374409 369920 92557 90918 138371 141193 143342 142963 122053 120089 124353 125056 140843 143733 401940 433084 1280116 1257504 488803 510926 129626 115448 122948 124276 132797 130688 127164 127361 87563 88650 301143 265311 762739 756328 229962 226884 292334 295794 344597 336476 365893 367435 391604 400085 382237 420708 915769 967124 581351 485447 313507 307220 359045 358293 386605 390057 403740 404119 457898 462515 744983 779463 40.25 68.7 1
13:15:29 2023-10-12 376177 372126 92580 90753 138194 140801 143541 142698 122087 119688 122570 124856 140970 141011 401940 434167 1270505 1248192 489024 510926 129679 115673 122610 124649 132581 130871 127042 127572 87131 88691 302168 266550 767502 759018 229069 227729 293546 293850 344540 334631 366668 365375 392225 401316 378835 421675 913107 951970 579208 480413 313729 306222 358817 359409 384400 392395 403132 404154 459981 459805 750831 781712 40.25 68.7 1
13:15:30 2023-10-12 374304 369955 92681 90918 138109 141193 142913 142930 122053 119888 124439 125023 140843 143733 400777 433084 1278265 1260714 487345 510365 129983 115381 122948 124347 133097 130549 127326 127368 87531 88593 302168 265796 761468 753574 229104 227605 293951 293850 345655 336582 365005 367579 393703 401031 378907 419373 915769 955593 579942 484760 313507 306789 358241 359662 386749 390057 403506 406197 459981 460371 747321 781121 40.25 68.7 1
13:15:31 2023-10-12 376433 369708 92685 90445 138396 144259 143808 142041 122290 119488 124595 124374 141073 140617 401976 433151 1268172 1251184 492861 510926 129894 115414 122948 124038 133231 130472 127374 127063 87531 88230 302168 265040 757724 757993 229033 227799 292413 294677 342983 336382 365005 366146 394302 398645 381371 419118 914331 967124 571927 481286 313952 306572 361860 359158 387114 391559 401242 405367 457826 462442 755392 780347 40.25 68.7 1
13:15:32 2023-10-12 374044 370033 92519 90885 138075 141290 143437 143156 119188 119948 122741 124856 141161 141336 404344 432953 1282736 1259814 487418 510492 129719 115414 122863 124209 133030 130605 127096 127117 87228 88537 302168 266062 760063 754579 229033 227729 294692 294064 345899 336547 364638 367543 393365 401281 378799 419373 914400 963020 575714 484687 313507 306789 358170 359337 386677 389404 403417 406050 459981 462478 746077 781048 40.25 68.7 1
13:15:33 2023-10-12 376433 371723 92681 90569 138465 144439 143943 142770 122459 119420 124648 124546 141189 140880 401940 435529 1268962 1252074 493212 510657 129898 115269 123202 124242 133294 130653 127428 128058 87531 88537 305198 265796 756361 758893 228822 228191 292121 295722 345655 337457 364787 366225 395633 399275 381677 419410 913210 966590 576096 483174 314845 306789 360626 359085 387294 391188 401023 405439 459585 460694 750795 778801 40.25 68.7 1
13:15:34 2023-10-12 373638 370042 92870 90707 138263 140825 143943 143166 122358 119469 124613 124546 141189 141153 404918 435529 1280039 1257504 487565 510511 129719 115448 122863 124242 132935 130619 127130 127348 87531 88263 305198 265420 759688 754603 229033 227024 294692 295414 345411 336582 364932 367543 393114 401281 381014 419410 915732 963020 579942 485410 313729 306187 358170 359626 386713 390021 403506 407352 459585 460371 746040 780531 40.25 68.7 1
13:15:35 2023-10-12 376424 370033 92681 90573 138474 144311 143943 142770 122256 119420 124648 124460 141026 140696 401940 433043 1269864 1252036 492265 510926 130509 115633 123702 124452 133465 130514 127449 127192 87803 88407 302168 265045 759583 759557 228998 227729 291445 295414 344923 339579 366040 366075 394508 398858 382201 419191 914912 963789 578533 481055 312458 306789 360084 359121 387294 391773 401314 405367 457862 463495 750795 777112 40.25 68.7 1
13:15:36 2023-10-12 373342 372027 92546 90731 137931 140728 143149 142968 122188 119884 124439 124956 140813 141296 401905 433079 1277984 1257504 487492 509771 129630 115448 122863 124616 132764 130653 127428 127117 87499 88505 304104 265232 756012 754610 229033 226989 294692 295450 344923 336547 364969 367543 391879 400963 382201 420076 915732 963789 579942 484724 313507 306935 358206 358256 386405 390021 403417 406952 458184 460013 747136 780531 40.25 68.7 1
13:15:37 2023-10-12 376420 370042 92681 90569 138452 144298 143943 142770 122256 119415 122741 124756 141401 140758 404918 432527 1267049 1252607 493100 511875 130509 115315 123117 124209 133198 130653 127428 127300 87586 88654 303123 265796 755876 756849 228998 228500 292342 296224 345411 336618 364932 366403 394580 398893 381014 419410 912562 965188 582761 483862 312714 306789 360952 359085 386713 391188 400703 405403 459908 460730 750795 778801 40.25 68.7 1
13:15:38 2023-10-12 377234 371651 92681 90569 138336 144425 143774 142434 122222 119537 124613 124579 141038 140814 401905 434904 1267160 1242801 489382 510889 129360 115448 122610 124447 132856 131053 126920 127504 87131 88537 305198 266739 754875 759066 228288 228191 293262 294677 347861 337625 366448 367105 395342 400821 378583 421456 913531 957238 579942 481808 313189 306789 359865 361982 386307 390021 400675 405331 460053 459841 756624 781085 40.25 68.7 1
13:15:39 2023-10-12 377125 369677 92742 90753 138233 140568 143871 142333 119220 119367 122776 124546 140970 140617 401940 433043 1269827 1252036 492511 510528 129894 115414 123517 124452 133106 130619 127551 126995 87499 88230 300171 264670 758423 758529 228998 227764 292582 296224 344923 338619 366076 366403 393990 398858 382201 419446 913680 963109 581351 481092 311801 306789 360952 358221 387294 391808 401351 405403 457182 460049 753035 777112 40.25 68.7 1
13:15:40 2023-10-12 376967 369669 92617 90760 138336 144496 143541 142665 122222 119620 124474 124751 140970 141011 400741 433839 1269864 1244607 489024 510926 129537 115448 122610 124519 132856 130809 126893 127722 87533 88715 302168 266928 752338 758920 228892 227907 293333 294028 344505 335534 366595 365304 392945 400911 378763 421340 913210 954735 573317 477638 313952 306257 358746 359662 384400 392430 401314 404688 460017 460057 750831 781675 40.25 68.7 1
13:15:41 2023-10-12 376968 370042 92809 90602 138514 141131 144223 142434 122493 119454 124648 124756 141524 140814 405382 432666 1268962 1251184 491570 510926 130724 115414 122948 124242 133198 130528 127551 127083 87563 88230 303123 264670 758847 758529 229033 228083 292723 296224 344923 337126 366076 366403 394580 399453 382778 420671 912562 963789 570983 481808 315019 306789 360952 358580 387294 392084 402240 408833 458184 460694 751363 778250 40.25 68.7 1
13:15:42 2023-10-12 377502 369739 92747 90727 138569 140768 143613 142665 122459 119654 124561 124579 141559 140997 404521 437929 1270730 1246305 490378 510780 129804 115892 122863 124585 133064 131053 127096 127538 87164 88658 302168 267307 753195 760142 228838 227764 293021 294820 345543 334596 367437 365340 393400 401281 378799 421974 911780 957474 581351 480377 312749 306222 358781 359662 384400 392359 401314 404724 460017 460057 751282 781675 40.25 68.7 1
13:15:43 2023-10-12 374308 370042 92681 90664 138332 140962 143591 142631 122324 119620 124682 124579 141073 140814 404197 435529 1278221 1256609 487565 510528 130691 115414 122948 124276 132797 130653 127164 127416 87531 88295 303123 265420 755220 754070 229069 227059 293859 296224 346315 339098 364714 368068 393257 401174 380906 419300 918413 965033 564299 485644 314348 306789 358746 359337 387021 389773 403556 405791 459944 460694 744992 783166 40.25 68.7 1
13:15:44 2023-10-12 377659 372929 92765 90654 138233 140634 143956 142564 122493 119483 122811 124856 141293 140870 404734 434904 1267160 1242801 491112 511649 130226 115448 122694 124447 132548 130949 127130 127538 87164 88537 305198 266739 764688 759066 228288 227764 293674 294100 345301 334561 366631 365304 393954 400999 378835 421974 913210 956085 578876 480377 315019 306222 359323 360205 384941 392359 401314 407346 460053 458014 751969 781712 40.25 68.6 1
13:15:45 2023-10-12 374308 370042 92815 90598 138590 144461 143613 142665 122290 119537 124648 124579 141038 141011 401940 432696 1278228 1258399 488294 510926 129715 115448 123033 124242 132797 130653 127313 127300 87771 88650 300171 265796 754853 755792 228963 227589 293611 294570 346143 337054 365770 367543 393954 401352 380797 420374 916381 961035 571927 485447 314398 308524 358493 359662 386749 390021 403454 404119 459981 460730 744836 781675 40.25 68.7 1
13:15:46 2023-10-12 377502 370741 92849 90569 138371 144496 143541 142761 122442 119620 124613 124579 140940 141011 403588 436725 1268962 1245530 489024 510926 129448 115448 122610 124276 132731 130962 126920 127538 87131 88537 302168 266550 747537 759334 228643 227729 293511 294100 344505 334596 366328 365340 393088 400999 378799 421340 913210 955446 579942 477638 313952 306222 358781 359662 384400 392395 401351 404119 460017 460057 750831 781675 40.25 68.7 1
13:15:47 2023-10-12 374007 370042 92553 90747 137875 140801 143652 142896 122138 119654 124439 124784 140774 141011 402980 432800 1281669 1260714 487455 510022 129894 115733 122948 124433 133097 130949 126994 127368 87099 88537 301143 265796 756074 755182 228822 227729 293638 294064 343471 336582 365230 367543 392190 400999 382201 419446 915769 961035 573317 484760 314572 306685 358746 358544 386713 390057 403454 405791 458543 460371 744836 779389 40.25 68.7 1
13:15:48 2023-10-12 376433 371764 92607 90760 138206 144496 143824 142665 122256 120055 124561 124784 140970 141011 404484 433535 1269034 1246416 489024 510926 130048 115414 122610 124447 132764 131053 126920 127450 87131 88537 302168 266172 754549 759066 229069 227376 293674 294963 344505 334596 366891 365340 392225 400999 378835 422609 913753 951934 572354 480377 314348 306720 358781 359121 384400 392395 403740 407056 459981 460057 747541 781675 40.25 68.7 1
13:15:49 2023-10-12 373743 370042 92496 90720 138284 141223 143613 142626 122307 120119 122434 125182 141677 141406 404631 432827 1280039 1257655 488604 510167 129810 115633 122948 124276 132764 130688 127164 127327 87678 88650 303123 264670 759875 754640 229782 226989 292378 297059 345411 336582 366917 367543 391604 400120 382237 420708 914437 965225 581351 484760 313729 307185 358781 358292 386713 390057 403776 404688 458184 460694 743781 779389 40.25 68.7 1
13:15:50 2023-10-12 376701 370042 92681 90569 138371 144189 144119 142434 122290 119454 124648 124493 141038 140814 403588 431722 1267160 1249333 491811 510131 129704 115414 122863 124447 132797 130779 127164 127117 87471 88650 303123 264378 756745 758383 228963 228137 294299 297059 344887 336948 367004 366776 394231 399488 382778 421974 913680 960998 585579 481055 313952 305333 360952 357861 386133 392395 402203 408215 456825 460371 751363 778722 40.25 68.7 1
13:15:51 2023-10-12 374126 372136 92708 90786 138259 140768 143752 142930 122053 119972 122364 125201 140872 141547 403588 433043 1278021 1258399 489024 510131 129615 115414 122863 124447 132797 130688 127130 127327 87379 88505 300171 264670 752818 753538 230104 226831 292334 297059 344923 336582 366076 367543 391604 400120 382201 420708 914473 963826 579942 483318 313952 307185 358781 357466 385590 390057 404996 405791 457182 459369 741676 778250 40.25 68.7 1
13:15:52 2023-10-12 376167 370042 92849 90602 138336 144289 143674 142204 122256 119537 124613 124374 140877 140582 400777 431717 1263567 1253426 493100 509480 129983 115348 123033 124347 133281 130514 127415 126982 87743 88407 301143 264483 765919 758260 229033 227729 292476 295865 344923 336618 365747 366146 394329 399346 382508 420671 913210 962841 584170 480413 311836 306789 360988 358004 386483 391808 402240 405403 457182 460371 751282 776526 40.25 68.7 1
13:15:53 2023-10-12 374272 370042 92751 90760 138047 141452 143309 142930 122053 120055 124405 125056 140774 143697 400777 433007 1278221 1259296 488641 510167 129626 115414 122779 124276 132764 130688 127164 127117 87228 88505 301507 264670 766376 754070 229746 226356 292653 295865 345411 336346 365514 367543 391055 400120 381931 420374 915769 963862 579942 483318 313026 307185 358746 357501 385554 390057 404996 404119 457862 459691 739738 778838 40.25 68.7 1
13:15:54 2023-10-12 375979 370038 92681 90569 138371 140761 144083 142496 119186 119415 122811 124479 141097 140772 404631 431198 1266890 1253501 491811 510492 129626 115414 122863 124157 133984 130731 127164 126995 87228 88263 301143 264451 764226 757993 228998 227729 291925 295414 344680 336582 366076 366439 394302 398893 382237 420076 911915 961035 580266 480377 313952 306789 360444 357501 386133 391808 402240 405367 456825 459985 750831 778722 40.25 68.7 1
13:15:55 2023-10-12 376429 370038 92682 90602 138109 144364 143342 142797 122053 119688 124439 124612 140872 141011 400741 434096 1268061 1246416 488331 510926 132673 115448 122610 124276 132764 130871 126920 127538 87099 88691 302168 266172 748786 760364 229534 227837 293852 294677 346878 337662 366748 366225 394436 401102 378655 421639 911780 957242 581351 482487 315292 306789 358781 360241 384677 391808 401205 404119 460089 458014 751400 781712 40.25 68.7 1
13:15:56 2023-10-12 375534 370033 92908 90562 138224 140404 144105 142367 122426 119420 124474 124579 141038 141187 404918 432756 1267160 1251309 492861 510780 129541 115448 122779 124276 132606 130896 126920 127361 87164 88537 305198 265796 753547 756255 228998 228437 292377 295414 343506 336618 365522 366403 394580 398928 382778 419446 911915 963862 585324 481128 311801 306789 360698 358580 386425 391808 402240 405403 457218 460049 750831 778567 40.25 68.7 1
13:15:57 2023-10-12 376424 370038 92553 90602 138109 144294 143342 142468 122172 119688 124439 124612 140774 141011 400777 434096 1267237 1243679 488677 509840 129541 115826 122948 124519 132664 130857 126994 127436 87164 88897 302168 266928 752338 758920 228998 227764 293546 294100 343541 335463 366595 365304 392261 400718 378835 422462 911817 953388 579942 477638 313507 306257 358781 359662 384400 392395 403132 404154 459981 460057 748672 780568 40.25 68.7 1
13:15:58 2023-10-12 375681 370042 92685 90541 138487 144311 144003 142770 122493 119289 124439 124408 141001 140701 401622 431753 1267160 1250295 492511 510167 129719 115448 122863 124157 132927 130688 127340 126995 87563 88443 301143 264670 766041 761120 229033 227764 292618 295450 344923 336618 366076 366439 394302 398893 382237 420076 911915 961035 583818 480377 313952 306789 360444 358004 386169 392119 401351 405403 456504 459733 749732 778722 40.25 68.7 1
13:15:59 2023-10-12 376433 370029 92682 90602 138431 144412 143545 142968 122138 119698 122364 124790 139334 141210 403772 436766 1270767 1246267 488914 510743 129626 115448 122610 124447 132639 130688 126920 127511 87131 88537 302168 266172 747184 758797 229605 227764 293546 294756 344505 334596 366328 365375 392225 401281 378835 422011 913210 946579 581656 480377 313470 306292 358781 359121 384400 392119 403776 404119 459981 460057 749335 780568 40.25 68.7 1
13:16:00 2023-10-12 373980 370033 92681 90569 138452 144311 143744 142573 122290 119289 124439 124203 141000 140687 401905 431717 1263567 1251309 491811 509411 129537 115448 122779 124157 132764 130587 127164 127117 87260 88263 304104 263923 757084 759604 229033 227799 292618 295693 342983 336618 366631 366403 394025 399804 382237 421340 911915 961035 584170 480413 313952 306789 360988 357501 385303 391808 402561 405403 456468 463241 752277 780517 40.25 68.7 1
13:16:01 2023-10-12 377734 370042 92614 90690 138233 141257 143672 142828 122442 119884 122434 124784 140843 141011 400741 434132 1270767 1245458 488294 510926 129537 115481 122863 124480 132639 130871 126954 127450 87260 88751 302168 266172 763917 759066 229069 227535 293959 294999 344540 335569 367188 366403 392261 401316 378871 423282 911817 951970 572354 481468 313507 306935 358817 359662 384941 392395 403776 404688 459981 460355 750400 781121 40.25 68.7 1
13:16:02 2023-10-12 373779 369704 92653 90635 138105 144395 143342 142930 122138 120006 124318 125056 140774 143733 400741 432666 1276406 1259296 488677 510167 129537 115448 123117 124485 133248 130718 127225 127226 87531 88440 301143 264597 752204 756056 230159 226884 292192 295901 344923 336346 365784 367809 391772 400049 382237 420708 914437 964651 573317 484381 314208 307185 358781 358040 386176 390021 404996 404119 457146 459334 740627 778250 40.25 68.7 1
13:16:03 2023-10-12 374838 370042 92751 90720 138233 140768 143774 142797 122121 119688 124474 124790 142094 141011 400777 433453 1268135 1250258 489024 510167 129360 115448 122610 124309 132672 130871 127042 127361 87164 88569 302168 265796 748167 755780 230139 227376 292653 295450 343541 333520 365903 369242 392261 400085 378907 423920 914473 953351 573317 486208 312841 306292 359901 359662 382641 390092 404996 405403 459981 460057 740298 779426 40.25 68.7 1
13:16:04 2023-10-12 369925 369156 92681 90507 138483 144311 144092 142377 122205 119289 124682 124408 141611 140732 404263 432791 1270767 1263791 495677 509229 130439 115699 122863 124585 132731 130962 127042 127450 87164 88537 302168 265420 753814 751365 229104 227799 291445 296246 343506 334596 366113 369835 394616 397706 378907 420744 913210 966663 553161 487588 313680 306789 360988 358616 384976 388859 403527 410110 459261 458049 744418 777112 40.25 68.7 1
13:16:05 2023-10-12 373515 369367 92681 90730 138371 144294 143575 142468 122290 119722 124595 124817 140877 141011 400777 433870 1269071 1251184 490067 510204 129448 115813 122610 124480 132639 130871 126954 127572 87099 88650 302168 266172 756899 754676 230139 227729 292653 295485 344540 334022 367969 369799 393124 399804 378569 423920 914473 954699 573317 486898 313062 306257 360444 359662 382910 389748 405571 405403 459981 460057 742238 782534 40.25 68.7 1
13:16:06 2023-10-12 371459 371728 92735 90654 138319 140431 144143 142770 119349 119449 122776 124704 141619 140486 401905 433043 1270767 1264323 494432 510492 129537 115448 122863 124447 132731 131437 126994 127504 87196 88658 302168 265608 753561 753915 230462 227694 291693 296771 345655 336040 365415 369170 392154 398263 382201 421304 914400 966321 579942 486898 312176 307150 360952 358256 385581 390568 406146 405403 458507 459733 742195 779002 40.25 68.7 1
13:16:07 2023-10-12 374308 370042 92681 90569 138366 144289 143774 142434 122426 119420 124613 124579 140970 140779 401905 432971 1262597 1249970 491811 509411 129537 115414 122694 124447 132731 130809 127103 127477 87678 88831 304151 264114 752044 759557 229605 227943 292440 297081 345899 336040 367969 366955 394231 398893 382487 423062 913210 961657 577486 481055 314845 308452 360952 357430 384941 392084 403132 405403 457111 459299 751208 779276 40.25 68.7 1
13:16:08 2023-10-12 373525 371723 92681 90569 138332 144456 143803 142744 122222 119620 124630 124784 140872 141015 404197 432037 1276406 1259480 488803 509374 129626 115448 122863 124447 132764 130871 126920 127327 87196 88505 304104 264670 752700 753618 230497 226989 291969 295901 345411 336311 366595 368096 391604 398893 382201 421304 914400 964507 579942 484724 313507 307615 359865 357968 385554 390878 406146 405295 457146 460282 738170 778250 40.25 68.7 1
13:16:09 2023-10-12 374838 370042 92781 90569 138353 144390 143574 142476 122256 119620 124648 124579 140774 140814 401340 431430 1265014 1253426 492861 509229 129804 115620 122948 124314 133101 130662 127381 127280 87531 88230 304104 264296 756999 759700 228928 228242 291925 295621 344923 339098 366711 366955 394580 399733 382778 421639 912562 960731 581351 480413 311801 306789 360916 357968 387028 392084 402203 405367 457146 460659 750831 779276 40.25 68.7 1
13:16:10 2023-10-12 373138 369821 92710 90760 138109 140734 143275 142665 122104 120055 124405 124990 140774 141547 403486 433007 1278221 1259296 488294 510131 129537 115414 122863 124242 132764 130653 127130 127416 87499 88505 301143 264670 755400 754070 230301 226989 292334 296318 345411 336582 366328 368355 392190 400646 382778 421304 916978 965188 580266 484344 313952 307650 358781 358544 386677 390057 404996 404688 457826 460694 742801 779353 40.25 68.7 1
13:16:11 2023-10-12 375901 370038 92735 90621 138514 140534 144083 142564 122493 119401 122690 124651 141293 140835 403368 431537 1263493 1250221 491811 509374 129793 115348 122948 124414 132764 130653 127130 127151 87618 88650 301143 264483 751425 758529 229069 227764 293269 296771 344923 336040 367708 366955 394267 399768 382778 422909 912562 961657 572354 481431 314845 306789 360952 357466 385554 392430 403132 408289 457146 460013 751363 779276 40.25 68.7 1
13:16:12 2023-10-12 373174 370033 92553 90885 138075 141324 142879 142930 122222 120021 124405 124870 140774 141011 403200 433129 1280039 1257504 486075 509338 129626 115414 122948 124447 132797 130653 127130 127117 87407 88686 305516 264670 755858 752439 229069 226989 293959 294677 345411 336618 365522 367507 392225 401281 382508 420671 915732 963072 581351 484687 313507 308960 358746 358544 387006 390320 403483 407635 459081 463968 749446 782609 40.25 68.7 1
13:16:13 2023-10-12 375791 371606 92887 90657 139240 144425 143808 142434 122256 119620 122913 124651 141264 140877 400777 431155 1267160 1256204 492511 509411 129898 115414 123033 124242 133298 130796 127340 127151 87196 88691 302168 266172 762957 756616 229033 228242 293866 295901 343506 337599 366302 366919 394580 400085 383319 421639 913210 963521 584170 481055 312714 306789 360988 358292 387610 392395 402525 405439 458184 460730 753720 777112 40.25 68.7 1
13:16:14 2023-10-12 375947 370033 92681 90789 138293 144496 143507 142665 122222 119654 124526 124784 140970 141011 403772 433792 1268962 1247665 488383 509840 129719 115699 122863 124552 132697 130949 126994 127402 87499 88897 302168 266172 751850 759066 229033 227729 295314 294713 344469 335569 366631 365340 393114 400995 378871 421974 913210 951970 581351 480340 313729 306720 358817 359626 384941 392395 403454 404724 459981 460287 753184 781675 40.25 68.7 1
13:16:15 2023-10-12 376433 369776 92681 90573 138703 140928 144019 142401 122426 119371 124613 124374 140970 140617 402944 431119 1267160 1248446 491811 508978 129615 115414 122779 124276 132764 130653 127130 127117 87499 88263 305516 264259 758745 756885 229033 228083 292334 295092 344923 336618 367188 366403 394267 399768 383049 422011 912562 955593 580440 481092 314845 306789 360988 358004 386133 392395 402525 408215 457111 460694 753720 779276 40.25 68.7 1
13:16:16 2023-10-12 375681 370033 92617 90727 138066 141223 143604 142727 119188 119781 122434 124856 141097 141371 403735 436797 1270693 1245382 487529 510131 129275 115414 122694 124519 132697 130847 127008 127327 87067 88505 302168 266403 753317 759557 229069 227376 294692 294963 344505 334596 367708 366368 392225 400682 378835 423209 913210 951934 578876 481808 313062 307150 358781 359662 386581 392395 404672 404688 459944 460057 749446 781712 40.25 68.7 1
13:16:17 2023-10-12 374308 369776 92633 90445 138332 144390 143541 142336 122256 119454 124578 124579 140970 140582 400741 431771 1263530 1251309 491424 507901 129541 115414 122779 124242 132764 133074 126920 127117 87099 88537 301143 264446 752677 758797 229033 227729 291445 296562 344923 336075 366006 366403 394267 399488 383049 423246 911915 962068 576096 481092 313729 305759 360952 357430 385088 392395 402875 408907 459475 462824 753072 778965 40.25 68.7 1
13:16:18 2023-10-12 374199 370006 92546 90720 138289 140534 143943 142968 122188 119688 124439 124612 140808 141287 403735 435529 1268962 1245458 489464 510743 129360 115448 122610 124447 132731 130871 127042 127327 87196 88779 300171 266172 753317 757993 229746 227376 293546 296224 343541 335569 368230 367507 392190 400120 378871 424522 913210 953852 584170 481808 312841 307185 359865 359373 383250 391844 405283 405009 459981 460057 747210 781121 40.25 68.7 1
13:16:19 2023-10-12 375369 369410 92685 90569 138371 144425 143674 142401 122256 119420 124526 124460 141038 140617 400741 431043 1266261 1250258 491811 508978 129537 115414 122779 124480 132797 130688 127008 127151 87531 88686 300171 264296 757138 756885 229069 228242 292618 297477 344923 336311 367188 366955 394267 400085 383049 423246 914331 963373 576096 480946 313804 306789 360808 357861 385411 392252 402948 409273 457111 459334 750227 779276 40.25 68.7 1
13:16:20 2023-10-12 375452 370006 92681 90569 138297 144395 143309 142665 122459 119654 124405 124810 140774 141011 400741 432696 1268962 1245458 487183 509374 129271 115640 122610 124447 132731 130809 126711 127416 87099 88537 302168 266172 748167 757941 229069 227376 293511 294963 343506 335569 368230 367507 392225 400085 378871 423920 911780 952759 574707 481844 312841 306720 359575 359662 383250 392119 404996 405367 459944 460057 745893 782266 40.25 68.7 1
13:16:21 2023-10-12 373479 370042 92681 90602 138336 144294 143541 142434 119252 119415 122364 124756 139234 141138 404344 432597 1276202 1264692 492325 509229 129626 115747 122779 124480 132731 130688 126927 127402 87347 88739 303123 265044 753069 751365 230608 227729 292137 297477 345899 336040 366631 368355 392154 398263 382780 421639 913107 965225 581351 485827 312176 307185 360698 357968 385518 390057 405571 405403 457182 459334 741141 779276 40.25 68.7 1
13:16:22 2023-10-12 374044 370038 92685 90569 138332 144390 143541 142434 122222 119654 124405 124579 140774 140912 403200 435529 1268962 1249970 488294 510528 129271 115747 122525 124566 132548 130871 126920 127450 87067 88617 304447 265796 752216 755780 230104 227341 292334 295450 343541 334525 368230 368096 392225 400085 380819 424522 911780 946543 574707 484724 312841 306935 359901 359626 382910 391223 405571 405367 459981 459769 748122 782497 40.25 68.7 1
13:16:23 2023-10-12 372135 370038 92580 90471 138233 140337 143672 142333 119252 119367 124578 124460 140970 140617 400741 432956 1271848 1264323 488951 509411 129537 115633 123033 124276 132639 132888 126920 127185 87131 88537 301143 264670 754177 752847 230856 227376 291516 296807 345411 336311 364677 368391 392190 398858 382237 421938 914400 965639 581351 484344 312176 307185 359865 357466 385003 390639 405571 405331 457182 459841 739507 778531 40.25 68.7 1
13:16:24 2023-10-12 369925 370042 92849 90569 138366 144224 143575 142008 122256 119454 124561 124374 140970 140617 403486 436682 1265406 1254822 491461 510565 132621 115481 122357 124480 132332 131053 126327 127783 86852 88691 304447 267496 742786 753802 229782 227729 291925 295414 345023 334022 366587 369242 393400 399768 378158 422011 914437 957547 578533 486641 312731 308452 360264 360315 383107 388753 404202 408363 463527 459913 740261 781712 40.25 68.7 1
13:16:25 2023-10-12 371185 369777 92809 90496 138832 144118 144253 141974 122459 119138 124648 124070 141038 140120 400741 433079 1267160 1257504 494618 509411 129271 115448 122610 124276 132731 130688 126799 127361 87099 88537 305198 265796 752338 753651 229033 228827 292299 295901 344469 336582 364932 368096 395800 398928 381087 419446 913210 966700 578533 484381 315292 306789 360988 359121 387294 389712 401314 409489 459981 462095 749335 778250 40.25 68.7 1
13:16:26 2023-10-12 374053 369790 92844 90507 138366 144180 143674 142204 122290 119420 124561 124756 141524 140337 403588 437961 1263290 1244186 495323 510309 129537 115699 122694 124519 132697 130962 126920 127572 87067 88650 304151 267496 748385 756616 228323 228863 292780 294713 345578 334596 366624 366955 395800 401316 378799 422011 913210 954735 581351 480413 314845 306789 359901 360785 384400 390639 401278 405403 459692 457979 753569 781121 40.25 68.7 1
13:16:27 2023-10-12 375076 370033 92697 90602 138371 144189 143808 142336 122290 119255 124526 124374 140906 140617 400741 433079 1267160 1253098 492302 509411 129360 115414 122610 124276 132639 132888 126920 127450 87067 88537 302168 265984 747936 754335 228643 228472 292618 295657 343506 337126 364641 366439 394616 398928 381662 420076 910623 966358 581351 481468 313189 305759 360988 359121 387682 391259 401351 405439 459261 460730 749732 780791 40.25 68.7 1
13:16:28 2023-10-12 376277 369821 92773 90687 138198 140634 143969 142564 122459 119483 122434 124618 141097 141343 402630 433303 1267160 1244036 489024 510131 129360 115448 122610 124361 132643 130844 126745 127327 87067 88840 302168 266172 759747 756885 228323 227535 293511 294100 344505 334596 366928 365375 393088 401352 378871 422011 913210 953388 573317 477638 313952 306257 358781 359662 384976 392430 402525 404724 460017 460355 749732 780531 40.25 68.7 1
13:16:29 2023-10-12 375149 370042 92608 90416 138371 144189 144231 142204 122087 119255 124439 124374 140843 140617 400777 431047 1263567 1248483 491461 508655 129537 115414 122779 124276 132639 130871 127130 127361 87260 88537 300171 264296 758007 757993 229104 228118 292174 297477 344923 336582 367188 366991 394580 399488 383049 423282 912562 961657 581351 481468 314697 308415 360663 357754 385339 392288 402985 405331 461586 459661 753608 779201 40.25 68.7 1
13:16:30 2023-10-12 375630 370033 92649 90602 138336 144496 143604 142922 122188 119654 124439 124903 140774 141131 403017 435534 1268962 1248192 487948 509411 129360 115448 122610 124447 132639 130688 126920 127361 86976 88295 302168 265796 747423 756653 229069 227376 293546 294963 344505 335534 368297 366955 392190 400718 378871 424221 911780 952502 578876 480377 312509 306970 359323 359156 384400 392395 404996 404760 459944 460057 747210 780568 40.25 68.7 1
13:16:31 2023-10-12 372888 370033 92617 90288 138362 144189 143575 142008 122256 119255 124439 124460 140774 140582 400741 431717 1261702 1250415 491112 509411 129448 115448 122779 124276 132764 130896 127042 127450 87131 88263 302168 264296 751404 758479 229069 227764 292618 296807 344923 336075 367748 367256 394329 398680 382939 423098 912452 962983 576096 482487 313952 306753 360916 357466 386581 392430 403490 409235 457182 458014 750748 777112 40.25 68.6 1
13:16:32 2023-10-12 374569 370033 92681 90602 138336 144294 143541 142434 122121 119688 124439 124579 140774 141011 400425 436675 1267237 1249080 488331 510565 129360 115806 122610 124480 132639 130871 127042 127538 87067 88537 302168 265984 750272 756218 229746 227376 292334 295673 344505 335569 366095 367249 392225 400718 380493 424221 913753 952502 577486 481092 313062 307185 359865 359662 383250 392430 404996 405331 459981 460057 744652 780568 40.25 68.7 1
13:16:33 2023-10-12 372652 369637 92479 90654 138078 140601 143439 142367 122307 119435 122434 125322 141063 140870 403698 432181 1272787 1260714 488294 507938 129715 115633 122694 124276 132764 130809 127042 127300 87466 88263 301143 264296 770332 753541 230462 226831 292129 296354 344923 336346 366113 367579 391604 400085 382778 420744 913753 964202 580266 484381 313062 307220 359611 358004 385590 390057 405571 405009 457898 460013 740627 780199 40.25 68.7 1
13:16:34 2023-10-12 374838 370042 92617 90468 138371 144259 143342 142468 122087 119654 124232 124579 140774 140814 403200 435439 1268962 1248192 487602 509447 129271 115448 122610 124276 132548 130688 126745 127151 87164 88537 302168 266172 753565 756885 229746 227024 293305 294677 343541 335569 365874 367579 392225 400682 378907 424522 913071 954225 580266 483862 312619 306970 359865 359411 386033 392109 405637 408073 461434 459949 747025 783291 40.25 68.7 1
13:16:35 2023-10-12 373033 369488 92580 90599 138336 144254 143342 142232 122172 119415 122469 124579 140774 140622 400741 432555 1274387 1261346 491774 509411 129448 115448 122779 124480 132764 130688 126954 127450 87196 88537 297922 264670 754544 752051 230533 227764 291516 296843 343471 336075 367188 369871 393400 398299 381662 422011 911817 963826 573317 487588 312176 308415 360988 358580 385554 390057 405858 407805 460126 459334 738170 777076 40.25 68.7 1
13:16:36 2023-10-12 372130 370042 92681 90507 138240 144390 143575 142302 122087 119571 124474 124493 140940 140814 400741 433282 1267237 1250295 489024 509051 129360 115414 122610 124276 132548 130688 126920 127185 87099 88295 297922 265420 748408 753538 230139 227764 291925 295901 344505 334022 367188 369835 393150 399836 378510 423625 917109 955882 573317 486788 313062 308307 360264 359483 385214 390021 404996 405403 459728 459805 740298 779389 40.25 68.6 1
13:16:37 2023-10-12 369556 369790 92681 90445 139288 144219 143674 141974 122290 119289 124648 124203 141073 140484 400777 433079 1265442 1259554 496026 510167 129360 115448 122525 124309 132764 130779 127334 127450 87196 88537 303407 265420 752216 752051 229069 228508 291728 296390 343506 335569 365817 369280 395764 398893 381087 420708 910456 968753 575714 486208 313729 306789 360988 359156 385283 389178 402883 407841 459981 459334 744983 777112 40.25 68.7 1
13:16:38 2023-10-12 373252 369777 92681 90288 138405 140434 144071 142266 119347 119182 124926 124104 141362 139980 403772 435682 1260524 1246851 494856 509411 132806 115640 122610 124776 132552 131053 126711 127572 86912 88569 302788 266928 742869 755780 229069 227764 290701 296843 344505 334525 367708 368096 395521 397706 378799 423920 910623 956158 581351 483318 311801 306500 360988 360241 383214 391259 403813 408454 459764 460057 746841 778250 40.25 68.7 1
13:16:39 2023-10-12 372090 369773 92685 90569 138371 144189 143808 141974 122324 119255 124561 124170 140877 140351 403200 433079 1263567 1253930 492338 509015 129679 115414 122610 124276 132548 130688 126920 127484 87067 88295 302755 265796 755909 752439 228838 228472 292413 296641 343541 337398 364675 366991 395243 399488 378907 419483 911915 966663 582761 481808 312749 306464 360988 359121 387366 391223 401663 409527 461286 464624 751467 781496 40.25 68.7 1
13:16:40 2023-10-12 376093 369970 92580 90657 138297 140534 143943 142770 122205 119571 124439 124579 141332 141020 402630 434096 1263567 1240999 491477 510926 132638 115448 122610 124309 132514 130871 126886 127572 87196 88537 303123 266550 747778 756922 228496 228472 293546 296016 345578 335569 367188 366403 395243 401388 378871 422646 913030 956122 573317 477674 313445 305794 358817 360241 384976 393342 401351 405367 462728 458014 751932 781121 40.25 68.7 1
13:16:41 2023-10-12 375635 370042 92681 90569 138461 143935 143744 142377 122222 119221 124613 124341 139366 140626 403200 432971 1267160 1250221 491551 508978 129719 114715 123033 124124 133302 130221 127340 126874 87531 88230 305198 264483 754278 755707 229499 227729 293278 295414 345411 337090 365485 366403 394580 399453 382471 421011 914405 965606 587647 482487 313841 306753 360772 359483 387114 391630 401169 405367 458148 460694 749732 777872 40.25 68.7 1
13:16:42 2023-10-12 377329 369193 92647 90536 138401 144513 143744 143166 121086 119420 124492 124546 140821 140889 403486 435529 1269864 1242838 489024 509374 129360 115414 122694 124276 132639 130653 126886 127416 87099 88537 300171 266279 754676 756885 228998 227729 293200 296224 347615 335499 367151 366403 395450 401316 378799 421644 913210 954735 581351 480377 314845 306789 359541 360459 384941 391773 401278 405331 462691 462478 751932 779389 40.25 68.7 1
13:16:43 2023-10-12 375369 369782 92681 90507 138302 144154 143541 142170 122256 119255 124526 124341 140970 140547 403486 431722 1267160 1248446 491811 509338 129894 115414 122948 124157 133131 130528 127164 126908 87531 88230 300171 264109 756475 756314 229499 228191 292780 295525 342623 337457 366448 366811 395306 399871 383174 421121 913210 960998 582761 480377 312458 308488 360519 358508 387258 392084 402488 405439 457075 463168 750795 779276 40.25 68.7 1
13:16:44 2023-10-12 375901 369781 92519 90565 138303 144496 143309 142434 122138 119620 124405 124784 140872 140912 403200 435529 1267160 1244607 488677 510259 129360 115448 122610 124447 132731 130871 126920 127470 87131 88505 302168 266172 747172 758529 229033 227694 293923 294927 344505 335534 366891 366368 392779 401281 378907 423246 913210 953852 580266 477638 313507 306935 358781 359626 384941 392395 404672 405331 459728 463334 750178 783092 40.25 68.7 1
13:16:45 2023-10-12 373579 370002 92584 90786 138155 140962 143604 142795 122459 119884 122608 125023 140774 141441 403200 431439 1279600 1257504 488294 508619 129537 115620 122779 124649 132764 130653 127130 127117 87347 88263 300171 264259 751967 754186 230427 227024 292618 297059 345655 336547 366335 368651 392190 400682 382778 421639 915732 965225 581351 484724 313766 307865 359575 358256 386405 391188 405858 405295 458543 462515 742202 779353 40.25 68.7 1
13:16:46 2023-10-12 376433 369781 92681 90602 138332 140734 143541 142730 122222 119620 124613 124579 140774 140814 403200 434061 1268696 1244607 489024 510131 129448 115607 122694 124649 132731 130871 127008 127538 87099 88537 302168 266172 754676 756885 228998 228083 293191 294963 345543 335569 367188 366368 393990 402199 378871 422609 911744 959240 573317 482487 314845 309360 359432 360315 385375 393115 402948 408073 459872 462587 751208 781675 40.25 68.7 1
13:16:47 2023-10-12 372879 370033 92446 90786 138066 141093 143275 142862 122188 119620 122640 124823 140872 141181 402915 432971 1278221 1257504 486838 510259 129715 115381 122863 124276 132764 130653 127130 127225 87531 88263 301143 264670 755149 754186 229069 227024 294407 295865 345899 337090 366040 368355 393114 401352 382201 420708 915769 963072 581351 484687 313729 306900 358746 358580 387294 390604 404401 405295 459908 461376 742471 779426 40.25 68.7 1
13:16:48 2023-10-12 376433 369776 92617 90602 138297 144461 143541 142763 122138 119620 124405 124784 140774 141011 403200 435529 1268962 1246416 488677 510657 129537 115448 122610 124447 132731 130871 126886 127470 87196 88537 302168 266172 751972 759066 229069 227764 293191 295163 347861 338619 366894 366260 395332 401174 378691 422426 913062 957917 572354 477602 313702 306187 359575 360495 387679 391799 402218 405331 462655 459299 752165 781675 40.25 68.7 1
13:16:49 2023-10-12 372018 370042 92681 90511 138362 144425 143575 142401 122222 119803 124526 124579 140970 140582 403200 433079 1277074 1255715 486112 509015 129626 115381 122948 124616 132764 130653 127130 127117 87228 88230 302168 264670 756797 752435 229069 227570 293226 295657 345411 336618 365781 368355 393400 401352 382201 420671 914400 963020 581351 484381 313729 306257 358781 358580 386713 390914 403776 404688 459585 460730 746040 782497 40.25 68.7 1
13:16:51 2023-10-12 375708 369781 92735 90442 138198 140568 143672 142333 119252 119449 122776 124618 141195 140752 403200 430401 1267160 1252533 492511 510584 129894 115414 123117 124276 133131 130688 127130 127470 87131 88537 302168 265796 755285 754070 229069 228728 292618 295127 343506 337599 367188 367249 395162 400085 383319 421938 911915 960998 572354 480377 312714 306222 360952 358580 387294 392395 403183 405439 457862 460730 751895 779276 40.25 68.7 1
13:16:52 2023-10-12 371728 370033 92515 90602 138071 144360 143309 142665 122104 119688 122437 124990 140740 141512 403200 431342 1276406 1257504 488294 509142 129537 115414 122779 124276 132764 130871 127130 127743 87375 88537 304734 264670 755529 753117 230462 227024 292129 296771 344923 336547 366631 368651 392815 400120 382778 421974 915732 965907 572354 484344 313952 310273 360120 358293 386569 391046 406073 408400 458363 462333 744309 781496 40.25 68.7 1
13:16:53 2023-10-12 375360 370038 92685 90569 138371 140928 143706 142395 122392 119503 124648 124460 141438 141345 400741 430437 1263567 1249333 491424 508619 129271 115414 122694 124480 132548 130871 127042 127416 87196 88505 301143 264401 750770 756277 229069 228083 291925 297261 345753 335534 368230 367507 394616 398543 383049 422915 912562 961657 580266 481468 313952 306222 360663 357466 384400 392395 403776 405403 457182 459769 749696 778722 40.25 68.7 1
13:16:54 2023-10-12 369600 370033 92681 90412 138366 144118 143575 142401 122290 119255 124613 124374 140970 140582 403486 431717 1272750 1261346 494618 509015 129360 115414 122610 124447 132639 130688 127008 127361 87196 88505 302168 265306 752216 750987 230104 228083 290701 296807 343471 338619 366894 369546 395512 398751 380942 421828 913136 968497 570537 487478 313952 306753 360736 358580 385518 389439 404092 408561 459512 459841 740786 779276 40.25 68.6 1
13:16:55 2023-10-12 372920 369961 92809 90255 138994 143917 144141 141711 122493 118823 124682 123933 141073 139660 403200 436283 1257914 1246416 495206 509106 132638 115448 122441 124566 132332 131053 126327 127777 86976 88691 302168 266928 746751 756849 229104 228083 290842 296448 343506 334525 367969 367579 396092 397706 378835 424221 910586 957511 580266 483318 313729 306789 360988 360169 383214 391188 403813 408706 460017 460057 749335 780385 40.25 68.6 1
13:16:56 2023-10-12 369260 370033 92809 90474 138401 144154 143808 142008 122290 119255 124561 124170 141068 140752 400741 433147 1268962 1260413 494856 510259 129448 115448 122779 124276 132797 130871 127130 127504 87618 88682 302168 265613 762040 754186 229998 228847 292236 296131 346878 336405 366708 369799 395162 398299 381087 422609 915807 965152 581351 487588 313507 305333 362994 359121 385554 389404 405587 408706 459908 460013 741676 777112 40.25 68.6 1
13:16:57 2023-10-12 374007 370038 92937 90288 139178 143917 144175 141745 122324 119056 124648 124170 140975 140120 400741 435011 1258019 1248192 495280 509411 132621 115607 122610 124652 132731 130871 126623 127572 87131 88658 302168 265952 744880 756885 229746 228118 292172 297507 345899 335569 368230 367507 394580 398263 382237 424522 913210 960297 576096 481808 313952 306008 360988 358005 386581 392145 403483 405331 458399 459624 753072 779201 40.25 68.6 1
13:16:58 2023-10-12 372493 369961 92776 90602 138302 144395 143774 142665 122256 119415 122434 124579 140872 140912 403486 435222 1272317 1251184 489024 509899 129360 115414 122779 124480 132731 130688 126920 127777 87164 88751 305198 265796 752405 752439 230301 227764 293269 295657 343506 334022 367969 369799 394002 400401 378763 423920 914437 954699 574359 487243 313507 306257 360952 360169 383179 390057 405858 405439 462691 460057 741676 780531 40.25 68.6 1
13:16:59 2023-10-12 372588 370042 92681 90565 138371 144289 144282 142401 122426 119454 124439 124374 140872 140617 403486 433079 1257914 1249080 494618 509142 129271 115448 122610 124514 132548 130871 126920 128077 87008 88691 302168 265420 747034 756328 229746 228472 291693 297297 343506 334525 367969 368096 394655 398016 378583 424264 911768 958756 579918 483135 313952 308524 362994 359483 383916 391223 403813 409031 459981 459841 747025 779276 40.25 68.6 1
13:17:00 2023-10-12 371190 370038 92681 90569 138478 144289 143613 142336 122256 119454 124648 124579 140970 140617 402630 436283 1269071 1252074 491112 509411 132662 115720 122441 124599 132332 131053 126711 127783 86916 88723 300193 267414 743872 752051 229943 227764 292174 295901 348847 334490 367188 369835 393990 400682 378763 422279 914437 957511 571927 487588 312989 306257 360663 360785 383250 390021 405571 405439 464036 459841 741676 781675 40.25 68.6 1
13:17:01 2023-10-12 373270 370042 92681 90449 138465 144513 143943 142573 122290 119454 124682 124374 141008 140537 400741 435423 1263567 1242866 493806 510926 129360 115448 122694 124480 132639 130871 126920 127572 87131 88658 302168 267391 747432 757924 229891 229042 291587 295794 345956 337662 367598 368507 396844 401102 378799 423319 911915 954735 573317 485242 314882 306789 360988 360785 384941 390939 401351 407805 464036 459805 751895 779389 40.25 68.6 1
13:17:02 2023-10-12 369884 370042 92681 90507 138371 144390 143808 142434 122290 119454 124474 124460 140970 140617 403200 436896 1271848 1254822 486629 509411 129448 115414 122779 124276 132764 130871 127130 127538 87099 88537 302168 266928 748534 752051 229746 227764 293269 294100 345614 336618 366076 368651 394351 402199 381051 420671 915121 962338 573317 485447 313729 306257 358817 360205 387603 390629 404092 407999 462401 461953 745364 781565 40.25 68.6 1
13:17:03 2023-10-12 373980 369512 92681 90760 138362 144224 143674 142434 122256 119454 124682 124579 140877 140912 400425 434812 1263567 1242801 494266 510365 129626 115666 123033 124585 132697 130949 127028 127790 87466 88715 302168 267117 752024 757384 228678 229183 293511 294713 345992 335534 367188 366991 396155 402517 378727 422946 913210 956834 573317 480413 315329 306222 359901 360821 385283 391808 401351 405403 463381 460418 753035 781675 40.25 68.6 1
13:17:04 2023-10-12 372049 370042 92681 90569 138371 144189 143774 142434 122256 119454 124474 124493 140774 140617 403200 434451 1278221 1255715 486149 509411 129626 115414 122948 124276 132797 130653 127130 127117 87347 88295 302168 265004 757515 752051 229746 227764 294407 294999 346352 337126 366040 368651 394580 402553 381931 421047 917687 962155 571927 484198 313952 308524 360065 359519 387150 391046 403593 404688 459981 463932 746077 781940 40.25 68.6 1
13:17:05 2023-10-12 375259 369781 92681 90507 138603 144189 144037 142629 122290 119289 124613 124493 140872 140582 403200 430468 1266261 1248446 491811 507901 129537 114748 122863 124242 132797 130653 127164 127029 87531 88230 301143 263923 761739 756314 229069 228278 292618 295901 344923 337362 366928 366955 395535 400120 383319 422011 912562 960998 574707 481128 312749 305973 360988 358544 386749 392430 403132 405439 457182 460730 751363 778722 40.25 68.6 1
13:17:06 2023-10-12 373174 370042 92681 90602 138336 144395 143541 142698 122222 119688 124439 124784 140774 141244 403200 431078 1275500 1259517 488840 509142 129360 115448 122863 124276 132764 130871 126920 127777 87407 88691 301143 264670 750143 751904 231003 227837 293021 297009 346388 336476 367041 368543 392994 399942 383210 421828 915732 965944 581351 484381 313062 310273 359613 358544 386713 391223 403077 409235 460743 460765 740030 778250 40.25 68.6 1
13:17:07 2023-10-12 373452 369781 92685 90569 138603 144289 143613 142434 122256 119571 124561 124579 140843 140617 403200 430396 1263567 1248483 493914 508655 132673 115481 122694 124480 132548 130962 126920 127538 87164 88537 301143 264857 754832 755780 229104 228278 292137 297297 345790 334596 365068 367543 394580 398299 382237 424522 911915 960297 579942 481844 311801 306222 360373 357466 383286 392395 403813 405511 457933 462824 751319 778462 40.25 68.6 1
13:17:08 2023-10-12 369292 370042 92681 90503 138371 144022 143808 142008 122290 119454 124682 124460 140877 140617 400741 433048 1270909 1261383 494819 509411 129537 115826 123117 124863 132664 130844 127028 127436 87196 88747 302168 265572 752460 752014 229962 228792 292137 296807 346878 336040 366931 369907 394544 398893 381662 422646 916458 964543 573317 487588 313062 306222 360772 358616 385590 389748 405858 408742 459944 462152 741676 777076 40.25 68.6 1
13:17:09 2023-10-12 373179 369781 92813 90321 138998 143952 143841 142008 122324 119289 124682 124236 140940 140617 400741 433757 1257914 1248192 494893 509899 132788 115481 122610 124599 132548 131053 126833 127777 87099 88569 302168 265796 753715 756922 229104 228472 292334 297543 344923 336075 368230 367543 395211 398928 383319 424221 913210 963373 580266 483862 314845 308524 360844 358149 384833 392252 403593 407660 458041 459661 749696 776563 40.25 68.6 1
13:17:10 2023-10-12 373515 370033 92607 90628 138336 144390 143541 142434 122172 120003 122725 124817 140774 141011 402630 433079 1268696 1249970 488677 510167 129360 115448 122779 124485 132764 130871 127130 127327 87196 88658 302168 265796 753198 755780 230301 227764 293546 294677 344540 334596 366167 368687 393088 401316 381662 424559 913753 951934 580266 484724 313062 307185 360952 359698 383250 392430 406146 405439 460053 460057 747173 779463 40.25 68.6 1
13:17:11 2023-10-12 373179 369488 92681 90540 138988 143952 144215 142008 122324 119488 124648 124408 140843 140617 400777 433615 1257914 1248192 494783 509411 132523 115481 122694 124685 132548 131053 126920 127572 87131 88537 302168 265984 750824 756885 229104 228118 293262 296966 345826 338436 368046 367435 394508 398787 383283 424374 915807 961547 579942 481808 312494 306644 360988 357993 384833 392395 403740 405475 458751 458014 753446 779276 40.25 68.6 1
13:17:12 2023-10-12 373252 370033 92681 90760 138362 140728 143541 142468 122087 119571 124474 124612 140774 141011 402630 433165 1267237 1248483 489024 509015 129271 115448 122694 124514 132731 130688 127164 127151 87228 88537 302168 265796 762782 752475 230497 227764 293064 294677 344540 334256 367969 369835 393400 400682 378835 424221 913107 954699 580266 485915 313062 308379 360988 359698 383214 390092 406146 405439 459656 460057 744235 782581 40.25 68.6 1
13:17:13 2023-10-12 373179 369781 92681 90433 138401 143786 143731 142214 122527 119255 124682 124203 140903 140541 400741 435458 1259877 1241955 493457 509120 132673 115481 122610 124685 132631 130879 126893 127545 87466 88747 302168 267307 750381 756328 228963 229568 292334 295722 346063 335605 367188 368687 397061 401067 378691 423282 912562 954772 581351 484724 313738 306789 360988 360857 385554 391808 401059 407805 463709 459334 753497 780568 40.25 68.6 1
13:17:14 2023-10-12 369961 370033 92681 90507 138362 144224 143579 142279 122205 119837 124474 124612 140711 140617 402630 435117 1272317 1252148 488331 510565 129537 115414 122779 124616 132639 130688 126954 127361 87228 88295 302168 265420 753576 753082 229746 228472 294407 294100 345059 337126 366113 368687 394616 402553 382237 421042 916454 961035 573317 484468 314621 309142 359071 359917 387186 391081 404562 407783 459800 464296 745893 782609 40.25 68.6 1
13:17:15 2023-10-12 375369 369560 92681 90760 138231 144395 143342 142665 122053 119688 124266 124817 140808 141131 402980 435588 1270505 1245962 487455 509265 129537 115699 122863 124585 132664 130949 127008 127538 87131 88537 302168 266062 749475 756885 230068 227764 294236 294506 345472 338922 367969 367249 393088 401352 381662 424221 914473 946579 576096 482450 311801 307220 359901 360193 385554 393606 404996 405403 460089 459405 749335 781977 40.25 68.6 1
13:17:16 2023-10-12 372325 370033 92621 90635 138362 141436 143342 142930 122087 119722 124439 124937 140676 141230 402630 431717 1275500 1259296 488294 507575 129448 115448 122863 124309 132764 130688 127164 127185 87379 88295 304734 264296 752948 751365 230892 227519 293305 296138 343471 338619 366931 369510 393150 398787 382669 422499 915807 967124 574707 488665 313062 306935 360988 358580 385590 391259 406606 408272 458543 460371 740591 778250 40.25 68.6 1
13:17:17 2023-10-12 373061 370033 92681 90631 138483 144513 143943 142672 122205 119837 124561 124612 140993 140705 400741 433048 1259370 1248446 495243 509015 132621 115481 122610 124855 132548 131053 127096 127538 87164 88537 302168 265796 754042 755707 229711 228437 291657 297225 344988 334561 368230 368615 396673 398858 378799 424522 911878 956122 573317 483281 311801 306789 363030 360749 384058 391223 404959 409031 463345 460057 749335 779353 40.25 68.6 1
13:17:18 2023-10-12 373579 369483 92809 90573 138371 144355 143808 142438 122459 119454 124856 124427 140970 140449 403200 433255 1267160 1252074 492861 509015 129537 115448 122779 124447 132764 130962 127191 127599 87618 88650 302168 265984 758159 756328 228928 228651 292744 295543 346878 340265 365485 368615 396673 400085 381895 420415 914219 966590 581351 482903 313445 308415 360880 360519 387876 391188 402488 407805 459981 462059 750660 778764 40.25 68.6 1
13:17:19 2023-10-12 375296 370038 92681 90569 138336 141104 143808 142434 122426 119620 124613 124751 140970 140582 402915 435046 1263530 1240962 492338 510131 129271 115640 122779 124619 132697 130962 127008 127572 87196 88658 299197 266928 751388 756849 228643 228988 293475 293850 346341 336040 367708 367507 396358 402517 378871 422909 913067 956798 572354 482487 313702 306536 360373 360497 385303 391799 402057 408982 462188 462986 755757 783291 40.25 68.6 1
13:17:20 2023-10-12 375644 370033 92681 90569 138371 144390 143994 142434 122290 119454 124613 124579 140970 140470 402630 430145 1268658 1253994 492325 510421 130542 115348 123531 124399 133499 130697 127415 126982 87499 88505 302168 264670 755925 755683 229605 228725 292334 295335 343471 337599 367708 367292 395171 400682 383319 423209 912562 955593 585579 483518 312714 306222 360988 358508 386713 392430 402232 405475 458184 460730 751208 779276 40.25 68.6 1
13:17:21 2023-10-12 375099 369776 92681 90602 138336 144496 143541 142665 122053 119813 124405 124990 140774 141011 402630 435529 1268962 1246416 486838 509374 129537 115414 122779 124652 132731 130871 126920 127538 87131 88537 302168 265984 752216 756922 229746 227729 293674 295865 345301 336356 368230 367256 393150 401913 381604 424411 916836 953816 581656 483862 313952 309834 359685 360169 385518 393606 405571 405367 462365 462660 746841 781712 40.25 68.6 1
13:17:22 2023-10-12 373143 369781 92806 90753 138586 141400 143575 142763 122222 119654 124526 124990 140872 141011 402915 431879 1276406 1259296 488987 509334 129448 115448 122863 124447 132856 131053 127096 127416 87379 88537 301143 264670 753801 753651 230856 227414 293511 296843 345899 337090 366891 368946 392225 400682 383319 421974 914437 965188 573317 485242 313062 308116 360698 358580 386713 391223 406146 405403 458543 460765 738170 779389 40.25 68.6 1
13:17:23 2023-10-12 375897 370038 92681 90822 138336 140768 143541 142665 122104 119654 124526 124784 140774 141011 403464 433084 1268962 1246416 488218 509771 129651 115448 122779 124566 132751 130962 127130 127572 87196 88537 302168 265989 765460 759557 230159 227943 293788 295299 347615 336405 367004 367069 394472 402481 381087 423246 911780 959277 570983 480340 315467 308379 360408 360785 387679 393570 402561 408252 463381 460371 751932 782821 40.25 68.6 1
13:17:24 2023-10-12 372879 369781 92811 90694 138573 141257 143613 142896 122256 119537 124682 124579 140975 140617 402630 433088 1279130 1257504 485387 508978 129715 115414 123117 124276 132797 130653 127164 127151 87563 88263 302168 264670 770322 753117 229746 227729 294443 295299 343506 337599 367437 368687 392225 401316 383319 422011 915732 964470 580266 484724 314026 307900 359865 358580 387006 391524 405925 408907 459081 463968 744542 782609 40.25 68.6 1
13:17:25 2023-10-12 376163 370038 92682 90727 138371 144531 143541 142896 122256 119654 124526 124784 140774 140814 402915 435615 1268962 1246776 488766 509480 129719 115826 122863 124619 132972 130949 127028 127613 87499 88715 302168 266099 751607 758529 229069 228437 293226 295478 345543 336040 367959 366955 394267 402940 381625 423583 911780 954735 581351 480377 312714 307150 360408 360749 385554 393606 403776 405403 462691 460336 751282 781712 40.25 68.6 1
13:17:26 2023-10-12 373179 369781 92553 90922 138101 141193 143558 142896 122222 119722 124405 124817 140872 141011 402944 432438 1278221 1257504 486654 509015 130168 115414 122948 124447 132797 130688 127130 127151 87531 88505 305516 264483 758546 753651 229782 227341 294122 295543 343471 336618 367188 369206 392225 399768 383101 422652 917650 965762 573724 483856 313606 308010 360772 358401 386497 391046 406146 408215 458543 460694 740554 781496 40.25 68.6 1
13:17:27 2023-10-12 369880 370033 92681 90602 138371 144496 144037 142727 119381 119415 122741 124684 141131 140870 404360 435352 1270730 1253538 488964 508978 129651 115481 122694 124447 133030 130984 127008 127538 87228 88537 302168 265796 749290 753538 230497 227764 294037 295901 345301 334525 366095 369835 393990 399765 378871 424522 914437 954735 571927 487243 311538 306720 360988 360205 383214 390914 406146 409835 462655 460057 740261 779389 40.25 68.6 1
13:17:28 2023-10-12 369260 369776 92873 90569 138786 144224 143808 142401 122459 119255 124704 124579 141038 140617 400706 433007 1268135 1260176 493770 509411 129537 115414 122779 124447 133218 130871 127130 127450 87379 88537 302168 265420 750534 751868 230214 228901 292192 296663 346878 336476 367635 369727 395306 399311 382056 423209 914331 965188 581351 488059 313952 306222 363030 359662 386133 390021 406110 409067 459981 460013 743669 777112 40.25 68.6 1
13:17:29 2023-10-12 373579 369512 92873 90288 138975 144118 144141 141974 122459 119255 124648 124203 140843 140155 400514 436145 1257914 1248192 494856 509015 132638 115607 122779 124652 132548 131053 126920 127538 87565 88537 302168 265796 744172 756849 229782 228437 292802 296937 345655 336075 368230 367543 394616 398645 383319 424522 913210 960297 577486 481808 312714 306257 360988 358256 384976 392430 404385 410419 458291 459913 753497 779238 40.25 68.6 1
13:17:30 2023-10-12 369997 369524 92681 90602 138405 144386 143774 142308 122290 119654 124648 124784 140843 141015 400514 431789 1272787 1261383 492511 509015 130214 115826 123202 124519 133984 130949 126994 127436 87805 88593 302168 265122 752826 752014 231145 228437 292377 296519 344505 339338 366894 369871 394616 399822 382778 422988 914437 963826 581351 487588 313062 306257 360988 359662 386405 390092 406146 409031 459908 460694 741640 778213 40.25 68.6 1
13:17:31 2023-10-12 373179 369781 92681 90598 138791 144289 143808 142468 122290 119571 124648 124579 140970 140617 403486 433278 1257914 1249080 494266 509374 129448 115720 122779 124599 132764 131053 127130 127749 87196 88537 302168 265420 750723 756885 229782 228472 292137 296519 344505 338110 366131 368687 395485 398893 381087 424522 915397 962005 580266 484365 313952 308960 363543 360339 384257 392216 404812 410116 459944 460057 750400 778828 40.25 68.6 1
13:17:32 2023-10-12 369296 369560 92681 90602 138405 144184 143808 141957 122290 119415 123119 124756 141559 140671 403449 432827 1269827 1262890 495677 508833 129715 115414 122863 124480 132764 130871 127042 127511 87531 88505 302168 265420 751560 750832 230194 229183 291516 296807 344505 337625 367188 369871 396988 399804 382237 422011 912989 969439 575714 487588 312714 306789 363030 359881 386097 390021 404709 409067 460017 460694 744652 778250 40.25 68.6 1
13:17:33 2023-10-12 373179 369508 92941 90288 138975 144154 144075 141941 122561 118857 124891 124051 141073 139695 400706 434777 1257914 1246416 493770 508655 132638 115833 122610 124685 132548 131053 126745 127783 87565 88723 304447 266550 748684 756849 229782 228706 292129 297176 347369 335934 369276 368471 395028 399364 382596 424411 913099 960297 584170 482562 311836 306292 360772 358401 384328 392395 404385 408417 458255 459913 750795 777149 40.25 68.6 1
13:17:34 2023-10-12 369673 369448 92681 90727 138371 144496 143808 142434 122256 119688 124561 124784 140872 140814 403200 433165 1268172 1251147 490067 509374 129768 115448 122779 124480 132764 130871 127042 127538 87471 88537 299197 265796 758339 752439 230533 228278 293269 295371 345023 336326 368230 369871 394580 400999 378871 424522 916961 954735 578876 487588 313507 306970 360988 360171 383286 390914 403608 405475 463381 459877 746432 783649 40.25 68.6 1
13:17:35 2023-10-12 372879 369229 92873 90412 138980 144118 144175 142008 122561 119104 124891 124137 141073 139987 400741 435423 1258056 1247303 495243 509771 132788 115833 122948 124896 132631 130879 126893 127858 87099 88780 302168 266665 755171 756328 229962 229007 291925 295901 345614 337314 367969 368651 396916 400646 378799 423920 913030 956413 581351 484381 312714 306789 360988 360497 384976 392430 403168 409682 464036 458049 752351 779426 40.25 68.6 1
13:17:36 2023-10-12 371459 370038 92809 90598 138371 144461 143674 142434 122290 119454 124682 124579 140774 140582 402630 436411 1271848 1253930 490763 509411 129537 115448 122694 124480 132856 130962 126920 127538 87164 88537 302168 267307 744369 752051 229782 228118 293269 294135 346620 336618 366076 369538 395207 403119 381087 421340 914400 960998 572969 486936 314845 308924 360300 360713 387731 390497 404849 405295 463527 462601 742434 781638 40.25 68.6 1
13:17:37 2023-10-12 375901 370042 92617 90727 138335 141171 143545 143067 122087 119688 124526 124784 139312 141018 402980 435275 1268925 1245962 487492 508898 129626 115699 122863 124585 132731 130871 126954 127361 87131 88569 300171 265796 751974 756922 229746 227997 293816 295192 345059 336111 367188 366991 393990 401352 381625 423282 913210 951970 575095 482487 311836 308815 360154 360205 385554 393606 404996 405403 459656 460371 747578 782460 40.25 68.6 1
13:17:38 2023-10-12 372289 369555 92553 90859 138335 140970 143545 143166 122053 119688 124405 125023 140617 141514 402630 431937 1276406 1257504 487418 508655 129541 115414 122863 124480 132935 130871 127164 127151 87347 88537 301143 264296 770559 748170 230462 227535 294486 296376 346878 339987 366894 369214 393257 401174 383825 422499 918257 967810 581351 484577 311765 308151 359865 359940 387042 391666 406146 405367 459621 461412 740065 782534 40.25 68.6 1
13:17:39 2023-10-12 374089 370876 92671 90687 138349 141090 143943 143166 122527 119801 122811 124890 140961 140980 402630 433079 1269071 1247703 487455 509338 129537 115448 122863 124480 133030 130879 127130 127572 87131 88569 300171 265796 752539 756922 230139 227729 294443 296850 345301 338619 366167 368096 393990 401352 381662 424559 914437 951970 577486 481431 311801 309324 360698 360231 385590 393606 405858 405403 459584 458049 750127 781712 40.25 68.6 1
13:17:40 2023-10-12 371764 370042 92681 90859 138452 141023 143943 142770 122087 119688 124526 124817 140813 141099 402630 431038 1272787 1261346 488530 507901 129364 115414 122948 124276 132927 130844 127136 127545 87618 88650 302168 264597 756271 752435 231109 227624 292365 297327 346388 336618 367188 369242 393365 400085 383101 423209 914437 965225 573317 484431 313284 309798 360988 359121 386749 391844 404249 405475 460131 460730 740591 780865 40.25 68.6 1
13:17:41 2023-10-12 374035 369555 92681 90569 138478 144311 143943 142770 122290 119454 124595 124493 140813 140705 402630 430401 1263567 1248483 493914 509015 132797 115448 122694 124480 132639 131053 127130 127606 87164 88658 302168 265420 747982 756885 230104 228472 291547 296555 343541 337393 366167 368687 395521 398893 381123 425914 913210 960297 584170 484551 314845 309106 363948 360231 386581 392252 404849 409537 459836 460021 751579 781202 40.25 68.6 1
13:17:42 2023-10-12 371459 369772 92873 90325 138371 144224 144075 142008 122527 119529 124717 124374 140975 140351 400741 432791 1268696 1258915 495677 508510 129715 115699 122948 124585 132697 130949 127028 127538 87531 88569 305198 265420 752216 753653 229746 229148 292618 295614 344540 338828 365820 369871 397025 400120 382237 421042 911548 968753 573317 486898 313225 305759 360988 359698 386713 390021 403813 409067 460017 462095 747210 778250 40.25 68.6 1
13:17:43 2023-10-12 373252 369512 92937 90602 138791 144390 143841 142238 122273 119255 124717 124374 140843 140239 400706 436105 1261702 1244644 494542 509083 132638 115720 122610 124685 132548 131053 126711 127783 87131 88845 302168 266550 757052 754107 229782 229549 292618 295127 346620 335569 367748 369250 396772 401067 378763 423773 911582 955976 572354 485754 314036 306753 360988 360821 385554 391844 402269 410732 463454 459978 753072 779463 40.25 68.6 1
13:17:44 2023-10-12 375113 369512 92802 90687 138742 141305 143916 142312 122493 119435 122916 124684 140999 140624 403412 432558 1267160 1250295 491424 507611 130476 115256 123498 124242 133415 130688 127585 127212 87835 88263 302168 264296 755258 756350 229746 228156 293511 296598 343506 337362 368230 367579 395800 401316 380759 424522 911780 955593 576096 483862 313189 306292 360988 358544 386785 393606 403483 407841 458579 460730 751969 778250 40.25 68.6 1
13:17:45 2023-10-12 374838 369776 92681 90760 138371 144465 143674 142797 122121 119930 124474 124903 140970 141208 402630 433079 1269034 1247303 487220 510167 129360 115448 122694 124566 132764 130871 127042 127450 87466 88650 302168 265989 752338 758464 230159 228013 294336 295722 347615 337230 367561 367364 394267 402836 381931 423282 919584 956560 573317 480377 311836 307185 359865 360605 385590 393606 404709 405403 462691 460049 750178 781712 40.25 68.6 1
13:17:46 2023-10-12 372090 369781 92553 90768 138135 141978 143254 142795 121884 119722 124405 125023 140676 141349 402630 431910 1278221 1257504 487492 508972 129537 115448 122779 124276 132797 130871 127164 127361 87196 88295 304104 264296 752822 752439 230856 227449 293959 296843 343506 336653 367188 369242 393400 399524 383319 423319 915769 966627 573317 485461 313062 309324 360988 359122 386461 391834 407227 408308 460669 460623 743780 781055 40.25 68.6 1
13:17:47 2023-10-12 369844 370033 92873 90852 138483 140843 143943 142968 122256 119620 124648 124612 141008 140730 403200 436034 1268696 1255215 490156 508750 129360 115733 122779 124585 132664 130914 126994 127579 87466 88715 302168 265796 746917 754640 231180 228546 293324 295901 345265 334561 366682 369799 393980 401281 382237 425877 915732 953988 574707 485878 313284 307650 360988 360749 383250 392359 405888 405475 462691 460057 744983 780531 40.25 68.6 1
13:17:48 2023-10-12 369296 369555 92869 90569 138791 144491 143808 142434 122493 119454 124856 124579 140970 140582 403200 431892 1269034 1261346 494266 507901 129448 115448 122863 124652 132764 130962 127042 127538 87379 88505 302168 265232 747435 750987 230301 228792 292137 297261 344505 337337 367969 369871 396664 399204 381910 422988 915534 969256 571486 487515 314621 308524 363543 359483 386225 389986 404996 409067 459981 463859 742471 779276 40.25 68.6 1
13:17:49 2023-10-12 369844 369772 92681 90602 138371 140992 144236 142727 119381 119690 122811 124684 141131 140772 403127 436729 1270693 1255327 490067 508619 132581 115414 122694 124863 133431 131053 127096 127538 87164 88537 302168 265984 765322 754070 230497 228083 292744 296354 345023 335309 366682 369799 394267 401352 382237 423317 916147 953315 581351 486172 313507 307400 360988 360205 383214 392395 406146 405475 460053 457979 742434 780531 40.25 68.6 1
13:17:50 2023-10-12 369260 369781 92809 90569 138401 144189 143731 142214 122459 119454 124648 124493 140911 140470 403200 431982 1270909 1265014 494266 509047 129537 115607 122779 124652 132764 131053 127130 127538 87563 88719 302168 264670 752460 753618 230770 229462 292476 296870 346878 336983 367822 369727 394088 399311 383319 423246 911780 963826 574707 488628 313507 306935 360988 359373 386405 390939 406931 408742 459908 460730 738170 778213 40.25 68.6 1
13:17:51 2023-10-12 369700 369628 92776 90753 138618 140828 143916 142673 122392 119537 124474 124579 140837 140970 402915 436149 1269034 1252074 491424 510657 132720 115833 122441 124719 132299 131053 126327 128105 87067 88751 302168 266550 742498 754186 231018 228728 292780 295937 345023 334561 366095 369871 394329 401281 378907 424522 915769 956085 574707 487588 313507 307185 360988 360749 384058 391188 403984 405511 463381 457944 740298 781121 40.25 68.6 1
13:17:52 2023-10-12 368705 369776 92873 90507 138782 144224 144030 141920 122290 119255 124734 124546 140907 140484 403200 433007 1270008 1261346 493770 509120 129894 115666 123117 124776 132697 130949 127028 127613 87315 88682 301821 265609 750778 750943 230068 229183 292377 296843 347615 336618 367708 369871 395800 399488 382778 422951 913210 964507 581351 487588 313729 306222 360736 359662 386677 390057 405858 409646 459944 462515 739738 777076 40.25 68.6 1
13:17:53 2023-10-12 371800 370033 92937 90445 138980 144053 144130 141724 122459 119255 124648 124170 140774 140129 403486 435529 1257914 1248192 494083 509899 129360 115799 122610 124685 132731 131053 126745 127893 87131 88537 305198 265796 746010 755780 230104 228923 292653 296973 343471 334596 366167 368687 395512 398858 382237 424300 914089 962005 580266 483135 314845 309178 363543 359483 384221 392252 405152 409790 459836 458014 749076 778213 40.25 68.6 1
13:17:54 2023-10-12 368186 369781 92681 90602 138405 144289 143774 141974 119381 119381 122741 124584 141490 140442 403772 432181 1270767 1263791 494192 508565 129626 115686 122779 124566 132764 130871 127191 128132 87531 88812 302168 265420 752094 750298 230214 228792 291516 296843 344505 336311 367188 369871 396759 398928 381931 422646 913210 969439 574305 487588 312714 306789 363030 359662 385554 389712 404996 409031 460017 460336 742471 777112 40.25 68.6 1
13:17:55 2023-10-12 371800 369512 92873 90412 138980 144154 144130 141920 122527 118857 124891 124137 140907 139695 403200 434741 1259370 1248192 495206 509374 129182 115799 122610 125061 132548 131053 126745 127749 87099 88723 302168 266550 744487 756885 230249 228901 292334 297176 347615 336214 369276 368507 395620 398716 382632 425692 912827 960977 584170 483245 312714 308488 362994 358941 384905 393570 404996 408995 459764 459334 751579 778213 40.25 68.6 1
13:17:56 2023-10-12 369745 369416 92903 90790 138880 140606 144139 142543 119349 119401 124821 124546 140970 140587 403200 431153 1272787 1261346 493212 509015 129543 115826 123117 124652 132797 130871 127130 127538 87315 88691 302168 265237 752338 751519 231054 228827 292618 296483 344505 336346 367188 369907 395764 399768 382237 423319 913210 965188 572354 488280 311765 306257 360736 359662 386133 390021 406146 409357 459981 462515 742202 777112 40.25 68.6 1
13:17:57 2023-10-12 372879 369512 92937 90449 139081 144118 144275 141974 122459 119255 124682 124203 141038 140653 403200 433453 1257914 1248192 495206 510657 132638 115607 122948 124896 133030 131153 127103 127790 87531 88747 302168 266172 752069 758893 230320 228571 294692 297753 343471 335569 366682 369474 396926 398858 383049 425914 913210 962947 563638 484454 312749 306292 363030 358580 384976 392466 405041 409031 460853 458014 751579 777112 40.25 68.6 1
13:17:58 2023-10-12 369407 370042 92809 90756 138371 144461 143674 142468 122172 119654 124439 124579 140774 140617 402630 433151 1268696 1251147 489024 508619 132570 115448 122694 125061 132672 130962 127042 127538 87228 88537 302168 265796 755998 753538 231018 228437 294692 295937 345301 334561 366167 369799 394025 401316 381931 423055 914437 953669 574707 485915 313952 310236 360880 360605 383951 392252 407301 407660 459872 460021 747321 781675 40.25 68.6 1
13:17:59 2023-10-12 372090 369517 92937 90288 139081 143952 144275 141745 122358 119437 124769 124379 141559 140302 403017 436616 1260789 1249933 492675 507720 129630 115699 122779 124619 132731 130962 127130 127572 87196 88650 303451 264524 753936 756314 229746 228472 292879 297500 343506 335309 366167 368687 395485 398893 382237 424559 912291 960297 574707 483318 312749 306257 363030 359662 384400 392430 404996 409972 459944 458014 751662 777699 40.25 68.6 1
13:18:00 2023-10-12 371459 370042 92681 90602 138366 144294 144282 142434 122256 119454 124526 124579 140813 140984 402630 433147 1269034 1252074 490415 510259 132535 115799 122441 124719 132332 131053 126711 127927 87196 88658 302168 265984 742208 753538 231216 228923 294692 296519 347861 338619 369202 369655 396364 402056 382056 426031 917109 953779 574707 484454 313507 307685 360952 360205 386581 393883 404553 405439 462691 458014 746915 782821 40.25 68.6 1
13:18:01 2023-10-12 371800 368669 92931 90471 139012 144219 144139 141907 119381 119284 122811 124479 141293 140484 402630 435615 1257914 1250415 494469 509142 129186 115448 122610 124566 132664 130879 126954 127504 87228 88537 302168 265796 763869 755780 230139 228667 291445 297789 345543 335534 366131 369206 396398 398893 378907 424559 911915 957547 582761 483318 312494 306789 363066 360785 384400 392395 404996 409682 463381 458049 749978 778838 40.25 68.6 1
13:18:02 2023-10-12 371195 369521 92681 90602 138366 144461 144282 142434 122290 119654 124561 124612 140872 140617 403200 435316 1270909 1252111 490067 509411 132604 115720 122610 124685 132299 130879 126805 127790 87434 88958 303233 267502 748108 752435 230320 228651 293369 295507 347000 336040 366668 369871 395764 402199 378691 421974 914364 961657 573317 486898 315029 306720 360988 360893 387294 390092 404996 407805 461948 463204 742764 782858 40.25 68.6 1
13:18:03 2023-10-12 375076 369508 92685 90602 138366 144425 144088 142707 122392 119620 124561 124612 140894 140765 403127 433792 1267160 1240117 486629 507938 129360 115448 122694 124599 132548 131053 126920 127361 87164 88569 302168 266546 757096 756314 229033 228827 293226 295450 348354 335569 367708 368723 397061 402517 378871 423319 912562 954772 581351 482599 314436 306789 360699 360857 385590 392119 402561 405511 464036 462478 751969 780568 40.25 68.6 1
13:18:04 2023-10-12 371459 369773 92681 90606 138401 144294 143674 142336 122290 119289 124648 124493 140970 140582 402089 436961 1276165 1256223 491313 510511 129537 115733 122948 124585 132697 130949 126994 127770 87099 88691 302168 267307 750737 751365 230265 228437 293511 294677 346655 337492 366113 369799 395840 403686 381051 421675 915084 961035 573317 486208 313943 306292 360444 360893 387912 391223 404996 405439 464036 463896 743854 781712 40.25 68.6 1
13:18:05 2023-10-12 373102 369001 92681 90445 138371 144224 143808 142008 122324 119289 124682 124579 140843 140582 402630 433084 1267160 1252111 492511 509015 129626 115448 122948 124309 132797 130871 127042 127538 87439 88569 302168 265567 754020 753538 229104 229023 292334 296598 345336 338132 366894 367328 395512 400714 384134 421864 913099 965069 578876 482487 314845 308524 360663 359156 387948 393570 403197 407696 459225 464552 751282 775977 40.25 68.6 1
13:18:06 2023-10-12 371764 369821 92607 90753 138095 141748 143338 142871 122256 120119 122434 124923 140934 141371 402520 431537 1278265 1257504 487911 509120 129810 115414 122948 124480 132797 130688 127164 127436 87471 88263 301143 264451 752291 753813 230497 227570 293546 296598 343506 336618 367188 369502 393400 400085 383319 423282 914437 965944 582761 486208 313062 308151 360663 359121 386713 392119 404249 405475 459585 463568 740554 778250 40.25 68.6 1
13:18:07 2023-10-12 373775 369521 92809 90602 138371 144294 143808 142468 122205 119454 124682 124493 140843 140617 402630 430468 1261702 1248446 494618 508655 132673 115414 122779 124566 132764 130962 126954 127633 87466 88865 302168 265989 746581 757924 230159 228367 293404 297572 346388 336948 369276 368615 396759 400718 380759 424522 913173 963020 577486 481808 312785 306720 360916 358580 385590 393329 404709 407805 458220 460694 751245 779276 40.25 68.6 1
13:18:08 2023-10-12 373048 369925 92806 90602 138366 144294 143617 142673 122121 119449 122776 124751 140774 140818 402630 430432 1276165 1261420 491811 509142 129360 115481 122779 124276 132764 130871 127042 127777 87347 88569 302168 264670 755535 751477 231252 228472 292618 297543 344540 336582 367708 369943 395535 399524 382778 423319 911817 963826 581351 488280 313729 306720 363030 359698 386713 390639 403644 409682 459981 460730 741676 777076 40.25 68.6 1
13:18:09 2023-10-12 371787 369773 92681 90602 138998 144224 143937 142008 122290 119488 124509 124579 140877 140582 402630 435534 1259370 1250415 495918 507648 129448 115733 122948 124585 132697 130984 126994 127613 87466 88747 302168 266279 752016 756314 230301 228936 291783 297753 347615 335605 366167 368363 395512 398928 382778 424559 912562 960297 574707 482903 312749 306292 360772 358580 384400 392466 404996 409067 459585 459913 749076 777112 40.25 68.6 1
13:18:10 2023-10-12 369044 370038 92873 90687 138540 144294 143731 142476 122290 119454 124509 124579 140907 140617 403200 431413 1272787 1263215 494266 508655 129768 115414 122779 124480 132797 130871 127076 127572 87228 88569 301143 265576 753317 751477 230533 228472 292618 297753 345023 336618 367969 372036 397025 400120 382778 423920 913107 966663 578533 488280 312749 306292 363066 360241 386749 390092 406146 409682 460017 462515 742764 777076 40.25 68.6 1
13:18:11 2023-10-12 373170 369773 93065 90511 139295 140467 144539 142266 119444 119284 125100 124479 141328 140211 403376 436693 1259591 1249080 495206 509142 132638 115799 122863 124877 132697 131053 127042 128043 87347 88812 302168 265984 744986 756849 229782 228472 292129 297753 343506 335569 366646 369206 396128 398858 382237 425427 912562 960297 574707 483245 312714 306685 364093 359662 384941 392430 404996 409646 459944 459334 749039 777112 40.25 68.6 1
13:18:12 2023-10-12 371459 369781 92681 90569 138396 144425 143689 142673 122222 119537 124526 124579 140579 140587 402345 433043 1269034 1252074 490415 509374 132651 115799 122441 124719 132332 131594 126327 127872 87131 88691 302168 267267 744239 756291 231129 228297 293155 296627 346732 338140 369800 369582 394401 402020 382201 423353 914400 953852 581351 484577 313729 307830 360337 360749 385486 392145 403893 405439 460017 459733 747210 780531 40.25 68.6 1
13:18:13 2023-10-12 373309 369332 93032 90438 139074 140440 144139 141920 122493 119255 124821 124203 139269 140344 402630 433453 1259703 1249523 496030 508978 132788 115720 122694 124685 132639 131053 126920 127572 87196 88691 302168 265719 746028 754676 230104 228472 291516 297789 347861 335534 366682 369242 395800 398893 382237 425464 913210 960297 580266 483281 312714 306935 363398 359662 384400 392430 404996 409972 459872 459805 750400 778828 40.25 68.6 1
13:18:14 2023-10-12 369853 369488 92681 90602 138608 144289 143674 142514 122256 119537 124526 124612 140774 140622 402345 433043 1269034 1252074 489808 509083 129182 116019 122694 124877 132448 131420 126785 127858 87466 88715 302168 265989 749287 755256 231018 228437 293959 296340 345472 334525 366682 369871 394351 401316 380942 424559 915732 954735 581351 487588 313729 307220 360988 360749 384094 391223 404213 407805 463381 460057 742764 779426 40.25 68.6 1
13:18:15 2023-10-12 373297 368925 92941 90507 138756 144469 144415 142214 122493 119255 124682 124170 141009 139695 402630 434741 1259840 1245530 494506 509899 132638 115799 122610 124685 132639 131053 126886 128166 87131 88784 302168 266550 746365 756277 230462 228472 292137 296937 345578 335534 368752 369242 396795 399768 378871 424522 911915 957511 580266 483318 312714 306008 363800 360785 384976 392395 404996 409682 463381 459334 749335 778250 40.25 68.6 1
13:18:16 2023-10-12 370405 369493 92809 90602 138366 144250 143774 142694 119414 119415 122948 124756 141097 140442 402484 437997 1272538 1255327 489919 508833 132685 115799 122441 124924 132332 131463 126785 127824 87347 88658 296284 265952 740929 755117 231018 228278 294102 295937 345543 334561 366718 369871 394580 401352 381123 422721 914437 954735 577123 486898 313507 309069 360373 360495 384364 391808 404213 407805 462691 459769 745203 779426 40.25 68.6 1
13:18:17 2023-10-12 368705 369773 92877 90602 138786 144390 143808 142401 122290 119654 124561 124460 140970 140449 402630 431803 1269071 1261346 494618 509502 129448 115448 122863 124566 132764 131053 127130 127777 87531 88784 302168 265608 748428 751299 230249 228936 292815 296757 345436 336511 367635 369799 396578 400504 382596 423062 915807 969439 574305 487588 312749 308452 363800 360169 386405 390021 404996 410007 460053 460730 746040 777662 40.25 68.6 1
13:18:18 2023-10-12 369704 369934 92903 90773 138233 140634 144139 142795 119349 119620 124613 124579 140970 140617 402060 437451 1270767 1252111 490415 510620 129360 115799 122610 124719 132299 131053 126711 128200 86912 88877 299197 267307 739676 754042 230497 228437 294692 296598 345543 334561 368230 369871 394619 401316 378835 424522 915805 957547 578533 487588 311801 306720 360988 360857 384941 390914 403608 407805 464693 459697 745203 781712 40.25 68.6 1
13:18:19 2023-10-12 368705 369776 92941 90569 138984 144189 143841 141974 122459 119255 124682 124203 141038 140386 403200 433115 1269034 1258586 494506 509411 129448 115826 123202 124863 133030 130879 127028 127470 87466 88715 302168 265682 748660 751978 229962 229183 292582 295579 347615 336618 367748 372036 396916 400085 382778 423920 917109 968753 574305 487588 312714 306789 362885 360205 386749 390057 405571 409682 460017 463495 746261 777112 40.25 68.6 1
13:18:20 2023-10-12 369552 369512 92833 90606 138336 144425 143674 142434 122290 119454 122881 124579 140872 140582 402345 435316 1270909 1252074 490067 509015 132673 115686 122694 124685 132672 131053 126920 127572 87131 88845 302168 267377 750010 752051 230497 228472 293546 294677 348847 335569 367188 369907 395207 401316 378835 422946 914437 960297 578533 487243 311801 307150 360373 360893 385554 390639 406146 407805 461984 462515 745203 782266 40.25 68.6 1
13:18:21 2023-10-12 369781 369776 92937 90569 138791 144224 143841 142204 122493 119255 123119 124551 141362 140169 402980 432958 1268925 1258325 494618 508961 129715 115699 123117 124652 132764 130871 127164 127777 87618 88747 296284 265796 754059 753117 229104 229614 292808 295614 345059 337871 366631 369242 396795 401316 382237 421304 913210 966663 581351 483318 313702 306222 360988 360205 388020 391808 403776 409031 460053 463465 750400 778250 40.25 68.6 1
13:18:22 2023-10-12 369884 369517 92685 90569 138371 144294 143774 142434 122290 119454 124682 124612 140872 140617 402630 435316 1272750 1252111 489024 509899 129626 115448 122863 124652 132764 130871 127164 127777 87196 88877 302168 266739 759154 751519 230497 228667 294165 293850 346620 337634 366668 369799 396128 403686 382237 422011 916978 961035 580266 485484 312714 306720 359901 360785 387948 391223 405571 405403 464036 462130 747496 783687 40.25 68.6 1
13:18:23 2023-10-12 375410 369229 92937 90786 138491 140601 144011 142530 119317 119367 122811 124446 140970 140351 402630 433043 1268962 1252074 491811 509015 129894 115414 123202 124485 133499 130653 127551 127117 87531 88537 302168 265150 753407 754676 230104 229183 292744 296807 347369 338619 366631 367579 396988 401281 383319 421346 913210 965225 580266 481844 315292 306257 360808 360785 388020 393294 403776 408742 460089 465282 751363 779389 40.25 68.6 1
13:18:24 2023-10-12 375076 369521 92681 90639 138366 144461 144182 142468 122290 119537 124526 124579 140778 140582 402345 435529 1267160 1241918 489024 509899 129360 115607 122779 124652 133030 130844 127191 127927 87738 88780 302168 266172 749766 756739 229570 228847 294265 295299 346584 336547 367969 367543 396128 403435 382056 424522 913753 956122 580266 482487 313738 307185 360698 360857 386713 394160 403740 405439 464036 460730 751363 782266 40.25 68.6 1
13:18:25 2023-10-12 375067 369781 92937 90602 138737 140928 143706 142434 122459 119537 124648 124579 140843 140666 403164 430468 1267160 1250258 491112 508655 129715 115414 123117 124276 133231 130688 127585 127117 87563 88263 302168 264109 759987 755780 229782 228827 292370 296598 343471 336618 368752 368391 395800 401316 381900 424522 913210 955593 576965 481468 314845 306720 360988 358616 386749 394160 404996 407841 458543 460730 751282 779276 40.25 68.6 1
13:18:26 2023-10-12 373784 369782 92681 90602 138384 144531 144854 142673 122087 119654 124439 124784 140774 141020 402374 432863 1273406 1249933 487455 509265 129626 115733 122948 124552 132972 130949 127130 127504 87196 88691 301821 265755 760661 756812 230462 227764 293674 295937 348354 339098 367969 367543 394616 402553 382237 424221 911780 952006 579208 480377 313952 307220 359288 360785 386713 393606 405571 405439 462728 463204 749732 781675 40.25 68.6 1
13:18:27 2023-10-12 374646 369493 92681 90606 138396 144360 143888 142476 122459 119571 124561 124579 140898 140617 402630 431074 1263530 1250258 494618 509411 132673 115448 122694 124652 132764 130871 127042 127538 87228 88691 302168 266468 746512 756885 230139 228667 292334 297789 345790 336618 366167 368651 396394 400682 381329 425877 913210 961657 580266 481808 312749 306292 360627 358544 386169 393606 404996 407841 459261 462515 749732 776526 40.25 68.6 1
13:18:28 2023-10-12 371728 369781 92769 90687 138125 141190 143672 142795 122459 119835 122916 124856 141097 140870 402805 433079 1269034 1249080 487476 509608 129454 115448 122779 124599 132764 131053 127136 127790 87379 88691 302168 265420 751850 755780 230497 228118 294443 295543 345614 336618 367234 369799 394065 402517 382237 423353 915769 951934 572354 483281 313729 308116 360952 360785 384976 393606 404213 405475 462691 459733 747210 781712 40.25 68.6 1
13:18:29 2023-10-12 370078 370038 92681 90635 138371 144294 143575 142204 122087 119571 124439 124579 140774 140617 402630 431043 1272787 1261346 491774 507901 129360 115448 122863 124480 132764 130871 127008 127334 87618 88650 302168 264899 750751 752051 231074 228687 292334 297327 346170 336983 368119 369835 394580 400085 383319 422988 917707 965188 580266 487588 313654 307220 360627 359626 387330 392395 404855 409031 459944 463532 740030 778250 40.25 68.6 1
13:18:30 2023-10-12 370857 369925 92704 90694 138401 144360 143674 142434 119252 119518 124613 124579 140774 140484 402345 436141 1271973 1252074 490067 509447 132621 115833 122357 125094 132083 133329 126361 127906 87008 88845 304734 266739 741015 752897 231216 228472 293546 295614 345301 334596 365874 369943 394616 401316 378907 424559 914437 954735 572354 487588 313952 307185 360988 360785 384400 391223 403929 407805 464364 459841 742764 781675 40.25 68.6 1
13:18:31 2023-10-12 368441 369517 92873 90478 138791 144189 143841 142008 122324 119289 124682 124460 140843 140386 402630 432671 1272317 1262517 493728 509753 129715 115733 122948 124585 132697 130949 127028 127756 87743 88658 302168 265232 752338 750987 230967 228847 292582 296483 345023 336618 367708 371927 396254 400120 382778 423920 911780 966663 580266 487588 312714 306222 363030 360241 387330 390092 405858 410298 460053 462515 742801 777699 40.25 68.6 1
13:18:32 2023-10-12 369296 369521 92681 90687 138544 144294 143808 142468 122256 119571 124509 124579 140774 140752 402630 434096 1269071 1252111 490164 510657 132604 115799 122525 124719 132365 131053 126623 128016 87099 88877 302168 267117 753303 752051 230497 228472 293546 295614 347666 336582 367188 369907 395247 402199 378907 422646 914437 961657 581351 486898 313952 307185 360988 360893 387294 391223 405571 407841 461984 462551 742764 782895 40.25 68.6 1
13:18:33 2023-10-12 371388 369006 92873 90445 138873 140601 144304 142496 119315 119435 124891 124446 141131 140344 402805 432867 1269790 1255715 493212 508655 129448 115448 123117 124652 132764 130871 127042 127572 87131 88865 302168 265457 752094 753651 229104 229218 292334 296879 347615 336618 366113 369835 397061 400999 382778 421675 913210 969439 581351 486208 313738 305794 360699 360785 387984 390914 403813 409067 460089 465282 749335 779426 40.25 68.6 1
13:18:34 2023-10-12 371459 369512 92621 90602 138401 144092 143674 142336 122205 119488 124648 124493 140774 140484 401492 433488 1274313 1252111 485805 509411 130185 115414 122948 124649 132797 130688 127130 127361 87164 88569 304734 265420 755972 752051 230139 228667 294122 294999 345059 337670 366928 369242 394302 403119 380759 422646 917140 964543 581351 484797 312749 308116 359901 359698 387948 392109 405350 408363 459692 463823 743487 782052 40.25 68.6 1
13:18:35 2023-10-12 374226 369373 92742 90595 138267 140634 143617 142476 122290 119454 124561 124584 140901 140449 401492 428783 1263567 1249970 489419 509142 129715 114748 123117 124124 133239 130437 127496 127049 87563 88263 302168 263923 757743 754676 229817 228472 292334 296390 343231 336618 365068 368132 395211 401035 380795 424522 912562 960297 576096 481092 312714 306685 360988 358544 386133 393570 404672 407841 458507 460694 750674 779276 40.25 68.6 1
13:18:36 2023-10-12 373048 369776 92681 90569 138332 144425 143574 142772 122256 119654 124526 124784 140774 140818 402345 433079 1269034 1249080 488766 509083 129715 115826 122948 124585 132697 130949 127028 127579 87499 88715 302168 265948 751972 756849 231018 228402 293674 296059 345956 336276 367198 369502 394580 401352 382487 423353 914437 951934 574707 484344 313729 308116 360663 360749 384941 393570 404249 405439 462691 459841 744652 781085 40.25 68.6 1
13:18:37 2023-10-12 373043 368925 92937 90288 139196 144118 144411 142134 122493 119138 124769 124137 141038 140253 402630 435534 1259703 1248192 494618 508619 132823 115799 122610 124685 132514 131053 126920 127538 87164 88691 302168 266510 748880 755792 230301 228827 292172 297507 348354 335534 366095 369206 395800 398893 381931 425766 910623 960297 574707 483281 313189 307150 363984 360459 385518 392430 405571 410335 460017 459841 746878 777112 40.25 68.6 1
13:18:38 2023-10-12 369556 369781 92681 90727 138392 144425 143897 142706 119186 119415 122776 124790 141097 140477 402520 436725 1270730 1255327 488840 509862 129271 115799 122694 124685 132672 130844 127225 128043 87499 88812 304734 265608 752250 755743 230497 228437 294201 295579 345301 334596 367269 369835 395499 402199 382778 423353 915084 951934 580266 486208 313507 307685 360988 360749 384364 392395 404249 405475 462691 458014 744946 779426 40.25 68.6 1
13:18:39 2023-10-12 373479 369001 92873 90590 138984 144189 144041 142008 122459 119454 124648 124579 140970 140547 402630 435462 1257914 1248192 494618 509106 129360 115720 122694 124652 132672 131053 127042 127681 87315 88658 302168 265420 748500 755743 230462 228827 291728 297146 345578 335569 366095 369242 396470 400049 381051 424559 911915 956834 580266 483318 312714 305794 363836 360785 384941 392430 405571 410043 463746 462676 749076 781496 40.25 68.6 1
13:18:40 2023-10-12 369709 369380 92903 90690 138618 140606 143710 142346 119220 119454 124613 124460 140808 140587 402374 435138 1270872 1252111 491112 509120 129715 115448 122610 124685 132639 131053 126745 127749 87099 88751 302168 267340 742636 752051 230497 228472 293546 295579 347107 335569 367188 369907 395764 401316 378835 423282 915732 960297 581351 487243 312678 307220 360663 362935 386677 391223 406146 407841 461948 462515 741676 782821 40.25 68.6 1
13:18:41 2023-10-12 369781 368997 92937 90507 138791 144189 143808 141974 122409 119255 124682 124203 141038 140274 402630 433043 1264977 1255715 492338 508724 129715 115826 123117 124863 133030 130949 126994 127613 87531 88747 301425 265722 749523 754186 229640 229675 292334 296870 345543 338405 366485 369206 396988 401352 382778 421938 912989 968068 582761 484491 314436 306257 360988 360785 387984 392395 403483 409031 462691 463140 749039 778801 40.25 68.6 1
13:18:42 2023-10-12 369925 369271 92839 90727 138366 144456 143740 142434 122256 119518 124561 124579 140872 140791 402630 433079 1278221 1255715 486112 509106 129715 115448 123033 124447 132797 130871 127164 127470 87563 88691 302168 264670 765000 753618 230497 228827 295343 295901 344540 338144 367188 369799 394029 403119 381865 423282 917140 965944 574707 484760 312714 308151 359901 359662 387912 392395 406146 405439 459908 464564 744983 779426 40.25 68.6 1
13:18:43 2023-10-12 374308 369521 92681 90602 138401 144325 143808 142434 122290 119764 122862 124790 141455 140666 402842 429612 1266573 1251715 491276 507720 130072 115507 123287 124419 133415 130562 127551 127029 87803 88593 304447 264296 764309 755755 230139 228901 293752 296282 343506 337362 366131 368651 396394 401352 381900 424522 913210 955593 584170 481808 313225 306257 360988 358580 387294 393883 404996 407805 458543 460730 751932 779276 40.25 68.6 1
13:18:44 2023-10-12 372090 369790 92617 90918 138293 141556 143376 142871 122053 120055 124405 125023 140579 141046 402345 431074 1278228 1256609 486765 508655 129715 115448 123033 124480 133106 130871 127198 127450 87563 88537 301143 264451 758130 754186 231018 227764 294443 297507 344505 337599 368230 369799 393990 400999 381597 424221 915769 966627 582761 485447 313507 308186 360627 359662 387603 392395 404855 405475 459585 463896 743669 782497 40.25 68.6 1
13:18:45 2023-10-12 373752 369233 92908 90753 138652 140701 144005 142367 119218 119483 122811 124651 140774 140470 402630 430360 1265014 1249970 490415 507539 129448 115448 123202 124519 132797 130779 127130 127185 87531 88537 301143 263850 752919 756849 230301 228831 293959 297716 343506 336075 366682 368687 396394 398928 383319 423353 913210 960297 574707 484551 312714 307150 360988 358580 385554 393570 403446 409031 459944 459369 750795 778213 40.25 68.6 1
13:18:46 2023-10-12 368732 369512 92873 90569 138371 144425 143808 142434 122256 119289 124648 124374 140774 140470 402345 431074 1268135 1261346 493914 507611 130006 115448 122779 124599 132764 130779 126954 127361 87315 88658 302168 264670 752338 750987 230533 228676 292582 297507 345023 336618 367969 369943 397025 400085 382237 422683 913210 968753 580999 488554 314845 308452 363434 360061 386569 390462 405202 410116 459836 463968 746432 779276 40.25 68.6 1
13:18:47 2023-10-12 372054 369520 92873 90292 138854 144136 144243 142377 122493 119130 124856 124346 141414 139734 401492 434096 1259703 1245530 494542 508619 132696 115720 122610 124685 132548 131053 126745 127572 87099 88751 302168 266739 756536 754640 230497 229254 292137 296807 346620 336392 368230 369799 397061 401352 381087 424522 912938 954735 574707 484724 314179 306789 360988 360857 385590 392430 403813 409682 461984 460336 751969 779389 40.25 68.6 1
13:18:48 2023-10-12 371459 368997 92809 90602 138483 144412 143943 142573 122290 119454 124648 124579 139347 140723 402374 437615 1274387 1253538 490341 510421 129537 115699 122863 124619 132664 131053 126886 127749 87008 88723 304151 267686 748303 753618 230533 228475 293546 296555 348847 334596 366682 369943 395171 401352 381087 425427 915769 954699 579942 486949 311765 308815 360988 360785 384400 391259 404213 407841 459728 458049 739738 781496 40.25 68.6 1
13:18:49 2023-10-12 372770 369776 92937 90321 139072 140448 144215 141812 122324 118891 124717 124170 140946 139925 402345 435529 1257914 1246416 493733 507901 132788 115720 122610 124685 132332 131053 126711 127572 87164 88723 302168 265984 744854 755743 230139 228827 292582 297428 344540 335569 366975 369538 395800 398928 382237 426216 911269 959618 580266 484551 313952 306292 363836 360495 384976 392466 404996 410298 459656 459334 750400 781193 40.25 68.6 1
13:18:50 2023-10-12 371195 369271 92773 90687 138737 140758 143706 142833 122493 119518 122811 124651 141097 140638 402484 436671 1268962 1252074 490541 508510 132685 115799 122441 124719 132299 133329 126610 127994 86852 88845 302168 266928 742980 752051 230497 228472 292780 296390 347422 338619 366928 369907 395800 402517 378871 422646 917140 961657 578533 486898 312714 308343 360988 362377 387294 391188 405571 407805 463709 461735 741113 781712 40.25 68.6 1
13:18:51 2023-10-12 373033 368377 92681 90602 138396 144259 143816 142401 122324 119454 124648 124460 140808 140449 401492 433792 1263567 1239237 492338 509411 129537 115448 122779 124685 132639 131053 127042 127572 87196 88691 302168 266550 750705 755743 229033 229254 292780 295450 346620 338619 367969 368391 397025 403686 382237 424522 913107 956122 573317 480377 314436 308125 360699 362087 386461 392145 402415 407696 462261 463641 754721 783724 40.25 68.6 1
13:18:52 2023-10-12 371950 369332 92681 90635 138366 140766 143655 142603 122459 119420 124613 124579 140808 140629 401164 435348 1277313 1253930 486112 507901 129715 115414 123033 124276 132797 130871 127198 127450 87531 88569 302168 265232 768070 753082 230462 228508 295379 295901 344540 338144 367188 369799 393990 403119 381900 423282 917140 965225 574707 484431 312749 309762 360444 359662 387948 392359 406146 405439 460779 462779 745020 779090 40.25 68.6 1
13:18:53 2023-10-12 374308 369781 92681 90760 138396 141400 143674 142665 122121 119722 124474 124903 140808 141011 402345 433079 1268135 1246416 487602 510565 129448 115481 122863 124719 132764 131053 127042 127572 87164 88784 302168 265608 747298 756885 230497 228472 295135 296354 346098 337362 366682 368399 395198 402868 382830 425729 917109 955205 573724 483787 314845 309835 360808 360821 387330 394437 403608 405475 463733 460730 747541 781384 40.25 68.6 1
13:18:54 2023-10-12 372517 369515 92775 90855 138362 141093 143575 142833 122087 120006 124439 125023 140579 141349 402345 430304 1276406 1259296 487565 508655 129626 115481 122948 124480 132797 130871 127164 127538 87563 88537 320256 264483 753146 748206 231612 227764 293994 297753 343541 337350 367969 369871 394302 400682 381329 424221 918440 966627 582761 487243 313507 310017 360988 359905 387330 392430 405176 409067 461106 461735 741968 778838 40.25 68.6 1
13:18:55 2023-10-12 373206 369773 92931 90724 138850 143072 144343 142968 119250 119518 122951 124684 141161 140516 403127 430293 1263530 1250295 494618 508655 129275 115826 122948 124566 132764 131053 127164 127606 87499 88897 302168 265420 749883 756314 230462 228827 292377 297789 345543 336075 366682 369502 396952 400085 381968 425914 911915 959618 582761 483026 312749 308379 363579 360821 385554 393294 404996 410335 460368 459334 747541 777835 40.25 68.6 1
13:18:56 2023-10-12 369564 368992 92813 90606 138791 141044 143841 142204 122324 119488 124717 124408 140843 140267 402630 433043 1267160 1254822 491570 507611 129448 115448 122863 124480 132731 130871 127042 127572 87228 88537 302168 265420 748282 748170 229746 228866 292334 296843 345614 338690 366668 368687 397061 401388 382778 422011 913210 968068 576096 483862 314694 306608 360988 360785 387731 392181 403519 409391 462750 463358 750067 781751 40.25 68.6 1
13:18:57 2023-10-12 374619 369335 92810 90786 138618 140661 143708 142438 122222 119571 122776 124890 141639 140587 402345 432705 1263567 1243679 486593 508655 129360 115481 122779 124685 132764 130962 126920 127572 87228 88784 302168 266172 745743 756922 229069 229183 293262 295657 346620 339098 368230 367579 396988 403119 382237 424522 914473 956834 582761 480413 314436 308379 360988 360303 386749 393606 403813 405475 462329 460730 753222 781712 40.25 68.6 1
13:18:58 2023-10-12 374017 368673 92681 90602 138366 144224 144282 142336 122205 119454 124595 124374 140774 140386 402345 429375 1267160 1248483 490030 507865 129626 115414 122948 124276 132847 130688 127198 127185 87563 88263 301143 263514 761821 755201 229817 228863 293546 296843 343471 339098 366167 368687 395800 400433 384840 425581 915696 960224 577486 481699 314845 308198 360916 358966 385411 393463 404996 407841 460126 459369 754370 777112 40.25 68.6 1
13:18:59 2023-10-12 372049 369449 92681 90727 138336 141190 143672 142631 122222 119620 124578 124751 140774 141261 402930 433043 1269864 1249970 487529 509338 129651 115414 122863 124619 132856 131053 127096 127715 87618 88751 302168 265796 747663 755707 231180 228402 295043 296807 345578 336040 367269 369799 394544 404418 383049 423390 912915 953852 576096 484687 313952 308081 360988 360785 384941 394437 404819 407805 462655 459299 747210 781085 40.25 68.6 1
13:19:00 2023-10-12 369961 370033 92809 90569 138371 144224 144370 142559 119381 119747 122741 124823 141278 140772 402484 430217 1275294 1265595 493175 507829 129537 115414 122863 124652 133214 131053 127096 127504 87563 88658 300171 265200 752170 750987 231541 228722 292618 297897 344988 339579 368230 372036 396322 400049 383319 424522 915732 963753 576270 488280 313952 308307 363543 360195 387258 391152 404213 410262 461434 461376 744110 778213 40.25 68.6 1
13:19:01 2023-10-12 373133 368637 92681 90789 138336 140634 143740 142530 122222 119654 124787 124956 140774 140912 402345 433084 1269864 1249970 487565 508619 129626 115607 122948 124652 132764 131053 127008 127538 87439 88658 302168 265796 761123 756812 230497 228437 293674 296562 345578 338619 367234 369466 394267 402517 382778 423353 915622 953852 577486 482489 313952 308116 360988 360461 385518 394437 404213 410110 463091 462515 748248 783724 40.25 68.6 1
13:19:02 2023-10-12 369781 369704 92870 90753 138198 141223 143507 142761 122358 119654 124613 124751 140837 140962 403090 430360 1276406 1261346 490652 507575 129537 115414 122948 124566 132856 130836 127096 127504 87347 88537 301143 264483 752704 751588 231576 228437 293269 297716 344505 338858 367969 372036 395171 400085 383319 424522 914400 965225 574707 487331 313507 306935 363030 360169 386713 391188 404249 409646 459944 461735 741640 779276 40.25 68.6 1
13:19:03 2023-10-12 368700 370033 92809 90918 138371 140925 143774 142367 122392 119420 124613 124579 140980 140582 402630 436766 1269864 1252111 489024 508978 129360 115833 122610 125097 132299 131420 126327 127960 87067 88845 300171 267307 741899 754186 231018 228472 294165 296771 345543 334561 366131 372036 395764 401316 378871 425464 918339 959240 576096 489063 314621 307759 360916 360641 384762 391010 407264 408849 465350 460057 742202 781638 40.25 68.6 1
13:19:04 2023-10-12 368150 369199 92941 90536 138941 144320 143905 141974 119511 119347 124769 124427 140970 140316 402345 432326 1268962 1259296 492998 507865 129448 115607 122863 124685 132764 130962 127130 127538 87439 88691 300171 265420 751682 755063 230462 229218 293028 297937 345543 339068 366631 369871 397061 401281 383049 421974 914400 969439 579942 487321 313702 306187 363030 360519 387840 390057 403776 409646 460053 462744 747173 780751 40.25 68.6 1
13:19:05 2023-10-12 369880 369776 92937 90569 138470 144509 143844 142672 122256 119529 124613 124546 141021 140626 401492 435061 1271811 1253893 487602 508619 129541 115414 122863 124652 132764 130871 127130 127538 87563 88658 302168 265984 748418 751365 230214 228901 293908 295614 348847 338249 366744 369727 396214 403543 381444 422762 917281 963020 581351 486898 312749 307150 360736 362826 387840 391773 406146 408417 465168 463501 742764 783414 40.25 68.6 1
13:19:06 2023-10-12 372543 369781 92681 90569 138478 141269 143943 142573 122290 119386 124648 124546 141008 140425 402630 432971 1267160 1252074 491811 509374 129364 115448 122948 124652 132764 131053 127130 127538 87563 88691 302168 265420 748912 754186 229907 229218 294697 296807 345578 338655 367188 368319 396988 401316 384134 422609 913210 965225 579942 483518 313702 308379 360988 360749 387984 393570 403776 409031 459584 466270 755869 780904 40.25 68.6 1
13:19:07 2023-10-12 376253 369308 92806 90786 138228 141190 143731 142833 122493 119518 122776 124751 140778 140814 402345 433151 1269864 1242727 489024 509374 129364 115448 122948 124652 132764 130871 127130 127538 87164 88691 301821 266172 752050 756849 229711 228792 295607 295865 346584 339098 368230 368096 395800 403686 382778 424522 915769 956834 574707 480377 313666 309324 360698 360303 386405 394160 404996 405439 459692 460730 754519 781675 40.25 68.6 1
13:19:08 2023-10-12 373707 369483 92681 90760 138405 144425 143774 142434 122256 119255 124613 124493 140872 140414 402630 429720 1262597 1250221 492436 507901 132788 115414 122779 124533 132697 131053 127042 127660 87196 88658 302168 264670 747604 755743 230497 228792 291925 297392 344540 338312 366682 369502 396358 398893 382237 425877 913210 959277 582761 483936 315292 309360 364057 360375 385104 393427 406036 410152 459836 462623 749002 780325 40.25 68.6 1
13:19:09 2023-10-12 371195 369512 92681 90687 138371 140809 143558 142673 122222 119537 122741 124790 140774 140631 402345 435529 1269864 1252074 489024 508292 132685 115799 122441 124719 132332 131420 126711 127994 87008 88845 302168 266172 738572 752403 231216 228472 292950 296562 345543 335534 366131 369907 395485 401352 381087 425766 916417 956122 576096 487368 312714 307650 360988 360749 384941 391223 405925 408417 464693 459334 740261 781712 40.25 68.6 1
13:19:10 2023-10-12 372054 368929 92937 90569 138786 141077 143808 141806 122459 119420 124734 124546 141184 140134 402630 434096 1259877 1241918 492338 508972 129360 115720 122694 124685 132639 131053 126920 127749 87164 88812 302168 266928 745650 753502 230301 229543 293064 296519 349590 338619 369128 369618 396916 399942 380906 424411 911768 957917 574707 485242 313154 306500 363836 360821 385303 392982 404672 410335 463345 460336 749882 781421 40.25 68.6 1
13:19:11 2023-10-12 370405 369483 92809 90664 138379 144092 143651 142514 122256 119454 124648 124579 140774 140582 402630 434528 1270909 1252074 490415 509374 129360 115481 122694 124652 132639 131053 126920 127749 87347 88751 302168 267307 756152 752546 231018 229148 293959 294713 347386 338035 366928 369835 396358 403686 381662 421974 917103 962338 579942 486776 312714 307150 360988 362667 387948 391188 405858 405475 464036 462095 742801 783291 40.25 68.6 1
13:19:12 2023-10-12 373411 369188 92897 90628 138267 141138 143905 142367 122493 119483 122776 124618 141161 140232 402024 433012 1266261 1254890 493914 508972 129448 115381 122779 124566 132697 130871 127130 127538 87196 88537 302168 265232 747778 753618 229746 229183 293475 296807 345301 338655 366076 368651 396988 401316 383319 421974 913210 966627 577486 483862 313702 306257 360988 360749 387984 393258 402839 408417 459981 462779 750831 778250 40.25 68.6 1
13:19:13 2023-10-12 372252 369517 92553 90885 138066 141324 143309 142896 122104 119688 124405 124990 140676 141261 401456 430396 1278221 1255715 486002 507901 129537 115302 123033 124480 132797 130688 127164 127450 87597 88263 302168 264296 751474 753117 230497 227764 294201 296807 344505 337599 368230 369799 393990 401053 381597 423883 915769 965225 574707 485410 313952 310932 360736 359917 387458 392252 408170 408272 459800 464953 743780 781458 40.25 68.6 1
13:19:14 2023-10-12 373133 368597 92809 90569 138483 144311 144243 142968 122222 119420 124526 124546 140821 140608 402520 429760 1263530 1249970 490415 504972 129360 115414 122863 124480 132764 131053 127130 127450 87531 88658 302168 263441 755397 755743 230301 228792 293511 297753 343471 338619 366975 369763 396394 399768 383319 423353 913210 960297 576096 482526 312749 308379 363030 359652 384941 393258 405571 409646 461434 460013 749463 778213 40.25 68.6 1
13:19:15 2023-10-12 369354 367489 92676 90569 138483 144412 143943 142377 122426 119454 124561 124460 140910 140430 402630 431038 1268962 1259517 493420 507901 129364 115448 122779 124447 132731 131053 127096 127538 87347 88537 320256 265420 753275 750832 230462 229183 292618 297507 345301 339395 366894 369618 396736 400714 382939 422799 917109 969256 577123 486751 315516 306428 363030 360195 387294 390914 404702 410152 462746 462059 746901 778801 40.25 68.6 1
13:19:16 2023-10-12 372054 368678 92873 90602 138371 140661 143841 141974 122324 119255 124682 124170 141068 140085 402345 434096 1259840 1242801 492338 509374 132621 115640 122779 124685 132731 131053 126745 127749 87565 88845 303407 266172 761503 753502 230301 230254 293269 296807 347386 336547 368230 369799 397061 403119 381051 424522 911694 954772 581351 485242 314436 306789 360988 362935 386097 392395 403168 409031 461948 460730 753035 779426 40.25 68.6 1
13:19:17 2023-10-12 373643 369001 92681 90602 138366 141077 144282 142434 122256 119454 124613 124460 140774 140267 401492 429152 1266261 1248446 491112 504648 129626 115335 123117 124276 133106 130871 127340 127212 87803 88617 301143 263632 764676 756328 230356 228795 293155 296627 346388 338512 368119 368355 396394 401316 381900 423920 914443 960998 580266 483174 313702 308307 360916 359409 387948 394160 404996 409031 460126 462779 751932 778828 40.25 68.6 1
13:19:18 2023-10-12 374829 369519 92681 90727 138336 140564 143541 142734 122172 119688 124439 124784 140774 140814 402060 433084 1268962 1246416 486149 509411 129360 115640 122863 124685 132797 131053 127130 127538 87347 88691 299197 265796 751316 756885 230462 228472 295100 295127 346098 339338 366940 368615 394616 403403 383049 423019 916417 953852 579208 481808 312714 309762 360120 360050 387042 394499 405962 405331 459584 460588 749794 783724 40.25 68.6 1
13:19:19 2023-10-12 369745 369673 92708 90885 138371 141418 143309 142665 119284 119918 124492 124990 140579 141011 401492 430369 1278221 1259296 487565 507901 129537 115414 122948 124566 132797 131053 127130 127450 87563 88569 301143 264483 755412 752051 231612 227764 292985 297716 343541 339098 368230 369871 394267 400085 383319 423920 914437 963826 581351 486567 313062 307650 362774 359662 387294 392395 405176 409357 459944 462095 738170 777112 40.25 68.6 1
13:19:20 2023-10-12 368727 368992 92681 90569 138371 144325 143342 142434 122290 119454 124648 124579 140774 140582 400443 436911 1268962 1252111 490067 508655 129296 115448 122610 124685 132764 131053 126711 127783 87310 88784 303233 267117 742794 750987 230497 228827 294180 296562 347422 336618 366928 369871 395512 402920 378583 422352 916287 962265 579942 486062 314845 309397 360880 362790 387876 391223 405858 408417 463782 465282 742764 782785 40.25 68.6 1
13:19:21 2023-10-12 369889 368706 92681 90599 138791 144325 143808 142008 122290 119289 124682 124579 140774 140120 402345 433007 1267160 1252111 491811 507901 129360 115414 122779 124685 132731 130962 127042 127538 87164 88598 300171 265232 748803 753651 229104 229183 293511 297687 345578 338370 367188 368391 397025 401316 381865 422646 911744 965944 576096 481092 313702 308307 360988 360231 388020 393606 403776 409031 461438 462779 751661 777112 40.25 68.6 1
13:19:22 2023-10-12 369961 369193 92672 90918 138444 141080 143545 143166 122104 119972 124318 125023 140617 141413 401492 430396 1274573 1255715 486112 507901 129275 115414 123033 124566 133294 130871 127198 127361 87595 88537 302168 264228 752286 754505 231434 227659 294929 296376 346878 340506 368119 369655 394123 403119 381865 423920 919128 967050 582761 485410 312714 308222 360952 360483 387804 392430 404249 405475 459981 462130 743583 779463 40.25 68.6 1
13:19:23 2023-10-12 374308 369512 92809 90760 138487 141269 143943 142770 122290 119454 124648 124579 140813 140648 402060 429080 1263567 1248483 489024 507829 129364 115448 122948 124480 132935 130962 127198 127450 87531 88569 301143 263478 755065 755743 230462 228866 294697 297789 345899 337126 366131 368651 396394 401035 381900 424559 913210 961657 577486 483862 313702 308379 360988 359409 386441 393909 405350 408777 460563 461270 753608 779297 40.25 68.6 1
13:19:24 2023-10-12 373579 369344 92870 90753 138310 140728 143943 142770 122256 119654 124526 124790 140970 140983 401456 433237 1268962 1249933 487220 508619 129360 115448 122779 124514 132764 130962 127130 127572 87563 88691 300171 265420 752663 754676 230533 228118 294443 297099 345578 339068 366682 369799 394580 402199 382778 423390 917103 951970 581351 484551 313507 307900 360988 360555 384400 393606 404855 405475 462728 458977 747173 780236 40.25 68.6 1
13:19:25 2023-10-12 372090 368896 92813 90602 138487 144500 144003 142770 122290 119537 124595 124612 140813 140674 402630 433007 1256238 1248446 494893 509015 132806 115720 122610 124685 132764 131053 126920 127872 87164 88569 302168 265984 746092 756328 230533 229183 293871 297297 346620 338379 366167 369835 397061 400718 380797 424300 913026 958560 574707 484577 314845 306536 364057 362232 385375 392252 404672 410262 462365 459369 753446 782609 40.25 68.6 1
13:19:26 2023-10-12 371195 368961 92714 90760 138366 140734 144134 142302 122172 119454 124648 124579 140774 140582 401492 434096 1269071 1252111 490415 509411 129448 115448 122694 124685 132764 131053 126920 127783 87439 88845 302168 266928 751950 751365 230497 228827 293959 294713 347666 338108 367188 369871 396358 403686 382237 422646 916417 961035 581351 485878 312749 309224 360988 362935 387984 391808 406146 405475 463345 463465 744983 783724 40.25 68.6 1
13:19:27 2023-10-12 375369 368736 92681 90727 138405 141171 143808 142434 122290 119654 124474 124612 140774 140617 401492 436290 1266261 1241036 486557 509015 129360 115686 122779 124685 132764 130871 126954 127572 87228 88691 302168 266172 751362 758479 229534 228936 294193 295507 346513 336983 368230 367953 396178 403579 382056 424374 915157 957511 580266 482487 315741 307544 360952 360857 387021 394437 403124 405331 464036 460765 751932 782858 40.25 68.6 1
13:19:28 2023-10-12 369600 369781 92608 90826 138371 141062 143490 142797 122172 119495 124595 124579 140774 140582 401456 431753 1278221 1255715 486112 508655 129715 115448 122948 124480 132797 130871 127164 127151 87407 88537 301143 264296 753679 753506 230497 227764 294158 297297 344505 338428 367708 369835 393990 401352 381900 423920 916833 966627 581351 484760 313729 308186 360988 359409 387912 392395 405140 409527 459656 465282 744333 782609 40.25 68.6 1
13:19:29 2023-10-12 369296 369524 92681 90598 138401 144263 143708 142333 122087 119454 124474 124579 140774 140582 402060 433264 1268962 1252074 489024 508655 129182 116019 122779 125102 132597 131420 126610 127858 87196 88780 302168 266026 749723 755229 231596 228472 294407 296555 345614 338110 369276 372036 395450 402517 381123 422757 916993 954699 581351 487588 311801 307220 360988 360591 384400 391808 404249 407841 464693 459369 742238 781347 40.25 68.6 1
13:19:30 2023-10-12 369354 369001 92809 90569 138791 141044 144482 142204 122324 119289 124595 124408 140843 140302 401492 431717 1267160 1257692 493420 504684 132765 115448 122863 124652 132764 130871 126954 127572 87439 88691 302168 265232 749396 751444 230301 228936 293099 297297 345578 336653 366668 369907 397061 400718 382778 422011 913062 971251 573317 489063 313594 308524 363030 360641 387767 391046 403336 410116 462510 463104 747210 778250 40.25 68.6 1
13:19:31 2023-10-12 372090 369008 92903 90532 138483 144311 143844 142377 122290 119324 122948 124203 140801 140203 401492 433453 1259914 1240117 491570 507865 132638 115448 122694 124685 132548 131053 126920 127572 87164 88691 302168 266550 749619 752475 229139 229932 293994 296390 347142 337372 368230 369538 397061 403119 381087 424522 912938 954772 574707 481844 314694 305794 360988 360893 386713 392466 403776 407877 461948 460730 753072 781121 40.25 68.6 1
13:19:32 2023-10-12 372815 368932 92681 90602 138478 144509 143943 142377 122290 119488 124595 124579 141194 140683 402345 432000 1267160 1251184 491075 508655 129987 115335 123635 124276 133541 130688 127585 127151 87747 88295 302168 264483 757461 754075 230104 228972 293951 296376 346878 341510 367041 368543 396916 401245 384369 423098 915807 968497 576096 481844 314215 306935 360988 362559 388020 393606 404672 408742 460053 463358 751698 778838 40.25 68.6 1
13:19:33 2023-10-12 374263 369521 92681 90760 138483 141614 143744 142968 122087 119654 124648 124612 140997 140692 401492 433084 1267160 1244644 488331 507938 129448 115448 122779 124514 132764 130871 126954 127572 87131 88691 302168 265420 744705 756314 229782 228827 294514 295901 346377 336618 367969 367579 394616 403403 382778 424522 913107 952006 570983 482487 313261 308116 360988 360821 386749 394714 404702 405475 463709 460730 751356 783724 40.25 68.6 1
13:19:34 2023-10-12 373313 368956 92681 90602 138483 144307 143744 142377 122121 119454 124439 124408 140813 140447 401492 428815 1263530 1248483 491737 507901 129275 115448 122779 124896 133030 130879 126927 127633 87565 88747 302168 264487 749396 755655 230356 229042 292922 297789 344505 335569 366718 369799 396421 400139 382201 423353 911915 960297 584170 483318 312785 306720 363579 360749 385283 392466 405571 410335 462728 459334 750400 777112 40.25 68.6 1
13:19:35 2023-10-12 368736 368342 92681 90602 138371 144294 143575 142204 122172 119289 124439 124493 140579 140386 401492 435620 1268962 1250258 490067 508655 132570 115481 122610 124719 132365 131053 126745 127783 86884 88877 302168 266928 742728 750987 230497 228827 293994 295614 347701 339098 367188 369871 395836 403403 381051 422683 916454 960977 575228 485952 314845 308597 360808 362817 387731 391081 406110 408272 464256 462601 743436 781675 40.25 68.6 1
13:19:36 2023-10-12 371981 368997 92809 90602 138645 140434 143774 142302 122290 119289 124595 124203 141097 140155 402345 432362 1266261 1252111 491811 507901 129360 115414 122863 124685 132764 130871 127008 127538 87531 88691 305198 265420 749649 754186 229746 229218 292780 296807 345578 338690 367188 368651 396988 401916 381865 422909 913210 965907 574707 482487 313702 307150 360988 360821 387984 394160 404385 409031 459944 463465 752356 778213 40.25 68.6 1
13:19:37 2023-10-12 369916 369517 92681 90727 138371 140895 143575 142434 122426 119454 124613 124579 140872 140449 402360 431722 1278221 1255715 484664 507865 129626 115414 122948 124480 133106 130871 127428 127151 87837 88537 301143 264670 752446 753117 230497 228083 294122 296807 346878 338405 367451 369546 394436 405129 384097 423098 919729 965717 572354 484541 312714 308081 359865 360205 387984 392109 405276 405403 459981 462779 747173 783724 40.25 68.6 1
13:19:38 2023-10-12 374044 369260 92685 90602 138371 144390 143774 142336 122256 119454 124526 124374 140774 140351 401492 428779 1263567 1249970 490378 504972 129804 115222 123465 124242 133198 130528 127462 126995 87595 88263 299197 263923 768099 754640 230104 228827 293546 295614 344469 339098 366167 368651 396394 401352 381900 424522 913680 961657 588398 481808 313666 307150 360988 359050 386713 393606 404996 408706 458543 460694 751932 778722 40.25 68.6 1
13:19:39 2023-10-12 368472 368669 92681 90569 138371 144294 143808 142269 122426 119420 124474 124170 140774 140351 401492 430365 1268962 1260413 492861 504936 129360 115414 122694 124652 132764 130871 126927 127511 87618 88650 302168 264935 751682 750346 230391 229042 292334 296793 347861 340024 368230 372036 395764 400085 383137 424411 914400 965188 580266 487588 313952 309834 363030 360555 387294 391223 404213 410298 460017 460730 742457 779276 40.25 68.6 1
13:19:40 2023-10-12 369961 368741 92873 90412 138984 140255 143841 141843 122290 119172 124648 124170 140774 140120 401492 435222 1257021 1246416 494266 504936 132696 115720 122610 124685 132548 131053 126745 127538 87196 88691 302168 265796 745854 755743 230462 228827 293064 297789 344505 336075 366940 369763 396673 399768 382778 423390 911915 959618 574707 483862 312969 309834 364535 360461 387404 393427 405497 410189 462546 462660 750289 780347 40.25 68.6 1
13:19:41 2023-10-12 367624 368406 92941 90569 138984 140612 144141 142008 122290 119221 124856 124170 140970 140120 402345 432159 1268696 1260714 494229 504864 129719 115699 122863 124585 132664 130949 127028 127402 87499 88719 302168 264670 749396 750076 230714 229218 293028 297716 345578 337599 366931 372036 397061 401281 383319 422946 913210 969439 577123 486567 313666 306500 363579 360749 387294 390914 404996 410298 459656 462059 746040 778828 40.25 68.6 1
13:19:42 2023-10-12 369961 368932 92937 90602 138980 144224 143841 142302 122290 119255 124682 124170 140970 139987 402630 434096 1259877 1242801 492375 509015 129186 115640 122694 124685 132731 131053 126920 127783 87196 88751 302168 266550 742504 754640 230497 228988 292377 297789 346620 336040 366131 369546 396808 400995 380797 425692 912918 957917 574707 484198 315292 306753 364057 360425 385554 392430 404996 410335 465314 460336 751245 779426 40.25 68.6 1
13:19:43 2023-10-12 369000 368965 92903 90602 138483 144311 143943 142672 122205 119537 124474 124579 140617 140644 402360 435082 1269071 1252111 490067 508619 129275 115448 122779 124685 132764 131053 126920 127572 87565 88845 302168 266928 749535 750832 230497 229148 293959 295450 347666 337634 367188 369835 396673 404274 382237 422946 915769 962338 579942 486208 313189 307185 360988 360893 387948 391808 405858 405475 464693 463104 744983 781675 40.25 68.6 1
13:19:44 2023-10-12 373779 367951 92617 90760 138336 141400 143309 142468 122087 119654 124439 124612 140774 140814 401492 433259 1268962 1248192 486112 507865 129537 115448 122779 124685 132797 131053 127130 127572 87228 88865 302168 265801 766599 756703 230714 228565 294957 295507 346478 337457 370326 369322 394580 403083 383319 423390 915784 955205 580266 483862 312714 309360 360988 360677 386713 394714 404249 405475 459692 460694 749335 781393 40.25 68.6 1
13:19:45 2023-10-12 369637 369192 92681 90606 138375 144360 144282 142438 122172 119654 124439 124612 140583 140912 401492 429331 1272787 1261346 488803 505008 129626 115448 122948 124685 132797 130962 127374 127538 87499 88569 301143 264670 753027 751365 231775 228827 292780 296973 344540 337597 365068 372036 395764 400120 383319 424522 915121 963862 581351 488280 313507 307185 363030 360519 387623 391799 407806 410043 459836 461988 743873 781826 40.25 68.6 1
13:19:46 2023-10-12 369260 368336 92681 90602 138396 144259 143774 142434 122256 119454 124474 124579 140774 140582 401492 433615 1268061 1253388 488766 507575 129182 115733 122610 124996 132448 131420 126576 127824 87407 88715 302168 265722 741027 753651 231252 228472 294158 296131 345543 337350 366682 369943 394920 402195 381123 423055 915659 954699 580266 486898 311801 307185 360988 360461 384941 391223 404249 408454 464693 460013 744418 781675 40.25 68.6 1
13:19:47 2023-10-12 369281 368697 92937 90445 138786 144189 143808 141974 122324 119172 124682 124203 140774 140120 402060 431717 1267160 1258399 491917 505008 129360 115381 122779 124447 132764 131053 126954 127450 87531 88537 301821 265044 751606 750987 230104 229218 292334 297261 345578 337362 366668 369835 397061 401031 383101 421718 912989 968607 577123 486627 314293 308524 362994 360569 387767 391773 403454 409646 462691 463465 749729 779353 40.25 68.6 1
13:19:48 2023-10-12 371827 367489 92681 90569 138995 140661 143674 142434 122256 119255 124474 124374 140774 140316 401492 434451 1263530 1239237 491606 507901 132673 115448 122779 124685 132764 130962 127042 127572 87196 88723 302168 266172 744628 754676 229069 229254 292985 295901 347142 338379 368230 368391 397025 403686 382201 424522 914405 956122 582761 480377 314658 308379 360988 360303 386713 393570 403776 405475 462365 460730 753222 781121 40.25 68.6 1
13:19:49 2023-10-12 373415 368597 92809 90639 138401 144224 143808 142434 122290 119454 124561 124493 140774 140351 401492 428815 1266261 1250258 490415 505008 129626 115414 123033 124480 132856 130688 127164 127361 87531 88691 301143 263478 759335 758479 230608 228972 293709 296798 346878 340543 369239 368543 396529 402338 385496 425125 911780 955593 576096 483862 316487 307150 360988 360483 387948 394499 405313 409067 459944 462130 753185 777149 40.25 68.6 1
13:19:50 2023-10-12 374299 370042 92681 90822 138371 141433 143541 142797 122053 119654 124474 124817 140774 140617 401492 433048 1268962 1246416 486149 507901 129448 115448 122779 124685 132764 131053 127130 127538 87407 88691 302168 265420 747047 755780 230533 228472 294122 296807 345614 337090 367234 369242 394616 403119 383049 423390 913753 946579 577486 483174 311801 308151 360988 360821 385554 394160 407190 410110 463454 462587 746730 781528 40.25 68.6 1
13:19:51 2023-10-12 369637 368965 92873 90635 139081 140564 144683 141974 122290 119289 124648 124612 140843 140386 402630 433079 1257914 1246416 494266 507611 129537 115826 122948 124896 132856 130984 127028 127647 87531 88747 302168 265722 745133 756849 230462 229023 292815 297789 347615 337220 366940 369502 396988 400682 381936 426637 913210 961657 580266 483518 313225 307185 360988 359662 385590 394160 405858 409067 459944 460694 751282 778250 40.25 68.6 1
13:19:52 2023-10-12 371864 369224 92681 90602 138371 144395 143541 142468 122172 119654 124439 124612 140774 140617 401492 433309 1265442 1250258 488294 507901 129360 115640 122863 124685 132797 130962 127042 127538 87471 88691 302168 265420 748970 752439 231252 228472 293262 296035 345614 338349 366718 372036 395800 402553 382237 425846 921030 958523 573317 488092 314845 308045 360988 360447 385375 391905 407880 408922 464693 460049 740298 783241 40.25 68.6 1
13:19:53 2023-10-12 369637 368412 92877 90606 138752 144294 144282 142438 119250 119381 122948 124584 139273 140309 402520 436761 1261494 1244186 493914 509192 129537 115799 122779 124719 132856 131053 126961 127647 87651 88751 302168 266739 753984 754112 229891 230487 293994 295722 347701 339308 366131 369835 397061 403686 381968 424559 911780 956834 574707 483862 315395 306222 360988 362667 386749 393329 403776 409067 462668 460765 758169 782534 40.25 68.6 1
13:19:54 2023-10-12 369884 368992 92809 90602 138371 140943 143708 142434 122256 119537 124561 124493 140872 140267 401492 434996 1272787 1252111 486185 504720 129715 115481 122863 124599 132797 131053 127198 127572 87563 88691 300171 265420 749657 751365 230805 229723 295508 295426 348847 338239 367114 369727 396214 404467 382632 423098 918413 961035 581351 485878 313225 309470 360880 362935 387984 392430 405637 405511 465350 463501 744983 782858 40.25 68.6 1
13:19:55 2023-10-12 373707 368896 92873 90727 138782 144294 143841 142468 122324 119454 124561 124579 140843 140484 402345 433007 1267160 1252111 491461 508619 129804 115448 123033 124514 133198 130871 127164 127572 87531 88784 300171 265420 756332 752439 230139 229218 293994 297937 345614 339201 367969 368687 397025 402199 382472 424221 911780 963826 585579 482487 315815 306755 360988 360519 388020 394160 404996 409067 459332 463251 755219 781600 40.25 68.6 1
13:19:56 2023-10-12 369952 369776 92681 90855 138343 140631 143545 142968 122053 119847 124439 125023 140431 141116 401492 429760 1276406 1258399 487220 505008 129541 115448 123202 124519 133340 130844 127225 127470 87531 88593 302168 263741 764059 752435 231434 228297 294692 297789 344540 337644 368230 369763 394616 400682 380795 424522 914167 967050 574707 488280 313507 307900 363030 359734 387603 393294 405497 410298 459981 461412 743094 778286 40.25 68.6 1
13:19:57 2023-10-12 372054 369251 92809 90602 138405 141205 143808 142434 122205 119488 124474 124579 140774 140617 402345 431454 1256275 1248446 494156 508619 132696 115640 122610 124685 132581 131053 127042 127783 87379 88691 302168 265796 747627 754107 230533 228901 292172 296519 346620 336075 366131 369835 397061 400682 381087 425914 911269 958560 580266 486242 315292 308488 364057 360749 385447 392323 403945 411060 465277 463313 755473 780568 40.25 68.6 1
13:19:58 2023-10-12 373165 367883 92873 90602 138371 144224 143939 142476 122239 119289 124648 124756 139130 140526 401201 432558 1267086 1253538 493212 509297 129626 115699 123117 124652 132764 130962 127042 127572 87563 88682 302912 265420 764043 752970 229782 229649 293155 296347 345614 338690 367188 369242 397061 401388 380759 423282 913210 966700 578876 483049 315815 308379 360988 360857 390215 394160 404415 409682 462728 463537 751282 779426 40.25 68.6 1
13:19:59 2023-10-12 374838 368963 92681 90760 138405 144496 143816 142711 122205 119571 124595 124612 140613 140617 401492 433296 1267160 1241955 488677 509411 129537 115448 122863 124685 132581 131053 126954 127572 87407 88691 302168 266172 748212 756350 229782 229183 294122 295543 347172 340235 368605 367989 396286 403650 382976 424411 918413 957365 582761 481858 313773 307650 360988 362667 387350 394607 404709 405511 460619 461447 752240 782534 40.25 68.6 1
13:20:00 2023-10-12 372252 368997 92617 90918 138371 141958 143140 142871 122087 119722 124474 124817 140579 140730 401419 430432 1276406 1255715 486075 508972 129626 115414 123033 124447 132797 130962 127340 127416 87531 88537 301143 264296 753183 753277 230497 227484 294443 296807 344505 337871 368230 369835 394267 401352 381900 424522 916417 965907 581351 484395 313507 308186 360988 359662 387876 392430 407443 407805 459908 462779 740591 782497 40.25 68.6 1
13:20:01 2023-10-12 369853 369511 92681 90731 138371 141205 143774 142564 122256 119454 124613 124579 140784 140617 401456 433219 1269864 1252036 489024 508972 132662 115686 122610 124685 132548 131118 126893 127687 87771 88771 302168 265347 748985 755767 231398 228811 294229 296627 345921 335499 367269 369907 395450 401031 382523 423317 915696 953351 578533 486604 313915 307685 360988 360785 384364 391808 405962 408417 463709 459334 742764 781085 40.25 68.6 1
13:20:02 2023-10-12 369354 369781 92937 90727 138752 144189 144499 142008 122459 119164 124648 124579 140774 140351 401492 431377 1268962 1257692 493914 507865 129360 115414 122863 124685 132764 131053 127008 127450 87439 88537 302168 265044 763791 750983 230462 229897 293269 297716 345578 338119 367188 369907 397061 401281 383319 422646 914130 969439 571927 486898 316190 308924 363948 360497 387623 391081 404849 410152 462510 463287 746952 781458 40.25 68.6 1
13:20:03 2023-10-12 369853 368923 92873 90731 138487 144518 143844 142672 122256 119654 124561 124579 140825 140537 401201 436217 1274313 1255327 490341 507756 129715 115733 122948 124619 132664 130949 126994 127715 87439 88845 302168 266928 749733 751365 230821 228952 294165 294713 347701 340959 367598 369871 396952 404539 382778 422946 918477 960998 582761 486208 313225 307185 360952 362667 387948 392395 406146 405511 461948 463501 744946 781310 40.25 68.6 1
13:20:04 2023-10-12 372815 368670 92873 90602 138869 141171 143943 142573 122256 119289 124613 124579 140825 140232 401492 433007 1263567 1249333 491461 508972 129719 115335 123531 124414 133302 130688 127551 127151 87315 88658 302168 264670 757759 754075 230104 228866 293959 296807 345059 338655 368867 368918 396700 401913 385223 425353 913173 962983 578876 483713 315741 308851 360988 359662 387912 394714 404996 409391 460669 462779 751932 779597 40.25 68.6 1
13:20:05 2023-10-12 369925 368633 92769 90687 138514 143072 143672 142696 122493 119518 122469 124823 141028 140737 401310 429977 1272750 1261309 488840 504684 129810 115620 122863 124619 132797 130871 127130 127511 87738 88537 302168 264483 751604 750987 231973 228827 293064 296937 344540 339098 368230 372036 396358 400999 383319 424522 913753 965225 580266 487368 313952 307185 363579 360749 387603 391223 404855 410298 459981 461376 741676 779276 40.25 68.6 1
13:20:06 2023-10-12 372517 368597 92937 90573 138984 143917 144041 141974 122256 119255 124648 124408 140774 140253 401492 433278 1257914 1246416 493311 507865 132638 115448 122694 124685 132581 131053 126954 127572 87618 88650 302168 265649 746331 755655 230391 229042 293369 297644 346878 338988 370063 369763 396952 400718 381900 423390 915659 962338 577486 482903 313225 308379 360736 359797 386441 394437 405858 409031 460126 460694 751661 777112 40.25 68.6 1
13:20:07 2023-10-12 369925 368965 92685 90760 138483 141418 143744 142770 122053 119571 124613 124784 140813 140687 401492 432402 1267237 1250258 488641 507901 129364 115448 122948 124685 132927 130962 127130 127572 87531 88658 302168 265420 749270 754186 231576 228508 294407 296843 346098 335569 366682 372036 396358 402517 382237 423353 917067 956085 577486 487294 312494 309324 360988 360533 387129 391799 407806 408922 463236 463313 744839 784064 40.25 68.6 1
13:20:08 2023-10-12 369673 367852 92681 90569 138371 141077 143774 142434 122290 119454 124682 124493 140872 140232 401456 435529 1262965 1243150 493803 509149 129448 115699 122863 124585 132697 130949 126961 127701 87466 88715 302168 266172 743204 753506 229069 229920 292815 295092 347386 336618 365068 369242 396772 403686 382237 424522 913210 956122 580266 483518 314694 308379 360988 360893 386713 392430 402232 407841 461948 460730 753035 781675 40.25 68.6 1
13:20:09 2023-10-12 369853 369256 92681 90573 138371 144224 143674 142336 122222 119529 124526 124460 140579 140386 400889 433043 1276406 1253930 485387 507901 129715 115414 122948 124276 132797 130688 127164 127117 87499 88537 302168 264670 760083 752051 230533 228827 294158 296843 345059 338428 367969 369835 394329 403435 385149 423588 916686 965798 574707 484614 315590 310127 360772 359519 387948 392395 404819 407769 459981 465282 741420 779389 40.25 68.6 1
13:20:10 2023-10-12 370931 369511 92681 90602 138782 141190 144037 142727 119252 119627 122725 124684 141097 140442 401273 432831 1268888 1251147 489024 505008 132501 115799 122779 124963 132681 131053 126711 127783 87260 88658 300171 265576 741759 753506 231252 228472 294443 296347 346098 338110 367234 372036 395485 402517 382237 423390 917140 954735 579942 487588 311801 307685 360988 360627 384976 392395 405176 409031 464036 460013 742801 780791 40.25 68.6 1
13:20:11 2023-10-12 367628 368965 92681 90569 138791 141077 143808 142238 122290 119454 124648 124493 140774 140337 402060 431074 1268962 1257729 493914 504720 129360 115448 122779 124599 132764 130871 126954 127572 87499 88691 300171 265200 748408 750646 230770 230061 293511 297937 345472 337457 367078 371891 396916 401138 383319 423282 911744 969439 577123 486986 313702 306222 363579 360821 387603 390939 404055 410335 462728 462744 747173 778250 40.25 68.6 1
13:20:12 2023-10-12 371987 368785 92836 90753 138332 141269 143943 142770 122256 119654 124648 124756 139212 140589 401419 433792 1271811 1253098 490890 508972 129271 115640 122779 124719 132764 131053 127130 127872 87531 88784 303123 266928 756529 754282 230533 228866 294201 297059 347701 338144 367188 369907 396673 404255 382237 422946 914437 961035 573317 485878 313225 307650 360988 362935 387984 392395 405888 407841 461984 463501 744418 782858 40.25 68.6 1
13:20:13 2023-10-12 372009 369256 92809 90602 138483 144513 143943 142377 122290 119446 124682 124493 140813 140434 401492 432366 1266261 1250295 491239 507611 129898 115666 123117 124619 133097 130984 127238 127402 87499 88715 302168 265310 753794 754042 230139 229218 294692 296793 346655 339416 368230 369206 397025 402517 385422 423920 912938 963826 574707 481468 313738 307185 360988 360205 388020 394160 404996 409067 460017 463501 753720 777112 40.25 68.6 1
13:20:14 2023-10-12 374272 369251 92681 90918 138371 141433 143342 142665 122087 119654 124439 124784 140579 140617 400852 433111 1267160 1244644 486875 507901 129275 115448 122863 124685 132764 130962 127164 127450 87196 88691 302168 265420 760377 756314 230497 228508 295942 295937 346098 336618 366131 368391 395485 403686 383101 425544 916347 955058 572429 483787 314845 308045 360772 360641 387150 394607 405453 405475 463709 461412 751045 783724 40.25 68.6 1
13:20:15 2023-10-12 372049 368997 92809 90602 138371 144425 143674 142694 119315 119415 122776 124756 141097 140597 401310 430289 1260524 1249933 491202 510058 129448 115448 122694 124685 132764 130844 127028 127538 87379 88537 305516 263886 745330 756328 230497 229388 293546 297464 344817 336111 367269 369799 396988 400085 383319 423426 911768 960297 580266 485214 313225 307185 364093 360749 385554 393606 405925 411243 460053 460371 747541 777112 40.25 68.6 1
13:20:16 2023-10-12 369296 369187 92813 90602 138405 144496 143674 142468 122205 119454 124561 124579 140774 140617 401456 433007 1268962 1251184 489024 509051 132317 115833 122525 125010 132332 133329 126711 128028 87164 88751 302168 266172 741517 755792 231688 228936 294193 296340 346235 338545 370063 371927 395620 402374 382362 426637 917103 956122 573317 487588 314845 308010 360988 360627 384976 392430 405140 408777 464693 460013 743620 780568 40.25 68.6 1
13:20:17 2023-10-12 369808 369112 92937 90690 138846 140634 144015 142312 119317 119164 124717 124170 140872 140120 401201 433311 1258019 1241918 491990 504684 129537 115720 122779 124719 132764 131053 126920 127783 87196 88784 302168 266172 744785 752475 230497 230290 292370 297297 347701 336864 366131 369835 397061 403119 382237 425877 912938 954735 582761 484381 314694 306008 360988 362935 386749 393606 403813 409682 462633 460765 753497 780568 40.25 68.6 1
13:20:18 2023-10-12 369853 368741 92676 90602 138396 141782 143651 142401 122087 119289 124474 124460 140579 140386 401492 432846 1270909 1252111 486222 507901 129715 115633 123313 124863 133064 130984 127272 127647 87531 88747 302168 265759 749415 753082 230714 228795 295343 295450 346620 338405 367635 369835 396358 401671 380795 423282 918376 961035 581351 484431 313225 309106 360698 360821 388020 392430 406146 405475 459764 463537 744767 781384 40.25 68.6 1
13:20:19 2023-10-12 373980 368927 92809 90635 138791 144294 143808 142438 122290 119454 124595 124612 140843 140449 401492 429398 1267160 1250258 490067 507901 129715 115256 123598 124276 133231 130688 127585 127117 87747 88295 302168 263923 754609 754676 230497 229218 294201 296555 344505 338142 366718 369242 397025 402553 382776 423353 913026 962873 576096 483332 314072 307759 363030 359796 387767 394607 406036 409500 459800 462095 751969 779381 40.25 68.6 1
13:20:20 2023-10-12 369925 369259 92681 90793 138483 144417 143744 142770 122087 119449 122776 124790 139019 140862 401346 430170 1272676 1262890 490156 507756 129719 115507 122948 124652 132927 130871 127164 127756 87563 88747 301143 264670 751804 750832 231688 228722 293546 297183 345059 337869 365838 372561 395800 400999 380795 424522 914473 965944 582761 486976 311765 307685 363579 360519 387912 392430 405497 410298 460053 462130 741676 779292 40.25 68.6 1
13:20:21 2023-10-12 371764 368992 92809 90760 139033 141305 143808 142468 122205 119571 124595 124784 140843 140568 402345 432738 1259703 1248446 493770 507539 129360 115833 122779 124719 132797 133144 127042 127994 87531 88845 302168 265984 747754 754676 230856 229402 292780 297212 348847 338619 370063 369691 396844 400540 382939 426941 913136 961657 582761 485242 313702 309324 364535 360677 386097 394160 403041 411571 459656 462660 747578 779016 40.25 68.6 1
13:20:22 2023-10-12 369354 368848 92937 90628 139046 141269 144139 142165 122476 119401 122811 124460 140971 140351 401492 431186 1272317 1259480 493733 508972 129537 115481 123117 124619 132797 131053 127042 127783 87531 88784 302168 264670 751728 750987 230533 228936 293064 296937 345614 337634 367188 372036 397061 401316 383319 423319 911780 969439 573317 486641 313738 306608 363579 360821 387912 391808 404996 410335 459656 463465 747210 778828 40.25 68.6 1
13:20:23 2023-10-12 372517 368077 92813 90602 138791 144259 143841 142045 122324 119289 124630 124203 140843 139695 401492 433311 1259877 1242838 492411 505008 132638 115448 122694 125068 132664 131315 126927 127790 87531 88780 302168 266513 748627 755655 230876 229042 292476 297753 346620 337662 366202 369835 396880 401102 381625 423055 914331 957547 574707 484687 313666 306222 364093 360533 386677 393534 405858 410298 465350 459943 752537 779353 40.25 68.6 1
13:20:24 2023-10-12 368700 368929 92681 90723 138371 140801 143774 142434 122392 119503 124613 124751 140872 140547 401820 434096 1270767 1252074 490030 507829 129473 115686 122863 124652 132764 131053 127130 127715 87407 88812 302168 266928 762257 751519 230497 229183 294800 295092 347701 338144 367188 369871 396952 405989 382778 423246 916978 963020 572354 485915 315741 310273 360772 363632 387840 392252 406110 408236 465277 463287 746432 781602 40.25 68.6 1
13:20:25 2023-10-12 373980 368920 92681 90918 138336 141516 143507 142862 122256 119654 124492 124751 139033 140765 401164 432791 1269790 1246851 487418 507720 129626 115699 123117 124963 133064 131053 127096 127715 87597 88812 302168 265576 751972 756776 230497 228792 294778 296519 348847 337126 366131 368615 396988 404559 382778 424522 914400 957547 572354 480377 314401 307615 360916 360857 387294 394714 404959 407769 465021 462059 751895 781675 40.25 68.6 1
13:20:26 2023-10-12 369880 368597 92681 90789 138109 141223 143541 142896 122222 119620 124578 124751 140774 140547 401136 431043 1278221 1255715 485387 507829 129715 115414 123117 124652 133198 130871 127551 127538 87715 88691 301143 264259 753619 752051 230497 228437 294158 296555 347861 341473 368009 369582 395620 404467 385223 424337 919596 967124 572354 485264 313630 308116 360916 360591 388020 393248 407264 407732 462691 463465 746901 783724 40.25 68.6 1
13:20:27 2023-10-12 373467 369235 92769 90720 138194 141190 144030 142833 122493 119767 122690 124856 141067 140870 401456 433232 1268962 1249080 487073 508583 129360 115448 122948 124685 132797 130984 127130 127749 87531 88751 302168 265420 766187 755743 231216 228437 294086 296807 346341 339338 367269 369799 395450 403403 383319 423426 917103 951970 576096 483965 311801 309981 360988 360267 385554 394437 405425 408417 459692 460013 746569 781675 40.25 68.6 1
13:20:28 2023-10-12 369952 369512 92681 90885 138756 141090 143774 142434 122459 119654 124648 124784 140774 140582 401492 430062 1272750 1261346 491350 507865 129537 115448 122948 124685 132847 131053 127313 127722 87771 88926 302168 264560 752582 751445 231830 229042 293369 297608 347861 338584 368752 369871 395764 401281 385422 425729 916417 966627 582761 487257 314621 310493 363030 360713 387912 393570 405497 409935 461544 462779 738170 781038 40.25 68.6 1
13:20:29 2023-10-12 371385 369476 92937 90885 138401 140768 143774 142727 119381 119620 124787 124784 140970 140814 401164 433426 1269071 1252074 489024 509374 129271 115799 122863 124685 132856 131053 127164 127749 87595 88658 301821 265420 749692 753538 231576 228792 293674 296807 346584 336040 368081 371773 395728 403119 383319 423426 917103 954699 581351 485805 312458 308151 360988 360821 384941 393294 405140 409031 463709 460336 742471 781675 40.25 68.6 1
13:20:30 2023-10-12 368436 369157 92941 90760 138756 144425 143808 142401 122290 119420 124648 124546 140872 140351 402345 431398 1272464 1262778 494581 507720 129715 115733 123202 124963 133407 130984 127415 127824 87563 88784 302168 265044 748486 751299 231795 229183 293511 297392 346063 338142 369128 372825 397061 401281 383319 425464 915733 969402 574707 488627 313666 307150 364093 360591 387912 391808 404213 411534 463381 462744 743817 779016 40.25 68.6 1
13:20:31 2023-10-12 372054 368851 93065 90569 139178 140448 144309 141974 122527 119255 124717 124170 140940 139987 402630 435529 1259703 1249080 494819 507865 129182 115720 122779 125063 132856 131053 127042 127837 87347 88812 302168 265984 747754 754640 230821 229254 292618 297789 347142 336582 369989 369582 399053 400995 382056 426637 913136 957365 574707 486627 315741 306469 364829 362935 386133 393606 406146 411278 464073 460694 750400 779053 40.25 68.6 1
13:20:32 2023-10-12 368633 368661 93093 90687 138970 141205 144404 142367 119349 119318 125100 124651 141293 140126 402162 432150 1268962 1257504 493420 507575 129804 115733 123117 124685 133164 131053 127164 127783 87771 88958 300171 265608 751850 751365 230301 230294 293959 297937 346584 338655 367188 369835 399307 402517 383319 422946 913680 970812 573317 484431 314694 306720 363030 360821 390215 392430 403446 410298 463709 463501 750400 779389 40.25 68.6 1
13:20:33 2023-10-12 372997 368336 92681 90760 138478 140631 143943 142770 122256 119454 124648 124579 140813 140519 401492 435529 1263530 1239200 490876 509015 129360 115720 122948 124685 132764 131053 127130 127749 87531 88958 300171 266818 746999 756328 229962 230113 294300 297687 347523 339542 369276 369618 397061 404824 382778 425877 915634 957547 582761 481055 315654 309069 360988 363477 387912 393606 404672 409031 464401 462095 756121 782858 40.25 68.6 1
13:20:34 2023-10-12 373857 369673 92870 90753 138371 140634 143808 142434 122290 119495 122948 124579 140970 140547 401492 427934 1268696 1251147 491112 507865 129626 115448 123117 124652 133198 130962 127374 127538 87563 88537 305516 263664 754167 756849 230533 229218 294336 297356 344505 337882 367269 369763 396988 401281 382472 423426 912801 961657 580266 482903 315632 307685 363030 359662 386713 394714 406146 409972 459944 461735 751895 778250 40.25 68.6 1
13:20:35 2023-10-12 372090 369512 92809 90885 138786 141601 143808 142896 122256 119937 124648 124990 140774 140730 401492 433007 1269034 1253994 488068 509910 129626 115733 123202 124996 133131 131166 127415 127824 87711 88930 302168 265796 766346 755209 231216 228654 295164 296203 346584 336618 367822 369871 395620 403259 383319 423462 915732 953315 580266 485117 313952 308186 360988 360821 385554 394437 407769 409031 464036 460336 747210 781675 40.25 68.6 1
13:20:36 2023-10-12 372009 368701 93065 90569 139330 140634 144130 141920 122527 119255 124856 124203 141107 140274 402345 435529 1257914 1248192 493347 508611 129360 115833 122863 125010 132764 131328 127130 127994 87595 88845 302168 265796 746883 756314 231018 228901 293994 297464 345023 336582 367269 369835 397025 400085 383319 423426 913210 960297 580266 485242 313666 307650 364608 360785 385590 394160 405313 411534 460053 460371 751467 778250 40.25 68.6 1
13:20:37 2023-10-12 368705 369169 92809 90760 138791 141223 144037 142727 119250 119415 122725 124684 141063 140442 401310 432827 1270730 1255327 488604 507901 129448 115607 122948 124896 133097 131053 127130 127749 87563 88784 302168 265722 750225 754186 231937 229183 295100 296483 346620 338379 367269 372825 396358 403119 382778 423390 919780 956085 581351 487588 313952 310017 360988 360267 385554 392466 405461 409646 462982 460694 744712 781712 40.25 68.6 1
13:20:38 2023-10-12 368982 368952 92937 90760 138980 140825 144041 142401 122290 119454 124682 124579 140970 140582 402060 431681 1268135 1260450 493914 504972 129537 115640 122948 124685 132831 131053 127164 127783 87563 88691 302168 265576 755909 751365 230967 229971 292334 297608 345507 338002 367598 371891 396916 401138 383319 423246 913107 970125 577123 489412 314993 307114 364093 360821 387912 392074 404444 411243 463709 463465 744652 778801 40.25 68.6 1
13:20:39 2023-10-12 369673 369112 93036 90753 138644 140828 144015 142673 122426 119620 124682 124579 139130 141181 401456 433757 1272750 1253893 488220 510657 129626 115640 123117 124685 132831 131053 127164 127804 87531 88784 302168 266172 748156 752546 231018 229218 295307 295901 347666 338690 367708 369907 396470 402830 381597 423920 917140 963109 574707 486208 313702 307900 360988 360893 390215 393294 404213 407805 461948 465874 746606 782858 40.25 68.6 1
13:20:40 2023-10-12 373679 367892 92809 90764 138752 144294 144282 142434 122324 119654 124682 124579 140872 140582 401492 431753 1267200 1250258 490927 507611 130967 115633 124415 124552 133566 130857 127660 127436 87803 88715 299197 264342 765322 754603 230497 229218 294443 297507 347861 339572 368230 369170 397061 402553 382472 423889 913210 966663 576096 482526 314658 307185 363030 360857 390215 394714 404996 409972 460053 465940 751932 779389 40.25 68.6 1
13:20:41 2023-10-12 372936 369781 92685 90918 138560 141650 143414 143422 119188 119722 124439 125023 140579 141011 401456 430094 1278228 1255715 485929 507901 129715 115448 123202 124685 133198 130962 127462 127538 87595 88691 301143 264401 758243 753117 231180 228278 294479 297753 346878 338690 368230 369871 394616 403686 382472 424522 918477 966627 574707 485447 313702 309086 360663 360785 388020 393570 404819 407805 460017 464953 745020 780568 40.25 68.6 1
13:20:42 2023-10-12 373452 368956 92933 90760 138396 144461 143808 142336 119381 119415 122948 124790 139269 140442 401310 428973 1266890 1253538 491699 508924 129894 115381 123598 124309 133448 130779 127768 127300 87807 88537 302168 263923 768243 757384 230967 229218 294443 297716 344540 338417 367269 369763 396470 403119 383081 423353 913210 955593 577486 482185 315553 307220 360988 359662 387948 394714 405858 409646 459944 463940 751932 777112 40.25 68.6 1
13:20:43 2023-10-12 372915 368965 92681 90760 138371 140768 143774 142665 122256 119654 124561 124990 140774 140912 401492 433012 1270909 1249970 487183 509051 129537 115448 122948 124685 133106 131053 127164 127572 87563 88845 302168 265719 752094 756314 231327 228901 295508 296973 346756 337765 368269 369655 395584 403579 384097 428194 916381 953351 577486 482903 313952 309524 360627 360857 386713 394714 405497 408742 463891 463532 749335 782821 40.25 68.6 1
13:20:44 2023-10-12 373313 368526 93065 90786 138988 140534 144343 142770 119317 119483 124648 124579 140813 140545 402345 432755 1261665 1249080 494618 508655 129454 115926 122948 124719 132797 131053 127042 127783 87499 88845 301821 265764 748765 755780 230856 229218 293064 297789 346620 336618 367269 369871 397061 400999 382778 423426 912562 960297 575749 484724 313738 307220 364499 360893 386713 394160 404249 412190 464036 462478 750400 779426 40.25 68.6 1
13:20:45 2023-10-12 368727 369521 92937 90918 138869 144496 143943 142770 122324 119571 124648 124612 140813 140683 401492 435366 1269071 1252111 489024 509411 132731 116019 123117 125308 133030 131498 126994 127926 87466 89056 303233 267459 742060 751291 231074 229148 294443 297507 348470 337634 368605 372452 396759 403686 382201 424221 916998 961035 579942 487588 313445 307900 363030 363704 387948 392119 403964 409682 463354 463140 742801 784007 40.25 68.6 1
13:20:46 2023-10-12 373579 368406 92964 90786 138752 140701 144282 142468 122290 119571 124926 124579 140843 140582 401492 433488 1263567 1240999 490876 509142 129364 115640 122948 124719 132927 131053 127164 128200 87439 88845 302168 266739 747022 755743 229943 230093 293709 296598 347737 337634 366682 369799 399039 402233 382778 426519 913107 957547 582761 481128 315395 307220 360988 362935 387603 393606 404709 408454 462957 462130 754140 782858 40.25 68.6 1
13:20:47 2023-10-12 371983 369001 92937 90760 138998 140734 143837 142468 122324 119654 122776 124790 141421 140666 401201 433003 1280039 1257119 488220 507720 129630 115699 123498 124685 133294 131053 127164 127538 87563 88865 304151 266693 753443 751365 231018 229254 295057 295901 349342 338655 367188 369943 396709 402514 382778 423282 916454 963020 574707 486208 313702 307685 360736 363448 388020 392430 404213 409067 462633 465940 744418 781712 40.25 68.6 1
13:20:48 2023-10-12 373944 368706 92945 90756 138487 144478 143943 142968 122205 119688 124682 124817 140813 140701 401492 433079 1267755 1241036 489024 509015 129537 115640 123033 125061 132797 131053 127164 127783 87531 88877 302168 265984 744941 755681 229782 229218 295379 296843 347701 337670 366167 368687 397061 402233 383319 422757 914437 959618 575749 481128 315173 307900 360988 362935 387912 394714 405571 407841 461948 462095 754644 785401 40.25 68.6 1
13:20:49 2023-10-12 369709 368678 92807 90786 138358 141187 143943 143166 122493 119518 122811 124737 141149 140657 401492 431382 1276417 1257429 486075 507598 129719 115448 123202 124863 133478 130871 127374 127811 87747 88691 301143 264483 760114 752970 231180 228508 295830 297543 345059 338655 365874 369835 395499 403119 381936 424522 916454 966663 582761 484760 311836 309086 360988 360785 387984 393606 405497 408742 460017 463140 741676 779426 40.25 68.6 1
13:20:50 2023-10-12 372924 368665 92873 90606 138405 144496 143841 142665 119284 119454 124682 124579 140579 140484 401492 427948 1263567 1250258 492824 507901 129271 115481 122779 124719 133030 131062 127225 127756 87771 88747 302168 265228 752151 756328 230876 229077 292994 297320 348600 337126 368081 369871 397025 400714 382472 426452 911780 961657 576096 482990 315068 307685 363948 360205 386441 394714 406146 410335 460017 463932 750300 778250 40.25 68.6 1
13:20:51 2023-10-12 369340 368706 92809 90747 138994 141223 144211 142401 122290 119289 124561 124579 141323 141047 401492 430526 1269108 1259554 493420 507901 129360 115448 122948 124685 132797 131053 127164 127783 87531 88845 302168 265150 752338 749924 230533 229932 292378 296973 348600 337670 366131 372561 397061 401316 380759 424190 911817 966663 582761 488280 314845 309251 363984 360785 387912 391259 404249 410371 462728 465245 742801 778250 40.25 68.6 1
13:20:52 2023-10-12 369925 368736 94837 90445 139224 143917 144309 141745 122392 118857 124717 124051 140843 139840 401201 435389 1259370 1248117 494618 507756 129364 115892 122948 124996 132697 131350 126920 127960 87228 88784 302168 266172 746380 755743 230856 229218 292653 297789 348600 336476 367822 369835 396795 400718 381900 423426 913210 960297 577486 483318 313738 307650 364093 360495 386169 394437 403608 411243 460053 460730 749732 778838 40.25 68.6 1
13:20:53 2023-10-12 369187 368961 92937 90760 138887 144329 144075 142468 122239 119488 124682 124612 140872 140484 402345 431377 1269071 1261383 493384 508655 129537 115448 122948 124719 132797 131053 127198 127783 87531 88784 305198 265044 751728 750987 230892 229932 293511 297789 346134 337670 365068 372036 396052 401388 380795 424221 913790 970812 565499 487588 314472 306292 363836 360857 387948 391808 405571 411534 463381 463465 747210 778838 40.25 68.6 1
13:20:54 2023-10-12 369673 369528 93127 90654 139091 141354 144543 142770 119511 119119 124891 124446 141294 140255 401310 434096 1262634 1242875 492375 507648 129632 115686 122863 124719 132672 131228 127136 127790 87260 88877 302168 267035 749644 752475 230533 230487 293959 296879 347452 337126 366682 369907 399307 403686 382237 424264 913210 956158 574707 484417 316190 306257 363398 363448 387330 393606 403813 410298 463318 465282 754177 781749 40.25 68.6 1
13:20:55 2023-10-12 369889 368929 92877 90731 138864 140631 143943 142968 122426 119620 124734 124751 140813 140604 401456 433453 1272713 1254785 487565 509106 129630 115799 123117 124685 133294 131053 127130 127893 87771 88926 302168 266026 750018 752398 231074 229720 295787 295722 346964 339226 368119 369835 396759 404824 381865 423889 919720 963072 582761 485791 313702 310273 360663 360857 390215 393534 404177 407769 463709 463501 747136 781675 40.25 68.6 1
13:20:56 2023-10-12 374655 369040 92937 90852 138664 141324 143774 142896 119218 119918 124578 124956 140774 141011 401419 432831 1269864 1245492 487529 508978 129186 115686 123117 124685 133294 131053 127130 127749 87531 88812 302168 265796 752462 756849 231180 229183 296210 297225 347107 337634 367234 369206 395800 404255 383319 426371 915048 953988 575095 482489 313666 309051 360988 360893 387912 395548 404819 408417 464364 462779 749696 782821 40.25 68.6 1
13:20:57 2023-10-12 372517 370038 92873 90885 138293 141324 143774 142930 122222 120055 124526 125023 140774 141208 401419 429494 1281669 1260714 487373 507720 130076 115699 123954 124585 133499 130949 127415 127613 87835 88719 302168 264342 765974 753506 231129 228827 295966 297680 345543 338655 366131 369691 395728 403403 382472 424522 917103 966590 574707 484724 312458 309086 360988 360713 387984 393847 405461 407805 459944 465282 741676 780531 40.25 68.6 1
13:20:58 2023-10-12 369925 369220 92809 90786 138366 140768 143774 142665 122290 119654 124734 124990 140774 140912 401419 433052 1270872 1249970 486801 507865 129630 115686 122948 124685 132927 131053 127130 127872 87531 88812 302168 265682 747811 753538 231576 228988 295100 297471 346620 336582 368377 372000 395764 403686 380759 423462 917103 954699 576096 486172 312714 308186 360736 360857 385554 394160 405461 409031 464036 462478 746569 781675 40.25 68.6 1
13:20:59 2023-10-12 369354 368956 92937 90720 138961 140828 144470 142727 119381 119483 125065 124770 141097 140407 402162 429973 1272575 1261346 493212 508351 129626 116019 123202 124963 132797 131053 127130 127777 87563 88958 302168 265044 749028 750455 231216 229218 293475 297392 345614 338144 366682 372825 399039 401316 383862 424522 913717 969439 574305 488280 313702 306685 364093 360821 387876 391773 406146 411534 462691 462744 744946 780385 40.25 68.6 1
13:21:00 2023-10-12 369296 369156 92873 90727 138483 140631 143943 143067 122426 119654 124648 124870 140821 140648 401456 433007 1269034 1252111 489024 507865 132621 115799 122610 125063 132639 131328 126920 127960 87471 88751 302168 265420 749956 754186 231937 229183 295100 297753 346620 336111 368377 372561 396687 403686 383319 423462 917103 957474 574707 487588 312678 308151 363030 360857 385554 393284 409042 409717 464438 463641 745900 783724 40.25 68.6 1
13:21:01 2023-10-12 370031 368785 93096 90753 139173 140728 144343 142770 119463 119620 124821 124790 141166 140473 401419 431038 1269071 1262778 493770 508619 129719 115799 123117 124719 133294 131053 127164 127872 87563 88812 304447 265526 752584 750298 231180 230093 292378 297536 348847 338108 366682 373088 397061 401316 381865 424227 914400 966590 581704 488974 314845 307220 365051 360785 387912 392084 405140 411534 462691 465282 742764 778801 40.25 68.6 1
13:21:02 2023-10-12 371496 368965 93194 90561 139427 144307 144743 142377 122527 119255 124856 124460 141017 140186 402060 433079 1259703 1249080 495174 504684 129626 116019 122948 124996 132697 131420 126994 127824 87651 88715 302168 265686 747627 754567 231018 229183 292405 297536 347142 336547 367234 369871 399307 400960 382487 423390 913210 957511 576096 484724 313702 306257 364866 362935 386677 394160 406146 412154 462633 461376 751467 780531 40.25 68.6 1
13:21:03 2023-10-12 373313 368884 92809 90731 139039 144504 144407 142468 122493 119537 124717 124579 140970 140351 401492 432729 1268962 1253893 491811 508619 129715 115720 123202 124685 133164 131053 127340 127783 87595 88877 302168 265420 753096 753538 230497 229897 294443 296483 346620 339679 366095 369763 397061 403403 383081 424522 917427 965225 572795 481844 315137 307650 363030 360785 390215 394714 405571 410262 460017 463501 751932 778213 40.25 68.6 1
13:21:04 2023-10-12 375447 369521 92681 90913 138371 141519 144037 143190 119349 119781 122948 124890 141063 140905 401310 432899 1270730 1246851 487382 509338 129626 115686 123117 124719 133432 131385 127381 127926 87595 88845 302168 265755 751972 756885 231018 229183 296002 295901 347386 338144 366682 369502 396394 404539 383319 425766 914400 954699 579379 481772 313702 308186 360699 362935 387948 392923 406146 408381 464693 465245 749166 782858 40.25 68.6 1
13:21:05 2023-10-12 372552 368661 92809 90727 138791 140734 143808 142434 122290 119654 124769 124579 140970 140582 401492 428779 1266261 1250258 491112 504972 129537 115640 123033 124685 132831 131053 127340 127749 87715 88812 302168 264196 750770 755743 231180 229218 293674 297789 347615 338144 367822 369799 397061 401316 383081 423426 913717 960998 580266 482903 314401 308116 362849 360169 387294 394714 406146 410007 459692 464333 753497 780903 40.25 68.6 1
13:21:06 2023-10-12 373313 369377 92903 90790 138846 141223 144130 142795 122426 119654 124648 124990 140774 140617 401201 433417 1269034 1250258 488987 508329 129988 115766 123202 124719 133198 131053 127374 127960 87563 88845 302168 265796 749766 748170 231937 229183 293880 297716 347142 336582 367822 372825 396687 403403 382778 423426 917103 957474 584170 487588 312714 311407 363030 360857 385554 392430 405461 409972 463318 460730 741347 782858 40.25 68.6 1
13:21:07 2023-10-12 369345 368965 92937 90602 139192 144390 144037 142302 122290 119420 124769 124579 141038 140351 401492 431681 1269034 1257692 494618 507865 129894 115859 123550 125102 133432 131293 127415 127824 87743 88747 305198 265902 752216 751978 230497 229897 293657 297753 348847 338097 369276 373088 397061 401281 383862 424227 917109 969439 574305 488280 315292 306935 365051 360821 387912 391808 403644 412154 463381 465282 742434 779389 40.25 68.6 1
13:21:08 2023-10-12 370931 368078 93065 90790 138782 140734 144041 142797 122256 119415 125065 124870 140970 140582 401456 436453 1271811 1254822 490067 509411 129360 115799 122779 125010 132764 131053 127008 128028 87315 89031 303233 267539 752132 752051 231576 229218 294178 297507 348751 338144 368230 372036 396988 403686 382201 424522 917103 961035 571927 487588 313702 308116 360736 363961 387984 392430 404213 409935 463389 465245 741908 784043 40.25 68.6 1
13:21:09 2023-10-12 369880 368992 92937 90855 138984 144294 144141 142434 122324 119381 123119 124756 141524 140302 401310 432527 1268888 1257119 494618 508924 129894 115733 123117 125063 132797 131420 127374 128378 87771 89056 302168 265796 752216 752051 230533 230471 293226 297789 346620 338655 367708 369907 396052 403119 384134 423246 911780 970812 576096 485484 315137 306935 363836 360857 390766 392430 405571 411243 464036 465203 747002 780531 40.25 68.6 1
13:21:10 2023-10-12 369853 368965 92924 90764 138782 140768 143808 142665 122459 119654 124682 124784 140970 140617 401492 434096 1272787 1255715 486557 509899 129537 115640 123287 124719 133106 131053 127340 128166 87563 88877 302168 266739 750630 751519 231216 229218 294122 295901 348470 338726 368230 369943 396795 402830 384134 424522 918440 963109 576096 486208 313702 308116 360988 362935 390215 393606 404855 408454 462668 464877 748122 785401 40.25 68.6 1
13:21:11 2023-10-12 374604 369368 92937 90786 139127 140928 144211 142761 119414 119483 123174 124579 140970 140582 401492 432707 1268696 1253893 491811 507865 130608 115448 124415 124619 133599 131053 127585 127572 87715 88845 302168 265150 753290 754640 230497 229254 294229 297753 348354 339715 368230 369799 397061 403403 382741 422951 913210 969439 578876 482562 316190 307650 363948 360857 390766 394714 405283 410298 463709 465208 752388 779426 40.25 68.6 1
13:21:12 2023-10-12 371987 368992 92681 90951 138366 141781 143541 142963 122256 119688 124561 125023 140774 141011 401456 430396 1280116 1258399 486075 509015 129804 115686 123565 124685 133415 131053 127585 127572 87867 88691 301143 264378 763538 753651 231216 228472 296002 297753 345543 338690 366682 369943 395764 402836 383009 422721 917140 966663 592254 485534 314845 309812 363148 360605 387840 393427 405425 408886 459836 465794 745370 780531 40.25 68.6 1
13:21:13 2023-10-12 373174 368697 92873 90727 138970 140828 143774 142434 122459 119454 124474 124579 141097 140582 401492 428783 1263567 1250258 491737 508351 129537 115799 123033 125010 132797 131420 127164 128289 87715 88877 300171 264670 747047 755743 230856 229218 293511 299582 345614 336618 368081 369871 396795 401281 383319 423426 913030 960297 582761 484344 313702 307650 364608 360821 386405 394160 403644 411571 463381 460730 747541 779389 40.25 68.6 1
13:21:14 2023-10-12 370142 369512 92873 90822 138873 140895 144003 142968 122426 119571 124613 124612 139212 140724 401201 435275 1274387 1253538 488877 507720 129537 115699 123432 124963 133097 131053 127340 127749 87563 88845 300171 265499 750645 754070 231937 228988 294479 297428 348847 338144 368341 369835 396079 403686 380759 423462 915769 953315 577486 482903 312969 309086 360663 360857 387330 392923 405461 408742 461624 463859 746841 782858 40.25 68.6 1
13:21:15 2023-10-12 372353 368961 92937 90760 138984 144496 143841 142468 122527 119654 124648 124784 140774 140582 402345 429724 1263567 1250258 494618 507901 129448 115799 122948 124752 132764 131053 127164 127872 87531 88845 301143 265719 750381 755743 231216 229218 293269 297789 346620 336618 367269 369871 397061 400999 383319 423426 912562 959618 576096 484760 314179 307650 365087 360893 386749 394160 404213 412190 461948 463896 750400 779426 40.25 68.6 1
13:21:16 2023-10-12 370668 368705 92931 90720 138903 140925 144173 142828 119349 119552 123053 124856 141097 140442 401136 436453 1269071 1252111 490193 508456 129448 115912 122779 125130 132764 131498 127225 128625 87164 89153 300171 267496 747728 752051 231576 229254 295100 297897 348787 338144 366095 372036 396795 403686 382201 424522 916417 955556 571927 487588 313702 307685 363030 363704 388020 392466 404855 409972 464367 463501 741945 784043 40.25 68.6 1
13:21:17 2023-10-12 374272 368406 92937 90918 138608 144465 143808 142698 122290 119571 124682 124903 140872 140814 401492 433165 1267160 1242801 486629 509899 129541 115686 123033 124752 132927 131053 127164 128166 87563 88845 302168 266172 748564 756849 230104 230290 295758 297261 347737 337634 366975 369242 399039 402830 383319 423353 914437 957584 582761 481468 316715 310090 360808 363486 387659 395234 404849 408922 466009 462962 755869 783822 40.25 68.6 1
13:21:18 2023-10-12 372517 368961 92937 90760 138612 141126 143907 142727 119429 119654 124821 124784 140872 140617 400525 432836 1280079 1255715 485768 509411 129804 115448 123565 124685 133231 131053 127619 127572 87747 88723 302168 265150 763026 752051 231216 229183 295057 296483 348354 339679 368230 369907 397061 402865 381936 422951 919128 963826 581351 485827 315292 307900 360699 360857 390215 393606 404213 407805 464036 468107 747321 781749 40.25 68.6 1
13:21:19 2023-10-12 373643 368410 92873 90760 138791 144461 144582 142434 122324 119654 124682 124579 140774 140386 401492 429599 1268696 1253426 491774 507489 129898 115653 123887 124619 133407 130949 127170 127824 87531 88877 302168 265420 754720 755617 230249 229897 293638 297753 346620 339715 369128 369799 396795 403119 383081 424522 911744 963862 578876 481844 314658 307650 363066 360785 389940 394714 405571 410298 460017 463537 754793 778250 40.25 68.6 1
13:21:20 2023-10-12 369925 368972 92839 90918 138487 141090 143545 143166 122290 119654 124509 124784 140825 140661 401172 430432 1277322 1255715 485768 507865 129719 115448 123531 124719 133323 131053 127796 127572 87715 88723 302168 264670 768584 752435 231216 228827 296354 297507 345578 338690 366131 369907 395207 403686 383045 424522 917103 966663 578876 484760 312749 309555 360988 360785 388020 393606 405497 408742 460053 463501 745203 780568 40.25 68.6 1
13:21:21 2023-10-12 373716 368401 92935 90687 138996 141452 144071 142795 119349 119518 122951 124684 141063 140442 401310 427787 1267160 1250258 490415 507865 129894 115733 123117 124719 132797 131053 127374 127749 87803 88901 302168 264109 760714 755743 230856 229254 294479 297464 345059 336618 367822 369907 397061 400999 381632 423462 913210 961657 580266 484038 314401 308151 364756 360785 386441 394437 403608 411571 460053 463896 749732 778838 40.25 68.6 1
13:21:22 2023-10-12 369354 369260 92937 90602 139231 144329 143613 142468 122324 119454 124682 124579 140774 140351 401492 430396 1269071 1261383 492338 507938 129537 115448 122948 124719 132831 131053 127164 127783 87563 88691 299197 264931 750995 749924 231054 229932 292370 297789 348600 338144 366975 373088 397025 401352 381900 422721 914437 965225 580266 488627 313189 307900 365051 360461 387695 392145 409042 411897 462583 465172 744309 781496 40.25 68.6 1
13:21:23 2023-10-12 372480 368517 93096 90690 139077 144289 144275 142336 122324 119454 122948 124684 140872 140690 401492 433043 1261457 1248192 494618 509142 129360 115640 123033 125097 132797 133109 127164 127927 87531 88877 302168 265608 749503 755780 231216 229254 293511 297464 346655 336653 368117 369907 398822 401316 383319 423462 913210 960297 580266 484724 315292 307685 365124 360893 386749 394437 404213 412190 464693 462478 747541 779426 40.25 68.6 1
13:21:24 2023-10-12 368186 369781 92877 90602 138786 144294 143808 142468 122493 119488 124717 124579 140774 140386 401492 430490 1269108 1261383 493212 508388 129537 115481 122948 124719 133106 131053 127198 128200 87563 88845 302168 264670 751972 749924 231252 229254 293546 297428 345614 337670 366424 373088 396795 401948 384259 425581 917650 969292 573317 488974 314036 309397 364572 360677 387804 392359 404213 411534 463381 463140 744799 778250 40.25 68.6 1
13:21:25 2023-10-12 372517 368410 94841 90507 139449 140437 144309 141974 122561 119138 124925 124203 141073 139695 401492 435529 1258948 1248192 493806 507901 132673 115833 122779 125061 132764 133364 127042 128028 87411 88877 296284 265764 743521 755780 231054 229932 294692 297789 346098 336618 367305 369871 397061 401316 383319 423462 912562 960297 584170 484381 313738 308151 364608 360893 386441 394714 403608 412227 463709 463277 749668 779426 40.25 68.6 1
13:21:26 2023-10-12 369031 368701 92809 90822 138791 141223 144270 142761 119381 119415 124891 124803 141097 140477 401346 432967 1270767 1253538 488987 509179 129541 115607 122863 125102 133131 131053 127164 127927 87595 88784 302168 265310 751437 748170 231973 229218 295522 297789 346620 336111 367269 373088 396398 403403 382508 423426 917103 957511 576096 487588 313225 308151 363030 360893 385590 392466 405497 410335 463318 460730 746261 782266 40.25 68.6 1
13:21:27 2023-10-12 369997 368410 93065 90445 139173 144189 144309 142008 122527 118891 124925 124170 140877 140261 401492 433165 1256238 1246416 493806 509899 129364 115833 122779 125097 132764 133329 127164 127927 87531 88877 302168 265796 747627 754070 231252 230029 294486 297789 347422 336653 367269 369907 399689 402234 382508 423426 913210 957547 574707 484760 313738 306292 364608 362935 386749 393883 406918 411897 465204 463896 750733 782609 40.25 68.6 1
13:21:28 2023-10-12 369187 368522 92903 90790 138652 140895 144139 142468 122426 119688 124648 124612 140774 140533 401492 434096 1272787 1253930 490156 509120 129448 115833 122863 124719 132764 133237 127198 127994 87563 88877 302168 267414 753280 750987 231252 229289 294479 296031 348751 338180 367969 372036 397061 402549 382778 424221 915769 961071 581351 486898 313702 308116 362849 363704 388020 392466 404249 410298 463425 465282 744418 784043 40.25 68.6 1
13:21:29 2023-10-12 373313 367883 92937 90760 138782 144531 143841 142698 122324 119571 124717 124612 140970 140351 401492 435529 1263567 1242875 492338 509015 129537 115833 122948 125094 132831 133329 127164 128028 87595 88909 302168 266592 743939 754070 230497 230684 295135 296519 348751 337670 366975 369943 396347 404824 383049 426223 915659 959277 572354 483172 317317 308960 363030 363595 387731 394016 404849 410152 463318 463859 754140 782821 40.25 68.6 1
13:21:30 2023-10-12 371973 369296 93065 90889 138950 140701 144041 142761 119364 119654 124648 124751 140970 140547 401136 435534 1272750 1255715 487639 509142 129715 115607 123117 124685 133198 131053 127551 128166 87807 88845 305198 265984 751314 752051 231576 229897 295021 296354 347701 339715 368230 372036 396795 402830 381900 424522 919091 963826 576096 486898 314179 308151 360988 362935 390766 393606 404213 408417 462993 465531 744087 783414 40.25 68.6 1
13:21:31 2023-10-12 371987 368661 92937 90760 138980 140734 144241 142434 122493 119620 124891 124579 140970 140120 402345 433757 1263493 1242838 492375 509862 129537 115833 122948 125063 133198 131328 127374 128105 87595 88877 302168 266739 744172 754603 231490 230103 293084 297536 347452 337220 370326 369763 400145 402302 382903 427548 913099 958903 584170 485447 314179 309324 365124 363704 387566 394714 404874 412774 466009 461376 749135 781121 40.25 68.6 1
13:21:32 2023-10-12 369591 368961 92937 90822 138984 141159 144041 142896 122493 119688 124891 124990 140940 140582 402345 434096 1272750 1254822 490415 509374 129537 115866 122948 125130 132764 133364 127042 128418 87563 89153 302221 267304 748508 752051 231937 229254 295307 296937 349278 337634 366131 373088 397061 403686 382237 424522 917103 963020 573317 488280 313702 308151 363911 364476 387984 393570 405425 410335 467256 464990 746432 785961 40.25 68.6 1
13:21:33 2023-10-12 369376 369080 93194 90786 139347 140962 144573 142662 119379 119483 124856 124579 141038 140120 401456 432378 1268997 1259296 493071 508619 129715 115892 123117 124977 133198 131053 127374 127960 87747 88877 302168 265608 752707 752051 230856 230648 293638 297789 346655 338655 367969 371773 399452 403119 381865 424221 913071 970812 570983 485827 315173 307185 364093 360893 390215 392430 404996 411571 464036 465566 748507 779426 40.25 68.6 1
13:21:34 2023-10-12 369853 368956 92873 90885 138984 140634 144130 142871 122493 119654 124682 124784 140911 140617 401492 435671 1272787 1255715 489024 509862 129715 115607 123498 124719 133231 131053 127585 127995 87715 88999 305198 266739 748408 751477 231576 229254 295307 296354 347773 339679 368230 372036 396795 402830 380759 424221 917067 965606 574707 485952 316190 310273 360880 363375 390106 393427 407301 408561 466302 464698 746003 783414 40.25 68.6 1
13:21:35 2023-10-12 373415 368401 93065 90687 139204 140701 144037 142665 122493 119571 123033 124790 140970 140351 401492 432971 1268962 1252074 491811 508619 130072 115640 123565 124685 133231 131053 127585 127572 87595 88845 302168 265526 764577 753538 230856 229897 294229 297753 348847 339715 367708 369835 399307 403403 381597 422951 913210 968068 585579 483281 316415 307185 364462 360893 391042 394437 404996 410298 464036 465280 749696 779389 40.25 68.6 1
13:21:36 2023-10-12 371454 368697 92937 90885 138950 141126 143841 142698 122290 119654 124682 124579 140872 140484 400852 433048 1278228 1255715 485387 507865 129715 115448 123202 124685 133415 131053 127585 127538 87715 88691 302168 265150 752613 752051 231216 229218 295264 297219 348737 339429 368046 369763 396880 405680 384950 423404 919635 965754 574707 486172 315292 307900 360699 362935 389997 394160 407012 407841 464693 464591 747025 781712 40.25 68.6 1
13:21:37 2023-10-12 373670 369260 92937 90760 138996 140701 144141 142468 122459 119537 124682 124579 140970 140484 401456 430396 1267160 1251147 490378 507901 130072 115414 124073 124480 133448 130688 127762 127151 87715 88537 302168 264483 753791 754640 230856 229897 294479 297789 345059 338690 367234 369835 397061 403119 383081 423353 911744 961035 575749 481844 314401 307650 363030 360205 387984 395270 406146 410298 459981 463465 752924 781347 40.25 68.6 1
13:21:38 2023-10-12 375180 368678 92931 90819 138379 141187 143943 143166 122459 119518 122811 124890 141106 140867 401492 433007 1270008 1248988 486801 508619 129537 115640 122948 125188 133432 131053 127462 127783 87531 88784 302168 265613 749017 756849 231216 229183 295093 297261 347142 337634 368081 369799 395800 403686 383319 423462 915769 954025 580266 482526 313225 309121 360699 360893 387912 392923 405461 409031 464693 463859 749335 782858 40.25 68.6 1
13:21:39 2023-10-12 371728 368956 92941 90822 138984 144430 144075 142468 119023 119571 124648 124612 140774 140449 401492 431463 1258056 1249370 493384 507865 129271 115833 122863 124719 132764 131236 127164 127994 87531 88845 302168 265902 745748 755743 231216 229254 294201 297789 348354 337634 368341 369871 397061 401352 382776 423462 911744 961657 578876 482903 315741 310127 363144 359917 386605 394643 406110 410152 459836 463714 753608 780347 40.25 68.6 1
13:21:40 2023-10-12 371459 369512 92937 90760 138483 141257 144343 143067 122392 119537 124648 124784 140723 140737 401164 432971 1268962 1250258 487565 507901 129364 115607 122948 124719 132927 131053 127130 127783 87563 88691 302168 265232 759416 753538 231775 228827 295100 297507 346655 336582 368412 372036 396723 403686 381294 423498 917140 955410 582408 486898 312714 309086 363030 360893 386133 394437 405497 409972 464036 460730 746077 781712 40.25 68.6 1
13:21:41 2023-10-12 369961 369260 92877 90760 138478 144311 143943 142968 122290 119454 124682 124612 141008 140447 401492 432326 1256238 1248446 494266 507901 132613 115833 122779 124924 132927 133329 127130 127994 87531 88845 302168 266172 749249 754640 231216 229897 293064 297789 347666 338619 370589 369618 399689 402231 382669 426941 913136 959277 570983 484577 314036 309178 364608 363448 386749 394437 405637 412044 463283 462095 750795 780531 40.25 68.6 1
13:21:42 2023-10-12 371195 368817 92937 90793 138366 144465 144282 142468 122256 119488 124682 124612 140774 140449 401492 434096 1272787 1253930 490415 508619 129537 115720 122948 124719 132797 131053 127164 127872 87531 88877 302168 267340 744440 750832 231216 229254 295100 295614 348787 338655 368230 372036 397061 402830 383049 424522 917067 963826 572354 486208 313738 308116 360772 363448 390215 393606 404855 409067 463354 466013 744983 784007 40.25 68.6 1
13:21:43 2023-10-12 373980 368961 92681 90918 138608 141290 143613 142797 122256 119688 124648 124990 140774 140814 401172 433079 1269071 1246416 487602 508619 129537 115607 123033 124719 132797 131053 127164 127872 87771 88958 302168 266961 748156 756218 231109 229113 294914 296663 349838 338477 369276 369763 397061 402549 383319 423353 917109 957511 580266 481431 315654 308116 360519 363230 387948 394714 404996 409031 462957 465282 753605 782821 40.25 68.6 1
13:21:44 2023-10-12 371195 368401 92681 90793 138786 140768 143841 142468 122459 119537 124682 124612 140774 140484 400852 432362 1278221 1255715 485768 509142 129804 115448 123498 124685 133231 131053 127585 127811 87747 88845 302168 264670 752200 752051 231216 229183 295057 297716 345578 339202 366131 369943 396128 401636 383045 424522 918440 966663 574707 485484 313738 309121 360988 360497 387731 393909 408386 408597 459908 464407 741835 783724 40.25 68.6 1
13:21:45 2023-10-12 374650 368817 93032 90789 138994 144461 143812 142468 119381 119552 122916 124579 140774 140582 401456 427845 1268696 1250258 490415 505008 129448 115448 123033 124685 132797 131053 127198 127783 87595 88691 301143 264027 750683 755743 231054 229254 294229 297789 347861 338690 367787 369835 397061 402553 383081 426829 911780 955593 578876 482562 315741 307900 363948 360749 387948 392888 403644 410335 460017 465282 751319 778250 40.25 68.6 1
13:21:46 2023-10-12 372252 368992 92809 90760 138401 144329 143841 142468 122290 119654 124682 124646 140774 140617 401492 429756 1275500 1263215 491001 507901 129537 115481 123117 124719 133198 131053 127496 127783 87747 88845 304734 264825 753688 750987 232370 229218 294201 297631 345614 338417 366718 373088 396772 401067 385149 425581 917109 965116 584170 488974 314845 308010 363802 360641 387912 392395 405461 411571 462728 464990 744956 778213 40.25 68.6 1
13:21:47 2023-10-12 369956 368992 92937 90687 139198 144224 144175 141974 122324 119255 124717 124493 140843 140386 401492 433084 1258808 1249080 493770 509899 132731 115686 122948 124719 132797 131053 127130 128105 87563 88877 302168 265796 749376 755743 231216 229932 293511 297789 347422 336618 367822 369943 399740 401352 383049 423426 913104 957547 574707 484760 313738 307185 364866 362935 386713 394437 406146 412190 462633 461771 750400 780531 40.25 68.6 1
13:21:48 2023-10-12 372517 368706 92937 90822 139066 144583 144343 142770 122392 119571 124717 124612 141190 140207 401492 432362 1267160 1254822 492511 508655 129453 115481 122948 124752 133306 131053 127164 127783 87563 88845 302168 265649 752951 754505 230608 230309 295937 297608 347035 340050 368716 369655 398916 403686 382741 424522 911780 968497 563300 482526 315137 307685 363579 360893 390824 392923 405571 410298 463381 464877 753720 779426 40.25 68.6 1
13:21:49 2023-10-12 374085 369001 92809 90855 138371 141126 143841 142797 119250 119688 124509 124990 140774 140814 401492 433147 1269071 1242838 488331 508655 129541 115448 123033 125010 132935 131053 127164 127783 87595 88877 302168 265902 749270 756885 230462 229254 296408 296843 347452 338144 366682 369242 397025 402549 380759 425544 914437 957584 574707 481468 315741 308151 360542 362935 387948 395719 405962 408777 465204 464470 754793 782711 40.25 68.6 1
13:21:50 2023-10-12 369817 368776 92806 90852 138541 141748 143309 142930 122121 119722 124648 125168 140901 141529 400852 430219 1277322 1258915 485965 507901 129719 115448 123565 124685 133306 131053 127585 127783 87715 88751 302168 264670 752016 751365 231252 229254 296771 296843 346655 339441 366131 372036 395836 402549 383045 424522 917140 966627 578876 485520 313738 309121 360988 360857 388020 393606 404819 408454 462691 464550 747321 779463 40.25 68.6 1
13:21:51 2023-10-12 373215 368706 92873 90905 138371 141029 143774 142930 122121 119722 124561 125023 140745 141011 401492 433111 1269071 1249080 487602 509142 129541 115640 123033 124752 133319 133086 127198 127927 87627 88845 302168 265420 751850 756314 231612 229218 296354 297753 347422 338417 368412 369835 395876 403686 384296 428462 918376 956486 570983 483135 315292 309449 360952 362790 387731 395827 405497 409067 461948 461447 750511 782564 40.25 68.6 1
13:21:52 2023-10-12 372252 369256 92869 90951 138401 144430 144037 142795 122290 119688 124595 124903 140740 140617 401492 429179 1276406 1263215 490341 507865 129626 115448 123117 124719 133139 131053 127462 127783 87595 88784 305516 264967 752582 750987 232534 229218 294443 297428 348354 338690 366682 372036 396394 402553 383116 423055 917177 966700 582761 486898 312275 309590 363691 360821 388020 394160 405569 410335 462691 465940 744675 779463 40.25 68.6 1
13:21:53 2023-10-12 369624 368701 92873 90760 138791 141193 143841 142468 122290 119654 124648 124817 140774 140617 401492 433120 1270872 1252111 489024 507901 132696 115799 122779 125097 132797 131053 127198 127994 87747 88877 299197 265755 748847 755655 231759 228972 296354 297572 347523 336440 369047 372979 396736 404147 384913 428157 917067 956761 581351 487588 315292 311556 362812 362935 386677 394437 405533 410007 464693 463859 747321 781712 40.25 68.6 1
13:21:54 2023-10-12 367597 369776 92937 90727 139188 144496 144275 142763 122459 119620 124821 124784 140970 140582 401456 430477 1269071 1261346 494266 507865 129626 115686 123033 124719 133164 131053 127428 127872 87715 88845 302168 265420 751972 750987 231541 230254 293959 297428 346620 338346 366682 373616 399307 402481 381865 425427 914400 971500 574185 488627 314658 307615 365124 360857 387948 392359 407012 412481 463782 466600 748562 782609 40.25 68.6 1
13:21:55 2023-10-12 368517 368665 92937 90885 138950 140995 143808 142434 122426 119620 124734 124579 140774 140547 401456 435615 1270767 1253893 490415 510223 129715 116052 123117 125308 133214 131603 126994 128488 87683 89333 302168 267686 746363 753081 231759 229826 295307 297356 349278 338370 369128 372825 396759 404824 382778 424522 918754 962392 581351 488280 314179 308151 363543 364476 387984 393570 405425 410298 465383 463501 744909 784043 40.25 68.6 1
13:21:56 2023-10-12 371459 368406 93065 90822 139289 141290 144336 142434 122527 119503 124891 124579 140970 140351 402630 432971 1269034 1257504 493914 508978 129715 115833 123287 124977 133198 131420 127551 127960 87715 88845 302168 265902 752094 753117 230497 230613 293638 297789 349590 338619 368230 373088 397423 403083 381900 423515 915659 973324 573317 488096 317091 309834 364905 360713 387840 393079 406036 411970 464219 467261 749335 779389 40.25 68.6 1
13:21:57 2023-10-12 372517 368642 93194 90694 139042 144592 144683 142434 122493 119483 124891 124460 141038 140120 402060 434096 1261494 1244644 493806 509106 130185 115833 123033 125097 132797 133422 127130 128591 87563 89121 302168 266928 745650 754603 231576 231169 294407 296937 348715 338108 367269 372036 397755 403686 383049 423390 913210 957511 572354 485827 315654 307150 364093 363961 387876 394714 404996 411534 463354 462744 754140 781712 40.25 68.6 1
13:21:58 2023-10-12 369817 368409 92941 90822 139196 144395 144141 142468 122459 119454 124856 124546 140970 140449 401456 432326 1267160 1255715 492511 508619 129715 115799 123117 124891 133164 131053 127551 127837 87715 88845 302168 265420 759659 754186 230497 230329 293979 297464 349342 339429 368156 369727 400132 402976 384369 423699 915083 970629 572354 484760 315618 307185 364093 360569 391319 393534 405858 411206 464036 466078 750400 779389 40.25 68.6 1
13:21:59 2023-10-12 373579 368401 92937 90822 138980 140768 143808 142665 122459 119620 124821 124751 140970 140582 401136 435529 1266261 1241881 491570 508619 129537 115833 123117 125329 132797 131420 127340 127994 87715 88999 302168 266366 746906 755117 231216 230648 294692 297753 348715 337599 367269 369907 397494 403686 383049 423390 913210 957511 574707 485791 315654 308960 364093 363961 387912 394714 405571 412190 464693 463932 756093 783649 40.25 68.6 1
13:22:00 2023-10-12 373415 368705 92971 90822 138998 144465 144007 142665 122459 119454 124682 124579 140970 140449 401456 432362 1269864 1252111 491811 507865 130820 115448 124073 124863 133902 130844 127734 127511 87835 88747 302168 265604 758349 756328 231038 229916 293979 297753 347861 340193 368230 369799 399089 403686 383009 424522 913210 968031 572354 482903 315618 307900 363911 362935 391042 394714 405858 410298 463381 468033 751932 780531 40.25 68.6 1
13:22:01 2023-10-12 373679 368661 92809 90918 138401 141159 143774 142896 122290 119688 124613 124784 140774 140582 401456 433079 1268962 1242801 488677 509862 129537 115799 123117 124719 133198 131053 127340 127893 87715 88877 302168 265984 747652 756849 230497 229897 296246 296031 347666 338144 367198 369242 396434 404824 383319 423353 914400 958939 580266 483862 317091 309307 360772 362826 387804 396385 406073 408849 465277 465136 754682 783377 40.25 68.6 1
13:22:02 2023-10-12 369920 368925 92685 90951 138707 142174 143541 142930 122138 120055 124561 124990 140965 141011 401136 430401 1279171 1257504 486039 507901 129804 115481 123287 124685 133423 131053 127551 127538 87867 88691 301143 264724 754045 753117 231576 228827 295021 297789 347861 339715 366646 372036 396673 402795 383081 424522 919780 966663 580266 485791 313702 309086 360627 360785 390215 393606 404213 407805 462728 466600 747210 781121 40.25 68.6 1
13:22:03 2023-10-12 374308 368410 92809 90918 138388 141324 143808 142930 122290 120170 124648 124990 140774 141011 401456 433133 1268658 1246416 488331 509374 129541 115799 123117 125155 132927 131236 127374 127960 87595 88845 305198 265796 747526 756849 231180 229932 296354 297471 347452 338405 370252 369474 396880 405966 384406 425692 918413 957328 576096 483174 314622 309051 360988 362935 387948 396277 407301 408995 462561 463465 751759 785401 40.25 68.6 1
13:22:04 2023-10-12 371537 368956 92681 90951 138371 141815 143541 142963 122138 120055 124613 125023 140579 143675 401456 429832 1278221 1257504 487146 509106 129715 115481 123465 124719 133231 131053 127585 127770 87807 88691 305516 264296 758667 753651 231576 228827 295794 297392 345578 338690 366975 372036 395768 403119 383045 423055 918440 969439 572354 485827 312714 310024 363030 360785 387984 394160 405533 410262 460053 465282 741676 780531 40.25 68.6 1
13:22:05 2023-10-12 370405 368965 92937 90880 138945 140828 145055 142772 122324 119537 124648 124784 140778 140582 401456 433079 1269071 1253930 490415 509374 132754 116026 122779 125303 132764 133585 126927 128357 87678 89235 320256 266854 750441 753808 231830 229755 295164 297572 349099 337930 366646 373088 396795 403686 382487 425544 917067 963020 579942 488280 315741 308045 363030 363961 387912 392466 405140 410298 464693 462779 743854 784007 40.25 68.6 1
13:22:06 2023-10-12 369796 367852 93065 90727 139390 144390 144207 142434 122527 119255 124856 124460 140970 140085 401492 432362 1269034 1259296 493914 508619 129537 115799 123033 124719 133231 131328 127198 127749 87715 88845 305198 265526 751972 752051 230856 230451 294345 297789 347137 339679 367708 369871 399307 403686 381561 423214 911780 970812 574707 484344 315618 310053 364269 362645 391137 394016 406073 411388 464620 466505 751393 783724 40.25 68.6 1
13:22:07 2023-10-12 371987 368965 92924 90889 139163 140728 144143 142770 122290 119454 124648 124579 140813 140652 400852 432791 1281669 1258008 488567 509229 129715 115733 123550 124963 133315 130949 127449 127790 87683 88845 302168 266440 747966 751868 231216 229861 295758 296354 347737 339715 368716 372036 397061 402900 381865 424522 919780 963789 574707 486172 314179 308116 360988 362935 390766 393606 404249 407841 465021 466600 747136 782858 40.25 68.6 1
13:22:08 2023-10-12 373698 367848 92809 90731 139062 144518 143943 142770 122459 119571 124682 124612 140910 140550 401492 429796 1267160 1252074 491461 509106 129987 115414 124139 124685 133729 130962 127796 127743 87807 88784 305198 264670 756876 754070 231018 229932 295100 297789 345578 339441 370552 369546 398822 404039 386590 426941 915807 965754 580266 482721 314993 308010 364057 360749 388020 395548 406146 410043 459872 463501 752998 778838 40.25 68.6 1
13:22:09 2023-10-12 374017 369224 93093 90822 138405 141324 143808 142896 119334 119688 124561 125023 140774 141011 401456 433084 1270909 1249080 487602 509374 129719 115799 123033 124719 133302 131053 127551 127960 87715 88845 302168 266504 751728 756314 231576 229218 296246 297716 347452 338655 369192 369799 396988 402514 381865 426829 917067 954735 581656 482867 315292 309519 362849 362935 388020 393782 405497 409067 461948 465282 749732 783414 40.25 68.6 1
13:22:10 2023-10-12 371755 368697 92941 90918 138998 140995 144007 142434 122375 119620 124682 124784 140970 140836 401456 429116 1263530 1250221 494266 507901 129448 115799 122948 125010 133014 131503 127164 127872 87595 89113 302168 265792 761108 756328 231434 229790 293155 299437 349838 337457 369047 369727 397025 401916 382776 427437 914182 963373 580266 483965 315741 308151 365051 360677 387603 392923 404819 412154 462691 464552 750831 778801 40.25 68.6 1
13:22:11 2023-10-12 369853 368997 92937 90822 138703 140668 143808 142564 122205 119571 124734 124784 140980 140617 401456 432362 1269071 1252111 488987 504972 129271 115833 122948 125063 132797 131053 127462 127872 87563 88877 302168 265420 754003 754107 231973 229218 295343 297183 347422 336618 369228 372825 396759 403686 381900 425930 917103 956085 589613 487588 313225 309086 363030 360533 385882 394186 409624 410007 464583 463968 746459 783724 40.25 68.6 1
13:22:12 2023-10-12 369884 368406 94837 90602 139585 144224 144509 141974 122527 118891 124925 124170 140970 139660 401492 433079 1259703 1250415 495564 508815 129626 115926 123117 125202 133097 131603 126994 128420 87683 89056 302168 266172 746365 755743 231216 229932 294158 297248 346584 337362 368932 369907 398822 401913 380759 423498 913210 961657 580266 484724 314436 308151 363246 360893 387294 394714 404249 412811 464036 461412 749570 778801 40.25 68.6 1
13:22:13 2023-10-12 370405 369260 92873 90918 139134 141159 143937 142797 122375 119654 124648 124784 140808 140582 401492 433007 1270909 1253930 488987 507901 132570 115866 122779 125336 132731 133550 126920 128329 87439 89060 302168 266657 740030 754186 231973 229254 295379 297146 348847 336618 369228 372036 396673 403471 384259 428767 920375 956560 573317 486751 315068 309630 362704 362790 386497 394607 405497 409682 464693 463896 746915 783377 40.25 68.6 1
13:22:14 2023-10-12 368705 368929 92937 90855 138980 141257 144041 142501 122290 119654 124682 124612 140740 140582 401492 429228 1270909 1263178 492861 508388 129537 115640 123117 124719 133106 131053 127374 128200 87595 88845 305516 265232 747915 750455 231973 229932 293959 297428 346655 338655 367269 373616 396052 402517 381936 423390 915732 969439 580266 488974 313666 307220 364608 360893 387984 392430 405461 412482 463709 463501 744418 778801 40.25 68.6 1
13:22:15 2023-10-12 369925 368377 92873 90822 138864 141085 143943 143166 122205 119688 124682 124903 140626 140692 401492 432702 1269071 1250258 488294 507865 129541 115640 123117 124719 133202 131053 127198 127783 87563 88845 302168 265420 762277 754505 231723 228972 294878 297608 347279 336476 368528 373543 396808 403579 383247 423462 917103 956834 570983 488826 315292 308151 363030 360893 385554 393606 405425 410298 463318 460730 742801 782266 40.25 68.6 1
13:22:16 2023-10-12 369354 368410 92941 90760 138975 144294 144141 142434 122290 119255 124856 124493 140970 140351 401492 430508 1269071 1259517 493914 507865 129537 115607 123033 124719 133106 131053 127164 127660 87715 88845 302168 265200 751484 750987 231216 230290 293994 297428 346655 338655 367708 372561 396312 403119 381900 424221 913753 970812 581351 487588 315173 307185 364608 360893 390215 392430 405313 411278 463818 466344 747118 781496 40.25 68.6 1
13:22:17 2023-10-12 371195 369260 92937 90855 139196 144496 143613 142665 122290 119654 124682 124612 140774 140617 401492 433453 1275500 1254822 487639 509083 130288 116019 124039 125102 133348 131018 127326 127735 87835 89023 302168 266657 764574 752014 231216 229897 295472 296598 349342 338441 368752 372561 397061 402865 383049 424300 919780 962392 580266 487243 313738 308151 362885 363961 390215 393606 404855 410008 463389 467444 744983 784007 40.25 68.6 1
13:22:18 2023-10-12 372018 367892 92945 90826 139077 144496 144041 142468 122493 119454 124717 124612 140872 140351 401492 432398 1267160 1253930 491811 508747 130035 115799 122948 124752 132797 131053 127198 128200 87563 88877 302168 265420 748940 752439 230533 230254 294122 297789 347422 340504 366682 369871 399039 403686 383116 424559 915659 968497 573317 483135 315509 308045 364057 362790 391246 395755 406073 411060 462691 465602 752388 779426 40.25 68.6 1
13:22:19 2023-10-12 369889 369516 92809 90951 138086 141684 143708 142963 122256 119982 122776 125201 139269 141569 401310 429950 1280039 1259221 487720 507720 129983 115799 123802 124719 133448 131053 127619 127756 87900 88751 301143 264670 753679 752051 231470 229042 296246 297789 346098 339476 366975 372036 395800 403686 383924 423390 919128 969439 570983 486208 313481 310095 362774 360821 388020 394437 405569 409682 462691 464877 742801 781121 40.25 68.6 1
13:22:20 2023-10-12 372924 368706 92937 90880 138405 140801 144683 142665 122290 119688 124717 124817 140877 140617 401492 427845 1267160 1252074 491112 505008 129537 115799 123117 124719 133198 131053 127496 127783 87807 88845 300171 263922 754203 755780 231327 230006 295093 300217 347861 338548 368269 369727 396952 402940 384087 427852 915807 960998 578876 483281 314694 308151 363144 359917 387912 393472 404249 410335 459764 465026 751932 778838 40.25 68.6 1
13:22:21 2023-10-12 369993 368992 92937 90918 138791 141357 143808 142896 122205 119688 124682 124903 140774 140814 400852 431722 1269071 1248483 488641 509142 129626 115720 123033 125010 132831 131053 127496 128200 87595 88877 300171 265420 765699 752439 232009 229218 295343 297897 347701 336582 368412 373088 396795 404255 380759 423534 917140 957511 581351 487588 313702 308222 363030 362935 386441 393606 405569 410335 462633 464624 746432 783724 40.25 68.6 1
13:22:22 2023-10-12 372517 367883 94902 90760 139330 144289 144309 142008 122527 119255 124960 124170 140975 139660 401456 433488 1258948 1247303 494192 509411 132638 115833 123313 125308 133030 131498 127225 128193 87531 88995 302168 266739 758361 755655 231596 230506 294692 297789 348751 337634 367269 371746 397825 403686 383049 423426 913210 957401 574707 485864 315173 308415 364093 363704 387912 394437 405571 412190 464403 462779 755331 781749 40.25 68.6 1
13:22:23 2023-10-12 370663 369001 92937 90810 139196 140834 144037 142468 122324 119571 124595 124612 140872 140617 401456 434096 1272787 1253930 490415 507901 129537 115640 123033 124752 132797 131053 127164 127906 87595 88877 302168 266657 759287 750987 231252 229254 294483 295579 349027 339715 365068 372036 397061 403464 381900 424227 919128 964239 581351 486641 316640 308839 360397 363668 390694 393463 407880 408922 466669 465885 747136 783451 40.25 68.6 1
13:22:24 2023-10-12 373784 368956 92681 90951 138371 140925 143740 142871 122087 119722 124509 125201 138937 140800 400881 432109 1272575 1248117 487455 509229 129804 115892 123465 125083 133164 133329 127585 127906 87627 88958 302168 265645 752707 758803 231252 229218 295221 297464 347422 338417 368377 369835 396430 402233 381597 423498 916454 954735 580266 482903 313738 309555 360808 362935 388020 393507 405497 409104 461984 465282 749076 784043 40.25 68.6 1
13:22:25 2023-10-12 369916 368997 92937 90984 138756 141357 143574 142871 122121 119722 124595 125090 140716 141046 401456 429116 1276406 1260450 487036 509015 129715 115640 123202 124752 133231 133144 127585 127783 87840 88845 301143 264483 762296 752051 232697 229183 295164 299292 348600 339942 370289 371927 396578 404219 383817 425692 919633 966517 584170 486172 313702 310060 360988 360821 389961 394643 405569 409393 462728 465602 741835 781712 40.25 68.6 1
13:22:26 2023-10-12 372888 368706 92937 90922 138975 140828 144088 142707 122324 119688 124751 124784 140774 140617 401492 427841 1267160 1252111 489419 509411 129715 115640 123202 124752 133231 131053 127198 127783 87807 88845 302168 264401 748177 756314 231576 229932 295379 299473 347861 338690 368377 369907 397061 403403 383960 423462 913107 961071 578876 482940 314694 308151 363984 360785 387984 393507 404249 411279 460089 465940 753497 781384 40.25 68.6 1
13:22:27 2023-10-12 371983 368956 92937 90918 138756 140925 143892 142871 122222 119688 124648 124990 140970 141015 401419 429422 1278221 1261309 488110 507829 129715 115766 123498 125063 133997 131245 127734 127722 87803 88958 301143 264597 754666 753082 232483 229042 294921 297644 348527 339369 366940 372036 396358 402195 386590 425729 918404 967995 584170 485117 315516 310024 362849 360785 387984 394714 405533 409972 460053 466600 739738 780531 40.25 68.6 1
13:22:28 2023-10-12 372843 369256 92937 90918 139169 140634 144130 142871 122459 119620 124682 124784 140872 140582 401456 429045 1263530 1250221 492399 507829 129537 115686 122948 125063 132797 131053 127340 127960 87595 88845 302168 264670 749144 756328 231541 229897 294165 299473 346584 337326 368341 369907 397061 401316 381597 423498 913210 962338 578876 484724 316640 310932 366122 360569 387114 394607 407301 412628 463855 464624 751393 782572 40.25 68.6 1
13:22:29 2023-10-12 367624 368920 92941 90727 139178 144325 144141 142434 122493 119454 124891 124546 140970 140449 401164 431095 1271410 1262890 494618 508565 129715 115859 123735 125135 133407 131258 127517 128344 87715 88877 302168 265232 752216 752435 231541 230648 294165 297789 348600 338512 367234 373616 399603 402199 381900 423353 914400 969402 574707 488974 313702 307650 364866 360857 387948 392359 405140 412774 464036 463501 744946 779353 40.25 68.6 1
13:22:30 2023-10-12 372517 368409 94939 90569 139585 144189 144507 141974 122629 119138 125065 124374 141038 139987 401456 435529 1259804 1249080 493733 508978 129360 115799 122863 125097 132797 133329 127164 128028 87563 88845 302168 266095 743990 755743 231541 229897 293191 299473 346584 339579 371380 369618 396808 401031 384406 423353 913173 962228 576096 484541 314478 308909 364978 360857 387566 394714 407769 412518 464036 463786 749039 779389 40.25 68.6 1
13:22:31 2023-10-12 368785 368637 93093 90724 139198 140925 144539 142509 119349 119401 123158 124618 141161 140407 401273 431506 1270767 1261346 494618 507611 129899 115799 123202 124719 133198 131053 127551 127824 87683 88845 302168 265306 747172 751477 231216 230613 294407 297789 348847 338382 367198 373616 399025 402517 382436 423353 914437 970812 584170 488974 314401 307650 365051 360893 387984 392395 405461 412154 464036 465940 741908 779353 40.25 68.6 1
13:22:32 2023-10-12 369889 368700 93194 90569 139368 144189 144530 141920 122493 118857 124891 124170 140970 139695 401492 433079 1260598 1249080 493770 509106 129448 115833 123033 125063 132797 131420 127164 128591 87771 89113 302168 266366 753138 756328 231470 230113 293155 297644 347523 337457 370326 369871 397198 403083 383049 423426 914972 958866 576096 485410 314401 307150 365087 363961 387603 394714 403041 412774 463354 462059 750674 781121 40.25 68.6 1
13:22:33 2023-10-12 370405 368956 92937 90885 138782 140634 144030 142673 122290 119620 124682 124784 140872 140582 401136 434096 1272750 1253893 490763 507901 129537 115799 123033 124719 133106 133295 127130 127872 87563 88845 312581 267612 748891 751477 231576 229897 295100 297261 349242 338655 368230 372561 397061 402830 383319 424522 917103 963789 582761 487588 314622 308151 360988 364330 390788 393284 408096 410116 467330 467224 745930 783785 40.25 68.6 1
13:22:34 2023-10-12 374811 368661 92937 90889 139071 141123 143943 143166 119349 119688 124769 124990 140825 140987 401136 433043 1272317 1247703 488383 508724 129715 115892 123287 125169 133315 131258 127415 127858 87803 88991 302168 266095 751728 756849 230856 229971 295680 296807 347452 338655 367234 369510 396880 402830 381597 425470 916417 957584 575749 481772 315741 309086 362812 363448 387948 393782 406146 409067 462597 466270 751932 782858 40.25 68.6 1
13:22:35 2023-10-12 371987 368706 92681 90951 138448 141418 143545 143166 122138 119972 124526 124990 140626 141099 400852 429756 1279130 1257504 486075 507865 129630 115448 123498 124719 133499 131053 127585 127572 87867 88751 301143 264296 764513 752435 231902 228988 296246 297789 345578 338690 366940 372036 396434 403400 386590 426489 916993 969256 576096 486025 314845 311777 364057 360641 387984 394714 405569 410262 462655 464591 742691 781638 40.25 68.6 1
13:22:36 2023-10-12 369889 368661 92877 90822 138951 141549 144270 142761 119317 119552 124891 124890 141063 140772 401273 432563 1270730 1251999 489024 508619 129537 115686 123854 124977 133164 131328 127462 127994 87715 89080 302168 265420 748901 754186 231973 229254 295379 296937 347386 336582 368377 373088 396988 403686 383049 423462 918440 957438 581656 488280 313666 308151 363030 360893 386677 393294 405497 410298 463354 462059 742801 782821 40.25 68.6 1
13:22:37 2023-10-12 369281 368670 93065 90602 139178 144360 144304 142434 122527 119454 124856 124579 140970 140351 401456 431342 1270872 1260413 493563 507901 129626 115766 123117 125010 133198 131053 127340 127960 87807 88845 302168 265462 765333 756140 231525 230506 293567 297644 347523 338477 368417 372979 399798 403686 381865 424221 914437 972632 579414 487588 315359 307185 364793 362935 390070 392430 406146 412154 464036 467702 746841 779389 40.25 68.6 1
13:22:38 2023-10-12 369916 367848 92937 90760 139293 140768 144275 142468 122493 119454 124891 124579 140906 140120 401136 435529 1261702 1244644 493071 509899 129448 115799 123033 125097 132831 131420 127164 128625 87563 89092 302168 266550 745399 753502 231252 231169 293674 297753 348751 338144 367822 372561 398104 402233 383319 423426 913753 957547 576096 485484 315690 308815 364093 363961 387912 394499 405313 411278 467624 463323 754458 781565 40.25 68.6 1
13:22:39 2023-10-12 372517 367857 92937 90760 138984 144461 144282 142468 122459 119454 124682 124579 140774 140351 401456 432362 1268061 1253930 492362 507575 129983 115986 123432 124963 133499 131293 127326 127824 87803 89023 302168 265722 754358 754658 230533 230290 294229 297500 347386 340193 366940 369835 399307 403435 387138 425766 913107 966663 578876 482562 315618 308116 364093 360893 390766 392923 406146 411534 462691 465566 751969 779389 40.25 68.6 1
13:22:40 2023-10-12 374537 368406 92937 90918 138371 141290 143774 142896 119220 119688 124682 124990 140774 140617 401136 433007 1269034 1245492 487602 509411 129537 115799 123202 125097 133198 131328 127374 127994 87595 88877 302168 265755 747400 756849 231216 229254 296246 297716 349590 338619 367234 369799 399307 402900 384259 426829 918339 959277 576096 481663 315545 308010 360591 363889 387804 395791 406146 409609 463354 465940 753497 785961 40.25 68.6 1
13:22:41 2023-10-12 373415 368410 92937 90918 139081 141190 144530 142761 119543 119415 123033 124856 141101 140442 401310 427734 1268851 1253538 491313 507829 130575 115414 124139 125089 133666 130844 127871 127416 87900 88751 302168 263632 756606 756885 231216 230290 295343 297789 345578 339441 368081 369835 397061 403686 384230 423426 913753 962429 578876 482903 314694 308151 363836 360785 388020 393472 404213 410916 460017 465282 752998 779353 40.25 68.6 1
13:22:42 2023-10-12 373211 368956 92937 90951 138984 141552 143808 142930 122290 119937 124682 125315 140843 141011 401456 433012 1270872 1249970 486838 509899 129626 115799 123117 124977 133198 131053 127551 128105 87715 88877 302168 265796 746193 758479 231688 229649 295959 297608 347559 338548 369344 369691 396326 404788 385223 425785 916417 954735 578876 483281 315741 309307 360988 362935 387984 392923 405497 409391 461948 464486 750400 782821 40.25 68.6 1
13:22:43 2023-10-12 373313 368262 93065 90786 138968 141257 144139 142795 122459 119620 124769 124784 140843 140582 401164 428973 1263530 1251184 493914 508456 129894 115799 123033 124977 132797 133295 127551 128378 87595 89092 303123 265420 751261 755743 231612 230254 293959 299582 346620 337362 368932 369907 399039 402199 383319 425930 911780 955556 576096 484724 314658 308151 365124 360893 387294 394714 404819 412811 461948 462059 749696 779426 40.25 68.6 1
13:22:44 2023-10-12 369345 368961 92937 90855 138873 140728 143943 142968 122290 119688 124648 124817 140825 140679 401456 435534 1270909 1254822 490415 509411 129541 116086 123202 125308 133030 131787 127028 128494 87531 89243 302168 267156 741406 754186 231973 229218 295794 297897 348847 339579 372173 373088 396988 402233 382472 425930 918293 957511 574707 487588 313445 309121 363654 362935 386713 394714 405569 410298 465350 464223 747210 782821 40.25 68.6 1
13:22:45 2023-10-12 367632 369520 92937 90918 139196 144364 144175 142698 122459 119537 124856 124784 140843 140617 401456 429791 1271811 1265014 493914 508619 129537 115720 123117 125010 132831 131053 127462 127749 87747 88845 303123 265232 759783 750987 231973 230290 294201 297987 347142 338690 367269 373616 396087 402517 382168 423390 917650 973324 574305 488863 314550 308010 365087 360749 387804 393115 407880 412591 463927 463501 747136 779426 40.25 68.6 1
13:22:46 2023-10-12 369035 369001 92937 90822 139023 141324 144041 142896 122290 119654 123033 124823 141328 140800 401346 435420 1270767 1254636 490230 508961 129626 116086 122948 125097 132764 133399 127164 128625 87771 89366 298216 267307 746982 752051 231973 230148 295379 297897 349313 338655 366682 373088 396052 404824 382778 424559 917140 962429 579942 488280 314401 308186 363836 364476 388020 393606 405176 410952 465419 464550 744946 784043 40.25 68.6 1
13:22:47 2023-10-12 370931 368741 92941 90822 139264 144570 144343 142770 122324 119255 124925 124579 141184 140438 401492 431717 1268135 1255715 491570 509015 129630 115720 123117 125010 133302 131053 127462 127872 87747 88877 302168 265902 746808 752435 230533 230400 296354 297500 349764 339155 368752 371927 400436 403579 385496 424374 917109 972151 581351 486208 315654 307650 364793 362681 391319 393570 405858 411571 464693 467813 749166 779426 40.25 68.6 1
13:22:48 2023-10-12 369587 369117 93070 90786 139234 141090 144343 143166 119218 119518 125100 124784 141008 140701 401492 433084 1281669 1257504 486112 509411 129898 115720 124244 125222 133528 131053 127762 127994 87807 88877 301143 265755 756208 751365 231612 230290 297189 297261 348847 340229 366131 372561 397061 403746 381900 424522 919817 965225 584170 487243 314694 308186 360736 363961 391042 394160 405176 409067 463425 465244 747210 784043 40.25 68.6 1
13:22:49 2023-10-12 373106 368741 93065 90918 139163 140825 144243 142770 122324 119537 124682 124784 140902 140545 401492 431717 1267160 1252148 491461 508619 130787 115481 124173 124896 134032 131153 127768 127545 87835 88995 302168 265420 756695 755655 231434 230471 296629 297789 346377 340229 367305 369907 398772 404467 384230 423390 913753 965261 579050 483281 315173 308186 364093 360821 390215 393472 404249 411243 462691 464912 755331 778838 40.25 68.6 1
13:22:50 2023-10-12 374017 368965 92937 90951 138752 141357 144282 142930 122290 119972 124561 125023 140774 141011 401492 433115 1270909 1248192 486838 509411 129541 115833 123117 125097 133331 133329 127585 127906 87747 88877 320256 265989 746431 756885 231775 229254 296980 297789 347701 338690 368377 369835 396988 402830 381900 423534 917103 956122 592254 484551 316190 311813 363666 363632 387840 396664 408461 409500 465314 465136 753126 782821 40.25 68.6 1
13:22:51 2023-10-12 369637 368961 92937 90822 139196 141029 144037 142698 122290 119571 124717 124784 139269 140533 402089 430109 1263290 1253538 491588 507756 129715 115892 123735 125202 133315 131420 127462 127994 87747 88877 305516 264885 748041 755743 231252 229967 294479 299038 348701 338655 368932 369907 397061 402553 384230 425966 914437 961035 585579 483318 314694 308222 363948 360821 387948 393507 404855 411534 462728 465282 753720 779389 40.25 68.6 1
13:22:52 2023-10-12 371459 368956 92941 90951 139072 141552 143808 142896 122290 119688 124682 125023 140774 140814 401456 432465 1269071 1252074 489024 509899 129537 115866 123117 125097 133231 133329 127585 128502 87715 88877 302168 265608 747936 752475 232009 229932 294885 297428 348220 337385 369308 373998 396687 404824 384406 425821 919596 959277 580266 488937 313666 309086 363836 362935 386749 394186 405461 410916 462957 462095 744983 783724 40.25 68.6 1
13:22:53 2023-10-12 369709 369008 93419 90720 139548 140437 144641 142367 119347 119401 125100 124651 141328 140442 402345 433079 1258948 1249970 495955 509265 129537 115799 123033 125130 132831 131682 127347 128329 87747 88909 302168 265796 761503 755743 231775 230325 293994 297536 347701 337634 368412 372036 397790 403119 380759 423498 913210 960297 580266 485484 314658 309360 363282 363704 387876 394714 404855 412811 463389 462095 747541 781121 40.25 68.6 1
13:22:54 2023-10-12 370405 368956 92937 90922 138883 141159 144175 142930 122459 119688 124717 124903 140940 140617 401492 434096 1272787 1255715 490415 509411 129537 115833 123033 125130 132797 133399 127523 128391 87771 89268 313207 267502 746490 752051 231830 230309 294671 297644 349662 339405 369014 373088 397061 402865 383137 423353 917103 963826 582761 488280 316712 309090 363398 361960 388020 393606 405497 410952 464765 466600 742471 784043 40.25 68.6 1
13:22:55 2023-10-12 375716 368661 93065 90951 138988 141519 144175 143190 119446 119688 124856 124817 140877 140617 399995 432863 1268962 1244644 486629 510167 129804 115833 123117 125130 133231 133364 127619 128028 87747 88877 305198 266846 758032 756922 230497 230648 296246 297789 348501 338726 368377 369871 399307 403781 381936 426489 917103 960297 576096 481844 317091 308222 362885 363961 388020 393507 406146 410335 463389 466673 755284 784043 40.25 68.6 1
13:22:56 2023-10-12 371987 368706 92929 90955 138984 141324 144683 142930 122358 119688 124751 124851 140940 140818 400889 432755 1283498 1260714 487492 509753 130072 115926 123920 124996 133532 131258 127625 128331 87867 88877 302168 265796 752216 753618 231830 230093 295716 296843 348751 339429 369276 372561 396016 404063 383081 422721 919817 963862 582761 486208 314658 308186 360988 362935 391042 394160 405461 409104 461984 466257 748803 784007 40.25 68.6 1
13:22:57 2023-10-12 373711 367919 93065 90951 139390 141126 144207 142333 122493 119654 124804 125023 141073 140617 401492 430134 1269071 1252148 491461 508655 129983 115481 124173 124685 133666 130962 128041 127572 87964 88723 302168 264401 771820 755780 231252 230290 294229 297789 348354 340779 369202 369582 399689 404644 384699 424153 915807 968607 584170 483099 317091 308045 364647 362935 391319 393507 403644 411897 464693 465899 758401 780531 40.25 68.6 1
13:22:58 2023-10-12 372517 368629 92769 91287 138733 142106 144037 143258 122459 119884 123088 125268 141063 141068 401237 429915 1281861 1258399 486039 507829 130608 115906 123802 124652 133415 131053 127850 127872 87867 88845 301143 264155 756264 754186 231937 229148 296246 297789 346584 339679 367234 372561 396952 403686 383889 423353 919780 969439 575749 486172 313410 310060 363543 360785 390215 394714 405569 410262 462655 466600 742202 781085 40.25 68.6 1
13:22:59 2023-10-12 373170 368920 92937 90885 139163 141090 144243 143166 122459 119654 124856 124751 141008 140670 401456 427845 1267160 1252074 493137 509106 129630 115833 123498 125303 133302 131328 127551 128591 88076 89268 302168 265200 752786 757271 231795 230113 294336 299111 346478 337930 369047 372380 399039 402199 382472 426531 919204 961511 577486 484687 314622 308151 365124 360569 387840 395270 405140 412811 464036 462095 749696 779389 40.25 68.6 1
13:23:00 2023-10-12 371459 369332 93190 90786 139256 140922 144343 143166 122493 119781 123119 124890 141106 141072 401419 429720 1276295 1265014 492473 509374 129719 115799 123683 124977 133310 131236 127551 127960 87900 88845 320256 264670 753195 751365 233224 230254 294443 299473 347107 338690 368081 374144 399039 403686 383045 423390 916417 968716 576096 488974 313666 308186 365124 360893 387984 393570 405569 412774 464036 464152 743854 779389 40.25 68.6 1
13:23:01 2023-10-12 372512 368929 93057 90885 139390 140701 144236 142564 122459 119654 124856 124784 141082 140617 402060 433079 1259840 1253994 494432 507611 129630 116086 123498 125289 133407 131568 127415 128124 87803 89023 304151 265902 747169 756849 231739 230329 295200 299473 347824 339679 368636 369907 399798 404255 384771 425930 914400 963072 585579 483245 315137 308151 362812 360785 388020 394022 404819 411497 462655 466270 754140 779353 40.25 68.6 1
13:23:02 2023-10-12 373215 369192 92937 90918 138883 141735 143808 142908 122256 119937 124648 125023 140872 141015 401419 433007 1269034 1249970 486801 509142 129715 115833 123117 125063 133198 131420 127551 128378 87715 88999 305198 265796 749144 756277 231902 229218 296246 297753 347666 338655 369488 369907 396723 404644 384840 429378 919646 956560 578876 483135 313594 309883 363543 363302 387731 394022 405497 410262 462957 462744 750748 783933 40.25 68.6 1
13:23:03 2023-10-12 373479 368670 93061 90922 139066 141614 144643 143166 119446 119747 123209 124856 141166 140525 401310 430253 1261457 1253538 492362 508315 129715 115992 123413 125308 133532 131420 127517 128468 87775 89121 304151 264524 753666 756277 231937 230254 294479 299473 346584 337599 369488 372036 399039 402199 382472 425930 913210 963020 577486 484687 314658 308186 365124 360857 387603 395270 405140 412811 464036 462095 749732 779389 40.25 68.6 1
13:23:04 2023-10-12 370931 368896 93001 90822 139071 140825 144143 143067 119381 119620 124804 124990 140813 140652 401456 432290 1271811 1252074 490415 507865 129186 116186 122779 125303 132935 133585 127164 128384 87747 88877 320256 265902 745032 755718 232411 229971 295651 297644 349838 338239 369380 372380 396808 405359 385496 426869 917103 954735 584262 485878 314957 309772 363618 362935 387294 395647 407755 410298 461948 464515 749335 782821 40.25 68.6 1
13:23:05 2023-10-12 373304 368231 93161 90782 139508 140922 144643 142968 122426 119654 124891 124903 141008 140835 402199 432971 1259840 1248446 495955 509374 129364 115992 123033 125303 132927 133364 127130 128384 87595 88999 302168 267035 742842 755743 231937 230254 294407 299473 348847 338144 368932 369907 399307 402481 383081 425930 911780 963020 577486 484724 315137 308186 364462 360785 387912 393472 404819 412154 462655 464916 751363 778801 40.25 68.6 1
13:23:06 2023-10-12 369821 368665 92937 90918 138984 141290 144141 142896 122493 119688 124769 124990 140970 140617 401492 432971 1270767 1252074 489024 509083 129894 116086 124039 125308 133348 131420 127449 127892 87835 89023 302168 266136 760623 757384 232626 229254 296246 297789 347701 337859 369524 373088 396795 403686 382472 427062 919091 957511 577486 487588 313666 310060 363836 362935 387294 395270 405569 410298 465350 462059 747210 782821 40.25 68.6 1
13:23:07 2023-10-12 369600 368642 93194 90847 138945 141029 144683 142896 119379 119747 124821 124784 140970 140582 401456 430396 1259840 1251147 494618 508655 129917 115833 122948 125216 133072 133329 127340 128206 87715 88999 302168 265796 762685 754603 231775 230254 293959 299473 347701 337634 368377 372036 397825 402517 383319 423462 913210 960297 576096 485447 314658 307220 363282 363704 387566 394714 404819 412811 463389 462095 750933 781675 40.25 68.6 1
13:23:08 2023-10-12 370400 368410 92937 90909 139066 140825 144243 143166 119250 119664 123119 125048 139212 140530 401273 436761 1274387 1257119 488877 508437 129448 116152 122779 125389 132764 133399 127313 128357 87715 89027 302168 267293 739707 754915 232554 229254 295343 297789 348847 337634 369488 372561 396988 404255 381900 427171 917103 956085 578876 486208 313666 309555 362812 362935 387294 392888 405569 410298 461948 463859 746841 782858 40.25 68.6 1
13:23:09 2023-10-12 369000 369781 92937 90918 139077 140828 144130 142871 122493 119654 124856 124990 140970 140617 402060 429756 1272787 1265014 492473 504972 129626 115833 123287 124977 133198 131053 127585 127960 87807 88877 302168 264670 752460 751477 232774 230329 294158 299963 349342 339536 370326 373579 396614 402940 386316 426941 919720 968680 576096 488280 312749 309590 365087 360821 390179 394714 407900 411534 463563 465531 740261 779389 40.25 68.6 1
13:23:11 2023-10-12 370400 368517 93065 90819 139012 141714 144372 142828 119349 119767 124821 124990 140872 140617 401456 432795 1272317 1254748 490067 509142 129360 116119 123117 125130 132797 133550 127130 128894 87595 89341 302168 267307 738799 754691 232498 229932 296002 297789 347701 337599 368377 373880 399039 404255 383319 423498 918440 959618 574707 488627 313702 308186 364093 363704 387603 393606 405533 411243 464693 462419 744946 783970 40.25 68.6 1
13:23:12 2023-10-12 369354 368741 93130 90885 139390 144430 144336 142468 122493 119454 124891 124579 141038 140351 401492 431681 1269071 1260450 493914 508619 129626 115833 123854 125275 133465 131371 127734 128247 87835 88962 302168 265682 752094 751978 231759 230992 294443 297789 347416 339167 366167 373434 401002 403686 382436 423852 915732 972151 558059 487588 316640 307220 365087 362935 390215 393294 406146 412482 464036 467592 749335 779426 40.25 68.6 1
13:23:13 2023-10-12 368696 367857 92937 90720 139683 141290 144141 142698 122290 119654 123033 124790 140970 140617 400852 434451 1272787 1253893 490378 507865 129537 115799 123117 125097 133198 133364 127551 128028 87715 89060 302168 268095 746154 750987 231576 230290 295586 297261 349237 339715 366131 372825 397061 403464 383319 424153 917103 963789 574707 487588 315741 308186 363398 364476 390766 394160 405461 410298 464041 465935 746040 784007 40.25 68.6 1
13:23:14 2023-10-12 371981 367848 94800 90826 138965 140728 144243 142968 122324 119654 124891 124756 141410 140608 401164 432414 1268888 1255327 493877 507720 129894 115926 124039 125255 133382 131420 127551 127994 87747 88877 302168 265911 752707 753651 231018 230684 295057 297500 347666 340743 366131 369943 396312 403686 381900 424522 913071 970125 585579 483318 315654 307900 364093 360893 391319 394714 406146 411534 465021 466293 751363 780531 40.25 68.6 1
13:23:15 2023-10-12 373907 367857 92937 90872 139062 141271 143943 143166 122426 119654 124682 124903 141199 140683 400852 433079 1268962 1243641 486593 508655 129537 115799 123117 125097 133198 131053 127340 127994 87595 88845 302168 266592 748638 756885 230497 230648 296246 297428 348501 338441 370853 369691 399271 405966 384406 426941 918413 960114 573490 481772 315690 308186 360988 363961 387731 393782 406146 409646 463354 465282 755757 784043 40.25 68.6 1
13:23:16 2023-10-12 374646 368373 93127 90786 139108 141485 144173 142828 119511 119518 123174 124856 141293 140582 400816 427263 1267160 1254890 490341 507829 129719 115720 123802 124685 133666 131053 128007 127783 87932 88723 301143 263995 755882 755743 231576 230254 295343 297789 347861 340468 367269 369871 397061 403686 384266 423390 913107 965225 577486 482903 315654 308151 363948 360821 391319 393782 404213 411243 462691 465280 754140 779389 40.25 68.6 1
13:23:17 2023-10-12 373752 368956 92937 90951 138873 141090 143943 143166 122290 119688 124648 125023 140813 141099 401136 433043 1269071 1246416 487183 510657 130035 115833 123413 125097 133231 131498 127523 128145 87803 89113 302168 266172 756470 756703 231795 229755 296973 297536 348292 338655 368045 369835 396506 405858 385422 423462 917067 957511 580236 483862 316640 309555 360988 362935 388020 394092 405461 409682 462957 465209 751932 784043 40.25 68.6 1
13:23:18 2023-10-12 373707 368705 92937 90918 139168 140992 144743 143166 122426 119537 124769 124784 140630 140706 401164 427841 1267160 1252074 490378 507865 129541 115799 123202 125097 133503 133396 127585 127872 87807 88845 301143 263886 751277 756277 231576 230290 295550 299473 346063 338144 369228 372036 397061 402199 383045 425966 913753 955593 578876 484344 314694 308186 365124 360821 387876 393472 405140 412774 463381 462779 751932 779426 40.25 68.6 1
13:23:19 2023-10-12 371459 368965 92937 90918 139178 141190 144683 142896 122459 119688 124682 125023 140778 140814 401164 432490 1274313 1256223 488147 508474 129719 115892 123887 125169 133671 131385 127415 127960 87900 88877 302168 265801 766219 756328 232626 229218 296246 297789 347701 337492 369524 373088 397061 404539 382472 426905 919128 957511 584170 487588 313702 309807 363579 363448 387294 394714 405606 411243 462957 463859 747210 783451 40.25 68.6 1
13:23:20 2023-10-12 372252 368821 94898 90760 141696 144289 144743 142204 122527 119255 124925 124579 140975 140120 401492 433079 1259877 1249970 493733 507865 129448 115833 122948 125130 132797 133457 127551 128028 87715 89092 302168 266095 749461 756849 231937 230613 295343 299896 346620 337634 369488 372036 399307 402517 382472 426568 911817 955593 577486 484760 315137 308186 365087 360893 387912 392923 405425 412848 463709 463896 749732 779426 40.25 68.6 1
13:23:21 2023-10-12 369354 368956 93093 90753 139229 141681 144505 142828 119250 119552 124926 124890 141195 140772 401273 432885 1270835 1254822 489024 508388 129537 116406 122863 125303 132764 133399 127130 128653 87803 89092 302168 265984 740657 748206 232697 229932 295830 297789 347701 336618 369228 373616 396470 404255 381632 426568 919128 957547 581351 488280 313702 309121 363836 362935 386749 394160 405606 410335 463318 463176 744983 782821 40.25 68.6 1
13:23:22 2023-10-12 367588 368929 93005 90918 139178 144395 144275 142468 122290 119454 124856 124784 140843 140351 401492 430540 1270909 1261383 493420 508619 129715 115833 123117 125010 133231 131053 127585 128028 87803 89113 302168 265755 749668 752014 231830 230506 293818 297356 349838 338548 370326 374144 399307 403119 383045 426792 918376 969402 576096 488974 315741 308151 366122 362790 390215 393606 405569 412848 464364 468070 744418 779426 40.25 68.6 1
13:23:23 2023-10-12 370857 368781 93130 90819 139068 141324 144041 142896 122290 119781 123119 124990 141068 140617 401136 435615 1275294 1253893 490415 508619 129360 115833 122948 125303 132764 133457 127164 128418 87563 89153 302168 267576 742436 751519 231973 229932 295379 297428 349559 338655 366131 373088 397061 402830 383049 424559 916417 962429 581351 487934 314658 308186 363836 361960 390215 393606 405461 411243 465419 466600 744983 784043 40.25 68.6 1
13:23:24 2023-10-12 369880 367852 93065 90918 139178 144465 144275 142665 122493 119454 124717 124579 140940 140449 401456 431686 1266853 1257119 494154 508456 129894 115733 123498 125030 133348 131603 127449 128214 87835 89056 302168 265420 763160 752051 231216 231083 295057 297428 347666 339715 365838 372036 400689 403686 382472 424522 913107 970812 580266 485864 315690 307900 364608 362935 391319 394160 405858 411862 465021 465280 750400 781085 40.25 68.6 1
13:23:25 2023-10-12 371195 367883 92937 90918 139000 141073 144041 142698 122324 119654 124717 124612 140843 140582 400852 433079 1278265 1257504 485768 509142 129894 115640 123868 124719 133448 131053 127884 128200 87900 88909 301821 265420 753563 752051 231775 230290 295924 297753 347422 340743 366975 372561 396795 402865 384230 423353 919817 968753 576096 486208 314694 310060 360988 360893 391319 394714 405461 409682 463709 466257 745782 781712 40.25 68.6 1
13:23:26 2023-10-12 373579 368697 93065 90918 139081 141681 144304 142761 119347 119415 124926 124890 141131 140709 401310 427738 1268888 1253538 491075 507865 130509 115414 124173 125102 133902 131053 127973 127783 87900 88784 302168 264821 760162 754676 231576 230648 294158 297789 348600 340779 366682 369907 396347 404255 384194 425877 911780 968068 588398 483245 315690 308151 363984 362935 391319 393472 403929 412190 464693 465971 753642 780568 40.25 68.6 1
13:23:27 2023-10-12 372517 368997 92877 90951 138401 141815 143808 142963 122172 119722 124717 124990 140774 140582 400852 430468 1281970 1257504 485387 508655 129894 115686 123835 124977 133541 131053 127796 127783 87900 88784 301143 264780 756102 753117 231937 229254 295959 297789 346655 340229 367269 372561 396394 401636 384230 423390 919165 968753 576096 486208 313738 310095 362885 360857 390215 394714 410208 410043 463091 467813 742361 781565 40.25 68.6 1
13:23:28 2023-10-12 373593 368848 93194 90819 139351 141714 144473 142862 122426 119688 124717 124817 141490 140568 400561 427845 1267160 1252111 491588 508724 129626 115833 123465 125130 133415 133329 127585 127994 87900 88877 301143 263850 751404 755780 231973 230648 295794 299473 346341 338144 369524 372036 396052 402553 383081 426604 913107 955593 577486 484760 314694 308186 363246 360857 387912 393232 405461 412848 463709 462779 756011 779389 40.25 68.6 1
13:23:29 2023-10-12 370405 367883 94800 90855 138791 141324 144041 142698 119478 119722 124804 125023 140774 140814 401456 433007 1272750 1254822 489024 509120 129626 116326 123432 125409 133131 131695 127360 128282 87867 89117 300171 265829 764043 752439 232697 229932 296246 297428 350583 338584 369524 372036 397061 402549 382508 427098 918477 956122 585579 484760 313738 310060 363434 363448 387948 393817 405606 410298 462668 464953 746915 783451 40.25 68.6 1
13:23:30 2023-10-12 373271 368553 93065 90918 139390 144531 144407 142795 119315 119571 124717 124817 140843 140617 402060 433084 1261702 1248446 494542 509051 129537 116026 122948 125336 133106 133399 127374 128452 87715 89186 303123 266657 744854 755780 231937 230325 293994 299896 348847 338180 369488 372036 397061 402553 383081 426568 911817 955593 577486 484760 315173 308186 365087 360857 387912 392923 405140 412811 463381 465282 751282 779426 40.25 68.6 1
13:23:31 2023-10-12 369592 369781 92937 90951 139201 141159 143841 142896 119381 119698 123119 125081 139269 140807 400707 432218 1272575 1255327 487455 509717 129894 115799 123465 125097 133231 133364 127734 128420 87867 88999 302168 265796 748408 754112 232447 229254 295021 297789 347773 337634 369560 373352 396795 402233 382508 426905 919817 957547 576096 487588 313738 309555 363836 363448 387603 391793 405642 411534 462668 462779 744689 784007 40.25 68.6 1
13:23:32 2023-10-12 369947 367883 94936 90760 141700 144259 144677 142336 122595 119289 124960 124493 141073 140155 402345 433084 1259877 1248483 494542 509539 129537 115866 123117 125336 133231 133399 127496 128625 87867 89186 303123 266928 753782 754676 231973 231403 294479 297897 349841 338655 368377 372561 399364 402830 380795 423498 913753 957584 576096 486208 315726 307220 365124 361960 388020 392888 406146 412848 467992 463251 757374 785401 40.25 68.6 1
13:23:33 2023-10-12 370294 368294 93194 90852 139247 141516 144543 143166 119349 119518 124856 124903 140997 140687 401492 437306 1276406 1256609 490415 509807 129719 115926 123498 125130 133348 133179 127585 128028 87867 88909 302168 267414 754676 751365 231973 230487 296354 297297 349554 340743 366682 373088 399307 404664 382472 424264 919817 965225 576096 486898 315741 308222 362885 363961 391042 394160 405497 410008 464403 465971 747321 784043 40.25 68.6 1
13:23:34 2023-10-12 372852 367883 94772 90951 139004 141190 144309 142698 122358 119654 124891 124817 140877 140617 401492 432470 1267237 1253930 491424 508655 130072 116019 124449 125135 133935 131280 127782 127858 87835 89056 302168 265534 764561 756328 231434 230648 295794 297428 347701 340815 370853 369618 399307 404539 384842 423426 913753 968497 570983 483281 315690 308186 364093 360893 391319 394092 404249 411571 462728 466293 754140 779426 40.25 68.6 1
13:23:35 2023-10-12 369889 369476 92931 91287 138606 142109 143774 143592 122341 120222 122811 125402 140774 141208 401099 429720 1278228 1259296 486075 507829 129983 115799 124039 125010 133541 131328 127850 127837 87867 88845 301143 264259 759020 753651 231937 229183 295680 297789 346620 339715 367269 373088 396988 403686 384194 423390 919780 970125 575575 486172 313702 310060 363543 360857 390215 394714 407900 410879 463381 464877 740261 781675 40.25 68.6 1
13:23:36 2023-10-12 373304 368625 92937 90885 139178 141552 144139 142871 122459 119654 123119 125048 139130 140730 401128 428937 1267950 1254432 490890 508797 130072 116052 124073 125269 133633 131420 127884 127926 87900 89141 303451 263663 753188 756812 231937 230613 294878 297789 345578 338655 369192 372000 399307 403403 384230 425893 915732 962392 577486 483281 315618 308186 364499 360785 387948 394022 405104 412154 462655 465282 752886 779353 40.25 68.6 1
13:23:37 2023-10-12 369317 368634 94935 90822 139355 141093 144509 142631 119478 119537 124891 124698 140970 140351 401456 430396 1270872 1261346 493770 507865 129894 115833 123531 125063 133198 131420 127551 127960 87867 88966 302168 265526 754181 752051 231937 231007 294022 297789 347416 339679 366167 373616 398051 403686 383045 424264 914437 972188 573317 488280 315654 307865 365852 362935 387984 393570 404213 412811 461948 467378 749039 783649 40.25 68.6 1
13:23:38 2023-10-12 373542 368078 93194 90786 139253 141090 144743 143166 119298 119449 125275 124737 141204 140151 401456 436598 1261665 1248192 492338 509338 129537 116026 123117 125409 133942 133515 127340 128295 87715 89186 302168 266739 744723 756328 231937 230254 294407 299473 348715 338108 368932 372825 398419 403403 381294 425930 911744 960297 576096 485791 315137 307865 363282 363961 387876 395548 405461 414056 464331 463104 751467 781675 40.25 68.6 1
13:23:39 2023-10-12 369889 368401 93065 90913 139330 141090 144343 142968 122527 119654 124856 124784 141098 140644 401456 431717 1268962 1255715 492861 509374 129719 115992 123531 125097 133515 133329 127585 127994 87867 88845 302168 265608 751850 754579 231541 231007 295343 297789 348435 340779 366646 369871 396312 404824 384159 425766 914400 970125 575575 485242 315473 311152 365051 363743 392149 396385 406146 412007 464948 466078 755757 782785 40.25 68.6 1
13:23:40 2023-10-12 374733 368661 93065 90951 139081 141910 144407 142896 122426 119654 124856 124990 139130 140765 401456 433115 1269071 1246416 489024 509374 129719 115992 123202 125063 133310 133329 127517 128028 87807 88877 302168 266657 749766 758553 230983 230451 296246 297716 348465 338690 368045 369835 397061 404028 382472 426755 917067 960297 576096 481808 316640 309086 362849 363961 388020 394092 406146 410262 463389 466600 754140 783970 40.25 68.6 1
13:23:41 2023-10-12 369853 367857 92937 90951 138838 141815 143774 142930 122256 119937 124648 124990 140872 140962 400525 430217 1281669 1259221 487373 507720 130072 115859 124073 124963 133532 131223 127728 127872 87900 88845 305516 264415 752818 754186 231902 229218 295995 297428 347000 340193 367787 372561 396952 404255 384230 423390 919780 970812 581656 486208 313702 310530 363543 360821 390766 394714 407936 410225 463345 464877 742764 781675 40.25 68.6 1
13:23:42 2023-10-12 372517 368929 92937 90918 138984 141290 144482 142896 122290 119688 124769 124990 140872 141011 401456 432326 1269971 1252036 488987 509106 129537 115799 123531 125130 133231 131629 127462 128378 87867 89121 299197 265796 749684 753651 232697 229897 294778 297789 347701 337599 369228 373616 399039 403686 383319 425930 919128 959581 582761 488974 313738 309086 364093 363448 387294 394160 405533 411243 464331 462059 741347 783970 40.25 68.6 1
13:23:43 2023-10-12 369087 368119 93093 90720 139427 140962 144541 142564 119283 119401 125187 124856 141293 140309 401273 430966 1269071 1260413 495249 507720 129626 115799 123202 125097 133415 133329 127660 127994 87867 88845 302168 265150 751850 750987 231216 230648 294483 297789 349838 338726 367269 371614 396312 403686 382741 425544 914400 971500 577123 488627 315741 307650 365863 362935 387984 393294 404819 412811 464693 465940 744615 779389 40.25 68.6 1
13:23:44 2023-10-12 370405 368670 93065 90885 139178 141093 144683 142896 122459 119620 124769 124784 140970 140547 401456 433453 1272787 1253893 489024 508978 129626 115799 123565 124977 133382 133329 127551 127994 87747 88877 302168 266628 763160 751365 231937 230254 296246 297261 349559 340468 366682 372825 399307 404063 383045 425766 919780 963826 582761 487243 315137 308186 363407 364330 391690 394463 408461 409826 466999 467886 746952 783785 40.25 68.6 1
13:23:45 2023-10-12 373825 368776 93065 90885 139178 141126 144275 142761 119347 119586 124943 124784 141004 140582 401456 431573 1269864 1253930 491811 508388 130853 115607 124430 124685 133666 131053 128007 127770 87867 88877 300171 264670 756059 754640 231576 230451 295173 297897 346620 340743 368377 369907 396052 404539 384806 423426 911780 963789 578876 482903 315395 308151 364093 360785 390215 393782 404249 411571 460053 464877 753035 779389 40.25 68.6 1
13:23:46 2023-10-12 373452 368956 92941 90918 138970 141418 143943 143166 122256 119688 124648 125056 140813 141099 401136 432378 1274133 1251309 486926 507720 129804 116086 123565 125169 133532 131385 127415 128247 87807 89060 300171 265719 751850 756328 231723 229861 296872 297897 349838 338690 371116 369691 397061 403429 381900 423426 917067 957584 584170 482526 315395 309772 362849 363961 387984 394092 405425 410262 463354 467298 751932 784007 40.25 68.6 1
13:23:47 2023-10-12 372843 368665 93198 90819 139071 141090 144343 143067 122493 119654 124891 124990 141001 140657 401456 427810 1267160 1252074 491699 507865 129541 115833 123202 125097 133490 133422 127551 128028 87747 88877 302168 264962 746908 755743 231937 230451 295575 299896 349342 338690 369488 372036 396312 403119 384230 428083 914400 960998 577486 483281 316415 308186 364756 360821 387948 393782 405425 411825 463381 466270 752565 779389 40.25 68.6 1
13:23:48 2023-10-12 369889 369260 93070 91128 139210 141614 144543 143562 119414 119801 125100 124923 140970 140932 401237 432181 1273481 1252074 489024 508619 129719 116019 123202 125269 133499 133329 127585 127994 88076 89174 302168 265420 752707 754186 232697 230254 296354 297789 347737 337599 369488 373880 397061 404539 380759 426568 919780 959618 570983 488627 314179 309555 364093 363448 387912 394437 405606 411571 464331 462779 746790 783970 40.25 68.6 1
13:23:49 2023-10-12 369961 367883 94935 90885 139390 141290 144543 142468 122595 119255 124925 124579 141073 140334 401456 433453 1259840 1248192 494156 509862 129537 116026 123202 125423 132831 133585 127374 128804 87807 89186 302168 266550 744592 755707 231937 230290 294692 299896 348470 338108 369192 372561 398104 403119 381597 426568 911780 961657 577486 485827 315395 308151 364338 363961 387659 395647 408424 413762 466669 462997 753184 783724 40.25 68.6 1
13:23:50 2023-10-12 370331 369076 93194 90819 139325 141324 144037 142930 122493 119688 123119 125168 141038 140912 401456 436231 1272787 1258399 490067 509374 129448 116106 123033 125423 132797 133585 127340 128452 87595 89308 302168 267414 738604 754186 232697 230290 296354 297789 348220 337634 368932 374144 397061 402830 380759 427704 919780 961657 573317 488974 315741 309555 364793 363961 387876 394160 405606 411571 464729 465282 746261 784007 40.25 68.6 1
13:23:51 2023-10-12 369591 367883 94935 90918 139390 141093 144207 142665 122527 119454 124925 124579 141038 140351 401456 435534 1263530 1246416 493420 509374 129537 116026 123202 125269 132831 133457 127462 128418 87807 89153 302168 266888 743990 754640 231973 230648 294692 299473 348715 338417 368377 372825 398365 403435 384259 429072 915659 960151 584170 486025 315473 310273 365422 364440 387767 395755 405425 414056 464729 465282 754793 783724 40.25 68.6 1
13:23:52 2023-10-12 368705 369520 94804 90918 139169 141781 144607 142930 122493 119654 124804 124903 140843 140617 401456 434096 1272750 1255715 490415 509862 129537 116026 123117 125303 133198 133550 127340 128454 87715 89186 302168 267307 745762 752051 231973 230290 296246 297428 349841 339679 366718 373616 396052 404063 383319 423353 919780 963826 580266 488280 315137 309086 364093 362468 390215 394160 405461 411534 465383 465894 745511 784043 40.25 68.6 1
13:23:53 2023-10-12 372252 367812 93065 90889 139173 141093 144539 142761 119511 119415 123119 124856 141131 140657 401310 432830 1270730 1255566 493137 507829 129715 115833 123565 125097 133465 131603 127585 127994 87867 88909 302168 266026 752216 752475 231252 231007 294814 297789 347701 340779 366646 369907 397458 404539 384194 425427 914400 969439 577486 483281 315726 308151 363948 363448 391872 393507 404213 412154 461984 465899 754033 781712 40.25 68.6 1
13:23:54 2023-10-12 371459 368700 92941 90922 138975 141911 143888 142871 122459 119654 124717 124990 140774 140617 401456 431717 1280116 1257504 485387 509411 130072 115799 124139 125130 133541 131053 127796 127960 87900 88877 301143 265526 752204 753651 231937 230290 297081 297789 349342 340743 366940 373088 399025 404063 383116 423353 921122 966627 576096 487243 315395 309086 360772 363448 391319 394714 405497 410043 466229 468882 746583 783822 40.25 68.6 1
13:23:55 2023-10-12 374646 368517 93194 90786 139298 141552 144539 142871 122459 119620 124804 124784 140911 140484 401164 430867 1268962 1253930 491424 508097 131000 115448 124430 124719 133666 131053 128041 127777 87932 88845 302168 264670 755265 754676 231576 230648 296038 297789 346377 340468 368932 369907 397198 402233 385384 423498 914437 963862 578876 483281 315618 308222 364350 360857 390215 394092 404819 412190 462691 465566 754140 779389 40.25 68.6 1
13:23:56 2023-10-12 369889 369520 93065 90951 138961 141586 143808 142963 122290 119972 124648 125229 140774 141046 400852 429116 1278221 1261346 487036 507901 129715 115833 123768 125130 133448 133364 127796 127960 87900 88877 301143 264483 757860 752051 233224 229897 295794 299473 346620 339751 367305 373616 397061 403403 384230 423426 920375 971251 577486 488826 315292 309918 365087 360749 390106 395198 408367 412299 463891 464841 742801 780568 40.25 68.6 1
13:23:57 2023-10-12 371728 367570 93127 90922 139159 141090 144343 143067 122324 119698 125100 124903 141194 140657 401492 429720 1261739 1252074 494542 507901 129364 115833 123117 125303 133302 133364 127340 128028 87900 89060 302168 265719 748500 756218 231937 230648 294407 299473 348751 337907 368932 372561 397494 403119 380795 425930 911744 960977 584170 486208 315173 310346 366640 363961 387948 392923 405497 414056 463389 465282 748636 781675 40.25 68.6 1
13:23:58 2023-10-12 368705 368670 93065 90913 139293 141324 144175 142896 122493 119698 123119 125168 141490 140631 401310 436829 1273481 1257119 490267 508924 129541 116119 122948 125543 132927 133585 127164 128564 87803 89178 302168 265796 750323 753538 232697 230148 296246 297789 348226 337634 369560 371874 399039 402549 381900 427243 919780 957547 583818 488627 314179 309555 364093 363704 387639 394714 407936 411243 463318 462779 744983 783414 40.25 68.6 2
13:23:59 2023-10-12 371459 368701 94935 90855 141795 140631 144743 142770 122527 119488 124891 124817 141091 140593 401492 433079 1258056 1250258 495280 509539 129541 116139 123117 125336 133294 133585 127164 128625 87900 89341 302168 266550 757969 754676 232009 231403 293709 297789 349523 338655 368932 373088 399013 402233 381900 425930 914437 960297 576096 486208 315690 307650 365124 362468 387984 392923 403929 414056 466110 465282 757374 785961 40.25 68.6 2
13:24:00 2023-10-12 371005 368526 93194 90852 139576 141748 144436 143292 119379 119884 125310 125023 141171 140912 402060 434096 1279843 1258399 491811 510926 129983 116219 124516 125756 133700 133654 128342 128878 87964 89529 302168 268175 754921 752439 233096 231565 296484 297464 351708 342848 368968 372764 398716 407435 384842 428120 923579 970063 580266 486616 318592 311983 366630 365340 392163 395854 410104 414681 469030 470025 751932 789712 40.25 68.6 2
13:24:01 2023-10-12 380458 377918 96401 94701 142993 146386 150299 149443 122090 123955 125078 131484 141997 143901 411772 444280 1305999 1287295 502511 519776 134318 119935 129403 132407 141911 136956 132494 133264 90542 92178 308030 272251 764938 772820 237408 234570 303391 306190 360070 349706 381398 384820 408759 415929 391993 441085 948743 994011 595445 501745 324487 319641 378196 376892 403017 406394 421928 426908 484952 482274 773306 811666 40.25 68.6 2
13:24:02 2023-10-12 387794 381114 96905 95550 145210 149623 152291 150740 123398 121400 127370 129139 143905 144979 413995 446956 1313141 1298473 509594 526031 136505 122688 134343 131103 141723 138749 134995 134609 91812 93974 309889 270531 785054 781322 239006 237593 304851 309410 361010 352187 386617 386319 413123 416583 399180 443906 950090 998739 591385 499247 329111 320600 381159 378848 404333 412376 422747 429477 484036 482378 786319 815785 40.25 68.6 2
13:24:03 2023-10-12 390771 388065 94728 95605 146061 150290 154863 153284 124945 122911 128957 130945 144875 146317 419724 453870 1323577 1302209 512090 530265 136539 123029 131528 133541 143368 143371 136842 137537 92133 94562 309311 275731 781394 789657 240850 239272 309542 309885 367183 357408 389371 387682 412979 421469 398962 445486 961318 1003952 591385 505976 329577 324323 381159 381312 405293 412350 423525 428530 486570 484884 780984 824778 40.25 68.6 2
13:24:04 2023-10-12 391323 391028 94760 95253 146882 150707 155324 153812 125357 122977 129420 131404 145654 146662 419780 451822 1335504 1320807 516647 531941 136953 123406 132073 133977 144300 143877 137550 138085 92293 94836 309889 275731 784564 789812 241394 240628 306969 309426 363014 356445 386317 387862 414980 418483 400665 449834 959310 1006322 591385 503757 330944 322849 383356 382142 405939 410976 422190 432823 486192 483897 793021 825132 40.25 68.6 2
13:24:05 2023-10-12 394073 389795 94761 95518 146748 149218 156122 154669 125430 123826 130103 131470 145856 146955 421034 458610 1343392 1322414 512090 531941 137177 123029 133360 134554 145291 143676 138194 138233 92488 94595 308223 276122 802616 790961 242351 240628 307431 307988 364360 356445 386617 387934 411855 420062 400382 441320 965749 1016586 599673 507413 330044 323866 383356 380797 406011 412061 423525 430463 481179 485620 784053 820923 40.25 68.6 2
13:24:06 2023-10-12 395705 392896 96665 94931 146706 152880 156657 154807 125477 123722 129850 131470 145620 146317 422329 455894 1340251 1324573 519628 535851 137307 122961 133679 134449 145510 143912 138194 138215 92133 94399 312937 277421 805982 796197 241939 240628 306717 308023 364228 354273 387166 386627 411890 415347 395566 440640 959310 1010143 575472 504214 330402 321692 382237 380919 404225 411882 421258 427707 485983 481220 793236 823295 40.25 68.6 2
13:24:07 2023-10-12 396668 393490 94608 94891 146306 152854 156260 154807 125477 123997 129608 131470 145875 146339 422365 460048 1344761 1322688 513269 536609 136505 122722 133427 134449 144837 143842 137767 138215 92133 94366 311225 275731 797410 794472 242351 239272 306933 307988 363053 353741 384360 387308 408759 414079 393757 436393 960146 1017111 596854 507413 329577 320279 379015 378171 405581 408355 419547 423502 481877 481327 787997 820988 40.25 68.6 2
13:24:08 2023-10-12 399771 395607 96230 94496 145866 152499 156295 155056 125444 123722 129454 131437 145182 146283 423628 457321 1335136 1322770 518890 536682 136282 122637 133679 134263 145274 143877 138194 138247 92133 94105 313637 275340 810854 799222 241349 239935 306321 310286 360794 353852 385069 384136 408652 414980 393232 436116 957802 1003091 602492 504544 329811 319890 378691 378776 402806 408963 414619 423322 483546 478420 795322 823295 40.25 68.5 2
13:24:09 2023-10-12 400129 396484 96163 94500 146103 152675 156330 155056 125564 123755 129454 131470 145182 146317 423471 460012 1351815 1325311 513615 538274 136174 122552 133310 134537 145068 144061 138302 138319 91972 94203 316044 275926 799726 797890 242935 239272 306070 307988 361010 354639 382010 386048 408151 411629 390478 432403 959430 1018367 606809 507229 329577 320860 379015 377036 405296 407747 418923 423024 477755 483514 791856 824544 40.25 68.5 2
13:24:10 2023-10-12 403863 396457 96295 92958 145957 150711 156627 155359 125723 124301 129454 132047 145216 146759 426170 463033 1343036 1315073 516684 539799 136112 122756 133704 134702 145410 144421 138194 138601 91879 94464 312937 276025 795393 801862 242387 239476 306285 309192 363566 351632 382587 385469 406332 412852 390703 432439 962979 1012207 601047 507413 328414 322097 376708 378812 404689 407782 419510 423888 482899 482758 786319 825638 40.25 68.5 2
13:24:11 2023-10-12 401328 398458 96134 94730 145891 149419 156453 156888 125891 124950 130065 132823 145346 147545 428162 460084 1359622 1335632 518853 540049 136858 123029 134150 135458 146289 144663 139000 141053 92488 94562 315065 277496 799909 800091 243521 240797 306070 308059 363053 352187 381398 386627 409404 412817 390205 431722 967524 1025999 603906 507413 330512 322154 378943 378596 405759 410042 418035 426228 477719 481291 796696 825638 40.25 68.5 2
13:24:12 2023-10-12 407352 399698 96496 93487 146817 149997 157783 157082 126487 125243 130589 133160 146568 147959 430665 462699 1352295 1326216 519628 540919 137147 123371 134555 135995 147094 141389 139295 141382 92421 94824 316044 278543 799744 806427 243449 240930 306933 310141 363233 353888 381974 386519 407543 415276 391291 433742 968530 1020528 599673 507498 329577 324287 378338 378704 405579 410185 420772 424489 481500 482717 792037 829797 40.25 68.5 2
13:24:13 2023-10-12 403827 402958 96863 95087 148223 150580 161337 157801 127596 125777 131551 133595 149386 148478 431281 463421 1361555 1352274 530370 546507 137981 123715 135439 136923 147689 143029 141858 142112 93034 95186 317035 279401 812321 809299 243197 242936 308633 309754 366404 358385 382982 385218 411062 415787 395784 435631 971284 1023529 602492 507413 331648 324780 382237 378740 405260 413512 421892 423466 480785 481291 801850 830069 40.25 68.5 2
13:24:14 2023-10-12 403377 404847 94737 95294 148212 151517 161668 160835 127862 126226 134062 134119 147316 149364 432606 473122 1361838 1339549 528112 548648 138306 123955 135789 137612 148101 143896 141992 142414 93292 95386 318022 282829 813355 809349 243864 242599 308363 308923 365164 357232 385486 387754 410576 416583 394347 434958 977749 1028911 608194 512838 330512 324816 384442 381064 405975 411735 424365 429382 483363 483897 793088 833576 40.25 68.5 2
13:24:15 2023-10-12 409666 405300 94953 95547 149504 151692 158894 158242 130603 126105 134474 133846 150356 148961 435312 471564 1358421 1339405 534962 549014 138306 124197 135985 137983 148619 144326 142358 139010 93421 95419 315720 282865 808946 818542 243864 242325 308398 309860 367431 356445 386009 387790 409980 418447 393132 439966 977749 1019807 606720 513638 331450 326654 383356 383224 405867 412640 424586 426536 486944 483396 797263 838657 40.25 68.5 2
13:24:16 2023-10-12 410699 408958 94969 95716 151772 153020 159215 157592 130886 127551 134791 135418 150564 150641 437847 470676 1383426 1359937 528149 549932 141507 121502 137329 140619 151263 144799 140459 140480 95370 93451 321892 281994 825399 816226 246634 241679 308363 313720 366849 358598 385160 392376 414908 417789 396908 437350 982511 1042183 611053 515059 335680 327577 385532 384854 412990 414971 423947 431643 485094 486530 809266 841436 40.25 68.5 2
13:24:17 2023-10-12 410736 410330 95118 96052 152150 153837 160277 158902 131135 128007 135155 135899 147009 150886 440131 473662 1378114 1359896 533046 554361 141507 122004 137329 141182 151322 145778 140459 141751 95404 93877 320423 286126 806394 817962 246111 242085 309767 311564 370024 359935 385702 392099 412470 421612 396718 437605 987535 1039083 611053 515901 332392 327715 385563 382491 411531 414106 426933 431073 484753 487098 801850 841787 40.25 68.5 2
13:24:18 2023-10-12 418737 411294 95761 96317 149759 154575 161586 160096 131829 128767 132099 136692 148998 154252 441584 474472 1383389 1367301 538173 558873 142144 122340 138757 141546 149238 146106 142095 142243 96135 94069 319806 284091 828627 828800 247683 243543 311109 315636 369326 360623 389671 394045 418580 421101 396088 444992 986969 1035239 605283 518102 337414 327750 386485 387136 413575 418732 423453 431147 492698 488687 816375 850392 40.25 68.6 2
13:24:19 2023-10-12 412340 414414 96446 94255 150693 155143 162103 160642 128719 129623 132549 137201 149476 154430 441728 476180 1389539 1380526 544270 558015 138881 123573 139223 142049 149617 146863 142325 142660 96203 94518 325088 286126 820007 827308 246983 245118 312197 315744 372117 362013 390715 390766 418321 421636 401551 442962 989671 1044051 608063 516633 336700 329702 390775 386555 413355 418848 427693 436032 489704 491239 818700 850538 40.25 68.6 2
13:24:20 2023-10-12 417524 414642 96711 94498 150938 155965 162711 161491 129113 129713 133193 137735 149989 153129 445629 484067 1402245 1379543 536291 558946 140600 123980 140000 142113 150681 147517 142849 142837 96437 94807 324104 286940 830967 827736 246554 243648 314770 315816 372117 362013 391028 394951 417436 422801 401551 443187 996189 1056193 615341 523584 338449 329702 391328 387754 413606 417816 427948 432295 492350 493075 817880 851638 40.25 68.6 2
13:24:21 2023-10-12 420822 418040 97313 94719 152575 156584 164490 162189 130619 132620 134260 140180 151095 152154 447973 485539 1390320 1378561 548615 565549 140922 125092 140560 140118 151165 148757 143545 144266 96606 95942 325219 288414 832565 838118 246554 246324 315947 317603 373772 363136 394654 396005 419692 425759 401296 448108 1001866 1043904 609010 521846 337580 333613 391881 391050 413570 420026 433191 432417 496865 493111 816375 857766 40.25 68.6 2
13:24:22 2023-10-12 424674 417700 97711 95005 152643 157594 164525 163264 130986 132908 134826 140604 151473 152747 447923 482636 1401829 1385862 546631 565549 141545 125245 143040 140505 151686 149246 144045 144500 94708 96007 325845 287257 833312 838227 248675 246739 315058 318465 374368 363100 395251 396768 421433 426043 401551 444892 999613 1051368 625659 519709 341127 333564 391328 392062 417373 422813 430864 432444 495697 494608 823304 862115 40.25 68.6 2
13:24:23 2023-10-12 421303 422473 98307 96006 153765 158595 165618 164646 131479 133672 135524 141467 152378 154445 450669 485539 1417110 1404497 552595 569419 142464 126108 143816 141516 152664 150153 145252 145945 95225 96964 326221 291054 835843 841694 249338 248645 318183 320959 376479 369044 395234 396804 421469 426748 404483 448439 1005409 1056184 621059 525581 341612 335682 394562 390766 417409 422884 434458 439581 495927 496112 834920 863770 40.25 68.6 2
13:24:24 2023-10-12 425844 423059 98307 96464 153453 162033 165305 165856 131800 130474 135524 139069 152517 155229 453255 487017 1426370 1408502 553379 567924 142993 126525 140433 142008 153224 152756 145725 146220 95095 96994 327938 291048 837508 838893 249692 249808 317770 319725 377527 369817 396654 396876 422693 428019 404519 445206 1007552 1060857 623917 524364 342340 335757 396945 393342 418999 424927 435003 439746 496718 496004 829931 867653 40.25 68.6 2
13:24:25 2023-10-12 427080 424007 98677 96693 154549 161893 166708 165475 132304 130488 136036 138590 153289 155273 454537 493066 1429489 1409668 552142 572089 143457 126977 144359 142342 153932 150997 146233 146731 95355 97259 330419 291496 840233 841694 251066 249879 318444 320696 378360 368705 396373 400076 424066 429259 403346 446054 1008744 1065323 623917 525853 341551 334486 394562 390766 421814 426704 432466 439993 495891 496110 833734 866949 40.25 68.6 2
13:24:26 2023-10-12 427643 426519 99222 97096 155401 162672 167691 166505 133202 132457 136931 139555 154561 155697 458129 496067 1438709 1417827 552484 574665 144155 127820 141309 142997 154712 153466 146778 147551 96201 97624 331546 293405 841521 845524 252450 251111 319083 322432 378497 369564 397990 401456 427031 430432 404981 450232 1014445 1069816 618200 528098 342623 336542 396619 393110 423356 429150 432574 441564 496071 498731 839088 872000 40.25 68.6 2
13:24:27 2023-10-12 428854 425318 99425 97593 156086 158717 170810 167006 133636 131848 137380 139584 154918 156305 459429 498982 1438709 1418978 555742 576366 144487 128277 141749 143659 155069 149920 147013 147377 96463 97858 329224 293324 843089 845940 252664 251641 318582 323173 381182 369889 396457 401492 427707 431789 405768 448768 1014961 1073034 625347 527223 342731 336578 396970 393699 422365 429375 435094 442878 499655 500557 839648 874958 40.25 68.6 2
13:24:28 2023-10-12 432052 428828 100005 97826 157133 160157 171190 170267 134106 132930 137866 140681 155595 157175 459575 500393 1446828 1428213 559896 576901 145634 128889 143202 144524 156009 151602 148354 148687 97323 98463 330419 295913 848255 852150 252770 250717 321385 324685 383233 373862 400905 403127 425830 430157 408785 450496 1020728 1074426 626776 528825 345790 338615 399289 395508 421964 430768 437051 444291 501460 501685 844192 875511 40.25 68.6 2
13:24:29 2023-10-12 433269 429890 100112 98221 157242 160413 167498 170456 134409 132743 138415 141207 156029 157575 459647 499036 1447892 1432394 560895 577181 145735 129040 143238 144526 156252 151395 148493 150704 97356 98562 336607 295346 866373 853362 252878 251102 320588 324721 382801 371998 399481 400884 426165 431334 410668 450459 1024775 1079100 628205 531869 346659 339496 400984 396623 425464 432012 438526 445453 502880 502817 847880 878734 40.25 68.6 2
13:24:30 2023-10-12 435123 432171 100413 98161 157827 160926 168478 168769 135444 133177 138775 141169 158809 158121 463613 499036 1451052 1435456 563799 581202 146291 129592 143703 145267 157011 152087 148493 151018 97555 98763 332557 295346 849969 855318 252878 251486 322799 324757 380959 373114 401324 402083 426499 434012 410668 453578 1023849 1076019 629635 532011 346878 340188 401588 396840 423226 437528 439677 444655 501537 504306 850401 881273 40.25 68.6 2
13:24:31 2023-10-12 436121 433138 100829 98702 160378 162251 168898 167915 135366 133645 139496 141855 157521 158927 466001 499072 1456216 1440630 568816 584644 146994 132247 144334 146352 157560 152751 149767 150045 98089 99474 340203 295363 862267 861410 255352 252859 322956 327518 383139 375216 402994 404087 427663 434026 409712 450467 1027208 1083744 640385 534889 348600 341459 402249 400040 423930 432998 441154 446726 504158 505125 852101 883793 40.25 68.6 2
13:24:32 2023-10-12 437483 435579 101105 98867 160637 162545 168898 168681 135494 134049 139725 142050 159202 158962 466586 500512 1456078 1441692 568411 585508 147468 132281 144673 146248 157890 152751 151346 151543 98089 99474 336982 296483 854425 862065 255388 252328 324250 327591 384125 375923 404395 404532 429080 436688 409819 453764 1030069 1081963 640690 536595 348847 340775 402886 399653 424002 432962 442067 448700 508442 505053 855287 886303 40.25 68.6 2
13:24:33 2023-10-12 436720 435365 101557 98965 161408 162953 170007 168983 136047 134618 140295 142578 155996 159926 467199 501993 1454130 1441478 570421 587817 148571 130680 146022 146450 156634 153495 149084 148428 98392 100024 340015 296973 867433 866241 256474 253601 324960 328518 383246 375359 403937 405335 430212 433969 409137 458333 1031604 1086941 633673 537488 350831 341807 403170 402048 427982 431733 441035 448065 507882 506463 852101 890271 40.25 68.6 2
13:24:34 2023-10-12 438075 436434 101872 99408 161478 163066 170548 169017 136382 134555 140452 142842 160042 160405 468589 503516 1455009 1437523 569221 585879 148571 132534 146058 146860 160828 153739 149184 148528 98524 100157 338002 296937 870462 868769 254905 253492 324744 327551 383317 375923 404294 407932 430145 436897 412268 459787 1032995 1086813 635809 538937 352056 342109 403310 402932 428587 432979 441385 449138 512195 507958 852704 890545 40.25 68.6 2
13:24:35 2023-10-12 438534 439911 102049 99582 157827 163476 171091 169520 136734 134995 140898 143271 156962 162967 468661 505044 1457186 1441692 569795 585663 148952 133150 146261 146550 157910 153987 149903 149138 99134 100191 338002 296685 873014 871232 255297 253882 324996 328046 384431 375959 405185 408258 430517 434309 409425 458609 1033069 1085135 634359 537941 350539 343264 404419 402048 428587 437172 441516 445029 510208 506983 847279 893561 40.25 68.6 2
13:24:36 2023-10-12 444800 440094 102317 100086 158809 163684 172031 170161 137209 135471 143633 143769 157713 163302 474300 505116 1454148 1443746 574446 592023 150724 133365 146296 150067 157375 155563 150010 150963 99681 100957 336982 302305 858708 876187 257566 254522 328687 329449 387871 378189 405542 408258 430360 437875 414134 459947 1042363 1085135 637259 546118 351829 343299 404734 405138 430262 434921 445476 448736 512401 512585 850438 889976 40.25 68.6 2
13:24:37 2023-10-12 441566 441850 102405 100197 159320 164443 171977 170702 139698 135505 143833 144036 157746 163567 473903 507949 1457149 1434434 565230 592933 148952 133458 147014 150136 158162 155303 150177 150647 99474 100985 336982 301061 865953 875321 256944 253917 325919 328082 387786 376560 405579 409151 431355 439539 409173 460112 1044511 1094215 643632 545306 352580 345394 405014 404388 431229 435108 446184 446580 512049 512405 848371 892044 40.25 68.6 2
13:24:38 2023-10-12 441962 441859 104606 100200 160302 164170 173076 170092 139926 135437 144136 143769 158619 161195 474275 514058 1463407 1436478 566030 591695 149299 133707 146873 148368 158481 155459 150385 150994 99645 101125 333848 300484 867527 874798 257737 254698 325954 329039 388051 377355 405185 409474 433084 439539 409748 457202 1043161 1099758 646574 544293 351069 345925 406056 403252 430033 436559 445270 451471 510569 511792 857775 894830 40.25 68.6 2
13:24:39 2023-10-12 444337 445376 104610 100845 159646 165275 172835 171790 139960 136390 143939 145245 158753 159938 476402 517075 1475552 1454093 566430 595492 147643 133876 147766 150380 159494 155840 151144 151132 100192 101265 340045 300828 873500 874048 258604 255236 328651 331323 390479 378794 405434 411492 432935 436504 413000 460218 1046702 1109705 635809 544293 351708 347473 405768 403252 431546 439530 444122 452149 510857 511073 862737 894314 40.25 68.6 2
13:24:40 2023-10-12 445829 445272 104644 101025 160377 165841 173110 172337 140155 136394 144342 144935 159293 160296 477114 519307 1488011 1465303 571745 594474 147744 130609 147766 150693 159494 156385 151178 151199 100192 101438 340045 302415 874469 875357 258135 257095 325691 331108 390247 378939 407163 409151 440781 440157 413180 458772 1044675 1103062 643059 543521 351708 345441 410124 405853 429657 436602 445173 454254 513702 512297 870680 897457 40.25 68.6 2
13:24:41 2023-10-12 447270 445063 105069 101014 161147 165806 174252 172218 140411 136467 144962 144466 159691 160228 476894 514130 1475625 1454996 575859 597311 149159 131240 148244 149373 159902 156746 151563 152072 100402 101968 337613 302336 873022 882986 258569 256700 325954 332401 392949 378903 408847 409832 434741 439183 411768 460710 1045031 1098979 649517 543521 351672 347278 408353 405781 429738 437608 448197 452149 513738 513343 857812 898534 40.25 68.6 2
13:24:42 2023-10-12 450678 445019 104958 101294 161147 166374 174252 172406 140452 137066 144614 145799 159725 161168 476894 511711 1466406 1458177 580289 599654 148715 131059 148319 147309 159561 157359 151631 152283 100500 103482 340461 305104 873108 884473 257737 257095 330553 329644 389822 381082 410440 408541 433165 441624 414165 462492 1050991 1097242 637440 549737 351564 346826 405840 408363 432800 438532 445584 450292 513954 513923 858024 896857 40.25 68.6 2
13:24:43 2023-10-12 449514 445649 105278 101014 162078 166535 175158 172372 140813 136842 144923 145276 159869 160852 477638 519153 1475552 1449922 573630 599513 148782 131059 148319 151076 160293 157394 151698 152700 100603 103482 343807 304566 878685 882899 260206 257095 328920 331646 392181 378903 407982 412322 435913 442129 411622 459658 1054286 1106567 643965 547057 354307 348613 410704 405817 432944 437902 449578 450435 510889 514139 865692 898571 40.25 68.6 2
13:24:44 2023-10-12 449457 450156 105592 101505 161684 167326 174600 173784 140716 137359 144923 146153 159903 162202 477746 522631 1484845 1465340 573630 599802 149671 131298 149653 147309 161155 157324 152439 152815 101059 102250 343109 304640 904624 884152 261271 256989 328778 333519 392458 383242 409641 413520 436271 439252 414781 461106 1056692 1117289 649517 547057 356750 347314 410668 405853 432872 439174 446895 453176 511644 514139 871113 903866 40.25 68.6 2
13:24:45 2023-10-12 449492 449711 105312 101645 161966 167448 175158 174339 141091 137458 145271 145913 160636 162237 480522 519955 1494065 1480995 582728 602013 149805 132377 149289 147715 160805 157940 152571 153156 100948 103692 342088 304566 877060 880260 259118 258792 330319 332688 390952 382002 408558 409832 435046 441218 417273 459621 1051214 1108919 655401 547057 355091 346999 411758 411552 432710 441317 445306 455697 518324 513995 870586 907576 40.25 68.6 2
13:24:46 2023-10-12 465566 450827 105605 101649 162587 167682 175929 174426 141141 137664 145502 146356 161202 162551 483026 522957 1490524 1468597 585190 602682 150152 133109 149532 149741 161285 158896 152643 153650 101261 104012 343807 306918 876182 892093 260756 260068 328884 333519 393922 382971 411639 411021 436647 445258 414381 462713 1058050 1100537 653208 547021 355309 349630 411598 409690 432872 440148 450855 450399 520046 516074 864392 906436 40.25 68.6 2
13:24:47 2023-10-12 457508 449945 105639 101927 162431 167917 176210 174617 141141 138063 145400 149032 161261 163062 483354 519307 1475552 1462370 584535 604647 150286 132993 149707 149263 161577 158932 153169 153898 101506 104190 342088 307174 878617 894903 260756 258685 331704 333375 395526 384836 413392 413014 436380 442021 414601 465352 1059759 1109943 649517 553513 355921 349630 409508 410317 437710 439789 449468 452149 513990 519610 862737 903480 40.25 68.6 2
13:24:48 2023-10-12 464175 451089 106034 101649 163255 167682 177080 174027 141505 137291 142495 146153 161664 162168 484626 527664 1491185 1462370 578547 605504 150803 133252 150268 149230 161611 158861 153169 153582 101576 104190 342088 307248 881959 890829 261820 258720 331189 333699 393333 382971 409787 414759 433875 445474 413471 461000 1060729 1112410 650988 552484 355885 351501 411187 409992 435502 440458 450524 455548 513738 518365 873871 907537 40.25 68.6 2
13:24:49 2023-10-12 450863 453713 105853 102455 162768 168140 176739 175105 141308 138478 142394 146968 161440 163245 485520 529158 1501756 1475881 577680 606514 151119 133293 149739 150089 162251 159247 154056 154043 101823 104449 344131 306116 896696 889634 261856 259520 329684 335732 392123 385418 410367 414759 436540 440449 414854 460526 1059188 1120734 656505 549847 358015 349666 412416 410572 432944 441831 448222 456671 513990 513801 880708 910130 40.25 68.6 2
13:24:50 2023-10-12 456857 453917 105707 104194 162734 171551 176245 176263 141475 138779 142462 149550 161664 163279 486700 522227 1502578 1488261 589130 603906 151045 133461 149951 149983 162354 159413 153945 154394 101993 104324 340361 306370 890408 893359 260572 260251 330951 333771 393298 385144 412295 411925 436896 442129 419455 462455 1060316 1115905 645958 553130 357905 348434 412414 412903 435936 442012 446785 450435 520046 516074 871750 912732 40.25 68.6 2
13:24:51 2023-10-12 455322 455644 105926 104122 163533 168860 177235 175736 138447 138521 142495 149308 161923 163279 487662 522964 1496941 1477986 586201 603906 151288 133461 153038 149776 162682 159413 154193 154146 102310 104290 341813 305866 898333 898558 261783 260251 330951 336681 391848 381931 413832 414139 437982 440449 414745 464030 1057650 1109705 653930 549457 358015 351555 411868 411444 432944 441831 452246 450435 517774 517048 866958 911806 40.25 68.6 2
13:24:52 2023-10-12 466356 453817 106068 104333 163813 171555 180073 176263 137858 138993 142789 147308 162294 164108 488354 528410 1492245 1464454 581187 607468 151254 133864 152729 150257 162909 162183 154441 154820 102239 102369 346654 309370 894977 898262 261495 259742 332819 335551 394333 384328 413978 414723 435316 443101 414709 462116 1065072 1117934 649517 555876 358015 351857 413878 411116 438120 441521 453532 454053 513990 516906 872009 912081 40.25 68.6 2
13:24:53 2023-10-12 462755 454521 106103 104439 163656 171626 180108 176886 138417 139104 142873 149757 162475 164295 486201 531299 1500650 1480995 585784 608792 151116 134247 149951 150740 162501 162551 154017 155246 101959 102271 343109 310698 878813 893553 261892 260251 332494 333699 396326 385144 411676 414795 435316 445112 418490 462057 1066051 1123150 656689 556100 356945 350158 414796 412829 440113 441304 447478 456718 518360 519455 881133 916133 40.25 68.6 2
13:24:54 2023-10-12 459653 457472 106137 104583 163882 171867 180431 176757 138631 139104 143422 148715 162989 164708 490364 531748 1514626 1498826 592925 609113 151883 134201 151006 150847 163555 160647 154970 155212 102523 104714 350643 309812 894434 897282 261820 259350 331991 336444 394405 385451 411676 414457 437982 443101 418490 461401 1060729 1120744 651758 553513 358777 350723 413324 412215 437133 441904 448832 456487 519050 516906 879405 913049 40.25 68.6 2
13:24:55 2023-10-12 457965 457308 106239 104473 164374 171902 178196 179623 139078 139298 143422 150034 163030 164858 486688 526140 1503211 1483848 590434 610156 152790 133990 151856 150431 163762 162402 155259 155108 102452 104748 346654 309004 914375 901287 261892 260984 333708 336939 395246 387060 415154 414651 436326 441575 417717 466829 1063273 1117106 653930 555876 360051 351821 412159 410950 437824 445829 450880 454143 520046 515351 871861 917021 40.25 68.6 2
13:24:56 2023-10-12 461554 460356 103672 104617 164897 169568 180826 176580 139766 139191 144330 147788 163030 164329 486724 527290 1501830 1483105 591234 611093 151774 134369 150935 151393 163204 162586 154691 155713 102452 104714 344131 309848 895787 903573 261892 260108 331955 336681 396921 383148 414199 414103 439359 445425 414818 459444 1063751 1109705 654658 553513 358015 351857 414818 413122 436879 440440 452246 455089 519852 521920 874967 916198 40.25 68.6 2
13:24:57 2023-10-12 459881 458305 103769 104617 164932 171937 177459 179587 139560 139104 144321 149757 163928 164329 492534 532085 1507560 1480995 585784 611093 152444 134826 151856 151090 163555 163130 155087 155827 102741 102266 350911 309958 891841 902529 263673 260984 333504 336919 396993 384261 412623 417250 436682 447150 414781 461401 1069838 1121563 653930 558253 358015 351857 414926 409761 438253 440440 451716 457170 518542 520000 881282 911680 40.25 68.6 2
13:24:58 2023-10-12 460811 460030 103702 104863 164637 168520 180537 180050 138821 142021 143456 146198 163438 165457 490588 530445 1510777 1488150 587790 612427 152263 134369 153548 151258 164253 162850 155225 155965 102594 104815 348185 311520 894791 901117 263373 260801 333974 336444 396659 386609 414199 414867 435351 446533 419747 464430 1070536 1135828 656873 559294 360819 351641 413507 412903 440493 445588 449996 455733 513702 518397 880295 915232 40.25 68.6 2
13:24:59 2023-10-12 463709 461484 106205 104931 164637 169037 178607 177099 139104 140552 144530 149030 163414 166384 491940 529121 1515042 1500966 595425 612605 152719 134809 153619 151123 164457 161764 155692 156217 102879 104950 344131 310763 916978 905263 261892 261454 333974 337634 395732 387808 415376 414795 439202 442791 419784 462805 1063751 1121563 655401 556100 360051 351785 411801 412831 438125 445068 450535 454053 519415 519598 878744 918362 40.25 68.6 2
13:25:00 2023-10-12 461134 460134 104023 104685 165882 172079 177833 179980 139428 139395 144355 150138 164111 165423 492507 530409 1510143 1490307 591868 614237 152753 134885 149990 151292 164665 162885 155978 156217 102879 102362 347195 309774 900324 910291 264118 261720 332351 339071 395589 384118 415265 414687 439001 443101 414781 462805 1066051 1119190 655401 553513 359541 351888 413324 414662 437279 442436 451988 455089 517985 516871 873586 918362 40.25 68.6 2
13:25:01 2023-10-12 467412 460138 103840 104901 165431 168671 177307 180338 139527 142021 144355 150172 164076 165423 492470 529158 1502578 1490386 596348 614672 152376 135030 151643 151745 163589 163184 155726 156613 102879 102389 350911 313119 900636 910480 261892 259384 333974 336681 396993 385451 415376 414723 436034 447150 417863 463496 1069775 1115672 663629 560704 359031 353848 411187 414205 441743 441759 451988 456058 522628 520991 871935 915345 40.25 68.6 2
13:25:02 2023-10-12 469107 463164 103925 104897 164966 169207 177307 177006 139335 142254 144389 146863 164111 166071 493975 537362 1517632 1495853 591234 616417 152651 135388 151963 152030 164492 160377 155805 156872 102879 102748 350802 313786 889700 906417 264118 259892 333974 336444 397065 387700 414199 417250 434572 446725 419784 462713 1072991 1129009 655401 562334 359743 351821 414306 412215 439225 444512 449542 458351 520046 520732 884733 915719 40.25 68.6 2
13:25:03 2023-10-12 459917 462451 103917 104897 165466 168822 177586 176278 140054 142108 144730 146364 164111 165920 494675 536228 1521123 1492430 587454 614162 153280 135012 153272 151508 164815 163070 156483 156044 103165 102292 350782 309921 911165 903573 264866 259350 333974 336414 396931 386637 413905 419173 441771 442649 418049 463334 1069801 1134456 656873 557459 361075 353848 414709 410950 437502 444507 451838 457134 518542 518169 889252 920249 40.25 68.6 2
13:25:04 2023-10-12 463154 464606 104086 105232 165501 169256 179740 176732 140174 139882 144671 146931 164981 165955 496152 532013 1515469 1494610 593697 612920 153530 134843 150239 152199 165379 163027 156736 156757 103165 102400 352048 310104 908735 911773 264118 259962 333708 337193 395696 385451 413210 417287 439978 445619 414818 462841 1069153 1118324 665122 554458 361075 353135 413651 412831 436480 444444 453356 455447 518249 516906 874279 919546 40.25 68.6 2
13:25:05 2023-10-12 470506 464091 104023 104931 165998 169207 178271 176800 139592 142464 144825 146931 164901 166257 495449 531228 1515544 1492430 598629 613028 152787 135284 149928 152554 164951 160711 156205 157490 103165 102748 346654 315076 895512 913067 263264 260869 333974 337157 398985 386609 415376 414507 437639 445773 414854 463808 1072230 1117143 659815 560704 359541 354347 413396 414723 438572 441904 452246 455125 519852 521537 873586 918123 40.25 68.6 2
13:25:06 2023-10-12 468241 463073 104019 102967 166067 169896 178271 177112 139592 142323 144825 147533 164901 166524 496856 535168 1506117 1483105 590467 612992 153173 135284 149928 152026 165309 160494 156448 157195 103165 102581 348718 312897 910244 913795 264866 261352 334010 337634 396957 385180 415191 419131 436273 445779 414781 463496 1075132 1131374 652459 561641 361075 355853 413543 413488 440493 442951 454823 456772 518505 519964 880746 918362 40.25 68.6 2
13:25:07 2023-10-12 467290 465975 104019 105144 165993 169892 178271 177816 140372 140469 145125 147599 165027 166920 497877 537368 1520776 1500966 589349 617403 153466 135361 151292 152023 165945 160198 156812 157086 103452 102613 347093 312011 918454 910480 264679 260984 334010 336378 396326 387808 415376 419724 436540 441826 419154 459444 1072991 1138112 650988 561935 360578 351852 414962 410950 439248 445800 450560 455769 517506 516906 885361 918857 40.25 68.6 2
13:25:08 2023-10-12 467045 464854 104391 105071 166407 169779 178463 177391 139625 142323 144859 147429 165131 166559 496504 537809 1528664 1510270 596315 616532 153041 135318 150239 152267 165101 160078 156736 157195 103165 102645 350911 312713 904980 910291 264009 263201 333902 338591 396813 387046 412770 414651 439144 446518 417237 461365 1072099 1128040 661286 558650 360819 353848 415070 414565 437674 443954 450216 457207 520986 518432 888027 920887 40.25 68.6 2
13:25:09 2023-10-12 466787 464881 104086 105178 166028 169896 178463 177391 139625 142522 144859 147698 165016 167128 495594 535168 1517884 1492861 597295 616569 154056 135157 151573 152056 166293 163291 157173 156757 105016 102421 348718 311129 913584 915773 264118 260541 333974 337430 395732 386337 413829 417287 438979 441877 414854 463532 1069949 1121563 655401 556137 360034 353135 413687 413448 437861 445288 455582 455649 521114 519610 876031 924778 40.25 68.6 2
13:25:10 2023-10-12 470501 466694 104157 105178 167033 169392 179275 176833 140462 140469 145094 147698 165477 166559 495630 540610 1519075 1491512 592502 618240 153671 135834 150343 152691 165736 160522 156785 157600 103452 102678 349750 313675 925204 912309 265428 260506 333974 336378 399311 385451 413905 419022 436754 445809 414709 461401 1077639 1129009 665122 561139 359796 353171 417151 412215 439280 441868 450494 458627 519679 520768 884184 918362 40.25 68.6 2
13:25:11 2023-10-12 468967 466235 104023 105220 166067 170437 178429 177986 139592 142721 144859 147731 165392 167330 495630 534652 1521123 1497807 592691 618385 153808 135318 151191 152512 165945 160044 157173 157195 104870 102678 349750 313341 911794 911748 264492 264129 335900 336378 395732 387556 415154 419506 439238 442649 418380 463334 1075281 1143676 656164 563896 362103 353848 414890 410950 437513 445452 451273 457172 517007 516906 885435 926028 40.25 68.5 2
13:25:12 2023-10-12 469168 468498 104356 105334 166807 169862 179173 178130 140363 142780 145227 148613 165522 167482 495630 536754 1520535 1503073 598902 619260 154197 135506 152059 152901 166583 160300 157173 157195 105083 102619 351282 312011 917820 917071 264492 260541 333974 337465 396326 385487 413865 417323 439359 441826 414745 462116 1072230 1121599 656793 556173 360034 356591 414306 413448 437388 446400 453356 454089 519186 516906 876215 922269 40.25 68.5 2
13:25:13 2023-10-12 472656 466298 104300 105178 166799 169965 179310 177794 140462 142522 145229 148133 167900 167061 495702 532157 1509703 1500135 601369 619734 153348 135762 150343 153045 165667 161636 157034 158041 103452 103029 352357 315574 908988 921361 264118 261720 336813 337634 399311 387226 417580 414543 438581 444453 414818 463808 1072956 1124327 653930 564333 360051 354848 412416 413484 438393 447155 451347 453056 516759 521170 878120 918206 40.25 68.5 2
13:25:14 2023-10-12 467675 467648 104521 104998 169827 169726 179627 177078 140689 142056 145399 146896 168052 166524 495702 541063 1521651 1492787 593808 622957 153314 135984 150706 153144 165945 161138 157173 157970 105049 102888 350911 314455 900097 914478 264679 260717 333974 336414 400158 386645 414199 418540 439059 445845 414781 460453 1079169 1134382 652459 562113 360015 355099 417309 413305 440181 441795 452099 459394 519937 521501 887990 918362 40.25 68.5 2
13:25:15 2023-10-12 470506 467693 104561 105178 167033 169965 179310 178343 141216 140753 146658 149656 165939 167458 495630 538201 1528545 1517281 602821 621562 154022 135842 151468 153003 166500 161070 157333 157855 104982 102818 354265 314678 910692 918270 263745 260939 333974 336378 397029 387520 413246 414867 436540 443172 419154 464216 1072956 1128040 656873 561139 361075 351857 413687 414759 439248 446825 448539 454410 519852 519197 882816 922232 40.25 68.5 2
13:25:16 2023-10-12 468775 468754 104464 105178 166857 169896 179627 177425 140462 142323 145365 147665 168052 166944 498578 537845 1521651 1501756 600613 620209 153382 135762 150740 153037 165911 161172 157173 160032 104904 102959 353400 314678 907083 920832 264985 263945 333902 339071 399203 386194 415302 414723 439144 446725 414565 462676 1074943 1117498 671584 559294 360051 353135 414926 414795 438663 441687 451840 455125 521389 520000 881282 922305 40.25 68.6 2
13:25:17 2023-10-12 476010 468940 104393 105548 166923 170471 179468 178390 140462 142557 145632 148513 168368 167600 499319 540646 1524821 1501532 596897 622076 154163 136207 151191 153037 166409 161027 157208 160067 105016 103029 354573 315383 912795 914478 264492 260178 336612 337396 397065 387650 414199 417323 434741 445888 418526 461401 1077639 1137208 665122 564817 361075 353848 414745 413484 438741 444444 449432 455806 519679 522079 890554 919546 40.25 68.5 2
13:25:18 2023-10-12 466350 469120 104389 105245 167028 170471 179593 178548 140496 142691 145399 147764 166110 167635 499319 545459 1541326 1524141 596778 621013 154060 136070 151644 153148 166537 161552 157613 158076 103740 102959 350782 313786 910807 914441 264829 261009 333974 336886 396993 387535 412953 417142 438670 441949 414854 460021 1072159 1133992 669601 559045 361075 352112 417418 414431 437738 443785 451715 457973 519816 516942 890554 922305 40.25 68.5 2
13:25:19 2023-10-12 473119 469192 104252 105391 167033 170742 179456 178582 140730 142790 145536 148646 167935 168176 500098 536228 1524969 1504605 600478 622039 155117 135825 152480 152792 167225 160624 158089 157195 104102 102748 353400 313341 916463 919527 264118 260904 333974 337702 396047 386373 416446 416997 440608 444254 414601 464691 1072991 1124667 656873 561443 362618 355853 414270 413484 438006 445800 454526 455649 520046 516110 880030 924965 40.25 68.5 2
13:25:20 2023-10-12 474800 468904 105045 103046 167970 170334 180629 178377 141239 140567 146140 148509 166402 167154 501513 546616 1528222 1501335 596972 623803 154236 136173 151712 153216 166665 161742 157613 160221 105195 103029 353400 315574 916727 920708 264866 260722 334010 336378 400441 386301 414515 418835 436682 445773 414090 461000 1081469 1133919 665122 562733 359796 353100 417418 415251 439056 442401 453210 457134 520046 521099 889922 922213 40.25 68.5 2
13:25:21 2023-10-12 476567 473252 104332 105605 167015 171317 179593 179361 140429 142990 145330 148953 168368 168683 500805 541027 1529308 1504745 596382 623510 154660 135950 152201 153398 167050 161036 158240 157970 103740 103100 354051 315350 916988 918912 265428 261238 336575 337359 396290 387808 415081 419724 437633 441840 414818 462713 1076001 1142717 663629 565136 360614 354848 414962 411564 439870 445729 451531 457433 514026 516835 889884 922232 40.25 68.5 2
13:25:22 2023-10-12 471353 471838 104352 105430 167028 170945 180162 179078 140883 142977 145614 148613 168403 167635 501159 540193 1535261 1520407 602709 623840 154201 136207 151644 153284 166758 161620 157833 160109 105229 103100 353008 315574 909876 919674 264118 261521 333974 338445 396993 390111 414787 414795 436468 444449 418490 461328 1074440 1132700 668108 561641 362103 353775 414781 414615 439490 443919 449432 456447 522999 519126 885398 924965 40.25 68.5 2
13:25:23 2023-10-12 477662 472513 104530 105541 167500 170979 180162 179078 141172 141059 146106 148923 166519 167999 501404 539799 1516158 1504184 604761 625537 154270 136173 151746 153284 166642 161654 158019 158740 105307 103241 352357 315419 911388 939941 265054 260506 336850 338352 399311 387808 414520 417250 435351 445779 414745 465059 1078407 1129640 663629 565216 361075 352112 413033 414067 439225 445104 452246 453019 520046 519964 880030 922232 40.25 68.5 2
13:25:24 2023-10-12 475554 472504 104864 105289 170412 170437 180767 178198 141372 142423 146313 147698 168777 167026 503044 547003 1530396 1504969 597744 625167 153500 136207 151746 153284 166642 161991 157648 160291 105229 103170 349491 316023 917128 922176 265392 263201 336248 339071 400971 387046 413392 418026 439275 447637 414529 460702 1082237 1135562 665122 564185 360051 354848 418008 413448 439366 441746 451273 456810 519312 520732 890554 920851 40.25 68.5 2
13:25:25 2023-10-12 475143 474252 104795 103200 167970 170979 180447 179112 140883 142790 146106 148956 165950 168376 501550 540193 1535298 1523314 605325 625167 154660 136525 152201 153778 166875 162001 158089 160291 105229 103241 354442 316473 911602 922854 264118 260974 333974 336378 396993 387916 415376 414759 436718 444449 418158 461365 1075239 1132279 661286 562733 361075 351857 414633 414759 439248 444408 449798 455224 519780 517997 886201 926280 40.25 68.5 2
13:25:26 2023-10-12 468895 473850 104699 105537 170337 171014 180447 178920 141216 142894 146246 148646 168742 168140 504347 541063 1529769 1510270 603623 623400 154630 136585 152167 153641 167307 162070 158054 158518 103740 103170 351814 315125 914788 926239 265428 262983 333974 338379 397029 386609 415376 417695 438384 443101 413144 462713 1075239 1128040 666242 560831 360819 354197 414926 413448 437697 443092 451914 454731 521151 516871 881282 924965 40.25 68.5 2
13:25:27 2023-10-12 482102 473841 104554 105537 167500 170979 180196 179361 141159 142990 146041 148613 168742 168176 503793 538603 1516806 1496384 603080 625167 154270 136207 151956 153284 166875 161879 158089 160325 105229 103241 351966 317375 912547 926239 264492 260108 336374 337452 397029 387499 417371 417586 438171 444895 414601 463993 1079058 1132848 663629 567956 361589 355565 413615 412215 437705 445104 450597 455585 517958 519527 881282 922195 40.25 68.5 2
13:25:28 2023-10-12 475888 474448 104738 103067 167700 171455 180629 179576 140850 143319 146175 149023 169004 169096 504150 548350 1537481 1507779 597974 625610 155160 136207 152480 153284 167225 162070 160339 160325 105443 103170 359396 315574 918801 920979 266181 260506 333974 337904 396957 387808 415081 419724 436718 440520 414781 461401 1077602 1141445 662136 562733 360542 354848 415034 412179 438006 445103 450891 457433 516971 516472 894581 927635 40.25 68.5 2
13:25:29 2023-10-12 476603 472351 104699 105571 170104 171251 180732 179645 140817 142908 146030 148784 168742 168683 503830 540991 1535298 1520407 606262 621970 154802 136628 152446 153966 167237 162408 158496 158927 105565 103493 350782 317375 915324 926225 264305 263201 333649 337122 396993 387916 415376 414795 439883 441949 417200 460558 1076001 1130679 668108 564333 361589 351857 413651 414723 439248 445103 448832 453820 518249 516906 885361 924225 40.25 68.5 2
13:25:30 2023-10-12 479993 474402 104976 103063 170302 171370 180447 179430 140786 143503 146209 148851 168507 168411 504617 541027 1518963 1496346 601332 623546 154660 136454 152201 153470 166875 162035 158089 160584 105302 103454 353400 315419 914160 927542 264866 259927 336374 336378 397029 386645 413829 418835 435351 443101 413507 463408 1079169 1136403 660643 565253 361075 353666 413687 412179 437920 444476 451988 454217 517007 518432 883894 922232 40.25 68.5 2
13:25:31 2023-10-12 478908 473383 104929 105605 170373 171524 180801 179645 141239 139413 146140 148956 166984 168423 505668 548941 1534756 1513583 603192 625206 154236 136973 151712 154026 166642 162727 157984 160724 105195 103686 346818 318696 910400 922213 264829 261720 333974 337157 399876 387880 412953 417250 434061 445779 414781 460045 1082237 1138953 665122 567497 360051 353848 415034 413448 438701 441782 448832 455447 519679 520000 891305 922232 40.25 68.5 2
13:25:32 2023-10-12 475884 473752 104627 105630 170104 171558 180767 179713 140916 143224 146075 149089 168542 168718 504581 549194 1544545 1520407 599295 621970 154837 136654 152795 153778 167225 161913 158089 158518 105409 103241 355485 316473 920025 922213 265428 263201 333794 339551 396813 387628 412149 414687 437839 444521 414237 457850 1077460 1137208 659815 562039 362103 355492 418008 414687 438006 445664 450597 456487 521337 516906 889045 927635 40.25 68.5 2
13:25:33 2023-10-12 479883 477031 105006 103067 167965 171577 180767 179679 141111 142990 146313 148956 168999 168399 506050 541063 1528222 1507742 609235 626249 154553 136654 152061 154026 166875 162692 157978 156962 105229 103719 354051 318246 915956 928868 263373 260974 335900 337634 399311 387190 415081 414431 435351 444453 413471 458242 1079169 1124814 657792 564780 360051 354848 414306 414759 438536 444512 451605 455484 519014 520000 880656 924928 40.25 68.5 2
13:25:34 2023-10-12 479313 474564 104687 105605 170373 171251 180801 179679 141077 143072 146188 149122 168812 168718 506050 550424 1529769 1500891 599804 627388 154914 136826 152310 154171 167576 162329 158496 158962 104029 103557 354442 315419 920726 926239 265616 261720 335863 337097 397029 385451 413869 418358 434877 441913 411973 459621 1082237 1137208 665122 563548 361589 354233 417418 412215 439248 441782 452246 457321 514063 517669 889289 922269 40.25 68.5 2
13:25:35 2023-10-12 477945 475158 104554 105639 169981 171951 180607 180248 141216 143307 146093 149464 168812 169264 506050 547390 1535261 1511665 602224 626517 155052 136743 152691 153778 169709 162172 160339 160619 105336 103384 354442 317276 926161 923583 264679 260143 336850 338112 396957 389843 414492 414615 436647 441985 414673 459837 1078823 1146266 670586 567547 363135 354812 417158 412215 439261 447141 447868 456847 514026 521415 891305 924928 40.25 68.5 2
13:25:36 2023-10-12 476414 478221 105384 103116 167970 171728 181347 180019 141605 143376 146347 149331 164867 169086 506869 546616 1530871 1513545 605718 626923 155018 136735 152726 153778 167811 162521 160597 160619 104354 103241 354910 315574 919280 928868 264679 260541 333974 337904 396957 386030 415376 414867 437768 440520 411586 461365 1078403 1128040 663629 560845 361075 354197 414926 413776 437388 443128 451988 453732 520046 515351 880244 927635 40.25 68.5 2
13:25:37 2023-10-12 481736 475229 104836 105601 170139 171405 180801 179713 141144 143059 146313 149089 168846 168718 506768 541099 1521614 1506785 607011 627439 154695 136688 152555 153893 167389 162781 158496 158962 104174 104003 353400 318587 916104 931507 264679 261720 336813 338352 399608 387808 414156 414867 437266 445779 413762 462713 1080685 1129843 665122 567767 361075 355241 412452 413776 438321 441904 450891 450399 518654 518468 881282 924853 40.25 68.5 2
13:25:38 2023-10-12 477873 477348 105012 103212 170342 171919 180767 180693 140916 139834 146140 149601 168577 169525 506768 550108 1535298 1512427 599774 626249 155302 136525 152760 153778 169814 162172 160597 160466 105477 103590 355813 315347 924787 926239 265428 259350 335663 337430 396326 387844 414787 419131 435387 440106 414417 460021 1079169 1146376 653379 564780 360578 354848 414962 411600 438006 446827 450572 456133 514026 515351 893910 927525 40.25 68.5 2
13:25:39 2023-10-12 478634 477312 104699 103190 170412 171831 180836 180577 141272 139447 146631 149434 165294 169121 506731 547659 1544054 1529102 609257 627257 155194 137024 152378 154060 169744 162207 158718 159103 105409 103557 354442 317276 924369 928868 264118 260974 333974 337132 396993 387916 414493 414723 435183 441877 414552 459296 1076075 1133956 666615 564333 361846 351857 414633 414795 438937 443128 447491 455224 518285 516871 887990 927635 40.25 68.5 2
13:25:40 2023-10-12 475600 476269 104893 105605 170443 171439 181374 179713 141508 142999 146500 148884 169151 168754 504607 547390 1530908 1511665 605660 627439 154837 136748 152691 153718 169542 162579 160597 159033 105331 103557 356528 317187 921235 934119 264829 263015 333722 338307 396885 386236 414970 414723 437768 442268 414171 459947 1078897 1127415 665122 562475 361075 353666 416566 413448 436770 444662 451336 453056 520046 519134 882117 926976 40.25 68.5 2
13:25:41 2023-10-12 481358 476425 105425 103095 167970 171797 181627 179713 141405 142925 146617 149467 165917 168411 507487 550041 1537481 1517914 603080 628843 154313 137361 151746 154557 166875 162988 158089 157208 105263 104068 349491 319038 909146 926239 264866 260541 335997 337634 400158 387844 412953 417287 435046 446409 413471 458659 1082087 1139795 663629 566891 360051 354347 417418 413484 437469 441831 448197 455089 518542 519964 893276 922269 40.25 68.5 2
13:25:42 2023-10-12 479313 477580 104731 105673 170416 171861 181340 180282 141308 143294 146313 149601 168846 169501 504643 550113 1537283 1514363 601471 630066 155199 136741 153116 153931 167811 162104 158976 158851 105780 103622 365783 315383 933991 925493 265992 261720 333974 337904 396921 387844 414199 419022 436682 442129 413471 459621 1079169 1144753 663629 564333 360578 354848 418035 411889 438006 444791 449542 454446 514026 515088 894655 927635 40.25 68.5 2
13:25:43 2023-10-12 477518 477737 105034 105639 170716 171558 181949 180122 141605 143294 146347 149122 169151 168754 507376 545932 1534208 1514314 607821 627475 155087 136976 152586 154274 169661 162579 160632 160689 105443 103590 355485 317240 920560 930053 264118 260541 333974 337193 399311 386066 414787 414867 436540 442445 411008 459984 1079169 1128040 676080 562461 360051 353418 414926 414395 437079 440546 450597 453056 519050 516871 882816 926976 40.25 68.5 2
13:25:44 2023-10-12 485022 477805 105167 103224 168432 172001 181523 180589 141351 143651 147101 149467 165160 169359 504643 546616 1524969 1501756 608254 629288 155052 136882 152795 154309 169542 162658 160408 160913 105477 103654 355485 318733 926393 932762 264492 259350 335900 337634 397029 387226 413210 417287 436181 441790 412237 461401 1082188 1133956 669071 567730 360819 355241 413069 411889 436477 441904 451568 450399 513738 516906 882223 924272 40.25 68.5 2
13:25:45 2023-10-12 483834 478062 104965 105639 170447 171558 181661 180122 141405 143059 146382 149252 169151 168754 504643 550041 1537481 1516943 603938 629325 154553 137136 152201 154592 167272 163077 158496 158280 104029 104483 358179 320732 910045 927442 264866 261720 335863 337634 399876 387880 412953 414867 436616 445779 413471 457969 1082188 1139831 663629 569451 359796 353848 415034 414493 437777 440511 447491 454410 518542 519197 893313 922305 40.25 68.5 2
13:25:46 2023-10-12 477909 480649 105045 103212 170337 172139 180836 180646 140916 143651 146209 149634 168777 172584 504715 546362 1535298 1514968 607405 627439 155406 136514 153252 153812 170192 161947 160807 160395 105511 103241 350229 315419 931489 930017 264118 260143 333974 337158 395418 386645 415376 414867 434741 440777 411622 461000 1076038 1130679 671094 564333 363135 353171 413687 413484 437502 444479 452246 454180 518542 513801 881726 928955 40.25 68.5 2
13:25:47 2023-10-12 483140 478130 105204 105673 170482 171831 181661 180282 141405 139413 146821 149434 165850 168861 508930 544124 1528148 1513357 612241 630515 154949 137102 152235 154309 169507 162727 158496 159632 105409 103964 358311 320198 913716 936149 263156 260541 334010 337157 399311 387269 415081 413520 435565 444630 411911 459984 1079169 1128040 672102 567767 360051 352112 415090 414759 438572 441817 449432 453150 519679 519334 880656 924965 40.25 68.5 2
13:25:48 2023-10-12 481969 478089 105034 105459 170787 171014 181949 179713 141372 142825 146382 148987 165637 168754 507643 553297 1535298 1510006 602510 629325 155087 136878 152586 154201 169696 162727 160408 160724 105477 103590 354442 318283 918958 931396 264866 261720 335754 339071 400404 385343 412149 417105 437379 444340 412999 455837 1083658 1138112 672102 566745 360051 354848 417418 412251 438978 440476 451964 455909 517007 518397 892456 922269 40.25 68.5 2
13:25:49 2023-10-12 482117 477985 105078 103164 168323 172001 181661 180567 141275 143094 146382 149467 165588 169620 504715 547003 1540128 1523418 609842 629361 155233 136817 153047 154206 169814 162988 160667 160759 105477 103654 355485 318733 925855 931370 263932 260506 333974 335907 396061 387880 415376 414759 433875 439216 414126 460710 1075897 1135599 663629 564345 360614 354703 413069 414103 438006 445103 448197 451854 519387 514593 887990 927387 40.25 68.5 2
13:25:50 2023-10-12 479993 477882 105273 105643 170791 171823 181984 180282 141605 143055 146755 149355 169269 168754 507643 546808 1536362 1518999 613487 629960 154949 137076 152623 154562 167694 163145 158753 157743 105673 104100 357125 319862 914880 932725 263745 263945 333000 337634 399311 386609 414199 415288 439042 444521 410684 458609 1080648 1124814 661286 564333 360051 352148 414926 414507 438006 442120 448857 450471 516795 518432 885163 926129 40.25 68.5 2
13:25:51 2023-10-12 486447 480621 105006 105594 170443 172174 181661 180887 141177 143364 146382 149601 169186 169775 504751 549617 1537481 1517163 610353 630963 155194 137234 152760 154343 169849 162761 160702 160759 105331 103654 350229 321179 919500 928868 264118 260143 336612 337220 396993 387916 412990 414831 433079 440520 413874 458333 1080482 1139831 673617 569488 361332 353848 414998 413158 437777 443128 446822 457137 514063 516871 893313 926976 40.25 68.5 2
13:25:52 2023-10-12 481626 480653 105392 103249 168432 172070 181845 180784 141172 143424 147110 149534 165769 169513 507607 553261 1549348 1529457 613487 631144 155302 136916 152726 154309 169577 163032 160443 160724 105477 103654 358223 318283 922561 930186 263373 260974 333974 336378 397029 387362 411749 413520 435387 440484 413471 455837 1078897 1136403 668108 564333 360819 351857 415034 414759 438006 441940 446469 453092 516795 516866 890652 927635 40.25 68.5 2
13:25:53 2023-10-12 478857 480907 105200 105639 168652 171866 181823 180727 141405 143094 146382 149601 169221 169501 509152 547614 1535298 1516943 609010 631181 155406 137136 152760 154309 168282 162929 159574 159408 104465 103622 355942 315275 926018 935260 264378 261720 333866 339551 396885 385487 414493 414507 439586 441913 409712 460045 1079169 1130679 665122 562696 361075 353985 414306 413158 435647 442782 451605 450471 518176 513836 882816 928739 40.25 68.5 2
13:25:54 2023-10-12 483591 481749 105886 103113 167338 171554 183013 179997 141825 142959 147312 149331 165983 169026 508756 554935 1537459 1511665 602858 632559 155371 137171 152794 154566 169884 163022 160737 160759 105511 104035 354346 319293 931921 932837 264492 260143 333974 335872 399876 385487 411749 417287 433659 441949 409748 455837 1085232 1138953 661470 566089 359541 352148 418330 412251 438006 440476 450572 455872 514063 517805 890823 924965 40.25 68.5 2
13:25:55 2023-10-12 486447 482272 104731 105658 170209 172174 181661 180922 141410 139997 146960 150154 166162 170385 509006 549896 1541859 1521894 603006 631035 155666 136972 153359 154309 170038 162761 160737 159408 105927 103719 359233 318994 933003 930185 264492 260984 335900 336378 395768 387880 413575 417912 435652 440777 412273 458006 1079169 1148911 674677 568206 360578 353848 414962 411021 436326 445879 446530 450471 513195 513836 889412 927635 40.25 68.5 2
13:25:56 2023-10-12 481012 481591 105196 105677 170861 171866 182272 180567 141605 143260 146755 149567 169256 169264 509188 549230 1537208 1516083 608067 631217 155302 137222 153076 154343 169730 162761 160478 160794 105331 103622 356528 318733 920415 935407 263932 260541 333034 336414 399311 385487 414199 414831 435927 440520 409173 457239 1078232 1127242 663629 562733 359541 355816 414633 414687 436770 441976 450021 454614 520308 518876 885251 927561 40.25 68.5 2
13:25:57 2023-10-12 487174 482194 105143 103152 166215 172070 181949 180853 141439 143329 146416 149907 165883 169775 509115 546772 1526052 1510345 607946 633007 155371 137171 152760 154377 169884 162988 160737 160828 105438 103686 358179 320198 919465 936733 264118 259350 335900 337634 396993 387226 415376 414903 435565 442021 410972 460021 1082188 1137208 669071 568645 360051 352112 413105 414662 435993 441904 450928 453113 513954 516110 883940 923568 40.25 68.5 2
13:25:58 2023-10-12 485571 481927 105241 105707 170672 171988 182307 180887 141472 143294 146416 149601 166017 169252 509188 554543 1540091 1521857 608104 632787 155233 137119 153116 154669 167811 163180 158976 157843 105707 104346 355018 322548 922305 930846 264118 261720 336850 337157 396957 387880 412624 414795 432989 440484 412853 455801 1082087 1143061 664562 570259 361075 353848 414962 413122 438880 445610 445899 450471 517007 516906 894618 926166 40.25 68.5 2
13:25:59 2023-10-12 482117 483632 105167 103122 170716 172174 181949 180887 141508 143494 146347 150047 165950 172862 509908 547928 1539668 1520407 611446 633007 156199 136726 153713 154167 166730 162692 157856 160766 105838 103557 355485 317312 932321 936733 263932 260108 333974 337430 395696 386380 415376 414759 434096 440467 409783 462085 1079169 1130679 666242 565136 360578 353135 415385 413448 438006 444096 449138 453435 518139 513575 882779 928008 40.25 68.5 2
13:26:00 2023-10-12 486645 482767 105667 103208 168905 172036 182677 180784 141742 143424 147511 149501 168438 169478 510086 545932 1530908 1517914 615499 634354 155268 137522 152691 154841 169779 163635 158940 158380 105443 104132 358223 322091 920374 938062 261892 260939 333974 337396 399311 386609 414199 413158 435565 441790 410648 457202 1082013 1127378 668108 567730 360051 354848 414270 414687 436312 441795 449505 450363 520046 516906 883164 927635 40.25 68.5 2
13:26:01 2023-10-12 486144 482267 105237 105707 170721 172139 182316 180887 141405 143294 146382 149601 165950 169739 512562 556506 1535298 1510457 603399 633007 155371 137102 152726 154557 168518 163077 159274 158280 104646 104275 359233 320015 929780 936815 264866 261720 333974 338591 396921 384838 412953 417912 436181 441913 411721 458258 1084426 1140436 672102 569095 361075 354233 414998 411600 438125 441782 451273 453019 513954 515351 890554 926976 40.25 68.5 2
13:26:02 2023-10-12 482081 481041 105493 103277 166541 172139 182492 180922 141405 143494 147060 150224 165702 169918 510268 554935 1549348 1533515 613487 633905 155371 137218 153218 154772 168636 163249 160737 157776 105550 104068 359233 319935 931678 934046 263373 260541 333974 338112 396957 387916 412916 413484 434096 439763 413144 455765 1082188 1137208 666615 563548 360819 351821 414926 414493 438006 441782 445270 450435 520046 514593 891831 929616 40.25 68.5 2
13:26:03 2023-10-12 480685 481269 105171 105673 170906 172139 182527 180922 141439 139671 147095 149880 166408 170073 510520 549932 1541822 1519724 611736 632897 155666 137102 153184 154523 170121 162988 159645 159744 105691 104003 355942 317276 936069 938727 264492 260108 333504 337394 396921 385451 414199 414759 435998 440777 411831 457886 1079169 1130679 664562 562733 361075 353666 414306 413122 435466 445501 450928 454228 517007 514139 884143 930214 40.25 68.5 2
13:26:04 2023-10-12 487556 483637 105554 105673 167342 171985 183176 180853 141863 143329 147527 149601 166050 169656 512186 554883 1540091 1520407 606523 634354 155052 137518 152726 155164 169779 163318 160702 158380 105691 104132 355485 320505 935059 935407 264305 260143 333974 338352 399876 386961 411676 414831 436797 442755 409748 456815 1087580 1139758 673617 566927 359541 354848 414745 412251 438006 441543 448894 456996 513774 519556 895731 926132 40.25 68.5 2
13:26:05 2023-10-12 487791 485346 105344 103434 166364 173100 182330 182001 141405 140000 146382 150362 168131 170469 510629 553297 1540091 1524709 605816 633007 156091 137196 153465 154309 170227 162727 157254 160983 105652 103719 359233 318210 932133 932029 264866 260984 333974 337394 395696 387226 412953 418235 436888 440777 410972 456519 1082237 1149338 670586 564780 361846 354598 414962 410950 436479 443128 446530 450399 513954 514139 899299 929616 40.25 68.5 2
13:26:06 2023-10-12 485378 483489 105526 103212 170822 172174 182827 180956 141439 143494 146824 149634 166017 172549 510666 549194 1546831 1536765 614711 632751 155983 137319 153363 154669 165869 163145 157221 158061 104610 104003 359233 320125 925075 935407 263373 261720 333758 336343 396921 387916 414162 415288 437233 440189 412853 455837 1079169 1137208 666258 565865 360563 351857 413687 414723 437697 441868 448094 454228 519679 514557 890652 930278 40.25 68.5 2
13:26:07 2023-10-12 488955 484966 105522 103285 170822 172174 182561 180922 141439 143294 147063 149601 166394 172549 511425 546772 1528222 1513507 613600 633905 155337 137659 152760 154497 170003 163145 160814 158128 105511 104132 363053 322091 926837 942162 263373 259350 335900 337157 396993 386645 415376 413484 433043 441146 409748 458609 1082050 1133956 667556 570296 360051 354598 412416 413448 439558 440476 448161 452292 517007 516472 883263 927635 40.25 68.5 2
13:26:08 2023-10-12 487837 484929 105853 103156 167806 172001 183036 180749 142054 143272 147414 149501 166935 169121 512894 555237 1540091 1520407 606150 634547 154768 137552 152586 155307 169542 163966 160632 158380 105404 104411 353707 322437 917305 934745 263932 261720 333974 337396 399311 387499 411676 414795 435783 440520 409783 455257 1085232 1139795 672102 568338 359286 353848 415034 412251 438745 440097 446469 453056 514026 516871 894471 925622 40.25 68.5 2
13:26:09 2023-10-12 486447 485332 105218 103251 170478 172959 181984 182071 141308 143564 146824 149944 165950 172827 512222 549194 1544545 1524260 613224 634354 156343 137084 153713 154309 167439 162988 157254 157108 105511 104100 355485 320008 956930 938062 263745 259746 333974 337634 394513 386645 415081 414139 435652 439539 410684 458572 1079074 1136837 670907 568360 362876 355241 412309 413657 438239 446509 447795 452002 516826 513959 885398 928739 40.25 68.5 2
13:26:10 2023-10-12 486373 482685 105565 103321 167185 172105 182851 180887 141863 143294 147542 149634 166542 169810 512222 550113 1539668 1526325 615848 630983 155087 137457 152691 155056 169849 163283 160667 158128 105404 104100 358179 322091 918739 939393 261892 260939 333974 337157 399311 386301 412953 412251 436181 440484 411540 457466 1082050 1128040 668108 564780 359541 352077 414890 414759 438006 441530 449114 453794 520046 516871 885532 928887 40.25 68.5 2
13:26:11 2023-10-12 487151 483405 105167 103192 170787 172174 182527 181791 141405 139642 147403 150121 166787 170385 512802 556988 1534756 1505855 608254 635705 155233 137102 153252 154665 170121 163283 159421 158280 105550 104530 353707 320952 927631 939483 264679 260984 333974 337634 396957 384874 414199 414903 433079 440526 410668 458333 1083621 1138148 662136 568608 361059 353666 414597 410950 438125 441782 450572 453844 513195 514557 889922 926976 40.25 68.5 2
13:26:12 2023-10-12 483322 483780 105273 103158 170791 172174 182399 181713 141439 143329 146416 149944 166017 172584 512149 556946 1553791 1533515 608625 634354 155337 137316 153218 154356 170157 163077 160807 157567 105511 104035 356528 320198 928198 934082 263373 260143 333739 336378 396605 386337 410403 413520 440781 440777 409137 453853 1079169 1138112 669601 562716 360051 354347 415034 414103 436571 444512 448094 454355 518251 513995 896490 930240 40.25 68.5 2
13:26:13 2023-10-12 485648 486925 105352 103249 166579 172955 182365 182071 141405 143634 146617 150462 166475 173141 513478 550005 1540091 1520332 610578 632266 155873 137007 153252 154309 170227 163249 160807 161018 105691 103622 355942 318246 936377 940727 263373 261684 333034 339034 395732 384297 413539 414139 436439 440157 410668 458445 1079169 1130679 663629 564060 360819 353171 413687 412251 433016 441904 449542 452149 514026 514139 884180 929616 40.25 68.5 2
13:26:14 2023-10-12 490210 483405 105237 103154 170822 172174 182561 181461 142108 143394 147303 149601 166509 172549 512985 548385 1529769 1519686 618702 636497 155268 137449 153116 154953 165688 163180 157188 158170 105707 104275 350229 322777 922843 941830 263564 261464 335863 337183 396957 386337 414787 414687 433147 439148 412231 460767 1082123 1137208 676459 570296 360051 353848 412091 411564 439248 440511 446530 452149 513159 514954 884069 926976 40.25 68.5 2
13:26:15 2023-10-12 484258 485694 105171 105741 168889 172174 182816 181909 141605 143477 147062 150047 166509 172620 513748 557338 1556000 1534644 609407 630983 155406 137136 153294 154807 170192 163283 159421 159850 105511 103783 359657 319971 928879 934083 262924 260108 333034 336143 396326 386337 409823 415288 436797 440885 411831 450467 1079169 1139795 676648 564333 360051 354347 415034 413484 436154 440511 446858 450507 518139 514139 896599 930094 40.25 68.5 2
13:26:16 2023-10-12 486879 487068 105388 103402 170938 172859 182260 181932 141305 140196 146651 150429 165950 170732 512186 550041 1540091 1523465 611548 634804 156027 137457 153465 154807 168754 163111 157221 157208 105618 103654 358614 318246 933743 939133 263373 259350 333708 336414 396993 384874 412953 414467 434096 440189 410377 455157 1081469 1130679 672102 564333 360051 352148 413723 412251 435751 442120 447868 453113 518139 514139 885398 929616 40.25 68.5 2
13:26:17 2023-10-12 487827 483780 105273 105639 167342 172139 183141 180887 141863 143224 147338 149328 167351 169264 513748 555736 1543448 1520938 608773 631019 155337 137647 152760 155341 169849 163352 160702 158414 105443 104515 361585 323006 917515 936149 263373 261352 333974 336681 397065 387808 410476 414139 433111 440141 409783 453087 1086809 1148559 676080 570847 360051 351785 414818 412107 440223 442012 445270 454726 513882 516074 897416 926317 40.25 68.5 2
13:26:18 2023-10-12 486523 487068 105456 103241 171021 172688 182851 182071 142064 139942 147658 149667 166017 172862 514607 558195 1553791 1530210 606262 632714 155770 137361 153150 154841 170192 163283 156795 157208 105584 103783 356528 320198 928468 934083 263373 261648 333034 336107 396326 386609 409823 414139 433267 438871 411249 450431 1082237 1139831 668108 562846 360051 353848 415070 412831 435502 440511 446822 454217 517007 514139 896599 928044 40.25 68.5 2
13:26:19 2023-10-12 488032 485580 104760 103249 168405 172998 182238 182614 141605 140486 146960 150845 166408 168527 513201 549932 1543780 1524709 615245 635705 156343 136942 153998 154309 167225 162988 159869 159632 105657 103751 359233 320234 935904 940727 261892 259315 333974 337634 394235 386337 414199 414103 433201 438233 411540 456879 1079169 1135599 673617 565289 360324 352910 412452 412251 437388 445249 446530 452149 516739 514103 885435 930057 40.25 68.5 2
13:26:20 2023-10-12 488866 484618 105241 105594 167608 172139 183176 180956 141605 143473 147164 149977 166805 172862 514513 557374 1540091 1518999 609333 631019 155337 137587 152726 155307 169647 163352 160737 158347 105545 104340 363185 321561 922093 938062 264114 259350 333974 337634 399311 385487 410440 414795 433079 441840 410668 453978 1086825 1139831 672102 566927 359031 353848 414998 412215 436516 441209 446566 456226 516938 518510 895638 927524 40.25 68.5 2
13:26:21 2023-10-12 489213 485413 105200 103342 166944 173084 182816 182359 141775 143830 147161 150328 166509 173141 513785 555736 1545728 1524260 604612 630983 155562 137136 153500 154240 167225 163135 157822 160863 105545 103622 355813 319745 941770 936733 264118 260251 333794 336107 395140 386645 412295 414867 433111 438634 409137 454442 1082237 1148911 670586 567730 361075 353848 413723 409761 436770 442782 446154 451817 510889 514103 894655 927387 40.25 68.5 2
13:26:22 2023-10-12 485493 486313 105482 103350 170896 172208 183176 181783 141863 143364 147201 149634 166542 172741 515243 554935 1540128 1520407 614767 631019 155371 137621 153218 155199 170157 163828 160841 158271 105511 104307 359233 321179 930940 943402 263373 260108 332764 335402 397029 384874 412039 413269 436856 440966 409326 454975 1082200 1129295 673617 565939 359796 355601 413687 413484 435502 439139 447501 451522 518542 514139 886238 927635 40.25 68.5 2
13:26:23 2023-10-12 491996 486313 105233 105745 167044 172208 182851 182036 141899 143568 147062 149944 166542 172620 514243 553297 1530396 1508931 611483 635521 155406 137451 153218 154807 170227 163283 157188 158380 105545 104035 359233 321862 932478 943238 264118 261198 333974 337396 396957 383991 412661 414867 432719 440777 409436 455479 1084463 1139758 677754 568645 360051 353135 414306 410661 438006 440511 449578 453546 512040 514139 890554 928225 40.25 68.5 2
13:26:24 2023-10-12 493831 486143 105530 103289 167122 173135 183036 182509 141662 140016 147004 150014 166969 170576 513748 554883 1544545 1526249 610029 635558 156091 137359 153500 154841 166927 163283 157288 157776 105511 103932 353707 322091 931382 935407 263373 260801 334010 337183 394584 387808 411676 414139 432326 439539 412889 454573 1082087 1148911 670586 571142 361075 351857 414306 410661 438125 442782 445451 452149 510925 514139 894618 927635 40.25 68.5 2
13:26:25 2023-10-12 484705 486313 105595 103146 167622 172208 182886 182071 141765 143364 147201 149977 166805 172777 515243 555720 1540128 1520407 615245 631019 155406 137690 153218 155091 170108 163352 159645 158347 105511 104100 356528 321634 925241 941903 261626 260143 333504 336681 397065 385487 411712 414111 435565 442129 409761 453764 1080519 1130040 669601 567552 359467 354812 413579 414287 437661 441976 446712 451891 518360 517048 885472 925767 40.25 68.5 2
13:26:26 2023-10-12 486994 486061 105373 103087 166747 172243 182851 182071 141439 139675 147098 149977 166805 172741 514513 555736 1535298 1508079 606374 634662 155597 137457 153252 155091 170262 163352 157221 158380 105545 103719 359233 322091 931261 939169 263745 260984 333528 337157 396957 384261 410476 414795 433043 440526 408245 453245 1085232 1139758 680831 567767 359541 352148 415034 410986 436884 440634 448869 450399 512040 514139 890673 926317 40.25 68.5 2
13:26:27 2023-10-12 491938 486521 104973 103152 170667 172994 182561 182405 141696 140130 147060 150261 166969 173435 513602 556506 1547372 1525534 610104 635558 155839 137361 153465 154949 170213 163145 158107 158128 105804 103751 361877 321862 956294 939393 263187 260251 334010 337157 395140 387262 411676 414759 432971 439230 409460 453124 1082123 1148911 678891 571142 361075 351857 414732 410986 438006 442472 445137 453224 510925 514139 891826 927635 40.25 68.5 2
13:26:28 2023-10-12 483263 486349 105587 105707 170913 172243 183013 181748 141863 143364 147338 149667 166772 172777 513355 555720 1540165 1520975 615774 634620 155371 137587 153112 155091 169989 163352 160841 158380 105545 104171 359233 322091 930070 943238 261892 261720 333739 335952 397065 385180 411749 411346 433115 440562 410087 453087 1082087 1128040 676648 566621 359031 354347 413687 414139 437824 441868 446603 451559 518396 518144 886313 927524 40.25 68.5 2
13:26:29 2023-10-12 491542 486512 105522 103241 171030 172688 183176 182071 141605 143573 147472 150831 166921 173141 513259 557374 1539631 1511081 607910 631055 155873 137551 153323 154841 170108 163318 157680 158271 105545 104340 355485 322091 935303 939169 263932 260801 333974 337396 396993 384297 410476 414831 433079 441507 408245 450467 1087617 1139831 670586 567804 359541 353971 415034 410986 437388 439174 449224 450399 512893 514139 890710 927635 40.25 68.5 2
13:26:30 2023-10-12 487482 486958 105233 103150 170888 172723 183141 182071 141605 143573 147062 150114 166575 172933 514878 558231 1556000 1537962 615820 634662 155406 137491 153465 155091 166730 163352 156795 158271 105618 104132 363317 321634 931717 938062 261337 259927 333974 337634 396362 387556 410184 414405 435570 438835 412707 454435 1082092 1140399 675133 566745 360051 351821 413723 414103 436462 440511 446807 453546 517737 514139 892010 930129 40.25 68.5 2
13:26:31 2023-10-12 486153 487035 105228 103150 167334 172963 183141 182036 141754 143294 147095 150014 166739 173141 515975 555720 1543411 1520407 613986 634625 154992 137552 153218 155022 170465 163283 157321 158128 105657 104132 356432 321142 933418 943165 261892 260143 333185 337157 397029 385108 411311 411021 435652 442093 409436 453087 1082050 1128040 672774 565180 359031 354347 413651 414687 436770 441389 446214 452149 518542 516683 887994 931544 40.25 68.5 2
13:26:32 2023-10-12 493524 486557 105497 103249 167540 172980 183002 182347 141925 140404 147370 150325 166969 173105 515975 557293 1537481 1509932 608773 635522 156056 137552 153465 155065 168991 163318 157822 158414 105804 104483 359233 322549 948300 943906 263932 260984 333974 337634 396317 383148 411348 414795 433012 438527 408172 455257 1085232 1139758 672102 568572 360051 353135 414926 410625 437388 440097 449468 451780 511608 514139 891826 927635 40.25 68.5 2
13:26:33 2023-10-12 488520 489672 105241 103180 167011 172959 183176 182452 141439 143764 147303 150322 167036 173177 516069 557374 1557106 1539057 617956 636460 155839 137457 153465 155022 166629 163318 157354 158414 105691 104307 359233 322091 944927 940727 261820 261382 333504 337396 396290 387808 411676 411925 432683 439539 409712 453853 1079169 1140109 670907 568360 360819 351641 413507 413923 436407 442012 445550 451965 516789 514103 891822 927350 40.25 68.5 2
13:26:34 2023-10-12 486866 486783 105671 103224 167715 172723 183723 181875 141863 139708 147303 150081 167002 172741 515975 555720 1544508 1522574 617569 637917 155027 137754 153218 154807 170192 163808 156795 158414 105584 104307 359233 322548 928095 943906 261820 260108 333504 337366 396993 385144 411639 410986 433043 440490 410399 450503 1082087 1128040 666615 566891 358811 354347 413687 414067 437697 441389 448526 451534 517774 513836 885398 928955 40.25 68.5 2
13:26:35 2023-10-12 491927 487107 105269 103083 167305 173084 183176 182659 142389 139997 147730 150395 167233 170732 516670 559665 1539132 1513583 608625 636493 156056 137643 153465 154497 166696 164091 159610 159926 105623 104515 360287 322548 933009 944575 263745 260984 333974 337634 396885 383956 410440 414759 433223 440467 405840 450431 1085232 1139795 670586 568169 359541 354848 417151 410661 437079 440768 448161 454191 511644 513873 893091 926976 40.25 68.5 2
13:26:36 2023-10-12 488225 486787 105273 103184 167342 172959 183476 182324 141829 143564 147303 150081 166921 173141 514547 554493 1553791 1534644 617993 636979 155839 137552 153500 155022 167225 163318 157254 158414 103220 104132 359233 322548 931574 941128 261892 260984 333739 337157 393887 386609 412953 412251 433007 435927 411540 455084 1079169 1137208 672102 569273 361589 351857 411801 412251 436516 445769 448457 449605 513810 513163 889141 932930 40.25 68.5 2
13:26:37 2023-10-12 490357 486931 105708 103152 169379 172174 183723 181875 141997 139900 147781 149813 167416 170360 516707 554139 1548182 1523139 618225 637466 155302 137668 153289 155307 170157 164036 156795 158776 105657 104444 359233 323006 924760 943906 261599 259350 333974 336206 396993 385144 411057 410986 432630 441507 409436 450467 1082050 1130440 677754 568608 359031 353580 411801 413448 438006 441389 446579 450758 514026 513836 882117 928955 40.25 68.5 2
13:26:38 2023-10-12 494809 487170 105204 103245 166977 173847 182851 182776 141997 139900 147164 150563 166921 171177 515975 555736 1547840 1525345 608366 636493 156343 137552 153713 154772 167258 163283 158174 158128 105691 104307 363317 321634 941211 940727 263373 259885 333974 337634 394199 386322 411383 414507 432001 436504 410522 455729 1085318 1152896 665472 569708 361589 351821 413615 409690 437388 443488 447419 453460 510028 513307 893202 928887 40.25 68.5 2
13:26:39 2023-10-12 489213 487170 105171 103174 167309 172963 183723 182625 141825 143664 147173 150322 167069 172898 516341 559159 1556000 1536867 617993 636044 155406 137785 153606 155307 167191 163352 157714 158414 105691 104385 353707 322319 946470 941830 261856 260984 333504 337157 393922 386645 412916 411925 433102 435963 411249 454442 1079169 1137208 665682 566891 360312 351857 411187 412179 436770 444585 444014 450487 513990 513307 890559 932818 40.25 68.5 2
13:26:40 2023-10-12 489066 491662 105816 103180 167831 172825 184038 181932 142188 139642 147645 149947 167498 172791 513585 555700 1544545 1526249 620022 636493 155371 137813 152794 155277 166495 164334 156795 158776 105511 104444 358179 324154 933056 946584 261820 260984 333974 336206 396957 385451 412916 410986 431645 440777 409436 455219 1082050 1130679 670586 571142 359541 353848 411826 413448 438120 439139 445803 448443 513990 514139 882351 927635 40.25 68.5 2
13:26:41 2023-10-12 492701 489935 105490 103148 170931 173274 183443 183066 141472 140359 147303 150596 166921 173248 513657 559054 1547840 1527555 608773 636044 156343 137556 153576 154807 167523 163318 158141 160541 103285 103964 358614 320952 940065 938062 263932 260251 332999 337634 394513 385487 410440 414795 433201 438197 410051 450431 1083006 1150192 672102 567895 361332 353811 414781 412610 432836 444621 447945 453287 513831 512513 897014 930278 40.25 68.5 2
13:26:42 2023-10-12 489709 486900 105208 103116 167309 173239 183141 182614 142121 139738 147338 150081 166887 173141 515975 554935 1549274 1529732 617517 636044 156056 137552 153998 154841 167258 163387 156904 158414 105691 104132 359233 322548 944091 944575 261892 260801 333974 337634 393922 384297 412916 412251 433007 436896 408821 455905 1079169 1135599 672102 564780 361589 355223 412091 412215 435597 442436 446251 450402 513724 512513 885398 930094 40.25 68.5 2
13:26:43 2023-10-12 490441 487179 105802 103164 167932 172139 184178 181748 142126 143394 147784 149634 167103 170432 513693 562326 1545642 1520938 612353 638404 155194 137899 152726 155341 170157 164368 160807 158919 105511 104275 359233 324163 931049 943365 261351 260840 333866 336572 396885 385343 408990 413305 432908 441637 409399 453145 1085232 1143097 663629 568572 358523 351821 414926 410950 436171 441052 441516 453113 512401 517048 897384 928887 40.25 68.5 2
13:26:44 2023-10-12 491964 490668 105167 103241 171091 173274 183141 182692 142331 140196 147511 150459 167036 173212 513621 563286 1548941 1527555 609407 636529 156234 137136 153713 154738 167292 163318 158250 158380 105726 104244 358614 321179 941099 938062 263745 260617 331399 338112 394549 385451 409787 414723 435565 436575 409436 451813 1081247 1146376 662136 565180 360563 351857 414998 409726 432692 444512 448094 451596 513831 512369 899715 932266 40.25 68.5 2
13:26:45 2023-10-12 491732 490971 105530 103342 167044 173671 183176 183193 141997 140734 147781 150647 167532 173262 513657 556112 1554029 1534681 617956 636979 156091 137673 153465 154914 167258 163842 158141 158666 105691 104340 359233 322364 934863 944575 261892 260801 333739 337157 393922 386609 412953 412251 432971 438411 410668 456054 1079169 1138820 670586 567730 361589 351857 411765 412215 436770 444512 444122 450083 513990 512910 890554 930754 40.25 68.5 2
13:26:46 2023-10-12 494840 491098 105486 103128 167376 173274 183595 182648 141997 143468 147370 150459 167036 173177 513463 556506 1535298 1511081 613986 637953 155873 137681 153500 155199 167225 163808 157889 158414 105618 104515 359233 323006 929786 947256 263373 259781 333974 336681 396326 386512 412660 414507 432037 439015 405732 455145 1085318 1142018 669071 569878 360051 354848 412416 409726 436770 441868 447868 452357 510458 514139 889289 928887 40.25 68.5 2
13:26:47 2023-10-12 497363 490664 105269 103289 167641 173118 183723 182648 142611 143564 147182 150322 167450 173177 513693 559054 1548941 1527555 614097 638441 156091 137552 153465 155307 167258 163352 157923 158447 105657 104411 353707 324615 931640 940727 261892 260617 333974 335406 395732 387808 410403 412867 430360 438670 410412 451850 1083621 1145564 677754 571953 360051 351821 413687 410986 438745 440440 441552 452149 511680 514139 894655 928887 40.25 68.5 2
13:26:48 2023-10-12 491059 490410 105717 103176 167540 173170 183455 182799 141958 139804 147199 150429 167349 173177 513693 562326 1558531 1543943 617166 636529 155873 137587 153397 154919 169441 163352 157856 158414 105618 104165 360287 322548 933579 940727 261856 260984 332999 337157 395696 385451 408558 411021 433079 438885 409399 452181 1082188 1138112 678164 564381 360051 351857 414962 413219 433016 441137 441552 453113 514063 514067 893018 928739 40.25 68.5 2
13:26:49 2023-10-12 495578 491098 105265 103247 167372 173239 183595 182648 141896 143564 147338 150114 167334 173212 513657 555720 1530908 1519518 616205 638441 155061 137587 153465 155056 170262 163808 157856 158414 105618 104275 358179 323924 930202 948600 263373 259885 333528 336681 396326 384297 412916 414431 431038 438527 408245 454610 1087561 1140289 667556 570847 360051 354812 413621 412610 437392 442012 446676 449225 510853 514103 887322 927635 40.25 68.5 2
13:26:50 2023-10-12 495868 490880 105595 103223 167376 173118 183723 182648 142154 140534 147716 150081 167450 173091 513693 559126 1548383 1527555 613600 639381 155337 137943 153078 156091 169954 164747 160737 159206 105331 104580 363185 325197 927401 941164 261892 260251 333974 333807 396326 386609 409823 412286 430396 440157 410668 453611 1084463 1146376 672102 571953 359796 351821 413687 410986 438006 440517 441552 452149 512437 514139 894286 927635 40.25 68.5 2
13:26:51 2023-10-12 492443 491010 105006 103313 170861 173550 183500 183263 141439 140653 147303 150878 167036 169624 518065 556506 1546741 1525382 617199 637466 156308 137361 153892 154424 167789 163236 158426 158128 105940 103686 358007 320922 964475 948782 261639 260581 333125 338591 394092 384118 412112 412107 432863 435280 405840 450539 1079169 1133541 672102 564947 360819 354848 412126 411564 432800 440511 447574 448407 513159 511037 885398 930094 40.25 68.5 2
13:26:52 2023-10-12 496576 490761 105563 103168 167641 172959 184050 182648 142691 143673 147164 150081 167599 173177 513729 554935 1535420 1518999 618030 638441 156016 137813 153287 155199 170213 163842 157856 158919 105545 104307 362790 324154 935074 948600 261892 259520 333974 336206 395732 384874 412953 413484 431038 439503 408245 453764 1085232 1139628 674677 571547 359541 351857 409997 413488 437824 441268 448094 448590 513104 513959 886313 927487 40.25 68.5 2
13:26:53 2023-10-12 494105 491248 105897 103079 167898 172243 183758 182324 142449 139771 147642 149944 167565 172584 513729 558838 1549311 1527555 613487 638477 155371 137881 153252 155376 167372 164105 157321 158919 105550 104548 359864 325308 938634 940499 261892 260251 333974 335732 394549 386645 410113 412286 430022 439028 410668 453145 1085232 1146376 669071 571547 360051 351821 412452 410986 437697 440476 441516 451471 510099 514139 894655 927635 40.25 68.5 2
13:26:54 2023-10-12 488941 491362 105595 103087 167641 172998 183793 182614 141896 143464 147543 150114 167103 172969 513765 556946 1546741 1525345 619565 638441 155061 137621 153252 155376 166994 164105 157747 158919 105579 104515 360287 323006 929304 947256 261047 259315 333216 335732 396705 387060 410184 412939 432522 439108 408027 452702 1085318 1129566 673617 568360 358777 351857 412488 413484 436275 440517 445415 451398 514063 514139 888842 930278 40.25 68.5 2
13:26:55 2023-10-12 494103 490876 105595 103217 167641 173269 183758 182973 141896 143634 147372 150389 167450 173248 516671 559090 1538556 1512427 611849 638477 156091 137813 153500 155065 167292 163842 158283 158447 105691 104340 369508 323006 932474 944575 263373 260251 333504 336681 396326 383148 409208 414139 432290 439194 405768 453578 1085268 1139831 666258 568645 359541 352112 414732 409726 436154 439243 446858 452149 510099 514103 894345 930214 40.25 68.5 2
13:26:56 2023-10-12 488955 491357 105298 105819 167873 173308 183595 182938 141863 143634 147338 150322 167103 173248 516404 559162 1557426 1537259 617993 638418 155873 137763 153576 155031 167422 164091 157856 158709 105775 104243 359233 323006 942238 943402 261271 260804 332999 336681 395732 387190 408954 410986 433007 438233 410377 451824 1082200 1138820 669071 566220 359541 351537 413069 412867 433057 440517 441480 451471 514026 513705 889082 930214 40.25 68.5 2
13:26:57 2023-10-12 488794 491357 105241 103216 167376 172998 183758 182683 141896 143533 147338 150114 167069 173005 513765 555736 1546741 1524297 617242 638441 155873 137681 153784 155164 166927 163922 158141 158447 105691 104275 361341 322091 931162 947256 261892 260984 331991 336206 396993 383991 410440 409797 433043 440885 405840 453927 1085169 1130040 672587 567148 359031 354293 412345 413269 432836 440005 445306 450439 514063 514139 889289 929430 40.25 68.5 2
13:26:58 2023-10-12 496502 491362 105611 105741 167608 173274 183770 182834 141896 143564 147578 150148 167103 173248 516708 557374 1538574 1513891 611971 638441 156234 137621 153747 155056 167688 164105 157889 158447 105618 104340 359233 323006 933694 947256 263373 259885 333504 336444 395732 382843 410440 414467 431717 438268 405732 451965 1086809 1139831 672102 568608 359541 354598 413723 409438 435643 438832 446858 451792 509347 514103 889412 927635 40.25 68.4 2
13:26:59 2023-10-12 493402 492052 105208 103255 170857 173585 183211 183298 141505 143634 147372 150355 167103 173248 513729 556112 1548212 1529732 616605 638404 156031 137175 154132 154841 167823 163318 158426 159711 105579 104450 359233 322932 947942 948782 261711 260617 333108 336645 393190 385308 412149 414111 432326 437615 409146 455517 1080648 1136505 672102 567694 361075 351857 411187 414075 435502 441868 444786 448773 512437 511037 888101 930094 40.25 68.4 2
13:27:00 2023-10-12 493411 489914 105306 103120 167342 172998 183758 182648 141997 139948 147164 150114 167450 173212 516671 555720 1538574 1521819 621183 638477 155873 137899 153252 155307 170213 164368 157321 158919 105545 104372 358179 325497 935502 949273 261856 259885 333974 335732 395445 384333 412953 411635 430022 438885 405912 455655 1082123 1136403 667556 571142 359031 351857 412707 412903 437152 441868 444677 446443 513831 513995 886313 927487 40.25 68.5 2
13:27:01 2023-10-12 494105 491620 105628 105677 167970 172200 184412 182405 142611 143259 148685 149634 167632 172549 517698 563482 1547840 1527555 614972 639381 155440 138162 153146 155031 170262 164195 156795 159206 105477 104580 353707 325540 922465 942658 261892 260251 333504 333807 396957 386337 409208 412251 430401 439539 409436 449184 1086845 1145564 670586 571953 358015 351821 413687 410661 437852 440148 441480 451508 510889 514139 894360 927635 40.25 68.5 2
13:27:02 2023-10-12 491029 490146 105587 105711 167903 172243 184213 182648 142528 143564 147820 150011 167334 172969 516671 557374 1544545 1523177 619602 638441 155406 137813 153218 155307 170164 164070 157856 158919 105579 104307 361994 323924 930798 947256 260792 260984 333504 335904 396668 384623 410184 412355 431537 438420 405479 452071 1085318 1130367 673617 568572 358015 351857 411837 415251 437902 440148 444122 448798 513990 513815 884111 928955 40.25 68.5 2
13:27:03 2023-10-12 494526 492052 105742 103186 167410 173153 183758 182938 141997 143060 147888 150148 167450 173248 517474 564025 1543448 1518721 612353 639417 156125 137621 153500 155233 167292 163842 158283 158776 105579 104307 359526 323006 931713 944575 261892 260068 333034 335732 396993 385200 407982 412286 431717 439539 408245 451183 1087617 1144753 670586 570296 357762 351821 414306 410661 436770 438862 441516 452149 510889 516684 898288 928887 40.25 68.4 2
13:27:04 2023-10-12 489786 490181 105167 105741 167599 172998 184085 182683 141896 143564 147613 150114 167103 173248 517840 558231 1545642 1525382 619371 640235 155857 137853 153541 155100 167191 164264 157856 158886 105775 104483 359233 323924 940202 949947 261011 260984 333473 335732 396632 384623 410113 409761 431717 441241 405840 453071 1082087 1127378 673617 567767 358777 351821 412416 412831 436734 440458 441372 449409 513954 514103 884733 928955 40.25 68.5 2
13:27:05 2023-10-12 496051 492748 105208 103140 167376 173204 183980 182938 141863 140537 147543 150355 167565 173334 517401 563156 1544508 1522375 612353 638404 156056 137587 153713 155272 167523 164334 158393 158776 105657 104132 360287 323651 946529 944575 261820 260251 333233 335732 396763 385415 408522 412251 431758 440467 405551 450901 1089960 1143676 670586 568425 357942 351352 414126 412903 435547 440876 445029 451435 512957 514139 899476 928756 40.25 68.5 2
13:27:06 2023-10-12 491518 492570 105241 103217 167608 173523 183723 183228 141863 139967 147303 150943 167069 173441 513729 564823 1553791 1533005 611586 638441 156308 137457 153713 155022 167523 164036 158393 158414 105657 104165 361341 322319 960687 941128 261599 260251 331722 336681 394513 384532 405615 409797 432971 436896 405840 449038 1081380 1138917 675133 564345 359541 351821 414890 413801 432989 441389 441444 451792 513954 511756 894581 928703 40.25 68.4 2
13:27:07 2023-10-12 496930 491793 105273 105775 167368 172996 183723 182625 141997 143673 147370 150322 167334 173212 516635 559555 1537481 1513236 612353 640286 155947 137543 153606 155307 167258 164070 158141 159148 104610 104665 359233 324274 935833 948600 261747 259377 332783 336025 394369 384872 408990 413448 431306 436896 404483 451850 1087636 1139722 670586 568608 359978 355350 414306 409402 436117 440768 446469 451817 507882 512513 893324 927635 40.25 68.5 2
13:27:08 2023-10-12 498166 492748 105143 103281 167160 173671 183176 183263 141825 140112 147173 150596 167565 169336 516635 559018 1548941 1528643 614289 639797 156377 137663 153747 154463 167789 163318 158426 158128 105838 104165 357253 322548 944347 944575 263373 259885 331991 337634 393333 384838 409172 413520 433057 435565 405840 450574 1080482 1146376 668692 564345 360819 351569 414407 412208 432728 442012 445657 451965 511942 510822 902534 930203 40.25 68.5 2
13:27:09 2023-10-12 493717 492607 105241 103217 171061 173977 183478 183228 141732 143634 147372 150529 167103 168912 516708 554883 1548941 1529732 617956 639326 156501 137136 154003 154841 167856 163077 160206 158095 105691 104100 360287 322548 948997 948782 261379 260068 332963 337157 392158 383991 411676 410986 431319 434026 405840 450467 1079169 1137208 670586 566053 361075 351857 409997 409797 432750 440476 445100 446434 511608 510247 885610 930057 40.25 68.5 2
13:27:10 2023-10-12 494534 492052 105947 105605 168440 172208 184635 182036 142356 143294 148025 149601 167599 172791 517438 564025 1548941 1527555 614972 638441 155337 137813 153289 155341 170227 164368 160841 158953 105443 104548 361585 325772 926870 941830 261820 259817 333794 333447 394853 386322 408990 411782 428725 436789 409254 451603 1085318 1146376 670586 571953 359796 351555 414759 412829 437665 442120 444081 450083 512724 514139 894618 928955 40.25 68.5 2
13:27:11 2023-10-12 490944 490137 105566 103184 167608 173274 184050 182903 141863 143564 147681 150322 167483 173212 517438 559162 1558213 1539057 620705 639797 156091 137587 153606 155307 167473 164070 158141 158414 105691 104275 359233 323006 951236 944575 261415 259885 332494 336444 392158 385451 411676 409797 431101 434309 408821 454583 1079169 1137208 670586 566891 360051 351821 411868 410950 432980 442282 441516 447736 515289 513909 891382 932266 40.25 68.5 2
13:27:12 2023-10-12 494876 492400 105628 105639 167941 172688 184342 182036 142126 143294 147956 149601 167599 172670 517438 563989 1548941 1528643 615699 640973 155537 137763 153576 155203 167191 164264 157822 159325 105746 104730 358799 326468 933888 944538 261820 259885 333492 333447 394549 385994 409136 411600 428743 436789 409254 452145 1085232 1148001 670586 571953 359796 351537 412452 409761 437388 439789 444286 448724 507882 513705 897236 927635 40.25 68.5 2
13:27:13 2023-10-12 493052 491561 105237 103224 167376 173239 183758 183066 141896 139937 147578 150459 167565 173248 516671 559090 1558213 1536867 622588 640323 155493 137813 153507 155307 167292 164219 158393 158886 105584 104340 360287 323694 940651 946584 261379 260068 332764 336206 393070 385487 411639 409797 431037 434940 408531 452987 1080499 1138747 672102 567621 361075 351352 413036 413781 435429 440476 441228 446434 515253 513035 890554 930057 40.25 68.5 2
13:27:14 2023-10-12 491861 492753 105587 103305 167907 172963 184342 182903 142193 143477 147575 150349 167599 173141 517438 557410 1547840 1527555 621625 640323 155406 138004 153218 155341 166960 164219 157321 158919 105477 104515 361063 325772 928528 949947 260975 259520 333974 333807 395418 384261 411676 410986 429080 438197 405768 454869 1085169 1136403 677754 571953 358777 351857 411868 410686 436770 438862 441516 446690 510135 514067 882881 927635 40.25 68.5 2
13:27:15 2023-10-12 492664 491596 105591 103176 167869 173308 184050 183228 142193 139900 147370 150322 167599 173491 516708 557374 1553791 1534644 621588 640323 156062 137778 153500 155307 167292 164070 158292 158818 104610 104450 363185 323924 944061 949273 261235 260143 333058 336536 394686 384226 410440 410986 430396 435303 405551 455106 1079169 1136403 670586 568765 360819 351821 409962 410625 432980 441831 446110 447711 510889 509530 885518 930094 40.25 68.5 2
13:27:16 2023-10-12 495500 492748 105265 103220 167907 173118 184307 182938 141896 143568 147681 150114 167632 173177 518206 554919 1544545 1524260 620742 641721 155601 138108 153226 155307 167258 164105 157822 158886 105550 104340 361994 325540 935646 950263 261820 258756 333739 333807 395467 384261 411676 411635 429080 436896 405768 450431 1085277 1138820 666040 571695 359430 351316 412999 411735 436316 440696 446820 446361 510566 512369 886313 927635 40.25 68.4 2
13:27:17 2023-10-12 493716 491628 105241 103186 170892 173827 183176 183845 142001 143634 147575 150845 167812 171419 519651 558873 1551145 1529657 619992 640103 156819 137496 154209 154214 167823 163352 158426 159814 103412 104307 359526 323006 964919 947927 261265 259777 331722 337634 393333 382539 410440 413525 432971 435529 405125 453504 1079169 1132316 670586 563512 359796 353848 411187 409761 432227 439174 445488 449702 510853 509494 885361 930482 40.25 68.4 2
13:27:18 2023-10-12 498161 490181 105265 103116 167608 173274 184342 183228 141896 143634 147186 150355 167599 173284 517803 555700 1535298 1514626 617531 641266 155844 137813 153507 155307 167292 164070 158141 158919 105657 104340 356432 324615 938142 950134 261531 259016 333528 335442 394405 384154 411566 412107 429541 439059 405660 453024 1085195 1138820 671599 571547 358921 351605 412451 409367 436263 440768 441372 447212 510930 513307 885398 927635 40.25 68.4 2
13:27:19 2023-10-12 495358 494812 105595 103152 167974 173110 184342 182938 142224 139921 148060 150114 167864 173177 518206 565222 1549311 1529732 615848 641266 156091 137908 153500 155376 167109 164219 158141 159173 105550 104515 363738 326425 931489 943906 261415 259520 333974 333771 394284 385487 408558 411021 427796 434026 408245 451552 1082050 1148875 670586 571953 359541 350683 412126 409438 437047 439754 444101 448969 512244 512261 894507 930240 40.25 68.5 2
13:27:20 2023-10-12 491927 491632 105587 105741 167903 173449 184377 182938 142291 143486 147575 150322 168014 171057 519011 557410 1547840 1527645 621403 640973 155957 137901 153503 155203 167225 164264 158074 159325 105814 104515 357652 325772 926349 951009 261011 259270 333758 333771 395104 384261 411676 410986 431353 438233 405768 450431 1083658 1135599 674100 571953 358523 351821 411868 409726 436770 440216 441552 446690 509383 514067 883544 927525 40.25 68.5 2
13:27:21 2023-10-12 495587 491242 105208 103087 167608 173274 184213 183273 141997 143660 147370 150322 167565 173212 517840 563264 1548941 1528432 616726 641721 155839 137587 153500 155199 167523 164070 158426 158666 105545 104706 363053 324325 937096 944575 261415 258503 333739 335732 392158 385451 409208 414699 431353 436934 405588 451319 1085318 1152896 664525 570553 360546 351641 414208 410572 436643 441831 448940 449409 509917 511001 891011 928887 40.25 68.4 2
13:27:22 2023-10-12 492707 494929 105526 103269 167376 173274 184213 183263 141896 143634 147578 150355 167632 173319 518242 563193 1557313 1541252 621109 641266 156125 137813 153606 155031 167523 164105 158393 158447 105652 104307 360287 323694 957768 944575 260206 260251 331991 336206 394513 386337 409172 409151 431123 436896 409399 450643 1082237 1137208 672102 566490 359031 350723 410959 411600 432944 441809 443132 447212 513159 511073 890554 930278 40.25 68.4 2
13:27:23 2023-10-12 497506 491578 105212 103120 167757 173308 184050 183100 142126 143638 147716 150459 167599 173355 519782 567006 1546741 1524260 614534 641427 156125 137847 153507 155307 167292 164504 158654 160862 103521 104418 359233 324385 939523 947219 261639 259735 332315 333627 396921 384838 405579 411021 430109 438312 405768 449404 1086809 1144753 669071 570149 357256 351821 413360 409726 435502 439185 443049 449115 509383 514067 894360 926976 40.25 68.5 2
13:27:24 2023-10-12 493907 491623 105241 103148 167376 173274 184015 183263 141896 143634 147372 150492 167632 173355 518242 563833 1561927 1541748 617166 640235 155982 137689 153500 155091 167673 163842 158283 158447 105545 103783 360287 323006 949628 944575 260206 260251 331758 336413 394235 386066 405615 409115 431645 434940 409167 449441 1079169 1136505 673617 567552 358919 351569 413579 411746 432728 439099 444212 449642 512979 510858 894249 928739 40.25 68.5 2
13:27:25 2023-10-12 496930 491632 105261 103182 167936 172723 184377 182683 141997 140093 147884 150741 167962 171805 518865 565585 1548457 1519724 613986 641574 156169 137634 153465 154712 167258 164105 158426 160601 103521 104340 360287 323924 941226 947433 261711 258792 332027 335732 395418 381967 405579 412251 429845 436932 403310 449404 1086809 1143097 676269 568608 358015 351857 414014 409402 433016 438876 444014 449225 507882 511073 892270 927635 40.25 68.5 2
13:27:26 2023-10-12 498510 493052 105200 103186 167376 173274 184050 183298 141896 139904 147338 150596 167599 173477 520689 563833 1558213 1537962 614935 641146 156234 137660 153713 155091 167523 163842 158426 158414 105579 104100 357571 323006 938510 944743 261347 259749 330969 336609 393779 384154 405398 413525 432267 434639 405588 448231 1083006 1143943 676459 564512 359722 351821 414270 409797 432227 439279 445564 450464 510889 510247 899938 928739 40.25 68.5 2
13:27:27 2023-10-12 496750 494325 105204 103148 167633 173308 184050 183263 141970 143634 147481 150630 167483 169302 519745 558625 1548941 1527555 617993 640813 156125 137621 153606 155091 167292 164070 158426 158447 105652 104132 357253 322091 939865 950300 261415 260251 330719 336889 395732 382843 409172 409832 432774 438197 404859 450643 1081284 1126582 673707 563548 356710 351857 411187 411564 432227 438898 446917 450049 516021 510893 887842 930278 40.25 68.4 2
13:27:28 2023-10-12 500487 491623 105139 103217 167342 173862 183758 183845 141896 140326 147338 150596 167882 169555 519782 562362 1552877 1533205 615848 641955 156239 137709 153892 155203 167755 164195 158688 158852 105848 104450 366521 324385 954403 944706 261415 258471 333974 333771 393333 385487 409172 413818 428743 436875 408208 450790 1084463 1152203 671281 571547 359541 351254 411801 410572 437119 439174 443026 449091 510208 511037 893836 928955 40.25 68.5 2
13:27:29 2023-10-12 493772 493115 105273 103255 167941 173308 184213 183298 141930 140033 147819 150596 167864 173355 519549 559126 1557106 1537962 622473 641146 156269 137694 153606 155307 167789 164105 158393 158919 105545 104340 360287 323924 935676 947256 261011 259634 332494 335732 392158 384909 410184 412903 430360 436072 405732 453393 1079021 1139591 670586 568155 360819 351641 411868 409761 432980 439824 441480 446288 511644 509494 889922 930791 40.25 68.5 2
13:27:30 2023-10-12 497564 495195 105853 103277 167898 173170 184272 182961 142255 139642 148181 150188 168063 170732 519745 565622 1549311 1532268 615662 642175 156091 137947 153465 155225 167688 164528 158141 159206 105545 104548 363738 324469 928390 944575 261415 259520 333974 333735 393369 385487 408558 411021 427908 435600 405912 450790 1085232 1148001 670586 571953 359031 351290 417626 409761 436770 442120 443132 448736 507847 513078 897236 927635 40.25 68.5 2
13:27:31 2023-10-12 492443 493124 105228 103176 167907 173585 184213 183228 141896 143603 147372 150459 167713 173462 519415 563627 1558531 1539483 624009 642175 155883 137587 153747 155134 167721 164653 158797 159038 105883 104483 359233 324385 940987 949273 260612 259742 331847 336206 392230 385487 410440 409761 430239 434274 408172 452181 1079169 1140920 670586 567767 360051 351290 409997 410986 432750 442120 443137 446726 512401 511037 890786 930754 40.25 68.5 2
13:27:32 2023-10-12 492671 493625 105595 103152 167962 173308 184412 183100 142126 143533 147853 150148 167898 173284 520689 558231 1547840 1527555 622953 641919 156091 137847 153294 155341 167292 164368 158141 159173 105579 104515 360929 325772 931427 952393 261011 259234 333504 333771 394584 383183 411348 409797 427925 436932 405161 453504 1083658 1137682 673138 571497 358921 351749 411831 412318 436316 440876 445657 446544 512378 513307 884106 927635 40.25 68.5 2
13:27:33 2023-10-12 493911 493115 106082 103116 167941 173308 184670 183019 142384 140619 147848 150878 168096 169487 519636 565149 1562652 1545377 622361 642175 156234 137621 153500 155341 167557 164160 158460 158919 105652 104307 360287 323924 942176 948600 260608 259520 332027 335732 394235 386050 409823 409151 430360 435636 405912 450459 1080519 1137208 670586 566927 358777 350194 409962 410986 433079 440207 443026 446726 512040 513035 891822 928739 40.25 68.5 2
13:27:34 2023-10-12 492539 494289 105628 105741 168468 172998 184412 182973 142159 143364 147853 150114 167632 173212 519818 559162 1547840 1527555 624780 642175 155804 137908 153465 155341 167258 164334 158684 158919 105623 104515 365589 325660 933962 954003 260504 258435 333360 333555 394405 383813 410221 412647 427663 436682 405089 451455 1082087 1137208 676215 571953 358523 351785 411285 409726 436316 439314 441480 445986 509383 512549 882779 927635 40.25 68.5 2
13:27:35 2023-10-12 497021 493057 105563 103229 167932 173274 184342 183228 142092 143564 147784 150184 167831 173212 520653 565622 1551145 1529732 616726 641602 156091 137587 153431 155307 167523 164185 158250 158919 105657 104340 360929 324397 935824 945914 261379 258364 333739 333771 392158 384838 408522 410986 427988 434238 405840 448756 1082050 1148875 671079 571681 359796 351218 411801 410572 435922 440885 443749 448407 509270 510463 897554 930166 40.25 68.4 2
13:27:36 2023-10-12 493328 495477 105611 103055 167974 173110 184729 183193 142291 143673 147575 150081 167864 173212 520554 562326 1551733 1529027 622655 642029 155701 137748 153610 155169 169441 164230 158326 159072 105623 104411 364125 324385 937644 952611 260134 260251 331919 333699 395696 383112 408701 410608 429684 437853 404519 450790 1084426 1128040 672102 568572 357762 351821 411151 411889 435466 438840 441480 449702 512762 512549 884696 928955 40.25 68.5 2
13:27:37 2023-10-12 497727 493052 105595 103055 168529 172963 184928 182614 142092 143564 148025 150114 167980 173248 520922 564663 1548941 1528643 616126 642175 154958 138138 152555 155809 168518 164598 158940 159427 105511 104275 360287 325772 942157 947256 260825 258756 332458 333627 395696 385200 410217 413231 431353 437711 405660 449258 1087636 1146192 669071 571842 357905 350688 412380 409726 436770 437902 442380 450659 512378 513271 897873 928887 40.25 68.4 2
13:27:38 2023-10-12 494101 495546 105747 103212 168372 173135 184753 183054 142458 140130 147814 150362 168130 168780 519782 562326 1548420 1527830 618487 642175 155735 137787 153371 155100 167823 164334 158393 158919 105657 104275 363060 323694 933274 950972 260975 260251 330951 333771 396655 383112 408558 411189 431681 438197 403878 449111 1084503 1128040 668108 565216 357762 351569 411187 412215 432958 438045 441552 448065 516753 512549 889922 929616 40.25 68.4 2
13:27:39 2023-10-12 498433 495058 105269 103148 167898 173671 184342 183298 142092 140196 147784 150462 167980 169453 520554 563833 1546741 1524223 613487 642175 156061 137782 153904 155031 169086 164389 160348 159105 105883 104483 359233 324846 936226 949947 261199 258542 331955 333771 396326 384261 409342 414111 429648 438813 405410 447098 1086751 1144607 669071 569415 357003 351785 413033 410398 433039 438188 443026 449409 509311 514067 894655 927635 40.25 68.4 2
13:27:40 2023-10-12 496317 494581 105237 103148 167894 173792 184178 183263 142197 140163 147338 150563 167632 170147 519782 566362 1563037 1539057 616126 641266 156343 137552 153606 155095 167523 164070 158426 158886 105691 104165 355813 323924 937846 944575 260239 260068 331453 335732 393922 384838 405579 409115 431306 434670 405732 447414 1084041 1141098 675133 567552 359031 350580 412309 411746 432786 439028 442842 449899 512365 510247 893947 931452 40.25 68.4 2
13:27:41 2023-10-12 497727 495792 105591 105741 168698 172998 184941 182984 142581 142150 148022 150221 168096 168644 521145 567224 1552324 1524671 615298 642175 156199 137552 153713 154846 167688 164354 158393 158886 105691 104307 363060 324385 936197 948600 260975 258720 331686 333699 396326 383148 405506 409761 429076 436233 404803 448060 1085232 1144753 669071 570296 357003 350723 412804 411735 435429 438188 443026 448370 512015 513307 898549 926976 40.25 68.5 2
13:27:42 2023-10-12 494876 493809 105273 103350 167873 173550 184178 183263 141765 143634 147681 150459 167864 169487 519782 564699 1563037 1542845 618929 642175 156091 138036 153572 155272 167292 164469 158426 158776 105691 104165 361994 324311 939129 948904 260321 259960 330808 335587 393779 382969 408470 412355 431717 435600 405053 446758 1082237 1142270 697221 565939 358777 351785 413360 410914 433779 439171 443026 449445 512365 509494 898157 928703 40.25 68.5 2
13:27:43 2023-10-12 494934 494586 105269 103188 167907 173239 184307 183228 142193 143686 147575 150355 167864 169521 520653 559054 1548941 1527555 621142 641882 155839 137813 153465 155341 167258 164334 158393 158919 105545 104340 363185 323924 933927 950972 259951 260320 331453 333735 395696 383076 407945 410608 432271 436932 404162 450434 1082050 1128040 669601 566891 357509 351821 411151 414662 432660 437688 445439 447882 513015 512369 885403 930203 40.25 68.5 2
13:27:44 2023-10-12 499872 495058 105265 103176 167757 173706 184342 183263 141863 140459 147730 150596 167864 170095 519782 568760 1562229 1537586 616202 641083 156204 137744 154072 155169 167755 164195 158831 158852 105804 104307 362395 323006 943520 946087 261199 259084 329987 336681 393298 385967 408470 411021 431150 434274 404483 446041 1081014 1144753 670586 565537 358523 351785 413651 411735 431458 440876 444397 448761 512015 510752 899827 930940 40.25 68.5 2
13:27:45 2023-10-12 496930 494581 105237 103218 167595 173550 184015 183263 141863 140196 147338 150630 167599 170418 521291 559054 1548941 1529732 618030 642175 156343 137782 153465 155199 167673 163922 158393 158414 105691 103751 361341 322091 942341 952356 260825 259520 329951 335732 396368 384836 410802 412903 431528 435892 403131 449968 1083966 1130330 670586 566745 358015 351821 411151 410950 431880 440256 446613 446726 512726 510642 887990 932930 40.25 68.4 2
13:27:46 2023-10-12 495358 495539 105522 103370 167860 173688 184202 183670 142188 140956 147645 150670 167599 169590 519818 565530 1566237 1536830 614897 642175 156343 137587 154037 155450 167789 164105 158426 158666 105657 104035 359233 322858 942721 944575 260170 259520 329951 335696 393333 383112 405434 411189 431436 434309 404519 446503 1082237 1138917 673617 564345 358777 351537 413069 410950 432227 440890 442818 449372 512004 509494 897236 928703 40.25 68.4 2
13:27:47 2023-10-12 493884 494581 105385 103239 167932 173308 184799 183263 142126 139904 147784 150596 167864 173441 521328 559126 1548941 1527555 621142 642175 156091 137767 153541 155100 167688 164786 158326 158852 105814 104450 360287 324846 938725 954681 259991 260251 330951 333735 395732 382807 410652 410572 430441 436932 403274 450115 1085318 1127770 676648 566453 357509 351821 410862 411600 432908 439019 441516 447711 513159 512549 890554 929616 40.25 68.4 2
13:27:48 2023-10-12 495675 494193 105878 105635 168473 173137 185223 182648 142356 143394 148301 150081 168164 172933 522103 565494 1549311 1528643 617313 639731 156091 137813 153713 155341 167292 164368 158141 159077 105511 104411 366026 324433 933890 946584 260206 258322 333504 333699 392158 384838 407945 409761 427143 434274 405804 449038 1085206 1150192 671534 571842 359796 350580 413036 411407 435321 441723 442879 448028 509488 511001 892945 930054 40.25 68.4 2
13:27:49 2023-10-12 496576 494202 105385 103224 167941 173860 184647 183019 142389 140190 147781 150496 168063 169351 521145 559665 1544017 1529732 621646 643086 155873 137999 153541 155576 167523 164747 158141 159427 105550 104548 377838 326701 931218 953742 259951 258756 333034 333699 394549 383148 410440 411480 427769 437181 404483 452181 1082087 1133956 671281 571953 358015 351785 411016 409690 436117 439494 444286 445320 508596 512152 884074 927635 40.25 68.5 2
13:27:50 2023-10-12 498075 494157 105490 103398 167941 173274 184377 183066 142224 143533 147819 150081 168130 173212 521328 563798 1549348 1529732 617993 643086 156091 137929 153465 155376 167523 164618 158107 158953 105511 104450 360929 326701 951290 945976 260648 258578 332855 333248 394369 384694 405434 412939 426557 436248 405768 448097 1087561 1145959 669071 571953 358015 349666 414171 411735 436462 440566 442799 448065 510930 511792 898157 927635 40.25 68.5 2
13:27:51 2023-10-12 493790 495053 105241 105741 167757 173550 184342 183263 141896 143634 147578 150563 167980 169487 521058 563041 1561890 1541711 623396 641391 156199 138032 153606 155307 167523 164219 159940 158953 105545 104165 361994 324615 947061 948600 259769 258970 331453 333807 393333 385451 409172 410608 432577 434309 405840 451467 1079169 1137208 670586 566891 358523 349415 412414 413488 432620 442120 442334 445973 513831 510068 890443 932930 40.25 68.4 2
13:27:52 2023-10-12 500283 494193 105241 103184 167376 173671 184050 183810 142197 140196 147765 150630 167898 170027 520262 565403 1554459 1531838 615410 643961 156566 137739 154072 155026 167755 164070 158460 158776 105618 104035 362131 325540 955802 947256 261379 257131 331991 335587 392123 384033 407945 412251 428708 431495 405446 449441 1082050 1148947 671599 568645 359541 351501 413878 409992 432908 439104 443026 447711 509092 510377 897199 928703 40.25 68.4 2
13:27:53 2023-10-12 496669 495792 105587 103208 167629 173827 184342 183845 141896 140196 147597 150596 167949 169590 521364 559054 1553791 1532425 622953 642175 156849 137673 153747 155199 167823 164070 158426 158809 105545 104100 360287 324154 948250 950134 260170 258720 331435 333483 394128 386238 409641 411772 429076 432811 405588 451997 1078182 1138747 669071 567329 359796 351821 411467 412245 432714 442120 444081 445356 509347 507815 887990 930057 40.25 68.5 2
13:27:54 2023-10-12 497866 494433 105457 103152 170408 173688 184459 183670 141956 143634 147784 150492 168130 173599 521035 564663 1553481 1528432 617993 643998 156377 137587 153776 155199 167673 164105 158426 158919 105545 104340 359657 325772 957119 945914 260206 257527 332764 333771 391573 383956 405615 411021 427134 431741 405125 447414 1082087 1148947 668522 570296 359031 350988 412451 409413 433039 439279 443026 447675 507978 507994 893947 929616 40.25 68.4 2
13:27:55 2023-10-12 495397 495828 105607 103216 167898 173308 184213 183263 141896 143634 147819 150459 167864 173391 519818 559054 1553791 1534407 624591 643814 156135 137797 154003 155203 167574 164230 158393 158852 105883 104346 359657 324846 947779 949947 260170 258685 330987 335442 394128 384836 409172 409151 429080 431706 403770 449821 1081469 1135599 669071 564817 359541 351821 411576 409438 431364 441389 441552 445986 509347 508878 885398 930094 40.25 68.5 2
13:27:56 2023-10-12 499851 494197 105241 105741 167932 173308 184377 183263 141930 143634 147819 150355 167864 169877 521328 558195 1537481 1521012 619926 643086 156091 137587 153500 155341 167292 164334 158174 158919 105545 104165 363060 324361 942467 953742 260825 257924 332764 333735 393369 383076 410113 410697 427169 435245 406128 451886 1085938 1138747 673138 571842 357979 351569 411540 410462 432840 439494 441264 444860 509488 510714 886313 928955 40.25 68.5 2
13:27:57 2023-10-12 496669 496957 105497 103346 168292 173817 184389 183705 142389 140568 147575 150841 168063 169874 521145 558982 1558213 1536867 623359 640973 155892 138251 153747 155307 167258 164334 158393 159258 105883 104340 363185 324846 944802 948285 260170 258720 331489 333771 391310 383112 409208 409115 428743 431706 404554 451971 1078269 1137208 679293 567767 359541 351496 410704 409438 432872 440171 441480 446022 512594 507245 887447 931452 40.25 68.5 2
13:27:58 2023-10-12 498433 494961 105273 103186 167873 173308 184377 183263 142291 143673 147575 150630 168130 173391 521364 557374 1539668 1528432 622600 643542 156125 138116 153606 155341 167557 164940 158326 159325 105888 104769 364814 326701 947494 956141 260027 258144 332819 333519 394369 382969 411369 409151 427134 435600 406128 451455 1085195 1135599 664525 571953 357979 351785 410704 411261 435538 439221 443971 443760 510930 511073 885398 927635 40.25 68.5 2
13:27:59 2023-10-12 498249 494970 105587 103148 167903 173604 184670 183263 142724 143564 148129 150322 168164 173284 522139 564230 1552688 1529732 618030 639767 156630 137847 153747 155199 167823 164219 158460 158919 105691 104483 363317 323832 961511 947256 261379 257131 332027 335732 392158 384297 407945 412251 427805 432988 405732 451011 1084463 1148911 674677 570443 360015 351496 413585 410499 432836 440144 442952 448065 508910 507887 895731 930879 40.25 68.5 2
13:28:00 2023-10-12 500261 495864 105265 103144 167941 173827 184377 183682 141896 140486 148022 150878 168029 169992 521810 562217 1541854 1517914 616726 643961 156061 137771 153713 155277 167789 164219 158393 159292 104465 104450 363060 325308 943114 952393 261127 258144 331991 333771 393333 380790 405615 411310 427841 434026 401752 450115 1085268 1139795 677754 569488 358015 351857 411512 410572 432908 437902 441408 446434 509488 509530 891822 927635 40.25 68.5 2
13:28:01 2023-10-12 502269 495319 105135 103204 167372 174139 184050 184430 142528 140816 147820 151114 168014 170400 521364 565622 1552688 1528432 610737 642175 156630 137587 154102 155056 167856 164397 158898 158447 105726 103815 361341 323006 946762 948782 261347 257423 331471 335442 394128 384118 409485 412107 428902 433114 404375 448292 1082050 1148679 667556 568645 360015 351249 409962 409992 432263 439207 443026 447882 507978 507994 898157 929616 40.25 68.5 2
13:28:02 2023-10-12 502070 495643 105530 103249 167907 173688 184342 183263 142193 143555 147472 150596 168029 171419 522103 559018 1537481 1520332 621183 639961 156377 137813 153747 155307 167523 164368 158426 158919 105545 104307 363317 324846 956846 952393 261011 257888 331489 333217 393333 380826 405615 411021 427841 434309 404330 450691 1085268 1139831 667556 569488 358015 351857 411512 409992 432944 437559 444376 447711 509488 509530 891919 927635 40.25 68.4 2
13:28:03 2023-10-12 502701 496085 105208 103281 167603 173862 184178 184301 141997 140389 148044 151080 167898 170129 521364 564823 1549385 1534305 613600 643814 156744 137488 154141 155203 167789 164230 159118 158852 106030 104275 363185 323006 951696 947256 261635 258218 330576 336206 392123 382885 405542 414111 430862 432988 403878 449416 1080519 1145559 680831 564817 359031 351290 415090 410282 431279 439207 443026 448736 509488 509231 896940 927387 40.25 68.4 2
13:28:04 2023-10-12 498166 496080 104731 103342 167309 174295 184050 184430 141899 141547 147164 151114 167780 170705 522103 559090 1549311 1529732 624395 639961 156377 137813 153747 155307 167789 164368 158460 158919 105652 104100 362395 322777 945820 952611 260170 259338 329453 333807 394549 381967 407728 411662 430787 435856 402847 449294 1084547 1131242 674080 566745 357362 351713 409962 410625 431961 436959 441363 449527 512365 509494 887990 927635 40.25 68.4 2
13:28:05 2023-10-12 500213 495801 105594 103342 167869 173722 184202 183869 142724 140393 148129 150496 168063 170297 521328 567232 1561927 1541741 617456 643542 156595 137847 153747 155341 167789 164230 158426 158919 105652 104132 361341 323924 940342 944575 259769 259520 329951 333217 393057 383112 405185 410608 429720 432811 406128 446721 1082237 1138148 681195 564381 358015 349702 412126 409761 431582 439530 441453 447419 510889 508065 893202 928739 40.25 68.4 2
13:28:06 2023-10-12 494908 496053 105519 103186 167941 173274 184412 183263 142126 143634 147800 150389 168164 173477 522916 563627 1549311 1527555 624210 639997 155406 138073 153252 155567 167422 164918 158326 159325 105741 104515 361994 326468 948350 954681 258426 258542 331812 333392 394235 382849 408594 409195 430133 436248 403310 448793 1082087 1133651 670397 571547 357509 351537 411540 409761 435597 438224 443026 445005 510135 513078 881529 927635 40.25 68.5 2
13:28:07 2023-10-12 494897 495828 105563 103184 167907 173862 184412 183298 142226 140060 147716 150492 168164 169521 522239 564699 1558605 1541748 624440 641919 156125 137587 153747 155341 167789 164368 158460 158919 105545 104165 360287 324615 943338 949947 259368 258172 330023 333807 391883 384333 408883 410608 430438 431741 405768 448475 1079169 1137208 679293 566927 358777 349666 410704 409726 432348 440768 442048 445538 510099 508065 890554 930131 40.25 68.4 2
13:28:08 2023-10-12 496750 495708 105294 105745 167941 173308 184834 183309 142626 140453 147954 150637 168130 169487 521993 558982 1548904 1529102 624729 639997 156125 137621 153287 155341 167721 164539 158426 158919 105545 104132 360287 325772 942554 953742 260792 257527 331991 333181 393333 381396 409208 410697 426650 434309 405552 450827 1085232 1139795 678891 570333 357762 351821 410704 409413 432980 439637 441516 445356 508732 510247 887990 927635 40.25 68.5 2
13:28:09 2023-10-12 501987 496080 105143 105809 167641 173827 184248 183880 141930 140293 147662 150596 167932 169977 522139 565622 1552688 1529732 612614 639997 156630 137677 153995 154841 167856 163387 158898 158414 105760 103815 361341 323887 950870 948782 261311 256918 330808 336025 393849 384395 405434 414111 428987 433620 404447 448732 1083503 1150192 667556 567694 359031 350688 412999 409413 431439 440876 443132 446653 507942 510391 899150 930278 40.25 68.5 2
13:28:10 2023-10-12 502701 495837 105522 103112 167941 173550 184342 183810 142548 140683 147990 150563 168130 169555 522879 562848 1539668 1516046 620301 639961 156136 137778 153572 155272 167789 164334 158426 158919 105511 104100 359233 324846 952104 950972 260939 257888 331726 333699 393298 380755 405506 410986 427863 435949 400835 448060 1085232 1142252 676215 569415 358015 351821 411801 410282 432872 439019 441516 448028 509056 509459 893091 927635 40.25 68.5 2
13:28:11 2023-10-12 501714 498737 105237 103212 167894 173827 184178 183845 142092 140892 147784 150630 168014 170129 520630 570448 1561265 1534061 617816 644912 156710 137675 154106 155524 168254 164195 159084 158414 105657 104100 362395 322858 963311 948108 261343 257060 329951 335696 390917 382969 405542 411564 429045 431671 403310 447414 1082050 1147215 679293 565253 359031 350723 411501 409992 430356 440458 443040 446457 507942 507210 899827 930278 40.25 68.5 2
13:28:12 2023-10-12 497469 496080 104843 103473 171100 174382 183723 184430 141863 140947 147303 151080 167864 170671 522066 559054 1549311 1529732 621625 643086 157067 137461 154209 154807 168355 163942 158932 158347 105838 103622 363060 323006 955411 952574 260134 258503 329684 336206 394686 383983 410509 412245 430472 433007 404404 449001 1078984 1135795 669071 565939 358015 351821 411868 411444 430347 439243 441516 445986 510930 507958 886163 932266 40.25 68.4 2
13:28:13 2023-10-12 503143 495751 105530 103313 167873 173965 184588 183927 142090 140750 147886 150942 168096 170365 522916 568032 1559966 1534098 615848 639961 156343 137961 153858 155307 167823 164368 158788 158886 105691 104132 364125 324385 943899 947256 259150 258756 329951 333541 392194 384261 405434 410028 429080 432705 405430 446685 1082237 1138112 673617 565180 357758 349630 411187 410950 431546 439494 440998 450028 510853 509101 893276 928739 40.25 68.4 2
13:28:14 2023-10-12 495321 496080 105595 105707 167974 173274 184928 183263 142224 143664 147819 150355 168130 173477 522916 564025 1548941 1528643 625136 639997 155957 138026 153541 155290 167654 164758 158359 159359 105814 104450 362790 327166 933071 955360 258498 258251 331991 333157 393887 385418 409172 410608 426428 435224 403238 450140 1085318 1133919 674677 571953 357509 351254 410435 409690 433025 436602 443026 443991 511653 511001 882209 927635 40.25 68.5 2
13:28:15 2023-10-12 497021 496053 105587 103212 167974 173583 184788 183845 142291 139997 147575 150596 168164 170095 522646 563833 1558568 1541711 625174 642829 156343 137813 153713 155307 167789 164368 158426 159173 105691 104340 363317 324846 939035 950263 259368 258137 330951 333771 391812 384874 409172 410608 430060 431706 405410 450790 1079169 1138820 669071 567730 359031 349666 410704 409690 432240 439207 441697 445005 509347 507994 890647 931591 40.25 68.5 2
13:28:16 2023-10-12 496419 496049 105591 103218 168839 173860 184941 183531 142684 139997 147987 150462 168096 169419 522696 558946 1548866 1529732 623482 639997 156091 138105 153896 155272 167789 164368 158393 158919 105657 104450 359233 325772 949369 955095 260170 257095 331955 333433 393298 381663 408847 409797 426512 433418 403010 450790 1085195 1138917 674677 571142 357505 351821 411285 410282 432944 439185 441552 447321 509056 510247 885398 927635 40.25 68.5 2
13:28:17 2023-10-12 502697 496085 105269 103212 167907 174104 184377 184102 141994 140260 148079 150596 168164 170095 522103 565622 1552651 1530210 615296 639997 156248 137587 153969 155056 167890 164036 159185 158414 103368 104418 365891 324846 949582 949947 261235 257746 329809 335551 394128 385418 405398 411600 429930 431706 403274 446151 1083628 1148001 669071 565180 358523 350153 415076 409992 430396 440458 443026 448028 507942 506947 899827 929616 40.25 68.4 2
[truncated: 186,467 more chars]
