# Supplementary material for: Methods for Estimating the Detection and Quantification Limits of Key Substances in Beer Maturation with Electronic Noses
Source: Sensors (Basel). 2024 May 30;24(11):3520. doi: 10.3390/s24113520 (PMC11175341; doi:10.3390/s24113520)
Supplement: Supplementary file 1 [file sensors-24-03520-s001.zip › Data/Diacetyl/raw data/Day 1/1,0ppm1.txt]

Time Date R01 R02 R03 R04 R05 R06 R07 R08 R09 R10 R11 R12 R13 R14 R15 R16 R17 R18 R19 R20 R21 R22 R23 R24 R25 R26 R27 R28 R29 R30 R31 R32 R33 R34 R35 R36 R37 R38 R39 R40 R41 R42 R43 R44 R45 R46 R47 R48 R49 R50 R51 R52 R53 R54 R55 R56 R57 R58 R59 R60 R61 R62 T01 H01 Phase
13:35:00 2023-10-12 372018 367821 92849 90602 138101 144154 142782 141139 121783 118427 121753 123357 140481 140120 401492 432666 1258948 1250415 491588 507529 129626 115892 122694 124314 132539 130480 126576 127158 87499 88715 304151 265232 746770 751519 227615 227997 291516 294963 345899 334561 363821 367543 395028 398263 378799 418153 907936 962392 573317 484381 313952 306789 360952 358292 386133 387736 400711 405403 458579 459978 744946 777064 40.25 68.7 1
13:35:01 2023-10-12 370931 367812 92681 90602 138332 144189 142845 141482 121749 118427 121923 123357 140774 140120 402060 434132 1254310 1235321 490493 504936 129448 115833 122441 124276 132332 130653 126327 127327 87260 88873 302168 266550 743546 752051 227615 227764 291693 293850 345023 334525 366076 366733 394616 400397 378208 421047 909457 951009 581351 482144 314584 306681 359143 360025 383951 389986 400073 405009 460053 458368 752537 778722 40.25 68.7 1
13:35:02 2023-10-12 369172 367816 92811 90569 138060 140337 142812 141516 121749 118625 121753 123390 140676 140351 401492 435534 1268962 1249080 488641 504936 129537 115686 122525 124157 132332 130688 126711 127151 87164 88751 302168 266550 745830 749124 228838 227024 292137 293438 345301 335569 364335 367249 392225 401281 378727 418781 911915 956122 573317 483318 312804 306789 357954 359662 385590 387771 402525 406086 460017 459334 740591 779276 40.25 68.7 1
13:35:03 2023-10-12 369745 367562 92681 90565 138328 144154 142845 141482 121867 118625 121957 124129 140774 140351 401456 433488 1257914 1231058 486593 504936 129364 115833 122357 124276 132332 130592 126327 127117 87131 88569 302168 266172 745650 755079 229698 227837 291854 293921 346878 336709 365893 367364 395028 398716 377446 420671 906561 949984 571927 483295 314845 305890 359901 359662 383214 388576 399645 405367 460017 460057 748544 778828 40.25 68.7 1
13:35:04 2023-10-12 369291 367812 92681 90445 138200 144136 143050 141559 121749 118625 121753 123357 140813 140221 401172 435927 1263567 1246416 487948 504936 129537 115607 122441 124157 132332 130653 126327 127151 87196 88537 303123 266928 749582 747806 228678 226989 292137 293779 345023 335569 364123 367507 392225 400682 378763 418153 911915 956122 579942 483318 313062 306343 357702 359626 385554 388859 402269 406767 464063 462515 742195 779238 40.25 68.7 1
13:35:05 2023-10-12 373143 367843 92685 90822 138204 144311 143050 141806 121783 118823 121788 123390 140813 140665 401492 432755 1259840 1236237 487220 508972 129894 115906 122779 124485 132539 130514 126785 127192 87375 88715 299806 265911 753332 754034 227545 227183 292653 293743 346878 336947 366040 366110 394616 400120 378194 421828 907972 951155 571927 477638 312494 306069 358817 359662 383214 390021 400073 404760 459692 460057 749608 778722 40.25 68.7 1
13:35:06 2023-10-12 369591 367857 92681 90654 138336 144118 142812 141093 121699 118741 121753 123390 140774 140351 401456 435529 1268962 1246416 486255 504900 129537 115481 122357 124038 132581 130619 126914 127117 87260 88537 303407 265984 750821 747806 228838 227024 292377 293580 344505 335569 364123 367803 392777 400999 378835 419113 912989 959240 573317 484198 313062 306753 357559 358977 385989 389262 402378 405976 461434 460013 740030 778940 40.25 68.7 1
13:35:07 2023-10-12 371945 366707 92685 90569 138101 144154 142812 141516 121817 118784 121919 123938 138937 140302 401026 435457 1259628 1236596 491188 504756 129626 115892 122357 124157 132332 130472 126327 127212 87347 88505 301425 266172 746756 753651 229536 227519 291516 294207 344264 334525 365005 367871 394025 400120 378194 420708 907972 951155 579942 477566 312275 306789 358206 359373 383214 390021 400109 404083 461434 460057 746878 776731 40.25 68.7 1
13:35:08 2023-10-12 369627 367848 92685 90602 137918 144219 142713 141516 121817 118741 121753 123422 140774 140351 401172 432914 1270909 1248192 483331 504864 129626 115448 122610 124071 132332 130255 126711 127151 87347 88537 297922 265232 750265 748864 228678 227484 293155 293779 346878 336205 364235 367953 393222 401138 378583 418931 911731 957474 573317 483318 313062 306212 358495 359519 385518 388788 402561 404119 459584 459697 738425 778722 40.25 68.7 1
13:35:09 2023-10-12 369925 366946 92617 90507 138231 144009 142812 141059 121817 118461 121957 123390 140579 140085 401492 432362 1260598 1245530 490156 504900 129360 115448 122441 124124 132332 130255 126677 127117 87164 88537 296284 264670 747880 750987 229916 227376 291728 293850 345411 334561 363280 366697 394580 398299 378799 418153 907293 961035 576595 481844 311801 306573 359901 358004 385554 390124 400109 405403 458579 459913 746432 776768 40.25 68.7 1
13:35:10 2023-10-12 370931 367268 92681 90602 137918 143948 142797 141093 121749 118461 121923 123357 140583 140155 401492 432443 1269071 1248192 483040 504900 129541 115448 122525 124280 132597 130285 127068 126914 87283 88561 302168 265159 764957 746887 230733 227201 293333 293580 343231 335605 364675 366991 391940 400540 381051 419446 910971 957584 571927 482562 312841 305759 356663 357466 385554 389476 402561 406086 457218 459334 742238 777064 40.25 68.7 1
13:35:11 2023-10-12 372615 367268 92681 90536 138109 144118 142845 141093 122208 118741 121753 123357 140579 140155 401492 427961 1259606 1242838 489024 504900 129898 115335 122779 123834 132764 130221 127042 126698 87196 88295 302168 264401 753199 752435 228288 227059 290745 294756 344815 336346 364380 365304 393990 398578 381051 420052 906651 961657 573317 481802 313698 306608 361860 358401 386025 390462 400565 408073 457039 462370 749187 776475 40.25 68.7 1
13:35:12 2023-10-12 371195 367857 92392 90760 137743 144513 142655 142180 121514 119056 121499 124137 138422 141193 400844 429505 1273481 1251712 484602 504756 129983 115587 122779 124109 132631 130221 126799 126732 87228 88263 302168 263973 749536 749394 228358 226129 293099 294470 344778 336075 364417 366955 391604 400682 381087 419410 912562 959618 571927 482562 313062 306008 357667 357501 385590 389404 402525 406086 457182 459841 741676 777064 40.25 68.7 1
13:35:13 2023-10-12 373479 367263 92617 90602 138144 144018 142812 141093 121783 118461 121923 123390 140774 140351 401492 427876 1256238 1242801 489024 504634 129894 115381 122779 123749 132764 130005 126920 127111 87164 88295 302168 264109 751479 753393 228323 227024 291728 294756 344815 339098 364383 367882 396618 398751 378763 418968 908495 960151 575714 481118 313952 306789 359611 358292 386441 390355 400565 405331 457146 459769 745745 776609 40.25 68.7 1
13:35:14 2023-10-12 371195 368114 92479 90691 137830 140634 142220 141920 121715 119119 121614 124241 138496 140864 401456 429366 1269071 1248483 485181 507455 129626 115414 122525 124038 132332 130255 126907 126908 87439 88263 301507 263923 750508 750409 229069 226487 292172 295450 342983 335569 364969 366991 390745 398893 381662 420076 911915 960297 579942 483049 312176 306720 358241 356427 384976 389439 404378 404083 456861 458049 739656 777064 40.25 68.7 1
13:35:15 2023-10-12 372058 367299 92809 90602 138144 144189 142782 141139 121749 118922 121753 123390 140579 140351 401492 427841 1255715 1242838 488677 504900 129715 115481 122610 124366 132548 130221 126893 126880 87618 88557 301143 262924 751179 754186 228253 227236 291925 295235 342911 336993 365744 365340 393365 398578 382237 420562 907665 957511 580266 477638 313062 306753 359865 356427 385283 391223 401956 405367 455791 457979 749335 774824 40.25 68.7 1
13:35:16 2023-10-12 372652 367852 92617 90760 137883 144189 142384 141778 121749 118857 121668 123933 140384 140737 400852 433007 1259877 1238879 483258 507529 129448 115799 122441 124242 132332 130562 126361 127151 87164 88537 299197 264670 744550 748170 228678 226873 293064 293850 343231 334561 367188 365375 391639 399804 378835 423282 910472 948431 572354 480145 312176 308488 358243 358293 385486 390939 403981 407204 459117 459265 743707 779201 40.25 68.7 1
13:35:17 2023-10-12 371459 367268 92689 90540 138009 140285 142896 141093 121783 118543 121753 123390 140579 140351 401492 429505 1257541 1244074 488220 504364 129715 115733 122525 124347 132539 130480 126610 126982 87228 88505 305516 263106 746896 753007 228572 226989 291728 295579 342983 334596 366931 366296 393400 397706 381662 422646 907936 954061 574707 481081 312841 306789 359358 356391 382641 391223 401956 405045 457020 459409 748914 773902 40.25 68.7 1
13:35:18 2023-10-12 368768 367269 92685 90602 137883 143917 142614 141654 121665 118659 121753 123390 140579 140617 401492 432788 1261739 1242838 484321 504900 129541 115448 122441 123867 131935 130290 126327 126941 87099 88295 302168 264670 757426 751365 229069 226287 290731 293886 343195 336130 367188 368068 391940 398680 378547 423135 913136 948249 571927 484439 312176 308488 358638 358315 380892 388894 404422 405045 458973 458511 741150 777077 40.25 68.7 1
13:35:19 2023-10-12 370405 366713 92809 90368 138121 139878 143338 140826 122154 118292 122228 123291 141028 139910 401237 432953 1252148 1240645 492824 504081 129275 115986 122207 124209 132141 130437 126260 127117 87434 88893 302168 265383 743494 753117 228607 226989 290806 297477 344923 336600 367188 366368 392225 396453 381051 422609 907972 951898 578533 477602 313062 306464 360082 358641 382069 390057 402488 405331 456984 459337 748530 774750 40.25 68.7 1
13:35:20 2023-10-12 368999 367785 92681 90727 138075 140498 142679 141059 121716 118707 121753 123390 140642 140316 401099 432630 1261494 1242801 484591 504828 129537 115414 122357 124124 132673 130402 126677 126995 87533 88505 302168 264415 744565 751831 229605 226849 292440 294577 345899 337185 367822 366776 391390 399155 378763 423246 910586 949310 573317 481019 312176 308307 358746 358508 384941 390057 404349 406952 458507 458296 740261 778169 40.25 68.7 1
13:35:21 2023-10-12 368705 367462 92681 90474 137883 144114 142812 141059 121716 118393 121753 123357 140510 140316 401419 429116 1263530 1255441 490267 504045 129537 115686 122441 124038 132610 130221 126677 127083 87439 88505 303407 264259 749270 746640 229033 226989 290806 295865 345411 334596 365744 368615 391568 396523 378835 420671 910398 960297 573317 486135 311734 306789 360916 358912 386581 389156 404702 409527 457003 459949 739098 774602 40.25 68.7 1
13:35:22 2023-10-12 370894 367259 92617 90569 138066 144154 142581 141382 121716 118789 121753 123390 140593 140582 400816 432420 1259840 1241903 485181 507529 129719 115906 122610 124314 132851 130389 126576 126948 87499 88682 303407 264487 755713 752435 228998 226287 291995 294784 345899 334525 367151 365304 391019 399800 378835 423246 909067 946982 569612 479754 312176 306222 357667 359421 382641 391188 403740 407352 458543 459373 745323 778169 40.25 68.7 1
13:35:23 2023-10-12 369551 366707 92519 90569 137973 144202 142900 141984 121682 118591 121753 123390 140511 140403 400808 429080 1266261 1252074 487382 503336 129838 115414 122441 124157 132299 130528 126677 126908 87131 88230 302168 263850 749414 746998 229746 226989 293258 295901 344923 334561 365744 367543 391019 396488 380724 420379 913030 962005 565499 484541 312066 308524 360192 357251 384221 389571 404959 407888 456468 460057 737916 774639 40.25 68.7 1
13:35:24 2023-10-12 369260 367268 92681 90694 138197 144254 142677 141806 120115 118750 121884 124004 140867 140638 400670 431537 1261457 1243122 485985 504792 129537 115448 122441 124124 133247 130341 126576 126962 87164 88686 304447 264670 743970 753082 229069 226322 291560 295034 345899 334561 367188 366368 391568 399453 378569 423246 910623 947019 576096 477602 312176 306222 358746 358292 382606 391188 403776 404083 459225 459373 740261 778722 40.25 68.7 1
13:35:25 2023-10-12 370922 367263 92570 90569 138109 144118 142388 141139 121716 118707 121753 123390 140544 140552 400852 427876 1267160 1254890 483222 504436 129537 115414 122441 124124 132332 130614 126590 126995 87164 88505 301143 263070 750770 752161 229499 226586 292334 295686 344887 337662 364237 367364 390841 398401 380906 420191 911878 962068 573317 481808 313246 307150 358710 356356 386858 389404 404959 406730 455827 459697 737953 776791 40.25 68.7 1
13:35:26 2023-10-12 369745 367377 92597 90690 137707 140401 142710 141611 121917 118755 121753 123933 140544 140351 400561 432738 1261494 1243679 484285 506772 129719 115686 122357 124209 132332 130705 126294 127117 87067 88537 305198 264670 746644 753232 229033 226287 293866 294720 345899 334525 366265 365340 391604 400049 378763 422909 909904 948126 577486 477566 312619 306222 358206 358004 386309 391188 403740 406086 459225 457973 743854 778448 40.25 68.7 1
13:35:27 2023-10-12 369260 367816 92583 90569 137969 144136 142951 141984 121598 118625 121634 123390 140392 140648 401456 427841 1267160 1252074 485965 504081 129719 115826 122694 124247 132597 130082 126785 126982 87283 88742 302168 263704 745804 746850 229605 226954 290630 295865 344923 334561 365488 367471 390983 396523 381051 420374 909757 960297 579942 484308 311734 306187 359865 356391 384364 389404 404996 405367 458897 460057 737916 774787 40.25 68.7 1
13:35:28 2023-10-12 369853 367232 92739 90511 137986 143939 143050 141593 121716 118591 121753 123357 140825 140203 401456 429422 1251607 1244568 488766 504117 129360 115799 122525 124242 132332 130705 126327 127083 87164 88537 300171 263591 748247 753915 228643 226989 290842 297059 344923 334490 366265 366403 393365 396488 381087 423246 907256 957535 574707 482487 313729 306753 359685 356213 385689 391010 402342 408363 458824 460168 747173 774515 40.25 68.7 1
13:35:29 2023-10-12 369260 366752 92685 90536 138101 143952 142713 141093 121716 118823 121799 124391 138743 140533 401128 428937 1266150 1254853 485293 504684 129894 115972 122779 124209 132514 130375 126711 126995 87711 88593 298598 263070 749144 750832 229104 226551 292138 295865 342983 335534 364969 367543 390983 398858 381931 420671 912562 962005 573317 482526 312176 306685 358206 357179 385247 390021 404959 406086 456789 459299 739563 778722 40.25 68.7 1
13:35:30 2023-10-12 372773 366716 92681 90569 138075 144118 142812 141516 121716 118625 121753 123357 140579 140085 400852 427578 1257021 1242764 488257 503336 129715 115773 122610 123834 132514 130221 126745 126908 87315 88230 299677 261554 755412 752970 228323 227341 292129 295242 342803 338619 366485 366003 393846 398751 381801 421121 909141 959277 573317 480776 313507 306523 359575 357180 384833 391737 402203 405331 456204 459841 749076 774787 40.25 68.7 1
13:35:31 2023-10-12 370931 368122 92487 90757 137710 140631 142754 142479 121715 119051 121614 124446 138440 141072 400852 431011 1269864 1249970 482808 504436 129804 115448 122694 124366 132997 130130 126920 126698 87439 88263 302168 263923 763742 747806 228678 226322 293475 294399 344923 336311 364932 367543 393124 401281 381014 419410 912562 957511 571927 482903 313062 306608 357631 358544 386133 388859 402525 406050 460126 459978 741640 778169 40.25 68.7 1
13:35:32 2023-10-12 372018 366423 92681 90621 138105 144118 142845 141059 121749 118591 121753 123357 140579 140316 401136 428815 1259703 1242764 489447 504117 129715 115414 122779 123867 132631 130375 126893 127124 87466 88715 302168 264560 767223 752593 228467 227554 291969 295271 345899 336547 363830 368393 394580 398609 378655 418744 906614 961657 573317 481802 311801 306789 359865 358544 386713 390342 400675 405331 458543 459334 745745 774824 40.25 68.7 1
13:35:33 2023-10-12 369224 366682 92519 90602 137670 140983 142300 141859 121682 118789 121753 123729 140549 140411 400250 430396 1268098 1248192 482990 504864 129715 115448 122610 123867 132365 130130 126914 126786 87439 88263 309726 264296 760002 747769 228678 227024 292744 294064 345411 335569 364087 367809 393365 401316 378835 419410 911915 956122 573317 483281 313062 306789 357702 359373 385590 389760 403132 406197 459981 459334 740030 778169 40.25 68.7 1
13:35:34 2023-10-12 369925 366672 92685 90569 138075 144118 142713 141059 121783 118427 121753 123357 140579 140120 400525 430181 1261166 1244186 488914 503937 129537 115699 122610 124143 132631 130263 126643 127083 87067 88263 302568 264670 762908 752051 228093 227376 291693 294470 345790 338619 363830 366955 394616 398893 378835 418781 905658 955593 573317 481092 311801 306789 360408 358544 386169 388824 400711 405367 459401 459691 746790 774824 40.25 68.7 1
13:35:35 2023-10-12 372517 366423 92681 90569 138109 144118 142685 141093 121749 118625 121957 123357 140583 140351 400250 433147 1257914 1233529 488752 504900 132797 115448 122273 124124 131902 130437 126294 127117 86944 88537 302168 265796 742937 752435 227580 227535 293866 293822 343506 337625 365784 366440 394293 400821 378619 421194 909141 951674 573317 482487 314845 306177 359540 360205 383250 390021 400420 408363 459620 460021 750400 774455 40.25 68.7 1
13:35:36 2023-10-12 369853 366758 92769 90654 138159 140237 143149 141984 121951 118489 121853 123291 141097 140348 400068 431645 1259703 1242838 491537 507529 129680 115448 122441 124242 132332 130562 126914 127016 87196 88505 300171 264670 743112 749924 227615 227729 291693 296224 343471 336618 364344 366440 394580 398858 378835 418744 906561 960977 574305 477602 313952 306789 359901 358544 386677 390342 400994 405367 458543 460013 747210 776512 40.25 68.7 1
13:35:37 2023-10-12 373048 366707 92681 90602 137969 144307 142754 141984 121665 118707 121753 123357 140528 140412 400250 433043 1259703 1235358 486185 504828 129537 115481 122525 124157 132299 130437 126623 127300 87466 88832 299806 265164 742222 754186 227510 227395 293127 293645 346878 337423 366189 366403 394616 400682 378763 421974 909141 951118 581351 477602 312714 305530 358638 359698 384094 389748 400675 405331 459728 460057 749076 778722 40.25 68.7 1
13:35:38 2023-10-12 369745 367377 92772 90536 138206 143952 142812 141059 121783 118552 121938 123357 140705 139987 400852 430468 1259370 1242838 489024 504472 129537 115640 122357 123867 132490 130255 126327 127083 87131 88263 299811 264483 752831 749924 227615 227376 291693 294963 343471 336582 364638 365340 393990 398893 381051 419410 903700 961657 579942 477566 313729 306789 359865 358040 386441 391223 400994 405367 457182 459334 748803 774824 40.25 68.7 1
13:35:39 2023-10-12 372879 366716 92553 90727 137840 144189 142384 141482 121581 118707 121753 123390 140481 140582 400250 432666 1259370 1237404 486491 507529 129537 115699 122441 124143 132490 130354 126716 126982 87131 88622 302168 264670 743062 753117 228491 227236 293475 294028 343471 334525 365817 367621 391976 400085 378763 420744 907664 948468 582761 479754 313062 306222 358241 358580 384094 391775 402561 404119 459908 460057 745893 778169 40.25 68.7 1
13:35:40 2023-10-12 369587 366712 92392 90602 137432 144259 142350 141745 119965 119056 121583 124137 140510 140912 399612 427805 1268689 1248192 481785 504828 129715 115414 122441 123834 132514 130095 126711 126698 87196 88295 301143 263478 749038 747806 228678 226322 293511 294963 344998 336075 364932 367543 391976 400995 381335 421740 913136 957401 579942 482416 313507 308488 359793 357861 385518 389439 403132 406086 457862 464356 744402 777064 40.25 68.7 1
13:35:41 2023-10-12 373579 366454 92681 90569 138095 140467 142710 141806 120346 118721 121684 123324 140832 140309 400670 432863 1261457 1237117 486149 504900 129537 115414 122610 124452 132498 130221 126294 127117 87040 88537 302168 265306 747627 752051 227580 227024 292174 293438 347615 334525 366076 366146 395171 401281 378460 420342 907936 951155 571927 477566 313952 306789 358530 359662 383286 389439 400073 404724 460053 459769 750400 777616 40.25 68.7 1
13:35:42 2023-10-12 369317 366423 92617 90495 137879 144118 142896 141059 121749 118625 121753 123357 140583 140351 400250 433147 1268962 1246416 484701 504598 129453 115448 122441 123867 132332 130221 126327 127321 87067 88537 299197 265649 744330 746740 228822 227201 292476 293026 346878 337423 364198 367399 394136 400821 377554 418781 909941 956122 565499 484002 312841 306789 359611 359698 385518 388717 403132 404760 460053 459334 740088 778169 40.25 68.7 1
13:35:43 2023-10-12 369412 366901 92546 90438 138266 144250 142576 141026 121783 118461 121788 123324 139534 139980 400779 435529 1254310 1233566 491424 504670 129271 115640 125500 124242 131935 130653 126327 127654 86916 88691 299197 265796 742436 751477 227934 228118 291693 294064 344505 334525 366076 366439 395535 400120 378460 421675 906577 951155 571927 477602 312714 306357 358817 359662 383286 389748 400109 405045 460053 460057 750400 778169 40.25 68.7 1
13:35:44 2023-10-12 369281 365643 92681 90449 138105 143917 142581 141059 121733 118625 121753 123390 140579 140120 399649 433079 1268962 1245530 488068 507529 129715 115666 122610 124339 132448 130549 126576 127016 87099 88715 302168 265466 747960 747219 228678 227024 292137 293169 346878 337662 364344 368651 392261 400120 377906 419300 910623 954735 577123 484002 313062 306789 359611 360205 384976 387736 403168 405367 462691 459841 740181 779276 40.25 68.7 1
13:35:45 2023-10-12 371992 367302 92681 90536 137879 144118 142403 141471 122103 118625 121753 123357 140579 140120 400286 433079 1257021 1231740 488677 504117 132638 115414 122441 124124 132117 130255 126327 126908 86916 88505 299197 265755 745636 752051 227580 227570 291925 294064 344540 334561 366076 365340 394580 401316 378799 421675 906614 951155 571927 477530 312494 308996 357919 359409 383250 390057 400711 404154 460017 459805 746841 778169 40.25 68.7 1
13:35:46 2023-10-12 367632 365607 92553 90569 137909 143952 142726 141139 122188 118586 121919 123938 138743 139980 399786 430289 1270730 1247741 482735 504490 129537 115448 122441 123867 132299 130221 126771 126947 87099 88263 302168 264483 744965 749233 228822 227024 292334 293169 343506 336075 364675 367543 392886 400999 381087 419446 912562 957511 571927 482185 313062 306789 357667 358040 386133 389439 402561 403798 458579 459769 738170 778169 40.25 68.7 1
13:35:47 2023-10-12 372009 366712 92681 90449 138109 143952 142683 141139 121699 118461 121753 123357 140579 140120 400250 427845 1259703 1242838 488677 504864 129715 115414 122610 123867 132548 130255 126327 126941 87131 88537 302168 264146 765438 750987 230187 227484 292334 295371 345681 336476 363720 366296 394401 398716 378655 419264 906577 961657 581351 477638 314136 306608 361602 358508 386713 390057 401314 405367 458363 462515 747173 774860 40.25 68.7 1
13:35:48 2023-10-12 370331 366569 92516 90690 137516 140568 142249 141874 121715 118687 121668 123933 140349 140351 399931 429505 1272713 1248192 481785 504117 129715 115620 122525 124235 132365 130255 126711 126732 87196 88537 302168 263373 747485 747769 229033 227024 293546 293644 345411 336075 364675 367543 393990 401316 378871 419446 911915 956834 579942 482562 313062 306789 357702 359409 386749 389439 403205 403834 460017 459877 740164 778722 40.25 68.7 1
13:35:49 2023-10-12 371827 365643 92681 90606 138109 143917 142812 141026 121783 118461 121753 123390 140579 140120 400889 430535 1257914 1242838 489024 504634 129364 115826 122694 124452 132597 130285 126610 127246 87164 88593 302168 264301 746081 750187 228147 227589 290630 294963 343471 336582 363575 366003 396682 398858 381662 419410 905936 962005 573317 477602 311801 306789 359901 358580 386441 390604 401314 405367 457898 460499 747321 774824 40.25 68.7 1
13:35:50 2023-10-12 368705 365616 92446 90661 137394 144254 141924 141745 121547 119056 121564 124051 140218 141223 399649 427903 1267160 1248192 481069 504670 129719 115414 122525 123867 132332 130005 126711 126630 87131 88230 301143 263142 749413 747108 228483 226573 294279 294963 342983 336075 364969 367284 394123 400682 381662 419446 910623 957584 579942 481576 313062 306008 357415 357466 385590 388894 403506 406086 457218 459334 740627 776512 40.25 68.7 1
13:35:51 2023-10-12 372915 365652 92604 90573 137991 143834 142754 141593 121749 118427 121668 123734 138812 139928 399959 427063 1257840 1242414 487455 505732 129983 115348 122863 124201 132731 130005 126920 126315 87439 88557 300171 261301 763398 751519 228323 227024 292031 296016 342983 336582 365005 365340 393990 398893 382237 420374 905295 957547 574707 477566 313729 306789 359865 357501 385590 391223 401314 405367 456504 459769 747210 774787 40.25 68.7 1
13:35:52 2023-10-12 372090 366030 92489 90602 137454 144211 142252 141516 121581 118741 121583 123422 140349 140386 399649 431717 1259703 1236237 482881 504670 129360 115448 122357 123867 132332 130290 126327 127049 87008 88263 302168 264670 744234 752051 228678 226831 293305 294470 346878 337387 365784 365197 395802 400856 378655 421157 909141 951009 571927 479754 313952 306644 358241 358580 386581 390939 401046 404119 459981 460057 746657 778722 40.25 68.7 1
13:35:53 2023-10-12 373276 365366 92769 90504 138006 144149 142727 140993 121917 118456 121649 123258 140837 140324 400250 426535 1257021 1243686 488987 504598 129894 115335 122779 123749 132697 129789 126920 126664 87228 88230 302168 263106 751032 752051 228323 227506 291516 294999 342983 336075 364969 365340 393703 398893 382237 419446 904655 957547 580266 477336 313507 306789 358817 357466 385590 391223 402292 405367 455827 458049 747210 774237 40.25 68.7 1
13:35:54 2023-10-12 372117 365647 92553 90569 137432 144118 141756 141093 121547 118741 121753 123390 140447 140351 399048 431382 1259877 1235358 482162 504081 129360 115448 125430 124354 131935 130410 126474 126914 87283 88650 299197 264082 744785 753651 228572 226849 293127 293850 346388 334525 365817 365304 393124 400433 378691 421304 907899 951155 579942 479643 313841 305298 357702 358616 383250 391223 401314 404119 459981 459769 747210 778169 40.25 68.7 1
13:35:55 2023-10-12 372745 365545 92617 90288 138157 143939 143149 141984 122171 118591 121753 123324 140609 140142 400068 427841 1260598 1242764 488987 504081 129715 115414 122441 124439 132174 130221 126327 127083 87099 88505 301425 263932 749438 750987 228288 227500 291560 295034 345655 336547 363793 366368 394580 398543 378763 418744 904581 960297 573317 477602 313952 306789 359829 357968 386405 389950 400675 405367 458543 462478 747136 774824 40.25 68.7 1
13:35:56 2023-10-12 371985 365540 92617 90474 137623 144118 142350 141059 121716 118625 121753 123357 140447 140085 399604 432719 1259370 1236290 484898 504418 129448 115699 122610 124109 132415 130263 126508 127464 86976 88505 302168 265044 752211 754915 227545 227306 292618 294028 343506 337423 366040 365268 393690 400682 378763 421974 909223 952502 573143 479754 313507 306789 358458 358544 384058 391737 401314 407389 459908 460057 747173 778169 40.25 68.7 1
13:35:57 2023-10-12 369889 365438 92676 90474 138197 144118 142585 140980 121716 118427 121753 123324 140740 139660 399931 426535 1257914 1240999 488257 503816 129715 115302 122779 123834 132697 130221 126886 127077 87099 88537 302168 264296 753458 750987 228288 227341 290701 294963 344923 336040 363830 365304 395499 398822 378835 419077 907588 961657 572354 477602 313952 306789 359865 358544 386713 390878 401278 405331 458220 460694 748803 774824 40.25 68.7 1
13:35:58 2023-10-12 373048 365607 92611 90621 137830 140501 142643 141449 121917 118687 121649 123800 138461 140141 399713 432486 1258362 1233529 483942 504045 129715 115414 122441 124239 132174 130255 126294 127178 87375 88505 299197 264633 760613 752970 228093 227341 292618 293644 343506 334561 365781 365304 392225 400682 378799 421340 909260 951155 581351 479754 313507 306789 358206 358544 384058 391808 402488 406952 459944 460057 747173 778169 40.25 68.7 1
13:35:59 2023-10-12 368700 366419 92358 90727 137398 144390 142218 141941 121514 118823 121668 123933 140315 140667 399895 427810 1268962 1248192 481372 506735 129715 115414 122610 123834 132731 130221 126677 126874 87466 88617 299197 264005 750994 746924 228697 227379 293369 294470 345899 336440 364787 367364 393365 401316 381051 419410 914331 956761 571927 484896 313062 306789 359045 358833 386133 389712 402196 407352 459944 459978 743094 778169 40.25 68.7 1
13:36:00 2023-10-12 371764 365473 92712 90562 137922 144136 142754 141886 121665 118586 121649 123324 140570 140138 399663 432971 1259591 1232615 486149 504436 129360 115448 122441 124209 132299 130437 126327 127117 87533 88505 301425 265420 741242 753117 227580 227341 293028 294786 344505 334525 366076 365304 393365 401053 378763 421304 907936 951155 571927 479754 313952 306789 358206 359085 383250 391223 400994 404083 459944 460057 749335 778722 40.25 68.7 1
13:36:01 2023-10-12 369259 365255 92519 90594 137518 144307 142655 142180 121631 118789 121668 123900 140388 140368 399612 429080 1269864 1250415 484602 507529 129715 115315 122694 124143 132851 130047 126751 126738 87466 88529 297275 263627 748206 747733 228643 227449 293369 293743 345655 336040 364896 367543 393257 401316 378835 419410 911731 956085 571927 481808 313062 306789 357380 358221 386133 389404 402810 406086 459908 460336 741445 778169 40.25 68.7 1
13:36:02 2023-10-12 369853 365571 92553 90569 137608 140337 142581 141093 121716 118707 121753 123357 140510 140085 399612 432971 1257021 1233529 484701 503336 129360 115414 122342 124157 132083 130437 126294 127117 87008 88263 302168 264670 744110 752051 227580 227024 292334 294028 343506 336326 365781 365012 392261 400365 378799 421304 909030 951155 571927 479413 313062 306789 358206 358257 383250 391223 401314 407063 461507 460057 745745 778722 40.25 68.7 1
13:36:03 2023-10-12 370068 365576 92392 90602 137359 140801 142333 141840 119782 118983 121614 124037 138362 140442 399467 427698 1269790 1248043 481749 504081 129626 115222 122525 124076 132448 129935 126677 126698 87533 88230 302168 263555 750630 747733 228678 226831 292334 294100 344923 336040 364675 367543 393365 401053 381051 419410 911269 956798 581351 481844 313062 306789 357667 358544 386133 389712 402561 406050 458543 459978 742195 777064 40.25 68.7 1
13:36:04 2023-10-12 371981 366973 92621 90536 137649 144219 142350 141093 121749 118625 121753 123357 140579 140085 399982 433088 1257914 1232615 485387 503336 129364 115414 125570 124038 132083 130255 126260 127117 87381 88263 302168 264670 744032 752970 227615 227024 292618 294028 343506 334525 366076 365304 393365 402218 378799 421639 907936 951155 573317 479754 313507 306789 357667 358544 383214 391223 401023 407019 459692 459841 747025 778058 40.25 68.7 1
13:36:05 2023-10-12 369354 367192 92449 90753 137256 140534 142249 141711 121732 118823 121668 123900 140349 140533 399431 427908 1268962 1248192 483876 503547 129541 115414 122525 123867 132332 129789 126711 126908 87131 88263 302168 263700 755804 747035 228643 226356 293511 294064 344923 336075 364675 367543 393365 401316 378871 419410 911694 955410 571927 482185 313062 306789 357667 357718 385554 389439 403132 406086 459225 460013 742074 777064 40.25 68.7 1
13:36:06 2023-10-12 371787 365607 92681 90511 138187 143930 142900 140665 121783 118427 121957 123357 140541 140177 399923 427841 1259703 1242801 488257 507169 132244 115633 122779 124076 132539 130082 126751 126982 87131 88529 302168 264487 749775 750840 228253 227376 291854 294963 343436 336440 366040 365304 393677 398893 382201 421157 904618 956122 574533 479754 313680 306789 359540 356427 385554 391223 401351 407925 455827 459334 748803 773651 40.25 68.7 1
13:36:07 2023-10-12 370405 365473 92486 90536 137848 144136 142462 141593 121917 118625 121668 123390 140384 140438 396443 427169 1266261 1252074 485585 503336 129364 115414 122357 123834 132299 130186 126327 126698 87131 88263 299197 263478 749535 744808 229746 226989 293051 295901 344923 334596 366076 367507 391329 397706 381625 421042 909941 960297 573317 483281 312066 306257 359829 356391 384364 389439 404996 407598 457182 460057 736833 774787 40.25 68.7 1
13:36:08 2023-10-12 369296 365607 92687 90412 137943 143922 142951 140665 120031 118552 121799 123734 138401 140050 399749 427367 1252222 1244186 488068 505374 129360 115414 122357 123867 132208 130221 126474 126894 87164 88472 299197 263033 745525 751365 230350 227024 290842 296390 342983 334525 367441 366403 393365 396523 381662 423282 905295 951934 574707 477602 312066 306789 359865 356356 382641 390639 402525 405331 456468 459733 747136 774200 40.25 68.7 1
13:36:09 2023-10-12 367044 365580 92619 90288 137875 143716 142191 140980 121631 118427 121583 123324 140315 140120 399048 427169 1261702 1253994 483913 503336 129360 115302 122357 123801 132299 130432 126294 126908 87067 88263 301425 263033 749414 747464 229746 226322 290701 295865 342983 334561 364310 367543 391019 397706 381662 420708 909296 961387 573317 481808 311734 306222 359575 356427 386858 390021 405571 405367 456468 461365 739210 777441 40.25 68.7 1
13:36:10 2023-10-12 371074 365473 92580 90471 138068 144048 142710 140993 121917 118571 121649 123291 140447 139695 399931 427805 1255789 1240645 486112 503336 129360 115633 122610 123834 132299 130437 126294 126732 87099 88564 299197 261518 748247 752051 228643 227024 291693 295579 342983 334561 367188 366146 393400 397706 382201 423282 905295 951934 574707 477566 313062 306789 359865 356391 383214 391223 402525 405367 455827 459409 747321 772518 40.25 68.7 1
13:36:11 2023-10-12 367632 365616 92574 90462 137432 143917 142350 141093 121547 118509 121753 123390 140315 140120 399048 430495 1260598 1241903 483913 503691 129364 115414 122525 124247 132381 130587 126091 126982 87067 88593 302168 264337 747627 751018 228928 226849 292072 294927 343471 335759 367451 368363 392083 398858 378799 423920 910623 947980 582937 483281 312176 306789 358817 358256 382379 389712 404996 405367 459225 458691 740614 777064 40.25 68.7 1
13:36:12 2023-10-12 369354 365063 92681 90372 138233 144346 142938 140212 121952 118032 121753 123159 138748 139395 399048 433102 1248668 1237404 491424 503336 132621 115481 125500 124157 131868 130426 126294 127117 86884 88537 302168 264633 742000 752435 228643 227376 290806 297059 345411 334022 367188 366955 393436 396523 381087 423282 904618 952083 573317 477638 313062 306789 360988 356391 382069 390914 402561 405439 456825 459409 744836 774824 40.25 68.7 1
13:36:13 2023-10-12 366527 365616 92392 90288 137753 143917 142384 141026 121716 118625 121583 123357 138358 140285 399322 429881 1261457 1244186 485293 506091 129537 115740 122525 124143 132490 130186 126294 126908 87067 88263 299197 264114 746748 749233 229069 226356 292137 295945 343471 333870 367188 368651 392190 398893 378209 423282 909941 948431 578533 484724 312176 306789 359611 358544 381766 387736 404385 405045 459981 459373 737953 777064 40.25 68.7 1
13:36:14 2023-10-12 368409 365576 92681 90193 138101 143646 142845 140798 121783 118100 121753 123357 140544 139695 399048 432362 1248668 1237117 491461 502592 132604 115780 125500 124242 131868 130437 126260 127117 87008 88617 301425 264187 740133 751519 228678 227024 290842 296010 344923 334525 367188 366403 393400 396558 381678 423282 910324 951934 573317 477638 313062 306789 359865 356391 382910 390914 402561 405367 456468 460057 746606 773651 40.25 68.7 1
13:36:15 2023-10-12 369059 365331 92607 90621 137972 144149 142513 141026 121833 118571 121614 123291 138358 140176 399612 430499 1258056 1241903 484491 504436 129364 115381 122273 123867 132265 130343 126474 126908 86884 88263 302168 263886 749457 750298 229069 226831 291932 293881 345899 334561 367708 367249 391604 399488 378835 423920 907936 947019 574707 481092 312176 306187 358781 358544 384360 391188 404996 404154 459225 458727 741676 778722 40.25 68.7 1
13:36:16 2023-10-12 368186 365358 92569 90507 137973 143839 142655 140339 121631 118427 121668 123357 140414 139764 400286 431038 1249555 1241903 490267 501886 132604 115414 125535 123901 131902 130796 126294 127029 87008 88295 299197 263886 741899 753618 228323 227024 291728 295937 342983 334561 367188 366403 393436 398299 382237 422946 905295 953793 576096 477566 313062 306644 359577 358912 386473 390975 402378 408400 455684 461475 744505 773196 40.25 68.7 1
13:36:17 2023-10-12 370405 365438 92523 90445 137875 143917 142295 141365 121833 118625 121634 123390 140349 140155 396768 430898 1259703 1238249 481785 503336 129360 115448 122273 124038 132208 130255 126327 126908 86916 88564 295555 264259 742704 750987 229069 226322 292129 295034 343471 334022 367708 368096 391914 399768 378835 424221 909296 947019 579942 482526 312176 306222 359323 358580 382069 390092 404996 404724 459908 459409 738170 777064 40.25 68.7 1
13:36:18 2023-10-12 366780 365571 92697 90288 137883 143817 142388 140588 121749 118427 121583 123324 140447 139699 399649 430097 1261383 1256204 486678 505374 129626 115381 122525 124109 132232 130475 126542 126738 86976 88263 299197 263070 749170 746836 229891 226796 290701 295901 344923 334561 366258 367256 391604 397670 381662 420744 910623 961387 573317 483281 311955 306257 359901 357179 386858 390021 405571 405367 456504 459733 737430 774552 40.25 68.7 1
13:36:19 2023-10-12 367338 365571 92657 90591 137840 143917 142384 141482 121716 118427 121583 123390 140349 140351 399085 430517 1258056 1241903 482844 503336 132823 115448 122357 124157 132299 130335 126327 126908 86884 88263 302168 264483 744409 751365 229104 226356 293866 294999 343506 333520 368230 368096 392225 399804 378907 423920 910623 948199 571927 482903 311955 306789 358817 358544 384671 390057 404996 405331 460853 456900 737136 776791 40.25 68.7 1
13:36:21 2023-10-12 367229 365319 92617 90496 138060 140273 142727 140926 121951 118326 121853 123258 140704 139945 399749 427774 1261494 1253930 490763 502982 132673 115633 122357 124038 131902 130221 126294 126732 87375 88653 299197 263886 754960 744845 229033 227535 290842 294677 345411 334561 366076 369242 393400 397706 381087 421675 907972 957547 579942 485447 311772 306789 360988 357466 384400 387736 404996 405511 458184 459697 737990 774787 40.25 68.7 1
13:36:22 2023-10-12 367597 366167 92553 90321 137879 143913 142643 140871 121631 118625 121668 123390 140349 140355 399048 430432 1258056 1241036 483913 503336 129360 115448 122357 124038 132117 130255 126327 126908 87067 88625 299197 264296 742579 749924 229069 226356 292618 294100 343506 335759 368230 368391 392190 398928 378871 424522 910586 947725 573317 482903 312103 306008 358817 358544 384941 389773 404738 408326 459764 459732 742158 776953 40.25 68.7 1
13:36:23 2023-10-12 367265 365429 92710 90438 137937 143847 142581 140929 121749 118345 121714 123905 139322 139660 399895 427841 1258056 1254853 485241 501850 129360 115448 122357 123867 132083 130432 126327 126732 86976 88295 302168 263070 748684 746408 229782 226831 290877 295937 344923 334631 364677 367543 392190 397741 381931 420744 909296 960027 573317 483318 311734 306257 359901 356427 386309 390057 405571 405403 456861 459733 736962 774552 40.25 68.7 1
13:36:24 2023-10-12 370931 365607 92553 90412 138109 144118 142350 141026 121581 118461 121753 123324 140447 139695 399931 427205 1249797 1243679 487720 505301 129626 115633 122441 124143 132232 130117 126226 126894 87407 88742 302168 261409 744299 751365 228358 227218 291516 296519 345411 334561 367188 366439 393990 398016 381947 423282 905295 951970 572354 477602 313284 306789 359865 356391 383250 391259 402561 405367 456504 458332 747210 772518 40.25 68.7 1
13:36:25 2023-10-12 365393 365362 92681 90288 138144 143817 142609 140798 121665 118461 121753 123324 140349 139660 399048 427841 1259877 1252111 488951 502982 132731 115381 125570 123901 131902 130039 126294 126908 86948 88443 302168 263478 747836 745023 228873 227535 290701 295693 345411 334596 366113 369799 393400 396558 378943 421377 907293 957547 573317 485484 312176 306789 360988 357466 384400 387736 404996 405475 458184 457979 737990 774237 40.25 68.7 1
13:36:26 2023-10-12 368982 365351 92681 90288 138201 143646 143140 140699 122188 118388 121714 123291 140832 139555 399503 432218 1248557 1239567 490853 502946 132627 115448 125360 124038 132166 130378 126294 126874 86912 88263 302168 264259 743806 753394 228678 227376 290877 296390 344923 334561 367188 366475 393436 396558 382237 423619 906614 953706 578533 477638 313284 306789 359901 356391 383214 391223 402561 405367 456504 460057 747210 774860 40.25 68.7 1
13:36:27 2023-10-12 367632 366323 92553 90540 137875 143908 142384 140798 121581 118659 121583 123925 140315 140386 399649 426570 1263567 1252203 482467 501886 129360 115448 122357 123867 132208 129943 126294 126698 87131 88263 298237 261554 748397 751313 229746 226287 292172 295901 342983 335569 365558 367543 391019 398928 382237 420708 910623 959240 573317 481844 312176 309145 358781 356427 384976 389475 404996 407093 459475 462551 737783 777642 40.25 68.7 1
13:36:28 2023-10-12 369709 365465 92580 90314 137741 144048 142416 141987 121917 118427 121668 123357 140384 140120 399677 428699 1254310 1240117 486911 502592 129626 115256 122441 123867 132332 130005 126327 126664 87196 88263 301143 261482 747675 750987 228323 227024 291516 295579 342983 336075 366631 366146 393400 398893 382508 422011 911566 954735 580266 477566 313062 306379 359901 356427 384400 391808 401351 405403 458824 458014 747210 773688 40.25 68.7 1
13:36:29 2023-10-12 367890 365576 92486 90569 137398 144118 142316 141482 121564 119022 121634 124104 140281 140814 399012 426592 1267160 1248192 482538 501850 129541 115381 122525 123834 132299 130061 126327 126664 87099 88230 295177 261554 746046 746998 228998 226287 294283 294963 344923 336075 364932 367507 392190 401281 382201 420671 911045 959240 573317 483862 313952 306428 358027 358113 385411 389844 402948 405976 459328 459299 740554 776475 40.25 68.7 1
13:36:30 2023-10-12 369853 366131 92671 90438 137931 144395 142951 140665 121716 118591 121614 123324 140511 140031 399612 425269 1256129 1240645 487257 501850 129894 114715 122694 123631 132639 129789 127212 126315 87531 88230 300171 261590 750021 750987 228323 227535 292137 296224 342983 336618 364932 368665 394544 399453 382201 419410 905258 957547 588398 479754 313952 306789 359865 358544 386405 392167 401314 405367 457182 460659 747173 774750 40.25 68.7 1
13:36:31 2023-10-12 369925 365545 92519 90400 137428 144118 142350 141059 121547 118789 121510 123905 138289 140267 398722 430253 1258697 1235715 484602 506091 129537 115348 122441 123834 132399 130186 126260 126664 87218 88407 299811 264410 743985 752051 228643 227236 293511 294064 343471 334561 366076 365304 392154 400963 378835 422573 909260 948395 580266 479754 313062 306572 358493 358580 384364 392359 403740 404724 461434 460057 746040 778169 40.25 68.7 1
13:36:32 2023-10-12 369844 365284 92681 90288 137849 144118 142713 141059 121834 118707 121753 123357 140544 139987 399012 425906 1257914 1240962 487298 502946 129894 115302 123087 123801 132332 129789 126711 126698 87067 88230 299197 263850 747413 753746 228323 227535 291516 294963 344923 336582 364638 366403 394616 398893 381014 420068 905005 960297 572354 477566 313952 306789 359865 358544 386713 391152 401314 405367 458543 460013 747725 777717 40.25 68.7 1
13:36:33 2023-10-12 372517 366131 92381 90438 137711 144386 142283 141382 121883 118654 121580 123767 140281 140050 399012 431342 1257914 1233529 485293 503264 129360 115381 122357 124247 132360 130186 126521 126908 86916 88263 302168 264670 741704 752051 230079 227024 293269 293850 344469 334561 366076 365304 392225 401281 378799 421938 906302 950482 581351 479754 313507 306187 358206 358580 384328 391846 402525 404688 459908 460057 747173 778169 40.25 68.7 1
13:36:34 2023-10-12 369627 364987 92685 90412 137849 143917 142679 141026 121716 118591 121753 123324 140315 139660 399048 426655 1257914 1240962 489115 502946 129630 115222 122610 123834 132299 130005 126643 126698 87067 88230 302168 263850 748836 749196 228527 227535 292137 294963 345899 336618 364380 366403 395171 398893 378835 419410 905258 961657 573317 481765 314845 306572 360120 358797 386569 392335 401132 409675 459045 463968 744578 774602 40.25 68.7 1
13:36:35 2023-10-12 369853 365068 92553 90474 137830 140233 142754 141593 121682 118591 121753 123357 138384 140115 396768 432326 1257021 1231702 484664 503336 129360 115414 122534 124005 132332 130221 126260 126786 87131 88263 303407 264670 750593 752051 227580 227341 292618 294064 344505 334561 366335 365304 393990 401316 378835 421974 907936 951155 573317 479754 313729 306644 358206 358580 384328 392084 401278 404119 460017 460057 747210 777616 40.25 68.7 1
13:36:36 2023-10-12 371459 364992 92681 90288 138075 143917 142581 140993 121834 118427 121753 123357 140510 139660 399012 429340 1257914 1241881 488987 503336 129360 115414 122408 124038 132117 130221 126260 126941 87164 88263 299811 263886 741865 747413 228288 227570 291693 294789 345899 338619 364089 367256 395512 399346 378763 419264 907588 962228 579942 482487 314845 306789 360372 358544 386713 389404 401059 408289 460090 460694 740298 774787 40.25 68.7 1
13:36:37 2023-10-12 371412 365429 92553 90288 137879 143817 142661 141018 121716 118427 121753 123324 138647 139957 399012 432671 1254310 1229954 488218 504081 132754 115414 122324 124124 131902 130221 126294 126908 87040 88263 302168 265232 740325 749924 230350 228207 290842 293850 345059 334525 366631 367543 396358 400085 378727 422011 905005 948431 572795 480413 313952 306105 360408 360459 383250 390021 400675 405403 460053 460057 749335 777064 40.25 68.7 1
13:36:38 2023-10-12 368449 366131 92574 90496 137930 140304 142744 140993 120196 118571 121649 123258 138358 139910 396551 433007 1263258 1244644 486112 506772 129454 115573 122240 124242 132174 130437 126649 127090 87008 88537 302168 265902 742668 746640 229033 227376 291969 293850 348354 334525 366076 369502 393400 399768 378460 420342 910623 953988 578533 484344 312509 306789 359866 360749 384364 387701 403776 405403 463381 459769 737990 779276 40.25 68.7 1
13:36:39 2023-10-12 370132 364484 92681 90222 138322 143791 143149 139753 121986 117999 122127 123088 140626 139483 399612 432971 1250443 1237117 491038 501850 132720 115448 125413 124439 131745 130653 126260 127117 86916 88751 297275 264342 736828 750832 228838 227024 290806 296598 345899 334022 367708 367249 393954 396523 381625 423883 904618 951934 573317 477638 313507 306789 360988 358912 385486 390939 402875 407660 457039 459913 743413 774016 40.25 68.7 1
13:36:40 2023-10-12 368299 365429 92546 90474 137849 143917 142581 141059 121631 118586 121853 123357 140510 140359 396732 430401 1261494 1243754 484602 504598 129360 115414 122357 123867 132208 130221 126294 127049 87067 88263 302168 263886 742097 753210 229069 227118 291925 294963 343471 335759 367708 368651 392802 399768 378799 423883 909904 948358 579942 484344 312176 306789 359575 358544 382033 388859 405299 405367 459908 459373 740181 777064 40.25 68.7 1
13:36:41 2023-10-12 368705 365032 92553 90288 138120 144118 142581 141059 121665 118427 121753 123357 140544 139660 399612 427769 1248838 1239200 487308 503071 129360 115448 122357 124071 132208 130402 126327 127049 87131 88263 299197 263033 747754 752051 228998 227376 291728 295614 344923 334596 367969 366991 396890 398295 382487 423926 907850 955882 576096 481802 313952 306753 360481 357000 384364 391737 403506 405439 456825 459805 747108 772481 40.25 68.7 1
13:36:42 2023-10-12 368480 365580 92617 90654 137800 144118 142384 141059 121716 118625 121583 123390 140447 140120 396732 429827 1258948 1238324 482467 502982 129364 115448 122273 123834 132265 130255 126294 126874 87067 88263 302168 264191 741847 751365 229069 226356 292618 294963 343506 334022 368230 368355 392225 399524 378907 424522 909260 947019 578533 481808 312176 306222 360065 358580 382069 391188 405571 405331 459908 458332 740591 777064 40.25 68.7 1
13:36:43 2023-10-12 365393 366457 92557 90474 138017 140207 142643 141349 120115 118605 121649 123291 140798 139980 399431 427712 1265088 1253855 488840 503336 129360 115414 122694 124057 132265 130186 126327 126995 87099 88263 299197 263886 749964 744461 229069 227341 290806 295092 345411 334596 366631 369502 392825 397670 382237 421974 907972 960297 573317 485447 311955 305973 360988 357466 384400 390021 406146 405475 457182 458014 736833 774200 40.25 68.7 1
13:36:44 2023-10-12 366265 365023 92392 90288 137843 143939 142754 140762 121598 118461 121583 123324 140388 139955 396768 429756 1259703 1240080 484602 503071 129271 115414 125430 123834 132208 130255 126294 127321 86916 88537 299197 264296 741136 749924 229746 226796 292582 294999 343471 335759 367969 368651 392825 399488 378835 424221 909941 947652 573317 483281 312176 306789 359323 358544 382069 389192 404702 408289 459656 460674 739978 776327 40.25 68.7 1
13:36:45 2023-10-12 366749 365985 92772 90405 138254 144013 143050 140339 120115 118066 121583 123324 138422 139712 398976 427805 1258911 1251309 489464 501850 129448 115414 122441 123867 132299 130221 126327 126908 87131 88263 302168 264214 745162 744461 229746 227376 290745 295901 345509 335534 366372 369206 392225 397706 382237 421974 909941 959618 573317 484724 312176 306222 360627 357466 384976 390021 406146 405439 457218 459841 736870 774200 40.25 68.7 1
13:36:46 2023-10-12 369082 365284 92460 90288 137432 143817 141995 141139 121547 118461 121753 123357 140281 139695 396768 430058 1259877 1240999 483225 502946 129679 115381 125535 124235 131902 130221 126294 126908 86884 88263 299197 263337 741491 749924 229069 226831 291516 294963 345655 334561 367708 366955 392190 400085 378871 424264 910144 947256 572354 481802 312176 308524 358638 358401 384941 391046 404812 405295 459548 458403 740591 776609 40.25 68.7 1
13:36:47 2023-10-12 369350 365567 92519 90288 137849 143917 142384 141026 121951 118427 121753 123357 140315 139890 399012 426535 1261702 1252074 486999 502327 132823 115222 122357 123867 132299 130221 126294 127321 87067 88263 302168 263070 758222 744461 229069 227376 290701 295937 345411 335569 366631 369206 393101 397985 381123 421675 908347 957547 573317 484687 311734 305794 360952 357179 384400 390057 405571 405439 457182 458014 736833 774200 40.25 68.7 1
13:36:48 2023-10-12 367155 365067 92553 90288 137740 144118 142350 141059 121716 118625 121753 123357 140315 139695 396732 429214 1258056 1240080 482467 503107 132806 115414 122324 123834 131902 130221 126294 127049 87067 88263 299197 263886 749222 749233 229856 227131 292121 295371 346388 337423 368156 367105 394608 399907 378727 424073 911829 945645 574707 477602 312176 308924 358638 358220 382874 391808 404725 405045 459656 459733 740627 777064 40.25 68.7 1
13:36:49 2023-10-12 367404 365571 92553 90288 137760 143743 142754 140762 121716 118461 121753 123357 140392 140075 399048 426570 1263567 1252111 487418 501850 129275 115335 122441 123867 132117 130221 126327 126698 87008 88263 302168 263327 749049 743716 229585 227024 290630 295937 344923 334596 366076 368651 392190 397706 381931 421974 907972 958939 571927 484344 311734 305759 360120 357466 384400 389748 405571 405439 460126 459624 739210 776151 40.25 68.7 1
13:36:50 2023-10-12 369354 365251 92580 90471 137832 140141 143149 140859 121917 118571 121753 123324 140392 139743 399012 431011 1250443 1240645 488036 502327 129360 115699 125464 124038 131902 130255 126294 127321 87099 88537 300171 263441 747614 750987 228678 227376 290877 297268 345411 334525 367969 367249 394907 397706 382778 424522 905972 951970 574707 477638 313284 306789 360408 356391 383214 391808 403454 405439 457146 460057 747210 773651 40.25 68.7 1
13:36:51 2023-10-12 365139 365063 92553 90288 137849 143847 142614 140798 121665 118427 121668 123324 140315 139660 399048 427205 1258056 1252111 490304 502681 129360 115414 122441 123867 132208 130221 126327 127321 87040 88295 300171 263664 745273 743374 229033 227535 290842 296641 345655 334596 366668 369538 393752 397670 381087 421639 906651 959277 573317 485154 313062 306644 360844 357861 384869 388717 405460 407660 459328 459985 737916 773651 40.25 68.7 1
13:36:52 2023-10-12 369019 365032 92681 90339 138961 143642 142744 139950 121783 118100 121714 123192 140447 139699 399012 431377 1250443 1237117 490378 501850 132713 115414 125535 124157 131910 130437 126327 127029 86916 88263 302168 264073 741246 750987 229033 227411 290701 296807 344923 334561 367188 366439 394580 397706 382508 423920 905295 951970 580266 477602 313062 306789 358495 356391 383250 391844 403168 405439 456825 459373 747210 774787 40.25 68.7 1
13:36:53 2023-10-12 367229 365032 92617 90280 137896 143721 142488 140929 121699 118461 121753 123357 139965 139695 399048 427505 1259914 1252074 488951 501850 129360 115414 122357 123867 132117 130221 126327 126732 87099 88263 302168 263327 742704 744317 229033 227570 290701 296066 346352 337662 366338 369655 393846 397564 380942 421828 909532 957365 572354 485447 312176 306789 360988 357466 387129 387489 405571 407805 457862 459805 738317 774200 40.25 68.7 1
13:36:54 2023-10-12 367624 364476 92681 90284 138206 143646 142845 140345 121749 118427 121753 123357 140349 139695 399012 431722 1248668 1237117 489919 502327 132720 115448 125447 124242 131902 130562 126294 127083 87067 88537 302168 264259 738831 751365 228838 227506 291728 296598 342983 334561 367708 366955 393703 397741 382778 423920 905295 951970 569612 477336 313062 306789 359865 356391 383250 391223 403542 405367 456468 460057 747173 773910 40.25 68.7 1
13:36:55 2023-10-12 369354 367972 92479 90471 137845 144597 142951 141984 121917 118687 121614 123886 138440 140181 396696 429756 1259370 1243679 483002 502946 129271 115414 122273 124239 132381 130250 126327 126908 87040 88263 299197 263886 741367 749924 229069 226989 292618 294999 343506 334057 365838 368651 392225 400085 378871 424522 910623 945645 573317 482526 312176 306257 359611 358580 382641 391223 405858 405367 459944 459733 741676 777064 40.25 68.7 1
13:36:56 2023-10-12 370132 365393 92617 90288 137973 143834 142754 140665 121749 118650 121753 123357 140414 140199 399085 427876 1250443 1240645 488420 501850 132707 115448 122240 123867 131902 130255 126294 126732 86916 88263 302168 263106 747122 750987 229033 227376 290877 297297 344923 337356 368230 367284 394580 397706 382778 424221 907936 951970 576096 480629 313952 306681 360156 357490 385486 391666 403307 405295 457039 459949 746989 773858 40.25 68.7 1
13:36:57 2023-10-12 368826 365284 92425 90288 137883 144237 142416 141416 121749 118707 121668 123390 140218 140071 396623 430396 1259703 1239200 483913 504475 129271 115414 122240 123867 131902 130255 126294 127029 87008 88263 302168 263850 742347 750409 229746 226675 292618 294999 343541 334022 368230 368687 392225 400120 378907 424522 910623 947055 579942 484551 312176 306257 359611 358580 382105 391223 404702 405367 459944 459409 739507 777064 40.25 68.7 1
13:36:58 2023-10-12 370405 365063 92553 90288 137879 140254 142661 141226 121783 118427 121753 123357 140354 139987 399012 426114 1254347 1239200 485731 501886 129448 115414 122525 123867 132299 130005 126327 126698 87099 88263 301143 261482 752452 750987 228713 227131 291516 295901 342983 336111 366931 366704 394365 399836 383247 423098 907588 956560 580266 480518 313952 306392 360264 356391 384976 391844 402561 409235 457271 459299 746422 773753 40.25 68.7 1
13:36:59 2023-10-12 369664 365059 92423 90507 137466 144018 142350 141654 121665 118857 121583 123422 140121 140351 396768 430304 1257914 1237117 481822 503336 129271 115335 125517 123867 131935 130290 126327 126908 86948 88295 299197 263850 742050 750987 229033 226831 293305 293850 343541 338110 368230 367284 392261 400718 381087 424522 910623 947019 572354 479532 312619 306970 358817 359433 383286 392119 404996 405367 459981 460057 742837 776782 40.25 68.7 1
13:37:00 2023-10-12 368741 365291 92557 90292 137909 143917 142614 141026 121581 118427 121583 123357 140315 139660 396768 425269 1252495 1239237 486875 501850 129360 115335 122357 123867 132332 130221 126327 126698 87067 88496 299677 261229 748212 755895 228732 227430 292271 295507 344923 336169 366744 366260 394267 399488 383049 423319 906413 956560 576096 479754 313507 306789 359901 358802 384726 391844 402561 405403 455827 457979 747542 772555 40.25 68.7 1
13:37:01 2023-10-12 369331 365063 92553 90445 137657 144027 142252 141059 121581 118659 121583 123390 140218 140120 396768 430188 1259703 1238879 482162 502592 129364 115414 122441 124071 131935 130255 126327 126908 87413 88263 302168 263886 741722 750298 229069 226322 294283 294792 343506 334596 368230 367543 392190 400491 378907 424559 909941 945681 573317 477638 312176 306257 358817 358580 385486 391524 405313 408289 459800 459949 743256 776953 40.25 68.7 1
13:37:02 2023-10-12 368831 367451 92551 90438 138098 143917 142384 141059 121581 118625 121545 123357 140281 139952 396768 426316 1261383 1252111 487036 501850 132673 115256 122240 123867 131902 130221 126294 126698 86944 88295 299197 263033 752033 743410 229104 227376 290877 295371 345411 336600 366076 368687 392190 397706 381662 421675 909104 957584 573317 484417 311734 305759 360988 357180 384436 390057 405571 405475 457182 458014 737995 773651 40.25 68.7 1
13:37:03 2023-10-12 365972 366158 92553 90507 137886 143935 142754 140762 121547 118461 121583 123357 140189 139981 396768 429756 1256238 1241036 482503 501850 132673 115414 122273 123867 132335 130255 126327 126908 87040 88263 300171 263441 750570 747806 229104 226866 292618 296224 343506 335759 367969 369242 392297 399836 378583 423963 915887 948249 573317 483172 312841 308524 359721 359932 384396 390021 405571 405367 459944 459733 740956 774676 40.25 68.7 1
13:37:04 2023-10-12 366227 365393 92617 90288 138012 144004 143545 140762 121834 118427 121753 123324 140600 139682 399012 427805 1259703 1250258 490341 502592 129186 115414 122441 124209 132299 130221 126260 126874 87533 88263 302168 263627 743579 744244 228963 227729 290731 295865 345899 335534 366891 369799 394580 398596 381051 421974 907936 959545 581351 485410 312509 306789 360988 358544 384941 388824 405283 407769 459225 460057 739563 774750 40.25 68.7 1
13:37:05 2023-10-12 369045 365027 92617 90474 137753 143917 142394 141059 121682 118427 121583 123357 140315 140085 396335 429720 1260598 1240645 482808 502592 129360 115414 122357 124124 132208 130186 126294 126908 86976 88230 302168 263850 743313 751365 229856 227290 293155 295235 346388 337662 368679 367034 392047 400785 380869 424522 909223 946982 572354 477566 312805 308452 358710 358544 384094 392395 404702 408252 459908 459013 742764 778169 40.25 68.7 1
13:37:06 2023-10-12 367597 367201 92487 90474 137840 144110 142316 141059 121716 118625 121668 123357 140281 140085 396732 426535 1263530 1255715 485929 501850 129448 115414 122441 124038 132299 130221 126294 126874 87099 88230 302168 263033 749414 744987 230104 227024 291516 296318 345411 335534 366032 367543 391879 398858 382778 421938 910623 960297 591037 482489 311038 306935 360408 357430 384941 390057 406146 409198 460126 462478 739210 774639 40.25 68.7 1
13:37:07 2023-10-12 370142 364484 92583 90569 137853 144118 142193 141482 121631 118707 121668 123390 140319 140316 396732 429800 1258019 1240093 483225 501886 129541 115633 122610 124452 132381 130692 126192 127192 87131 88715 302168 264077 750069 752086 229033 226954 293269 294963 343506 337625 368384 367507 393053 400682 381051 424522 911731 947419 573317 480377 312176 306720 359575 359085 382987 392084 405858 405331 459944 460057 741640 777064 40.25 68.7 1
13:37:08 2023-10-12 366520 365288 92681 90536 138075 143917 142677 141059 121749 118789 121753 123390 140413 140085 399048 426276 1263530 1252074 486999 503300 129360 115448 122441 123834 132265 130221 126327 127083 87164 88505 302168 263070 746206 744461 230301 227376 290560 295579 345655 336311 367188 368615 392190 398858 382778 421974 913030 962005 573317 485242 311920 309178 360772 357358 385375 390426 406036 409675 458471 459624 737393 774787 40.25 68.7 1
13:37:09 2023-10-12 368409 365068 92676 90379 137810 143917 142581 141026 121918 118571 121753 123324 140315 139660 399012 426284 1252458 1241881 486112 501814 129364 115414 122525 123867 132299 130221 126294 126874 87035 88230 302168 261409 747754 751092 228998 227535 292582 296771 344923 335569 367451 366991 394580 398893 383319 424221 906614 953757 577486 481118 313729 306789 360408 356356 384677 392084 403168 405403 457146 460057 747173 773651 40.25 68.7 1
13:37:10 2023-10-12 367044 365545 92536 90288 137843 143843 142754 141593 121749 118625 121753 123390 140384 139946 396732 426205 1263530 1254890 483913 501850 129537 115414 122525 123867 132332 130579 126327 126874 87164 88263 302168 261518 748891 749124 229782 227096 292370 296275 345790 339098 365342 368471 392047 400504 382866 421456 910402 962750 573317 481808 312841 307185 359810 357323 388233 389986 405571 404724 457182 463334 739563 776791 40.25 68.7 1
13:37:11 2023-10-12 369520 365358 92681 90288 137883 143917 142350 141026 121749 118741 121753 123357 140544 139660 398976 425269 1254310 1239163 486112 501073 129537 115414 122610 123834 132548 130005 126711 126664 87347 88564 298237 261482 750750 751477 228998 227376 292618 295414 344923 337362 366891 366403 394616 400049 383319 421974 905258 957511 576096 479754 313692 308996 360698 357466 386713 392395 402561 405439 457182 459733 746620 776609 40.25 68.7 1
13:37:12 2023-10-12 368444 365319 92553 90664 137445 144289 143010 141528 121514 119056 121549 124137 140086 140582 396732 425901 1267160 1248192 481069 501850 129715 115335 122610 124247 132597 130159 126859 126880 87499 88561 299197 262924 762510 747108 228892 227201 293567 294927 345655 336618 365485 368355 393703 401067 382201 421304 911915 957474 573317 481468 313952 306789 358241 358580 386713 390021 403776 404688 459944 459841 740591 777064 40.25 68.7 1
13:37:13 2023-10-12 369853 367201 92747 90569 137840 143908 142384 141026 121834 118427 121753 123357 140349 139660 396732 426535 1257914 1242801 487529 502592 129626 115302 122694 123901 132332 130221 126327 127117 87067 88263 299197 263850 746492 749655 228643 227729 292377 294677 343506 336618 366302 366439 395171 399768 383319 421639 906577 959312 572354 481044 314845 306644 360373 357861 387157 392252 402378 405331 457039 463968 748618 774750 40.25 68.6 1
13:37:14 2023-10-12 369889 365023 92553 90573 138223 140489 142394 141482 121716 118823 121753 123422 138358 140120 396732 430360 1259703 1236237 482503 503336 129448 115448 122441 124157 132299 130255 126327 126995 87067 88537 296284 264483 742436 752051 228678 227341 292789 293850 344505 334596 366928 365853 393088 401281 378871 422011 907936 948431 572354 479754 313952 306222 358781 359337 384400 392430 403776 406693 459981 458014 747136 778722 40.25 68.6 1
13:37:15 2023-10-12 369812 364996 92617 90412 138075 144118 142581 141026 121749 118427 121753 123324 140349 139660 399012 427276 1257914 1240999 487565 501814 129364 115414 122441 124038 132299 130255 126294 127083 87067 88718 299197 263886 758555 749233 228288 227764 293866 295657 346878 339338 364677 367292 396106 399942 380942 420228 907663 962947 573317 482487 314845 306789 360952 359373 387603 390057 402378 407769 459908 460730 744946 776512 40.25 68.7 1
13:37:16 2023-10-12 370857 365322 92638 90412 137969 144101 142754 141593 121749 118741 121753 123357 140414 139738 396732 432666 1254310 1234260 489024 502556 129182 115414 122324 124242 132299 130796 126294 127117 87008 88569 300171 264670 740744 753746 229033 228472 291693 295414 345543 334525 366302 368096 396988 400682 378799 423883 906614 950885 581351 481808 312458 306789 360988 360749 386858 391188 401351 407805 462728 458977 749335 776791 40.25 68.7 1
13:37:17 2023-10-12 366293 364480 92681 90288 138109 143847 142812 140798 121952 118100 122042 123324 140579 139528 398731 429080 1257914 1251309 488914 501886 129448 115414 122441 123867 132299 130461 126327 126880 87466 88617 299197 263373 743204 747108 229605 228102 291516 296627 346388 337662 366891 369799 394580 398578 382201 422352 909186 961657 580266 485827 312176 306789 360988 358040 387404 389712 405858 407841 458543 459334 737953 774515 40.25 68.6 1
13:37:18 2023-10-12 367632 364480 92681 90445 138075 143917 142581 141059 121749 118625 121753 123357 140315 139625 396732 429720 1248668 1239762 488803 501850 129182 115448 122357 124124 132208 130255 126294 126995 87067 88718 293425 263033 739966 750832 228998 227535 292582 296807 344923 336075 367708 366955 394580 399804 383051 423883 906614 954735 577486 477566 313729 306789 360409 357466 387129 392109 403307 405295 457039 460021 746989 774016 40.25 68.7 1
13:37:19 2023-10-12 367044 365032 92685 90507 137952 144101 142754 141593 121749 118741 121753 123390 140388 140186 396768 426535 1268696 1254320 483727 505374 129715 115540 122779 124143 132664 130263 126785 126860 87434 88686 302168 261554 747841 747769 229856 226744 293028 295829 344923 336582 366372 368068 392190 401316 383049 421974 911915 960297 579942 481808 313507 307150 358493 357501 386405 390604 404996 404724 457862 459805 740093 777064 40.25 68.6 1
13:37:20 2023-10-12 369627 364484 92687 90507 137883 143917 142614 141059 121749 118461 121753 123357 140349 139695 396732 425269 1257021 1242838 487183 501886 129894 115222 122863 123834 132764 130005 127042 126281 87531 88230 299197 261590 750628 752272 228998 227729 292618 295657 345411 337126 365784 366153 395512 399836 382793 421047 908495 959917 574707 481118 314845 306753 360808 359194 387646 392084 402525 405475 458327 461270 745709 774824 40.25 68.6 1
13:37:21 2023-10-12 369853 364997 92425 90471 137787 143983 142504 141566 121581 118823 121753 123390 140315 140124 396768 430396 1257914 1233566 482844 502982 129360 115448 122441 124124 132265 130255 126327 127117 86976 88537 302168 264670 740160 752051 228323 227729 292780 294100 345023 334596 367188 366439 394580 401952 381051 422909 909260 952502 573317 479754 314845 306257 358781 359662 385247 392430 402561 407019 460053 457944 745745 778722 40.25 68.6 1
13:37:22 2023-10-12 371185 364480 92553 90288 137870 143917 142761 140782 121749 118461 121753 123357 140315 139660 396732 424971 1257914 1239200 486149 501850 129894 114748 122779 123834 132764 129789 126711 126698 87099 88263 299197 263668 752613 751365 228892 227624 292334 295722 345655 337457 364787 367069 395584 400049 382471 420708 905295 962005 572354 477530 314845 306789 360988 359373 387150 391808 402203 405439 459944 462515 747173 776512 40.25 68.6 1
13:37:23 2023-10-12 369875 364516 92682 90412 137466 144118 142384 141093 121581 118707 121668 123357 140315 139987 396732 431681 1257914 1233566 483258 502946 129360 115448 122441 124071 131902 130221 126294 127117 86976 88263 299197 264670 758843 751781 227969 227729 293269 293850 345023 334596 367180 366439 394302 401352 378907 422048 907701 951155 572354 479413 313952 306222 358781 359698 384941 392109 402269 408289 459764 459985 749224 778648 40.25 68.6 1
13:37:24 2023-10-12 371459 364520 92557 90288 137896 143917 142291 141026 121749 118461 121753 123357 140358 139695 396696 424936 1257021 1241903 488068 505659 130072 115282 122948 123768 132697 130015 126819 126529 87251 88529 299197 261445 750019 750987 228678 227729 292377 295507 344778 336582 364932 366439 395171 399204 382523 420076 904618 961657 576096 479754 311801 306789 360444 358580 387042 391223 402561 405439 458579 460730 748914 776240 40.25 68.6 1
13:37:25 2023-10-12 369812 364480 92553 90288 137432 144118 142154 141059 121547 118461 121668 123357 140315 140120 396696 430499 1257914 1233529 482503 501850 132731 115780 122342 123867 131902 130255 126294 126908 86976 88650 302168 263886 739932 751365 228323 227376 294692 294100 344505 334596 366928 365340 393400 401352 380529 422352 910398 952759 573317 479754 313952 308488 358062 358941 384221 392216 402985 404973 460017 460057 747321 777909 40.25 68.6 1
13:37:26 2023-10-12 368831 364734 92070 90569 137298 144189 141823 141544 121514 118857 121380 123933 140086 140351 396696 426302 1267160 1247703 480390 501850 129541 115335 122525 123834 132299 130341 126711 126698 87131 88263 299197 261554 748205 746763 229033 227024 294692 294999 345411 336582 364641 368651 394302 402199 382237 421340 911915 957315 579942 481808 313062 305759 358241 359373 386704 390057 403813 404724 459944 459769 740030 777895 40.25 68.6 1
13:37:27 2023-10-12 370637 365032 92544 90507 137769 144311 142557 141593 121581 118823 121668 123390 140189 140203 396732 430098 1257914 1236025 481785 502946 132673 115414 122357 124038 132083 130705 126294 127117 87008 88569 297275 264483 740887 753804 228822 227484 293709 294488 346878 337662 365637 366296 395620 401174 378691 422762 907899 952232 573317 479754 315516 306789 359540 360169 384696 391259 401351 408110 462691 459661 749867 779002 40.25 68.6 1
13:37:28 2023-10-12 366493 365393 92557 90445 137918 143917 142614 141059 121749 118625 121668 123357 140349 139660 396732 429791 1267160 1245530 483258 503336 129448 115414 122525 123901 132208 130221 126327 126908 86916 88718 302168 264483 758096 744461 229033 227411 293511 294064 345023 336582 365005 368687 394580 402517 381087 420708 910623 954735 578533 481844 312989 305298 358241 359698 386749 390057 403813 405865 459764 463932 742010 778648 40.25 68.6 1
13:37:29 2023-10-12 369627 364484 92425 90445 137753 144118 141924 141059 121581 118625 121583 123357 140315 139695 396696 430809 1257021 1231777 482503 501886 129537 115673 122610 124247 132490 130117 126192 127016 87067 88440 301160 264114 741829 751365 228182 227535 293511 295637 344540 334596 366894 366403 393365 401352 380529 422646 909113 951155 573317 479754 311801 306257 358817 359662 384400 392430 403132 405045 460017 458014 747210 778169 40.25 68.7 1
13:37:30 2023-10-12 367597 365907 92392 90602 137432 144189 141924 141516 121514 118857 121583 123390 140121 140085 396732 426579 1267160 1245849 480390 501886 129448 115222 122525 123834 132332 130084 126711 126698 87099 88263 299197 263106 744255 747072 229033 227729 294201 294064 343506 336618 366113 368651 392261 401352 383049 420744 911731 962005 573317 483862 313952 309178 358134 358149 387679 389915 403593 407204 458363 460336 740591 776791 40.25 68.6 1
13:37:31 2023-10-12 371823 364511 92425 90507 137657 144118 142350 141059 121581 118741 121834 123905 138323 139840 396443 430930 1257840 1235067 484175 505732 129537 115699 122694 124209 132299 130796 126294 127029 87283 88715 302168 264597 740036 751781 228288 227978 292780 294100 345336 335569 366338 366439 394616 402553 381051 423282 907972 952232 573317 479754 311836 305759 358781 359698 385868 392430 401919 404760 460017 458014 745745 777064 40.25 68.7 1
13:37:32 2023-10-12 368308 364449 92553 90412 137432 143782 142216 140968 121581 118100 121668 123357 140121 139664 396696 427805 1267160 1246416 480426 501886 129448 115414 122441 123867 132332 130130 126361 126732 87067 88718 302168 263736 742936 743410 229033 227376 293567 293815 346878 339098 364823 368543 394436 402374 378727 420525 912133 957917 591037 482526 313062 305759 358817 360497 387330 389712 403776 405045 462728 463896 741710 777064 40.25 68.6 1
13:37:33 2023-10-12 368705 364476 92569 90292 137883 143716 142384 140798 121581 118066 121668 123324 140349 139660 396696 427876 1254347 1241903 489024 501850 129271 115335 122357 123867 132117 130119 126327 126732 87040 88295 302168 263664 740533 747806 228323 227764 292172 294677 343541 337362 364969 366475 395800 399804 381895 419483 905295 962068 580266 477566 312494 306789 360444 358580 387357 391259 401387 405439 459944 462515 748562 775944 40.25 68.7 1
13:37:34 2023-10-12 366524 364476 92554 90321 137466 144154 141924 141059 121581 118427 121753 123357 140315 139660 396696 427876 1267160 1247303 480390 502982 129537 115448 122441 123901 132415 130159 126683 126914 87466 88533 299197 264114 743422 746836 228928 227589 293816 293850 344540 336618 365477 368391 394052 402374 382778 421304 911768 957511 573317 483862 313026 306789 358241 358616 387330 390057 403813 404688 459981 460730 740030 777064 40.25 68.6 1
13:37:35 2023-10-12 369853 364484 92685 90288 137918 143917 142428 140929 121615 118461 121753 123357 140252 139660 396407 426236 1254347 1239237 487220 501850 129537 115256 122441 123867 132332 130290 126327 126908 87008 88295 302168 263664 744879 747769 228323 227729 291560 294677 343541 337362 366113 366475 394652 400120 382778 421340 905005 958939 572354 481081 315218 306681 360409 358977 387186 391977 402415 408796 458399 463968 747062 774639 40.25 68.7 1
13:37:36 2023-10-12 366520 364511 92328 90602 137173 144224 141924 141516 121547 118857 121414 123422 140121 140302 396443 428881 1268696 1246305 482195 504658 129715 115315 122694 124143 132265 130082 126327 126698 87008 88443 302168 263187 747729 745549 228998 227411 293994 293850 346388 336618 365005 368391 394580 402553 381662 420708 910623 956122 573317 481844 313507 305333 358277 359698 387330 390021 404422 404760 460089 460765 738462 777064 40.25 68.7 1
13:37:37 2023-10-12 369484 365358 92667 90288 137909 143716 142384 140929 121783 118427 121753 123324 140349 139660 396732 427943 1256129 1241903 487565 501886 129364 115414 122357 123867 131935 130614 126327 127029 87008 88569 299197 263886 746626 748960 228678 227799 292413 295901 343541 337385 365011 367256 395548 399978 382669 420562 907850 961277 574707 481118 314845 306789 360988 358616 387682 391223 402415 405475 459908 460765 747210 774860 40.25 68.7 1
13:37:38 2023-10-12 368193 366677 92628 90621 137574 140304 142480 141416 121917 118571 121784 123258 138358 139910 396479 427890 1268962 1245458 482427 506091 129541 115414 122441 123867 132299 130523 126542 126982 87099 88537 302168 263886 743302 746763 229033 227694 293959 294028 344505 336618 365452 368651 394580 402481 382778 420671 910586 957205 571927 481808 313507 306789 358206 359121 387646 389986 403776 404688 459981 460730 739994 778169 40.25 68.7 1
13:37:39 2023-10-12 369781 364769 92681 90379 138071 143882 142643 141026 121716 118427 121753 123324 140315 139625 396732 425963 1257021 1239200 487529 501850 129541 115414 122441 124038 132299 130221 126294 126880 87402 88831 299197 263559 747388 746924 228697 227589 292405 295235 346633 336912 364932 367471 395800 400049 381014 420415 907588 961657 574533 477602 314845 306608 360663 359049 387330 390878 402203 405475 459944 463132 744946 774824 40.25 68.7 1
13:37:40 2023-10-12 369745 363393 92608 90259 137935 143939 142754 141593 121716 118427 121753 123357 140375 139725 396696 431681 1254310 1232498 486149 501850 129360 115414 122357 124124 131902 130426 126294 126995 86976 88505 302168 264670 741899 752918 228678 228792 292137 294963 345578 334561 367188 368355 396988 401245 378799 423282 905258 951828 573317 481092 313189 306321 360663 360461 386397 390939 401169 405331 462510 459949 748544 778020 40.25 68.7 1
13:37:41 2023-10-12 367597 364778 92519 90255 137849 143917 142547 140896 121716 118393 121753 123357 140315 139625 396696 427841 1259333 1245797 489464 504658 129360 115348 122441 124024 132232 130531 126542 126948 87099 88472 299197 263441 748723 746947 230350 228242 291657 295378 343506 336582 364089 367105 396358 400049 381051 420374 904581 961387 573317 477530 315101 306789 360952 358580 387682 390878 401314 405475 459944 460730 746040 774787 40.25 68.7 1
13:37:42 2023-10-12 369745 363393 92392 90412 137428 144048 142252 141026 121716 118427 121668 123357 140281 139660 396623 430432 1254310 1231320 483222 501814 132638 115414 122291 123834 131902 130221 126260 126908 86976 88686 299197 264296 739166 751477 227934 227535 293475 294720 344540 335499 367188 368142 394329 402231 380761 422951 909141 952393 573317 479754 313804 308488 358602 359483 385482 392359 402203 405331 459764 459624 746952 778169 40.25 68.7 1
13:37:43 2023-10-12 369781 365286 92523 90558 138060 140271 142953 141349 122036 118489 121649 123291 138358 139910 399677 427671 1259370 1240645 486801 501814 129715 114748 122948 123938 132481 129935 126294 126315 87008 88650 299197 263070 750613 749344 228838 227729 291969 295414 343471 337362 367188 366919 395135 400120 383319 422609 905295 957511 569612 477530 314621 306789 360952 358004 387294 392395 403740 405475 457182 459805 747210 774750 40.25 68.7 1
13:37:44 2023-10-12 369853 364484 92519 90524 137649 144118 142350 141482 121581 118823 121753 124129 140315 140316 396659 429756 1259703 1235142 481749 502946 132788 115414 122357 124124 131935 130215 126294 126698 87067 88505 299197 263782 741722 755601 228963 227589 293816 295271 346878 337662 367004 366260 395028 401316 380746 422909 906577 952083 581351 479754 312714 306789 358781 359662 387129 392109 401919 405331 460053 458014 746841 776768 40.25 68.7 1
13:37:45 2023-10-12 367038 364476 92553 90288 137466 143952 142290 141889 121716 118427 121753 123357 140315 139660 396659 431316 1267160 1245530 480390 502556 129537 115414 122610 123867 132299 130221 126327 126698 87008 88505 302168 263886 745673 744461 229069 227694 293155 293779 344540 336582 365522 368096 393990 402481 382778 420671 911915 956834 578533 482526 313507 308112 358241 359085 386713 390629 404092 407672 462672 461270 743344 778058 40.25 68.7 1
13:37:46 2023-10-12 369817 364476 92519 90602 137840 144189 142290 142038 121547 118707 121753 123357 140218 140085 396696 431316 1257914 1233529 484947 506054 129537 115633 122441 124143 132232 130263 126192 126948 87131 88561 299811 264077 749097 751519 228643 227535 292950 295127 345578 335534 367114 366403 393990 402517 380761 423246 909260 951155 573317 479754 311801 308379 358781 359626 384941 392395 402525 405331 459656 459299 746275 778722 40.25 68.7 1
13:37:47 2023-10-12 368308 364444 92235 90654 137302 144193 141907 141616 121514 118789 121464 123390 140086 140316 396768 426575 1267160 1246416 480801 501850 129537 115302 122525 123834 132299 130095 126327 126664 87131 88230 302168 263070 744135 744987 228998 227535 293226 294064 343471 336618 366040 368977 392261 401916 382793 421681 913030 959446 581351 481626 313729 308162 358314 358401 386225 389879 403593 404973 458543 460694 738170 777492 40.25 68.7 1
13:37:48 2023-10-12 369817 364484 92608 90412 137424 144118 142218 141382 120031 118586 121510 123819 138358 139945 396551 430289 1257578 1233917 484248 503300 129360 115448 122357 124157 132299 130375 126954 127083 87131 88505 299197 264670 749082 751180 228288 227729 293511 293850 345301 335569 367188 368655 394580 402517 378871 422946 907936 951155 572354 479754 313952 305973 358746 359662 384941 392203 402203 405331 460053 458014 749335 778169 40.25 68.7 1
13:37:49 2023-10-12 368037 364198 92557 90412 137432 144118 142350 141059 121665 118427 121753 123357 140315 139660 396659 427509 1267160 1245530 481825 502946 129448 115414 122703 123867 132332 130130 126294 126786 87067 88505 296284 263886 742584 747072 229499 227837 294122 293850 346878 336476 364823 368507 394401 402940 380869 421222 909904 954699 571927 482526 313952 308669 358781 360713 386749 389986 404349 408073 462691 460730 741145 778169 40.25 68.7 1
13:37:50 2023-10-12 371459 364298 92546 90599 137707 140044 142480 141416 121883 118673 121753 123357 140315 139660 396407 431458 1254273 1229954 485387 501850 129364 115448 122342 123867 131868 130221 126294 126874 86944 88505 299811 264483 740245 750832 228288 227729 294283 294100 345023 334596 366631 366403 394580 402234 378907 422946 907936 951155 573317 479413 312714 306536 358781 359698 384670 392119 401351 404760 459728 458014 749446 778169 40.25 68.7 1
13:37:51 2023-10-12 366337 364444 92681 90288 137398 144118 141924 141385 121665 118461 121753 123390 140315 139695 396623 427925 1267160 1245530 481517 501850 129719 115282 122779 124076 132597 129957 126576 126806 87315 88561 302168 263704 751339 744097 228928 227500 294692 294064 343506 336618 365893 369092 393365 402199 382778 421006 912452 958342 571927 481468 313507 306608 358206 358544 386713 390057 403813 404688 460126 460694 743094 776609 40.25 68.6 1
13:37:52 2023-10-12 369556 364222 92553 90288 137749 143882 142384 140798 121749 118427 121753 123324 140349 139660 396696 424713 1254347 1239163 486112 501461 129541 114748 122694 123801 132514 129789 126327 126315 86916 88263 297922 263478 746962 747035 228643 227535 291547 295450 345411 337362 364932 366955 395764 399804 381895 420708 905005 962005 574707 481044 314845 306392 360264 358977 387186 391630 402057 405331 460669 460694 747210 774824 40.25 68.7 1
13:37:53 2023-10-12 366749 364520 92070 90602 137388 144311 142360 141984 121514 118823 121476 123938 138379 140376 396407 428275 1267049 1246267 481395 505374 129715 115315 123087 123834 132332 130005 126294 126611 87466 88166 300171 261554 750734 745549 229069 227519 293603 296016 343471 336618 366076 368651 392261 401352 383319 421639 911915 958939 579942 481808 313507 307150 358746 358292 386441 390639 404385 405009 457898 460694 738425 774860 40.25 68.7 1
13:37:54 2023-10-12 369224 364774 92396 90255 137961 143830 142754 140665 121547 118393 121583 123324 140290 139738 396696 424008 1254310 1239762 486641 501850 129715 114715 122779 123749 132639 129789 127028 126315 87196 88230 300171 261518 750507 749924 228562 227729 292370 295399 345582 339579 365893 366811 395064 399942 383174 421157 907850 957365 574185 479754 311801 306789 360698 358329 386461 390903 402525 405475 458220 464588 749335 774200 40.25 68.7 1
13:37:55 2023-10-12 368824 364236 92580 90471 137737 144250 142283 141382 121917 118489 121614 123258 140413 139660 396659 427876 1267793 1245962 480354 501850 129360 115302 122441 124024 132299 130255 126294 126698 86916 88230 299197 263106 750256 744461 229069 227376 292985 294028 343541 336618 366040 368391 393400 402517 382778 421974 911269 956834 579414 481844 312952 306222 358493 358544 386713 390057 403776 404724 459548 460694 738170 777064 40.25 68.7 1
13:37:56 2023-10-12 371185 366412 92553 90288 137879 143812 142350 140773 122005 118427 121753 123324 140447 139664 396732 424936 1257641 1240645 485731 501850 129626 114715 122694 123834 132597 129978 126683 126792 87283 88561 299197 263473 745782 749233 228892 227589 292129 295478 346597 337126 364969 366955 394920 399942 381589 421890 905005 960297 582293 481081 313952 306789 360627 358580 387603 391223 402525 405475 459981 464552 747173 774824 40.25 68.6 1
13:37:57 2023-10-12 369853 364184 92553 90416 137830 144118 142252 141059 121581 118427 121753 123357 140315 139660 396659 430396 1254347 1229954 483258 501621 132604 115335 125535 124038 131902 130221 126294 127233 86916 88691 299197 264296 741579 750987 227934 227764 293511 293850 345059 334596 367188 366403 394942 402517 381051 423282 906614 951155 572354 479643 314845 308452 358530 360207 384833 392288 402378 408400 462148 462623 748655 779276 40.25 68.7 1
13:37:58 2023-10-12 369520 363384 92553 90288 137849 143716 142350 140896 121665 118427 121668 123324 140315 139708 396443 426283 1257541 1240608 485965 505103 129804 115315 122863 123768 132664 130047 126677 126901 86944 88263 299197 262888 750964 747769 228643 227570 292342 294677 345899 337398 364969 366439 395768 400120 382237 420671 903978 959618 573317 477566 312494 306789 360444 358580 387603 391223 402525 405475 459261 463104 748803 774824 40.25 68.7 1
13:37:59 2023-10-12 369853 364222 92553 90507 137653 144118 142252 141059 121581 118625 121583 123357 140349 140120 396659 430472 1257914 1231740 482503 502592 129186 115448 122441 124157 132208 130255 126294 127117 87008 88537 302168 264005 745132 750832 228323 227729 293511 294100 345301 337662 366634 366962 394365 402374 380906 423098 909141 952393 573317 479754 313952 306789 359810 359662 385247 392430 402269 407672 460017 459841 747210 777616 40.25 68.6 1
13:38:00 2023-10-12 370400 366158 92611 90529 137834 144048 142710 140993 121951 118687 121649 123258 138358 139485 396551 425304 1257914 1239237 486112 504658 129541 114715 122694 123867 132332 130005 126610 126563 86916 88263 299197 264214 751325 747072 228678 227764 292618 295450 346352 337362 364969 366991 395800 400120 382237 420708 904618 960297 574707 477566 312714 306789 360120 358580 387330 391773 401919 405475 459944 463495 747173 774824 40.25 68.7 1
13:38:01 2023-10-12 369853 364774 92553 90321 137748 144105 142655 141647 121665 118461 121668 123357 140286 139751 396696 430432 1254347 1231740 483295 502327 132604 115414 122357 124124 131902 130255 126294 127294 87434 88650 299197 264228 743906 751445 228218 227624 293369 294784 347615 337662 367561 367507 396795 402553 378835 422988 907588 949774 581351 477566 313225 306644 359613 360241 384976 390914 401314 405403 462728 458014 749335 777064 40.25 68.6 1
13:38:02 2023-10-12 371190 364302 92681 90507 137883 143817 142614 141026 122255 118687 121753 123324 140349 139660 396696 428866 1257021 1240999 487602 501621 129271 115414 122441 124157 132332 130290 126294 127321 87131 88537 302168 263478 740906 747219 228323 228118 292172 295450 343541 337362 364969 367284 396759 400120 382201 420708 904655 960297 578533 477602 312749 306789 360988 359409 387912 391223 402525 405475 460017 461412 747173 774860 40.25 68.6 1
13:38:03 2023-10-12 371459 364449 92617 90288 137872 143948 142426 141130 121665 118625 121668 123422 140349 139699 396696 430432 1259370 1234260 484445 504658 129448 115620 122441 124176 132232 130082 126159 126982 87067 88230 299197 264109 739746 751165 230350 228118 293511 294064 345059 335569 367188 366296 394616 402517 378907 423282 907972 951155 581351 479413 312749 305973 358495 359698 385554 392119 402240 405367 462691 459841 747210 777616 40.25 68.7 1
13:38:04 2023-10-12 367786 363934 92549 90288 137432 144189 142350 141093 121615 118625 121753 123357 140315 139778 396659 427541 1267160 1246416 477652 504512 129360 115335 122441 124071 132332 130221 126327 126698 86916 88263 299197 263664 746873 746689 229069 227932 294201 294135 344540 337126 366076 368363 394329 402550 383101 421681 910476 957365 573317 482830 313952 308524 358314 358941 387294 390057 404092 405045 459656 460623 740554 777064 40.25 68.6 1
13:38:05 2023-10-12 369889 364476 92392 90687 137643 140501 142544 141577 121951 118755 121684 123834 138165 140365 396515 430217 1259591 1233492 481785 504548 132707 115414 122694 124242 132174 130221 126327 126908 87067 88650 302168 263886 746505 751477 229033 227932 293511 294963 344540 335569 367188 366403 393990 402234 381087 422646 907936 948431 573317 477264 314431 306257 358817 359662 385554 392430 403212 405367 460017 459334 746643 778169 40.25 68.6 1
13:38:06 2023-10-12 368047 364449 92392 90602 137203 144189 141759 141849 121514 118891 121414 123933 140121 140484 396696 425504 1267160 1246416 480354 501073 129537 115222 122610 123867 132332 130255 126711 126698 87164 88263 302168 262816 760645 749344 229640 227624 294300 295127 346388 339542 365857 369062 394472 403119 382237 421340 911915 957844 571927 481808 313729 306008 358529 360555 387458 390057 404709 404760 460017 460765 737901 777064 40.25 68.6 1
13:38:07 2023-10-12 369700 364622 92381 90471 137581 140247 141827 140879 121547 118698 121583 123938 138262 140050 396696 429760 1257021 1236596 481445 501886 132581 115414 122357 123867 131902 130221 126327 126908 87040 88263 299197 263886 743655 750455 228678 227535 293226 294963 344540 335814 367188 366439 394025 402517 381662 423282 907702 948468 573317 479754 311801 306257 358817 359662 384976 392430 403776 405081 460053 459369 744363 777616 40.25 68.6 1
13:38:08 2023-10-12 366493 364258 92104 90602 137199 144224 141897 141528 121514 118857 121414 123422 139892 140658 396696 424936 1267160 1245458 481363 506538 129894 115282 122694 124057 132481 129866 126610 126913 87131 88407 299197 261409 746039 745586 229033 227506 293674 295163 345899 336582 365781 368391 394329 402267 382523 421042 910623 956158 573317 482294 311801 305759 358781 359409 387603 390639 404725 404760 460017 460730 738462 777064 40.25 68.6 1
13:38:09 2023-10-12 369556 363938 92681 90288 137909 143716 142350 140798 121581 118641 121753 123357 140218 139660 396696 425304 1257541 1240999 487183 501850 129537 115448 122441 124280 132299 130255 126327 127029 87040 88295 299197 263850 748427 747769 228873 227799 292653 294677 344505 337634 366113 366991 395800 400682 383137 421718 907161 959277 572354 481118 314845 306789 360844 358436 387150 392216 403454 405475 458256 460730 748803 774602 40.25 68.6 1
13:38:10 2023-10-12 366235 364809 92328 90602 137424 144289 141792 141840 119782 118983 121426 124142 137973 140442 396515 427671 1268888 1245420 482538 501814 129626 114748 122525 123834 132365 129978 126361 126664 87131 88263 299197 261337 753024 747769 229069 227059 294236 294470 343231 336618 366668 368391 392261 401316 383049 422011 910623 960297 572354 481468 313062 307185 357919 358040 386713 390092 405858 405367 457898 462515 740088 776475 40.25 68.6 1
13:38:11 2023-10-12 369281 363384 92583 90412 137845 143948 142547 141026 121716 118393 121753 123357 140413 139625 396659 427067 1254273 1240645 486075 503035 129626 115302 122779 123834 132639 129970 126886 126596 87499 88198 305516 261445 750416 751365 229499 228156 292780 295299 345655 337492 366744 367069 395332 400468 384061 422725 905222 957511 574707 479754 315068 306572 360916 358472 387876 392395 403469 407660 458184 460730 747012 774200 40.25 68.6 1
13:38:12 2023-10-12 368308 365179 92385 90599 137668 140304 142249 141416 121731 118789 121008 123900 140213 140547 396407 425335 1267160 1246379 481169 501549 129719 115302 122525 123834 132514 129970 126677 126630 87164 88263 302168 261445 746883 745902 229033 226796 294692 295414 345411 336582 366076 368615 393114 402481 383319 421938 912562 957511 573317 481772 313729 307150 358493 358544 387566 390878 404725 405009 459225 460694 740554 777064 40.25 68.6 1
13:38:13 2023-10-12 368741 363645 92617 90412 137943 144202 142754 141593 121716 118664 121753 123357 140384 139712 396659 424603 1257194 1241881 487529 501073 129360 115633 122779 124366 132597 130375 126542 126982 87251 88561 299197 263668 749035 749233 228857 228083 292582 295127 344505 338071 365747 367543 395728 400646 383319 421304 908421 962338 573317 479532 312714 306789 360916 359397 387876 391773 402525 405475 459368 460730 747210 776018 40.25 68.6 1
13:38:14 2023-10-12 368042 364769 92412 90569 137329 144320 141890 141482 121480 119013 121580 123390 140247 140085 396623 426539 1268962 1246416 477616 501850 129537 114715 122610 123834 132490 129970 126294 126664 87131 88263 302168 263106 746280 745513 229069 227729 294345 294963 345899 337882 365449 368651 394580 403083 382237 420708 912291 956085 578533 482526 313507 306789 358746 360205 387566 390604 404959 405009 460017 461376 741765 777064 40.25 68.6 1
13:38:15 2023-10-12 369484 363136 92672 90288 137875 140251 142581 141026 121749 118427 121753 123701 138323 139381 396443 426428 1258474 1242414 485965 504658 129537 115587 122610 124124 132299 130221 126294 126874 87008 88617 299933 263405 750501 747696 228288 227729 292334 295621 343506 339098 366040 366403 395171 400718 383319 421639 904618 957547 576096 479569 312239 306789 360662 358544 387258 392395 402561 405475 458184 461376 745745 773651 40.25 68.6 1
13:38:16 2023-10-12 371195 366158 92295 90474 137394 144118 141899 141059 121514 118789 121583 123390 140125 140085 396659 429313 1257914 1233492 481033 501850 132754 115414 122324 124038 131902 130221 126260 126698 86976 88505 309726 263441 746806 750987 229033 227535 292985 295127 346878 336821 366894 366260 395028 402338 380906 423062 910181 950972 572354 479754 312714 306789 358781 359339 387129 392430 402167 405295 460017 460057 749076 778611 40.25 68.6 1
13:38:17 2023-10-12 370931 364781 92731 90595 137746 144149 142612 140959 121917 118456 122006 123225 138358 139590 396659 426465 1254310 1243401 485241 503231 129804 114715 122779 123801 133084 129818 126711 126281 87407 88230 299197 261518 747608 749924 229033 227729 292618 294677 344923 337090 365781 366955 395764 400085 383319 421304 903978 958903 570983 479754 313952 306789 360698 358580 387294 392084 402525 405475 458507 460694 748562 774200 40.25 68.6 1
13:38:18 2023-10-12 369817 363902 92392 90569 137424 144154 142120 141093 121547 118707 121549 123390 140281 140120 396141 429197 1257914 1233492 481749 501461 129570 115335 122441 124038 131902 130159 126474 126880 87283 88617 299197 263704 740409 751291 228892 227554 293979 294748 346878 335499 367188 366368 394616 401031 380906 423209 907219 951155 573490 478853 315516 305759 359323 359662 384941 392395 402203 406982 460017 458014 746422 778169 40.25 68.6 1
13:38:19 2023-10-12 370668 364738 92681 90288 137939 143943 143494 141126 121884 118393 121753 123324 140384 139712 400246 424603 1254310 1240645 486112 501073 130378 114715 122863 123801 132764 129789 126711 126281 87196 88230 302168 261518 747968 749924 228838 227729 292950 295865 345411 337599 366631 367249 395764 400682 383319 421639 905258 959618 573317 477530 314845 306789 360952 359121 387876 392395 402525 405475 458543 463108 747210 774787 40.25 68.6 1
13:38:20 2023-10-12 369853 364449 92529 90478 137424 144154 142350 141093 121716 118823 121583 123390 140184 139987 396443 429807 1259370 1237177 483569 504658 129448 115348 122610 124314 132415 130354 126192 126962 87067 88230 301425 263627 747352 752495 228963 227694 293959 295034 345265 336169 367220 366403 393365 402517 381087 423282 907972 948431 570983 479754 313692 306685 358781 359626 385518 392430 403740 405331 460017 458049 746077 778169 40.25 68.6 1
13:38:21 2023-10-12 369260 366572 92608 90288 137840 143913 142388 141139 121547 118427 121753 123357 140315 139625 396659 424603 1257021 1241918 486112 501850 129626 114715 122779 123834 132731 130005 126711 126315 87067 88263 302168 261626 750847 749655 228838 227729 291925 295865 345655 337362 365452 366991 395764 400682 382778 421340 906296 960027 572354 477566 312714 306789 360988 359373 387682 392395 402810 405475 459621 461735 747173 774787 40.25 68.6 1
13:38:22 2023-10-12 369853 363393 92446 90558 137600 140271 142327 141026 121867 118687 121614 123291 138358 139910 396515 430217 1257877 1232615 482503 501850 129715 115381 122357 124124 132299 130255 126260 126874 87035 88263 299197 263850 742025 750987 228838 227729 293226 293850 345059 335569 367188 366368 394580 402517 381087 423883 907936 951155 580266 479754 314621 306222 358817 359662 385518 392466 403132 407635 460017 459334 747173 777064 40.25 68.6 1
13:38:23 2023-10-12 367863 363938 92104 90606 137177 144184 141899 141516 121514 118823 121380 123900 139896 140281 396623 425901 1267160 1247703 477616 501461 129537 115302 122610 123867 132332 130119 126677 126698 87466 88650 302168 262816 759208 749233 228963 227589 294300 295092 346878 337457 365893 368471 394580 403403 382778 421639 913680 959240 573317 482489 313729 306789 358493 360061 387042 390057 404996 405045 460053 460730 741668 778448 40.25 68.6 1
13:38:24 2023-10-12 370931 364080 92499 90438 137428 144118 141924 141059 121514 118586 121649 123834 140378 140050 396623 429814 1257803 1234260 481785 501814 132621 115302 122357 123867 131902 130614 126260 126995 87067 88537 299197 263850 740056 751092 228838 227729 294692 294963 345023 336040 366858 366403 394580 402517 381625 423282 907936 950213 581351 479754 311801 308524 358817 359662 386448 393018 403776 405367 460053 459334 748382 778169 40.25 68.6 1
13:38:25 2023-10-12 367045 364184 92392 90731 137389 144390 141890 141549 121514 119022 121380 124137 140184 140351 396659 425349 1267160 1247703 481742 504548 129630 115315 122779 123972 132631 130047 126576 126563 87466 88621 302168 261554 747368 744845 229069 227519 295394 294963 345899 337090 366076 368687 395198 403686 382778 421340 911915 954735 571927 482526 313507 305973 358746 359662 387330 390057 404385 405009 459981 460730 738535 777064 40.25 68.6 1
13:38:26 2023-10-12 369781 364809 92553 90507 137686 140437 142710 141593 121547 118741 121499 123390 140371 140173 396659 429080 1257914 1233566 481445 501814 129271 115414 122273 123867 131902 130255 126294 126995 87067 88718 300171 263441 739663 750987 229033 227376 294165 296224 345023 335569 367188 366403 393436 402199 381087 424221 907936 948431 573724 479754 313952 307150 358817 359698 385554 393294 404709 405367 460017 459697 745020 778169 40.25 68.6 1
13:38:27 2023-10-12 366493 364484 92346 90606 137496 140631 142754 142377 119782 118983 121410 124267 138234 140525 396515 428275 1267012 1245382 481853 501425 129448 115302 122610 124247 133389 129909 126677 126315 87164 88263 297275 261409 744729 746468 229069 227024 294407 296224 343471 336618 366631 368651 392225 401316 383319 422011 910586 961657 581351 481808 313284 307650 358781 357466 387679 390639 405858 405331 457862 460694 739038 777064 40.25 68.6 1
13:38:28 2023-10-12 368269 363353 92557 90288 137991 143738 142754 140665 121749 118427 121668 123357 140290 139712 396623 423977 1253421 1240645 486112 501461 129626 115474 122779 123867 132514 130005 126833 126315 87260 88464 298398 261229 762929 751365 229499 228191 292511 295317 345655 337457 366708 367364 395620 400821 382209 421974 905258 957584 577486 479754 313952 306789 360988 358292 387294 392109 403168 405439 457182 460730 747210 773615 40.25 68.7 1
13:38:29 2023-10-12 368308 364333 92513 90595 137707 140241 142480 141516 121682 118823 121380 124018 140052 140337 396515 424936 1267160 1248192 481705 501886 129448 114748 122525 123834 132332 130005 126327 126348 87131 88564 299197 261518 748688 745586 229069 227024 294443 295657 345655 337126 366040 368687 393400 402517 383049 421974 911915 957547 573317 481468 313507 306685 358241 358580 387294 390639 404385 405009 459225 460694 738170 774860 40.25 68.7 1
13:38:30 2023-10-12 369551 363348 92569 90292 137849 143882 142350 140798 121581 118311 121583 123324 140052 139528 396659 423973 1254347 1241016 485351 503761 129983 115249 122948 124043 132664 130077 126785 126563 87499 88529 299197 261409 752216 750717 228998 227729 291516 295414 345863 337492 364604 366955 395800 400120 383049 421157 905005 960027 572354 479754 312714 306789 360952 359121 387326 392430 402561 405475 460126 462442 747210 774515 40.25 68.7 1
13:38:31 2023-10-12 368234 363792 92458 90569 137432 144154 141890 141226 121547 118823 121042 124051 140018 140351 396308 425175 1263567 1245887 480486 501073 129537 114748 122610 123834 132514 130341 126711 126698 87131 88295 299197 261554 751606 747500 229069 226989 294201 294677 345411 336653 364714 368687 394580 403119 383049 421974 910623 957278 573317 481808 313507 306257 358493 359156 387357 390914 404385 405331 459944 462963 740591 777343 40.25 68.6 1
13:38:32 2023-10-12 371195 363384 92681 90288 137883 143917 142384 140929 122188 118586 121919 123734 138323 139520 396551 427671 1254200 1240570 487373 504622 129898 114748 122525 123867 132299 130130 126508 126806 86916 88686 302168 263070 745792 745681 228822 228118 292618 295865 343541 337398 367151 367249 395207 400718 380759 422011 905258 957547 573317 477530 313952 305759 360988 358580 387603 392395 403168 405511 457218 461412 747210 774237 40.25 68.7 1
13:38:33 2023-10-12 367265 364227 92425 90288 137556 144136 142557 140762 121631 118427 121668 123357 140290 139615 396659 427169 1267160 1246416 477580 501109 129360 115222 122441 123867 132299 130005 126327 126698 87008 88625 299197 263070 747839 743410 229033 227764 294201 294100 343541 337126 366076 368687 393436 402553 383049 421340 910623 957511 573317 481808 313470 306257 358241 358580 387294 390639 404422 404724 459621 463932 742047 776768 40.25 68.6 1
13:38:34 2023-10-12 370183 363242 92614 90376 137832 144114 142754 140762 121833 118456 121614 123324 140371 139619 396659 424008 1257578 1238287 485695 501850 130035 115282 122948 123749 132332 130084 126711 126315 87035 88263 302168 263106 765685 749233 229033 227764 292172 295450 343231 336618 367188 366991 395485 400718 383319 422946 905258 957547 569612 479754 311801 306789 360698 357501 387679 392430 403454 405475 457862 460371 747210 774750 40.25 68.6 1
13:38:35 2023-10-12 368741 363384 92104 90445 137501 144101 142360 141593 121379 118741 121583 123390 140172 140190 396587 428857 1257914 1236237 480354 501850 132788 115693 122694 124280 132348 130285 126474 126982 87164 88593 299197 263741 754459 751365 228928 227519 293959 295637 344540 335605 368230 367292 392011 401316 381642 424522 907972 948710 563300 477530 313062 307185 358817 359662 385518 393294 405571 405403 460017 458049 743891 778169 40.25 68.7 1
13:38:36 2023-10-12 368776 363357 92553 90496 138330 143847 142350 140798 121699 118461 121753 123324 140155 139660 396659 422787 1254310 1239762 484664 500405 129626 115236 122610 123834 132514 130005 126745 126315 87131 88557 299197 261626 749186 749344 229033 227764 292618 295901 343195 337362 367708 366991 395800 400718 381638 423920 905295 956158 573317 477566 312494 305794 360734 357501 386749 392466 403490 405475 457218 460730 746422 773651 40.25 68.7 1
13:38:37 2023-10-12 369627 363938 92392 90507 137657 143917 142154 141059 121581 118741 121583 123938 138289 140071 396407 428902 1257840 1235988 482538 504658 129537 115348 122525 124143 132208 130614 126294 126908 86976 88537 299197 263704 740285 751203 229069 227059 294122 295371 344540 335569 367748 366991 393400 401388 381123 424522 907972 947492 572354 477566 313507 306970 359323 359662 386176 393294 404996 405367 460017 459334 744418 777064 40.25 68.6 1
13:38:38 2023-10-12 368741 363379 92521 90292 137875 143716 142388 140588 121581 118427 121668 123357 140121 139625 396659 424008 1254347 1241016 486112 501073 129537 114715 122779 123834 132332 130034 126327 126315 86884 88295 298461 263106 745436 749655 228998 227764 291925 295657 343471 337126 366894 367284 395800 400718 380795 423282 905331 957278 577486 477530 312494 305759 360988 357501 387682 392466 403490 405475 457218 460765 745217 776056 40.25 68.7 1
13:38:39 2023-10-12 369411 364191 92446 90654 137650 144311 143005 141528 121749 118721 121495 123886 138165 139945 396623 427876 1257914 1236521 481785 501814 129271 115381 122357 123901 132199 130285 126294 126820 86916 88263 299197 263886 750843 750987 229069 227376 293226 294999 344505 335569 368230 367249 393436 401388 381662 424522 907972 945681 578876 477530 313952 306935 358817 359662 385554 393606 404996 405403 460017 459733 742471 778169 40.25 68.7 1
13:38:40 2023-10-12 366235 364449 92461 90602 137415 144013 141815 141176 121514 118857 121042 123422 139858 140488 396623 424043 1266261 1249080 477616 501109 129537 114748 122610 123834 132241 129943 126683 126846 87434 88496 302168 261373 750386 746836 228963 227236 293567 295758 345899 336618 366302 368687 393713 402553 383101 421529 911915 957315 572354 481844 313878 306292 358781 358580 387646 391223 404422 405009 459585 461412 740591 776512 40.25 68.7 1
13:38:41 2023-10-12 371987 363384 92408 90569 137302 144088 142412 141026 121716 118673 121583 123390 140121 140022 396515 427876 1257914 1235142 480354 500369 132638 114748 125464 124071 131902 130614 126294 126908 86884 88537 299197 263478 741348 751092 229033 227411 293994 293850 345059 335569 366894 366697 393990 402517 381662 424522 907936 948162 571414 479754 313507 306720 359323 359662 386448 392466 404996 405367 460017 459334 745020 778169 40.25 68.7 1
13:38:42 2023-10-12 365424 363393 92425 90602 137432 144088 142216 141059 121514 118857 121042 123422 140052 140351 396371 427562 1267793 1247741 481132 503944 129626 115348 122779 123938 132232 129957 126192 126664 87067 88411 296284 261518 745089 747108 229069 226989 294236 294677 342991 339098 367078 368687 392225 400718 387313 422683 911768 957584 572354 481128 313062 307185 359323 357501 386441 391188 403077 405367 458220 459877 737430 774787 40.25 68.7 1
13:38:43 2023-10-12 370142 365895 92484 90602 137458 144118 141890 141059 121547 118741 121583 123390 140086 140120 396659 428598 1257914 1235358 480354 501109 132638 115414 122357 124071 132117 130255 126294 126908 86944 88718 299197 263478 740743 750298 229069 227376 294692 294999 344540 335569 368230 367249 393365 401352 381123 424522 907936 944977 572354 479754 313062 306970 359358 359698 385554 392466 404996 405403 460017 459733 745203 777064 40.25 68.7 1
13:38:44 2023-10-12 367265 363379 92544 90687 137513 140304 142216 141449 121749 118755 121241 123834 138165 140176 396479 427671 1263567 1248446 482538 503231 129537 115256 122441 123867 132117 130221 126327 126880 87434 88263 296284 261518 747501 743410 230336 227024 292618 295614 343471 335605 367959 369871 393400 398893 382778 423282 907199 957547 572354 484760 312176 306257 360988 358328 385554 390949 403644 408417 458543 459369 736023 773615 40.25 68.7 1
13:38:45 2023-10-12 366563 363322 93011 90412 137951 143817 142426 140798 121716 118427 121583 123357 140247 139625 396587 427890 1257914 1240962 481033 501814 132713 115414 122357 123867 132083 130221 126260 126786 86944 88263 302168 263033 750469 747035 230068 227376 294486 295450 344505 334022 366969 369763 393400 400999 382201 425766 910549 947688 573317 483281 312841 306900 360408 359375 385486 390939 405962 405367 459836 459841 741067 774639 40.25 68.7 1
13:38:46 2023-10-12 366055 364262 92546 90405 137814 143747 142597 140605 121749 118552 121684 123291 140281 139528 396371 425959 1261494 1250221 488530 501073 129651 115381 122357 124038 132083 130221 126294 126908 87067 88505 299197 261518 742132 743937 229746 228278 291833 295614 343506 336075 367188 369871 396358 398574 382778 423246 907057 962338 566367 484724 314348 306789 360988 359121 385554 389439 404996 411297 459908 459334 740088 774750 40.25 68.7 1
13:38:47 2023-10-12 368047 363357 92681 90160 138319 143611 142812 143481 121901 117999 121987 122886 140349 138744 396659 431038 1246379 1241903 490164 503761 129186 115540 122441 124314 132232 130263 126542 126948 87131 88622 299197 262997 752912 749233 229069 228191 290635 297680 343471 334561 365867 368651 395028 398858 381051 424522 902664 953852 570983 480413 313952 305973 360988 359085 384058 391223 404385 409682 460017 460057 744198 774824 40.25 68.6 1
13:38:48 2023-10-12 364919 363348 92681 90255 138164 143847 142581 140798 121749 118393 121867 123324 140315 139201 396659 426601 1257914 1248446 488877 501461 132638 115381 122357 124038 132265 130221 126327 126908 87067 88295 299197 263033 747501 743374 229069 228437 292137 295579 343541 336040 366113 369871 396988 400049 382237 421675 906413 963020 574185 484038 313952 306789 360988 359373 385554 389439 403454 409031 459944 460336 741899 774750 40.25 68.7 1
13:38:49 2023-10-12 366493 363388 92681 90288 138109 139974 143320 140926 122255 118190 121938 123225 140700 139027 400246 432145 1250332 1236596 488987 501814 129360 115414 125535 124485 131910 130528 126139 127117 86916 88537 299197 264451 744680 747769 229104 228827 291649 294677 345614 334561 367188 368651 396988 401281 378835 424221 905258 949774 573724 481431 315019 306789 360988 360785 384976 391808 403132 411685 464036 460057 747173 776512 40.25 68.7 1
13:38:50 2023-10-12 365703 363384 92519 90288 137986 143533 142754 140665 121749 118461 121583 123324 140366 139597 396659 425269 1258019 1251147 488184 503231 132713 114715 122273 123834 131902 130221 126294 126698 86916 88564 302168 261518 747716 742101 229746 227764 290630 296354 343506 335569 367188 369871 396394 399488 382237 423282 906614 960297 572895 484724 313507 306969 360988 358580 385554 388859 404415 409355 459656 462551 739978 774053 40.25 68.7 1
13:38:51 2023-10-12 368047 362989 92887 90124 138194 143908 142744 139919 121986 117999 121923 122919 138323 139027 396623 430486 1247782 1236484 488840 501073 132437 115414 125465 124242 131745 130705 126052 127029 86852 88691 299197 263814 734892 750987 229069 227729 290842 297687 343506 334525 366894 368391 395800 398299 381051 424522 905080 953582 573317 480377 313729 305333 360988 359626 386309 391223 404422 409646 460053 458977 742764 774552 40.25 68.7 1
13:38:52 2023-10-12 365192 363393 92553 90288 137843 143743 142754 140762 121665 118427 121583 123324 140371 139699 396623 430396 1257914 1240941 484257 503761 129061 115633 122441 124433 131835 130389 126192 126982 87099 88803 300171 262888 741844 747696 230265 227376 293269 295657 346878 336311 366095 368355 393400 401316 382780 425353 908009 944941 574707 477602 312619 306935 359901 359409 384058 392466 406146 405367 460017 460057 738170 776512 40.25 68.7 1
13:38:53 2023-10-12 369354 365019 92519 90255 137840 143808 142350 140765 121833 118066 121583 123324 140086 139528 396659 424066 1250683 1238320 484628 503231 129360 114748 122441 123834 132299 130221 126327 126315 87067 88411 302568 261041 764548 749924 228998 227729 292618 295092 344923 336618 367188 367249 395171 400718 383319 423282 904618 954735 577486 479754 311801 305759 360952 357466 386133 392430 403490 405475 457182 460371 747173 772518 40.25 68.7 1
13:38:54 2023-10-12 368741 363384 92392 90412 137428 144018 141890 141059 119782 118586 121510 123938 138254 139945 396164 427792 1257840 1235988 482501 504658 129364 115381 122441 124124 132117 130426 126649 126894 86916 88230 302168 263070 751715 750076 229499 227059 293752 295414 344505 335569 368230 366955 393400 401388 381662 424522 907936 947419 578876 477566 313062 307185 359323 359662 387407 392466 405571 405367 460017 459661 742801 776791 40.25 68.7 1
13:38:55 2023-10-12 368409 363102 92574 90259 137765 143738 142557 140472 121716 118427 121583 123357 140362 139610 396623 426465 1254347 1241903 485387 500333 129626 114715 122779 123716 132514 130034 126711 126315 87067 88263 302168 261590 747727 749655 229033 227764 292618 295865 345411 337634 364641 367284 396358 400682 383049 421340 905258 960707 574707 477566 312749 305759 360988 359662 387429 392395 403168 407841 459944 464264 746878 776495 40.25 68.7 1
13:38:56 2023-10-12 371459 364080 92584 90533 137520 140174 142283 141416 121917 118538 121668 123357 140184 139625 396659 430360 1257914 1231702 483258 501850 132489 115633 122610 124071 132332 130255 126294 126732 87067 88718 302168 263886 740016 751477 228643 228278 293546 294549 345578 335569 367708 366991 395800 402553 381087 423920 907936 951155 573317 479754 315292 306222 358817 360495 385554 392430 402525 405403 462728 459697 747210 777064 40.25 68.7 1
13:38:57 2023-10-12 368700 363357 92681 90445 137753 143716 142384 140605 121581 118427 121668 123324 140121 139528 396623 425047 1254347 1239762 486075 500369 132673 115580 122324 123867 132117 130221 126260 126908 86916 88263 299197 263070 744667 747238 228998 228118 292618 297032 344505 337398 366113 367543 396394 400999 383374 421974 904618 959618 570537 481044 314845 308452 360699 358977 387767 392252 402985 407660 458399 463968 747025 774750 40.25 68.7 1
13:38:58 2023-10-12 369260 364227 92392 90445 137600 140468 141890 141026 121547 118625 121583 123905 138193 139660 396623 429116 1257021 1232498 481069 500369 132696 115256 122342 123834 131902 130335 126294 126908 86976 88263 299197 263478 749353 755063 228838 227764 293959 294963 345059 336075 367188 366439 394580 402553 381087 423920 907972 951155 573317 479754 311801 306292 359358 359698 385267 393570 404385 405331 460053 460013 747210 779002 40.25 68.7 1
13:38:59 2023-10-12 367045 364184 92392 90598 137389 144189 141890 141093 121547 118823 121499 123422 138097 139938 396371 428203 1267086 1245382 481433 504658 129626 115315 122779 124143 132448 130095 126327 126348 86976 88443 299197 262924 749413 746689 229069 227764 294479 295163 346878 336618 366040 369242 395207 403119 382509 421639 911915 956122 571927 481808 313507 306008 358781 359698 387330 390092 404709 405367 460089 460730 741238 777064 40.25 68.7 1
13:39:00 2023-10-12 369354 364859 92553 90325 138002 143677 142426 140459 121514 118345 121583 123324 140086 139400 396029 430432 1251570 1230443 486875 501073 132788 115335 125395 124038 131902 130472 126294 126908 86852 88718 296284 264670 737570 747035 229069 228988 290630 295901 346098 334596 367188 368687 397025 401352 378835 423920 903978 948431 573317 481092 314845 306753 360988 360785 384670 391223 401351 407805 463381 459661 745745 774824 40.25 68.7 1
13:39:01 2023-10-12 366859 365641 92579 90343 138236 144048 142283 140862 121783 118489 121530 123258 138262 139485 396623 431744 1258948 1241903 485181 503049 132806 115302 125535 123867 131902 130587 126091 126908 86618 88569 299197 265044 739475 743482 229069 227764 293866 294963 346620 336582 364714 369242 394616 402553 378835 420744 907936 954467 579942 483281 313729 306789 360444 360857 387646 390057 404996 405439 463709 461412 739563 777064 40.25 68.7 1
13:39:02 2023-10-12 367261 362804 92682 90255 137978 143590 142754 139946 121749 118066 121668 123121 140189 139271 396623 431078 1249555 1232498 488331 500333 132570 115222 125500 123867 131778 130614 126085 127029 86884 88602 300171 264670 737277 753746 229069 228278 290842 295937 345543 334561 366858 368687 397025 400085 378871 424522 902664 950885 573317 480413 311801 306789 362885 360497 387370 391559 403629 408958 463563 460282 744799 774367 40.25 68.7 1
13:39:03 2023-10-12 366154 364084 92523 90288 137883 143917 142252 141008 120031 118407 121753 123324 140086 139430 396623 431774 1259703 1241918 484321 501109 132437 115720 125291 124276 131079 130472 125878 127361 86559 88873 299197 264114 743145 746676 230139 227729 292334 295901 344540 334022 367969 369871 394302 401316 378907 424559 909296 948431 571927 484724 313062 306257 360988 359662 383214 390057 406146 405511 462691 460057 738082 777064 40.25 68.7 1
13:39:04 2023-10-12 367078 362808 92809 90160 138109 143346 142713 143281 121783 118032 121753 122919 140349 139211 396659 430432 1245127 1236237 488914 503231 132535 115773 125500 124276 131687 130472 126173 126941 87008 88650 299197 263664 737987 749924 229069 227729 291763 296917 345899 334631 365874 367543 394920 398645 383734 424337 907850 953852 560595 481118 313952 308524 360808 357323 384364 392466 404422 405475 457862 460057 744767 773615 40.25 68.7 1
13:39:05 2023-10-12 365429 363353 92553 90654 137834 143917 142154 141026 121547 118461 121583 123840 140086 139695 396659 427930 1257914 1238249 477652 501109 132638 115448 122357 124038 131902 130159 126294 126732 86916 88263 299197 263070 743975 750298 229782 227376 293511 295901 344540 334561 366131 368687 393436 401352 382237 423353 909296 947019 574707 481468 312841 308524 359865 359121 385214 392119 403644 405403 459981 460057 740067 777616 40.25 68.7 1
13:39:06 2023-10-12 364262 363388 92425 90288 137734 140071 142544 141462 121984 118489 121564 123291 138262 139520 396443 427403 1261457 1251147 485929 501109 132788 115421 122610 123972 132174 130005 126294 126698 86916 88263 296284 261301 744283 741649 230139 227764 291728 296708 343506 335569 367188 369907 395207 398928 382525 423282 906614 957547 573317 485484 313136 306789 360988 358580 385554 388894 406146 409031 459261 459334 737990 773651 40.25 68.7 1
13:39:07 2023-10-12 365429 363102 92425 90292 137544 143734 142360 140665 121581 118461 121414 123357 140172 139734 396029 427618 1257914 1237117 480354 501109 132788 115740 125499 123867 131902 130221 126294 126698 86916 88295 302168 263070 743128 749233 230104 227218 293546 296578 344540 334631 366202 368687 393436 401352 381642 422757 909296 945645 575749 480377 312619 306292 359901 359409 383286 391834 405999 409235 459764 459841 743780 776953 40.25 68.7 1
13:39:08 2023-10-12 367786 364013 92475 90376 137754 144215 142754 140665 121514 118393 121345 123324 138315 139577 396587 427369 1261665 1250378 481742 503231 129360 115381 122441 123834 132299 130119 126294 126664 87164 88230 299197 261445 761879 747035 230068 226989 293028 296318 345655 336582 367188 368615 392225 401316 383319 421974 909904 960297 579942 480377 313507 307185 358746 357968 387679 390604 406146 405367 457826 460659 740088 777064 40.25 68.7 1
13:39:09 2023-10-12 369515 363313 92515 90536 137398 143917 141995 141139 121598 118591 121549 123324 140052 139660 396587 427841 1254310 1234260 480318 503588 129182 115414 122324 123834 131902 130119 126260 126698 86884 88263 296284 263850 738815 752051 228963 227729 292985 294720 345023 335534 367151 366403 394544 402517 381625 422951 909067 952486 573317 479754 313952 308960 358638 359483 387407 392252 403556 405331 460017 459733 744615 777895 40.25 68.7 1
13:39:10 2023-10-12 367786 365639 92261 90536 137122 144154 141632 141139 121597 118707 121345 123357 140018 139660 395993 425269 1266261 1244607 479804 503231 129360 115302 122525 123834 132299 130005 126294 126315 87099 88625 302168 261518 749650 744992 229033 227729 293226 294720 343506 336582 366595 368687 393088 402481 383319 421938 909904 956085 578533 481055 312989 307150 358746 358004 387258 390021 404709 405009 458543 460694 741765 774787 40.25 68.7 1
13:39:11 2023-10-12 368409 363313 92358 90222 137578 143943 142220 140272 120031 118354 121510 123159 138289 139353 396443 426356 1255789 1240454 486678 503871 129894 114682 122694 123716 132514 129688 126771 126146 87131 88198 299197 261482 750265 749233 228892 227729 292129 295865 345411 337563 366076 366955 395728 400963 383319 421340 905005 959204 572354 479754 312678 306789 360952 359085 387876 392084 402525 405439 459225 461376 744836 774361 40.25 68.7 1
13:39:12 2023-10-12 366746 365893 92617 90379 137753 143843 142350 140773 121631 118311 121549 123291 140184 139629 395714 429183 1263567 1241881 482648 503231 129364 115414 122273 123867 132299 130221 126792 126698 87131 88263 303407 264483 755335 742627 229069 227729 294490 294028 345578 337326 366040 369208 394580 403403 381895 421639 910623 954699 573317 482526 313729 306222 358746 360749 387566 390926 404996 405367 462691 464588 740923 776768 40.25 68.7 1
13:39:13 2023-10-12 369317 363180 92551 90438 137929 144144 142480 140959 121968 118292 121718 123291 140281 139361 396623 429756 1253855 1240645 486801 503231 132621 115282 122610 123834 131868 130221 126260 126874 86852 88505 296891 262997 752223 744808 228643 228437 291551 295657 344505 337326 364969 367543 396394 400682 382237 420708 904618 960297 574707 477566 312749 306572 360952 359626 387876 391188 402525 405475 459620 461735 747321 774787 40.25 68.7 1
13:39:14 2023-10-12 366995 362768 92392 90255 137302 143917 141890 141026 121736 118311 121753 123291 140149 139493 395993 426624 1267160 1241881 477580 503231 129453 115222 122618 123834 131902 129970 126260 126315 87008 88263 302168 263070 746510 742663 229069 227729 294515 294064 345039 337126 366076 368651 394616 403686 383319 421740 909941 955021 573317 483862 313952 306356 358638 359483 387150 390736 404488 407783 461507 463968 741672 776512 40.25 68.7 1
13:39:15 2023-10-12 368669 363067 92553 90339 138330 143847 142316 140571 121682 118032 121583 123225 140086 139493 396308 424114 1254273 1238879 486603 503231 129541 114715 122441 123834 132174 130005 126434 126577 86916 88230 302168 263033 743701 745902 228597 227729 291956 295414 343541 336618 366631 366955 395171 400646 383319 421974 905005 956122 574707 479754 313952 306789 360408 358004 387294 391882 403168 405475 457182 460730 747321 772518 40.25 68.7 1
13:39:16 2023-10-12 367265 363357 92295 90557 137173 144154 141661 141093 121446 118625 121008 123357 137966 140120 396029 424083 1266261 1244607 479509 503231 129364 114715 122525 123801 132299 129970 126294 126315 87067 88230 299197 261518 746877 742627 229499 227764 295160 295127 346878 339338 365784 369062 394472 402940 381750 421791 911557 956560 571406 481772 313433 305759 358458 359626 387006 390462 404635 405331 460053 460730 741668 776768 40.25 68.7 1
13:39:17 2023-10-12 370931 363936 92681 90255 137982 143791 142754 140242 120115 118066 121549 123291 140138 139448 396587 426570 1254347 1239163 486838 503231 132754 115222 125482 123867 131902 130095 126260 126664 86976 88263 300171 263396 742561 745549 228643 228242 291560 296850 346842 336311 364969 368651 396673 400049 381895 422642 904618 961657 571927 480413 314621 306789 360663 358580 387876 390021 402240 407841 459944 464916 742727 776609 40.25 68.7 1
13:39:18 2023-10-12 368051 365124 92446 90302 137707 144144 142151 140699 121867 118258 121495 123225 138262 139408 395400 430396 1251332 1231618 486728 502939 132806 115381 125465 123834 132490 130250 126139 126908 86852 88505 298461 264670 752014 747733 228323 228606 292618 295034 345543 334561 367188 367543 396952 402199 381051 423920 902664 948395 573317 477372 313189 306789 359865 360749 384941 390604 401023 405403 463381 458014 749335 777064 40.25 68.7 1
13:39:19 2023-10-12 367265 365128 92519 90255 137749 143642 142120 140019 121514 118032 121549 123088 140086 139403 396587 426570 1253384 1240056 487529 500809 132720 114715 125360 123834 131868 129970 126260 126630 86677 88198 299197 261518 749347 744992 228678 228728 291516 295657 344505 336547 364932 368060 396349 400085 382201 420374 902664 961657 571927 477638 313952 306608 360699 359086 387623 389915 402715 407696 459800 464296 744402 774016 40.25 68.7 1
13:39:20 2023-10-12 368982 362782 92425 90288 137432 143747 142120 140893 119782 118539 121514 123324 140247 139395 396371 430396 1250045 1231740 488641 503231 132651 115414 125325 123867 131745 130221 126018 126874 86618 88537 299197 264483 738570 747072 229069 227729 290806 296807 344505 335273 367708 368355 396673 398858 378835 423920 903718 948358 573317 480377 313507 306789 360988 359662 383214 391223 404385 409067 462655 460057 742727 774787 40.25 68.7 1
13:39:21 2023-10-12 364923 362839 92617 90099 137969 143791 142754 143516 121631 118211 121668 123121 140243 139262 396308 426236 1255715 1248192 487036 503231 132535 114748 125465 124247 131868 129789 126139 126664 86884 88263 299197 261482 739642 742883 229746 227764 291693 296354 343471 335569 366894 369582 396106 399204 382939 423135 908495 959435 574707 484162 313729 306753 360880 358544 385247 388859 404996 409391 459944 460057 737953 772518 40.25 68.7 1
13:39:22 2023-10-12 367265 364864 92769 89975 138208 143411 142951 143516 121581 117802 121668 122886 140146 138770 395993 429756 1245127 1233566 488877 501197 132467 115414 125256 123867 131745 130255 125878 127049 86559 88263 299197 263627 736241 749344 229033 228178 291693 296035 345655 334561 368230 367507 394293 398263 383049 424522 904618 953999 574707 477336 313507 306789 360988 357430 383250 392084 405012 407805 458184 460057 742434 772518 40.25 68.7 1
13:39:23 2023-10-12 367082 363058 92392 90259 137432 143716 141890 140571 121514 118311 121042 123324 139921 139548 395993 426465 1259877 1249970 481169 502620 132489 114715 122273 123716 131902 130005 126294 126315 86976 88343 296284 260973 745162 744735 230320 227120 292922 295507 345899 336948 367041 368471 392225 400963 383319 422011 909067 957365 573317 482257 313062 307185 358781 357861 386133 390878 405925 405367 457182 460013 736907 774237 40.25 68.7 1
13:39:24 2023-10-12 367338 362234 92392 90251 137432 143747 141924 140408 121514 118573 121042 123206 139955 139395 395400 424066 1250045 1237117 484664 501810 129537 114682 122610 123122 132299 129429 126294 126281 86677 88230 297275 261554 755913 746640 228838 227729 292342 296224 342955 337100 367188 366955 394616 400085 383319 423282 904805 954025 576096 479754 313729 306789 359865 357179 385882 392109 403161 409818 457003 463313 746989 774399 40.25 68.7 1
13:39:25 2023-10-12 369354 363503 92224 90438 137350 144092 142163 140339 121514 118427 121307 123258 137863 139778 395436 427805 1255715 1233529 481169 503012 132535 115222 125535 123834 131868 130005 126173 126698 87008 88263 300171 263033 742311 749924 229069 227190 293511 296224 344505 334596 368230 367507 393400 401316 381625 424522 907256 945609 569612 477336 312841 306292 358781 359373 384400 392430 405313 405367 459981 460057 740627 777064 40.25 68.7 1
13:39:26 2023-10-12 368185 361186 92392 90193 137432 143747 141890 140278 121514 118032 121380 123291 140086 139862 395400 424066 1250683 1236648 483186 500457 129360 114715 122610 123089 132299 129360 126327 126212 87131 88045 299197 261077 749900 747769 229033 228019 292618 295657 344923 336618 366631 366955 395198 400714 383951 421718 906413 957917 576096 480504 313952 306753 360228 358113 387150 392216 403506 405475 457182 460730 748656 776378 40.25 68.7 1
13:39:27 2023-10-12 368669 364859 92104 90288 136978 144044 141432 140459 121312 118427 121008 123324 139921 139664 395400 427205 1254347 1229954 477544 503231 132593 114715 125291 124030 131745 129880 126052 126698 86559 88263 296284 261265 741684 749924 228998 227059 292334 294756 343541 334596 367969 366439 392261 401281 378871 424522 906614 942905 578876 479754 312841 306685 359810 358580 385247 392395 405571 405331 459944 459805 738170 774824 40.25 68.7 1
13:39:28 2023-10-12 369281 364855 92392 90227 137432 143756 141924 140212 121514 118032 121008 123121 140283 139166 395400 424066 1248875 1237117 483222 501810 132662 114715 122357 123801 131902 129429 126294 126281 87008 88170 299197 260419 750585 748442 228822 227837 292370 295507 344923 339542 367041 367328 394436 399978 383825 423883 905295 951970 569612 479413 313952 306187 360372 357740 385590 392430 403197 407805 457182 460013 746901 772481 40.25 68.7 1
13:39:29 2023-10-12 367632 362813 92392 90321 137398 140025 141890 140929 121480 118427 121008 123324 137728 139660 394808 427254 1254347 1233529 481169 502875 132621 114715 125535 123834 131112 129824 126085 126315 86916 88230 299197 263033 738442 748664 229069 227024 293511 294999 344540 335569 368491 367543 393088 401316 381625 424559 907936 945645 578876 479643 313136 308379 359358 359121 384400 392466 405571 408907 461286 459877 744235 775811 40.25 68.7 1
13:39:30 2023-10-12 367265 365902 92483 90438 137482 144250 142117 140926 121480 118393 121008 123324 139955 139660 396479 426465 1261665 1249970 481853 503195 132638 114715 122441 123834 132208 129789 126294 126315 86916 88230 299197 261482 748717 744280 229069 226356 293305 295901 344923 338619 366631 368687 392261 401352 383319 422048 910398 957511 573317 480413 313507 307150 358493 357754 386749 391188 404996 405331 458184 460371 738425 774787 40.25 68.7 1
13:39:31 2023-10-12 368999 365119 92295 90288 137207 143716 141661 140798 121514 118427 121042 123357 139955 139660 395436 428019 1254310 1230828 477616 502875 132570 114748 125360 123834 131745 130005 126260 126315 86618 88263 299197 263033 739492 750409 228838 227376 293546 294963 343541 337662 367188 366697 393365 401352 381662 424221 911083 947292 575095 479643 313729 308234 358638 359508 385411 392252 404488 408363 461360 460057 744712 776512 40.25 68.7 1
13:39:32 2023-10-12 367265 364485 92108 90569 137173 140071 141661 141026 119616 118586 121008 123390 137591 140120 395400 424066 1263567 1244607 479804 503231 129360 114715 122273 123631 131902 129824 126294 126281 87533 88198 298963 261261 751575 746160 229069 226831 293994 295450 344923 336618 366631 368687 393436 402289 383049 421974 910623 956798 573317 481092 313507 306257 358241 358580 386749 390057 404422 405045 458543 460730 741238 774787 40.25 68.7 1
13:39:33 2023-10-12 370658 362269 92392 90288 137207 140025 141661 141026 121346 118066 121042 123324 137728 139395 395436 427841 1254310 1231320 477616 502875 132685 114748 125500 123749 131778 130005 126085 126315 86884 88230 296284 261554 737822 749394 228678 227484 293916 294677 346878 337662 367041 366296 395342 402338 380869 422462 907850 948249 573317 478137 313952 305298 358817 359917 385518 391773 402240 405331 459656 462660 747321 776857 40.25 68.7 1
13:39:34 2023-10-12 366741 364859 92425 90276 137207 143790 141661 140438 121514 118066 121042 123324 140086 139166 395436 425375 1263567 1240999 477544 502520 132638 114715 125535 123834 131902 129824 126085 126315 86559 88230 296284 261518 746824 742138 229033 227764 294697 293680 343541 339068 366076 368651 393436 402553 382778 421675 910623 956122 573317 481691 313284 308524 358241 358351 386713 390639 403813 404760 459261 460730 740960 777263 40.25 68.7 1
13:39:35 2023-10-12 369019 365119 92231 90255 137064 143926 142163 140339 121346 118427 121008 123324 139922 139725 395158 427169 1254347 1231740 477616 502520 132570 114748 125360 124043 132075 129978 126091 126583 86976 88166 297275 262888 740926 747587 228928 227201 293816 296224 344505 337387 367969 366403 393150 402234 381051 424522 906413 944274 580440 479754 312841 306257 358746 358293 384976 392430 404996 405367 459981 460201 742801 774860 40.25 68.7 1
13:39:36 2023-10-12 366849 362305 92108 90288 137068 143791 142163 140145 121312 118066 121008 123324 139901 139721 396069 424066 1259877 1247303 480472 501810 129473 114715 122240 123631 131902 129429 126294 126281 86852 88198 300171 260638 756926 743374 229104 226322 293732 296850 344923 336346 366113 368391 392225 400397 383319 422011 907972 957511 573317 482487 313680 309834 358530 357358 386297 390497 406073 408708 457718 463641 737462 774750 40.25 68.7 1
13:39:37 2023-10-12 367008 363131 92392 90193 137383 143943 141890 143481 121514 118032 121042 122919 137973 139597 394844 424066 1250443 1236843 483727 501810 132621 114715 125464 123716 132422 129394 126294 126160 87008 88078 298237 259870 744690 747806 229033 227570 292377 295657 342983 336582 367188 366991 395207 400120 384588 423282 905005 946579 576096 479413 313507 306789 360444 356427 385554 392430 403776 405439 456504 459334 746432 771387 40.25 68.7 1
13:39:38 2023-10-12 366885 362848 92104 90321 137173 143751 141432 140571 121111 118066 121008 123357 137591 139695 395122 424066 1259914 1245530 479804 501810 132788 114715 122291 123631 132335 129360 126294 126281 87131 88198 299197 261041 746514 743374 229069 226356 293305 294713 344923 339098 366338 368399 393150 401209 383247 421828 908918 959277 573317 482487 313729 307150 358241 358912 386441 390057 405460 405295 457182 460049 737098 773688 40.25 68.7 1
13:39:39 2023-10-12 369083 362269 92328 90193 137432 143611 141890 139952 121514 118032 121042 123324 137954 139166 395800 424029 1249797 1237117 483258 501810 129186 114715 122357 123683 132117 129394 126294 126281 87565 88138 298237 260271 749051 747108 229033 227570 292377 295450 342983 336618 367188 366991 395243 401971 383319 422646 903718 953351 576096 479413 313952 306789 360444 357466 386441 392430 403168 405475 457182 460371 746077 771387 40.25 68.7 1
13:39:40 2023-10-12 365971 362835 92392 90292 137496 143791 142360 139946 121346 118100 121008 123291 137992 139716 395436 424066 1258948 1248192 480486 501810 132621 114715 125430 123749 131868 129429 126173 126462 87500 88343 299197 261009 744785 746049 230194 226884 292476 296174 345655 336440 366485 368651 392225 401089 383049 421718 910181 957511 573317 477674 312176 309616 359071 357501 386169 390639 406146 405367 457218 460049 735794 773651 40.25 68.7 1
13:39:41 2023-10-12 367373 364608 92295 90099 137398 143646 141890 140052 121514 118032 121042 123121 139989 139201 395122 424066 1248875 1237117 483258 501810 132604 114715 125535 123631 131902 129429 126085 126281 86852 88230 298237 260455 756742 749344 229033 227729 292413 295937 344923 337662 367188 366955 394580 400085 383319 424522 905005 953177 574707 479754 313507 306789 360120 359311 386581 392109 403593 405331 457003 459985 744505 773847 40.25 68.7 1
13:39:42 2023-10-12 368308 365857 92229 90222 137182 143642 142006 140220 119699 118258 120973 123291 137591 139365 395086 428845 1254347 1236200 481169 502875 132501 114715 125465 123801 131745 130005 125878 126281 87229 88230 296284 261482 748606 746640 229746 226989 292334 294963 343471 334022 368230 368651 392225 400682 381087 425125 907899 942869 574707 482487 312176 306222 359323 358580 382033 390639 405858 405403 459944 460057 738082 774787 40.25 68.7 1
13:39:43 2023-10-12 367603 362261 92388 90227 137398 139895 141890 139919 121480 118032 121549 123173 140052 139166 395993 426165 1245127 1236237 485511 501810 132685 115222 125465 123834 131654 129789 126052 126664 86852 88230 299197 261482 742757 747072 229033 227729 293871 296807 344923 336075 367708 367543 395162 399836 383137 424264 906370 953816 576096 479045 313952 306753 360228 357287 384328 392395 403776 405439 457146 459877 746569 771897 40.25 68.7 1
13:39:44 2023-10-12 366003 365110 92392 90496 137456 143791 142262 139946 121446 118032 120973 123324 137984 139580 394844 426504 1254347 1235321 480827 501810 132559 114715 125431 123801 131654 129394 126052 126281 86618 88230 300171 261518 742086 747204 229069 226989 292618 296224 343506 336600 368230 368615 393053 400682 381087 424559 910586 944274 574707 481431 312176 306572 359829 359074 382910 391223 405858 405403 461434 460057 740868 774824 40.25 68.7 1
13:39:45 2023-10-12 367265 363980 92354 90255 137394 143646 141890 140019 121446 117999 121008 123206 139955 139166 395993 427514 1245127 1237117 485985 501810 132621 114715 125431 123867 132125 130095 125878 126281 86884 88230 301160 261193 745588 750298 229499 227624 291587 297081 345899 337662 368679 367917 395028 398716 383319 424559 905005 953177 568241 477566 313507 306789 360952 358658 386307 391799 403776 407769 457182 460057 746432 771934 40.25 68.7 1
13:39:46 2023-10-12 367000 362296 92392 90251 137398 143646 142136 140245 121480 118032 121464 123324 137782 139166 397977 426535 1254347 1238879 481169 502875 129360 115222 125500 123801 131745 129970 125878 126281 86559 88230 299197 261518 746500 745586 229746 226989 293475 294963 343506 335759 368230 369763 393365 400682 381625 424522 907936 945609 573317 483245 312791 306222 359901 358544 382606 389773 405925 409155 459692 459949 737898 774639 40.25 68.7 1
13:39:47 2023-10-12 367265 362265 92681 89942 138101 143376 142597 143142 121749 117606 121753 122516 140315 138482 397977 429080 1245090 1232615 489464 501518 131071 115282 122260 123938 131678 130082 125743 126772 86618 88407 299197 263668 735154 747696 229033 227729 292844 296528 346388 334490 368230 367543 394580 398263 382362 424522 903990 951155 574707 477602 313952 306789 360988 358004 383179 391223 403776 408454 458543 459060 742764 771934 40.25 68.7 1
13:39:48 2023-10-12 365962 361221 92428 90255 137398 143546 141890 140278 121480 118032 121008 123173 140052 139166 395436 427876 1254347 1240645 482538 501810 132621 114748 125465 123631 131745 129789 126085 126281 86852 88230 299197 261518 744558 746972 229746 226989 292618 295414 343506 333520 368568 369242 393365 400682 381087 425205 910435 946984 565499 482758 312619 308524 359721 358941 382809 389879 406073 405367 459944 460057 737990 776056 40.25 68.7 1
13:39:49 2023-10-12 364567 364834 92422 90197 137492 143594 142265 139946 121480 118032 121008 123088 140133 139104 396029 424603 1254347 1248192 485293 501810 132754 114715 125500 123749 131835 129789 126085 126281 86852 88230 299197 261482 739912 742883 230139 227729 290560 296562 345655 335569 367188 369763 393400 398928 383049 423282 906651 957511 564990 483281 312545 306257 360988 357501 385554 390604 403929 407805 457862 459733 735752 772481 40.25 68.7 1
13:39:50 2023-10-12 364937 362261 92328 90193 137359 143743 141799 140175 121480 118032 121008 123121 139858 139395 394808 425901 1254347 1238879 481169 501810 132501 114748 125465 123801 131745 129789 126085 126315 86559 88411 299197 261482 740925 745549 230053 227449 292334 295163 346878 337662 368716 367953 392945 400540 380906 424411 908884 944685 572354 477638 312176 308488 359179 358544 382874 391223 405858 405367 459836 460057 738535 774824 40.25 68.7 1
13:39:51 2023-10-12 365698 362261 92412 90099 137398 143446 141756 139986 121480 118032 121008 123121 140018 139035 395436 424066 1257914 1250415 482464 501810 132535 114715 125500 123631 131868 130215 125878 126281 86820 88230 299197 261482 740265 744721 230139 227024 291693 295614 345411 336075 365674 368651 392225 398928 383319 423282 907899 957278 573317 481772 311625 306257 360988 357466 385509 390914 403644 405475 458184 463482 737106 776333 40.25 68.7 1
13:39:52 2023-10-12 367632 362813 92104 90288 137298 143782 141661 140538 121362 118066 120973 123291 137591 139395 395400 426236 1254347 1234260 481169 501810 132621 114715 122375 124043 131984 130092 126091 126563 86820 88166 299197 261409 741704 749248 228928 227201 293511 294963 343506 334561 368230 367292 392910 400682 381625 424522 906614 946313 574707 477566 312176 306292 359611 358580 385216 391808 405571 405403 459944 458737 738389 774515 40.25 68.7 1
13:39:53 2023-10-12 366376 362269 92358 90160 137394 143546 141899 140019 121514 118066 121008 123291 139925 139395 395400 424066 1259703 1249970 481058 501810 132437 114715 125570 123716 131910 129789 126085 126281 86884 88443 299197 261077 753459 743374 230462 226989 292618 295937 344923 336111 366668 368391 392225 399804 383319 422011 907972 956834 573317 482487 313062 309360 359468 357323 385447 390771 406110 408363 457718 462660 735637 774163 40.25 68.7 1
13:39:54 2023-10-12 367044 363171 92358 90288 137398 143917 141661 140571 121480 118066 121008 123357 138062 139416 396848 428881 1257578 1236596 480790 501737 129182 115315 122441 123938 131802 130005 126052 126315 86884 88702 296284 261409 741328 747733 229104 227024 293511 295092 344540 335534 366167 367543 392261 401316 381931 425877 906614 942905 572354 477566 313062 306292 359323 358580 383214 392395 405571 405367 459944 458332 738425 774787 40.25 68.7 1
13:39:55 2023-10-12 366746 362300 92392 90193 137428 143646 141890 140441 121480 118066 121008 123324 139824 139395 395436 424066 1258019 1250415 479694 501810 132720 114715 125570 123749 131902 129938 126173 126281 87099 88230 296284 261041 744173 744882 230104 226796 292618 295299 345826 338619 366634 368918 392118 399978 383283 422462 909076 959435 573317 482487 312176 307150 358817 357466 387129 390903 406073 405331 459548 460013 735830 774713 40.25 68.7 1
13:39:56 2023-10-12 367337 361980 92392 90255 137432 143611 142218 140052 121514 118066 121008 123121 140052 139166 395436 424066 1250443 1237117 483913 501810 132621 115203 122240 123834 131902 129429 126294 126281 86884 88310 301143 260236 758164 748701 229033 227570 292618 295657 342983 336382 367188 366439 395171 400120 381638 423282 903990 951970 569612 479413 311801 306789 360408 357466 385590 392395 403776 405475 456825 459334 746606 771387 40.25 68.7 1
13:39:57 2023-10-12 366746 362269 92392 90288 137509 143799 142262 139753 121312 118032 121008 123206 137672 139487 395436 424066 1258056 1248192 481169 501810 132621 115145 125535 123801 131868 129824 126206 126462 87099 88488 296284 260825 748006 744992 229998 226884 292476 296174 345899 336440 366595 368615 392225 400401 381067 421718 909260 957474 573317 477638 312103 309360 359432 357214 385590 390092 406146 405367 457182 459369 735789 774237 40.25 68.7 1
13:39:58 2023-10-12 368646 361217 92392 90255 137432 143646 141890 140019 121430 117999 121042 123121 139955 139166 395400 424066 1250443 1236521 482503 501810 132570 114715 125360 123801 131902 130034 126173 126315 86677 88198 298237 260419 742738 749261 229033 227764 292582 296354 344923 336111 366598 367249 395171 400718 380759 424221 903990 951703 576096 479754 311801 306789 360409 357466 388509 392145 403629 405367 457039 459624 743413 774124 40.25 68.7 1
13:39:59 2023-10-12 367005 362877 92423 90288 137294 143847 141995 140079 121312 118066 121008 123239 137728 139430 395436 424066 1261346 1251309 480910 501737 129360 115236 122441 123801 132232 129832 126192 126146 87131 88230 302168 261041 750445 745317 230214 227236 292334 296354 345655 336618 366338 368399 392225 401352 383319 422646 909260 957278 572354 481092 313507 307650 358781 358004 387064 391223 405571 405331 458220 460730 737990 774824 40.25 68.7 1
13:40:00 2023-10-12 367338 362269 92388 90197 137711 143646 141924 140052 121547 118032 121042 122952 140052 139166 395122 424066 1250683 1237117 483222 501810 129360 114715 122525 123122 132332 129394 126327 126073 87347 88378 299197 260710 751972 747769 229033 227764 292618 294677 344923 337398 366113 366991 395476 400714 383137 421718 905917 955976 574707 479754 313952 306681 360808 358436 387294 391808 402561 405475 456967 461270 745424 772518 40.25 68.7 1
13:40:01 2023-10-12 369035 362261 92408 90471 137302 143817 141695 140765 121362 118100 121008 123324 139858 139660 395122 427276 1254310 1230739 477580 501810 132621 114715 125325 123834 131868 130432 126052 126698 86677 88263 299197 263441 738815 750025 229033 227570 294692 294135 344540 334596 366338 366403 393436 401388 381087 423319 904618 946118 576466 479073 313507 308524 358817 359373 385326 392466 404385 405331 459981 458014 740298 774860 40.25 68.7 1
13:40:02 2023-10-12 367632 361256 92521 90255 137505 143791 142262 143673 121480 117999 121008 122919 140011 139240 394844 424066 1252495 1237404 483222 501455 129360 114682 122525 123089 132299 129688 126327 126194 86916 88263 298461 261337 764450 750025 228822 227659 292476 296448 345899 337220 364495 366811 395620 399942 382778 421340 908379 957315 573317 479754 312239 306789 360734 358616 387357 391834 402598 405475 459261 462478 746114 773380 40.25 68.7 1
13:40:03 2023-10-12 370395 362554 92328 90321 137302 143716 141695 140798 121312 118066 121008 123291 139824 139395 394808 427805 1253421 1230443 477616 501810 132621 114715 125360 123834 131868 130005 126085 126281 86559 88564 299197 263070 740349 747806 228678 227570 293546 293881 344540 334631 366928 366403 393436 402234 381087 422646 902701 944977 573143 478395 312989 306008 358529 359121 384976 392145 403483 408326 459728 459552 744308 774639 40.25 68.7 1
13:40:04 2023-10-12 367561 361186 92358 90227 137389 143646 142394 140278 121480 117999 121345 123088 137782 139035 394772 424029 1250647 1237117 484798 501518 129894 114583 122863 123583 132415 129222 126192 126112 87342 88527 302168 261337 746883 746567 228678 227729 291925 295127 345899 337563 365744 366955 395764 400085 383064 421791 904361 956798 572354 479754 311801 306789 360408 358544 387566 391773 402525 405439 458507 460694 746040 772481 40.25 68.7 1
13:40:05 2023-10-12 369281 362261 92358 90255 137169 143847 141890 140571 121278 118032 120973 123291 137591 139361 395050 427469 1254310 1229785 477580 501810 132651 114715 122273 123834 131868 129994 126139 126281 86884 88230 299197 263033 738669 750832 228643 227729 293923 293850 344505 335534 367188 366403 393990 402481 381625 422951 907401 950057 572354 479377 313952 308960 358602 359447 387056 392803 403556 405295 459944 460057 744983 778828 40.25 68.7 1
13:40:06 2023-10-12 367597 362810 92519 90247 137394 143646 141890 140665 119782 118190 121476 123532 137973 139558 395256 423993 1255789 1238362 485293 501627 129364 114715 122441 123801 132265 129909 126319 126281 86820 88230 302168 261518 748261 747926 228822 228083 292582 295865 343506 337599 367151 367249 395450 400682 383862 421974 902628 957474 576096 479754 311801 306789 360662 358544 386389 392359 403417 407769 457862 460730 747136 774787 40.25 68.7 1
13:40:07 2023-10-12 368409 362234 92261 90412 137126 143847 141661 140605 121446 118393 121008 123324 140018 139625 394217 427232 1254310 1231320 480827 503231 132713 115362 125465 123801 131835 129970 126018 126664 86820 88464 299197 263033 738194 746777 229499 227484 293674 295127 346878 337662 367004 366296 394992 402302 381751 423062 905222 948395 574707 479073 312714 308924 358781 359590 384905 392395 402203 407056 459764 460057 746606 774787 40.25 68.7 1
13:40:08 2023-10-12 367000 362234 92295 90259 137034 143943 142163 140665 121412 118066 121008 123291 137672 139422 394217 426465 1263530 1244568 479464 501810 132720 114682 122291 123598 132083 130000 126139 126281 86852 88230 299197 261482 748449 744721 229033 227729 294201 294720 343471 336582 365710 368651 393365 402481 383319 422609 909260 955817 573317 480340 313507 306935 358458 358004 387610 390604 404385 405331 458255 463896 742010 777239 40.25 68.7 1
13:40:09 2023-10-12 368150 362777 92203 90412 137134 143847 141661 140896 121446 118066 121008 123291 137591 139395 394808 427169 1254310 1231702 481169 502875 132501 115282 122441 124043 132166 129943 126125 126563 86971 88166 299197 262852 738669 751203 228892 227694 293475 294720 345023 335534 367441 366847 393918 402481 381931 423883 905936 947256 575095 479073 313433 306257 358746 359337 385211 392430 404349 405367 459944 458014 743891 774787 40.25 68.7 1
13:40:10 2023-10-12 366526 362773 92295 90255 136948 143917 141723 141026 121278 118591 120973 123357 137591 139660 394217 424066 1262597 1242801 479804 502520 129271 114715 122441 123683 131902 129755 126260 126247 86884 88378 299197 261041 746514 743181 229033 226989 293959 294963 345411 336582 366040 368651 393400 402517 382778 421639 907936 957807 573317 483174 313175 308960 358350 358401 386841 390462 404202 407783 458363 462297 741233 774200 40.25 68.7 1
13:40:11 2023-10-12 368150 362516 92104 90474 137440 143908 142564 140782 121446 118393 121008 123819 137802 139416 396553 427027 1255789 1233954 481132 502374 129117 115282 122273 123801 131835 129789 126018 126315 86677 88464 299933 261482 738917 747769 229033 227024 293155 295414 344469 335534 368230 366955 393365 402517 381625 424522 906577 942869 572354 479754 313952 306720 359323 359626 385518 392430 405571 407598 459981 457979 739738 777064 40.25 68.7 1
13:40:12 2023-10-12 366526 362256 92295 90288 137359 143716 141995 140879 121362 118427 120973 123357 137782 139660 395364 424066 1259877 1245458 479768 502520 132754 114682 122357 123716 132174 129653 126260 126247 86916 88198 299197 261041 746156 745373 229069 226989 293155 295614 346071 339579 366338 368802 393257 402374 383247 421791 910181 959558 572354 481055 313507 306720 358206 358256 387006 391188 403776 405259 458543 460694 740923 778301 40.25 68.7 1
13:40:13 2023-10-12 369354 364604 92349 90438 137261 144144 141823 140866 119616 118422 121376 123225 138137 139462 394772 427245 1253384 1231282 483639 502875 132621 114715 125500 123867 132108 129880 126462 126664 86912 88230 300424 263033 738793 748701 228963 227694 294697 294720 345023 335569 367188 366698 393990 402517 381087 423282 905258 947019 573317 479073 313507 306257 358781 359626 384941 392167 403776 405331 459981 460057 746261 774824 40.25 68.7 1
13:40:14 2023-10-12 366227 362234 92075 90507 136940 143952 141365 140993 121412 118625 120973 123357 137591 139987 394217 424066 1263530 1241881 479804 501810 132806 114649 125535 123089 132166 129728 126091 126045 87251 88134 299811 261337 747839 742517 228928 227395 295522 295442 345899 336618 365781 369206 394267 402797 383319 421602 907936 954025 573317 483174 313841 306536 358458 358580 386713 390057 404672 405009 460126 460730 741141 774787 40.25 68.7 1
13:40:15 2023-10-12 369317 361177 92519 90222 137488 143799 142360 139850 121480 118032 121008 123088 140095 139223 395436 424066 1250683 1237117 485498 502520 129448 114682 122441 123089 131868 129360 126462 126281 87008 88230 297275 261518 756860 744808 228998 227729 292582 296850 343471 337362 367188 366992 395485 400682 383319 422609 905080 953315 570983 479413 313952 306681 360663 358257 387150 392852 403270 405331 457039 463968 746422 774399 40.25 68.7 1
13:40:16 2023-10-12 366486 362225 92261 90292 137263 143839 142262 140665 121446 118427 120939 123357 137659 139721 396848 423813 1264077 1246851 480822 501664 129360 115202 122525 123735 132232 129616 126744 126247 87131 88198 300171 261225 751852 744808 229033 226954 293959 296224 345411 339098 366076 368327 393400 402517 383319 421974 907972 956834 573317 480377 313507 306257 358206 358544 386713 390677 403776 404724 458543 460694 741141 774787 40.25 68.7 1
13:40:17 2023-10-12 367863 362225 92358 90222 137424 143646 141890 139952 121480 118032 121008 123088 137919 139166 395086 424029 1250647 1237117 483913 501810 129537 114649 122872 123089 132764 129360 126327 126039 87196 88198 300424 261261 745689 747733 229033 227764 292377 295450 345411 339338 365784 367292 395512 400714 383210 421492 903953 958597 574707 479754 314621 306753 360662 359085 387330 392119 402561 407660 458543 460694 743524 771934 40.25 68.7 1
13:40:18 2023-10-12 366746 364864 92124 90558 137106 140174 141594 140993 119450 118654 120836 123800 137488 139910 394073 423921 1263493 1242801 479464 501810 129537 115090 122534 123598 132117 129360 126294 126079 87099 88078 300424 261445 744003 742773 229033 227024 293226 295414 345655 336582 366076 368651 393990 403083 382778 421704 907936 953315 581351 480377 313507 306789 358206 358544 386713 390057 404385 404724 459225 460730 740320 774824 40.25 68.7 1
13:40:19 2023-10-12 367597 361212 92392 90259 137398 143646 141924 140408 121396 118032 121008 122919 137919 139166 395086 424066 1252495 1237117 485218 501810 129448 114682 122441 123631 132208 129394 126521 126247 87251 88464 296284 261229 748138 747108 230733 227624 292476 295299 345899 337457 365303 367507 396358 400120 382778 421304 904819 957511 572795 479413 312714 306789 360663 359662 387603 390903 402525 405475 459585 460765 745511 772518 40.25 68.7 1
13:40:20 2023-10-12 370658 361221 92392 90288 137302 143847 141890 140538 121480 118032 121008 123291 140018 139395 394253 427589 1254347 1230443 480354 502875 132806 114748 125360 123834 131112 129789 126052 126315 86559 88230 299197 263105 742776 749233 228643 227729 293511 294100 345023 335569 367188 366439 394580 403119 381931 423883 905295 948468 574707 479073 311801 306222 358459 359917 387129 392145 402875 408363 459908 459697 745930 776290 40.25 68.7 1
13:40:21 2023-10-12 369019 361177 92392 90259 137972 143646 142229 140538 121514 118066 121380 123206 140052 139166 395400 424066 1254785 1240131 485181 501554 129541 114616 122610 123735 132448 129256 126542 126146 87003 88166 299197 263945 748370 745939 228838 228191 292192 295829 345790 337634 365781 367543 396106 400718 383049 421974 903990 957547 574533 479754 313189 306789 360373 359373 387912 392084 402561 405475 459981 464552 744983 773651 40.25 68.7 1
13:40:22 2023-10-12 368945 361212 92392 90255 137501 143996 142360 140145 121514 118066 121008 123291 138039 139240 394253 427805 1254310 1229567 480390 502962 132685 114715 125325 123834 131654 130005 125878 126779 86618 88230 309602 263070 740828 748864 228288 227764 293305 294100 345023 335569 367188 366439 395247 402231 380797 422988 908495 950336 559242 479754 314621 308524 358602 359483 385375 392395 402561 405331 460053 459913 744725 777064 40.25 68.7 1
13:40:23 2023-10-12 368308 362552 92425 90255 137681 141477 142249 140665 119782 118190 121241 123225 137973 139027 395292 428275 1254896 1239650 484628 501541 132501 114715 125500 124043 131951 129970 126052 126901 87008 88263 299197 261373 744858 746689 228998 228472 292618 295901 344540 337599 366076 367543 396723 400999 383049 421340 902664 957547 571927 477530 312714 306789 360988 359121 387912 391773 402561 405511 459944 461412 745511 773651 40.25 68.7 1
13:40:24 2023-10-12 369244 361212 92392 90259 137203 143646 141890 140408 121480 118066 121008 123324 137885 139395 394844 427841 1254310 1229567 481069 502875 132501 114748 125465 124235 131868 130095 125878 126698 86559 88263 300193 264425 743529 751477 230350 228297 293404 294820 345436 337662 367041 366776 395306 402338 381051 423282 905295 948395 566870 479377 313989 306187 358781 360205 385518 392252 402525 405367 460017 459841 747173 776512 40.25 68.7 1
13:40:25 2023-10-12 369133 362414 92390 90124 137805 143943 142426 140052 121514 118032 121042 123121 138652 139844 395364 426465 1254310 1238879 484408 502520 132806 114715 125430 123867 131868 130005 126085 126315 86884 88230 299197 263618 743197 747219 228678 228118 292618 295901 346842 337362 365005 368096 396988 400682 382237 420708 902664 960297 571927 477602 312749 306789 360663 359121 387912 390604 403132 407805 459981 464187 740298 773651 40.25 68.7 1
13:40:26 2023-10-12 368308 361186 92396 90160 137424 143743 141995 140272 121514 118032 121464 123088 139858 139166 394808 429116 1249760 1228692 486256 503528 129182 115282 122441 124143 131835 130082 126038 126947 86976 88561 296284 264077 751854 747696 228323 228472 292334 294963 348354 337662 367969 368687 396736 401316 380761 423926 905005 947725 580266 480413 312749 306789 360988 360785 384976 391223 402898 409031 464036 458014 745893 774787 40.25 68.7 1
13:40:27 2023-10-12 365698 362265 92392 90255 137432 143847 141924 140085 121514 118032 121414 123206 139921 139166 395122 430396 1258948 1242129 483569 503231 132409 115302 125325 123867 131046 130221 125810 126908 86559 88569 300193 264378 732520 744280 229782 227729 293866 295865 345543 334525 367188 369871 395207 401316 378835 424264 911731 952083 571927 483172 313507 308488 361602 360569 383916 389879 406073 407769 464036 459733 736870 777064 40.25 68.7 1
13:40:28 2023-10-12 366008 361146 92553 90099 137779 143341 142350 143481 120115 117796 121714 122924 138323 138571 395849 429697 1247816 1236596 488068 501664 129012 115302 125291 124076 131112 130005 126057 126563 86852 88198 297275 261482 738830 749233 228857 227764 292618 297261 344923 338349 368230 367543 395521 399524 383319 424522 906614 946579 576096 478816 313952 306789 360698 357740 384400 392430 403813 405511 457182 459334 742471 771563 40.25 68.7 1
13:40:29 2023-10-12 367155 362839 92295 90288 137428 143930 141759 140798 121480 118427 121042 123357 139858 139610 394844 426870 1254347 1236237 480486 500737 132535 114715 125395 123834 131868 130005 126052 126348 86852 88230 299197 261554 741328 747769 230088 227274 293155 295614 347369 336205 368193 367399 393846 402338 381750 424411 907551 945609 572354 479606 313507 308343 359577 360169 385554 392466 405571 405403 462746 459334 742727 775428 40.25 68.7 1
13:40:30 2023-10-12 369354 362989 92423 90408 137520 141873 142249 140505 121765 118258 121345 123206 139955 139201 395122 423741 1252222 1237117 483913 501810 129360 114682 122610 123716 132241 129429 126327 126247 87196 88198 302568 260638 749294 747733 229069 227764 292618 294677 344923 337634 367188 366955 395800 401035 381294 422609 902664 954772 576096 478100 311801 306789 360444 358040 387330 392430 403490 405475 458220 460765 746643 772518 40.25 68.7 1
13:40:31 2023-10-12 368445 364608 92392 90288 137389 143917 141695 140929 121514 118461 121042 123357 137919 139625 394253 426628 1254310 1229954 477580 501810 132621 114715 122441 124076 131773 129943 126091 126597 87099 88407 298461 262924 741031 749085 228963 227624 293923 295242 344540 338140 367708 367256 393114 402199 382237 424522 907936 947366 581656 479413 313507 308379 359323 359652 384976 392430 405571 405403 459584 459334 744712 774824 40.25 68.7 1
13:40:32 2023-10-12 367000 362265 92104 90321 137173 140264 141661 140605 121312 118427 120973 123390 137591 140120 394808 424066 1262634 1244607 479124 501810 132546 114682 122342 123664 131935 129789 126294 126281 87517 88230 300424 261077 747022 742700 229069 226866 293994 295450 342955 336618 367188 368651 392261 400401 383319 422646 907972 957844 566870 482228 313062 309834 359757 358401 386569 391081 407301 408363 458041 463641 736833 774324 40.25 68.7 1
13:40:33 2023-10-12 367597 362269 92295 90288 137401 143734 142360 140339 121514 118427 121008 123192 137905 139791 397704 428881 1256683 1233954 481169 501664 129182 115315 122441 123938 131835 130095 126085 126315 87229 88230 299197 262888 743889 747806 229069 227024 293916 295163 344540 336075 368230 367543 393400 402855 382237 425914 906614 944274 570983 479754 313062 307185 359358 359662 385554 393606 405858 405403 460017 458014 741676 774824 40.25 68.7 1
13:40:34 2023-10-12 366303 364052 92392 90292 137501 143734 142163 140145 121278 118427 120973 123324 137672 139610 394844 424066 1259877 1246416 479731 501455 132673 114715 122357 123749 131868 129429 126260 126281 87131 88230 299197 261077 744017 742700 229746 227024 293546 296066 346352 339579 366894 369214 393846 403012 384406 422462 910897 959277 581351 481431 313952 307150 358781 357718 387042 391081 404996 405331 458579 461412 740956 777163 40.25 68.7 1
13:40:35 2023-10-12 369354 364641 92446 90596 137286 144114 141823 140993 121631 118489 121207 123291 137843 140104 394808 426535 1254347 1234260 477544 501810 132535 115222 125273 123834 132166 130013 126294 126732 86884 88263 299197 261590 742854 749344 229104 227376 293994 294999 344540 337625 368230 367507 394025 402517 381931 424522 907094 944977 578876 477530 313507 306935 359611 359339 385590 393606 405571 405403 460017 459691 745020 777064 40.25 68.7 1
13:40:36 2023-10-12 365971 362296 92104 90321 137389 144118 141695 141059 121312 118659 121008 123422 137591 140120 394253 424066 1263567 1242838 479804 501810 132638 114682 122441 123716 131935 129728 126125 126495 87500 88343 299197 261337 761511 746160 228998 227236 294265 295758 345899 337090 366631 368723 394025 403138 383137 421828 910586 956834 581351 481092 313952 306685 358781 358616 387330 391223 404996 405367 459944 461412 737127 774860 40.25 68.7 1
13:40:37 2023-10-12 369354 363100 92425 90445 137298 140210 142201 140897 121312 118393 121380 123357 140061 139528 395292 426570 1254347 1229991 477616 500333 132570 114748 125535 123867 131935 130005 126085 126348 87261 88263 299197 263070 740953 749394 229069 227729 293226 294999 345059 335605 367969 366991 394302 402553 382237 424522 906614 947055 573724 478100 311801 306720 359865 359698 385590 393606 404709 405403 460089 460013 742507 777064 40.25 68.7 1
13:40:38 2023-10-12 366746 365124 92104 90511 136983 143987 141516 141226 121312 118741 121008 123390 139833 139695 395122 426283 1266853 1245887 479731 502483 129537 115156 122610 124024 132448 129866 126192 126180 87131 88230 299197 261518 752979 742517 229676 227729 293674 294999 343541 339098 367004 369170 393365 402517 383319 422909 910586 957474 573317 480377 311765 309033 358781 358533 386713 391188 405858 405367 459401 461376 740960 774200 40.25 68.7 1
13:40:39 2023-10-12 367293 362234 92460 90379 137623 140210 141907 140154 121682 118393 121549 123291 137728 139166 394772 424029 1250647 1237117 483149 501810 129626 114682 122610 123089 132299 129360 126294 126126 87164 88106 302168 260638 751972 747168 229033 228242 291925 295865 345655 337599 365747 367256 396070 400995 384223 422426 904931 959277 572354 479385 314621 308488 360736 358508 387294 392359 403740 410110 458399 461341 747136 772481 40.25 68.7 1
13:40:40 2023-10-12 366746 362265 92251 90558 137119 140271 141756 140993 119450 118654 120836 123291 137488 140146 395220 423849 1261628 1242801 479804 501810 129537 115123 122441 123768 131902 129360 126260 126281 87468 88431 296284 261005 753940 744992 229069 226989 293959 295092 345411 337090 366595 368651 393400 403634 383319 422573 908273 954699 573317 480377 313729 306900 358746 358580 386713 390878 404996 405331 458579 460694 741145 774787 40.25 68.7 1
13:40:41 2023-10-12 367301 363773 92519 90255 137432 143646 141924 140538 121480 117999 121008 123173 140052 139132 394253 424029 1252458 1238879 484628 502875 129541 114649 122610 123598 132332 129394 126294 126126 86976 88343 299197 261229 750569 746887 228892 228102 292365 295722 346143 337457 365893 367328 396322 400928 383319 421639 903769 957365 574707 479754 312714 306644 360952 361725 387623 392395 403132 407769 459225 462059 748271 773615 40.25 68.7 1
13:40:42 2023-10-12 367192 364390 92224 90562 137030 144127 142163 141593 121412 118591 121272 123258 137659 139660 394217 424066 1263530 1245962 479804 503231 129360 114682 122441 123801 132083 129755 126260 126281 86976 88230 300171 261445 760129 743937 229033 227535 294165 296224 345655 336582 366040 368651 394580 403403 383049 421974 911045 954025 569147 480377 313507 306789 358458 359050 387603 390878 404959 405331 459981 461376 742195 776475 40.25 68.7 1
13:40:43 2023-10-12 369207 361212 92519 90255 137719 143747 142120 140278 121480 118032 121668 123088 137878 138964 394808 424066 1252458 1241016 486256 501518 129626 114682 122525 123735 132490 129866 126125 126529 87468 88375 299197 261482 742661 744808 228838 228083 292780 295543 344228 337563 367188 367507 395764 400875 381561 422909 903990 954699 569612 479754 312714 306789 360662 358544 387330 392395 403740 405475 457182 460730 746606 771350 40.25 68.7 1
13:40:44 2023-10-12 368146 364273 92358 90255 137173 143847 141661 140798 121446 118427 121008 123324 137591 139493 394217 426499 1254273 1231320 481169 503231 132806 115222 122357 123867 132125 129970 126139 126315 86852 88230 302168 261518 739927 749924 229033 227694 293959 294963 344505 337589 368230 367507 393954 402195 381910 424264 911557 947366 570983 479754 313729 309397 359396 361468 385375 393391 405858 405367 460017 459334 746432 774639 40.25 68.7 1
13:40:45 2023-10-12 369244 364016 92392 90259 137428 143646 142412 140796 120115 118436 121510 123258 137973 139221 395813 423885 1255789 1240131 484628 503231 129857 114682 122779 123631 132597 129394 126643 126213 87067 88198 299197 261229 752050 746604 229033 227764 292129 295865 345899 337634 366076 367507 396394 400963 383319 421974 903769 957511 572354 479754 312714 306789 360952 359050 387912 392395 403132 407769 458543 461376 746422 772518 40.25 68.7 1
13:40:46 2023-10-12 368408 362261 92295 90255 137268 143847 141890 141026 121480 118427 120973 123291 140018 139395 394181 427169 1254273 1230443 477616 503231 132720 114748 125535 123867 131868 129970 126052 126698 87348 88230 299197 261554 743027 750832 228857 227997 293460 294677 347615 335934 367859 367328 396493 403279 380906 424147 905258 948431 581351 478889 315292 306789 359287 360749 385518 392359 402378 409235 462691 459334 747173 776512 40.25 68.7 1
13:40:47 2023-10-12 369354 364093 92453 90281 137573 143943 142249 140472 121648 118032 121345 123088 139955 139152 396213 423957 1250647 1238879 483222 501664 130545 114682 122694 123598 132514 129789 126590 126247 87402 88230 299197 261482 751804 746468 229033 227764 293284 295901 345899 337634 366076 367543 396673 400995 383319 421974 902664 957511 576096 479754 312714 306789 360988 359373 387912 392430 403132 407538 459261 460730 746077 772481 40.25 68.7 1
13:40:48 2023-10-12 370405 361248 92358 90259 137384 143939 142163 140339 121480 118427 121380 123291 137809 139456 394253 427169 1254273 1231320 477616 501810 129360 115249 122525 124076 132435 129832 126159 126772 87035 88440 300424 261373 751715 746924 228998 227694 293959 294963 345023 338619 367969 366919 393954 402517 381625 423552 909457 945645 581656 479413 313507 306720 358781 358257 385518 393570 404996 405367 460017 459334 745863 776475 40.25 68.7 1
13:40:49 2023-10-12 368308 364016 92425 90255 137389 143747 141924 140019 119782 118436 121380 123291 140018 139166 394217 424029 1249760 1237998 483186 501810 129448 114715 122525 123598 132332 129360 126327 126126 87131 88166 299197 260455 749733 747219 229033 227764 292618 295865 344923 337634 367188 367507 395800 401281 381294 423209 905005 954735 574707 479413 311801 306789 360952 359676 387294 392430 403740 407805 457862 460730 748029 772518 40.25 68.7 1
13:40:50 2023-10-12 367632 362261 92358 90255 137398 143922 141711 140606 121480 118470 121272 123786 137810 139381 395584 427027 1255789 1233038 481095 503122 129182 115315 122375 123801 131745 129970 126260 126281 87468 88230 296284 262811 742919 747806 229069 227236 292950 294963 344540 335569 368752 367507 393954 402855 382201 425766 906614 944941 572354 479754 313062 307185 359575 359662 385554 393018 405858 405403 459981 460057 738170 776512 40.25 68.7 1
13:40:51 2023-10-12 366741 365119 92295 90255 137406 143904 141907 140823 121480 118427 120973 123324 137591 139625 394253 424066 1259877 1248192 479768 501810 129182 114682 122441 123834 131935 129789 126294 126315 86980 88230 299197 261041 743516 744992 230104 227449 293155 296519 346071 338915 367041 368507 393257 401174 384061 423062 910212 959277 572354 480377 313062 307220 359575 359895 386569 391737 406146 405403 458543 463896 740039 774787 40.25 68.7 1
13:40:52 2023-10-12 369055 364869 92390 90434 137286 144144 141857 140959 119616 118456 121207 123258 137782 139625 394217 425389 1257504 1236163 480827 501810 132621 114715 125500 124109 131868 130005 126052 126315 86884 88263 298461 261518 741157 747072 229782 227024 294697 295865 345059 338619 366682 368651 393990 402517 382508 423353 910623 944941 576096 477566 313062 308452 359865 359869 384094 393570 406146 405439 459620 460057 744404 776512 40.25 68.7 1
13:40:53 2023-10-12 367520 362813 92392 90288 137432 139974 141890 140571 121598 118427 121042 123324 140018 139395 395086 424066 1258019 1249970 481132 501810 132713 114715 122357 124247 132381 129978 126091 126671 87500 88407 296284 260933 742846 742517 230320 227201 292365 296735 345899 336618 367188 369466 393739 401089 384134 423846 907972 957547 573317 480413 312841 307220 359865 358256 386713 391223 404213 405403 458543 460694 736311 774200 40.25 68.7 1
13:40:54 2023-10-12 365393 362269 92392 90288 138097 144737 141986 140765 121480 118066 121380 123357 138408 139991 395171 425901 1254347 1236237 480827 501810 132621 114715 125395 123834 132125 129394 126085 126315 87381 88230 299197 261554 741559 747769 230104 227376 293511 295865 344505 334596 366682 369763 393990 402855 382237 423353 907972 945609 574707 481772 312841 306935 360408 359662 383286 392430 404213 405475 459981 460057 741141 774824 40.25 68.7 1
13:40:55 2023-10-12 364679 364572 92392 90259 137441 143646 141899 140195 121547 118032 121380 123324 140057 139152 397977 426247 1259628 1249933 483076 501700 129271 115315 122441 124109 132490 129970 126226 126315 86916 88263 299197 261193 745714 742883 230497 227694 292377 296807 346388 338379 367188 368687 393400 400120 383319 423883 909104 957547 573317 481431 312176 307220 360988 357718 385590 391773 404213 407805 458543 460371 736944 772481 40.25 68.7 1
13:40:56 2023-10-12 366636 363144 92487 90288 137508 143887 142033 140571 121514 118066 121380 123324 137728 139166 394808 425269 1254347 1239762 481511 502520 132535 115414 125430 123834 131902 130221 126260 126315 86852 88263 293425 261482 742543 745549 230139 227729 293064 294677 345059 334022 367041 369835 394267 401316 382237 423353 907936 947019 573317 483245 313062 306257 360952 359662 383250 391223 406146 405511 460017 460057 738193 774824 40.25 68.7 1
13:40:57 2023-10-12 363870 364613 92446 90339 138066 143842 142529 140472 121917 118210 121495 123225 138165 139221 397866 426465 1254347 1248192 486603 501273 129360 115222 125464 123834 131902 130005 126159 126664 86916 88263 302168 261445 746490 742883 230301 227764 292094 296031 343506 336075 367188 369907 396079 399488 382778 424221 905295 957511 573724 484760 313680 306789 360988 358544 385590 389712 405571 412016 459944 460013 737953 772518 40.25 68.7 1
13:40:58 2023-10-12 366741 361186 92811 90004 138333 143411 142820 143412 121749 117836 121668 122919 140315 138944 395436 428783 1245127 1236237 487418 501810 132501 115222 125413 124038 131112 130221 126057 126880 87067 88650 299197 262852 737597 746652 229640 228137 291551 297117 346878 337662 369092 368651 395800 398893 383319 425544 903942 952907 575749 477602 313952 308524 360988 358004 384136 392430 404996 409031 459225 460057 741420 771934 40.25 68.7 1
13:40:59 2023-10-12 363980 364098 92491 90222 137843 143594 142655 140339 121749 118258 121549 123088 140032 138827 395436 427369 1254347 1247560 486801 501810 132806 115222 125430 123867 131868 129824 126052 126664 86884 88263 301425 261482 750843 741539 229069 228472 292137 296490 344505 336346 366917 369871 397061 400682 382778 422011 905295 961657 572895 483318 314918 306789 360988 359626 386713 390021 403813 409682 459981 461376 742427 773651 40.25 68.7 1
13:41:00 2023-10-12 366234 361221 92553 90255 137883 143747 142394 140408 121749 118032 121668 123088 140086 138710 396848 428937 1250045 1237441 489464 502802 129028 115540 122207 124347 132017 130082 126125 126982 87099 88505 299197 263070 741970 749344 229891 228261 292377 297009 343506 334561 369128 368918 396394 398893 382237 423353 902664 952502 574707 477674 313952 306222 363030 359121 384364 392430 404996 410298 459944 459697 742764 773651 40.25 68.7 1
13:41:01 2023-10-12 364161 362269 92437 90339 137870 143703 142761 140079 121547 118032 121583 123121 140086 139166 394772 426465 1257021 1248446 486765 501810 132604 114748 125605 123867 131902 129824 126260 126698 86916 88263 299197 261482 757085 742993 229746 228118 291560 296807 343541 336075 367188 369907 396988 400120 382778 423282 905295 960297 566367 483318 313952 306789 360988 359121 386097 390021 404996 409682 459981 460355 740088 772518 40.25 68.7 1
13:41:02 2023-10-12 367119 361177 92600 90339 138060 141477 142710 140472 121985 117898 121853 122989 138358 138536 395256 428973 1249155 1236025 487382 502520 132621 115633 122273 124209 131902 130370 126085 126698 86916 88440 299933 261554 736759 749233 229104 228118 292653 296448 345655 336075 366167 368355 395800 400120 381329 423055 905295 955582 577486 477530 311801 306789 360988 357501 385283 393294 404996 408417 458579 458014 745424 774324 40.25 68.7 1
13:41:03 2023-10-12 365135 362804 92392 90255 137302 143782 141890 141102 121514 118066 121042 123324 139824 139395 394253 428808 1254347 1237117 480827 501810 132621 115335 125535 123867 131902 130005 126294 126611 86884 88263 299197 261301 739559 746813 230249 227624 294692 296376 345194 337662 369276 369618 394401 402199 381568 423390 909260 945877 574707 481808 312841 309347 360444 359662 383951 392395 403929 405475 459728 460057 740098 774824 40.25 68.7 1
13:41:04 2023-10-12 367265 364608 92513 90442 138029 143943 142350 140272 121514 118100 121583 123159 138193 139166 395993 428772 1245127 1237479 486999 501810 132621 115222 125500 124038 131868 130221 125878 126698 86884 88263 296891 261554 737086 747769 229104 228278 292689 297928 343471 334561 366682 368687 396394 398893 382778 423353 903990 952502 574707 477638 311836 308415 360988 358616 384400 392430 404996 409972 458291 458014 742727 773651 40.25 68.7 1
13:41:05 2023-10-12 364928 362261 92388 90306 137539 143743 142360 140339 121547 118345 121380 123324 140036 139469 395400 426499 1254347 1240131 484216 503049 129360 115474 122441 124143 132141 130082 126657 126772 87466 88440 297275 261373 739767 745549 230497 227729 293305 295399 346878 334561 366718 369510 394267 401913 382793 423390 909296 945645 576096 481092 312841 307220 360698 359662 383250 393342 404249 405511 460053 460057 738462 776512 40.25 68.7 1
13:41:06 2023-10-12 366746 361186 92685 90178 138431 143428 143149 143529 121699 117836 121753 122802 140197 138564 395436 429080 1245127 1233566 487949 501810 132467 115222 125291 123867 131112 130221 125844 126908 86884 88295 295555 263405 738700 747769 229104 227799 291728 297543 344540 334596 366131 369474 396673 398928 381931 423055 902664 951155 573317 477638 313952 305794 363030 360205 384364 392203 404996 410008 462691 458049 742801 774787 40.25 68.7 1
13:41:07 2023-10-12 364632 362261 92392 90288 137753 143716 141781 140893 119782 118388 121510 123225 137973 139388 395292 429612 1259370 1240608 483913 502875 132621 115222 125325 124038 132125 130375 126091 126840 87099 88263 296891 261554 737953 747108 230533 227764 293021 295937 345059 334561 366718 369871 394580 401352 382778 423390 907664 947725 574707 483281 313062 306720 360988 359698 383250 392119 404249 405511 460053 458014 739656 776512 40.25 68.7 1
13:41:08 2023-10-12 367515 361221 92553 90284 137913 143446 142350 140085 121601 118066 121414 123206 139989 139430 395400 427505 1245127 1235358 486999 501810 132501 114781 122365 123901 131811 130221 126085 126732 86944 88263 302168 261554 737987 747806 229104 228118 293305 296519 344244 334561 366131 368687 395800 398578 382237 423160 905005 952502 572354 477638 313952 306222 360988 358580 383286 392430 404996 409680 459656 459877 746637 772334 40.25 68.7 1
13:41:09 2023-10-12 363725 362155 92419 90314 137707 144144 142151 140505 121715 118032 121008 123324 139989 139201 396848 428881 1254347 1239762 482353 501810 129182 114748 125395 123834 131902 130005 126259 126698 86916 88263 296284 261554 743027 744497 230346 227764 293305 295127 345059 334525 365104 369871 394616 401352 381051 422721 907664 948431 573317 483318 313062 306292 360988 359662 383250 390641 406146 407805 463381 457979 737953 777064 40.25 68.7 1
13:41:10 2023-10-12 363561 361212 92553 90193 138109 143646 142384 143516 121886 118032 121583 123121 139989 138938 395436 425273 1254075 1246416 486039 501810 129537 115282 122525 124280 132199 130117 126192 126806 87131 88472 299197 261143 741098 742883 230159 228437 291560 296066 346878 336311 367748 372000 394580 399804 383319 422915 907825 957584 574707 484760 312509 306257 360772 358580 386749 391223 404285 409682 459944 463896 736870 773688 40.25 68.7 1
13:41:11 2023-10-12 366081 364608 92423 90438 137730 143839 142360 140665 121581 118586 121510 123357 140142 139597 395122 426570 1257914 1238249 481853 502520 132570 115222 125464 123867 131902 130130 126206 126698 86852 88230 301425 261265 740848 747241 230497 227570 293546 295657 345059 334561 366718 369835 394616 402234 382778 423426 909904 945609 574707 482867 313580 307150 360626 359626 383214 391808 406146 405439 459981 459733 740088 774787 40.25 68.7 1
13:41:12 2023-10-12 364928 362269 92579 90255 137509 143795 142754 139850 121514 118032 121680 123192 138214 139195 397977 426392 1257803 1249896 485218 502460 129360 115282 122441 123801 131868 130095 126260 126867 87402 88561 299197 261409 750095 742883 230983 228156 292192 297261 343471 336547 367969 371737 395499 399733 383319 424522 906577 956761 559242 484687 313062 306222 360988 358544 386405 390021 406146 409646 459908 460659 736833 772481 40.25 68.7 1
13:41:13 2023-10-12 367265 362261 92358 90255 137428 143882 141995 141139 121514 118427 121464 123357 140149 139634 395364 426535 1257914 1237117 481169 502962 132638 115381 122441 123834 132083 130221 126260 127165 87035 88537 299197 262997 740494 747733 230104 227535 293191 295901 345301 336547 367234 369206 394315 402481 382778 423390 907936 945609 576096 477566 313062 307615 360662 360205 384941 393570 407012 405439 460017 458014 743757 778828 40.25 68.7 1
13:41:14 2023-10-12 366825 365128 92449 90438 137673 144144 142337 140976 121883 118538 121460 123258 137978 139590 395400 424066 1262597 1249896 481058 502520 129271 114715 122610 124239 132473 130221 126260 126664 87164 88263 298963 261982 742597 743374 230265 227341 292334 296771 345899 337599 367188 369763 393400 402481 380759 423246 909904 958903 572354 481092 313729 307865 359829 358544 387603 391773 406146 405403 458579 463604 737990 774787 40.25 68.7 1
13:41:15 2023-10-12 367004 361181 92519 90255 137432 143747 142316 140765 121598 118032 121549 123291 140018 139361 395086 423957 1251332 1237117 483913 502962 129360 114715 122694 123801 132597 129943 126649 126723 87618 88166 302568 260311 749173 749233 229570 228297 293092 295507 345655 337599 367188 367507 396070 400995 381900 423209 902628 954699 576096 480665 314845 308524 360988 358544 387912 393258 404401 407805 458507 460730 747321 771897 40.25 68.7 1
13:41:16 2023-10-12 366486 362225 92358 90255 137359 143782 142182 141026 121496 118393 121008 123357 137591 139708 396848 424066 1261702 1248192 479731 500809 132797 114715 122441 123834 132299 129970 126260 126630 86976 88230 299197 260638 752098 743716 229746 226989 294692 296562 345655 337362 367188 368687 393944 402517 384134 423246 909904 957547 574707 481431 311765 307615 358746 358544 387566 391808 405874 405367 458579 461700 739568 774824 40.25 68.7 1
13:41:17 2023-10-12 367885 361177 92358 90251 137839 143992 142655 140665 121598 118066 121549 123291 140019 139236 397694 423741 1255678 1240125 484602 501664 129715 114649 122779 123768 132664 129616 126751 126213 87439 88198 297275 261009 749900 747108 229033 228207 292618 297059 345655 338002 367188 367543 396394 401281 381597 423246 902664 956122 576096 479754 312714 306222 360084 359121 387912 393294 403776 408417 460163 463859 747173 772518 40.25 68.7 1
13:41:18 2023-10-12 366746 365128 92256 90569 137268 144154 141759 141059 121312 118823 121008 123390 137591 139987 394808 424066 1265670 1242838 479804 502875 129271 114715 122525 124173 132514 129789 126294 126315 87131 88263 299197 261445 748081 742700 229069 227729 294443 295657 343506 337599 367188 369763 393365 402517 381865 423920 910586 959618 574707 481092 313729 307615 359540 358544 387294 391773 406146 405403 458507 463204 737953 774787 40.25 68.7 1
13:41:19 2023-10-12 369009 361177 92446 90372 137608 140071 142412 140732 121883 118292 121410 123225 137939 139124 395220 423849 1252222 1237117 483149 502962 129626 114715 122525 123801 132332 130005 126643 126508 87466 88198 301143 260455 749536 747733 229069 228278 293064 295901 345411 338144 367708 367579 396664 401316 381900 423883 903990 954735 577486 479754 312714 306222 360988 358544 387912 393606 404725 408417 458507 462059 744652 772518 40.25 68.7 1
13:41:20 2023-10-12 366227 362009 92392 90412 137173 143917 141759 141026 121480 118393 121549 123324 139955 139166 394217 424638 1263567 1242838 479804 503318 129271 114715 122441 123834 132208 130005 126260 126901 86976 88263 296284 261518 741635 743937 229746 227764 294443 293850 344505 337599 367188 369502 394907 403686 383319 423246 910586 957511 572354 481431 313952 307150 358781 358833 387623 391524 404702 409198 459764 461953 742195 774602 40.25 68.7 1
13:41:21 2023-10-12 369207 364608 92513 90405 137810 143847 141924 140571 121514 118393 121510 123324 140213 139097 394217 423993 1254785 1236409 483186 501810 129537 114682 122779 123801 132514 129789 126327 126281 87035 88263 299197 261301 745689 747168 229033 228437 292618 295127 343506 337634 367969 367579 396358 401316 381900 424522 905005 954025 572354 479754 312714 306222 360988 358256 387876 393606 404672 407805 458184 463823 747173 772481 40.25 68.7 1
13:41:22 2023-10-12 367619 362274 92392 90569 137398 144118 141890 141026 121514 118625 121380 123357 140052 139660 394808 427138 1257021 1236025 481705 503491 129448 115315 122525 124143 132232 130298 126159 127151 87164 88682 299197 262997 741810 749394 229746 227764 294193 295507 345507 336547 369014 368096 394933 403116 382778 425427 907899 947019 571414 479754 311765 307185 359865 360205 386133 394160 405858 405439 462691 460694 744946 777064 40.25 68.7 1
13:41:23 2023-10-12 369354 362225 92553 90416 137879 143908 142182 140538 121716 118427 121753 123324 140247 139166 395086 422871 1254310 1238879 485351 500069 132797 115222 122357 123867 132174 130130 126260 126664 87008 88263 302168 261554 740973 744845 229033 228792 293064 295901 345023 338144 366928 367543 396470 401316 383862 422609 902664 958939 576096 477530 313225 306008 360988 359662 387948 392430 403776 408417 459944 463945 747173 774787 40.25 68.7 1
13:41:24 2023-10-12 368146 362265 92392 90288 137398 143834 142216 140926 119782 118552 121476 123258 137973 139485 395256 427729 1257578 1231245 482538 503231 132621 114748 122324 123867 132166 130186 126226 126664 86912 88295 299197 263151 740349 749196 229033 228278 294407 295414 345578 336075 367708 367249 395171 403119 382237 424522 907256 950482 573317 479413 312749 307150 359865 360749 386133 393570 403813 405403 462691 459841 746606 777064 40.25 68.7 1
13:41:25 2023-10-12 367008 361186 92608 90259 137952 143992 142754 140242 121547 118607 121583 123324 140155 139258 395400 425901 1254748 1239200 486075 503231 132720 115381 122240 124214 131902 130221 126294 126698 87008 88263 299197 261518 752588 744424 229033 228827 293028 296354 345023 337670 366631 368651 396988 401316 383319 422011 902664 960297 574707 479754 313225 306789 360988 359662 387984 392395 403740 408777 459764 465282 748029 774639 40.25 68.7 1
13:41:26 2023-10-12 369350 364093 92385 90380 137763 144206 142754 140859 121883 118393 121549 123324 138240 139483 397694 430097 1253347 1230443 480390 502742 129360 114715 125535 123867 131902 130186 126173 126927 87067 88263 302168 263441 738522 749924 228838 228437 294165 294963 345578 336075 367969 367543 396398 403686 382237 424522 906577 950482 566527 479073 313225 306257 359865 360785 386441 393606 403776 405403 463381 459769 747173 777064 40.25 68.7 1
13:41:27 2023-10-12 366227 362013 92392 90412 137514 143939 142360 140665 121514 118066 121583 123291 139918 139236 394808 425269 1267160 1242801 479804 501810 129626 115282 122694 124076 132381 129866 126192 126597 87099 88440 296284 262774 747596 744992 229640 228402 294443 294963 344540 337385 367041 369763 394544 403686 383862 422946 911731 956798 574359 481431 314026 307150 358530 359662 387912 391223 405571 405403 459981 464588 741668 774860 40.25 68.7 1
13:41:28 2023-10-12 369350 365124 92423 90441 137475 144136 142360 140762 121480 118687 121445 123357 138088 139699 395086 426504 1257914 1231740 481169 502520 132570 115222 122273 123867 132208 130221 126206 126698 86976 88537 302168 263804 743889 749394 229069 228083 294479 295414 347861 336346 367969 367543 396952 403686 381931 424522 905258 949810 573317 479073 313225 306222 358999 360749 386133 393294 403454 405439 462728 462478 747173 777027 40.25 68.7 1
13:41:29 2023-10-12 366227 362810 92425 90288 137634 143917 141857 140798 121547 118032 121510 123192 138062 139249 397694 427671 1266890 1244186 479731 502852 129360 115315 122694 123834 131902 129789 126294 126901 87251 88561 299197 261482 741627 742993 229782 228226 294814 294963 345059 337670 367188 369763 395535 403686 383319 422946 910623 956122 573317 481468 313952 306720 358817 359662 387948 391808 404996 405367 459944 462095 740067 774824 40.25 68.6 1
13:41:30 2023-10-12 367296 362265 92553 90445 137466 143716 141995 140782 121547 118427 121583 123357 140086 139395 394808 427841 1252495 1229567 482539 502962 132604 115381 125430 124124 131868 130221 126260 127233 86916 88295 299197 263886 740703 749394 228838 228827 292985 295414 346341 336346 368230 367579 396795 403686 382237 424522 906614 950482 574707 479754 313738 306222 360698 360785 386133 392430 403168 405475 464036 460730 746583 776768 40.25 68.7 1
13:41:31 2023-10-12 367385 363942 92580 90471 137741 144144 142501 140976 121917 118456 121495 123258 140052 139467 394253 427169 1263567 1242838 480354 503231 132638 114748 122441 124366 132381 130221 126294 126611 87067 88263 299197 263291 739676 747878 230139 228118 293305 294677 347142 336582 366668 369835 395800 403686 381087 422011 907972 954025 573317 483318 311801 306257 360084 360893 387912 391223 405858 407841 464364 463896 737990 777616 40.25 68.7 1
13:41:32 2023-10-12 368041 361186 92553 90276 137466 143847 142350 140798 121547 118066 121583 123324 140052 139166 395122 429116 1250683 1226593 486149 503231 132754 115414 122273 124157 131902 130255 126260 126698 86912 88537 296284 264005 744481 745902 229782 229183 291445 296354 346620 335569 368491 369799 397061 402517 381087 424522 902664 948395 581351 481092 315741 306536 363148 360533 385447 392252 403307 409573 464620 459661 750511 774639 40.25 68.7 1
13:41:33 2023-10-12 365192 364540 92553 90288 137454 144079 142379 141026 121631 118393 121414 123291 140052 139249 397977 430481 1259703 1240645 483569 500809 132713 115414 125325 124242 131654 130221 126052 127259 86618 88569 302168 264373 733640 743374 230139 228568 293511 297059 346341 334561 367708 369907 395512 401352 378871 424522 910586 952502 573143 484002 313507 306257 360988 360821 385554 390092 403664 407805 464693 459334 737953 777064 40.25 68.7 1
13:41:34 2023-10-12 364125 361181 92617 90160 137978 143599 142754 143499 121665 118491 121668 123121 140282 138801 397977 428166 1258561 1249896 485985 501664 129182 115315 122525 124109 132490 130047 126159 126664 87008 88263 299197 261482 741136 741649 230462 228242 292137 297507 344505 337194 367708 369943 396394 400085 383049 424522 906380 957511 573317 484760 313507 305794 363030 359409 386713 390057 404213 410008 459981 460730 737953 773615 40.25 68.7 1
13:41:35 2023-10-12 364928 364866 92446 90288 137466 143917 141756 140571 121547 118427 121583 123324 140052 139395 395122 426535 1255715 1240645 482538 502875 132546 115302 122324 124239 131902 130095 126294 126732 87099 88263 299197 261590 756585 746049 230533 227799 292985 295937 345543 334596 366718 369943 395485 402517 382237 423353 910623 948431 573317 483318 313062 306935 360988 360205 384094 391808 404285 407841 460053 460057 738082 774824 40.25 68.7 1
13:41:36 2023-10-12 364161 362846 92607 90372 138052 140080 142446 140765 121833 118292 121530 123225 138165 139263 395849 427031 1257914 1249970 484947 500105 129360 115236 122441 123834 132117 130039 126260 126927 87131 88295 299197 261445 741473 742883 230892 228568 291516 297543 344505 336618 367969 372036 396106 400120 383319 424522 907972 957547 581351 485484 313062 306222 360988 359085 386713 390092 404589 410008 459944 460730 738050 772555 40.25 68.7 1
13:41:37 2023-10-12 366234 362269 92553 90445 137432 143817 141924 140832 121547 118461 121380 123357 139892 139897 395400 425384 1254347 1236025 480827 501197 132621 114715 125570 123867 131868 130005 126085 126664 87067 88263 302168 261518 738815 747035 230104 227506 293959 295901 345023 335605 366975 369502 394293 402517 382778 423390 909296 945645 576096 480413 313062 307185 360698 360241 386581 393320 407570 410110 459908 460057 742987 774676 40.25 68.7 1
13:41:38 2023-10-12 366746 364750 92513 90442 137719 143843 141924 140266 121514 118427 121510 123357 140018 139400 395436 424066 1262965 1250258 484628 501810 132788 114748 122357 123834 131902 130005 126294 126698 87099 88263 296284 260999 740973 742883 231018 228083 292618 296519 344540 336582 368230 372036 396709 400682 383319 424522 907293 957547 572354 485484 313062 306257 360772 359662 386749 390639 403929 409972 459944 463204 736870 772518 40.25 68.7 1
13:41:39 2023-10-12 367713 364855 92425 90325 137548 143729 142360 140397 121547 118461 121414 123357 139952 139760 395122 426101 1254347 1236237 477580 501810 132570 114748 125464 124071 131935 130255 126294 126732 87131 88263 299197 261518 741618 747108 230301 227764 294201 295411 345578 338379 367269 369763 394580 401913 383101 427511 913030 948710 581351 482487 313507 309179 360808 360087 384257 393391 404213 405511 459620 458014 743998 777064 40.25 68.6 1
13:41:40 2023-10-12 365968 362269 92553 90404 137873 140044 142754 140242 121547 118427 121583 123324 139960 139602 395135 424066 1258984 1248446 484947 501810 132638 114781 122357 123867 131935 130005 126260 126698 87381 88263 299197 261482 750752 740490 231216 228278 292697 297297 343541 336346 367969 372036 396394 400736 383319 424522 906651 957547 573317 484417 313062 306008 360988 359662 386441 390604 404249 410008 459981 460730 737953 772518 40.25 68.6 1
13:41:41 2023-10-12 366746 364057 92617 90255 138101 143446 142643 140438 122188 118190 121545 123258 137973 138965 395292 430243 1248266 1238730 485256 501810 132570 115256 122291 123867 132199 130117 126260 126698 87099 88263 302168 261225 748767 749394 229782 228278 293099 297753 343471 337076 366718 369242 396430 399804 383049 423390 903806 953177 568241 477638 312494 306257 360988 358257 384400 393294 405571 410298 459944 458014 746643 772518 40.25 68.7 1
13:41:42 2023-10-12 363900 365124 92557 90445 137991 143738 142754 140242 121581 118100 121668 123324 140083 139236 395436 424012 1257914 1247523 487418 501810 132621 114748 122357 123867 131935 130255 126294 126732 87008 88444 299197 261482 739720 740490 230139 228827 292377 296555 345059 339068 367708 369943 397061 400682 383319 423920 907972 961657 566367 485242 312494 305333 360988 359976 386441 390057 404996 410080 459728 463932 739830 773858 40.25 68.7 1
13:41:43 2023-10-12 367265 361898 92903 90157 138164 141811 142710 140212 121867 117802 121753 122718 140121 138613 397977 431011 1245127 1233566 487874 501554 129186 115448 125325 124157 131868 130472 126085 126908 86884 88537 299197 263664 736465 747769 229782 228118 291728 296591 344505 334596 366167 369799 396988 400085 382237 423390 902664 951155 574707 482487 311836 306572 363030 360749 384400 392466 405571 410335 459656 458049 742801 773902 40.25 68.7 1
13:41:44 2023-10-12 363898 361221 92425 90288 137883 139825 142154 140245 121547 118066 121583 123121 139921 138744 395364 427067 1254310 1248192 484555 501810 129182 114715 122273 123834 131868 129970 126260 126664 87067 88230 299197 261409 748357 742993 230462 228242 292547 297471 344505 336582 368230 372000 396637 400049 383319 424522 909030 959167 574707 486514 313952 308524 362994 359483 386533 389844 406073 410080 459728 460659 737879 772481 40.25 68.6 1
13:41:45 2023-10-12 366746 364568 92735 90128 138041 143541 142679 143412 121716 117898 121680 122886 140247 138710 395364 427841 1245090 1233529 487382 501810 132713 115381 125500 124209 131868 130402 126139 126874 86912 88505 299197 262997 739628 747733 230068 228437 291925 297716 344469 335534 366646 369466 396358 400049 382778 423353 905005 953177 576096 480340 313952 306685 363030 359014 384364 392430 405571 410298 459944 460057 745295 773615 40.25 68.6 1
13:41:46 2023-10-12 364676 362230 92519 90288 137627 143904 142103 140703 121716 118552 121510 123192 138028 139381 394991 429792 1257578 1240533 483913 503085 129182 115315 122273 124005 131902 130221 126260 126664 87500 88505 301425 261445 744408 746640 230462 228102 294180 295092 345543 334561 367234 369799 394580 401896 383319 423390 907627 945609 572354 482489 313062 307150 360952 360169 384364 392395 404819 407805 460017 460057 741141 777064 40.25 68.7 1
13:41:47 2023-10-12 367265 361186 92519 90251 137753 143882 142350 140798 121716 118427 121549 123324 140018 139166 395728 424066 1251332 1238879 484602 501810 129186 114715 122525 124090 132299 130061 126294 126664 87533 88230 298237 260419 745650 747035 229746 228437 294697 297471 343471 336075 366940 369206 396673 401018 381865 423390 905258 953852 577486 477602 312458 306257 360988 358544 385211 393534 405571 409646 459548 459334 748034 776609 40.25 68.7 1
13:41:48 2023-10-12 366081 364312 92546 90438 137711 144144 142480 140993 121883 118538 121545 123258 140213 139493 394253 426276 1259333 1240131 481853 503231 129186 115302 122408 124143 131902 130221 126294 126698 87067 88263 299197 261518 741763 746998 230497 227729 294697 295901 345301 337314 367234 369799 394616 403119 383319 423426 911045 946982 582761 481808 313062 307185 360988 360135 384364 392395 404855 407805 460053 457979 743094 777064 40.25 68.7 1
13:41:49 2023-10-12 367782 363980 92685 90288 137839 143935 142754 140339 121716 118427 121634 123324 140116 139456 395364 424066 1250683 1238879 483913 501810 129271 114715 122441 123867 132518 130095 126327 126664 87292 88230 300171 259834 755838 747769 229746 228437 293269 297897 345899 337362 368230 368060 396358 402199 381900 425464 903769 953315 573317 479643 314845 308452 360699 359932 386605 393981 404812 408561 458041 463313 747879 772445 40.25 68.6 1
13:41:50 2023-10-12 368047 363060 92358 90255 137574 140237 141790 141026 121580 118427 121345 123357 137836 139708 395135 425269 1254347 1235321 480827 501810 132638 115222 122357 123867 132308 130005 126294 126698 87413 88505 302168 261482 745630 752140 229907 227694 294407 295901 345301 336582 367234 369170 393954 403422 382778 423390 907972 944941 574707 477566 313062 307185 360408 360459 384976 393606 404249 405475 462655 459299 740591 776475 40.25 68.6 1
13:41:51 2023-10-12 366780 361212 92519 90255 137753 144048 141924 140538 121547 118427 121549 123324 140052 139166 395086 423993 1250683 1238879 483186 501810 129448 114715 122525 123834 132332 129970 126327 126281 87565 88230 301143 260638 751728 747769 229746 228437 292334 295901 345546 338405 368009 368327 396664 402712 385496 424374 906904 958597 572354 481118 315292 306222 360988 359373 387948 394160 404849 408886 460126 462059 747173 773615 40.25 68.7 1
13:41:52 2023-10-12 369354 364714 92358 90474 137398 144149 141890 140968 121514 118673 121380 123357 138145 139629 394772 426535 1254347 1231702 480827 503231 132638 115302 122273 123867 132302 130095 126260 126698 87196 88263 296284 261554 743502 748864 229746 227729 294443 294677 345301 336075 368752 367543 394580 403403 382778 423317 909067 945645 580266 479754 313729 307650 360408 359339 386133 394160 406146 405439 462691 460659 745295 777064 40.25 68.6 1
13:41:53 2023-10-12 367119 365124 92408 90558 137608 144351 142151 140993 121681 118687 121207 123886 137939 140141 394991 424029 1263530 1246416 480745 502656 129537 115189 122610 123834 132299 130061 126683 126637 87565 88230 302568 261225 750387 743338 229746 227376 294443 295579 343506 337090 367969 369799 394267 402855 381865 424522 909904 957547 572354 481092 313062 307650 360662 358544 387294 391808 404855 405439 458543 460730 736870 774787 40.25 68.6 1
13:41:54 2023-10-12 367298 362269 92553 90507 137432 143917 142120 141026 121514 118707 121380 123357 138015 139660 395135 426606 1256129 1233492 479804 501810 132806 115222 122357 124124 131902 130221 126260 126698 87533 88537 299197 261518 740973 747072 230104 227729 294443 295865 345543 336582 367234 368651 394544 403422 383319 423390 907972 944941 577486 477530 313507 307650 360409 360207 387404 393320 407301 405331 462184 460057 744309 776290 40.25 68.7 1
13:41:55 2023-10-12 367229 364421 92486 90474 137432 143817 141924 140798 120031 118586 121345 123291 140052 139625 395400 423957 1261702 1249970 480827 501810 129364 114748 122610 123834 132299 129970 126327 126664 87228 88263 299197 261041 760960 744244 230497 227376 293959 296843 343506 338619 367969 369763 394231 400999 381900 424522 911731 959618 574707 482867 313062 308116 360988 358762 387294 392395 404855 408417 459225 461735 737953 774787 40.25 68.7 1
13:41:56 2023-10-12 366493 365083 92392 90602 137526 144027 142557 140762 121547 118625 121414 123390 138105 139725 394808 426539 1257914 1236237 481169 503231 132662 115335 122357 124242 132302 130221 126327 126908 87131 88537 300424 261518 738442 749394 230265 227729 294443 295865 345578 336582 367234 369214 394884 403435 383064 426941 910181 947366 570983 481118 313952 309834 360228 361468 385518 394160 404249 405511 462365 462660 743631 777064 40.25 68.6 1
13:41:57 2023-10-12 366746 362556 92557 90471 137718 143939 142360 141593 121514 118427 121583 123357 140121 139734 395135 424066 1262597 1249080 479731 501810 129360 115222 122525 123834 132332 130095 126711 126698 87565 88263 302168 261225 756420 743374 230462 227341 293752 296807 343506 336618 368230 369835 393990 401935 381865 424522 910623 957547 574707 481808 313062 307650 360988 358580 387294 392395 405176 408417 459585 460730 736833 774200 40.25 68.7 1
13:41:58 2023-10-12 367082 364052 92553 90463 137711 140044 143149 140859 121833 118292 121614 123258 138038 139384 395220 423885 1252185 1238879 483149 501810 132685 114748 122694 124143 132265 129970 126260 126315 87131 88650 299197 260419 743859 752140 229782 228437 293511 297753 345899 336547 366167 368651 396952 401281 381900 423317 906376 951934 577486 477530 312714 306257 360988 359421 385590 393606 404996 408742 459225 460013 748628 772481 40.25 68.7 1
13:41:59 2023-10-12 365192 363136 92653 90412 138141 143817 142623 140798 121749 118625 121583 123324 140281 139528 395400 424066 1258019 1251184 485548 501810 132662 115381 122441 124124 132174 130186 126294 126698 87131 88263 299197 261445 757715 742883 230497 228472 292618 297753 344505 336582 365903 372036 396988 400085 383319 424522 906614 957511 574533 484724 311765 306008 363030 359662 385882 390629 405999 410080 459692 463968 737995 773467 40.25 68.7 1
13:42:00 2023-10-12 366676 364093 92772 90124 138263 143781 143296 143290 121817 117999 121923 123126 138384 138740 397977 427841 1245127 1237479 488110 501810 129150 115381 125500 124157 131654 130437 126052 126908 86884 88263 299197 262961 736465 749344 229782 228792 292094 297753 344540 334596 366718 369763 396358 400049 382237 423353 902664 953177 570983 480377 315019 306720 363579 360205 384941 392430 405858 410007 462655 459334 742727 774750 40.25 68.7 1
13:42:01 2023-10-12 366227 364061 92553 90288 137745 143708 142412 140571 121514 118066 121549 123324 139858 139395 394217 424066 1258019 1248446 485293 501810 132720 114748 122441 123867 132299 129970 126294 126315 86944 88230 299197 261482 752464 742883 230497 228083 291516 297261 343541 336582 368230 372036 396952 400120 383137 424264 909067 959240 574707 484541 315366 308524 363543 359483 386569 390462 406146 411867 459981 460694 738036 774053 40.25 68.7 1
13:42:02 2023-10-12 367265 361151 92781 90099 138284 143411 142613 143416 121749 117999 121753 122919 140086 138714 395436 428086 1245127 1237117 487036 502520 132621 115414 125325 124242 131902 130255 126294 126995 86916 88295 299197 263070 737338 749124 229782 228472 292582 296937 344540 334596 369165 369799 396673 400085 382778 423390 905005 952907 572354 477674 312494 306257 363579 360169 385290 393294 405571 410335 460017 459299 742764 774237 40.25 68.7 1
13:42:03 2023-10-12 364934 362813 92784 90276 137883 143917 142350 140605 121716 118100 121668 123324 140281 139395 395400 426465 1259703 1252036 486039 501810 129182 115414 122441 124124 132117 130255 126294 126908 87228 88537 296284 261518 744518 744354 230932 228741 292370 297185 347615 336983 368186 369763 395306 399942 384369 424374 906577 957547 574707 484724 312731 309397 363030 359373 386713 391808 404891 410152 459944 460730 737393 773688 40.25 68.7 1
13:42:04 2023-10-12 367005 362009 92681 90288 137749 143847 142428 140798 121581 118427 121380 123324 140086 139395 396848 425963 1245127 1237117 485168 501810 132806 115381 122357 124038 131868 130221 126260 126698 86976 88263 299197 261518 737761 747769 230104 228472 293511 297897 343506 335605 367269 369799 396952 400120 381597 423390 905295 946579 576096 477638 314845 306720 360988 358544 384976 393606 405571 410007 459656 462676 748029 773467 40.25 68.7 1
13:42:05 2023-10-12 365156 362702 92546 90376 137810 144215 142951 140859 121883 118393 121380 123179 140019 139703 397694 426808 1257021 1238249 481853 501127 129537 115302 122273 124071 131902 130341 126260 126698 87067 88295 300171 261482 740428 746542 230497 227729 293546 297059 345578 334561 366718 369871 394616 402517 382237 423390 909260 948431 574707 483318 313507 306970 360988 360205 385486 391808 404855 407841 462655 458014 737990 777064 40.25 68.7 1
13:42:06 2023-10-12 366227 360965 92685 90099 138217 143499 143050 143529 121749 117917 121753 123113 140189 138783 395122 427876 1245127 1231133 488147 502875 132351 115448 125500 124276 131745 130410 126173 127117 86884 88505 297275 263070 736594 748701 229782 228472 292377 297789 345023 335569 366975 369799 396988 400120 382237 423390 905005 956510 569612 480822 314845 309178 362994 358436 385104 393391 405460 410116 459728 460057 742471 774324 40.25 68.7 1
13:42:07 2023-10-12 365192 364093 92483 90438 137710 143847 141924 141069 121547 118470 121510 123324 140052 139430 394808 428505 1257021 1239762 481169 501810 132662 114748 122357 123867 131935 130221 126294 126698 87164 88295 301425 261590 741579 746113 230533 227799 292780 297669 345543 334596 367269 369907 395207 402517 383049 423426 911915 947725 573317 483281 313062 310004 360988 360205 384364 392395 404855 408417 459764 458014 739656 776512 40.25 68.7 1
13:42:08 2023-10-12 366746 364344 92681 90131 138109 143042 142581 143481 121783 118032 121583 122919 140149 138714 394844 428037 1245127 1233566 487418 501810 132535 115381 125413 124157 131778 130255 125878 126908 86916 88295 296891 263070 736594 747769 229782 228437 292405 297176 347369 338619 369276 369062 396808 399978 384950 426637 907588 953779 576096 477566 312494 306222 360988 358293 385554 393570 405571 409031 460453 459913 748683 772518 40.25 68.7 1
13:42:09 2023-10-12 365968 361221 92425 90321 137471 143917 141924 140765 121547 118461 121380 123324 139858 139395 394253 425335 1254347 1238879 482265 501810 132806 114748 125517 123867 131902 130130 126173 126698 86884 88263 299197 261518 752090 744845 230497 228083 293546 295937 345578 334561 366718 371768 394616 402199 382778 423390 909941 949043 576096 477638 313062 307685 360988 360495 384400 393606 404285 405475 459656 458014 743669 778301 40.25 68.7 1
13:42:10 2023-10-12 365566 364866 92546 90438 137849 143812 142754 140665 121917 118456 121495 123258 138084 139342 394253 424066 1258948 1250258 484445 501810 132621 114715 122357 124143 131935 130130 126294 126315 86916 88263 295177 261482 739290 740490 230533 228472 292618 297507 344505 336582 368230 372036 396988 400120 383319 424522 907293 957547 574707 484760 313507 306681 363030 359698 386713 390057 403041 410008 459656 460730 737990 772518 40.25 68.7 1
13:42:11 2023-10-12 364125 362591 92553 90288 137522 143795 142557 140145 121514 118066 121380 123324 139926 139266 394253 429322 1254347 1240645 482538 501810 132248 115448 125256 124242 131079 130562 125844 127117 86884 88295 296891 262852 732509 746160 230497 227799 293546 295937 345301 334525 366167 369907 395207 402517 381087 423390 908310 948431 573317 483026 313952 309397 360736 360461 384833 391081 407301 408597 464063 460021 737769 776879 40.25 68.7 1
13:42:12 2023-10-12 363868 361186 92681 90255 137909 139878 142182 140311 121716 118032 121583 123121 140184 139062 395436 424008 1254347 1246416 486384 501810 132638 114748 122273 123867 131902 130095 126294 126698 87008 88263 298461 261518 756585 742993 230139 228508 292618 296699 344782 336618 367969 372820 397025 400682 383319 424522 906614 959167 566367 484760 312494 306536 363030 359698 386749 390057 405571 410298 460053 460694 740088 774324 40.25 68.7 1
13:42:13 2023-10-12 366741 362234 92425 90445 137432 143917 141924 141059 121547 118625 121414 123357 140097 139562 394253 426008 1254347 1237117 480984 501810 132797 114715 122273 123867 131902 130221 126440 126698 87008 88263 299197 261518 738960 747035 230508 227729 294692 295901 345059 337662 370326 369546 394365 402374 383283 427585 910181 947366 567727 483174 313729 307650 360988 360495 384400 392109 407806 408597 460017 460057 742568 774860 40.25 68.7 1
13:42:14 2023-10-12 364777 364866 92617 90288 137753 143716 142384 140571 121736 118066 121583 123324 140052 139166 394844 424066 1257914 1244869 485190 501810 132604 115222 122618 123901 132117 130255 126294 126698 87131 88295 299197 261482 741901 742357 230533 228472 292618 296519 345039 336618 367969 369943 396952 400120 383319 424250 911566 958903 580266 484760 313952 305333 360988 359698 386713 390057 405571 410008 459981 460730 738216 772518 40.25 68.7 1
13:42:15 2023-10-12 364374 361186 92425 90284 137849 143681 142252 140571 119999 118066 121414 123324 139858 139166 394253 429832 1257641 1238283 483569 501810 132162 115448 125291 124242 131112 130562 125757 127212 87035 88650 299197 262671 737579 747108 230391 228137 292994 297477 347788 337662 370326 369799 394580 402553 383049 426112 909149 944941 566870 481468 313026 307220 360483 360605 384094 393329 404855 407841 460089 459841 738425 774399 40.25 68.7 1
13:42:16 2023-10-12 364161 364344 92681 90288 137570 143677 142252 140266 121547 118066 121583 123206 139955 139171 395122 424066 1257914 1248446 485965 501810 132570 114748 122240 123867 131902 130221 126294 126732 87008 88263 300171 261482 739166 741832 230139 228827 292413 297897 344576 336618 368230 372036 397061 400718 383319 424522 906614 960297 567757 484760 311836 305333 363030 359411 386461 390355 405637 410152 459872 460623 739978 773467 40.25 68.7 1
13:42:17 2023-10-12 366676 363836 92708 90255 137982 143594 142951 143516 122222 117796 121668 122516 140222 138324 394253 427876 1249118 1233603 486654 501810 132621 114748 125325 124273 131868 130255 126085 126698 86916 88263 299197 261518 741708 747108 229782 228472 292370 297789 343506 334631 366682 369242 396394 400120 383049 423390 902664 951155 574707 477674 311836 306257 363066 359373 384670 392430 405571 410335 459981 458049 741383 774237 40.25 68.7 1
13:42:18 2023-10-12 363057 361217 92685 90255 137918 143681 142384 140408 121581 118032 121583 123154 140052 138938 395400 424603 1257021 1246416 485278 501810 132788 114748 122273 123867 131902 130130 126294 126732 87008 88263 299197 261229 745879 742883 230301 228508 291516 297297 344540 336582 367969 372036 396736 400714 383137 424300 908884 960187 567757 484614 313952 308524 362740 360025 387258 390057 405858 410298 460053 463641 740181 773615 40.25 68.7 1
13:42:19 2023-10-12 367005 361186 92681 90131 138440 144303 142713 143481 121783 117836 121753 122886 140086 138482 394289 428779 1245127 1233566 487492 500105 132535 115414 125325 124276 131902 130562 125878 127049 86820 88537 299197 263033 736076 747733 229746 228923 292137 296901 345023 335534 366682 369763 396664 400085 382201 423353 905005 952502 572354 480377 311801 305973 363030 360749 385518 392395 405874 410298 462691 459299 742727 773615 40.25 68.7 1
13:42:20 2023-10-12 363857 361181 92681 90255 137849 143646 142350 140538 121716 118032 121549 123173 140018 139089 395400 424079 1254347 1249080 485293 501481 132806 115335 122357 124038 132299 130221 126260 126664 87131 88505 299197 261229 746748 741319 230967 228795 292476 297007 346878 337492 368679 369727 394436 400540 384406 424522 907936 957547 575749 486627 313062 307185 360988 359626 387294 392252 407153 409031 459872 460730 735789 773615 40.25 68.7 1
13:42:21 2023-10-12 367265 364859 92617 90412 137743 144197 142655 140242 121682 118393 121753 123291 139994 139249 395086 426465 1248668 1237117 485293 501810 132535 115189 122273 124038 131902 130221 126260 126698 87067 88505 302168 261445 743105 747769 229782 228437 292653 297753 344505 337625 366975 369763 396673 400085 382778 423390 903732 952502 574707 477638 312275 306292 363030 359339 384941 392109 405925 410043 459692 462478 744799 773467 40.25 68.7 1
13:42:22 2023-10-12 364349 364608 92681 90288 137849 143716 142350 140571 121716 118427 121753 123324 140149 139166 395086 424066 1257914 1249970 483812 501554 129448 115282 122610 124143 132108 130082 126192 126597 87315 88529 299197 261301 741800 741623 231018 228083 292618 296973 346878 339579 367969 369799 394267 400718 381900 424264 911915 958903 574707 483245 313062 308116 360988 359940 386749 392395 405461 409031 459225 460730 736663 774787 40.25 68.7 1
13:42:23 2023-10-12 367247 362261 92553 90416 137849 140061 142103 140250 121514 118066 121380 123324 140022 139166 394808 424066 1250443 1237998 483913 501810 132754 115222 122357 123834 131902 130221 126294 126664 87008 88263 299197 260638 746743 747769 229746 228437 292334 297753 343506 335569 366940 369799 396394 400049 383319 426829 906413 953632 574707 482339 314845 309178 363030 359194 384797 392252 404518 410262 459908 459334 741383 773773 40.25 68.7 1
13:42:24 2023-10-12 365083 364859 92490 90255 137445 143904 141907 140940 121749 118427 121549 123324 137919 139298 394217 426200 1254347 1240645 481853 501810 132720 114715 122357 123867 132083 130221 126260 126698 87008 88263 296284 261482 741157 744461 230533 228083 292370 296354 345578 337589 366682 369907 395485 402517 381662 423353 911915 948395 571927 483318 313507 308343 360988 360195 384364 391223 404285 408417 459656 460057 739383 777064 40.25 68.7 1
13:42:25 2023-10-12 366222 363789 92685 90160 138118 143507 142661 143481 121749 117883 121753 122685 140086 138448 395122 429085 1245127 1233566 488294 502520 132467 115414 125413 124242 131835 130255 126052 126908 86852 88505 299197 263591 734736 747204 230214 228901 292334 297176 345472 337205 369276 369618 396880 400504 382056 426637 906867 951155 572354 480413 313952 308452 363543 360425 384941 392430 405571 410335 463418 459299 744946 774787 40.25 68.7 1
13:42:26 2023-10-12 364125 362556 92553 90288 137657 143847 141924 140798 121514 118066 121583 123324 140052 139166 394808 429756 1257021 1239200 483569 501810 132306 115414 125291 124242 131079 130562 125878 127117 87381 88537 299197 261373 732727 745222 230533 228118 294697 295901 345301 334561 366940 369907 395800 403422 382201 423390 909941 948395 574707 483281 313507 307150 360988 360785 384094 391223 404213 407805 463418 459877 739210 777717 40.25 68.7 1
13:42:27 2023-10-12 367000 361151 92681 90193 138371 141477 142812 143281 121783 117802 121753 122886 140086 138482 395400 428859 1245127 1235321 488184 502875 132621 115633 122441 124452 132137 130375 126125 126982 87408 88593 299197 263260 738830 748701 230123 228297 292102 297897 345023 335569 366718 369691 396988 400384 382237 423353 905080 952283 574707 480413 312494 306257 363030 360713 384670 392430 405571 410298 462691 459334 741676 773651 40.25 68.7 1
13:42:28 2023-10-12 364161 364613 92553 90255 137760 143895 142655 140339 121514 118100 121380 123324 139998 139364 394808 429080 1254347 1240370 482316 501810 132432 115414 125500 124242 131920 130653 126052 126995 87067 88537 297275 261518 745273 743410 231018 227694 293923 295937 345543 334525 366975 369871 395485 402517 382237 423390 909067 948637 580092 483710 313952 310053 360880 360605 384257 391666 407301 408272 463164 460021 740265 774787 40.25 68.7 1
13:42:29 2023-10-12 363575 361186 92553 90372 138570 143646 142350 140571 121631 118066 121510 123159 140052 139035 395135 424008 1254347 1248192 484481 501810 132797 114748 122441 123834 132125 130005 126173 126664 87533 88295 299197 261482 740599 742357 230497 228472 292582 297753 344540 336618 368230 372561 396988 401053 383319 424522 906614 957547 573317 484760 313952 306008 363030 360205 386713 390057 403644 410298 459981 460694 737953 772518 40.25 68.7 1
13:42:30 2023-10-12 365698 361217 92392 90288 137432 143817 141790 140571 121547 118427 121583 123357 139858 139395 394253 425901 1254347 1238879 481853 502875 132570 114748 122357 123867 131868 130221 126294 126577 87229 88263 299197 261482 746625 745549 230497 227764 293511 296131 347861 339098 370252 369618 394436 403031 383210 426941 907789 947366 576096 480340 313803 307220 360952 360495 387129 394160 404819 407805 460053 458014 742047 778169 40.25 68.7 1
13:42:31 2023-10-12 365968 364859 92617 90292 137849 143677 142154 140459 121547 118427 121583 123324 139955 139435 394253 424066 1258056 1249970 480716 501810 132806 114748 122441 123901 132518 130221 126327 126698 87379 88263 296509 260858 742489 742700 231216 227729 293511 297716 343506 336653 368230 369907 394616 400120 381900 424522 910398 958939 574707 484344 313062 307650 360988 358257 386713 392430 404891 409067 459225 460730 737106 776609 40.25 68.7 1
13:42:32 2023-10-12 364374 363727 92392 90288 137432 143747 141924 140605 121547 118066 121380 123291 139955 139166 394217 427894 1254347 1239762 482538 501810 132437 115222 125395 123867 131868 130159 126091 126758 87342 88617 299197 261409 742856 744735 230356 227943 293781 296174 347861 336582 367269 369763 394616 403119 383247 423426 909030 945645 584170 477638 313396 307220 360952 360205 384976 394160 404855 407841 460053 458049 742047 776512 40.25 68.7 1
13:42:33 2023-10-12 366213 361177 92553 90288 137432 143917 141924 140538 121547 118100 121380 123291 140018 139395 395135 424066 1258808 1249080 480827 501455 129473 114715 122441 123834 132299 130005 126294 126698 87370 88230 298963 260638 748474 744574 230856 227376 293284 297297 343471 336582 367969 369907 394580 399854 380795 424522 906651 957547 574707 484724 313507 309834 360808 359375 386461 392252 408170 409537 459440 463968 735568 774399 40.25 68.7 1
13:42:34 2023-10-12 362699 361212 92392 90288 137424 143847 141924 140571 121514 118066 121380 123206 139858 139201 396848 431316 1258437 1241903 483188 501700 132513 115381 122107 124519 131769 130263 126038 126874 87413 88263 299197 261482 735674 747108 230497 227729 292929 296390 345059 337625 369276 369907 395207 403386 382237 423390 906339 948395 574707 483318 313062 306720 360988 360241 384058 391223 404249 408454 463709 459334 738041 776512 40.25 68.7 1
13:42:35 2023-10-12 363861 363466 92617 90255 137779 143703 142201 140154 121547 118066 121380 123088 140086 138744 395122 424008 1254347 1247303 486002 501810 132570 114748 122273 123867 132393 130130 126294 126348 87196 88263 300424 261482 741579 741832 230497 228472 291925 297507 345059 336618 368046 371782 396736 400433 383283 424411 907588 960151 574707 484541 313952 308524 363030 359050 386749 390914 406146 410080 459872 460694 740265 772555 40.25 68.7 1
13:42:36 2023-10-12 366227 362958 92681 90099 138153 143411 142759 143212 121699 117639 121753 122516 140091 138255 395171 427841 1245127 1233566 487529 501810 132409 115222 125500 124038 131778 130255 126085 127029 87261 88537 299197 263478 734749 747769 230104 228472 292392 296973 345543 334596 366167 369799 397025 400875 381662 422983 904361 951155 572354 480377 313952 305794 363579 360749 384400 392430 405571 410335 463381 458014 742202 774787 40.25 68.7 1
13:42:37 2023-10-12 363530 361186 92553 90123 137883 143511 142350 143351 121547 118032 121668 123121 140184 138744 395171 424083 1254347 1246416 485204 501810 132621 114715 125464 124038 131902 130130 126294 126698 87473 88557 299197 261265 740056 740380 230391 228687 291956 297363 346878 336948 368716 371854 395764 400768 381329 424559 909024 959618 574707 484724 313507 306720 363030 359519 387294 391223 404855 410298 459981 460730 737953 772555 40.25 68.7 1
13:42:38 2023-10-12 366477 361221 92553 90288 137735 143538 142360 139952 121514 118066 121493 123206 139935 139240 395122 425234 1245127 1235358 485929 501810 132621 114748 125395 124124 132324 130221 126206 126698 87067 88295 297275 261482 738864 751071 229782 228472 292378 297753 343506 335569 367041 369242 396394 399804 380759 423426 902664 946579 570983 477638 312714 306292 360988 358293 387129 393008 405350 410043 459800 460057 745183 774399 40.25 68.7 1
13:42:39 2023-10-12 360587 361177 92729 90255 138102 143446 142623 143551 121631 118032 121583 122952 139989 138710 395400 424008 1254347 1251309 487335 501554 129448 115348 122441 124143 132232 130082 126159 126597 87067 88440 296284 261445 744338 741832 230139 228191 292370 297261 345023 336582 365867 372036 396916 401035 380759 424559 906614 960297 574707 484038 313989 305759 363030 359698 386749 390021 406146 410335 459981 460730 738216 772518 40.25 68.7 1
13:42:40 2023-10-12 366231 361151 92681 90099 138240 143346 143093 143481 121783 117836 122042 122919 140121 138579 397694 427845 1245127 1232652 487492 501810 129513 115256 125325 124038 131868 130255 126085 126908 86852 88537 299197 263033 736205 746640 229782 228472 292653 297789 344540 335569 366167 369799 396952 400397 381947 426829 905769 952429 574707 481802 315516 308524 364057 360605 385104 392430 405858 409970 462728 459369 745467 774200 40.25 68.7 1
13:42:41 2023-10-12 364676 362556 92559 90288 137638 140071 142252 140405 121547 118066 121414 123324 140097 139166 394253 428779 1254347 1239200 482538 501810 132283 115414 125291 124071 131112 130290 125878 126908 87099 88263 299197 261518 734613 745317 230533 227764 293511 295371 345336 334561 369202 369943 395764 402553 382237 423390 909978 948126 572354 484381 313062 306755 360988 359698 384712 391259 404249 407805 462691 457979 737990 774787 40.25 68.7 1
13:42:42 2023-10-12 367000 361186 92844 90103 138144 143346 142845 143281 121749 117836 121668 122802 140121 138482 394844 427876 1245127 1236237 487529 501810 132317 115414 125291 124157 131654 130255 126294 126995 86884 88537 299197 262961 746148 746578 230214 228581 292031 297644 346878 335969 369018 369618 396529 399942 384406 423390 902701 946313 576096 482487 312749 306222 360988 358292 385326 393329 404738 410008 459585 459334 744418 772518 40.25 68.7 1
13:42:43 2023-10-12 364414 361177 92425 90288 137760 143738 142182 140339 121514 118066 121414 123239 139939 139279 394253 425269 1254347 1235649 481853 501810 132535 114715 122309 123801 131902 130186 126226 126664 87008 88686 299197 261445 754084 746049 230497 227729 293923 295901 345543 334561 367234 369871 395414 402517 382201 423390 910586 948358 565499 483281 313952 307114 360988 360459 384058 391188 407732 410694 463055 462348 737769 774639 40.25 68.7 1
13:42:44 2023-10-12 365934 361151 92681 90103 138418 143411 142951 143516 121884 117768 121753 122853 140133 138499 394217 427841 1245127 1233529 487382 502228 129182 115520 122441 124452 131802 130263 126038 126982 87067 88864 309602 263223 734259 749344 230033 228437 291693 297753 345023 337625 366646 369691 396952 400085 382201 426941 903990 951155 574707 477638 313989 306222 363030 360459 384364 392359 405571 410335 462691 460427 741640 773615 40.25 68.7 1
13:42:45 2023-10-12 363832 361151 92653 90255 137398 143646 141890 140408 121480 118032 121311 123291 138111 139166 394217 429085 1254347 1240962 482538 501028 132272 115381 125396 124242 131046 130221 125810 126995 86884 88505 299197 261337 733485 744719 230462 227729 292334 296318 345265 334525 369165 369871 395764 402517 381931 423353 911731 949749 573317 485242 313952 309397 360844 360279 384804 391010 407264 408849 463636 459334 737485 776475 40.25 68.7 1
13:42:46 2023-10-12 366227 361151 92672 90066 138101 143511 142824 143481 121749 117763 121680 122924 138289 138432 395256 427698 1246490 1237177 487373 501627 129150 115348 122291 124209 131835 130250 126052 126846 87067 88230 299197 261482 739742 748664 230053 228706 294490 297536 345899 336582 366682 368615 396673 400999 382436 423353 906370 951407 577486 479606 313952 306222 360988 358508 385518 393570 404996 409031 458543 459978 744946 773185 40.25 68.7 1
13:42:47 2023-10-12 366885 362234 92392 90288 137713 143992 142360 140780 121480 118066 120973 123291 137672 139435 393904 427489 1254310 1237117 479804 501810 132593 114715 125570 124090 131902 130186 126260 126698 86976 88230 300171 261482 740428 745549 230497 228156 293916 296685 348107 337184 369276 368507 394436 402940 383210 426941 909141 945572 570983 481192 313729 310273 360373 360569 385554 394124 404213 405439 459728 459949 740591 774824 40.25 68.7 1
13:42:48 2023-10-12 365959 361181 92358 90415 137398 143882 141890 140571 121446 118393 121008 123291 137591 139395 394181 423993 1261494 1248192 479422 501419 132713 114748 122525 123867 132490 129970 126294 126577 87099 88230 299197 261005 748006 743338 230462 227376 293959 297225 343471 337090 367969 369605 394231 400963 381597 424522 907936 956376 574707 481808 313062 309762 360988 358580 387294 392359 405461 408706 459872 463896 737106 776075 40.25 68.7 1
13:42:50 2023-10-12 367044 361221 92392 90541 137389 144018 141890 141026 121480 118427 121008 123357 137591 139493 393868 425269 1254347 1232615 480896 501810 129182 115302 122441 124452 132166 129978 126091 126846 87196 88407 299197 261373 743152 749233 230123 227943 294300 295507 345543 336618 366682 369497 394884 403579 383319 423390 907862 945804 572354 477530 313952 309288 360408 360459 386677 394437 404213 405475 462655 460336 742764 777717 40.25 68.7 1
13:42:51 2023-10-12 366222 362225 92392 90507 137398 144018 141890 140893 121480 118427 121008 123357 137591 139660 394181 423669 1262597 1248192 479768 501810 129360 114748 122525 123834 132299 129970 126327 126281 87099 88230 302568 260638 759231 744992 229746 227341 294443 296031 343471 337326 367708 369799 394267 401281 381900 424522 909260 957511 572354 483174 313729 310054 360663 358941 387150 392252 407880 408236 461360 464953 735605 774713 40.25 68.7 1
13:42:52 2023-10-12 367265 361177 92486 90474 137394 143917 141924 140765 121514 118427 121345 123324 137919 139381 396848 428203 1259333 1237479 479694 501664 129186 115315 122441 124143 132199 130047 126226 126698 87099 88230 296891 261265 739518 746431 230427 227729 293959 295901 347861 336582 368752 368615 394544 403686 383049 423353 907899 944941 573724 479754 313952 309288 360118 360205 386713 394437 406146 405475 459764 460659 742727 777064 40.25 68.7 1
13:42:53 2023-10-12 366476 361212 92358 90288 137492 143939 142163 140339 121480 118461 121008 123357 137672 139716 394217 424029 1261702 1246416 479459 501810 129271 114715 122525 123801 132299 129970 126294 126281 87196 88230 298237 260602 742829 744464 229782 227341 293959 296562 343471 339579 368009 369317 394293 401138 384950 424374 909113 960241 574707 482487 313062 309288 360952 358508 386713 391808 408170 408670 459189 461376 735752 774324 40.25 68.7 1
13:42:54 2023-10-12 367786 363136 92392 90255 137522 143799 142754 140300 121514 118393 121549 123291 140015 139227 394217 424029 1250443 1237998 483913 501810 132627 114715 122441 123867 131902 130005 126260 126281 87131 88230 295177 260200 743295 747733 229746 228632 293511 297716 343471 335569 366975 369763 396952 400085 383862 423390 903978 952502 576096 477602 312714 306572 360988 358580 384400 393606 405571 409972 460126 459299 744946 772481 40.25 68.7 1
13:42:55 2023-10-12 364928 361186 92553 90288 137623 143646 141924 140408 121514 118066 121583 123324 138049 139395 394217 424066 1258808 1249080 480412 501455 132570 114715 122357 123834 131935 130186 126294 126758 87434 88617 295177 261193 758347 745102 231109 227624 293021 297500 346878 337457 368119 369763 393990 401352 382436 424522 912133 958903 579942 481092 313062 309324 360808 358544 387294 392430 405140 407805 460779 462059 735881 774750 40.25 68.7 1
13:42:56 2023-10-12 367265 363793 92455 90255 137462 143712 142104 140317 121514 118032 121549 123291 137728 138942 394253 424029 1250443 1237117 483673 501773 132604 114715 122273 123834 131902 129755 126792 126281 87164 88230 296509 259834 741136 747733 229782 228437 292780 297716 343471 336075 366940 369208 396673 400085 381597 423390 903942 953177 576096 477566 312714 306222 360988 358293 387129 393056 405313 409537 459081 460057 742361 774399 40.25 68.7 1
13:42:57 2023-10-12 363566 361186 92617 90306 137909 143708 142300 140250 121631 118032 121549 123206 140018 138938 395122 426465 1258437 1251309 487021 501554 129271 115315 122441 124143 132199 130013 126159 126738 87131 88407 299197 261445 741348 741832 230856 228511 292334 297680 344505 336618 368230 372039 396736 400085 383319 424522 905936 958342 574707 484724 313507 306536 363030 359626 386713 390604 403893 410298 459944 460730 738027 773185 40.25 68.7 1
13:42:58 2023-10-12 366732 361142 92681 90099 138231 143211 142661 143281 121716 117999 121753 122886 140158 138710 394808 427769 1245090 1233566 488184 501810 132501 115381 122365 124157 131868 130221 126173 126874 86976 88263 300424 261518 739091 747769 230104 228827 292618 296937 344505 334596 366718 369763 395512 400397 382523 426829 904931 952393 572354 481802 313915 309397 364057 360025 384527 393222 405571 410298 460017 459877 745975 773578 40.25 68.7 1
13:42:59 2023-10-12 362772 361142 92519 90255 137745 139878 142446 140472 119782 118190 121530 123192 137973 138931 394664 423957 1257578 1248043 483913 501455 132621 114715 122273 124247 131902 130061 126226 126664 86976 88230 292481 261337 740723 739406 231180 228278 293871 297507 344469 336582 368230 372036 396673 400682 383319 424522 906577 956122 574707 484724 313729 306644 363030 359626 386713 390057 404213 410298 461434 460694 737393 772518 40.25 68.7 1
13:43:00 2023-10-12 366486 361111 92685 90222 138109 143411 142581 143351 121631 117917 121583 122919 140086 138710 395122 427263 1244207 1235321 488568 501810 132621 115414 125500 124038 131745 130221 126225 126908 87131 88537 300424 261518 739221 749233 230214 228706 292511 297897 346878 336440 369276 370765 396493 400504 385223 423390 905258 951934 577486 481765 314845 306222 360988 358580 385247 393609 405313 409031 461143 459369 746040 772481 40.25 68.7 1
13:43:01 2023-10-12 365192 364087 92392 90288 137623 143812 141756 140459 121514 118066 121380 123357 139921 139400 394181 424936 1254347 1238879 481169 501810 132621 114748 122441 123834 132125 130221 126173 126698 87008 88263 296891 261482 739456 745549 230497 227764 294201 296562 345543 335569 367269 369871 394580 402553 383319 423426 909941 947019 571927 482526 313507 309033 360988 360495 384094 392430 407806 410402 462598 459877 740540 774639 40.25 68.7 1
13:43:02 2023-10-12 366293 361111 92553 90288 137883 143646 142350 140209 121547 118032 121380 123206 140018 139166 395400 428772 1245090 1233603 486999 501554 129182 115633 122441 124247 132125 130298 126159 126894 87099 88561 299811 261373 739351 747035 229746 228472 292780 297753 345790 336476 367198 369170 396709 400718 382472 426334 905295 953852 572354 477566 312714 306608 360988 358544 385554 393606 404996 408706 460126 460013 746077 772481 40.25 68.7 1
13:43:03 2023-10-12 366222 361177 92392 90288 137432 143716 141890 140571 121514 118393 121042 123324 137739 139395 394217 425238 1254347 1237117 479132 501810 132662 115222 122324 123834 131902 130005 126260 126315 86766 88263 296284 261518 738690 746640 230178 227729 293994 295092 345543 335569 367269 369835 394580 402517 383319 423462 911444 947927 571839 482416 312878 307544 360844 360605 384221 392252 408170 408236 460053 458014 741141 774824 40.25 68.7 1
13:43:04 2023-10-12 367005 361106 92392 90259 137428 143646 141890 140408 121480 118354 121510 123159 137836 139739 394942 423885 1248557 1238362 483801 501395 129186 114715 122441 124038 131868 130005 126260 126845 87466 88263 299197 260236 742060 747035 229801 228472 293064 297716 345899 336582 366167 368687 396106 400999 381900 423390 902701 953177 569612 477530 312494 306257 360988 358544 385554 393606 405587 408742 459225 459334 744836 771934 40.25 68.7 1
13:43:05 2023-10-12 366476 361212 92425 90288 137518 143992 142360 140339 121480 118066 121042 123357 137672 139253 393904 425234 1257021 1236025 479804 501810 132535 114748 122357 123867 131902 130039 126173 126698 86884 88263 299197 261265 742149 745549 230462 227519 293916 296102 347861 336476 370326 369062 394472 403543 383247 426941 910435 945609 578876 477566 313729 307900 360409 359917 386097 394437 404249 405511 464100 459588 740591 774824 40.25 68.7 1
13:43:06 2023-10-12 366899 363071 92419 90314 137650 143943 142249 140505 121799 118258 121410 123291 138015 139166 394808 424066 1251827 1237998 482844 501455 132788 114715 122610 124482 132117 129789 126327 126281 87164 88198 298237 259651 745302 747733 229746 228437 292334 296562 343471 336346 366682 368687 396673 400120 381900 423390 904618 946579 576096 477566 312714 306257 360988 358544 385554 393606 405571 409031 459225 459841 742507 772481 40.25 68.7 1
13:43:07 2023-10-12 366563 361217 92421 90288 137432 143817 141995 140175 121430 118100 121042 123291 137591 139175 394181 425234 1254347 1237117 481169 501541 132535 114748 122610 124247 132166 130159 126474 127117 87131 88561 299197 261373 739767 745791 230876 228102 293155 296562 345336 334631 367269 369546 395247 402481 383319 423426 907972 947256 574707 482562 313062 306935 360988 360205 384364 392119 404819 407841 460053 458014 738082 774824 40.25 68.7 1
13:43:08 2023-10-12 363316 361146 92392 90255 137883 143743 142501 140079 121514 118066 121380 123121 139824 139070 394217 424066 1257021 1248192 483913 501064 132535 114748 122291 123834 131868 130005 126052 126698 86916 88263 299197 260927 752214 741832 231054 228118 291516 297753 346597 336618 367969 369871 394580 400682 381329 424522 907972 957547 572354 485242 313729 310053 363148 358977 387150 392252 408170 409790 459728 462987 737106 773615 40.25 68.7 1
13:43:09 2023-10-12 362735 361177 92392 90259 137428 143716 141924 140571 121514 118066 121414 123206 138062 139187 396848 430097 1257194 1236968 479694 501664 129009 115348 122441 124385 132199 130061 126294 126348 86912 88230 299197 261265 743152 744808 230533 227799 294692 296066 345436 334596 366975 369871 394616 402517 383049 423390 907972 946350 571927 483281 313507 306935 360988 360241 384364 391844 404855 407841 460089 458014 737995 774824 40.25 68.7 1
13:43:10 2023-10-12 363893 361142 92553 90193 137657 143446 141924 143351 121514 117999 121042 123121 139955 139271 394253 424066 1254310 1246416 483113 502606 132621 114682 122342 123867 131902 130095 126294 126630 86916 88230 299197 261445 739518 738325 230497 228923 291445 297297 347615 339098 368046 369655 394776 400540 384406 424448 908959 958597 574707 484994 313062 306257 360988 359662 387330 391524 405268 410262 459944 460765 735789 773504 40.25 68.7 1
13:43:11 2023-10-12 363907 364613 92446 90529 137507 144144 142151 140732 121715 118292 121410 123225 137973 139408 393591 425269 1254347 1238879 481289 501018 132621 114715 125517 123867 132125 129978 126091 126315 86916 88263 299197 261518 742776 743753 230533 228156 293511 295722 345301 334561 366682 372036 395485 402836 382237 423390 909296 948431 573317 484052 313507 306970 360988 360495 384400 391223 405962 408742 464036 459334 737953 777064 40.25 68.7 1
13:43:12 2023-10-12 362699 360957 92553 90160 137883 143546 142350 143351 121547 118104 121583 122919 140086 138744 394253 424008 1254347 1246416 485965 501810 132621 114715 122357 123834 132125 130005 126091 126671 87375 88617 296284 261337 739684 741576 230391 228651 292440 297363 346878 337704 368230 372036 395764 400718 384259 424300 907628 957547 574707 484760 313952 309360 363066 359662 386749 391223 404855 410298 459944 460765 736962 772555 40.25 68.7 1
13:43:13 2023-10-12 366236 361142 92617 90321 137883 143646 142350 143481 121514 118066 121380 123206 139858 139089 394253 426539 1245127 1235358 487345 500773 132409 115222 125360 124157 131868 130221 126173 126698 87008 88263 299197 261518 739091 747769 229817 228191 293546 296973 343541 335569 367269 369799 396709 399804 383319 423426 905005 952502 573317 482487 311836 309397 362885 359375 384996 393463 404591 410189 459800 462660 745370 774399 40.25 68.7 1
13:43:14 2023-10-12 363062 361151 92553 90255 137866 143446 142350 143481 121547 118032 121668 122919 140052 138744 394217 426283 1257541 1249523 486678 501309 129182 114682 122525 124143 132232 130082 126192 126738 87413 88263 299197 261445 739642 740197 230391 228792 292377 296483 344540 336653 368193 372036 397061 401316 383319 424522 905295 960297 573317 484551 312494 306789 363030 359698 386749 390639 404996 410298 460017 460765 740088 773651 40.25 68.7 1
13:43:15 2023-10-12 366222 363502 92617 90193 138109 143446 142614 143481 121665 117802 121753 122802 140086 138386 394253 427845 1245127 1232652 487602 501455 132375 115335 125395 124038 131868 130255 125878 126732 86852 88569 296284 263591 735286 746468 230301 228472 291728 297753 345578 337112 366131 369546 396772 400433 381640 426334 906296 948285 574707 482487 313952 306789 363543 360425 384976 392430 405571 410335 463964 459978 744909 774787 40.25 68.7 1
13:43:16 2023-10-12 363062 363030 92557 90343 138138 141582 143149 139946 121783 117898 121564 123022 138234 138675 394664 427031 1254347 1246416 485621 501810 132570 115282 125570 124038 131902 130221 126173 126698 87434 88650 298461 261482 756788 741832 230301 228827 292618 296699 345059 339308 367708 372036 397061 401035 383319 423920 907936 960297 567757 484381 312749 305333 360988 360229 386749 390092 404996 410298 460089 460730 740088 772011 40.15 68.7 1
13:43:17 2023-10-12 366476 360898 92617 90255 137982 143672 142754 143316 121581 117917 121583 122886 140045 138432 393627 427841 1245127 1230028 487602 499957 132409 115256 125465 124276 131687 130255 126085 126908 86820 88650 296284 263523 734285 749344 230123 228651 291960 297536 348354 337662 370326 369582 396772 400049 383319 423353 905005 953779 569612 482033 312458 306572 363030 359375 387129 392430 405571 410298 461434 459299 740261 773697 40.25 68.7 1
13:43:18 2023-10-12 363943 364093 92517 90310 137677 140218 142316 140538 121514 117999 121476 123159 138721 139132 394217 424066 1257914 1253098 483188 501810 132754 115302 122441 124038 132299 130186 126260 126631 87131 88263 299197 261225 740160 742883 231180 227729 293269 296483 344469 337326 368230 372036 395764 400682 381294 424522 907256 957511 572354 484358 313062 308307 363030 359662 386713 391808 404819 410262 461106 460694 736833 773212 40.25 68.7 1
13:43:19 2023-10-12 366563 363757 92511 90251 137823 143887 142291 140245 121514 117999 121345 123173 137595 138903 394217 425402 1245090 1236484 487645 500773 129182 115282 122441 124314 132017 130389 126159 126914 87283 88529 296284 261301 739172 746998 230104 228472 293186 297464 345899 339338 366646 368651 396952 401138 382436 423353 907219 953852 578876 479754 312714 306536 360988 358533 385518 393570 404996 408706 459727 459943 745621 771350 40.25 68.7 1
13:43:20 2023-10-12 366480 361177 92358 90412 137505 140150 142360 140339 121480 118032 121008 123291 137672 139236 394181 424567 1254310 1236200 479804 501810 132570 114715 122273 123834 131902 130095 126139 126664 87381 88263 297275 261445 739746 744987 230462 227694 293511 297059 345543 335499 367234 369799 394580 402481 383064 426829 912208 947366 574707 483025 313507 309397 360736 360279 384221 392216 404783 408381 460053 460057 737658 774639 40.25 68.7 1
13:43:21 2023-10-12 366227 360575 92681 89942 138170 143420 143149 139850 120031 117763 121510 122989 138230 138649 394109 427663 1246490 1238362 486566 501737 132806 115302 122324 123867 132490 130047 126139 126631 87440 88230 299197 261409 744754 747168 230104 228792 292582 297464 344505 335534 366940 369763 396916 401018 382778 423390 903990 952502 574707 477638 313952 306222 363030 359662 384634 392395 405858 410335 462655 459334 742727 773615 40.25 68.7 1
13:43:22 2023-10-12 364412 362921 92392 90288 137432 143847 141890 140408 121480 117999 121345 123206 137591 139132 394181 427841 1254310 1240645 482195 501810 132437 115381 125291 124157 132245 130186 126052 126874 87164 88230 300424 261482 739534 747072 230967 228191 293567 296419 347861 336440 370326 369582 394401 402904 383174 427548 908993 945609 572354 480377 313952 309798 360916 360423 384364 393606 407732 410402 462329 460057 741445 774824 40.25 68.7 1
13:43:23 2023-10-12 366969 360736 92483 90405 137677 144144 142283 140829 121648 118032 121464 123291 140018 139166 396848 426392 1245090 1237117 486331 501481 129271 115222 122324 124071 132302 130221 126294 126664 87067 88263 296284 261409 738896 746998 230104 228472 293511 297680 345899 337599 366646 368687 396988 402517 383009 423353 905005 954025 563300 479754 312714 306257 360988 358508 386441 393606 404996 408417 458543 460694 746394 771350 40.25 68.7 1
13:43:24 2023-10-12 366489 361137 92358 90292 137492 143843 142360 140665 121480 118427 121008 123324 137672 139589 396539 425234 1254310 1233529 479804 501810 131616 115520 122525 124247 132166 130082 126159 126772 87131 88561 299197 261337 738070 748170 230320 227694 293895 295901 345543 338619 370326 369727 394544 401806 383319 423462 909067 944941 568241 477602 312450 308116 360988 360459 384941 394160 404819 410424 462655 459299 740030 777064 40.25 68.7 1
13:43:25 2023-10-12 365698 361151 92358 90255 137518 143791 142812 140339 121480 118066 121593 123324 137672 139469 394217 424029 1259703 1249970 479731 501064 132754 114715 122357 123834 131902 129970 126260 126577 87131 88263 299197 261041 741954 743937 231180 227694 292994 297716 343506 336618 368481 369907 394616 400682 381561 424522 909067 961322 567898 485242 313729 307759 362994 359194 387150 392216 408461 409790 459728 461305 735968 772481 40.25 68.7 1
13:43:26 2023-10-12 362663 361142 92519 90478 137518 143891 142557 140472 121682 118066 121476 123192 138118 139438 395256 428881 1256873 1242232 482427 503085 129182 115315 122441 124005 131902 130301 126260 126698 87434 88505 299197 261482 752627 751848 231180 228297 294407 295937 345543 334596 367269 369871 394580 402517 383319 423426 907972 948358 574707 482489 313062 307185 360988 360749 386307 392395 405425 409031 462691 460057 740093 778169 40.25 68.7 1
13:43:27 2023-10-12 363898 361151 92617 90288 137814 143646 142350 140505 121514 118066 121549 123291 137919 139035 394217 424066 1257914 1249970 483532 501810 132720 115587 122525 124242 132083 130221 126260 126908 87099 88617 299197 261445 743906 742993 231216 228083 293262 297464 346878 339579 368156 369655 394401 401138 385225 424337 909076 962190 574707 482830 313062 308081 360988 359339 386461 392395 405461 409031 459548 464916 737467 773651 40.25 68.7 1
13:43:28 2023-10-12 364937 364098 92483 90438 137707 144114 141827 140369 121850 118340 121410 123225 137591 139166 394217 425234 1257541 1240645 481132 501810 132806 115587 122357 124143 131902 130221 126260 126698 86976 88617 299197 261518 743889 744987 230856 227764 292985 296354 345578 334561 367269 369907 395764 402517 383051 423462 909941 947019 573317 483281 313507 307185 360988 360749 384364 391808 404855 408417 462655 460057 738078 774787 40.25 68.7 1
13:43:29 2023-10-12 363273 361181 92540 90222 137849 143342 142290 139982 121598 117999 121583 123291 140052 139166 394217 426465 1257021 1249485 485293 501810 132754 114715 122441 124452 132381 130552 126440 126880 87315 88593 299197 261337 747486 744193 231038 228616 292334 297572 344505 336618 368009 372036 396664 401138 383319 424522 907256 957242 574707 485154 313952 306222 363030 359662 387610 390604 404249 410298 459944 460730 736967 772518 40.25 68.7 1
13:43:30 2023-10-12 363575 361151 92653 90255 137432 140071 141790 140571 121530 118066 121380 123324 137802 139346 394181 427769 1254273 1239200 482538 501419 132375 114715 125500 124124 131902 130402 126260 126664 87040 88230 296284 261445 738863 745630 230497 227764 294692 296354 345578 334596 370252 369871 395171 403119 383319 423426 909941 946750 573317 483281 313507 307150 360988 360749 384677 392359 404249 408417 462691 457979 737990 774824 40.25 68.7 1
13:43:31 2023-10-12 360623 361142 92617 90288 137840 143646 142350 140311 121547 118032 121753 123206 140018 139152 396848 426247 1259370 1249896 485256 501273 129186 115315 122525 124143 132232 130047 126260 126698 86980 88592 299197 261193 746998 739370 230983 228472 293866 297753 346878 337090 368230 369907 394616 400682 381561 424522 907936 957547 574707 484344 313062 307185 360988 358580 387294 392359 405461 409646 459908 460730 735761 773615 40.25 68.7 1
13:43:32 2023-10-12 366480 361142 92442 90255 137848 143795 142360 140145 121514 118032 121380 123291 140104 139130 394217 426465 1245127 1236521 485293 501064 132593 115256 122408 123834 131902 130614 126052 126874 86884 88505 297275 261409 743129 747500 229746 228437 292377 297897 345023 338379 368907 369546 396700 400540 382669 426941 905080 952086 574707 482487 314845 306257 364093 360459 385868 392430 405925 411497 462655 459334 742764 774200 40.25 68.7 1
13:43:33 2023-10-12 360695 364098 92613 90360 138017 143943 142612 140699 121951 118292 121580 123225 137939 139221 394942 424066 1257021 1249485 484947 501481 129182 115381 122441 124038 132299 130432 126192 126806 87164 88537 298461 261445 748980 742613 231216 228472 292618 297117 344540 336618 368009 372036 396952 400682 383319 424559 906577 957278 582761 484760 313952 306222 363030 359698 387682 390914 404249 410335 459981 461412 737916 772481 40.25 68.7 1
13:43:34 2023-10-12 367000 361151 92681 90160 138302 143411 142643 143412 121547 117999 121753 122919 140086 138613 394253 427174 1244171 1233529 487382 501810 132621 115448 125430 124242 131868 130472 126260 127300 87251 88864 299197 262779 737823 749233 229998 228687 292334 297608 346878 336440 370326 369466 397025 400718 382209 426866 906792 953852 570983 477566 312714 308488 360772 358580 385554 394160 405858 409646 459548 460013 746040 773651 40.25 68.7 1
13:43:35 2023-10-12 363980 364089 92681 90255 137840 143716 142350 140571 120031 117931 121549 123291 140052 139166 394217 423777 1257914 1249080 484602 501810 132788 115222 122441 124038 132332 130221 126294 126698 87067 88625 296284 261445 738939 742357 231216 228437 292618 296937 344540 336618 368491 372036 396673 400682 383319 424522 906614 957511 572354 484760 313470 306222 363030 359662 387294 391188 405140 410335 459981 460765 738202 773615 40.25 68.7 1
13:43:36 2023-10-12 365971 361186 92693 90103 138297 143446 142291 143481 121749 118032 121583 123121 140057 138744 394253 426535 1246416 1239842 485106 501664 129186 115315 122441 124143 132232 130413 126159 126860 87164 88472 298963 261041 742060 749233 230608 229042 293028 297789 344505 335569 367234 369691 396988 400085 383049 423426 903990 951970 576096 477674 311836 306257 363030 359662 387129 393570 405858 410371 460053 459334 743854 774515 40.25 68.7 1
13:43:37 2023-10-12 364157 361106 92553 90288 137466 143716 142350 140798 121514 118066 121380 123324 140018 139166 394217 427241 1254347 1240131 482195 501810 132621 115222 122273 124038 131902 130130 126260 126698 87008 88443 299197 261518 737754 745549 230856 227764 293959 296807 345578 334596 367269 369943 395198 402797 383990 427511 909113 948710 565499 483099 313952 309834 360808 360533 384364 392119 404855 408417 459692 459877 739563 774787 40.25 68.7 1
13:43:38 2023-10-12 366227 361146 92681 90099 138185 141582 143149 139946 120251 117898 121684 123022 138234 138666 395256 427698 1246490 1236025 486331 501810 132570 115222 122779 124176 132174 130186 126260 126698 87067 88653 299197 261445 738410 747769 229746 229148 292744 297117 343506 336075 367234 369502 396988 400120 381673 423426 905295 946579 574707 477602 312714 306292 360988 358580 385554 393606 405858 410262 459944 459334 742507 772518 40.25 68.7 1
13:43:39 2023-10-12 365957 361212 92681 90503 137623 143690 141995 140272 121514 118066 121380 123324 138015 139430 394253 424936 1254347 1238324 481169 501810 132604 115222 122441 124157 131902 130335 126294 126664 87131 88263 299197 261301 751466 749233 230967 228297 293155 296663 345472 337662 370326 371854 395620 402940 383319 423426 909941 948162 574707 483135 313507 307150 360988 360785 386858 391799 405176 408742 462691 459733 738082 774515 40.25 68.7 1
13:43:40 2023-10-12 366190 363579 92747 90124 138190 143689 142726 143481 121749 117802 121753 122919 138289 138695 394772 427805 1245090 1234684 489464 501810 132529 115414 125500 124242 131868 130437 126052 126874 86944 88537 299197 262997 738309 747500 230301 228472 292582 297183 345301 335569 369165 369835 397025 400085 382778 423390 905005 951559 572354 480377 312714 306257 363579 360785 385326 393570 405858 410335 463054 459334 741676 773651 40.25 68.7 1
13:43:41 2023-10-12 363798 361173 92553 90288 137753 143882 142216 140571 121547 118066 121583 123324 139955 139201 394217 427876 1254347 1238283 483002 501554 128986 115633 122393 124347 131678 130514 125951 126982 87099 88682 299197 262743 732778 744280 230856 228437 294692 296383 345956 334561 367269 372036 395800 402553 382939 423426 910623 948468 573317 484038 313952 307185 360988 360749 384400 391808 404285 410694 464036 460013 737953 777064 40.25 68.7 1
13:43:42 2023-10-12 366709 361938 92937 90193 138332 143546 143088 140179 122137 117802 121753 122886 140315 138482 396774 427921 1245127 1233603 488220 501810 132529 115414 125360 124242 131868 130437 126085 127117 86916 88537 299197 263627 746450 747204 230336 228472 292582 297897 345301 335569 366975 369835 397025 400085 382237 423390 905080 951155 574707 480377 314845 306257 363579 360785 385554 393606 406146 411243 464036 459769 742764 774824 40.25 68.7 1
13:43:43 2023-10-12 363868 361186 92681 90321 137748 143795 142655 140859 120115 118388 121545 123726 138038 139564 394700 428636 1257578 1238137 483457 501664 132432 115607 125395 124480 131654 130592 126125 127117 87131 88505 297275 261482 735908 746329 231003 228278 294201 296843 345578 334596 367305 372036 395800 403119 383049 423462 910623 949310 574707 484724 313729 307650 360988 360785 384976 392430 405461 409067 463381 459369 737995 778169 40.25 68.7 1
13:43:44 2023-10-12 363898 361186 92617 90288 137883 143646 142384 140019 121581 118066 121583 123324 140274 138973 394253 423721 1257021 1249970 484518 501810 132638 115421 122441 124157 132308 130221 126294 126698 87164 88295 299197 261482 741203 740600 231165 228936 293021 299024 346878 337528 368977 371891 395028 401138 385239 425655 910586 959618 574707 484381 313062 310443 363030 359626 387566 392466 405497 410007 459426 462059 735885 773615 40.25 68.7 1
13:43:45 2023-10-12 363723 363841 92516 90376 137737 144144 142249 140959 121799 118258 121549 123324 139955 139166 394217 430436 1257021 1240645 482538 501810 129005 115706 125377 124038 131868 130221 126294 126698 87008 88263 299197 261518 740984 744461 230533 228083 294201 296816 345614 335569 367305 372036 395485 402836 382793 423426 910623 948431 573317 483318 313729 307962 360988 360785 384976 392430 405461 409067 463768 459334 739563 774860 40.25 68.7 1
13:43:46 2023-10-12 363541 361212 92617 90288 137883 143716 142350 140408 121547 118066 121583 123660 140018 138938 394253 424066 1257021 1249970 485293 501810 132707 115553 122779 124366 132597 130194 126226 126772 87196 88561 299197 261337 740016 743729 231074 228651 292582 297183 345059 337362 368046 372870 396988 401281 381597 425914 907936 961074 572354 485484 313952 306257 363579 359698 387330 390914 404855 410335 460017 461771 737953 774787 40.25 68.7 1
13:43:47 2023-10-12 364161 362552 92671 90747 138515 143948 141924 140605 121581 118427 121426 123192 139858 139201 394217 426655 1254347 1240645 482198 501810 132621 115335 125605 123901 132117 130130 126294 126732 87099 88263 299197 261518 743201 745586 231054 228118 294201 296598 345578 334631 367269 372294 395485 402553 383319 423462 909296 946511 566870 483245 313507 309324 360988 360495 384364 392430 405176 408742 462728 459913 737990 776056 40.25 68.7 1
13:43:48 2023-10-12 363098 361181 92553 90288 137961 143738 142754 141026 121547 118066 121414 123159 137948 139014 396848 427080 1254237 1248117 485293 501273 129360 115315 122525 124314 132299 130255 126294 126732 87008 88650 296891 261337 754459 742357 230856 228472 293021 297500 345059 337398 365068 372561 397061 401316 381597 424559 907293 957547 559242 485484 311836 308452 363066 360205 387330 390914 404249 410335 459656 460730 737990 773651 40.25 68.7 1
13:43:49 2023-10-12 366222 361173 92681 90240 138483 143398 143050 143529 121733 117836 121753 122919 140163 138775 394253 427845 1245127 1233603 488679 501455 132535 115414 125360 124276 131902 130472 126374 127029 87067 88537 300424 263033 737208 747219 230139 228508 292618 297500 347861 339098 370289 369438 396844 400856 384950 426941 907850 953779 576096 477638 312749 306720 360988 359121 385303 392665 405858 410262 459908 459334 746525 774787 40.25 68.7 1
13:43:50 2023-10-12 363321 364098 92769 90408 138094 143943 142595 140347 121883 117931 121614 123225 137943 138938 394217 424238 1254347 1250415 486765 501419 132713 114748 122441 124038 132406 130194 126704 126698 87196 88263 297498 261445 745606 741832 230856 228827 292129 297753 345336 337362 365874 372638 397061 401316 380759 425914 907293 960297 574707 484760 312749 306257 363323 360495 387330 391546 403077 411243 460089 461447 738082 773651 40.25 68.7 1
13:43:51 2023-10-12 366885 361181 92681 90099 138362 143403 142759 143281 121699 117836 121753 122802 140244 138613 394253 428041 1245127 1233566 487565 501810 132501 115448 125395 124071 131778 130410 126057 126914 87164 88682 296891 263296 738666 746924 229998 228651 292476 297284 345472 335569 366718 369835 397061 400433 382523 423390 905005 951155 572354 477674 314808 306644 363836 360821 385283 393329 406146 411571 462438 459369 743891 774824 40.25 68.7 1
13:43:52 2023-10-12 363979 360891 92681 90255 138105 143646 142677 140037 120196 117999 121634 123291 140247 139117 397694 426465 1256749 1248192 485168 501419 129186 115256 122525 124209 132174 130186 126260 126874 87131 88505 299197 261252 739539 740453 230497 228988 293920 297716 347861 337599 368752 372561 395764 400963 381865 424227 907936 957511 574707 484724 312952 307185 363398 359626 387566 392084 405461 410298 459981 464552 736833 773615 40.25 68.7 1
13:43:53 2023-10-12 366227 361146 92519 90507 137948 143939 142754 140339 121682 118066 121668 123291 138080 139791 396848 428093 1247303 1240093 483839 501372 129271 115315 122525 124109 132490 130047 126508 126664 87164 88230 302168 259834 746616 748701 230068 228641 293923 297753 343506 336948 368045 369799 396988 400682 381865 423426 902664 953852 576096 481503 312714 306720 363543 359626 385518 394160 405925 411206 459944 459978 744308 774163 40.25 68.7 1
13:43:54 2023-10-12 364934 364604 92574 90412 137845 143913 142050 140773 121631 118427 121549 123324 138111 139832 394217 424066 1259703 1249970 479694 502606 132673 115222 122525 123867 132208 130186 126294 126927 87164 88230 302168 261005 744283 742883 231216 228178 292744 297753 344505 337090 368230 372036 395476 400963 381900 424522 907936 957511 574707 484687 313062 307185 360988 359626 387603 392430 405231 410298 459944 461735 735853 773615 40.25 68.7 1
13:43:55 2023-10-12 366746 360930 92446 90496 137795 140264 142216 140959 121883 118562 121530 123258 138131 139451 395220 427296 1247816 1238879 483913 501773 129537 115302 122610 124176 132332 130221 126327 126846 87711 88263 299197 260236 741972 747204 230104 228988 293959 297110 343541 337337 367269 369763 396988 400682 382436 423426 905025 953852 572354 477602 312749 306935 360988 359085 385554 394160 406146 410262 459908 459978 746040 774163 40.25 68.7 1
13:43:56 2023-10-12 364864 361177 92519 90416 137623 143948 142086 140896 121514 118066 121549 123324 137591 139380 394217 425269 1257021 1238879 481169 501481 132604 115302 122357 124157 132208 130005 126294 126698 87466 88650 299197 261265 739767 744849 230876 228725 294022 295923 345956 337662 370326 371818 395728 403119 383319 423462 911444 948358 572354 485242 313507 307650 360699 360461 384941 392395 407079 408706 463381 459334 737990 774824 40.25 68.7 1
13:43:57 2023-10-12 366932 363573 92836 90248 138267 141217 142581 143481 121749 118123 121649 122886 140247 138448 394253 427469 1248266 1236200 485293 501810 132621 115302 122357 124124 131902 130255 126294 126698 87561 88505 300424 261445 738346 747733 230462 228792 293959 297716 343506 336582 367269 369799 397061 401053 381900 423426 905295 953852 577486 477602 313189 307150 363030 359373 385518 394160 406146 410298 459944 460013 746077 774200 40.25 68.7 1
13:43:58 2023-10-12 365192 363763 92617 90412 137952 143943 142655 140665 121682 118393 121583 123324 140108 139474 394181 425234 1257021 1241903 480947 501554 129454 115381 122525 124143 132232 130263 126192 126948 87466 88589 296284 261482 746909 745549 231180 228546 294158 296771 346063 337625 367787 372036 395620 403686 383319 423462 911694 948358 566870 483245 313952 307650 360988 360425 385247 392430 405425 409031 462728 459334 742195 774860 40.25 68.7 1
13:43:59 2023-10-12 366486 361142 92681 90222 138164 144281 142713 139823 121749 117802 124150 122886 140315 138220 394217 427934 1245090 1235047 487455 501810 132621 115414 125535 124447 132136 130437 126052 127117 86884 88537 299197 263777 733990 747733 230301 228792 292618 297789 345578 335569 366975 369835 397061 400646 382237 423390 903990 951155 574707 480377 312749 306222 363800 360785 385554 393294 406146 411534 463709 459656 743631 774787 40.25 68.7 1
13:44:00 2023-10-12 362735 361142 92617 90288 137735 140141 143050 140532 119782 118388 121614 123258 137912 139339 396429 428937 1257578 1240570 482538 501810 128908 115448 125325 124485 131815 130493 126018 127117 87131 88505 299197 261373 736043 747219 231180 228472 294122 296843 346063 335569 367269 372036 396358 403403 383319 423426 910623 947688 563300 484002 314572 307650 360988 360749 385247 392430 405425 411611 463709 459334 739568 776475 40.25 68.7 1
13:44:01 2023-10-12 366227 362009 92681 90160 138336 143576 143059 143481 121867 117917 121753 122919 140086 138579 396848 427169 1245090 1233529 487492 501419 129182 115414 125500 124242 131868 130562 126018 127083 86948 88505 296284 261482 738049 747733 230265 228792 293269 297789 345023 335569 367234 369835 397025 400682 383049 423426 902664 953177 570983 480377 315467 307150 364093 360713 385518 393570 405962 413596 462365 462551 745467 774602 40.25 68.7 1
13:44:02 2023-10-12 363429 363579 92650 90405 137703 144145 142501 140782 121648 118066 121380 123324 139858 139355 394217 427769 1257021 1240999 481973 501518 132535 115414 122273 124209 131935 130221 126173 126732 87131 88537 298461 261518 743411 745317 231180 228278 294407 295614 346098 334596 370579 372036 395764 403119 383319 423462 910586 948395 572354 483281 313507 307650 360988 360749 384941 392430 405140 408706 463381 459334 740088 775961 40.25 68.7 1
13:44:03 2023-10-12 363309 361186 92681 90288 137883 143747 142428 140408 121514 118032 121583 123206 138015 138938 394217 424066 1257914 1249080 484602 502264 129537 115633 122779 124452 132232 130082 126226 126772 87499 88561 296284 261265 755210 742883 231541 228792 292378 296937 347861 337859 368752 369835 395450 401316 382472 425692 909260 957547 574707 483281 313952 307900 360988 359662 387912 393294 405533 410262 459944 463132 736833 774200 40.25 68.7 1
13:44:04 2023-10-12 364973 364093 92583 90474 137753 143917 142394 140798 121749 118100 121583 123324 139921 139298 396212 425309 1254347 1240645 481169 501810 132621 115414 122441 124071 131935 130221 126294 126908 87099 88505 299197 261482 742417 744808 231180 228278 293916 296807 346063 335534 367269 372036 395800 403119 383319 423462 910623 948431 563300 484381 314572 307650 360988 360785 384941 392395 405461 411723 463381 460013 739563 777064 40.25 68.7 1
13:44:05 2023-10-12 362699 361151 92681 90288 137883 143847 142333 140212 120115 118354 121510 123192 138066 139027 394073 423957 1256018 1250816 486331 501664 129364 115381 122441 123867 132208 130335 126440 126792 87375 88472 299197 261261 757085 741539 230967 228792 293866 297753 345023 336618 368491 372825 397025 401316 381597 424559 907899 957278 580440 485447 311801 308524 363836 360205 388051 391188 404855 410335 460017 463036 737953 773929 40.25 68.7 1
13:44:06 2023-10-12 366227 364602 92519 90412 137657 143843 141924 140575 121480 118393 121380 123357 138268 139400 393904 424936 1257021 1238287 479804 501810 132621 115222 122441 124038 132092 130335 126294 126995 87099 88263 299197 261482 740848 747769 231018 227764 294443 296807 345578 336075 368081 369907 395764 403119 383319 423462 909941 946750 574707 481808 313507 308116 360988 360785 386858 393606 405461 408742 462691 462676 740919 776495 40.25 68.7 1
13:44:07 2023-10-12 364421 364093 92584 90346 137746 144144 142148 140538 121850 118258 121614 123324 137878 139166 394217 423800 1262065 1249970 481816 501810 129271 115580 122610 124071 132299 130221 126294 126874 87131 88263 301143 261041 750843 742883 231576 228278 293511 297523 345023 337634 366131 372825 396358 401281 382782 426216 907972 957547 574707 484724 313507 307220 363030 360205 387912 392430 405461 410335 459981 462095 737393 774787 40.25 68.7 1
13:44:08 2023-10-12 366848 361146 92681 90507 137849 143830 142350 140571 121547 118066 121414 123291 140018 139166 394217 426465 1245127 1236025 485293 501810 132621 115414 122610 124485 132381 130343 126474 126894 87407 88561 299197 261337 743763 749122 230159 229007 292228 297753 345023 335569 367269 369474 396700 400646 383319 423462 902628 953669 576096 480340 312749 306935 363579 360749 387404 393570 406146 411571 462655 460013 744418 775652 40.25 68.7 2
13:44:09 2023-10-12 364161 361186 92595 90500 137825 143847 142316 140571 121631 118032 121583 123192 137870 139166 394808 424066 1257914 1250415 482538 501810 132696 115222 122441 124038 132299 130154 126294 126698 87099 88230 299197 261225 749104 743937 231252 228278 292334 297789 344540 337362 366131 372561 396358 401281 381865 424522 907936 959348 574707 485103 313062 306970 363030 359662 387357 391808 405461 411243 460017 463608 736971 774515 40.25 68.7 2
13:44:10 2023-10-12 365971 360898 92553 90288 137896 143646 142291 140441 121514 118032 121549 123291 137875 139152 396848 428505 1246490 1236497 484602 501664 129679 115587 122694 124314 132232 130221 126294 126908 87196 88686 296284 260789 742143 747035 230104 229183 293959 297428 346878 338690 366095 369206 397061 402836 383931 424559 905295 956122 578876 479754 313666 306720 360988 359409 387984 394714 405571 409646 459944 463140 747210 772518 40.25 68.7 2
13:44:11 2023-10-12 366746 364576 92429 90602 137424 144180 141890 141093 121547 118591 121414 123324 140052 139395 394217 424008 1266261 1242838 479804 501810 129537 115302 122694 124038 132332 130255 126327 126698 87131 88718 302168 261518 744948 744574 230497 228827 296246 295865 345614 338655 368230 369907 396394 402233 383045 424522 911915 959618 574707 481808 315998 308151 360408 360495 388020 393294 404249 407841 460053 465947 740627 777616 40.25 68.7 2
13:44:12 2023-10-12 369354 364866 92903 90654 138194 144320 142744 141416 121951 118571 122023 123291 138358 139485 395957 424029 1257914 1243679 485181 502301 130608 115448 123954 124566 133633 131205 127768 127572 87900 89031 302168 263514 749885 751203 231252 230290 296246 297789 347737 341812 371380 372825 398086 403746 386578 427207 913210 962161 578876 482526 315762 310060 363792 363961 391243 396514 405606 415270 462633 469071 755284 780531 40.25 68.7 2
13:44:13 2023-10-12 373770 371103 96444 94366 142205 145980 149251 147712 121260 123320 123904 128344 141216 141733 405637 434777 1291227 1285468 500653 513914 134520 119501 129334 132223 141726 136049 131848 132299 90509 91890 305030 267935 760467 762839 236274 234243 301445 306730 359309 350764 378236 382521 410051 414115 394347 435709 938168 993975 587215 496782 324739 319389 377968 376232 404968 405187 418108 426945 477828 481113 772762 802299 40.25 68.7 2
13:44:14 2023-10-12 383169 377882 96765 95092 143642 148619 150518 149609 122525 124490 125906 131445 142485 144291 411246 445706 1303219 1277946 498952 521515 136155 120638 133466 130914 141039 138521 134129 134576 91449 93974 308030 270459 763912 775117 237776 236093 306667 306802 363566 353888 386617 385433 410015 420093 396754 442962 947361 989122 587215 498470 326649 320896 378374 378171 402240 408963 424586 425934 483320 480544 769141 811703 40.25 68.7 2
13:44:15 2023-10-12 382810 379650 96871 95096 144718 149557 152673 151019 123431 121754 127404 128568 143562 144945 412107 447040 1314386 1299259 507280 524107 137040 120973 134822 132714 142603 139525 135745 135458 91779 94203 309011 270531 778985 779183 238919 237926 306717 307737 361098 357644 387531 386591 414360 419106 401551 444258 949416 996864 591385 495594 328646 321383 381698 378776 404048 412640 424586 430463 482605 483514 778259 814048 40.25 68.7 2
13:44:16 2023-10-12 388624 384042 96939 95096 145622 150009 154223 152512 124621 122376 128531 130166 144372 145708 417142 453659 1317129 1295674 509056 528374 136505 123200 131709 133759 143733 143371 136842 137346 92133 94529 306511 273786 777382 786492 240441 239105 308706 309848 364907 355054 386317 387826 412506 421612 396898 450154 955877 998276 592775 502579 328646 323769 381159 378885 404689 412061 423525 428457 488054 482752 776535 819068 40.25 68.6 2
13:44:17 2023-10-12 387762 386306 94765 93876 146439 150290 155117 153368 125310 122878 128999 131430 145012 146110 419469 451678 1324234 1313376 513120 528902 136953 123371 132164 134011 144300 143606 137885 138547 92166 94529 309889 273786 779771 783988 240646 240219 306825 308923 363814 356480 385124 387481 414360 419178 400984 442962 955877 1004547 584692 499599 330044 323411 383085 378885 405293 413221 424586 430463 483659 482752 786319 818179 40.25 68.6 2
13:44:18 2023-10-12 391360 387623 96661 94828 147127 150598 155220 153079 125444 122911 129385 130610 145859 146805 420914 454579 1322637 1303650 515147 528739 136539 123200 132858 134635 144568 144013 138016 138215 92133 94562 309889 275145 781424 790406 241564 239847 308706 307953 364069 356902 385160 387790 411205 419106 395566 442735 959394 999444 598263 505259 328391 323088 380978 381348 404402 410113 424549 427066 484609 481184 781505 822488 40.25 68.6 2
13:44:19 2023-10-12 393200 390260 96603 94730 145895 150259 155662 154218 125444 123722 129171 131191 144875 147088 421588 451858 1331883 1316045 515110 531193 137402 122961 133864 134415 145544 143877 138194 138203 92293 94562 306511 274562 789271 790961 241599 240703 306969 308023 364080 355374 387166 386319 413511 415964 396754 440971 957950 1006006 599673 501477 329577 322359 382814 378885 404689 412640 423684 428530 483320 481327 788566 820923 40.25 68.6 2
13:44:20 2023-10-12 392571 389871 96531 94927 146366 152959 156008 154807 125703 124011 129385 131437 145182 146759 423832 461909 1343024 1322770 511618 531797 137299 123440 134353 134974 145846 144517 138194 138601 92357 94595 310861 275340 794458 790961 242351 240966 306931 309848 366393 356195 385523 387826 409980 418483 396790 438685 962224 1014430 598263 507413 329577 323375 382814 378812 406011 411121 422225 429173 481926 484183 784053 822710 40.25 68.6 2
13:44:21 2023-10-12 396867 393454 96934 95158 147810 149452 157673 155814 126791 124950 130623 132295 147047 147616 423737 459040 1342621 1330106 521108 538274 138392 123783 135443 136161 146490 141475 139471 141494 93034 95154 313059 276906 797082 797890 243864 242325 307396 311270 364396 357555 386934 387934 414360 417860 396610 442962 965065 1015148 601082 506694 332392 324780 382990 381842 408344 412808 424285 431147 487022 486340 800109 830314 40.25 68.6 2
13:44:22 2023-10-12 399276 395566 95018 95807 148080 151483 158079 157291 127250 125710 131010 133093 147591 148823 427448 460120 1361009 1338825 516389 540563 140977 124179 135823 137000 148102 143363 141765 141915 93421 95287 315682 276514 795539 798750 245937 245773 307431 313279 367143 358381 386668 390837 417436 421020 399180 441707 969288 1027458 605134 507534 332599 324692 383295 381610 409953 415303 422820 432101 486985 488758 804674 831950 40.25 68.6 2
13:44:23 2023-10-12 403666 397503 95441 96086 150203 152181 158641 158242 130761 127090 134533 134536 149040 150325 431997 468990 1352587 1343224 529653 545699 141971 122256 136845 138986 150949 145172 139324 140447 95536 93718 312674 279473 803659 810497 246285 243204 313111 313720 372117 360875 392208 391350 418321 424079 402120 445835 980510 1023492 606720 513949 335955 329417 389343 386104 412697 417345 431060 435487 495495 492375 804101 844183 40.25 68.6 2
13:44:24 2023-10-12 401583 399929 95858 94139 151002 153803 159502 161530 131675 127762 135382 135044 149945 151259 432714 468990 1370814 1352288 531920 550227 138682 123540 137849 141280 151579 145778 140913 141858 95969 94134 315065 279437 805670 810289 245760 244364 313588 315780 372117 362556 394654 393699 420469 422858 402955 448060 981241 1034896 602492 513638 337451 329204 391328 387826 413606 421603 430559 437010 495891 494536 814842 847233 40.25 68.6 2
13:44:25 2023-10-12 405799 403628 96583 94458 149974 155074 160344 159519 131857 129070 135477 136756 150294 152627 437592 468773 1385974 1375935 530221 552843 140555 124666 139239 142267 149205 146729 141802 142342 96270 94711 318022 281269 825667 809717 246590 246289 314292 319257 372618 363645 393392 396137 422693 427312 403274 446018 989073 1048960 608129 513638 339199 333022 391328 387754 417373 422522 433499 437637 492698 496040 816375 850959 40.25 68.6 2
13:44:26 2023-10-12 405898 408394 97880 95331 151980 157051 162622 161637 130105 132586 133729 140112 150988 152713 440548 480802 1396606 1376563 535124 558083 142464 126074 143140 140441 151652 148759 143678 143833 94792 96039 333577 284508 816995 819123 249656 247467 317176 319430 376622 369520 396457 402630 424029 430647 410668 453467 1001031 1057751 608063 524776 342583 333830 395746 391936 420008 424105 438456 444894 498934 504018 829695 860740 40.25 68.6 2
13:44:27 2023-10-12 414855 410704 98545 96531 153139 158588 163598 162831 131281 133581 134725 140932 151994 154196 444927 479755 1406498 1384802 538902 558874 142959 127370 141710 141745 151896 150153 144145 145475 94868 96994 318825 288507 811551 823023 251632 249843 319535 319690 381809 369889 396565 400884 427103 434238 409712 454535 1007244 1063113 615176 523584 342583 337050 396934 393699 422594 428237 442361 441255 500409 505089 826371 863955 40.25 68.6 2
13:44:28 2023-10-12 417487 413145 99895 97428 155324 162304 166721 164382 133414 130563 136638 137788 154561 155515 449891 491303 1409975 1387873 542655 567224 145565 129005 141309 142997 154678 153610 146675 147174 96693 98058 324104 287495 825540 836337 255028 251819 322705 324721 382637 371371 406156 409124 430360 439042 411586 460268 1020299 1072160 613766 531869 347445 340284 401551 402593 428890 432621 444844 447429 509347 510965 832550 874484 40.25 68.6 2
13:44:29 2023-10-12 420191 417747 100388 98165 156334 159359 167339 166006 133905 132427 137185 140046 155310 156812 450705 489881 1411012 1397185 551848 567852 146345 129953 142411 144160 155246 150127 147530 148066 97356 98730 323973 290118 827159 838857 255388 251872 324960 327129 385550 375659 405506 408222 432290 441398 414781 462116 1023577 1066867 618140 531974 348600 342807 401049 400848 428285 431662 446118 450758 513918 514564 838072 880021 40.25 68.6 2
13:44:30 2023-10-12 423471 417044 101142 98766 157720 160669 170845 167333 134749 133319 138270 140742 156429 158091 455897 486945 1428324 1414538 556570 572016 147745 132718 143371 145333 156757 152547 149221 150949 97755 99441 324713 292623 826756 844090 256568 253457 326835 328286 387979 377355 407909 410028 435565 442021 418453 464516 1025800 1072274 626450 531937 349838 344783 403489 402649 430106 436624 449542 452149 513990 514067 842993 884856 40.25 68.6 2
13:44:31 2023-10-12 428289 422522 102400 100253 161556 163066 168898 167616 136605 134588 140109 142314 160042 160151 459647 493066 1437615 1428912 561042 576951 149299 133893 145450 146584 160584 154235 149917 149138 99101 100846 330225 294578 838209 852897 256944 256269 328920 329608 390643 381942 414787 412251 436540 447135 420501 470621 1042289 1083493 635174 539502 351672 346933 406020 408762 437697 442120 451693 457321 521337 522783 848371 893045 40.25 68.6 2
13:44:32 2023-10-12 427466 423899 105298 100640 159809 163555 170938 167915 139892 135216 141670 143001 158182 163161 464429 504225 1452083 1427153 556718 580346 148748 131059 146296 150033 157910 154837 149184 149890 99816 101265 330419 294927 845253 852293 260422 257095 329951 332617 392123 382160 412916 418208 441290 447406 420832 469844 1042068 1098979 635352 539884 354844 350194 411151 409992 438006 440476 454542 460895 519415 523117 862737 898539 40.25 68.6 2
13:44:33 2023-10-12 429532 429217 105673 103983 161105 166339 172251 171176 140877 137664 144443 145208 159835 161684 468223 510166 1480170 1454093 561494 585018 151011 133335 148733 147572 160003 156851 151178 151618 101261 103801 331902 295346 857008 856531 263373 260617 332999 338352 396326 386645 417371 423305 449370 450530 428608 474651 1053312 1116016 634906 540958 360819 353739 417740 412179 439225 449124 458710 466647 527414 525748 878083 910384 40.25 68.6 2
13:44:34 2023-10-12 434745 432289 105999 104511 161663 167917 173076 172887 141305 138896 144954 145879 160602 163245 471384 508046 1482593 1471682 571893 589338 152018 134348 149603 149024 160917 158417 152220 152910 101784 104257 333265 297464 857434 862635 263373 260541 335900 337158 400158 391250 420149 419593 447585 453340 431072 478298 1057687 1112447 645358 544561 361589 353848 414998 417214 441367 449254 458673 463464 531125 530490 872312 912975 40.25 68.6 2
13:44:35 2023-10-12 434509 432768 104023 105062 163572 168624 175248 173058 139236 139035 142361 146729 161786 163176 476669 510884 1479112 1464454 573257 591477 153522 135301 150407 149983 162388 159165 153671 153650 102458 104536 332564 295435 876161 871232 264866 260974 336374 340537 401574 390111 422719 423773 451034 454459 428776 481206 1060729 1110802 645358 545619 360722 356405 419191 418503 441994 450584 466412 466973 531946 532058 874494 918362 40.25 68.6 2
13:44:36 2023-10-12 440603 434895 104706 103022 165662 168554 176739 175736 140689 142755 143841 148305 164076 165457 477638 519674 1492245 1465303 573223 595001 155194 137102 153654 151745 163762 161099 155082 155713 103452 102748 337232 301951 865230 876114 267000 263417 339853 342641 404649 391403 423534 427694 450710 458111 432737 484555 1076038 1129575 649646 555765 366407 360546 424003 421473 451688 457513 469058 473196 534919 537711 886163 924928 40.25 68.7 2
13:44:37 2023-10-12 444426 439158 105820 103495 166372 169892 180305 179497 141144 143259 144756 149414 165131 167061 481613 523000 1510495 1488150 577723 602288 155371 138073 151856 153037 164516 160479 155259 157195 105156 103654 338233 304566 862148 875284 267410 265604 341434 342713 409242 396822 423534 428826 453091 463563 439481 483113 1080482 1138953 651075 558306 367183 360255 426483 422437 454272 457384 467105 473965 537742 541180 897273 927635 40.25 68.7 2
13:44:38 2023-10-12 440099 439673 106304 103778 167262 171014 177150 180267 142142 140093 145941 149866 165985 168128 484651 522891 1518318 1498789 576902 604929 157691 138073 152412 153113 166409 160847 157173 157350 105726 104100 336379 303273 879990 879859 269784 265887 342988 347733 406007 399175 428635 432822 455822 461474 438875 488604 1084463 1150574 649646 559404 369591 362912 427387 423068 450647 460102 470686 475454 537706 541144 901107 936242 40.25 68.7 2
13:44:39 2023-10-12 457073 445901 107413 105215 171096 172998 178993 178198 143279 141895 146382 149634 169186 172671 486616 523108 1528222 1510232 589422 608399 160626 142133 154102 154841 169968 162207 160408 160619 103708 105318 344490 306301 894362 889568 270509 269783 346429 347363 410690 400907 433815 435452 463413 466591 441056 492229 1091588 1144753 650409 559441 374117 366381 429847 430019 456239 464604 476341 479100 548338 547253 894212 946069 40.25 68.7 2
13:44:40 2023-10-12 453002 447173 108306 105928 168639 173965 180412 178514 144075 142782 147681 150322 166935 170349 490205 527254 1530908 1514664 595062 611548 160402 142902 153995 156000 170003 164105 160632 158447 103936 105996 340235 309219 880385 893359 270905 269655 347865 348412 414584 400937 432660 435416 460084 471679 444431 495170 1097609 1150537 661974 566927 374080 367226 430761 428790 459913 464966 475550 479809 546285 550194 898882 945507 40.25 68.7 2
13:44:41 2023-10-12 450733 450827 109241 106717 170118 175850 181984 180853 145722 143812 148855 151600 168198 170671 495449 538603 1558531 1539057 590185 612956 159582 143782 156066 159648 168622 165218 158965 159494 105522 106811 348989 308248 891918 894553 275342 272135 347777 353789 417441 408240 438778 440333 469020 472227 452191 497633 1105433 1161844 688007 567547 379568 369596 432773 432822 462660 469681 478436 485298 556510 554088 913095 957493 40.25 68.7 2
13:44:42 2023-10-12 454837 450980 109754 107423 171232 176413 183176 180956 146467 144245 150040 152365 169267 171061 495594 535204 1547078 1529732 597523 619903 160126 141427 156606 158323 168957 166261 159473 160796 106017 107533 344692 311570 889767 905299 275147 272586 352001 354325 419213 405871 441044 442372 466141 475283 449034 499079 1112813 1169659 687767 571142 377419 373029 439293 435343 465355 466620 481060 488955 555295 557455 918866 957023 40.25 68.7 2
13:44:43 2023-10-12 460062 457569 110109 108161 171678 178097 183618 183424 146772 145587 150180 153710 170208 173150 498542 540761 1558568 1541741 594197 620172 161667 142542 157913 160337 170758 166819 160895 160515 106539 108180 346242 310177 916077 901321 276942 272586 351677 355170 420698 410010 438745 441475 472491 474996 450375 498244 1113639 1171388 705432 570333 380648 372766 437786 438630 465355 471769 481955 490420 558987 558240 925011 964039 40.25 68.7 2
13:44:44 2023-10-12 462593 454601 111516 109296 174053 181487 186073 184723 149765 146233 153887 154347 172078 173479 504187 545932 1573400 1551140 602224 625597 162738 143625 158940 158573 171696 171292 161624 162648 107482 109363 349238 315574 896647 908920 278024 276245 355512 356240 420111 411653 441259 446701 473159 478075 454516 502838 1122911 1187282 702447 573839 383051 375176 441570 441282 468660 476542 485956 493482 563052 562371 936251 968368 40.25 68.7 2
13:44:45 2023-10-12 461554 458833 111748 109691 174361 179057 186334 185570 146173 147564 153958 155587 172626 175183 506768 544233 1576758 1555491 604352 627171 163294 144270 159645 159299 172277 171637 162401 163473 107953 109767 349748 313786 904903 917071 279345 278177 355030 357349 426168 412268 444132 447145 473828 481425 455852 507390 1128468 1183047 697968 581173 384355 377617 440616 439068 472761 477393 490517 490352 559059 563086 927644 973305 40.25 68.7 2
13:44:46 2023-10-12 459845 462506 114673 110274 176280 179482 186884 189051 147706 148028 151485 158545 174526 175779 509152 549194 1588518 1564804 614972 633007 164906 145605 162560 160676 173931 172595 163706 165079 108718 110750 353540 318914 917708 926225 279667 279748 358665 360452 428617 414741 449404 450633 475068 484246 456303 508911 1137714 1195760 706925 582825 386613 379921 448435 441584 474471 475729 492292 498212 566558 568113 939310 976128 40.25 68.7 2
13:44:47 2023-10-12 462617 462068 115119 111142 176783 181262 186884 186384 148519 149083 151831 159263 177199 178080 512186 554115 1595303 1575237 606523 633905 166350 145838 163229 160986 175381 172873 165057 165309 109489 110784 350246 314388 915759 918372 283098 278335 357693 363952 428922 419524 449489 451112 478039 485377 459814 509668 1134216 1192767 720596 582825 389920 380788 447794 448120 476717 484094 493314 496155 567892 569942 940887 985996 40.25 68.7 2
13:44:48 2023-10-12 469959 463407 115327 111301 179922 180758 188130 186833 149922 151454 153270 159408 176241 177511 514367 550077 1590775 1570722 613646 636044 166466 146589 159451 161739 175516 170099 165357 166258 109826 112890 355368 318210 917791 930186 283699 278335 361015 364467 427774 417894 449551 455544 478075 487089 457660 509667 1147775 1203302 733144 586003 387711 382119 450946 448303 477159 480633 491597 499436 568072 571988 952676 983902 40.25 68.7 2
13:44:49 2023-10-12 472038 467657 115637 113868 177939 182448 190247 187941 150363 151946 154047 155911 175386 178652 513693 562072 1609268 1585684 614972 641266 169481 147955 161147 163708 176377 171764 166353 169779 110606 111100 354910 322091 923102 928868 283427 281605 365115 365870 432582 421124 454186 458778 482103 487089 465108 513395 1150225 1213986 736221 584429 391999 385376 454063 450285 476416 487080 496046 502843 577004 571988 958184 992542 40.25 68.7 2
13:44:50 2023-10-12 469440 468931 112988 114128 177973 183516 190512 188808 150467 150268 154544 157337 176181 182188 518242 559090 1611285 1589306 625174 642175 169739 151227 161663 163891 179060 171868 166853 169919 111015 113969 356900 322253 914785 936733 284705 283578 364893 364569 432687 421267 455910 458129 482931 490266 463214 517857 1152928 1210937 736221 590407 390783 386025 454960 451490 480753 485368 500251 504085 578205 576996 959548 994587 40.25 68.7 2
13:44:51 2023-10-12 471839 469048 113446 114728 178471 184674 191044 189437 150880 152650 154828 157871 176880 180674 519782 564663 1632393 1613398 625174 639997 167231 151261 162735 164646 176600 172621 169590 170157 111736 113969 356432 321634 943963 936733 284693 283613 363308 367390 432976 423287 455983 456994 486223 488821 464232 518927 1155392 1203086 740837 590499 392349 386605 454195 455471 483245 484507 500473 501349 574402 581320 948517 994505 40.25 68.7 2
13:44:52 2023-10-12 477873 472311 114107 114995 180144 186041 192428 191270 151642 149937 155866 158879 177675 180025 524066 564025 1613848 1590474 617993 645620 167978 151858 163361 165856 177332 174073 167122 167789 112359 111618 357964 323006 933904 939133 287545 285490 366631 368203 436802 428337 458547 461093 487049 493066 467915 520368 1161139 1224261 743914 592035 396931 387876 457232 455830 483245 492612 503254 510360 583785 580500 965487 1007258 40.25 68.7 2
13:44:53 2023-10-12 474475 474969 114810 112191 180874 186320 193366 191740 152374 150177 156624 159386 178518 180344 522707 564734 1630079 1607891 630898 649961 168895 150145 164377 168721 178173 174664 167271 168355 112731 111924 358432 325308 928734 948600 288513 285352 368880 369754 438157 423935 458357 463955 487017 496103 467381 520553 1167976 1230628 742375 599613 396931 387876 458875 457444 486882 490293 498474 508912 577014 581320 975094 1010334 40.25 68.7 2
13:44:54 2023-10-12 479638 476492 114777 112736 180810 187636 193506 193459 152483 151773 156772 160806 178765 182355 525736 564663 1639381 1612512 626958 651343 169349 151682 164927 168943 178488 175223 167869 168923 114435 112578 358432 324846 937586 948600 288084 288449 368880 369754 439256 428822 461143 463918 487017 494784 467365 523451 1171368 1228886 743914 597877 396659 390815 459958 457444 485440 490293 502547 508915 580532 585531 972623 1008180 40.25 68.7 2
13:44:55 2023-10-12 477607 477692 116088 113119 182131 190728 195458 194212 153531 151874 157966 160874 180035 182517 528934 573662 1655498 1632311 634499 652791 171241 149291 166502 167577 180222 176259 169439 169729 114810 113245 357253 325772 952102 951009 291183 288770 370029 373994 444291 429429 463116 464611 495103 501737 471298 526184 1173754 1230555 743914 603887 400900 394265 460177 460697 491239 495744 509733 510429 583567 585996 974006 1011087 40.25 68.7 2
13:44:56 2023-10-12 481853 480907 116536 113991 183092 186841 195458 195202 153919 152153 158368 161500 180855 183295 531294 577118 1660210 1639301 633522 654710 171275 150959 166573 169778 180366 176947 170011 170539 115073 113622 358849 324433 945135 952393 291389 293570 372122 373434 439041 430573 462950 466623 493030 497708 468900 525867 1176899 1228016 737266 602918 399585 392020 461231 462465 492703 496094 507566 510392 585190 589298 974006 1013967 40.25 68.7 2
13:44:57 2023-10-12 488261 482803 116925 114764 183587 188342 196282 196025 154527 153067 158852 162432 181073 184580 534388 579641 1658112 1632311 630960 656636 171786 151478 167144 166789 180620 177694 170586 171116 115302 114033 361882 324469 952631 952611 291659 289440 372122 374030 441259 432804 466754 466623 492994 497673 472959 528186 1178877 1225374 727488 599355 400186 394374 463722 463591 491276 493321 509009 510429 584271 585852 971205 1016667 40.25 68.7 2
13:44:58 2023-10-12 491302 482319 117156 114929 184780 188832 195408 199160 154639 153203 159510 163090 182396 185085 531756 577244 1660479 1639380 630898 657758 173227 152211 168224 167766 182425 178335 171163 172023 112829 114826 363905 327337 962183 955772 293738 290595 373738 376354 445892 436702 466490 465957 495609 499215 476498 531467 1184767 1231287 729320 600985 403422 396709 465327 466147 491788 499605 510127 513510 591228 592724 972973 1023266 40.25 68.7 2
13:44:59 2023-10-12 491396 483369 117551 114929 185467 189961 198480 195391 155487 153983 159993 163612 183485 186066 537284 582133 1664707 1643977 632695 658024 173988 152811 168732 167915 183097 178962 172067 172208 113217 114859 363905 327763 955534 957807 294289 293283 374267 377450 445565 437938 467813 467342 498346 502172 476988 530227 1180588 1240688 741813 604429 404427 399135 466682 467247 492703 499496 510561 515041 590864 593336 976087 1024098 40.15 68.7 2
13:45:00 2023-10-12 496222 487076 118338 116049 186108 191000 197660 197265 156610 154906 163298 164206 186953 187159 540795 586095 1678390 1659106 638020 664739 175014 153623 169503 169251 184006 180352 173113 173860 114323 116098 365583 330632 956651 965570 295544 293120 375919 380425 448104 437715 471698 471566 498946 504472 478491 531804 1193191 1241568 741813 613972 406151 400300 466719 467270 495968 502163 516308 518702 591700 595190 988921 1026599 40.25 68.7 2
13:45:01 2023-10-12 489140 489935 118652 116355 189303 191337 197866 197300 158657 154940 163440 164663 187450 187458 541215 586023 1685630 1663840 646584 665752 176065 153756 170854 169285 185179 181752 173909 173619 114389 116138 365583 331050 988504 969219 295570 293262 376098 382944 450859 437629 470658 468841 501846 506561 479740 534181 1196647 1257845 743328 613099 408465 403141 470704 467909 498318 503507 516490 521929 594783 598557 994515 1032565 40.25 68.7 2
13:45:02 2023-10-12 491059 486855 119097 116469 189484 191673 199110 197918 157618 155225 163705 164893 187555 188093 542825 583660 1677669 1659106 643676 668658 175696 154467 172462 170447 185308 179019 173944 174174 115220 116365 363260 330076 965374 974837 295879 295758 376362 380910 453215 438648 473041 472936 500040 507308 477769 536313 1200070 1259955 733799 610723 406151 401251 471770 467270 495968 503651 512407 519508 595227 595118 1001075 1032834 40.25 68.7 2
13:45:03 2023-10-12 492022 490146 119965 117086 186995 192279 200083 198885 159306 155943 160650 167926 184566 188490 543865 582410 1673954 1648240 641818 667074 178796 155070 169197 171058 186147 180154 175179 175762 115890 117332 367626 334119 965540 976184 297333 295400 378898 383069 454764 444152 472034 476776 501137 508056 485302 535013 1202164 1269149 724257 611432 411676 401743 475305 471493 495968 505062 514371 519508 600245 595262 992551 1041864 40.25 68.7 2
13:45:04 2023-10-12 500557 492360 120166 117615 186995 193533 200398 199544 155721 156517 160941 166394 184888 192056 546670 594163 1690430 1665115 646584 672818 179117 156074 169534 171517 186219 180886 175337 176342 115637 117764 371166 335843 961103 973875 297766 296175 382842 385117 450967 441124 468566 477002 503408 508056 483486 533424 1203493 1262491 738278 615713 413277 402519 471552 472790 500928 507904 521953 522458 604542 603368 991142 1041123 40.25 68.7 2
13:45:05 2023-10-12 498433 495550 120935 117634 188726 193318 201730 199231 155919 156855 161578 168533 185691 192263 546670 594769 1693444 1670051 641818 672854 176240 156074 170684 171636 185545 181031 176074 176096 116090 117534 366938 333170 979828 976221 300479 296937 379042 384056 454983 444426 472057 476439 504189 509593 486341 537736 1201668 1258267 744844 612094 410508 405152 474144 474079 499587 505062 519730 521865 599362 603655 993964 1041864 40.25 68.7 2
13:45:06 2023-10-12 497822 495278 120809 118490 188335 195449 201554 201818 156717 157643 162232 165551 186689 188929 550383 592970 1699715 1674704 657358 677849 176307 157121 171193 172372 185673 181782 176602 177457 117021 118514 367626 337948 971288 988789 301008 297248 385014 387033 457518 441074 475290 477782 504189 514130 483834 536350 1211683 1286624 745222 619810 415223 404828 476535 471203 503241 511091 518834 528154 603947 603655 1003963 1047061 40.25 68.7 2
13:45:07 2023-10-12 501004 496085 121146 118528 189360 195414 202968 201501 157312 157643 162267 165518 186668 188894 552802 592385 1692483 1673185 649368 678846 176240 158071 170649 173905 188866 182683 176320 176151 116638 118984 372095 338335 962204 981246 301330 297559 383321 384632 455626 446180 475559 482062 504545 511100 485704 537446 1211683 1270777 742757 617794 415223 404258 475824 477077 504668 513217 522554 525650 603911 603951 1001513 1049850 40.25 68.7 2
13:45:08 2023-10-12 501782 496188 121545 118886 189429 195723 203038 202418 157345 158602 162945 166601 187255 190485 553587 598584 1706572 1688264 651181 678846 177387 157851 171773 173473 186875 182683 179323 179380 117142 118819 369669 335879 975415 982637 301068 298187 384469 386439 454225 447054 479841 477782 505044 511891 485653 540552 1213908 1263459 750905 622623 414194 405867 476535 476259 504945 511091 524331 528154 601653 604204 1010067 1047395 40.25 68.7 2
13:45:09 2023-10-12 500487 501864 124089 119556 190651 199813 204895 202488 158601 158194 163378 166108 188434 190125 552894 595731 1702938 1674127 651945 679912 178296 160889 172750 174461 187497 183555 178058 176951 117514 119343 370691 338914 980968 989633 303199 300804 384599 386259 459511 449592 478224 483195 504972 514130 489034 543602 1220040 1282002 742200 620691 416848 405579 478057 477746 504482 514121 521186 528529 604055 604204 1005183 1054337 40.25 68.7 2
13:45:10 2023-10-12 507386 500530 124301 119786 191563 196549 205183 202807 158635 160899 163378 166864 188765 191033 555351 602243 1715845 1692688 651217 681944 179108 160924 173337 174617 188383 183882 178594 177230 118076 119582 369972 336390 986204 986827 303414 299338 383286 389938 458543 450156 479878 481794 510240 514130 486783 544270 1217431 1267456 743106 621463 416441 410403 477841 477674 507178 512495 524148 528757 606593 610202 1013256 1050118 40.25 68.7 2
13:45:11 2023-10-12 504950 502498 122499 120226 191213 197949 204895 204052 158635 158729 164221 167710 189062 191046 555351 602279 1725117 1697589 661495 681944 179108 158852 173457 175420 188121 184467 176998 177298 118110 119831 369972 336866 1007425 996046 304492 300951 384471 387637 459981 448138 480318 481359 508010 515448 485305 544307 1226687 1285615 744250 627236 416256 409969 482231 477674 510430 514121 522737 529784 604019 607694 1024145 1058603 40.25 68.7 2
13:45:12 2023-10-12 509124 503534 124811 120241 192810 200255 204748 204339 159394 161412 164693 167691 189726 192198 558685 607613 1725117 1702434 653833 687257 179709 161514 174081 178073 189308 185090 177680 178203 118829 120749 373755 339185 994766 992449 303901 301549 386333 391558 461143 452002 484714 484221 509020 513898 486747 546372 1226651 1273448 744250 627272 417738 412587 478057 482026 510935 513889 529003 529784 607508 609523 1019607 1056266 40.25 68.7 2
13:45:13 2023-10-12 504842 504801 124807 120663 192502 197102 204464 207923 159141 161969 164464 168290 189760 193146 560778 602086 1724453 1698216 662438 687744 179550 161916 173890 178586 189176 186141 177680 179018 118505 122327 370691 342903 977350 1002418 303924 302438 390251 391187 462655 446719 481749 485283 510962 519296 486783 542581 1231925 1297592 758483 631811 421923 411639 483523 477674 513344 517615 527316 534834 614640 612436 1023276 1062791 40.25 68.7 2
13:45:14 2023-10-12 505574 505071 121909 120827 193547 197068 205101 208286 159792 159975 165279 168290 190889 192976 562408 602243 1718287 1697589 658678 690675 180278 161986 174081 178586 189377 186342 178117 179774 119101 122565 367626 343880 984119 995340 303843 300880 391079 394000 460017 450760 477580 486724 512072 517004 492566 542581 1236893 1289279 748729 629056 422153 410999 481514 482781 510935 518522 528684 531846 613033 613145 1011096 1063583 40.25 68.7 2
13:45:15 2023-10-12 510108 508823 125137 123341 193892 198686 206204 203948 160447 161813 166322 168790 192131 193146 562789 604159 1724490 1698216 664055 690243 180918 158335 175757 178656 190573 186901 178997 179947 119827 121254 373755 343073 992907 1003093 306510 302928 390730 392185 466338 454664 482467 485283 509378 518531 494808 547223 1232296 1298515 741656 626907 422525 414052 486378 485557 510430 518122 528251 532600 612529 611313 1017399 1069761 40.25 68.7 2
13:45:16 2023-10-12 515041 509533 121917 123461 194375 197823 207486 204833 160346 158788 166171 169360 192166 194407 564186 610372 1738677 1716240 662401 692831 181491 159321 175793 179066 191441 187367 179597 180262 119935 122803 377616 342417 993822 1003841 304556 304030 390803 391855 464100 450868 486149 486381 514022 520063 491870 549079 1235907 1289279 748729 636259 422525 414156 483486 483391 516025 518379 531722 537191 614603 618030 1028105 1066722 40.25 68.7 2
13:45:17 2023-10-12 508596 510534 122396 123629 194370 199032 206416 206503 160481 159405 166322 170438 192131 195368 564454 608974 1738714 1715018 671807 692831 182066 159830 175793 175967 191778 187498 179597 180598 120136 122957 371519 343880 1000344 1008749 306347 303106 392499 392994 466838 450904 481785 486868 513624 521227 496563 547483 1235907 1309797 740729 630398 424290 414408 486927 483464 512382 520089 529003 537032 616646 613217 1023660 1072829 40.25 68.7 2
13:45:18 2023-10-12 516864 510220 122466 123890 195092 199970 207707 206503 161028 159473 167162 170320 193417 195095 566563 611202 1747960 1720584 671322 695137 182066 160998 176356 176833 191778 190948 179960 181698 120465 120370 376584 346831 988764 1014486 308735 304887 394728 396239 468029 453310 488677 489369 513588 523144 493393 548689 1245054 1318971 767952 636492 426367 414772 486548 484870 516758 523135 530328 537704 620250 616759 1029641 1075994 40.25 68.7 2
13:45:19 2023-10-12 512387 510220 122594 123942 198448 200005 208066 206537 161508 159507 167431 170472 196091 195643 569965 618094 1743662 1723110 669890 696688 183841 160375 177559 176278 193332 190609 180840 180793 120978 123264 377616 342903 1006141 1002945 308988 304994 392222 396299 466110 457463 484321 489047 518208 523144 495760 551775 1239422 1294676 753969 632607 423131 418371 488797 486616 514307 519874 531345 536011 616421 616606 1029641 1069751 40.25 68.7 2
13:45:20 2023-10-12 519718 515344 123370 124218 198556 200949 208212 207470 161776 160016 167736 171014 196161 196300 568682 612596 1752935 1725565 671801 697182 182679 161403 176426 177235 192384 191055 180485 181975 120775 120338 379119 346337 1000029 1014965 307812 306573 393061 394208 467495 455526 489135 490826 514022 522395 494808 546852 1247782 1320849 742200 638302 426707 414881 486999 485557 518227 521985 531529 539301 622080 618503 1032111 1079060 40.25 68.7 2
13:45:21 2023-10-12 519718 514072 123673 124321 198873 201616 209078 207863 162093 160494 168277 171592 196780 197272 572027 613064 1757206 1729883 677575 699161 183969 161919 177559 177986 193638 188692 181423 182853 121311 121033 377616 348320 1005029 1020267 309351 306753 395001 396398 468742 455811 490526 492288 517039 525995 495289 546852 1249555 1325427 763146 639210 427618 418480 487071 483812 518227 522823 533525 540174 620117 617545 1032968 1082113 40.25 68.7 2
13:45:22 2023-10-12 516507 514112 124076 121100 195145 201616 209586 208478 162838 160016 168820 171048 196920 196335 567775 622042 1757206 1734891 667987 698078 184460 161919 178469 177705 194251 191736 181988 182518 121653 120618 379885 344369 1007091 1010179 309752 306789 392163 396723 468922 458444 490526 491484 519343 523144 494990 553453 1250045 1298552 759180 639025 425798 419629 489144 490588 521554 523063 536525 539674 616573 619357 1035407 1075622 40.25 68.7 2
13:45:23 2023-10-12 519549 517093 124276 121295 195450 202110 209732 209903 162093 161556 168277 172721 196850 201344 571023 616677 1757206 1733656 681126 700089 184718 162179 178594 178266 194251 188271 181919 182970 121569 120784 379119 347304 1019567 1020806 309899 306789 394589 396687 473163 455621 487985 494048 519343 527469 498710 551384 1248668 1315189 752498 634616 427618 419665 492712 490733 516758 522788 531905 536944 622080 616642 1032575 1081270 40.25 68.7 2
13:45:24 2023-10-12 519207 518628 124485 121546 196062 201970 211415 209165 163019 161041 169211 172412 193251 197891 574405 618531 1751689 1728653 672759 702180 185506 162472 181329 179190 194927 188726 182866 183726 121993 121640 379680 349562 1012706 1017371 311938 306753 396817 400807 468958 458613 488751 494042 522957 525477 500937 556359 1247782 1303988 760687 637849 426404 418652 492016 492616 517706 522386 536747 537704 619490 621211 1040118 1079060 40.25 68.7 2
13:45:25 2023-10-12 525026 519362 124523 121633 196368 202924 211084 210183 162612 161556 169057 173271 193284 202341 574442 619405 1762207 1739182 684237 704279 187782 162993 181492 179078 195206 188899 183180 184298 122163 122004 379680 349388 1011569 1025361 311643 306536 396997 400241 474503 457012 488420 493540 516862 528282 500193 553158 1253893 1317772 765152 638228 429142 419629 494108 494718 518695 525730 534661 537777 622961 618486 1035370 1085230 40.25 68.7 2
13:45:26 2023-10-12 525347 519729 125102 121658 197509 202677 211415 210547 163132 161624 169330 173547 194122 201772 576995 628989 1776960 1754811 682458 703247 188554 162507 182180 178582 198122 188864 184311 183714 122248 122037 380713 346532 1034099 1023434 311325 307185 394625 402015 474503 458085 490146 492653 519919 529842 498710 554718 1257914 1319629 759180 642824 427010 418687 493962 491116 522263 525099 534735 542586 620323 621419 1049418 1088358 40.25 68.7 2
13:45:27 2023-10-12 522751 519937 125346 122639 197321 204241 211852 211904 163167 162661 172132 174399 194459 197479 579563 622150 1770221 1744216 680525 707853 188185 163378 180107 180041 196731 189919 184206 184779 122847 122775 385357 349525 1014445 1025888 313539 307185 397070 401163 475847 463014 491774 494271 520078 525882 501327 553795 1259703 1318695 766060 640932 431321 418687 492364 494012 521155 529088 537873 542201 629176 625824 1038268 1088358 40.25 68.7 2
13:45:28 2023-10-12 524603 519171 125544 122537 197970 204886 211816 211940 163952 162367 172515 173789 195100 197479 579600 629434 1780859 1753541 683070 705313 188185 163585 181925 179747 197983 190092 184346 185403 124201 122841 382777 348682 1019019 1028541 311546 311152 396997 400843 474503 459881 494579 495449 518316 528775 499744 557325 1263420 1328074 759180 647511 430673 422048 495509 493866 522864 530206 537510 545896 626171 622267 1051283 1091359 40.25 68.7 2
13:45:29 2023-10-12 520051 521108 126070 122944 198013 204277 213148 211904 163835 162367 170213 173789 195676 197479 581247 630611 1774438 1751046 675264 707853 184669 164110 182323 180361 195060 190127 184604 185143 124270 122874 384226 348646 1018440 1023706 311767 309590 397070 402584 473163 463936 495316 493924 522191 527469 495868 557311 1259914 1322116 757687 645712 430979 423376 494144 492580 523745 525980 537909 546673 622046 625580 1050949 1093723 40.25 68.7 2
13:45:30 2023-10-12 529171 525278 125756 123076 198009 205462 213483 212867 164214 162963 172986 177067 195744 198685 581247 622186 1778227 1752293 691416 710256 185660 164658 179015 180784 195297 191056 185051 185923 123019 123382 381358 350629 1040825 1030818 312745 308186 399880 403322 477155 462483 492973 495774 519446 529892 503756 556755 1261494 1324317 768138 641841 431284 419901 495546 494199 523003 531363 541036 544201 629366 628481 1038914 1092097 40.25 68.7 2
13:45:31 2023-10-12 527030 522797 126171 123043 199041 205751 213113 213166 164761 162627 173072 177156 196322 199274 582899 629687 1790025 1760358 684473 709179 185471 164867 179117 180887 195365 191934 184863 188453 124617 123937 385728 352664 1008468 1032116 312208 310495 401331 403154 475852 459881 495762 501106 523699 532733 499233 554916 1266113 1340884 766060 648380 433700 423082 496952 492616 523003 531738 542193 547450 629329 627594 1047182 1100750 40.25 68.7 2
13:45:32 2023-10-12 528404 523058 126205 123789 198911 205462 214083 212867 165131 162107 173544 173789 196937 198305 581318 632824 1783528 1758546 682546 709179 185796 165131 179685 180887 195942 191329 185381 186183 124773 123567 383035 350666 1024169 1031462 313539 310024 401026 403135 476521 459881 494542 495810 523036 532157 501682 559271 1267160 1331617 751027 647089 429955 423750 498855 495413 525967 530256 539041 546247 626874 626417 1063231 1100846 40.25 68.7 2
13:45:33 2023-10-12 525401 525786 126584 124197 199700 205308 214580 213800 165629 163148 171990 177191 197553 199240 584978 625742 1777325 1749127 681949 714791 185728 166125 179117 182347 195839 192401 186161 187159 121643 124059 386633 354677 1014672 1030735 315959 312908 402753 403135 476521 465286 496496 501732 526847 532157 506109 557616 1259877 1323822 763659 643736 432275 427232 495941 495810 527473 530580 542682 546247 622082 627413 1053983 1094465 40.25 68.7 2
13:45:34 2023-10-12 525972 526942 126798 124230 199848 209619 218194 217518 164901 163740 173386 174039 196902 199761 585248 631019 1779588 1757293 687999 713384 186672 165697 180288 181909 196590 192371 185759 188655 124911 124059 388324 352413 1042145 1032926 315574 310966 401331 403579 477836 467979 494986 500500 522783 530036 504173 556570 1267793 1327807 775153 645712 435973 427232 497621 498230 524488 532148 543489 547450 631669 632943 1039946 1097657 40.25 68.7 2
13:45:35 2023-10-12 530259 528205 126798 124430 199704 205628 217959 217330 167667 163706 170007 177701 197588 200529 584797 630771 1788456 1762867 689573 714432 186087 166114 180003 182648 196555 192734 185936 185511 124946 124383 384685 354172 1027704 1041771 314877 310966 401040 403135 476447 463573 496850 501732 523036 533188 506109 555968 1268962 1333248 771124 645675 433811 426329 500375 498384 522900 535806 544444 547191 632829 629078 1049529 1100787 40.25 68.7 2
13:45:36 2023-10-12 534929 529208 127045 124639 201106 209325 214266 217671 165153 164494 169684 174159 197897 201936 586724 641574 1805194 1782328 695392 715334 188074 165905 181940 182196 198375 192506 185071 188831 122260 124126 386014 351376 1049953 1038826 313733 313153 401012 405734 478008 466605 499772 495846 522964 532157 501682 556916 1276406 1349978 765152 652467 436283 427266 498891 494199 522864 532148 537800 547450 631222 625544 1050912 1102133 40.25 68.7 2
13:45:37 2023-10-12 535121 529212 127251 124635 201141 209289 213637 217437 167935 164266 170159 174345 198172 201512 587017 639132 1807284 1776415 693410 715517 187553 166265 181134 182614 197858 193185 188739 185707 122176 124502 385873 352664 1028768 1043255 315176 313635 402717 405734 477828 467229 500371 499989 522855 532121 504028 558341 1276406 1350935 765152 652783 436829 426895 499596 494932 522864 532148 537873 547177 632116 626460 1054346 1105382 40.25 68.7 2
13:45:38 2023-10-12 535041 529212 127491 125051 201774 209655 214266 213655 168004 164644 170430 174860 198241 201864 588858 640105 1807920 1778945 694400 717548 187587 166494 181468 182938 197858 193627 188774 186222 122429 124535 385873 353165 1025200 1042146 314877 313921 402753 403135 477972 467266 500838 500207 523072 531869 502429 558378 1275500 1351893 780840 651167 436903 427280 501204 497803 527473 536294 544369 551791 634809 632047 1058687 1107633 40.25 68.7 2
13:45:39 2023-10-12 537330 528819 127711 125088 201492 206304 215001 217401 166519 164516 171652 176232 199244 202041 589445 640250 1805194 1786149 695355 718493 188012 167186 181468 183263 197892 193551 188299 185673 122597 124913 388857 352664 1039539 1042601 315133 313307 402184 405700 482217 467266 498318 498687 526556 533973 505751 562237 1278265 1342700 778183 656328 436903 426931 501119 495317 522973 533964 541036 549256 631024 632011 1057066 1106956 40.25 68.7 2
13:45:40 2023-10-12 538090 528896 127791 125286 201492 206304 215935 213655 168342 164494 171517 174345 199175 202182 590467 641266 1808569 1786602 696795 718567 188046 167303 181468 183263 197927 193185 186269 185673 123585 124951 389872 353417 1040834 1044368 317301 313265 402717 405556 482035 467891 498134 501106 529194 534794 506109 564381 1280756 1342893 766645 654932 436283 427425 501828 495738 528720 534786 543912 550144 631060 631137 1060471 1110113 40.25 68.7 2
13:45:41 2023-10-12 538094 529649 127918 125294 201844 206339 215001 213655 168646 164266 171825 174312 199800 201864 590697 638197 1819109 1785807 697750 717726 188604 167537 181917 183810 198928 193291 186854 185964 123567 124913 383596 353165 1051265 1045420 315649 313886 402753 408032 483619 465975 500921 499817 527219 534794 502856 562636 1283574 1348746 759854 658479 438773 428405 501755 495630 526638 534643 540926 552184 636612 630907 1059717 1106593 40.15 68.7 2
13:45:42 2023-10-12 538743 532072 128587 125535 202800 206775 216804 214915 164513 165449 171721 175775 200009 203638 593831 646533 1819918 1790843 699777 719321 189261 167326 182692 184067 200075 194891 186561 187717 124060 125392 388969 353394 1041003 1048388 317124 315802 401111 405628 483277 467360 500636 503903 527628 534759 503990 558443 1281061 1359159 773637 652967 438773 427640 504713 501696 528346 536362 543489 548209 631024 631100 1056276 1106593 40.15 68.7 2
13:45:43 2023-10-12 536622 531661 128980 125497 203758 207595 215969 216091 168646 165854 171825 175997 200148 203175 591727 647208 1815260 1785714 696795 720412 188838 168417 182403 184700 199379 195744 188299 188438 123922 125879 388857 357470 1037043 1051329 317291 315658 405473 405628 482935 466047 500673 506694 529085 539726 504810 560932 1280756 1350232 769631 651167 437128 427564 505429 503154 529130 537944 545684 548055 634702 631173 1057459 1106593 40.25 68.7 2
13:45:44 2023-10-12 537533 532063 128588 125530 203153 207629 215035 216056 168646 165357 171859 175875 200602 202571 592637 645828 1814658 1788257 697787 720448 189101 170383 182403 184817 199171 195683 186561 188018 123752 125806 387814 356619 1041142 1051366 315721 314621 409053 405700 482935 469614 499151 503260 529194 539726 510439 563538 1283498 1346514 777095 652169 438461 429959 505751 503757 528984 539717 548327 549682 637507 634562 1057459 1110249 40.25 68.7 2
13:45:45 2023-10-12 540517 531919 128548 126226 202976 208860 216874 216253 165493 165564 172543 176328 201092 203497 593932 638197 1812111 1785329 703779 724136 189433 170488 183168 187489 199935 195683 187607 188053 124193 126014 389900 357487 1036692 1049875 319562 314878 405332 409295 486020 468895 499772 503224 528447 534794 507738 561005 1281970 1344840 784245 653930 440525 427564 501828 502505 527564 534750 547547 550108 631132 634518 1061982 1106593 40.25 68.7 2
13:45:46 2023-10-12 541453 537308 128801 126153 204108 208604 217013 216091 166868 165889 171894 176396 200812 204818 593184 640069 1810759 1783109 698669 725419 190087 168714 183133 185464 200319 196024 187668 188211 124536 126121 386905 357215 1048953 1048388 318362 315580 405651 405412 483619 472656 501194 504617 527373 536645 504810 559308 1281698 1343884 769631 653967 439879 431439 504086 503154 529167 534375 547547 548479 630929 636684 1066731 1106593 40.25 68.7 2
13:45:47 2023-10-12 537798 537308 128835 126361 204079 208604 217385 217100 164971 166725 171894 177142 200812 204495 595048 640177 1808569 1776378 696795 726227 190030 170762 183308 185323 200459 196375 186922 188348 124603 126047 390943 357161 1024199 1046902 316064 315802 406083 409258 482302 471294 502511 508569 533709 534687 509102 563889 1280002 1343736 781214 653099 437783 432534 504356 504581 531611 538192 547547 550071 630988 636684 1071257 1106593 40.25 68.7 2
13:45:48 2023-10-12 535036 536218 129224 126395 204361 208965 217083 217811 165526 166410 172647 176619 201759 203887 597067 645236 1808033 1778945 694286 725713 189502 170762 183643 187821 200459 197379 187312 189273 124227 126289 390943 359228 1037699 1047645 318624 315580 408381 410563 482935 472394 498411 504751 531156 537197 510566 566833 1281024 1328424 773094 654932 437619 430190 503250 503866 533682 537152 546989 554773 636612 638377 1074253 1112899 40.25 68.7 2
13:45:49 2023-10-12 538214 538324 129477 126386 207808 208965 217759 217240 166083 166271 172992 176585 202041 204495 596516 650963 1818200 1795548 691605 726669 190959 171339 184300 185984 201546 196785 188066 188679 125045 126256 388969 357725 1050843 1048388 317616 317589 405332 410563 481890 473696 503697 503260 534467 538782 504738 565990 1286566 1353287 770564 658664 438149 432082 505026 503866 531986 540364 547158 555069 635635 635785 1079069 1115578 40.25 68.7 2
13:45:50 2023-10-12 535792 538333 129691 126812 207870 209035 218838 217438 166083 166457 173510 176619 202465 203887 598044 649119 1817842 1795954 695088 727360 190664 171106 183926 187926 201546 196964 188527 188847 125048 126673 391985 357740 1047770 1053533 319045 317444 405687 412784 487745 468715 501308 504581 530620 538603 507547 564162 1293979 1363393 784245 662424 442771 430221 506146 501732 530666 538486 545809 553421 638518 635785 1069770 1119060 40.25 68.7 2
13:45:51 2023-10-12 545509 538324 129691 126812 204939 208965 219154 217438 166117 166725 173389 176619 205410 205790 598836 649155 1833778 1808206 706812 726297 191904 170797 185099 187821 202710 196918 189023 188976 125082 126289 399805 355324 1040232 1059082 318362 315938 406011 409910 486364 473027 504943 504860 528811 541171 504810 562673 1291021 1366403 781214 656795 441113 431439 509751 507413 532815 540910 549070 552415 638336 638217 1066531 1118567 40.15 68.7 2
13:45:52 2023-10-12 544897 537863 129726 127232 207879 210310 219154 218490 167002 166713 173890 177531 203069 206153 598819 644672 1825122 1796830 707012 730879 191231 171417 184476 188224 202039 197792 189114 189273 125341 126882 391985 358866 1067441 1058772 320467 315802 406083 409910 485676 474402 501418 507788 531567 536406 511166 562673 1282007 1352366 784245 654932 441283 432836 504918 504751 531914 538773 548538 553028 631096 636376 1075202 1114668 40.25 68.7 2
13:45:53 2023-10-12 538214 539991 129760 127139 208202 210822 218215 218525 166789 166609 173821 177176 205515 204818 599486 643871 1807469 1781518 695805 728940 190664 168500 183856 184674 201089 200148 188692 189342 125500 127274 400333 361862 1048744 1054067 321376 315766 408236 414066 486092 473550 502622 504787 532013 537702 510834 568667 1289312 1340798 784560 660429 441283 432719 504356 504581 531950 539188 549425 556723 637543 639213 1080606 1115850 40.25 68.7 2
13:45:54 2023-10-12 542990 540283 129726 127564 207901 210129 219837 218267 166906 166958 174099 177455 205838 205825 599062 648583 1820429 1794789 701774 729528 192511 171417 185688 187997 203029 197518 189355 189308 125736 127092 393098 357777 1054044 1053059 320014 319120 406047 412894 485676 475746 504484 504751 531819 538025 504810 566833 1291227 1360327 781214 664315 440411 435248 507811 506013 536191 540184 548643 554921 635599 634518 1081317 1122357 40.25 68.7 2
13:45:55 2023-10-12 547098 539456 130312 127483 206848 210359 220242 219407 166575 167660 173994 178407 203236 206951 602786 656600 1836387 1808206 707049 732439 191835 167221 185134 188365 203029 200945 189183 190839 125495 127512 393028 359885 1038122 1063485 319336 316416 409825 411726 485094 472656 505594 509297 531192 540452 511956 565186 1291227 1358580 777095 656795 442467 431474 509751 504823 531878 540478 551876 555143 640038 640150 1065179 1118229 40.25 68.7 2
13:45:56 2023-10-12 548685 541045 130122 127898 208277 211005 219873 219206 167170 167309 174168 177769 205943 206477 601207 647666 1827114 1800168 707531 731792 191904 169116 185571 187449 202783 198598 189252 190400 125809 127587 389356 360835 1051061 1060549 321376 318038 409246 411435 487745 476986 505494 504860 528846 537575 510040 562143 1291227 1357235 775603 659745 443975 436048 504918 504715 532171 539116 548575 553724 635672 639699 1075733 1116255 40.25 68.7 2
13:45:57 2023-10-12 542605 541117 130394 127721 208348 211005 219649 220612 166642 167426 174134 178330 205873 206477 601753 649119 1816726 1789568 698876 733297 191870 168682 185405 185475 202710 201034 189023 191441 125495 128003 393028 362967 1043944 1057581 320921 315802 410731 412062 485676 475074 501491 508937 534842 540085 515553 569184 1292985 1344605 784560 661481 442648 432692 507224 504679 535860 541162 550277 558160 640364 640150 1082122 1121522 40.15 68.7 2
13:45:58 2023-10-12 541160 541000 130845 127796 205744 211490 220383 219785 167565 167625 174690 178296 206049 207131 604784 659393 1833741 1799907 699740 732960 192979 169017 186019 185509 203634 200855 190349 190839 125910 127757 394071 359885 1052220 1060586 320921 316705 409536 413005 485094 473732 506745 507824 535168 540487 510437 568439 1298529 1365511 775229 665568 442403 432764 510222 504715 537483 542067 549425 556796 640074 638278 1075808 1125554 40.25 68.7 2
13:45:59 2023-10-12 549732 541189 130489 128143 204889 211349 221940 219736 167204 167180 174969 178475 206267 207535 603531 658096 1846736 1823706 711762 733706 193590 168648 187066 185408 204779 197311 190514 191267 126225 127969 392066 360909 1051694 1068289 321181 317924 411604 412894 486949 474402 506450 510556 532049 541696 513117 566028 1295734 1366403 791610 657771 443031 432836 510944 510543 532022 542103 553518 556723 640110 643021 1066731 1124753 40.25 68.7 2
13:46:00 2023-10-12 550650 544323 130485 128479 206700 212699 220594 220612 167468 170232 175004 178611 204770 207423 604423 648133 1833778 1803833 713076 736028 192815 169286 186150 186092 203634 201139 190384 191140 125977 128003 398634 361936 1049323 1063485 322288 315973 410585 414616 489559 477699 503587 509152 530265 537881 511737 564162 1297587 1362053 775603 662667 445555 436439 509640 504823 531842 540781 550241 553495 637885 640258 1079069 1120725 40.25 68.7 2
13:46:01 2023-10-12 547636 547297 131215 128109 205813 211737 221940 220647 168063 168093 175039 178735 202868 207605 607145 658460 1835166 1812320 699868 733853 193766 169555 186744 186221 204206 201281 190985 191609 126394 128037 391679 361422 1057594 1065264 321149 317924 410731 416127 486570 475410 507575 509297 537550 542909 510834 570163 1300447 1366403 785761 666041 443095 432872 510944 507752 538283 543698 552245 558447 640110 640186 1077535 1128306 40.25 68.7 2
13:46:02 2023-10-12 552696 545514 133037 128564 205674 212366 222670 220612 167733 170337 175319 179219 203786 207643 605917 663054 1850917 1826614 715197 736115 194557 169722 187507 186350 207208 197448 190586 192104 126993 128578 394071 362967 1060836 1069806 321303 320294 410024 411773 487022 474402 507575 511970 531797 543290 513845 567677 1298529 1366403 795801 659242 444364 432836 510944 510414 535104 543698 553628 555114 643767 643953 1069760 1125554 40.25 68.7 2
13:46:03 2023-10-12 553481 546671 133130 128815 205246 212699 221940 221337 167999 170541 175564 178961 203183 211587 607181 649227 1836387 1809494 712285 736564 193766 169790 186613 186384 204206 197448 190874 191778 126569 128427 391034 362967 1048522 1066629 322703 317783 412771 413772 488437 479129 505843 513441 537368 541171 514573 566321 1292948 1364166 785761 660176 443031 437847 509931 512525 538283 540514 555203 557190 640364 643953 1085276 1124996 40.25 68.7 2
13:46:04 2023-10-12 544060 546280 133257 128568 205712 213738 221976 220683 168299 170267 175880 178769 204310 207569 608043 649155 1827114 1798551 705077 737855 194037 169824 186744 186418 204492 197448 191791 191441 126812 128304 397172 359885 1059183 1059834 322288 318629 409572 413368 487022 477764 507104 508542 535168 540790 509320 566357 1300175 1366403 788533 667825 445518 439028 512847 504679 537304 541162 550673 559502 640203 639033 1088126 1129145 40.25 68.7 2
13:46:05 2023-10-12 550762 546676 133287 128785 206283 214089 222386 222092 168164 168366 176021 179390 203888 207715 607859 655672 1844348 1814270 716273 738899 194062 170735 187208 186969 204636 198378 191622 192104 126710 128578 395114 362709 1071723 1066775 322975 317889 411895 411447 489885 477801 506745 511970 532121 540502 512392 566028 1294779 1365399 778588 662424 445238 436477 510222 510848 537902 540029 551913 556723 639458 640294 1085276 1125554 40.25 68.7 2
13:46:06 2023-10-12 545449 547449 133454 129028 206207 213738 221559 222738 167999 170576 175845 179527 203990 211253 608906 654393 1831175 1805419 705077 736450 193154 170822 186293 187976 204386 199140 192152 192244 127096 128750 395114 364002 1064727 1063355 324123 320257 410731 414678 489849 477764 505236 510379 537895 541171 510871 569318 1304139 1362392 788792 668833 445629 438741 509429 504787 538210 541162 550167 557584 638482 643880 1094511 1129910 40.15 68.7 2
13:46:07 2023-10-12 547330 547336 133473 128960 206559 213033 222983 221994 168265 170779 176215 179458 204097 211587 610204 662900 1844348 1818819 703592 734010 194309 170330 187507 186969 207609 198620 191825 192349 126988 128818 395114 362967 1067716 1069806 322746 318816 410731 414678 492735 474902 507501 507752 531977 544088 509712 568262 1311583 1383394 788792 670793 448173 437442 512282 508774 534582 543663 548575 558346 645795 641400 1082011 1134046 40.15 68.7 2
13:46:08 2023-10-12 557086 550557 132064 129254 207035 214196 223154 222546 168931 168838 176855 180026 204166 208581 608999 655990 1848286 1809494 710155 738608 195127 170753 187903 187557 203786 199279 191419 193774 126778 129446 398112 365418 1055598 1066775 323204 317889 412479 414642 487022 477020 507501 513058 538310 541171 515082 571009 1300410 1353287 789039 666041 445444 437988 509465 510017 539808 543245 555992 560105 640001 645318 1092846 1131592 40.25 68.7 2
13:46:09 2023-10-12 551793 547601 133689 128998 206563 213703 223925 222341 168813 170934 176408 179901 204767 207248 608533 658132 1845659 1824749 707812 741668 195263 170804 188228 187454 205788 199174 192526 192817 127449 129282 399937 363484 1061197 1069806 322717 319676 413319 417060 489813 474902 510104 510520 538310 543444 513845 570972 1309630 1373550 790307 669344 445555 436743 513117 508469 539808 548082 553088 560105 645697 640294 1083660 1136469 40.25 68.7 2
13:46:10 2023-10-12 556117 548018 133915 129302 207138 213332 224240 223001 168299 171195 176408 180060 204200 208546 608538 667785 1861556 1828145 716858 741104 197138 170906 188035 187591 203820 199592 191791 193603 127198 129446 397852 365562 1052472 1075969 323204 318590 414823 417015 491747 478037 509631 513712 536609 543565 515961 570070 1305888 1372694 790532 664115 446507 436743 510725 512149 538247 545300 556820 557584 646464 646687 1082042 1130751 40.25 68.7 2
13:46:11 2023-10-12 552553 552110 131673 129782 206494 214978 223925 222688 169399 168720 177506 179992 205405 207283 609897 657921 1840384 1824010 712141 738535 197761 170635 191189 187427 206513 198689 192970 192992 127442 129177 395162 362967 1067490 1069047 322288 320564 412479 414606 486985 481173 508983 512332 537738 543707 513081 571414 1305846 1375534 788792 669363 445238 436477 514975 510775 542106 546871 552696 560937 645661 643880 1086820 1136708 40.15 68.7 2
13:46:12 2023-10-12 556117 549797 133954 129422 207816 214676 223925 222653 169217 170885 177417 179786 205873 209925 613173 661783 1862707 1836550 718241 741676 195949 171382 188564 187852 204773 199105 193346 193287 128049 129356 394186 361936 1059248 1075969 323204 321835 411895 413914 492735 477764 509020 513785 535924 543707 512026 569003 1307699 1386702 793338 664152 446630 437897 515340 513748 538283 547713 556820 557584 647634 646687 1076003 1131592 40.25 68.7 2
13:46:13 2023-10-12 558420 549635 133856 129786 207169 214978 223925 223314 169418 171470 177257 180630 205439 208221 610833 658643 1852297 1824010 716211 742984 197761 171332 190885 188051 204455 199626 193005 193909 127653 131525 397200 365823 1051724 1075100 324650 319748 416261 414425 490706 480431 509594 515975 539835 542611 513715 570126 1304064 1362429 790307 666041 445555 437683 513845 513748 541339 546884 558406 560900 640038 645303 1094548 1136469 40.25 68.7 2
13:46:14 2023-10-12 558060 553416 134545 129782 208431 214827 223516 223314 169267 167502 177417 180916 205473 208581 612637 668731 1864204 1839537 719965 743021 197937 171213 191261 188147 205126 200591 192836 194216 127653 129571 396157 365761 1071991 1080217 323204 319854 414333 414642 492735 476313 509740 512970 538310 546531 513752 568475 1313391 1379475 794853 666041 446899 437897 514864 513748 539808 548098 557612 559239 649506 645339 1078906 1134853 40.25 68.7 2
13:46:15 2023-10-12 558495 550131 134171 130221 208218 215440 224800 224344 169233 167435 177435 180938 205942 209094 615872 661447 1854932 1820838 715875 744347 195914 171689 191154 188741 205058 199975 192701 194998 127687 129571 397200 367131 1052829 1071332 322625 320339 414989 417060 490944 477873 510104 512934 537738 543636 513824 571893 1305999 1361087 792219 667936 446507 438393 513154 513748 542106 546067 556032 564817 643767 645339 1097667 1134290 40.25 68.7 2
13:46:16 2023-10-12 554665 550153 134210 129786 208324 215280 223516 223785 169368 171300 177612 181202 205936 208546 614484 663873 1852297 1828145 709614 748026 194205 171812 189496 188995 205880 200674 193782 194110 128186 130116 399807 365301 1067377 1078989 324123 320825 414199 419309 492735 477428 512539 510556 539835 548264 514938 573149 1319077 1379475 797765 675014 446863 438919 515340 510812 540956 549329 555992 562678 649506 645774 1088368 1140908 40.25 68.7 2
13:46:17 2023-10-12 559253 553679 134541 130144 208500 216194 223516 222723 169368 167801 177862 181236 206401 210737 616302 661964 1854932 1818819 717244 746187 194205 172031 191297 189105 205092 201270 193651 194761 127865 131961 400337 368284 1065497 1071954 324663 321202 412443 419013 493781 481364 507169 512332 539835 541281 513845 571893 1312459 1370281 790307 673372 445904 439081 512754 511664 541339 543663 553555 562205 640001 647525 1105439 1141225 40.25 68.7 2
13:46:18 2023-10-12 555318 553988 130954 129782 209052 215583 223482 224573 169770 167768 178111 181236 206435 209234 616302 672496 1858893 1837470 711126 743634 194239 172031 191566 188808 205660 200569 194194 194761 128501 129932 379273 365761 1078666 1079026 322660 320860 410889 418053 495532 480381 508983 512332 536718 545273 513081 569072 1317878 1395882 794688 670366 449583 440934 514076 513748 539808 548520 553591 558843 646610 645774 1082122 1136708 40.25 68.7 2
13:46:19 2023-10-12 555551 553352 134345 132286 208795 214820 227660 223257 169368 167835 178147 181271 206435 209234 615865 665898 1866811 1831217 724490 747321 194137 171963 187923 189230 205663 200919 194088 194655 128254 130113 397852 365539 1061323 1078967 325046 320825 413714 417608 492735 482849 511772 513801 537774 542838 515669 568439 1305809 1375570 793338 666041 447227 439484 514610 513693 540892 546103 558220 559276 640074 647230 1099230 1137515 40.25 68.7 2
13:46:20 2023-10-12 554870 554561 134537 132539 208145 214670 223551 222226 169906 167502 178558 181076 206791 208616 617250 660327 1850982 1828888 716385 745504 195116 171912 188211 188808 206408 200569 194194 194761 128501 129932 397200 364397 1067826 1077496 322135 322299 415140 418058 491711 480504 511545 514878 542134 546772 515230 574261 1315147 1380713 768681 673335 447535 440346 513968 513385 540892 549910 556424 564019 650426 644814 1088163 1143064 40.25 68.7 2
13:46:21 2023-10-12 556688 555779 131044 132543 209636 219050 223585 224538 169721 168868 177826 182422 206296 209890 618511 667785 1849667 1819537 712211 746631 197831 173045 190957 189506 205092 201728 194194 195034 128535 132321 398226 369105 1074996 1072924 325972 321835 412443 419642 494831 483518 509742 513058 536946 542076 513845 571856 1313800 1379475 790307 676247 448239 440723 514704 512296 541339 545300 553591 562205 642907 644361 1105392 1142525 40.25 68.7 2
13:46:22 2023-10-12 553753 554566 131420 132479 209846 218979 223585 223602 169940 168733 178220 181822 207195 209750 617979 670884 1865521 1843858 717244 747247 194845 172066 191637 189779 206408 200990 195524 194624 128927 129571 398243 364765 1090952 1085174 323642 322813 412443 417096 495276 481740 512815 513801 538310 548143 514938 568475 1316193 1393906 796369 667378 450340 437670 514076 513729 541339 550176 557286 561371 649015 648178 1084431 1137589 40.25 68.7 2
13:46:23 2023-10-12 562973 556301 134450 132938 209002 214854 224208 223602 169906 168334 178433 182098 206791 209890 617629 663909 1861283 1830905 723108 747724 194845 172667 191907 189472 206408 201693 194058 196406 128597 130883 399285 369766 1067821 1079026 324026 320753 417300 419460 494058 481899 508983 513765 539361 547317 518200 574149 1312459 1364432 800983 671749 448099 440391 513881 512934 540964 548134 557717 564352 646610 647230 1100577 1137902 40.25 68.7 2
13:46:24 2023-10-12 562973 556560 134415 132788 209006 214923 225823 223637 169940 168334 178558 182098 207437 209960 618126 665391 1864204 1837470 725684 747159 194845 172615 191745 189472 206442 202033 194194 198051 128535 132321 399285 366688 1063704 1078754 323678 321835 417445 418385 492735 482799 509776 513837 539397 544890 516803 573593 1313391 1366403 806997 669307 446936 440103 516767 513765 541000 548592 558148 564389 646646 649164 1100614 1142525 40.15 68.7 2
13:46:25 2023-10-12 559020 556378 131486 130780 210258 216343 225496 223602 170071 168533 178220 182214 207587 210442 618053 671029 1864204 1841827 714687 747025 195420 172890 188245 190378 206339 201270 195012 195307 128838 132321 399285 367903 1077681 1084394 324134 322359 413096 420570 495697 482117 512815 512212 538310 546531 512388 568475 1318887 1399033 790307 670842 451305 439484 518555 513765 541339 550176 556820 560937 650426 646284 1084505 1142525 40.15 68.7 2
13:46:26 2023-10-12 560289 556296 131225 132977 209226 215857 224903 224642 170328 168601 179203 182711 208084 210583 617319 667785 1866487 1841401 729310 751505 195318 173442 188735 190195 206373 202258 195285 195719 129003 130953 399285 367542 1060131 1081252 324663 322359 415061 417431 494684 484545 510497 516817 540574 547317 518200 571009 1309667 1377521 794853 669214 446863 441813 514004 513873 544097 548592 558976 562641 645697 649200 1102216 1142854 40.25 68.7 2
13:46:27 2023-10-12 564574 556352 131368 132788 210494 216535 226019 223671 170328 168868 179077 182838 207940 211469 617653 676927 1880075 1849428 728759 749915 195489 173165 188245 190334 206442 202540 194739 197948 128838 132505 399280 369892 1067263 1088265 324663 320860 415097 419346 495891 482081 509446 513801 537930 543707 513824 568475 1316943 1382705 797884 672858 451609 441850 515340 513331 540956 546943 559053 563103 647669 650488 1100013 1141337 40.25 68.7 2
13:46:28 2023-10-12 558309 558928 131486 130871 210324 214854 225286 225722 169940 169473 178683 183023 207842 210878 619912 667218 1858876 1831292 716385 752152 194811 173753 188245 190634 206257 202222 195321 197703 129176 132190 398243 366945 1079559 1078260 326681 321477 413714 420868 492999 485575 512053 512212 539361 544890 514573 574446 1318850 1386702 802381 675287 447885 444299 519325 512934 545745 550176 556820 565593 647598 645267 1097667 1146799 40.25 68.7 2
13:46:29 2023-10-12 560505 557743 131276 132792 210503 214923 224972 223637 170783 167599 182127 181305 208589 211032 621537 674923 1884171 1857358 727604 750252 196884 173027 189741 189334 207733 202187 195047 198122 129176 132505 392782 368182 1066749 1091222 324398 321692 414809 421791 494460 481364 509020 513837 538310 546952 513860 571856 1316943 1384738 797884 673667 451992 441777 515340 513729 540956 546943 557447 560539 647598 649128 1097383 1140901 40.25 68.7 2
13:46:30 2023-10-12 556834 556603 131619 133012 210534 216227 224903 225956 170514 168733 181836 183093 208119 210583 619985 667312 1858913 1834855 718428 751619 195489 173235 188873 190634 207589 201939 198100 198016 129459 132321 399290 366093 1080180 1082020 326436 324009 414516 420758 496235 486263 513395 515975 540581 545166 515303 573149 1321698 1391276 802381 677209 450969 444458 519325 515059 545356 549752 556424 564315 645697 645375 1100685 1146799 40.15 68.7 2
13:46:31 2023-10-12 562973 558647 131458 131494 210859 216227 225950 225093 170244 169674 179186 183605 208119 212608 621339 667182 1862789 1834855 718828 752189 196100 174186 188245 191270 206477 203214 195732 198228 129390 132690 401387 371208 1079408 1080503 327677 322849 414953 421763 495157 483901 512090 513729 539361 545309 512199 574618 1321698 1385891 793338 677209 447593 444818 519692 513729 546553 550176 556820 565671 647634 647230 1097456 1150137 40.15 68.7 2
13:46:32 2023-10-12 564569 558815 131772 133408 211198 216726 226827 224851 171326 168801 180214 182572 209137 211208 622976 673842 1886858 1861418 728004 750971 196407 173855 188942 190668 207410 203214 195321 195297 129183 131389 402441 371208 1071347 1088907 327179 322586 417445 421166 496035 483865 510534 513873 537396 546687 513824 570163 1317914 1384738 796369 670607 450613 441633 517057 518351 544133 548233 559372 562678 646646 649308 1103821 1146799 40.25 68.7 2
13:46:33 2023-10-12 560890 558245 131272 133413 210356 216714 226793 225024 171091 168902 182198 182966 209276 211243 624307 667110 1866857 1846795 724652 754324 196714 173753 190192 190992 208680 202967 196246 195011 129716 129184 399285 368995 1098060 1088246 326901 323651 415061 422959 494424 482799 512852 514876 537774 549761 513788 575300 1328178 1395007 808535 677515 452034 441777 517787 512934 541339 550176 556424 562678 648979 646284 1094275 1145948 40.25 68.7 2
13:46:34 2023-10-12 560087 559000 131982 133370 210538 216900 226404 225059 171482 168902 180197 182966 209457 211279 623210 667110 1866796 1846795 723585 755394 197158 173788 190101 190703 208743 203037 197893 194688 129459 132690 400328 368833 1079160 1088246 324699 323866 417445 422061 494076 482799 513615 512970 538982 550185 517795 575300 1328194 1393906 797884 678585 454753 441813 518153 512934 540094 550176 556820 564352 649051 649364 1097714 1149757 40.25 68.7 2
13:46:35 2023-10-12 564574 558707 133055 133244 212752 216761 226265 226352 170971 169943 182091 186588 209096 212310 624307 680217 1882749 1850747 727235 755794 196066 174343 188907 191740 207589 203535 198135 194992 129493 132604 400328 369105 1076735 1086703 324807 323339 417767 419346 495963 483525 512053 519560 541027 546916 517569 571893 1315040 1384738 797316 672344 449400 441453 518555 518315 546167 549910 560672 567756 649506 649308 1106966 1146836 40.25 68.7 2
13:46:36 2023-10-12 562705 559144 132228 133301 211712 216042 227107 225722 171056 169439 182198 183349 209422 212239 623688 675970 1877482 1855913 719965 755219 196645 174047 189997 191398 208278 203536 196673 195229 129819 132638 400328 369105 1088039 1092855 326608 323830 415025 420398 499655 485539 513652 513765 537774 549410 512234 571893 1328070 1408175 800842 676247 453289 441493 521533 518852 540964 550955 555639 562678 648979 651242 1090556 1145948 40.25 68.7 2
13:46:37 2023-10-12 562701 563650 132718 133365 212561 216714 227460 225791 171328 169439 182362 186294 209492 212459 625532 676232 1878740 1853479 722537 753645 196714 174099 189767 191740 208418 203713 195310 194688 130195 129394 399294 367725 1069313 1093581 324663 324816 419218 420570 496035 483177 513615 519157 539397 549088 519143 573593 1322441 1392919 800915 675014 454181 441489 518274 519245 543609 549779 560525 565884 653196 652800 1103939 1147758 40.25 68.7 2
13:46:38 2023-10-12 563423 562380 132651 133365 211957 217401 227567 226457 170480 170046 182127 186954 209096 213540 626088 674024 1870816 1837470 722594 755709 196543 174550 188873 192515 207768 204391 194701 196972 130195 132638 402414 369105 1090016 1085163 327714 324587 415061 420398 495999 485373 515184 513873 541063 546952 513715 575300 1324234 1393906 811612 677515 450969 444095 521533 516780 547399 551800 557322 565052 648522 649164 1103547 1153451 40.25 68.7 2
13:46:39 2023-10-12 568046 559176 133348 133594 211614 217272 227848 226020 171631 169807 180326 183756 209693 212537 624426 678810 1893497 1866736 732821 754631 197056 174900 189767 192235 208680 204822 194667 195365 130104 132799 396194 371208 1085006 1090487 326717 324359 418330 419679 496035 487570 513652 520001 541135 546988 518337 573593 1318887 1384738 797884 673372 450037 445086 519325 519524 547399 549341 562339 565089 647800 653018 1106639 1150174 40.25 68.7 2
13:46:40 2023-10-12 564427 562448 133126 133365 212561 216935 227848 226299 171601 169708 182526 186328 209931 212459 626420 676088 1878820 1856121 722021 753493 196748 174413 189893 191839 209069 204107 196973 197236 130008 129750 401371 370155 1098127 1094446 326499 324672 414845 422025 500398 483185 517896 519157 542097 549932 513522 571819 1326150 1409821 800915 673372 453215 441922 521533 519928 544133 552647 562800 565191 654787 653940 1091368 1146799 40.25 68.7 2
13:46:41 2023-10-12 564574 559212 133164 130106 213193 217576 227778 226422 172147 168902 182890 183221 210806 212289 626420 676124 1892022 1868106 733895 754594 197983 174308 190666 191874 209104 204499 194701 196248 130251 129661 403495 372266 1084180 1094335 328409 322490 418626 422061 501105 485301 513306 517583 538531 546880 517533 571414 1324573 1391860 810074 673372 453537 447013 519289 519891 544865 550176 559335 564315 649010 654596 1109466 1150577 40.25 68.7 2
13:46:42 2023-10-12 563215 563323 133018 130443 212340 218864 227637 227372 171941 169841 178535 184035 210371 211942 626864 671029 1873515 1852066 725130 755698 197330 174725 190666 191839 209724 203820 195344 195331 130286 129483 401371 370155 1077637 1092806 324771 324816 418626 421951 499767 484545 515147 513765 539361 550185 513824 573931 1331971 1396872 797884 681551 454828 441705 520060 513729 540928 550533 557612 563945 649087 648142 1097667 1150137 40.25 68.7 2
13:46:43 2023-10-12 565526 562636 133302 133424 213677 217576 227072 227900 171566 170702 182711 186919 210113 213276 626864 681572 1892022 1858568 731897 757839 197158 175004 190562 192340 208965 204357 197250 196418 130510 129877 403419 371208 1083593 1091259 327350 324816 419811 421464 495927 485301 514123 519672 544196 548206 519914 575420 1322637 1379475 797884 675591 452324 444059 520060 519891 548562 550920 562539 566289 648979 654864 1111438 1153451 40.25 68.7 2
13:46:44 2023-10-12 570535 564626 132651 133655 212552 218136 227813 227195 171993 169977 182782 186849 210441 213126 627346 673988 1882749 1850747 731543 756876 197604 174550 190498 192480 209542 204860 194701 196248 130502 129572 403495 372266 1096509 1087974 328141 324816 417445 422959 498878 486057 516721 516817 544160 549338 513715 575300 1328070 1396872 810074 677995 449927 445400 522779 519614 548694 556424 559924 569226 650981 649056 1107092 1156702 40.25 68.7 2
13:46:45 2023-10-12 569413 563902 133716 133655 213193 217645 228486 226915 171837 169791 180706 186554 211396 213312 629988 676196 1895861 1870770 734945 755698 197983 175144 190666 192480 209542 205181 195275 196214 130593 129839 408019 372266 1082686 1094357 328177 324816 419218 421464 500398 486742 514745 521474 541099 548529 519609 574001 1322637 1391860 799400 675767 452251 446697 520060 521069 548950 550920 564006 569413 651348 654864 1112228 1153451 40.25 68.7 2
13:46:46 2023-10-12 567482 565277 133164 133785 213193 217424 228876 227195 172131 170347 180850 184469 211185 213504 629988 680773 1884171 1860919 722335 760117 197948 175179 190666 192784 210052 204896 197527 196521 130684 129661 401371 371208 1104270 1097466 327142 326654 417445 421763 501105 483901 518264 521069 543637 550929 516803 573149 1328171 1407056 782841 675287 454181 441489 521533 521032 545323 552611 562738 566801 655713 654864 1096886 1150137 40.15 68.7 2
13:46:47 2023-10-12 570995 565281 133335 130443 213193 218289 228876 226492 172575 169943 179203 184211 211248 213647 627346 680057 1898593 1872066 735469 759057 197948 175459 190666 192784 209724 205217 195344 196590 130684 129839 404549 372266 1085315 1095910 328409 324816 419514 421464 500070 486778 515147 522213 544196 550149 518337 574112 1327482 1392503 799400 677172 453178 446940 521460 521993 549618 554853 562774 568370 651348 655791 1116471 1155916 40.25 68.6 2
13:46:48 2023-10-12 567719 565672 133348 130303 213428 218184 229267 227547 172112 169977 182983 186919 211396 213797 628103 676196 1882749 1861418 725093 759021 197983 175459 190701 192819 210381 205181 195921 195908 131049 132958 403419 369105 1082513 1097466 324735 326654 419542 421763 500361 484888 516758 521474 541027 550964 519914 574446 1328107 1398996 811713 677209 453996 441850 520060 519928 544097 553974 562774 566801 654751 655327 1102179 1153663 40.25 68.6 2
13:46:49 2023-10-12 569007 566299 133637 130347 213381 218829 228770 229018 171702 171502 178818 184235 211072 214620 628103 676160 1880197 1849428 726717 759057 197330 176303 190527 193735 209069 205830 198084 196521 131049 129750 399032 370681 1089949 1089641 327179 324816 417445 421025 495999 486435 519001 518387 546616 550185 513824 575863 1331883 1398996 810074 679992 452251 444422 522272 519586 548950 554202 559372 567566 654751 654518 1105392 1152693 40.25 68.6 2
13:46:50 2023-10-12 571782 565676 133562 130299 213677 217576 229267 228449 171993 170789 182890 187058 211100 215030 629130 685101 1898593 1868001 736072 760777 197776 175880 190862 193559 209835 206012 195818 197033 130762 130234 401371 372796 1080520 1095910 328141 324600 419811 421763 495999 486778 515915 521956 546048 550185 521091 576665 1324197 1384738 817585 677478 453611 445424 520060 521401 548950 552188 562774 570369 649015 655791 1115470 1152693 40.25 68.6 2
13:46:51 2023-10-12 565526 567284 133553 130323 213818 218970 229267 229390 172112 171367 182854 183794 211396 214692 629065 680094 1880075 1850747 726717 761320 197296 176056 190967 194006 209542 205830 196978 196248 131049 129750 401354 370155 1093167 1093581 326645 324816 419218 421951 495999 483865 518633 519891 545808 550964 517569 577161 1334725 1403074 810074 685994 454828 444059 522272 519341 547520 557606 563201 569226 655568 653480 1106030 1156665 40.25 68.6 2
13:46:52 2023-10-12 571266 568083 134403 130200 217392 218324 229071 229073 172265 171095 179169 183761 211396 214692 629355 687867 1898593 1865446 736929 761283 197776 176056 191303 193735 210633 205830 195955 196590 131049 130356 406657 372266 1079299 1095910 328409 324816 421633 422284 495999 486021 513579 517985 544233 550185 519878 576446 1331883 1384738 810074 684533 454828 447013 520060 517547 547399 550176 557753 569040 650426 649272 1119069 1158548 40.25 68.6 2
13:46:53 2023-10-12 565265 567014 133998 130384 214278 218970 229302 228609 172575 170889 179952 185409 211847 214255 630291 688014 1893222 1876092 736109 761136 198017 175761 192211 193124 211554 204932 196978 197445 130866 131433 403419 374393 1081304 1106686 329143 324816 421895 421690 502917 485337 514745 521105 540157 549919 519914 574446 1331976 1399033 813151 680066 456773 448280 520060 520664 544902 553107 561468 565995 648979 654864 1111438 1156740 40.25 68.6 2
13:46:54 2023-10-12 573810 567284 133436 130882 213865 219688 229267 228964 172695 170789 179646 183187 212129 214505 629065 679030 1890677 1865446 733938 762436 198052 176021 191338 193735 210829 206481 195344 197205 131049 130018 386663 373328 1110785 1091259 327677 326654 418626 422284 498878 486778 519001 519524 547039 550964 516767 580839 1336828 1401723 799400 682371 454181 446333 524125 519745 549654 555300 560202 569249 656677 653940 1110258 1159409 40.25 68.6 2
13:46:55 2023-10-12 574337 567092 133780 130487 214286 219784 230732 228964 172730 171365 179646 183600 214851 215368 629992 688014 1904000 1874772 736554 760777 198052 176585 191303 194006 210087 206481 196261 197171 131049 130512 402414 372796 1083443 1097466 328678 324816 419847 422061 500008 486814 516684 522953 545845 549860 521460 576976 1326113 1388669 820616 680031 453537 446090 520060 521437 549727 552611 564412 568443 649087 653311 1116264 1159426 40.25 68.6 2
13:46:56 2023-10-12 569413 569653 134049 130577 214419 218899 230197 229214 172557 170924 179986 183533 211988 214656 630437 687040 1894948 1869438 729793 762944 198638 176056 191803 193735 211075 206191 197149 196965 131049 130299 401337 370945 1078500 1103550 326645 324816 419821 420990 501851 483829 516721 520740 541135 551773 521460 576529 1333777 1403074 805462 678512 455979 445715 520060 521437 544133 552611 564412 565052 654787 653311 1109514 1153451 40.25 68.6 2
13:46:57 2023-10-12 567202 566953 134456 130700 214277 219688 229337 230624 171991 171367 180742 184336 211410 215065 632335 683610 1882749 1856770 728759 763223 197810 176479 191233 194071 210310 206762 197389 197068 131415 131343 403419 371208 1092340 1096687 327410 327273 419847 422248 498805 486153 518264 519269 546230 551000 518337 576752 1337253 1403074 797884 686481 456522 444059 523049 517949 545745 555053 559372 566763 658648 649272 1105392 1156008 40.25 68.6 2
13:46:58 2023-10-12 567719 566385 134032 130823 217392 219688 230374 229525 172695 169922 180055 185409 214886 214018 632335 685173 1895861 1880123 739182 763019 199227 175898 192585 193599 212437 206191 196602 197858 131049 131021 404549 374866 1079248 1105901 329609 324816 418901 422320 504342 486850 515184 521474 540955 550185 519914 573593 1331976 1403037 813151 678548 456015 447379 521533 522659 548689 555209 562479 567129 653196 656181 1115085 1160041 40.25 68.6 2
13:46:59 2023-10-12 568602 570507 134209 130889 214273 221098 230016 229143 173400 170942 180340 183474 215559 214656 633619 680700 1885428 1864118 733938 764601 199852 176461 192550 193735 212437 206618 197218 197686 131324 130955 403457 373328 1100995 1102768 328081 324816 419218 422284 503985 488645 518074 522213 541063 550507 516803 574446 1332899 1419361 803946 678512 456123 446758 522982 522916 547399 557545 562774 565052 657388 653347 1099796 1156045 40.25 68.6 2
13:47:00 2023-10-12 574606 567901 134222 130963 217392 220409 230374 230104 172764 171433 180237 184202 212810 215759 632636 679949 1900366 1866736 734908 765650 199192 176585 191966 194006 211772 207575 197081 197823 131415 130790 403457 372796 1105228 1097466 328177 325444 419847 425669 498914 486778 519739 519964 547426 552584 518337 577643 1337400 1407056 813151 685506 454504 444723 524162 519964 549727 556689 562503 569323 658182 655791 1108998 1159446 40.25 68.6 2
13:47:01 2023-10-12 567793 568081 134631 130732 213680 220092 230732 230104 172799 171365 180375 184336 214956 215724 634203 689158 1898593 1872066 733858 764601 199262 176585 192246 194278 211772 206481 197871 197651 131049 131021 405543 373328 1081453 1108440 328678 324816 420778 422320 501851 485301 515657 522213 540991 550156 521866 576716 1339858 1404748 816228 681366 458804 446612 521497 522030 545526 554853 562774 565016 654289 654038 1116471 1156008 40.25 68.6 2
13:47:02 2023-10-12 568005 568081 134470 131736 215027 220409 229337 230856 172799 171129 180340 183794 215292 215030 634203 682126 1886652 1859830 732821 764575 199713 176585 192550 194066 212437 206336 197527 197823 131415 130988 404500 374126 1092792 1102768 328678 324816 421037 423691 504072 486435 518264 518387 541099 550964 516803 574200 1341633 1420421 802326 684533 457424 448036 524534 519928 546553 555053 559372 564820 655713 653940 1106966 1161659 40.25 68.6 2
13:47:03 2023-10-12 573297 570503 134335 131881 215032 220992 230591 230482 173126 171537 180306 184524 212881 216047 633753 684130 1901611 1870770 740056 763721 199574 176585 192409 196831 211772 206918 197253 198963 131232 131777 406728 376646 1096030 1097466 330310 326654 419847 423619 501851 491171 519739 521105 545096 550185 516803 575456 1337290 1407056 804881 684533 453352 446715 523018 522176 549482 555906 561070 569690 654289 654864 1113093 1164406 40.25 68.6 2
13:47:04 2023-10-12 571853 571454 134428 131909 217831 220409 232011 230427 173556 171129 180409 184497 215700 216047 635627 686069 1898593 1874772 728595 763684 199852 176585 192550 196867 212437 207063 197527 197858 131783 130922 404500 371737 1097072 1106686 327714 325707 421597 424462 505490 490420 521220 523694 540991 552477 517790 575115 1339479 1417280 816228 678512 456773 447013 525987 522266 548950 558366 565288 568004 659828 655721 1102216 1157725 40.25 68.6 2
13:47:05 2023-10-12 575528 571223 134462 132221 217800 220445 231452 230856 173315 171640 180375 184175 215363 216729 635176 682126 1899943 1860105 732337 765120 199574 177471 191373 197212 211110 210331 197253 197858 131691 131554 405543 372266 1095463 1097466 328177 325672 420739 423583 500008 486814 518074 521474 547426 553558 518374 578499 1337327 1404160 814690 686208 454902 445424 522945 521181 550397 558608 562479 570020 659471 656218 1113291 1162638 40.25 68.6 2
13:47:06 2023-10-12 576677 567978 134403 131159 213715 219381 231132 231454 172488 171640 180340 184880 215107 216729 634845 692428 1909209 1874772 739145 765956 198950 177080 191978 196902 211808 209851 197253 197858 131599 131054 404500 373807 1095417 1101987 329806 326654 421442 422951 500398 486922 516721 521943 546653 550185 522642 578499 1335357 1389658 806977 686481 456123 448988 521164 519636 550117 552188 562774 569286 649159 652393 1125042 1164406 40.25 68.6 2
13:47:07 2023-10-12 568602 568122 134504 130856 215980 220409 231452 230856 173315 171706 181060 184618 213303 216136 635516 691035 1902822 1878726 735058 765687 200131 179632 192550 197004 212621 207063 198733 197754 131783 131021 405543 373328 1083947 1109759 328446 326654 421406 422320 503273 488645 516795 522953 541135 551773 522272 577910 1337327 1406059 805462 682555 458426 446721 521533 522916 546553 552647 564887 565089 656787 655259 1116264 1157725 40.25 68.6 2
13:47:08 2023-10-12 574358 568163 134462 131733 213680 221670 230803 231540 173315 171555 180409 184658 215433 216729 636115 685210 1903755 1874772 744379 765992 200293 179541 192585 197177 212770 209851 197699 199101 131415 132058 403419 377789 1097518 1097466 330544 325412 419847 423691 502917 491902 517708 520001 547426 550185 517569 575900 1343299 1411483 814826 686481 453959 449551 526024 522436 553366 557329 560886 570094 654787 654864 1116264 1165916 40.25 68.6 2
13:47:09 2023-10-12 577817 568199 134500 132225 213715 221196 232755 230104 173556 171163 180443 184370 211784 216729 634726 691436 1914353 1884097 741294 764837 200236 179702 192281 197212 211843 207381 197527 198789 131599 132067 406657 374637 1089275 1104845 329609 326654 420151 421690 503273 491171 518264 522375 547426 550185 522236 576976 1333504 1395080 814690 680548 454902 448097 523791 521935 549482 555053 566092 570167 656915 656716 1122366 1162749 40.25 68.6 2
13:47:10 2023-10-12 573672 571186 135149 131877 214301 220304 232102 230715 173418 171537 181129 184813 211828 216244 636566 685246 1901611 1877433 731706 765956 200236 179702 192743 194822 212919 210035 197871 197823 133887 131021 390466 372266 1089891 1107167 328177 325743 420778 424425 503273 486435 517708 521971 545845 552656 522742 576976 1337327 1408138 811523 681551 457344 447086 523049 521200 547399 555942 565394 568443 658648 656254 1111475 1156045 40.25 68.6 2
13:47:11 2023-10-12 576078 571476 135123 131054 214860 220480 232046 232227 173315 172256 180443 185015 215735 216765 636566 693246 1910567 1878783 743226 765992 199609 179738 192620 197283 212472 210071 197905 198478 131783 131810 404500 374372 1079323 1103719 329609 326654 422702 426577 501595 489423 517756 521401 547317 550149 522089 578725 1339615 1396574 810766 688437 456015 448009 522679 521145 550507 552575 561107 570167 649123 656449 1125079 1161950 40.25 68.6 2
13:47:12 2023-10-12 570631 568230 134944 132203 214378 221134 232209 231540 173677 171674 180478 184914 215770 216119 636566 693246 1905144 1889199 741631 766157 200236 179667 193806 194681 213667 209668 197905 199101 131691 132274 407628 377344 1090832 1109595 330310 324816 421406 423619 504675 489749 516758 522953 541063 550185 521460 574891 1333133 1406059 816228 681587 458730 449063 523049 521164 548306 556424 563715 568839 654123 656718 1119447 1163355 40.25 68.6 2
13:47:13 2023-10-12 571676 572693 134801 131976 213676 222555 232209 231540 174109 171706 181451 184336 212258 215931 636566 682707 1895625 1872104 735725 767692 201181 177245 193671 197212 213368 210071 197905 198824 131783 132293 408764 374939 1104652 1107167 328386 325778 420964 423285 503022 486958 519686 521971 545038 554246 519107 575300 1341129 1421409 810074 680548 457540 446721 523090 522707 549727 559189 566092 567602 657529 656254 1106178 1161648 40.25 68.6 2
13:47:14 2023-10-12 578944 574533 134500 132200 214190 221825 231946 231540 173677 171674 181347 184846 212451 218190 639738 687004 1906711 1866736 736109 768016 200096 180025 192246 197594 211843 210143 198663 198720 132060 131687 405483 371592 1097427 1105080 329536 325707 418937 423655 501851 486850 518074 521474 547426 553821 519914 579356 1345555 1410206 814690 687716 458065 446794 522982 521168 547399 557545 561107 569763 659581 653650 1109860 1164406 40.25 68.6 2
13:47:15 2023-10-12 571934 572902 134944 131980 214378 221670 232209 232227 173798 171708 180981 184786 212258 215895 635821 693246 1907580 1888001 744281 768236 201321 179513 193877 196902 216169 210071 197905 199448 131691 132274 404549 378057 1089275 1111168 330544 324816 422437 423691 504549 491554 518264 522953 541135 550185 521091 575300 1343299 1409821 803946 681075 458730 450963 524497 525890 550433 555390 564227 568858 649087 656146 1115822 1166405 40.25 68.6 2
13:47:16 2023-10-12 572193 573093 134470 132407 217796 222235 232413 231505 174283 171367 181520 184336 212587 216729 638376 686069 1898556 1874772 734460 768162 201146 179883 193465 197453 213368 210331 198837 199067 132060 132207 405483 374866 1111836 1109521 328678 325743 421037 422915 504700 486886 519613 522707 545808 554211 521424 576939 1343175 1416250 819305 681514 456661 448280 525278 522707 550507 559153 567301 568407 660515 658214 1110122 1161923 40.25 68.6 2
13:47:17 2023-10-12 578738 575973 135145 132714 214752 222150 232755 232120 173538 172597 181129 186191 212451 216552 639738 685173 1901294 1873440 732821 769905 199539 180277 192913 195918 212919 210367 199080 198478 132152 132241 407628 373206 1099679 1106686 329609 325707 420742 426763 502661 486850 518074 521069 545808 554211 519878 579320 1346510 1412242 814690 687680 461797 446643 525651 521437 548950 557509 560996 569419 660048 654864 1111364 1161913 40.25 68.6 2
13:47:18 2023-10-12 580315 573981 135284 132162 214676 221825 233190 231540 174283 171640 181843 184752 212587 216729 638376 691144 1919839 1892074 746404 767619 201146 180080 193771 197559 213517 206895 198581 199379 131967 132432 407710 376609 1095316 1106686 330544 325182 421038 425669 506059 492306 519517 525927 548479 553297 521277 577649 1337542 1407819 816228 681997 456198 450397 525987 527113 553245 556653 565184 571381 656915 660153 1123963 1161913 40.15 68.6 2
13:47:19 2023-10-12 574642 574797 135097 132972 214706 221444 233354 232227 174040 171945 181520 184779 212587 216729 638144 692158 1905107 1884097 736030 770451 201146 180151 193771 197559 213667 210623 198629 198444 134045 131810 394343 373328 1099623 1111956 328678 326692 421370 423249 503766 486814 519246 522743 546616 555026 523012 575630 1342082 1412242 816070 682555 458028 447332 524534 522707 548694 558042 567519 571366 660479 658033 1114529 1163355 40.25 68.6 2
13:47:20 2023-10-12 576272 576753 135212 132415 214856 222519 232863 233208 173521 173166 180409 186110 211930 220967 638144 689013 1898556 1865446 734945 770451 199852 179989 193771 197559 213517 210403 199149 199101 133754 132241 406585 373770 1098953 1106686 329609 325672 420742 426763 503273 486850 518074 521105 546653 556396 519914 578872 1347633 1414244 816228 691248 460126 446643 522982 522176 548562 557545 561033 568443 659581 654864 1111401 1166682 40.25 68.6 2
13:47:21 2023-10-12 581633 574793 135250 132407 216550 221825 233190 231378 173798 171674 181808 184914 213075 220859 637657 693137 1919839 1893422 745872 769324 201146 180151 193500 197906 213069 207252 198457 199518 132522 132539 405483 377614 1111849 1109832 330544 328041 422522 425367 503199 493568 519739 522743 545897 550964 523868 579172 1335757 1393906 802476 686333 457387 448044 523049 522916 549905 555870 566898 571861 657410 657179 1130760 1166985 40.25 68.6 2
13:47:22 2023-10-12 572193 574797 135676 132419 215143 221825 233190 232717 173798 172067 181555 184981 212621 220895 639573 694151 1910567 1884097 741294 770451 201181 180277 194503 197906 213667 210403 199774 199136 132152 132581 406585 375434 1086796 1115905 330076 325182 423596 423655 504700 486886 519001 522743 544233 554753 523754 578472 1347133 1410943 811612 686929 461026 449968 524497 525890 548804 555655 566092 567529 656750 658141 1122530 1165235 40.25 68.6 2
13:47:23 2023-10-12 573820 575753 135344 132952 214902 222583 232209 236147 173798 172221 181555 185527 212621 216765 638181 685101 1901294 1874772 737741 772243 201462 179989 194728 197524 216624 210439 199149 199483 133980 132639 405543 375470 1099457 1111168 330310 325672 421037 427439 504905 491135 519650 521920 544233 552584 517569 576119 1344724 1430577 811612 684533 458389 448044 528428 522779 550507 559189 564412 567566 660515 656218 1106691 1166682 40.25 68.6 2
13:47:24 2023-10-12 581182 575387 135183 132776 216819 223038 233518 233336 174491 172118 182246 185974 214982 218136 638181 684583 1910977 1880123 742130 771617 201462 180312 193736 197871 213967 207252 198768 199726 134045 132274 408764 375507 1104228 1103550 330310 326692 418901 426161 503985 492306 519650 522953 546701 552620 519510 578462 1344527 1416250 803946 686481 456773 447343 527646 522302 549977 559189 564449 573117 657763 655721 1117854 1168645 40.25 68.6 2
13:47:25 2023-10-12 573820 574797 135378 132407 215108 222519 233354 232880 174283 172256 181555 185494 213098 220584 638217 694187 1910567 1893422 746497 771694 201638 180186 194900 197524 216882 210587 199114 200307 133696 132706 407710 378288 1092106 1115905 331247 326654 424632 425871 508652 491958 519296 522586 544051 553297 522052 576827 1340686 1416250 816228 684533 460163 452108 525987 525890 550507 555870 565690 566726 656448 656218 1122055 1164390 40.25 68.6 2
13:47:26 2023-10-12 574636 575076 135573 132810 216236 223287 233354 232717 174040 171947 182166 184947 213337 220703 640062 684583 1901294 1880123 737889 771617 202307 180312 194728 197836 216695 210807 199114 199726 133882 132489 409818 376646 1130256 1112744 330544 327185 419785 423619 504905 492515 521195 522779 546653 555843 520686 576939 1342585 1421409 814690 682555 458065 447707 526085 527386 551996 558973 567960 569139 663801 658033 1112497 1166028 40.25 68.6 2
13:47:27 2023-10-12 581343 577233 135314 132810 215044 222867 236627 233065 174144 172736 181808 186042 212587 217297 640993 691927 1907853 1873437 735614 772711 200585 180706 193299 194647 214268 206929 200053 199726 134045 132548 406194 374939 1107129 1111956 330310 325778 421406 429132 503412 489713 518843 521474 544233 552620 518337 576752 1350699 1426422 808576 689343 460040 449441 527609 523658 548950 558760 562466 568004 659581 654230 1115470 1166985 40.25 68.6 2
13:47:28 2023-10-12 582048 573765 135479 132806 215531 222363 233175 232880 173884 172290 182096 185561 213371 217227 640062 698187 1923939 1893422 746404 772164 201181 180706 193806 194512 213667 207252 199531 200145 132522 132972 409714 377070 1092120 1111410 331013 328505 423822 423547 504306 492270 519001 522743 546701 555610 525241 581002 1342621 1395007 810008 692371 458389 449379 524534 523658 549941 555870 566092 573561 656481 656218 1134862 1171215 40.25 68.6 2
13:47:29 2023-10-12 572911 576430 135855 132839 216078 222555 236663 236182 176830 172256 182166 185852 213611 220873 640062 698223 1917112 1893422 744807 772711 201814 180671 194527 194209 213560 206929 199739 200704 134167 133239 406261 379941 1100633 1115905 331717 325182 423930 427848 505013 493681 519739 522339 545423 550929 522236 576716 1349299 1416035 817767 684970 460040 450683 526024 525664 552069 555727 566624 567968 654751 658141 1125850 1167777 40.25 68.6 2
13:47:30 2023-10-12 574405 574928 135378 133603 214906 223916 236865 232702 177111 172101 182420 184981 213942 220895 640062 688855 1905107 1884097 739461 772711 202484 180221 194728 197942 217034 207252 199426 200249 134167 132706 409818 377180 1120431 1115114 330544 327489 420447 423691 504941 492250 522007 522815 546653 555879 521460 576976 1343731 1425275 811523 684533 458751 446679 526828 522851 552816 559189 565184 569690 658065 658214 1113056 1168350 40.25 68.6 2
13:47:31 2023-10-12 582687 577541 135719 132806 215044 223109 233847 233536 174092 172907 181992 186851 213246 217904 641496 691180 1912340 1874772 737078 772243 200550 176277 193841 194816 216659 207505 200402 200214 134167 132797 406585 376039 1101886 1111685 330076 325743 421442 428419 503985 490405 519613 522213 547039 555062 522199 579356 1353462 1417280 805462 691775 461431 449478 526085 522916 549727 559189 561903 569690 660295 653311 1114677 1166985 40.25 68.6 2
13:47:32 2023-10-12 583207 575332 135599 132877 215742 222555 233175 233429 176830 172290 182131 186110 213611 217297 641496 702057 1926371 1893422 748001 772711 201497 180742 193841 194850 214117 207576 200053 200459 134080 132739 407710 377789 1090794 1112744 331013 329166 423786 425907 504590 493608 519702 525927 550144 555647 524423 580892 1346823 1399480 820844 689742 458714 451850 525241 524029 552930 555870 566092 573376 656714 657179 1136479 1171215 40.15 68.6 2
13:47:33 2023-10-12 572947 576022 136120 132718 216448 223138 232135 231795 176830 172290 182131 185981 213793 218921 641987 699740 1915750 1896122 746367 773808 201814 180383 195037 194209 213629 207252 199739 201019 133917 133139 411121 379941 1093621 1117897 331482 325182 423298 426197 505049 494030 519001 522007 545459 550929 522236 576119 1346510 1414244 817767 682592 459384 453145 528748 528887 553638 557221 565981 568297 654831 658069 1124614 1171062 40.25 68.6 2
13:47:34 2023-10-12 577910 575332 135553 132943 215044 223287 234672 236182 177111 172187 182535 185527 213976 218535 643883 689122 1909209 1884097 736833 774357 202484 180636 195037 194243 216730 207611 199739 200424 134439 132672 408764 373843 1108825 1115905 329609 327750 421442 423691 504941 491171 522007 522887 547426 557125 523854 575863 1346546 1421409 814554 684533 459384 446715 526085 525845 549905 559189 568365 570167 658101 658250 1115470 1164427 40.25 68.6 2
13:47:35 2023-10-12 582879 575607 135825 133699 215104 224331 232135 232152 177111 172528 182166 186177 213976 219190 641951 691180 1917112 1889475 749031 772775 202131 180453 194936 194512 216730 208446 199844 200774 133080 133189 410872 376499 1132329 1111410 330040 327573 423429 426618 503985 491207 521700 521971 550424 557125 521055 581076 1350376 1419094 816228 691812 459384 448044 529021 523658 549941 559189 566092 573598 658101 655295 1120697 1171215 40.25 68.6 2
13:47:36 2023-10-12 582652 575368 136172 132852 217156 223252 232135 232221 176830 173356 182004 186762 213611 217262 642934 700271 1923636 1893147 750673 772775 201778 180742 194764 195003 216999 207935 200088 200879 133987 133582 409818 379948 1091030 1111168 331482 324727 424038 428758 503183 493681 519739 522953 545094 549968 522604 581893 1348406 1411054 808535 691628 461026 450719 527520 525145 553245 557509 562774 571418 654751 658469 1129920 1173718 40.25 68.6 2
13:47:37 2023-10-12 576270 577460 136718 133369 216082 223758 232169 236622 174966 172256 182744 185818 213976 220584 643883 698187 1926371 1902748 751403 774357 203122 180545 195727 194209 212968 208260 199635 201054 134115 132739 409818 379401 1100544 1115114 331717 325743 422702 423728 504977 494730 518843 525881 548370 551773 522272 574200 1343036 1415247 806409 684533 457380 452108 526865 527033 554407 559189 566859 571898 656750 658286 1130270 1172734 40.25 68.6 2
13:47:38 2023-10-12 577092 577172 135932 133331 216232 223916 236865 232937 176864 172325 182131 186824 213793 216587 643883 693246 1910977 1885517 742240 776558 202308 180783 195240 194714 213560 207796 200228 200879 134208 133106 409714 377789 1119856 1117752 331013 326692 420151 427101 508824 492561 522783 522815 547039 555026 519143 574200 1350774 1430577 820844 685506 459712 448747 529176 527033 552069 558204 565184 570705 658101 658250 1112265 1168682 40.25 68.6 2
13:47:39 2023-10-12 596851 577167 135833 133273 215897 223916 232169 232187 177145 172325 182420 186177 213976 218244 643883 693246 1918202 1878702 741607 774524 202449 177994 193877 195459 216695 208225 200402 200389 134243 132739 394343 376076 1102181 1111956 330163 329669 424360 427184 504700 491815 521049 524437 550144 555736 522052 580929 1354219 1419324 818728 693779 461212 448044 527201 523658 550507 557943 562516 571898 658137 654302 1115822 1170382 40.25 68.6 2
13:47:40 2023-10-12 581413 576215 136309 132881 217122 224231 232135 233459 176899 173235 182166 186762 213976 217262 644834 700271 1923641 1893422 750995 775035 202307 180742 195072 194850 213298 207900 200809 201686 134167 133675 410029 381022 1104355 1111373 332424 326727 421110 428758 504905 492828 524946 522375 548385 554246 519914 578909 1358908 1421409 817767 687716 457020 450533 528921 527011 556792 562353 565981 575119 662390 657731 1124245 1174479 40.25 68.6 2
13:47:41 2023-10-12 584725 576991 135944 133335 216205 222967 233535 232221 176864 173115 182166 186858 213873 218279 643883 703356 1929218 1900040 748001 773357 201814 180848 194491 195425 216730 207935 200262 201054 134184 133139 409714 378325 1087938 1114323 330544 325743 424075 427439 505342 492634 519370 521236 546737 551809 523012 580627 1349417 1403074 813151 691812 459475 450791 523018 521935 550014 557152 564449 574585 654787 656254 1134862 1173718 40.25 68.6 2
13:47:42 2023-10-12 580418 577167 135847 133746 216082 223916 233570 231991 177145 172325 182779 186143 214640 217227 645786 695210 1914390 1893422 739987 775072 203122 180813 195727 194816 215779 208446 200985 200809 131425 132639 405483 375397 1126366 1121466 330544 328529 423786 426125 504977 491902 523825 528172 545897 557482 521187 576752 1348629 1424275 830076 686481 460163 448080 526085 526660 549095 558169 566822 571418 658137 663018 1119069 1166985 40.25 68.6 2
13:47:43 2023-10-12 581413 577172 135889 133331 216448 223916 232204 233459 176830 173944 182131 187706 213976 218279 645786 694151 1910567 1882756 741607 777341 201532 180848 195519 195154 213629 207900 200892 201054 134184 133139 410872 378325 1103447 1115905 331247 326727 422702 430010 509737 492634 520458 522953 545132 558009 518852 578472 1356373 1438713 803919 689106 461397 450611 530602 525664 551678 559189 564449 571183 660332 657642 1115470 1172048 40.25 68.6 2
13:47:44 2023-10-12 585558 581067 136062 133524 216112 227828 232851 232256 177180 173235 182744 186599 214640 217297 645328 694227 1919565 1893422 750483 777341 202945 177823 195382 195120 212968 209093 200262 201194 134345 133386 410872 377254 1127219 1111956 330310 327750 423700 428419 501962 492250 522783 522779 548350 557554 521497 581113 1351587 1421409 819305 693779 460163 448080 528428 521935 549977 559581 566092 573598 661933 660447 1124207 1175810 40.25 68.6 2
13:47:45 2023-10-12 580128 577167 136301 133700 216789 224231 233570 232937 177497 172325 183197 186565 215157 216552 645786 701297 1932463 1909697 752859 777110 203977 176399 196170 195288 215324 209169 200262 201651 134372 133582 409818 379782 1105785 1115905 331482 325813 423668 423764 507298 495321 519650 525917 548385 552656 522361 579320 1344564 1406059 817406 686670 459398 452108 523090 525881 554799 559189 567698 574994 659581 658286 1133249 1173718 40.25 68.6 2
13:47:46 2023-10-12 580317 577253 136339 133315 217126 223916 234093 232256 175245 173115 182744 186469 214674 217297 645786 702362 1922571 1894566 743000 775108 203122 180848 195554 195154 213629 207756 201383 201651 134219 133390 410872 379401 1092282 1125461 331953 328505 423822 427825 504833 492488 521220 525927 547158 556040 524423 577198 1350376 1417317 806409 690400 462676 450863 526049 525845 550507 557257 565184 568480 658182 658214 1125079 1168719 40.25 68.6 2
13:47:47 2023-10-12 578326 577325 136373 133524 216780 228184 232169 233262 177250 173115 182814 186435 214973 216889 645786 693246 1910567 1888001 746637 778479 203692 180777 196384 194816 214292 208586 201441 201686 134441 133390 409714 379401 1120966 1120596 331247 328742 421442 426197 507942 494030 525696 525917 545094 557589 522642 575900 1351624 1428516 830076 686481 460559 451467 529742 527932 553638 563147 568430 571750 661751 663578 1116153 1172048 40.15 68.6 2
13:47:48 2023-10-12 584657 580632 136394 133956 216913 225021 233535 233227 177180 173356 182779 187412 214571 219301 645786 693626 1917112 1884097 742167 776791 201884 177964 194764 195493 213595 208405 201665 201300 131063 133356 409714 377752 1105003 1119079 331482 327185 423966 430619 507602 492598 521159 522953 547426 555026 519878 578462 1355730 1434638 819305 691812 462676 452108 529176 522707 551287 559189 563974 569859 657993 656182 1118651 1173718 40.25 68.6 2
13:47:49 2023-10-12 586310 577289 136377 133306 217429 223252 233895 233622 177111 173788 182710 187314 214973 219113 647163 706350 1933338 1901356 750673 777304 202272 177930 195483 195831 215779 209029 201548 202005 131153 133767 409740 379903 1095086 1115869 331953 328505 426292 429973 503376 494030 519739 524327 548314 551738 524497 581076 1352624 1409821 814690 694272 460040 453305 526049 522743 550014 558330 565251 573524 656677 658178 1136479 1174500 40.25 68.6 2
13:47:50 2023-10-12 580321 577199 136301 133923 217464 224546 233570 233424 177427 173356 183290 187378 214973 216889 645786 704352 1925308 1908179 752063 776754 203692 180671 196973 194782 214292 208621 200437 202286 134372 133683 409818 381565 1104099 1118726 332424 326692 423966 427741 510462 493906 519613 527441 550424 556003 523868 578472 1348778 1412095 819305 687910 461797 454112 527428 528151 554762 559189 568540 574994 659288 662010 1133249 1174554 40.25 68.6 2
13:47:51 2023-10-12 581191 581348 136706 133591 217425 224231 234618 233262 175468 173201 182779 186987 215307 217939 647622 701261 1923939 1898827 743214 777341 203122 177684 196002 195425 213926 208586 201700 201335 131063 133658 411926 378325 1094508 1125125 331013 325743 424038 427439 504977 492598 518843 522851 546616 554246 524497 577607 1352295 1421373 820267 688691 462676 450791 526049 525809 551287 558887 565184 569286 659581 657961 1128624 1174409 40.25 68.6 2
13:47:52 2023-10-12 585577 582413 136305 134015 217087 224546 233895 233424 177427 173356 182779 187378 215007 219644 647622 694115 1921436 1886866 744207 777195 202308 178177 194895 196410 215779 208516 201524 201616 131244 133574 409714 378325 1111728 1120670 331247 327185 423966 430924 509464 492343 521195 523694 547426 555879 519914 579320 1361555 1434638 819305 693779 462561 454493 529176 522779 551678 558987 564449 570705 658065 656680 1119032 1171133 40.25 68.6 2
13:47:53 2023-10-12 583895 580509 136301 133742 217091 228542 233535 233691 175490 173391 183162 187021 215307 218584 647163 694187 1926371 1897474 754654 779655 203087 177684 196002 195493 214109 209566 200088 202004 131153 133608 409818 380211 1118804 1112991 331445 330370 424632 428467 506132 495044 523785 525927 551411 557338 521277 581076 1352774 1424434 818728 694349 460045 450012 530675 525845 554835 563943 567301 575268 661896 658250 1125563 1173666 40.25 68.6 2
13:47:54 2023-10-12 587045 580509 136335 133742 217802 223916 234256 233656 177145 173788 182744 187349 214973 219266 647622 703165 1931875 1902748 750902 777341 202767 177930 195691 195493 214109 208621 201441 201686 131063 133482 410872 379866 1090623 1116162 331482 327468 426510 430010 504513 494730 519480 521603 546737 550964 524125 581076 1352587 1412205 817767 694766 461356 454514 528645 525890 555212 558616 565140 573376 656531 657767 1137214 1177880 40.25 68.6 2
13:47:55 2023-10-12 578738 580514 136339 133956 217624 225179 234256 233587 177427 173391 183325 187446 215238 217192 647622 704352 1929376 1912073 755729 777891 204120 176399 197250 195086 214292 209058 200437 202286 131063 133608 408764 381022 1103780 1117934 331953 326692 424002 426161 507675 492864 520790 527033 548350 554246 522729 581076 1346675 1405063 831614 690231 460697 450827 523054 522815 554799 559189 566859 575268 660048 658250 1139989 1174500 40.25 68.6 2
13:47:56 2023-10-12 581413 582783 136305 133746 216448 228578 233895 233262 177779 172960 183780 186565 215376 217904 646310 694151 1919839 1897474 741820 777891 203834 177650 196313 196171 216388 209537 201794 201406 131697 133474 394343 376766 1107262 1124944 330507 330838 423822 427028 507906 492250 524946 528924 548370 558303 522693 577607 1352550 1425370 835322 687156 461471 449379 527237 528187 549905 559415 568540 571898 661896 663687 1124763 1172048 40.25 68.6 2
13:47:57 2023-10-12 580278 582233 136309 133750 217464 224862 234291 234740 177145 174186 182744 188124 215157 218619 646767 694187 1914353 1889475 746404 779619 203692 177684 196973 195425 214958 208621 201665 202321 131244 133608 411926 379671 1115057 1121143 331482 327414 422071 428758 508729 494730 524377 522887 547171 558404 520394 578435 1358077 1438713 817767 688437 462346 450647 532180 528971 549977 561488 566859 574156 666161 662010 1116264 1173718 40.25 68.6 2
13:47:58 2023-10-12 588634 582710 136301 133746 217126 228149 234291 233656 177462 173667 183325 187151 215307 219266 646273 694223 1919839 1886783 745439 780797 202484 178279 195691 196342 214258 208586 202335 201686 131334 133595 410872 378325 1109364 1121143 331482 327679 423966 431229 507942 494030 521195 523694 545481 555879 519914 578462 1359622 1435600 807990 693287 462783 453467 530675 525809 549905 559189 565288 570130 660295 660447 1122568 1177769 40.25 68.6 2
13:47:59 2023-10-12 588063 582265 136756 134163 218516 224546 234816 234378 177338 174187 183325 187937 215307 219336 646310 706203 1939073 1903975 757737 779472 202946 178143 196170 196737 214820 209754 201629 202888 134372 134297 409714 383432 1106241 1115905 333332 326692 423000 430010 504869 495058 523932 522815 549158 555062 519622 578872 1354731 1425444 817767 691775 460495 452108 530675 525845 556478 561453 566898 576086 658101 658214 1127167 1177954 40.25 68.6 2
13:48:00 2023-10-12 588063 583079 136631 133738 217642 224388 235085 234017 175626 173909 183325 187773 215376 219986 646767 703237 1935631 1902748 753896 778479 203087 178211 196037 196036 214292 209274 201700 202357 131244 133960 411926 381837 1096828 1120633 332424 328505 427643 431192 507570 495431 521220 525554 550277 554862 523754 581076 1353734 1414244 828302 695754 461431 455448 527609 522779 555606 559009 566092 574413 656750 657215 1134299 1177954 40.15 68.6 2
13:48:01 2023-10-12 581413 583088 136756 133746 217833 228345 234653 234378 177744 173391 183651 187349 215376 217227 647224 703854 1938384 1912073 758232 779619 206940 178211 196384 196070 214143 209748 201383 202640 131334 133918 410872 380481 1107963 1121938 331953 327715 424075 427101 504941 493594 518879 522887 548350 555062 522765 582802 1354731 1404123 825460 695074 462015 450575 528910 522671 554653 559009 568514 575119 658501 658105 1142497 1177954 40.25 68.6 2
13:48:02 2023-10-12 581141 583323 136854 134011 218607 225071 234876 236075 177853 173528 183803 187246 215307 219161 650853 706875 1929204 1902748 750137 780986 203800 178211 196349 196070 214808 208621 202370 202358 131244 133952 409714 381565 1117499 1127524 332188 326466 426811 428758 509056 494030 519650 522887 547039 553821 524497 576752 1353734 1425275 822383 691738 463441 454484 527646 527405 549748 559189 566859 570572 659581 662046 1133249 1175390 40.25 68.6 2
13:48:03 2023-10-12 581403 583496 136756 134057 217837 224668 234256 234378 177531 173391 183780 187055 216010 217904 647333 694223 1922571 1897300 744882 780797 206870 178143 196687 196342 214820 209719 201911 202818 131697 133977 421968 378252 1124353 1125125 330544 329168 424075 427777 507942 494623 525158 527441 546701 558769 522325 578315 1356560 1422392 806955 687680 461471 449696 527646 528597 549941 559808 568540 571898 663068 663486 1125563 1172048 40.25 68.6 2
13:48:04 2023-10-12 583489 583587 136837 133964 217837 228578 234688 235137 177392 174535 182779 188398 215307 219266 647260 698259 1919839 1890691 746404 781351 203692 178088 197325 196070 215027 209274 202335 202817 131425 134045 394873 380211 1112751 1122734 331953 327679 422666 429740 510208 494730 524827 527423 547982 558009 520540 578584 1358421 1441780 810008 688895 462676 453393 531840 529044 553161 564741 570636 571381 663805 663018 1116264 1176088 40.25 68.6 2
13:48:05 2023-10-12 590379 583909 136339 134221 217802 228417 234653 234880 177744 173788 183908 187383 215410 219266 648708 698223 1923895 1889475 745342 780986 203122 178809 195727 196718 214958 209601 202865 202075 131515 133641 410872 379132 1107345 1121938 331482 327715 424038 431229 507942 493681 522340 523547 547426 557518 520686 580215 1360972 1437597 820844 694766 463441 450863 530675 525845 549941 559843 564554 573337 663727 660447 1121944 1177905 40.25 68.6 2
13:48:06 2023-10-12 587343 583496 137101 133708 219193 224546 234851 235137 177427 174064 183360 187972 215376 219775 650778 709323 1938761 1904251 757755 781721 203550 178706 196170 196650 214590 209601 202017 202959 131125 134327 406236 382653 1098640 1117934 332424 328505 426256 431229 504977 494253 519686 522375 546701 554246 519950 580215 1355766 1425444 825763 694492 460040 454193 531803 525881 556515 559023 566092 574005 659581 658178 1130797 1183030 40.15 68.6 2
13:48:07 2023-10-12 587265 583491 136748 133742 217868 228381 235050 233587 177849 173235 183978 186728 216531 219113 648321 703854 1935959 1912073 757346 781542 206580 178279 196384 196104 214292 209964 201735 202913 131425 134276 411926 381491 1123460 1123861 332313 327608 427680 427934 507570 496485 522706 528887 549545 555915 522729 581150 1356485 1408138 825460 694766 461031 453450 527092 525845 555656 559189 566859 576086 659581 658322 1143887 1177991 40.25 68.6 2
13:48:08 2023-10-12 581413 585302 137274 133767 218913 228381 235050 234413 177814 173909 183978 187937 216439 219336 650160 703165 1933231 1915163 754244 781905 206545 177930 197527 195459 215061 209601 201700 203456 131244 134158 413118 382381 1107405 1121938 332424 327450 424038 427777 509488 495562 522007 528670 550005 555062 522729 580989 1350376 1410943 845462 691877 463450 454684 527464 528451 556296 559117 568430 575975 660515 662981 1138098 1177917 40.25 68.6 2
13:48:09 2023-10-12 584055 585412 136736 134483 217593 225814 235672 234274 173741 173649 184224 187212 216543 219196 651556 699703 1923636 1902748 744095 781905 204120 178245 196973 196104 214854 209754 202193 202039 131697 133608 403341 377789 1111425 1125125 330273 328742 424075 427475 507942 492634 523598 527478 545932 557518 521957 577607 1354768 1425444 817585 687716 462783 450402 527646 528679 549905 559808 567698 573117 661896 663018 1127167 1172048 40.25 68.6 2
13:48:10 2023-10-12 584688 584004 136850 134318 218353 228417 235015 235700 177180 174535 183197 188398 215964 219301 649204 694223 1919839 1894943 749874 781648 204086 178143 197312 196002 215557 209642 202194 202818 131743 133944 411926 380481 1117750 1123530 331717 328246 422333 428467 510063 495431 525531 527069 547426 557374 519950 577986 1355730 1437671 823921 687156 462091 453393 530675 529044 550014 561524 568540 571898 663841 663018 1115822 1174554 40.25 68.6 2
13:48:11 2023-10-12 589742 583163 136661 134187 217833 228489 235050 234740 177497 173943 183943 187349 215410 220057 648708 701297 1918108 1892074 746572 781905 202803 178279 196384 196411 214992 209274 202865 202994 131515 134078 412980 380211 1113138 1123530 331482 327450 423966 430924 509917 494583 524198 525108 547317 556717 519768 578584 1360360 1443830 819513 691540 462783 450863 532217 528224 553638 558973 566092 570976 658101 661383 1115859 1176281 40.25 68.6 2
13:48:12 2023-10-12 590596 584168 136377 134440 217499 224130 234806 234938 177497 173944 183651 187349 216045 219301 649354 698187 1929111 1902748 753692 781865 206545 178313 196973 196377 214326 210622 202193 202675 132255 133944 407628 378325 1117647 1117934 330544 328706 424038 429402 504158 494030 523969 522887 549194 558375 522272 582839 1359390 1428516 819305 694804 461434 450755 530300 527011 553638 563871 567116 574971 662759 657534 1127092 1178745 40.15 68.6 2
13:48:13 2023-10-12 590632 582387 136786 134213 218852 224546 235050 235137 177373 174500 183698 188323 216289 220497 652708 709215 1943632 1909697 755069 782904 203585 178985 196798 196718 214958 209964 202089 202888 131425 134390 411926 382108 1101202 1122264 331953 325778 428694 430924 504977 492828 519686 522743 547542 552584 521460 580215 1355766 1421409 811612 695754 461471 455807 530675 525845 556085 559153 566092 574005 658648 658141 1134055 1182755 40.25 68.6 2
13:48:14 2023-10-12 585650 583909 137015 134183 218363 228649 235050 233691 177953 172839 184564 186632 217054 218619 649204 706350 1938087 1912073 755681 781351 206580 178843 196696 196718 214326 210293 202747 202747 132264 134314 409714 382071 1127968 1122540 332424 329792 426365 427898 507570 496837 524198 528670 550005 555062 525876 582093 1351587 1408138 831614 693287 461685 453523 527273 527033 556478 558204 568613 576086 658029 663218 1143347 1177991 40.25 68.6 2
13:48:15 2023-10-12 580917 583913 137239 134175 219232 228417 235085 234740 177849 173979 183943 188036 216717 219679 651155 708323 1926959 1916164 754579 781905 206580 178313 197250 196377 216180 209929 202193 203599 131425 134517 408764 383745 1106677 1125125 332424 327185 424111 428795 510698 495792 522007 529044 549194 554246 522682 579334 1352624 1420163 832960 690400 461356 454684 530639 530021 557156 562353 570227 575268 660515 663955 1137949 1180427 40.25 68.6 2
13:48:16 2023-10-12 584965 585417 136995 134517 218751 225103 234911 235033 174254 173805 184259 187246 216578 218584 650197 699246 1925584 1902748 748459 781905 206760 178245 197491 196377 215027 209964 202370 202994 131879 133859 411926 378325 1120532 1127930 331247 329239 423632 428080 509488 492136 524106 528260 546737 559198 522361 577680 1356485 1426459 819101 689216 463441 450755 529021 529044 549977 560272 568576 573598 661933 663955 1125079 1171170 40.25 68.6 2
13:48:17 2023-10-12 597295 583499 137032 134398 218547 224130 235050 235864 177215 174569 183360 188597 216381 219714 652115 700307 1919839 1896298 750598 783942 204622 178740 197491 196445 215926 209859 202654 202818 131788 134348 411926 381294 1121752 1125125 332424 330136 422666 429706 510606 492864 525941 527223 546737 559198 523483 576752 1355766 1433621 819305 687680 461471 452181 530675 530204 554015 561524 571764 573154 664853 663955 1122329 1173703 40.25 68.6 2
13:48:18 2023-10-12 589523 585563 136782 134217 218512 223507 235085 234823 177531 174378 183780 188398 216381 220745 651155 704083 1919839 1892074 748001 783015 204011 178809 197250 196718 215660 209309 202865 202817 131606 134078 409714 380481 1110354 1124327 331482 327715 424632 431082 510675 495358 522673 525554 547317 555736 519732 578584 1363454 1444742 825763 691812 462672 454684 532971 529007 550014 561488 566898 571713 658101 658286 1118002 1176281 40.25 68.6 2
13:48:19 2023-10-12 591892 584831 136816 134727 217833 224477 235050 235137 175223 173944 183978 187807 216405 219679 650197 700802 1929111 1893422 747072 781313 206616 178843 196211 196752 214624 209964 202688 202357 132264 133952 410757 379132 1130458 1121938 331482 327750 424075 430924 505013 494460 522783 521971 545932 557554 522642 580664 1363491 1426422 820844 695754 464100 452108 530456 527760 553601 563002 565103 571676 662455 660447 1125850 1180427 40.25 68.6 2
13:48:20 2023-10-12 589786 585149 137475 134154 219197 228506 235050 236149 175749 174621 183955 188881 216543 220568 653024 710218 1944275 1909697 758765 784126 203692 178809 196973 196684 215453 210552 202618 202994 131515 134369 408671 383745 1103002 1120349 331588 325707 424002 431229 505049 495792 523896 522779 548314 552620 519914 579320 1355766 1426422 816228 694766 460040 450467 531427 527882 558092 561453 567301 576086 658029 661383 1128279 1181347 40.25 68.6 2
13:48:21 2023-10-12 588069 585558 136980 134365 218481 223473 236342 234343 177779 173909 183943 187773 216531 219986 650124 711405 1942092 1912073 752138 784126 203692 179091 196349 197163 214992 210706 202371 202712 132230 134453 411926 381565 1099202 1124254 332424 327538 427607 430472 507533 493906 519613 522707 550424 554361 522199 581076 1355730 1423301 825763 696744 462783 456129 529176 522815 554370 559189 566092 574994 657643 658105 1134262 1181347 40.25 68.6 2
13:48:22 2023-10-12 585288 583909 137067 134179 218669 223507 235742 235067 175714 173356 184236 187021 216717 218244 650621 703129 1938087 1917531 758368 783015 207085 178843 197250 196479 214808 210952 202158 202994 131606 134264 409714 381565 1111216 1121938 331953 327679 427414 428382 504977 493558 518843 522779 550424 556433 524276 582056 1356298 1411054 829865 697736 462015 454684 527428 527386 554370 559189 566092 575268 656422 658250 1140837 1181347 40.15 68.6 2
13:48:23 2023-10-12 584632 586397 137552 134398 219092 225814 235931 234998 173641 174048 183908 187903 216682 219644 652078 710367 1937363 1917531 754856 783460 206690 178245 200543 196532 215995 210405 202299 203884 131515 134601 412053 382618 1107457 1125125 332424 327679 424075 428080 510208 495792 522340 529044 549158 554175 522535 579320 1353257 1412242 832740 691248 461143 454127 528392 529044 556478 561956 570837 576086 657993 663486 1137525 1177954 40.25 68.6 2
13:48:24 2023-10-12 586117 585654 137321 134326 219197 228542 235777 234740 177627 173944 183943 187903 216751 219951 651118 710293 1937690 1913929 753858 783497 204263 178989 197106 196581 216714 209789 202796 203563 132325 134483 410872 383745 1108138 1131499 332424 326656 426510 430010 510675 496801 519650 525881 547098 552584 524125 574200 1356485 1424434 820844 687680 463441 455807 529176 529007 550014 559189 565184 570939 658145 658250 1133249 1176207 40.25 68.6 2
13:48:25 2023-10-12 583685 585659 137174 134702 217798 224825 235050 234740 177849 173235 184364 187280 217054 220618 650621 701757 1926631 1902748 745183 781905 206905 178279 196973 196650 215027 209929 202653 202640 132830 133624 410757 378325 1112486 1131499 330902 329452 423786 427934 508515 493957 525075 528041 549718 558982 525987 577533 1355766 1426422 821184 691385 462783 450719 529021 529007 549941 563436 568576 573561 662868 663955 1127167 1173718 40.25 68.6 2
13:48:26 2023-10-12 585035 583270 137291 134538 218477 223507 235050 235829 177392 174535 183325 188563 216010 220022 651155 702326 1922571 1893147 748534 783570 206870 178279 197527 196806 215995 209929 202653 202994 131788 134264 411926 381216 1123373 1125125 331574 327715 423262 430010 510967 495431 525494 525881 548201 555879 519586 575863 1359622 1441786 822383 688691 466494 454250 532861 530287 554424 562997 569324 571676 663659 661865 1119410 1175390 40.25 68.6 2
13:48:27 2023-10-12 589312 584735 137110 134597 218176 227625 235532 235620 175749 174012 183838 188096 216915 220665 652244 702143 1936309 1902748 761626 781905 206760 179203 197420 196684 214992 210587 201700 202994 132789 134230 408671 381022 1122839 1121143 331247 329204 424002 430010 504941 492828 523932 522887 548385 557554 522642 582802 1363491 1428479 820844 696811 462783 450791 531281 522815 550014 561059 566092 575268 663841 658178 1127167 1177080 40.25 68.6 2
13:48:28 2023-10-12 588641 583913 137686 134246 219728 223473 235015 235864 175119 174500 183499 188233 216682 220022 651155 703165 1935594 1902748 757624 783015 206799 179057 197138 197094 215453 210411 202371 204099 131788 134504 412053 384293 1130393 1119079 333133 328405 423596 429717 507942 495792 524827 522851 549968 558375 522236 582389 1360435 1428479 819305 695754 460816 450755 531840 528224 556515 561524 569287 576906 663805 658250 1125079 1180507 40.25 68.7 2
13:48:29 2023-10-12 592039 585245 137308 134719 218821 225179 235777 235102 177497 174222 183908 187972 216531 221019 651118 711442 1938384 1906819 755356 781905 206645 179250 196973 196684 215061 210293 202370 203029 131515 134483 411926 383745 1120008 1120349 331588 325778 424002 431229 507906 495792 524341 527048 552060 556433 519659 579172 1356373 1427195 817767 694654 459943 454623 532180 528187 557822 561488 567519 575975 657993 658214 1130760 1182955 40.25 68.7 2
13:48:30 2023-10-12 584965 585568 137518 134491 219092 225814 235602 234904 177655 173632 183943 187643 217113 219090 651082 707215 1941217 1917732 758968 781351 203593 178809 200279 196377 215027 210440 202017 203029 131606 134264 410872 382381 1112512 1124327 332188 327679 424075 427439 505013 495022 521232 527441 549581 557125 522729 581113 1354219 1408054 826998 695480 461471 454758 527609 525845 555619 559189 567260 575268 657030 658286 1144161 1181347 40.25 68.7 2
13:48:31 2023-10-12 581154 585563 137564 134145 219224 223473 235085 235067 177779 173909 183943 187937 216717 219810 652912 712387 1936272 1909697 752843 784053 204550 179113 197071 196581 216146 209748 202653 203599 131515 134822 406236 383745 1107517 1127524 331323 326727 423930 430010 510967 495792 521195 529044 548314 552656 523012 576271 1350376 1421409 820427 687680 460816 454805 529176 531437 556515 559189 570264 575268 660048 662691 1134299 1177954 40.25 68.7 2
13:48:32 2023-10-12 585485 582463 137321 134719 218512 228578 236142 234740 177814 173391 183943 187383 216751 219644 652078 708787 1931857 1906819 746553 781905 206870 178843 197527 196684 215027 209274 203007 202994 131606 134264 411926 382231 1100884 1133147 332424 326586 427643 429559 509663 494307 522706 525736 546821 554990 521921 578191 1355730 1425444 822383 691775 464100 454805 528645 527896 549941 559189 566822 572482 659581 662046 1133249 1174537 40.25 68.7 2
13:48:33 2023-10-12 582038 586848 137321 134719 218852 225330 234653 235102 177744 173808 183908 187349 217054 218960 651155 700234 1925008 1901393 747035 781351 203243 178809 197527 196547 215061 209964 202653 202994 131788 134720 411926 379941 1128995 1127930 330544 329239 426445 428722 509452 494030 524377 528260 546701 558933 522325 577607 1355730 1428366 828537 691385 462752 451997 528246 528861 553638 562857 568393 573376 663696 663918 1127167 1174537 40.15 68.7 2
13:48:34 2023-10-12 590628 583910 137311 134856 218611 225814 235637 235033 177923 173805 183803 187801 217066 220497 650935 702326 1926371 1893422 750160 782941 203692 179409 196349 197026 215027 209824 203007 202959 132264 134264 408802 380211 1114440 1125125 331482 327715 424111 431841 510462 494730 522747 522743 547426 557518 519950 579356 1361009 1439745 816228 695754 464100 453450 531427 526624 549941 559843 566092 573288 658173 658141 1125563 1177954 40.25 68.7 2
13:48:35 2023-10-12 588367 585309 137235 134656 218516 224859 235015 235102 175433 173944 183943 187937 217054 219986 651155 701297 1931857 1902748 752249 782794 204766 179237 197312 197128 214923 211177 202512 202853 133168 134453 412980 380481 1132857 1121143 331013 328706 424038 430362 507570 495080 525085 525917 552880 558910 522866 582839 1359622 1428479 821806 696847 462346 450791 531051 522851 554835 561560 566421 576496 664816 658214 1128316 1179668 40.25 68.7 2
13:48:36 2023-10-12 590361 585558 137907 134432 219917 223473 235777 235864 177497 174569 183651 188528 216717 220709 651118 707288 1926996 1905461 758780 783570 206940 179250 197388 196718 215027 210587 202747 204170 131425 134957 411787 384567 1137650 1122264 331623 327750 424002 431229 509737 499311 525508 527048 551315 554103 519805 580031 1367668 1425334 817767 695754 460126 455448 532217 527405 557441 561453 566898 575268 657993 657984 1131995 1181347 40.25 68.7 2
13:48:37 2023-10-12 584547 585522 137548 134550 219189 224443 235085 235102 175433 174099 184282 188198 217356 218654 651155 707251 1937976 1916164 758968 781905 203910 179250 197985 196377 215027 210658 202052 203029 131788 134517 410872 382108 1128182 1124327 332188 327450 424075 427741 505013 494325 521195 527441 552060 555062 522729 581113 1352295 1404123 826421 695754 461356 453486 526828 522887 555656 559189 566859 576496 659581 658286 1144161 1179668 40.25 68.7 2
13:48:38 2023-10-12 581413 585149 137681 134183 219263 223507 235413 235102 177814 173979 183943 188158 217148 219845 655038 711296 1934607 1913630 754136 780614 205125 179272 197250 196718 216331 209929 202688 203672 132663 134517 409818 383745 1109029 1128670 333369 327185 426510 430010 510967 495756 522513 529044 548350 554246 523754 577607 1350376 1420403 832013 688691 460816 454112 530151 530579 558092 559379 570264 576086 660515 664894 1137562 1180507 40.25 68.7 2
13:48:39 2023-10-12 586351 583233 137239 135012 218887 228489 236342 234938 177849 173944 184236 187937 217391 220022 653077 710400 1929218 1906543 748534 781905 206940 179250 197388 197285 215061 209964 203577 203599 132696 134720 409714 382042 1113453 1131536 332188 327573 428624 429863 509038 494693 522706 527405 547426 555488 523868 581893 1355730 1425444 822383 691812 465385 455994 528802 529007 549941 559189 566859 571418 658029 662082 1131638 1174537 40.25 68.7 2
13:48:40 2023-10-12 582269 585408 137681 134652 218852 224825 234653 235172 176157 174187 183978 187937 217205 219301 653040 700234 1922571 1900040 750372 781905 203734 179126 197805 196684 215660 209964 202830 202994 131834 134390 409714 380481 1128471 1127894 330544 329239 424038 428419 509488 494030 525158 528633 549572 559198 524497 577198 1356485 1429383 830076 690400 462783 450611 529103 528898 553016 564741 569199 573376 663841 663955 1125563 1176928 40.25 68.8 2
13:48:41 2023-10-12 592349 586237 137215 135076 218611 224755 234980 234998 178136 173770 184224 188061 217252 219916 652042 702326 1929111 1896298 749418 781905 206580 179727 196349 197746 215557 210258 203007 202959 132729 134403 406515 379941 1110306 1125125 331482 327715 424111 431841 507942 494730 522820 522743 547426 557554 522742 580664 1360972 1433621 820844 695754 464100 453450 530300 525845 549941 559843 564153 571861 661896 658178 1124763 1177954 40.25 68.8 2
13:48:42 2023-10-12 589466 585149 137464 134660 218891 224825 234688 235137 177531 173944 183943 188233 217205 220057 651155 703141 1924264 1902748 757271 782794 204481 179521 197491 196923 215892 211213 202689 203457 133284 134382 408579 381022 1129564 1118762 331247 330370 423750 430546 504977 492828 525158 522923 549666 559198 523012 582839 1361555 1426459 820844 696847 463441 450827 530675 522815 553638 561059 566898 575268 663372 658178 1125812 1177954 40.25 68.8 2
13:48:43 2023-10-12 590637 585791 138038 134435 219917 225814 235015 235899 177531 174430 183651 188563 217054 220806 651155 703201 1926996 1902748 765208 783015 206796 179409 197388 196718 215027 210440 202370 204170 131788 134550 411787 382923 1115958 1118762 332424 328440 423966 430741 510462 498249 524864 522707 549824 555345 520540 579172 1360435 1429494 832013 694766 460040 453486 533419 527896 558092 561524 565148 576533 663490 658069 1128316 1181347 40.25 68.8 2
13:48:44 2023-10-12 586952 586229 137560 134660 219232 224477 235050 237187 174254 173356 184364 187185 217729 218654 652708 708947 1942524 1914799 758968 781905 203910 179126 200297 196513 215061 210658 202335 203599 132330 134517 411926 382653 1128293 1124327 331953 327220 424111 427475 505049 495022 521268 528260 550005 555879 522765 581150 1350625 1407142 828537 694766 461471 454127 527646 525881 556085 559189 567735 576086 658029 662082 1145516 1179668 40.25 68.8 2
13:48:45 2023-10-12 581143 583910 137922 134525 219627 224165 235085 234973 175433 173943 184318 188027 217242 220497 651968 710757 1934607 1917732 757197 783570 207230 178843 200720 196377 216366 211036 202866 203884 131697 134517 409818 382923 1107917 1127930 331354 326727 426510 430010 511690 498249 521195 525881 547426 552620 523012 574200 1352587 1423425 820844 687680 461471 456129 529176 530579 555656 559189 567662 571861 657993 663955 1134862 1177991 40.25 68.8 2
13:48:46 2023-10-12 585485 585820 137097 135092 217868 224825 235085 234180 177918 173425 184400 187349 217426 219679 652577 703129 1929116 1902748 743716 781905 207301 179409 197711 196718 215995 210587 202761 202677 133163 134281 405040 378252 1109797 1129929 330544 328600 427305 429594 509270 494030 524341 528260 546737 558051 525876 578462 1355518 1422355 833153 690214 463770 450827 528428 529044 549941 559879 569992 573598 661933 663955 1128316 1173666 40.25 68.8 2
13:48:47 2023-10-12 590365 583463 137428 134898 218812 224634 235085 235137 175285 174187 183803 188233 216741 221471 653577 703129 1919839 1893422 746431 781313 206580 179284 197388 196718 215695 209964 203007 203029 132330 134390 409714 380481 1120467 1125125 331953 327715 424038 431229 510967 493329 525531 525881 547426 555915 519950 576716 1359622 1439745 830451 689742 462783 450539 532217 530579 553198 563175 566895 571861 663878 662082 1119298 1178670 40.25 68.8 2
13:48:48 2023-10-12 593650 586525 137453 134987 218716 224790 235602 235033 173455 173873 184095 187937 217205 220022 652115 702362 1930761 1892037 747293 781351 206580 179874 196384 197643 215061 209999 203007 202994 132789 134297 412980 379941 1115001 1125125 331482 327715 424111 431229 507942 494730 522820 522779 547426 558933 521497 579393 1360972 1433621 820844 696470 464100 450899 530675 525845 549977 558973 565690 571861 658137 658214 1124763 1179668 40.25 68.8 2
13:48:49 2023-10-12 590237 582643 137594 134690 219044 225208 234771 235172 177531 173979 183978 187807 217426 220057 653173 703201 1936309 1905731 760164 784126 203001 179306 197456 197197 216042 210812 201594 203921 132696 134504 413118 382309 1121671 1119005 332424 328706 423930 430619 505085 495443 524974 522923 550005 558805 522272 582839 1355766 1426459 820844 696354 461356 452108 531464 527173 556085 561524 565221 576533 663878 662321 1125116 1177991 40.25 68.8 2
13:48:50 2023-10-12 589119 582351 137711 134563 219947 228328 235777 235864 177497 174186 183651 188288 216751 220745 652614 709397 1935631 1902748 757624 781905 206616 179284 197250 196718 215061 210587 202688 203884 131425 135075 411926 383773 1110276 1120349 333843 329436 423714 431082 511152 495720 525011 522743 549860 555736 519768 579172 1356560 1426422 817767 693779 461356 450503 532217 527478 556515 561524 568514 575598 661896 658250 1128316 1180507 40.25 68.8 2
13:48:51 2023-10-12 585421 583905 137690 134930 219228 225814 235672 235102 174320 173356 184564 187185 217998 219301 652577 703273 1944890 1916164 757137 781351 206972 179409 197250 196684 214992 211283 202688 203599 132264 134517 411926 381565 1117165 1125461 331482 327715 427716 428758 505049 494325 520962 522887 549194 555524 521993 582426 1355766 1411242 817767 695861 462015 454163 527857 522887 555263 559189 564349 575268 658182 658250 1142534 1180507 40.25 68.8 2
13:48:52 2023-10-12 583066 585928 137720 134889 219605 224668 236261 235620 176135 174256 184282 187835 217287 219951 652930 709717 1940124 1921123 757587 783015 203593 178809 198607 196771 215995 211248 202370 204027 132264 134843 409818 384016 1136282 1125125 332424 327220 424111 428116 509488 495828 522783 528670 550041 555879 525876 581113 1350376 1409208 826678 693287 461199 454163 527682 528633 556515 559843 569419 574168 658065 663486 1140911 1179668 40.25 68.8 2
13:48:53 2023-10-12 584688 583849 137814 134761 219947 223507 235612 234938 177690 173979 183978 187417 217426 220057 653114 712387 1933245 1909539 752249 781905 205197 179375 197527 197539 217133 210376 203329 203957 132849 134822 410872 384293 1116091 1129929 333369 329253 426437 430619 512052 495792 521970 528716 551044 553361 523012 575863 1344464 1424434 820844 687643 460816 455448 529176 531331 557584 559189 569382 574413 659581 664894 1137662 1177917 40.25 68.8 2
13:48:54 2023-10-12 583895 587109 137647 134652 219009 224790 234291 235500 177779 173944 183943 187937 217356 219644 653040 700234 1919839 1898827 750832 781905 203559 179126 200402 196650 216146 210552 202795 203599 132763 134483 412980 381565 1122866 1128325 331247 329204 423930 428080 510569 492828 524341 528597 546701 559162 522463 577570 1354694 1426455 828537 689705 463441 450755 528392 529756 549941 560629 570874 573524 665688 663700 1130684 1175353 40.25 68.8 2
13:48:55 2023-10-12 587765 587224 137544 135566 219057 225814 235602 236254 177605 174500 183290 189122 217019 220806 655038 705057 1919839 1889475 748071 784126 204551 179375 197527 196684 216146 209964 203007 202994 132883 134593 408671 381294 1110705 1125125 331482 329436 423930 431229 510967 495431 522747 522743 546016 555879 519107 576271 1359622 1443831 814690 691812 463441 453450 533349 529007 550014 561488 566092 571824 658029 658214 1115822 1176207 40.25 68.8 2
13:48:56 2023-10-12 593729 586202 137196 135278 217872 227092 235015 235102 177497 173596 183780 187773 217391 220771 652078 704141 1932463 1894873 751217 782904 203141 179805 196620 197505 214820 210776 202972 202640 132796 134264 398297 380062 1113342 1125125 330544 327679 424038 431156 504977 494030 523524 522707 546737 557518 522605 581076 1363491 1426422 820844 696811 462890 450791 531910 522815 549941 559843 565251 573117 663183 657179 1123963 1176244 40.25 68.8 2
13:48:57 2023-10-12 589322 585659 137828 134715 219197 224859 234653 235665 177744 174222 184177 188233 217205 220057 652078 704352 1931857 1902748 756218 783015 206976 179375 197250 196718 215626 211248 201700 203599 132763 134517 411926 382108 1132511 1122227 331916 328919 423786 428321 504869 496837 525310 527423 549824 557338 521154 581113 1355730 1428366 819305 695754 461143 452108 532217 528887 556187 561524 567886 576496 663841 658214 1125079 1177954 40.25 68.8 2
13:48:58 2023-10-12 589721 582320 138483 135852 219158 224790 235050 234180 177973 173389 184905 187021 218033 219986 652577 711369 1943981 1912073 755645 781905 206905 179409 196973 197334 214958 210917 202830 203599 132796 134517 412980 382108 1128735 1124327 331953 327679 427716 428722 504977 497469 522747 528633 549968 555452 522765 581113 1350588 1407056 819101 694766 461471 454127 527609 526996 556478 559189 568100 576086 657835 662046 1144161 1177954 40.25 68.8 2
13:48:59 2023-10-12 581965 585784 137877 134487 220317 225814 236096 235620 173641 174082 184353 188096 217590 220533 653820 711259 1934630 1912073 753432 781648 205377 179091 200702 196718 216853 210440 202690 203993 131788 134550 414184 383745 1107791 1125125 332424 326692 424111 429706 510967 495792 522376 529044 549158 556396 524497 577570 1350376 1416278 820844 691738 461143 454375 530300 530131 556515 559189 569786 576086 660515 663955 1134262 1178633 40.25 68.8 2
13:49:00 2023-10-12 587219 585856 137647 134685 219193 223473 236142 234880 177903 173909 183943 187383 217729 220057 653540 711442 1931968 1905461 750137 781542 205413 179771 197348 197402 216575 210153 202902 203554 132696 135088 414034 383472 1100483 1131536 331953 325707 427112 429402 510569 495284 519613 527349 547426 554246 523497 579747 1354731 1425444 822383 691812 464100 454733 527646 528187 549977 559189 565184 570130 658648 658286 1133781 1176207 40.25 68.8 2
13:49:01 2023-10-12 589958 585628 137918 134656 219197 224825 235085 235137 177620 174430 183908 188198 217054 221746 654041 703165 1923084 1892171 748001 784126 206870 179409 197639 197163 216331 209964 203577 203599 132763 134483 406128 381294 1110418 1125125 331482 327185 423930 432182 510967 492828 525904 522887 548589 555879 519510 578771 1358421 1439745 820844 690363 462783 453450 532217 530579 553125 561524 570229 574156 666161 662727 1119447 1177066 40.25 68.8 2
13:49:02 2023-10-12 595695 588052 137509 135271 218716 225383 235050 235607 177779 173944 183943 188288 217824 220022 652042 703356 1927010 1893422 748886 782655 206725 179942 196384 197643 215660 210587 203007 202712 133156 134390 411926 380211 1120414 1125125 331482 327450 424038 431229 508660 494030 522783 524253 547426 557518 519950 579320 1363491 1437634 820844 695754 464100 450863 530675 525845 549941 559843 565251 570976 658101 658141 1124489 1177917 40.25 68.8 2
13:49:03 2023-10-12 588063 584357 137690 134660 218948 225330 235050 235137 177779 173944 183908 187937 217580 220806 653173 706166 1934930 1904251 760164 782904 205125 179680 197420 197128 215660 210770 201735 203884 132913 134746 411926 382653 1120132 1118726 331013 328422 423930 430010 504977 495490 524341 522851 549968 558339 522236 582724 1356485 1422355 820844 696317 462015 452108 530675 522815 553161 561059 565148 576086 662832 657678 1125042 1177080 40.25 68.8 2
13:49:04 2023-10-12 590306 582360 138142 134365 220255 224443 235050 235172 177462 174186 183780 188563 217205 220709 652577 707288 1937007 1902748 758706 783015 206905 179409 197527 197026 215660 210587 203007 204170 131606 135246 415412 384841 1141015 1121466 332424 327573 423786 430509 508478 498249 524157 525927 549509 555879 519878 577643 1358003 1427467 817767 694986 460126 453837 532935 528187 558092 561488 567301 576496 658029 658214 1129154 1183030 40.25 68.9 2
13:49:05 2023-10-12 583747 585820 137647 134618 219372 224443 235777 234998 177744 173788 183943 187807 217532 219336 654041 709324 1932522 1915163 759509 781905 203876 179091 200402 196650 215660 210952 202370 203884 132230 134483 409714 382653 1119643 1124327 331482 327185 424075 427439 505013 494792 521195 527441 549158 555062 522325 582724 1352295 1407106 825460 694766 461471 453087 526828 525845 554835 559189 566822 576086 660048 658286 1144161 1179668 40.25 68.9 2
13:49:06 2023-10-12 582001 587159 137862 134453 220013 224721 235637 234998 173641 173734 184095 188061 217252 220568 654468 711405 1932883 1915163 757795 781905 207156 179057 200651 196377 216900 210622 202688 204027 132397 134550 413118 382923 1117705 1125125 332188 326692 424075 428419 510967 495792 522747 529007 549968 555915 522325 578462 1350376 1412242 817406 691503 460040 454127 528802 529044 556478 558987 569823 575268 660515 663486 1134262 1180507 40.25 68.9 2
13:49:07 2023-10-12 586489 584361 137551 134618 219232 228649 235777 234740 177779 173788 183943 187383 217391 220022 655038 709361 1929111 1902748 748749 783905 205413 179771 197769 197197 216192 210300 203791 202853 132980 134416 409714 382381 1112175 1131132 331681 325778 426858 428467 509019 494380 519686 527173 546325 555628 524497 577607 1352587 1423154 822383 691775 464100 453450 527609 529639 552069 559189 565984 570130 660515 658286 1131564 1174554 40.25 68.9 2
13:49:08 2023-10-12 588211 586283 137430 134660 218887 224825 235050 235137 177145 174778 183360 188563 216717 221090 654041 703165 1919839 1889475 746497 783015 206905 179091 197527 196684 216331 209964 203007 203029 132800 134584 412980 381565 1109574 1125125 331247 326692 422702 430314 510967 495431 523561 522815 547039 556433 518337 574200 1356485 1439745 819305 691013 462783 453790 532217 529793 555212 563580 567519 573746 664272 658105 1117780 1178745 40.25 68.9 2
13:49:09 2023-10-12 593998 587224 137293 134660 218477 224825 234806 235102 175749 174064 183908 187903 217391 220092 654571 702216 1929111 1893422 751069 784126 206976 179375 197527 196718 214808 211248 202972 202994 133013 134187 409714 379401 1121186 1121938 330544 327715 424002 430010 504905 494030 523561 522815 547964 557554 521497 581076 1359622 1426422 819305 695824 463441 452181 530300 525614 549941 560665 566092 574859 661896 657967 1125563 1177080 40.25 68.9 2
13:49:11 2023-10-12 588959 585563 137916 134521 219917 224477 235015 235864 177710 174500 183698 188323 217486 220842 652930 708355 1934696 1904251 760014 782904 207230 179375 197388 196752 215695 210622 202053 204170 132763 134765 409714 382923 1130116 1120670 331482 327679 422702 430010 509737 495058 524341 522851 549581 558375 521091 581076 1355730 1425413 819305 695754 460115 452108 530675 525845 555227 561488 567705 576669 662868 658250 1127969 1177954 40.25 68.9 3
13:49:12 2023-10-12 590632 583456 137560 134681 219570 228614 235777 235172 177462 174378 183360 188528 217240 221400 653077 710939 1930942 1902748 760164 781905 206940 179723 197250 197026 215660 210622 202972 203636 132255 135170 412980 385391 1115215 1121466 332424 328505 423488 430814 507761 495828 524304 522815 550387 554246 519586 577607 1361153 1422355 817190 693668 459384 453393 530675 526624 556478 561453 566898 576086 658101 658214 1126677 1180507 40.25 68.9 3
13:49:13 2023-10-12 586387 585153 137274 134495 218904 224634 235050 234180 177849 172805 183978 186762 217543 219301 651155 707215 1935297 1911798 756807 779692 207266 179250 196973 197457 214992 211100 202653 203599 132297 134297 409714 382378 1108348 1121938 330397 326692 427112 428080 504905 492828 518074 522779 546772 551809 522719 580215 1351815 1410170 819305 695754 462510 454484 526828 522779 553161 558366 565288 573598 656250 657179 1139216 1181232 40.25 68.9 3
13:49:14 2023-10-12 585378 587155 137552 134559 219127 224721 234945 234963 177888 173770 183803 187766 217322 219148 651155 709286 1941841 1912073 758968 781351 205846 179272 200367 196684 215027 210952 202017 203029 132849 134483 415249 382108 1109476 1123530 331013 328505 424038 427101 504977 493942 519686 525881 548929 553821 524125 580215 1348778 1406059 825460 693779 460697 450863 526049 522815 555606 559189 565184 574450 658648 658214 1141272 1176244 40.25 68.9 3
13:49:15 2023-10-12 582793 585563 137690 134440 219232 225549 235015 234740 177373 173667 183651 187383 216751 220545 652078 710400 1927741 1915163 758322 781542 204837 178706 198084 196240 216192 210153 201559 203457 131606 134145 413118 382653 1106343 1123259 331445 325637 423262 423728 505049 495080 521220 522887 547426 549350 519107 574891 1342763 1414244 817767 685506 457424 452181 522824 522851 549941 555870 566092 568004 653086 656218 1125563 1165254 40.25 68.9 3
[truncated: 160,246 more chars]
