# Supplementary material for: Methods for Estimating the Detection and Quantification Limits of Key Substances in Beer Maturation with Electronic Noses
Source: Sensors (Basel). 2024 May 30;24(11):3520. doi: 10.3390/s24113520 (PMC11175341; doi:10.3390/s24113520)
Supplement: Supplementary file 1 [file sensors-24-03520-s001.zip › Data/Diacetyl/raw data/Day 1/1,0ppm2.txt]

Time Date R01 R02 R03 R04 R05 R06 R07 R08 R09 R10 R11 R12 R13 R14 R15 R16 R17 R18 R19 R20 R21 R22 R23 R24 R25 R26 R27 R28 R29 R30 R31 R32 R33 R34 R35 R36 R37 R38 R39 R40 R41 R42 R43 R44 R45 R46 R47 R48 R49 R50 R51 R52 R53 R54 R55 R56 R57 R58 R59 R60 R61 R62 T01 H01 Phase
13:55:00 2023-10-12 372802 370038 96062 94697 142566 144177 144615 144351 119188 120055 124804 125608 139646 145467 405601 435082 1289286 1266816 491112 510418 133788 118637 125821 126407 135458 134389 129575 129507 89538 90686 304104 266657 767932 756849 233388 230451 297919 299210 350046 342848 369596 372728 396312 404063 387159 429378 923542 974328 585579 489369 315762 313921 367707 362722 389755 395301 411630 414681 466559 468625 749076 788325 40.25 68.7 1
13:55:01 2023-10-12 369443 370033 96158 94431 142700 143697 145248 143892 122290 119537 125100 125056 139494 145192 405279 437711 1280079 1261346 493914 510813 133528 118869 125239 126973 135000 131787 129043 130139 89562 90683 304104 268938 748117 758331 234340 231189 297955 299175 350858 340743 372883 377336 398609 405231 384266 430459 924232 965754 582761 490935 317584 312933 367160 363847 390766 394678 410431 414056 467495 465935 749166 787368 40.25 68.7 1
13:55:02 2023-10-12 369287 370038 96196 94467 143068 143663 145484 143626 122493 119454 125134 125023 139527 144989 405637 436376 1278221 1269679 498170 510777 133754 118637 125407 126825 135265 134459 129215 129597 89411 90782 304104 267686 755780 752403 233424 232053 296865 299245 351677 342848 369524 374217 400839 403746 385420 425930 922430 979801 581528 493161 319275 311190 366462 366026 392426 396385 405425 415159 465966 468927 754103 787428 40.25 68.7 1
13:55:03 2023-10-12 373579 369773 96158 94496 142791 144030 144811 143858 122290 119454 125012 125201 140197 141239 407802 436540 1289275 1266498 490341 513790 134057 118535 125720 126374 135237 134354 129215 129417 89505 90551 308521 266928 757866 755743 233096 230648 299641 300599 350333 342884 369560 373026 399307 404664 387123 426905 923542 974292 563300 486580 315798 313665 364047 362468 390338 395301 410467 412848 464367 469071 749335 788548 40.25 68.7 1
13:55:04 2023-10-12 373966 369773 96158 94397 142899 143564 145248 143626 119381 119571 125047 125023 139494 144989 404388 436145 1272787 1258586 496030 513099 133352 118472 125373 126441 134643 134424 129126 129597 89194 90686 304104 267225 755701 759066 233060 231403 296650 302880 352830 342005 373192 374674 401570 405680 387015 431796 920938 966481 587215 488974 315437 311948 367160 364476 391137 396444 408513 415270 464367 466991 759585 787428 40.25 68.7 1
13:55:05 2023-10-12 369961 370038 96063 94406 139092 143697 144777 143759 122256 119537 124925 125023 139494 145192 404994 436754 1277322 1261346 493212 510777 133227 118637 125027 126441 134643 134424 129126 129597 89472 90782 304104 267686 752155 756922 233989 230684 297955 300599 351997 340743 372920 373847 397825 404664 385384 429850 922852 960998 588398 490515 315762 312019 364373 363592 390215 394678 410394 414020 466838 466257 755473 788363 40.25 68.7 1
13:55:06 2023-10-12 372648 369521 96234 94372 142969 143233 145518 143427 122527 119221 125169 124751 140233 144513 405279 441326 1268135 1252111 496407 510813 133319 118671 125200 126791 135034 131454 129043 129889 89525 90716 305198 269211 753794 758920 231830 231982 297667 300745 351997 342534 369632 371614 400839 409417 384087 427848 921776 963826 585579 487133 319982 311474 363827 364976 391872 395301 405497 413470 468958 469071 758874 787962 40.25 68.7 1
13:55:07 2023-10-12 371800 370042 96200 94406 142925 143528 144811 143858 119349 119537 124925 125023 139494 144989 404424 439718 1287480 1263215 490067 510777 133788 118555 125614 126407 135237 134389 129215 129417 89505 90624 303123 267414 753907 754676 233260 231728 299605 300854 351141 342884 369560 373026 397494 406473 387159 428767 923579 972916 582761 488863 318301 313599 365928 365730 393538 395749 409017 412664 467661 472123 753608 789596 40.25 68.7 1
13:55:09 2023-10-12 369664 369777 96096 94401 142864 143697 144811 143759 119269 119488 125012 125023 139494 144989 407802 440259 1281669 1262890 493212 513462 133402 118699 125340 126656 134881 134813 129126 129597 89227 90624 308521 267686 749609 757830 233953 230684 298235 298965 351636 340600 372883 373883 397458 404983 385384 429521 922889 960998 578876 490515 315798 312897 366890 363882 389940 395266 410431 414681 466145 467450 753184 786254 40.25 68.7 1
13:55:10 2023-10-12 368741 370038 96162 94336 139238 143697 144811 143659 122290 119454 124925 124990 139494 144786 404994 434096 1276381 1270619 497817 510023 133536 118472 125407 126441 135016 134389 129215 129597 89227 90719 311584 267686 752164 754186 233260 231890 297500 301773 351465 342559 369380 377336 403564 405930 385276 427098 922356 977717 572795 491447 318860 310860 366276 363047 391872 393507 408583 415233 466110 468999 750831 786310 40.25 68.7 1
13:55:11 2023-10-12 372547 369925 96259 92638 142969 143199 145282 142997 122493 118857 125169 124579 139560 144276 405279 440705 1268135 1255715 496759 510418 133319 118472 125027 126441 134609 134424 129036 129597 89194 90719 305198 269512 747323 759066 233260 232053 297081 300812 351672 341812 369632 372503 401102 404947 383116 428526 921122 963109 580266 486580 319304 310095 368239 364720 391319 395266 405497 415306 468958 467027 760199 788548 40.25 68.7 1
13:55:12 2023-10-12 373980 368992 96192 94426 142566 142786 145021 143554 119252 119255 124960 125023 139440 144883 404994 436718 1276406 1259554 493770 509307 134065 118275 125614 126165 135364 134167 129395 129369 89525 90584 304104 268365 754956 758479 232554 231585 297739 301170 350503 342776 369452 373880 398716 404664 387740 429378 922342 971500 581656 487243 318853 311510 367597 362468 390647 396479 405569 414093 463318 467911 759659 785752 40.25 68.7 1
13:55:13 2023-10-12 374884 369773 96030 94496 140937 143930 144743 143659 122053 119654 124891 125056 139428 145192 404388 436754 1276406 1253893 490763 513099 133779 118309 125027 126407 135016 134616 129215 129597 89194 90624 304104 267686 752786 759066 233989 230648 297955 299175 351997 341812 373748 373061 397825 404983 385113 430495 920896 962338 578876 486580 315798 312968 366640 365989 389997 396943 410285 413579 466002 466150 754682 788474 40.25 68.7 1
13:55:14 2023-10-12 372616 369517 96226 92446 139479 142803 145484 142963 122527 119056 125047 124579 139527 144513 404424 438384 1268696 1257082 498870 513062 133348 118569 124960 126690 134584 135181 129147 129597 89407 90782 301143 267686 745510 759066 233137 231478 297081 300155 350899 341259 372620 374939 399645 402549 384266 428562 917140 966627 580266 488627 318592 311729 366640 363011 390215 395301 407936 416635 466145 466293 755820 786310 40.25 68.7 1
13:55:15 2023-10-12 370931 370042 96034 94406 143030 144007 144743 143861 122222 119537 124925 124990 139296 144724 404424 439359 1278265 1260413 491606 512373 132985 118671 124788 126475 134550 134616 128678 131587 89101 90815 304104 269211 744327 755780 233460 231205 297955 299175 351713 340743 371759 374181 401177 405966 386005 428271 925053 965754 574707 490753 317403 311805 366677 366804 390766 394057 409778 414093 468958 468809 748433 787368 40.25 68.7 1
13:55:16 2023-10-12 372815 368956 96059 94332 138964 143860 145244 143689 121120 119435 125170 124923 139461 144883 404244 439001 1274387 1249970 496444 510813 133398 118671 125272 126690 134690 134616 129036 129597 89194 90719 305198 269783 749101 756922 233060 232053 297081 299210 351636 341535 369668 371981 401102 404664 383116 428526 919817 961035 585579 488974 319079 310060 368239 364685 391319 395301 405533 415306 468994 466627 758581 788548 40.25 68.7 1
13:55:17 2023-10-12 370931 369512 96025 94336 142860 143869 144743 143761 122256 119454 124925 125023 140054 145126 404424 441362 1280116 1260450 492338 510512 133633 118555 125287 126441 134732 134428 128857 131819 89227 90719 304734 269978 759879 755617 233173 231260 297919 300320 351961 342740 369380 375736 400063 407079 384230 423534 920860 971251 585579 489405 318555 311983 363282 365012 394096 396943 408874 412884 468958 469071 749696 787405 40.25 68.7 1
13:55:18 2023-10-12 372285 369521 96034 92586 142700 143465 144811 143427 122290 119255 124925 124937 139461 144751 404994 435927 1276406 1259517 493770 512373 133754 118472 125287 126441 134643 134424 129126 129507 89194 90624 308521 267414 758130 756849 232009 231728 297320 300636 351141 342884 369596 373616 399591 404664 387159 428120 919780 970063 579208 486898 319079 311038 366926 362503 390957 399189 409624 414717 467293 471457 759622 786162 40.25 68.7 1
13:55:19 2023-10-12 371424 369782 95863 94537 142397 144164 144984 144394 122053 119722 124717 125435 139008 145298 404388 433792 1285598 1264617 490193 512190 134023 118433 125633 126340 135229 134531 129395 129348 89529 90492 304104 267035 756344 754676 233096 230325 297811 300988 349974 342848 369596 372503 396312 405894 387015 428767 920933 972916 585579 488974 317091 313409 366640 364476 392426 394989 411375 413763 463389 468782 744689 786310 40.25 68.7 1
13:55:20 2023-10-12 373474 368997 96030 94406 140740 143465 144777 143427 122087 119454 124925 124990 139461 144715 404388 433079 1270909 1258399 495677 512373 133319 118472 125200 126441 134609 134616 128857 129597 89227 90624 304104 266928 752278 759066 233060 231403 296412 300120 350405 340779 372357 371910 398680 402268 387688 429557 921030 966517 578876 488974 317476 311586 366426 364992 390106 395713 407936 413107 465419 466293 755794 786162 40.25 68.7 1
13:55:21 2023-10-12 369354 369001 96030 92446 142795 142803 145706 143522 119283 119298 123327 124890 139440 144883 404244 437688 1276295 1268546 497317 512011 133319 118472 125027 126441 135200 134708 129181 129417 89194 90499 303123 266928 750172 754194 232044 231728 297081 301280 350935 342365 368412 373061 400804 403464 385384 423462 919817 975779 581351 486652 319079 310060 365505 362757 392426 393197 405497 414975 465782 469071 753605 786310 40.25 68.7 1
13:55:22 2023-10-12 372248 368706 96000 92574 142627 143571 144743 143166 122087 119138 124960 124612 138973 144438 403216 439359 1269071 1248192 496759 512011 132918 118309 124994 126407 134576 134202 128767 129507 89101 90624 303123 268938 748512 758479 231759 232527 297811 300854 351889 341668 369488 374144 400678 405196 382974 427848 919817 961035 585579 487243 319982 310748 366122 364173 391319 394989 408133 414093 468592 465971 759659 786254 40.25 68.7 1
13:55:23 2023-10-12 369889 368697 95925 92574 142471 143769 144743 143166 122087 119289 124751 124817 138973 144742 403216 438054 1281970 1259480 489024 512373 133620 117914 125407 126233 134723 134335 129036 129237 89194 90467 304104 266928 764513 753506 232697 231205 299713 299473 350899 342884 369524 372503 396312 405337 386578 425930 922236 970099 580613 486544 317657 312019 364608 361960 390647 394127 407973 411897 467293 468854 755331 787951 40.25 68.7 1
13:55:24 2023-10-12 369952 369773 95992 92642 142787 143663 144509 143626 122222 119420 124856 125023 139203 145090 404352 436340 1277313 1257504 491461 510597 133520 118399 125532 126555 134881 134590 129022 129562 89374 90617 301143 267686 753041 756328 233753 231169 297739 299139 351677 340421 372738 373847 397458 404947 383116 429521 922430 963020 578876 490133 315726 311948 364047 363011 390215 394092 410068 412811 466766 466222 746841 787988 40.25 68.7 1
13:55:25 2023-10-12 369354 368374 96133 92446 142878 142576 145017 142795 119366 119221 125030 124784 139068 144680 404352 434096 1276406 1267718 496297 512011 133252 118241 124994 126340 134626 134319 128857 129237 89162 90434 304104 266928 750407 753618 232661 231728 297500 299175 350840 342293 369192 373883 399871 402865 385348 428083 923656 977643 581351 492460 318897 309918 366162 364992 392113 395755 405389 415122 465710 468769 750795 786273 40.25 68.7 1
13:55:26 2023-10-12 371185 368920 95962 92638 142596 143233 144609 143393 119077 119347 123119 125081 139362 142800 404208 438907 1281587 1261915 490378 510743 133754 117881 124960 126340 134576 134319 128857 129424 89194 90401 304104 267686 750505 753651 232917 231367 297955 299473 351406 342848 368932 371910 398365 405337 385420 428083 922430 969439 577486 488974 317584 311439 364855 363011 392426 394057 407936 412190 465383 468805 749696 787988 40.25 68.7 1
13:55:27 2023-10-12 374272 367852 95962 92574 142548 143571 144543 143166 122188 119187 124856 124579 139217 144755 403144 433079 1272713 1255715 493063 510926 133402 117881 125407 125958 134711 134335 129215 128878 89194 90120 303050 265420 775015 756849 231723 231280 297811 301134 349027 341632 371614 374144 401286 405359 386943 429290 918908 966627 581135 486898 317621 311002 366640 363961 390766 395854 405569 413726 465168 466114 756393 783970 40.25 68.7 1
13:55:28 2023-10-12 369354 368462 96260 92413 141121 142694 144641 142828 122459 119051 124856 124546 139299 144443 403144 433919 1276406 1264977 495945 510926 133485 118235 124927 126165 134542 134097 128857 129237 89194 90372 301143 266928 748805 753117 231973 231890 295924 298930 350863 342293 367822 371910 399907 403746 384771 423426 918440 974292 575575 488974 317967 310060 364921 363011 390921 393472 405497 414681 465746 469071 753459 784043 40.25 68.7 1
13:55:29 2023-10-12 373304 367821 95971 92446 142388 142803 144509 142963 119176 119221 124821 124579 139170 144680 403144 436540 1268763 1248192 493806 511649 132897 118241 125119 126171 134792 132527 128617 129562 89129 90617 305198 268556 746821 756328 232483 231911 297081 300102 351636 341259 369560 374829 400468 404629 383009 429035 917103 962947 580266 488280 318703 309555 366900 364102 390766 394092 404819 414056 468886 467320 759659 787988 40.25 68.7 1
13:55:30 2023-10-12 371459 368661 95958 92446 142575 143199 144609 143359 122188 119221 124856 124784 139170 144715 403144 439015 1279130 1259296 489024 511649 133285 118241 124994 126286 134576 134132 128857 129237 89162 90372 304104 267496 753810 753117 233060 231007 297775 299473 351429 342848 368932 371945 398104 405301 385384 423462 922430 968497 577486 488863 317294 311444 364572 364992 393260 396664 407755 411970 465603 468927 750141 787428 40.25 68.7 1
13:55:31 2023-10-12 369997 368929 95800 92446 140477 143199 144275 142997 122019 119420 124648 124823 139296 143108 406068 437924 1277111 1256223 488877 512264 133369 118269 124893 126205 134542 134428 128857 129237 89162 90518 303451 267496 751024 756849 233388 230290 297847 300745 350863 340779 372883 372467 399307 404063 384806 429813 922430 960260 578876 488974 315654 311948 365124 363011 387984 394954 409778 412811 465419 464841 749732 786310 40.25 68.7 1
13:55:32 2023-10-12 370405 368406 95929 92446 142596 142769 144509 142963 122053 119221 124648 124579 138880 144680 403144 433079 1278221 1268621 494432 510926 132885 118125 124960 126165 134542 134097 128857 129237 89162 90309 303123 266961 750155 752051 233096 231332 296872 302133 350575 342005 369344 374039 399729 405680 385240 427062 919633 974911 577486 490096 315726 310060 367160 364476 391690 394463 407900 415270 464367 467284 746657 784007 40.25 68.7 1
13:55:33 2023-10-12 370183 368637 96258 92574 142812 143808 144743 143562 122391 119085 123053 124823 138712 144751 402825 439323 1276406 1260714 491774 510889 132668 118241 124206 126374 134221 134354 128431 129417 89007 90467 300171 268938 757031 754186 233060 230648 297709 298304 351393 339679 369524 373061 397458 403746 382436 426568 921776 963036 574707 486652 315690 311002 365051 364138 390215 395270 407936 412848 468592 468070 747173 788548 40.25 68.7 1
13:55:34 2023-10-12 368683 367263 95962 92191 142587 142736 144643 142665 122222 118857 124682 124203 142265 144342 403144 433606 1270909 1260413 494506 510657 132885 117881 124927 125991 134322 132527 128617 129239 89309 90518 300171 266928 747675 754186 231434 231550 297218 301067 350436 342848 367787 373088 399609 405858 384663 423353 917103 970099 577486 485915 318446 310060 364338 362722 390921 394092 405461 413726 464729 469071 755247 784043 40.25 68.7 1
13:55:35 2023-10-12 373070 367848 95924 92446 142449 143571 144343 143166 121986 119221 124734 124751 142055 144755 402542 436896 1271811 1246416 489419 510926 132852 117881 124754 126165 134356 134428 128465 129147 89007 90372 303123 268175 754584 756849 231216 231007 297955 299582 350539 341776 369524 372036 397494 405266 383081 426568 919780 963020 585579 484724 318264 311444 364538 365989 391282 396026 408461 412007 466002 469251 756209 787839 40.25 68.7 1
13:55:36 2023-10-12 371691 367785 95941 92191 142397 142769 144883 142930 122070 118891 124648 124579 142003 144377 405455 432809 1272317 1257119 491699 509985 133185 117780 124927 126118 134555 134297 128720 129057 89162 90153 301143 265200 752919 761120 232462 230613 297608 299210 348715 340636 371723 373616 398086 403686 385384 428526 917103 963826 578876 486898 317584 310966 366640 363704 388020 395266 405606 414975 462957 467334 755869 784007 40.25 68.7 1
13:55:37 2023-10-12 368736 367857 95800 92446 142397 142803 144275 142930 122019 119255 124648 124784 142067 144513 402542 434096 1272787 1256609 491461 510657 132635 118275 124549 126374 134103 134319 128342 131334 89040 90467 308521 266928 742538 753502 233060 230451 297608 300108 350616 339715 371506 376002 400625 405894 382974 428380 921665 959398 584170 491410 315509 311296 365641 362757 387984 393437 409163 413432 466766 464841 749446 786310 40.25 68.7 1
13:55:38 2023-10-12 371459 367275 96082 92283 140740 143063 145084 142862 122341 118721 122951 124446 139080 142136 405492 437875 1266224 1246416 494893 510657 133118 118399 124754 126165 134137 134132 128465 129239 89096 90372 302168 267686 749592 754070 232498 231403 296354 298268 351677 340229 369524 373880 400839 402830 382776 427243 914437 960297 576096 487588 317584 309086 364373 363592 390215 393782 404249 414681 467531 466257 758027 786310 40.25 68.7 1
13:55:39 2023-10-12 369354 367816 95958 92446 142397 142769 144275 142930 122019 119138 124682 124579 142136 144478 401940 437460 1278221 1257504 486629 510926 132885 117914 124960 126165 134449 134097 128644 129147 89031 90360 302168 267953 753823 752014 232554 231027 297919 297356 350961 342668 370853 374144 398016 405337 384536 423462 924206 968716 580266 488974 315726 310748 363948 365767 392426 393472 405569 411206 466110 468380 750400 786869 40.25 68.7 1
13:55:40 2023-10-12 373048 367668 95925 92540 142164 142702 144139 142871 121901 119381 122741 124784 141968 144715 402542 434132 1276295 1253893 489024 510131 132885 117847 124754 125958 134322 134004 128678 128878 88885 90186 301143 267270 746670 754186 233260 230290 297500 300320 350616 339679 369632 373026 396312 403464 383116 428526 921122 960297 584170 486580 315654 311002 365014 362468 387948 392888 409163 412848 465419 466600 747210 786273 40.25 68.7 1
13:55:41 2023-10-12 366200 367553 95896 92196 142397 142769 144309 142665 121986 118741 124682 124170 141904 144241 401976 433079 1272317 1266460 495955 509968 133218 118106 124893 126031 134441 134297 128507 129046 89031 90335 304104 266172 750808 750987 231973 231280 295852 300745 349805 340779 367822 371945 400099 402549 384230 423390 917140 972193 581704 486580 318555 309555 364885 364476 391872 394714 405461 414093 464729 468704 749696 783451 40.25 68.7 1
13:55:42 2023-10-12 371459 367263 95929 92191 142354 143174 144343 143166 122019 118857 124595 124170 138522 144087 401940 436754 1267160 1245530 493806 510167 132727 117881 124582 125958 134103 133876 128431 129147 88885 90309 305198 268138 746234 755792 231973 231403 296246 303814 351677 340229 369524 371874 402708 405894 385459 429378 918413 962265 585579 488244 318258 308945 367123 366026 390070 394057 405140 414681 467531 465244 763053 784007 40.25 68.7 1
13:55:43 2023-10-12 371186 367259 95826 92191 142575 142635 144812 142761 119058 118983 123123 124446 138880 142342 404918 436729 1274387 1258287 493914 510926 132727 117881 124754 126050 134373 134062 128610 128878 88885 90153 304104 267035 753702 754186 231576 231205 296067 300108 349554 342848 367822 372561 398365 402830 385384 426452 915084 969439 577486 484760 318069 310024 365852 364476 392426 394954 404855 412848 461984 468805 756393 782858 40.25 68.7 1
13:55:44 2023-10-12 373179 367259 95597 92382 140089 143174 143943 143166 121952 119138 124405 124579 141891 144553 400777 434777 1270909 1247303 488331 510167 132760 117847 124582 125958 134137 133910 128678 128878 88852 90153 301143 267270 750517 759018 231723 230365 297919 299896 350755 341115 369380 372416 399234 405966 383889 427171 919817 957547 572767 484431 315726 311439 364093 364476 390766 396943 405461 411571 464729 466293 751969 786310 40.25 68.7 1
13:55:45 2023-10-12 369740 367419 95997 92379 140403 142668 144372 142896 121817 118857 124526 124170 138489 142653 401905 433124 1261702 1252074 495677 510131 132453 117881 124173 126165 133918 134004 128376 129057 88885 90309 302168 266928 745091 754640 231973 230684 296246 299210 349559 339715 369632 373616 397825 403686 383116 428187 913753 961035 585579 487243 315762 310530 365212 363961 388020 394092 405569 414975 464693 464877 751932 782858 40.25 68.7 1
13:55:46 2023-10-12 369354 367259 95792 92191 142195 142769 144309 142761 122391 118891 124526 124579 141869 144276 401622 436540 1272787 1255715 488729 509876 132685 118235 124449 126272 133910 134402 127905 129382 88755 90459 302168 268556 750563 753506 233060 230290 297081 300108 352079 338441 369632 372728 399307 403746 386590 428380 921122 958939 576270 486580 315654 311038 365087 361960 387948 392923 409163 412482 464729 466270 747210 784043 40.25 68.7 1
13:55:47 2023-10-12 367676 367295 95758 92191 142251 143174 144343 142770 122019 118857 124682 124374 141985 144114 402542 433079 1272787 1264114 494542 509051 132889 117881 124582 125958 134225 134241 128465 128878 88885 90153 301143 265984 746921 750298 232009 231007 296246 298304 349805 340779 368377 372503 398716 404539 384230 427511 919720 973419 571927 490364 315618 309413 366677 364440 390657 394571 408461 414681 463354 467643 750400 782821 40.25 68.7 1
13:55:48 2023-10-12 367597 367632 95667 92179 142062 143174 143943 142968 122255 118900 122655 124637 138522 144614 404344 436647 1274387 1257119 490304 510077 132386 117881 124106 125991 133700 133945 128069 129703 88820 90467 302168 267686 738637 754691 232554 230290 298708 299896 350616 338726 369228 372503 397790 402865 381597 425966 921122 962338 581351 486616 315690 310060 362956 363047 388020 394714 407900 412848 467531 465566 746077 786310 40.25 68.7 1
13:55:49 2023-10-12 367603 366752 95768 92140 142388 142274 144309 142434 122019 118625 124439 123966 141869 143868 401940 435529 1270505 1257692 492338 509015 132635 117847 124549 125889 134137 133782 128075 128878 88885 90153 301143 266172 751941 750832 231525 231443 296865 300211 349697 342185 370063 373616 398609 405680 384087 426637 916417 971500 586989 486208 318106 309524 365899 363961 392426 393507 404855 412848 466669 469071 752924 782858 40.25 68.8 1
13:55:50 2023-10-12 368633 367489 95732 92413 139848 143174 143943 143166 122188 119085 124405 124374 141887 144320 400777 432863 1283686 1259296 486149 509411 132981 117746 124874 125577 134445 133561 128644 128665 89007 89964 301143 265379 754045 751365 231973 229254 297955 300108 348506 341812 368932 371318 397061 402865 385420 423498 920469 970125 576096 487588 314730 311983 364499 362935 391042 393472 408874 411534 464693 466006 743891 783414 40.25 68.7 1
13:55:51 2023-10-12 371195 366707 95630 92187 142091 142702 143841 142401 121817 118857 124439 124203 141800 144140 400777 431798 1263567 1252074 493914 509142 132635 118004 124654 125963 134340 132156 128294 129252 88909 90022 305516 266172 752340 756328 231830 230471 295794 300387 348787 338690 369344 373170 397790 403686 382776 427243 911744 962265 580266 486208 315726 309590 364373 363961 387984 393472 405497 414681 464765 463537 749732 781712 40.25 68.7 1
13:55:52 2023-10-12 367044 367044 96091 92125 140308 142274 143841 142008 121817 118625 122434 123455 141899 143868 400741 433079 1268962 1255715 493212 507938 132453 117684 124206 125577 134103 133876 128075 128754 88852 89996 301143 265984 753447 752051 231252 231043 295716 299896 349559 342848 367269 372561 398454 402865 384194 423390 913790 970125 585579 484760 317657 309590 362992 363961 392426 394057 404855 412811 463389 468740 754570 781749 40.25 68.7 1
13:55:53 2023-10-12 372552 366716 95601 92191 141927 142706 144282 142797 121901 118823 124439 124670 138378 142201 403625 437688 1270767 1245962 489993 509229 132751 117746 124516 126192 134070 133910 128041 128878 88852 90203 304734 266744 752192 755743 231216 230648 297212 297789 350369 340779 368968 372036 397458 404983 383081 425966 917103 960297 584170 483318 315798 310748 363579 362468 390215 395301 405461 411243 466110 465244 755720 786310 40.25 68.7 1
13:55:54 2023-10-12 369287 367259 95431 92446 141734 142803 143575 142963 121733 119221 124232 124579 141603 144276 400741 433048 1278302 1256799 486838 508655 132885 117650 124616 125543 134322 133654 128678 128665 88885 89996 301143 264670 751664 752051 231973 229218 297811 300247 348501 341248 371380 373880 396687 404824 385312 428194 919633 969292 584170 486898 314694 311764 364608 362935 391173 393472 409163 412190 464364 466329 743707 782858 40.25 68.8 1
13:55:55 2023-10-12 368610 366457 95790 92129 140207 143174 143943 143067 122154 118721 122434 124327 141887 144298 400741 436718 1269071 1255715 490415 509374 132419 117650 124173 125890 134087 134241 127952 128878 88577 90153 302168 267686 741145 750832 232009 230290 297081 299582 350899 338726 368448 371945 396122 402865 381329 423498 918477 960998 581351 486544 315654 309807 364866 363047 388020 394437 405606 412811 467531 465566 745020 786310 40.25 68.8 1
13:55:56 2023-10-12 368193 365652 95758 92064 142259 142779 144343 142672 121935 118707 124613 124104 142089 141613 400741 435529 1270767 1257504 493914 508583 132602 117732 124549 125716 134428 132341 128158 128783 88999 90022 302168 266657 762782 751217 231398 231189 296591 300284 349482 342293 367198 373088 398645 405536 383889 425470 914400 970812 577486 485988 318069 310932 365852 363961 392426 395548 404783 413396 463354 468805 754256 781675 40.25 68.7 1
13:55:57 2023-10-12 370931 365576 95530 92191 139566 143030 143490 142862 121884 118823 122437 124137 138188 142001 402630 433097 1278228 1257504 485351 507829 132852 117421 124754 125423 134103 133585 128431 128418 88852 89807 305516 264146 752579 751513 231937 229183 297709 299183 347701 340743 368377 373088 396988 404824 385077 423426 919055 968031 580266 486898 314658 311474 364720 362935 391042 395548 409126 411534 464364 465935 742764 781675 40.25 68.8 1
13:55:58 2023-10-12 369853 365607 95729 92191 142148 142702 143774 142434 121952 118789 124405 124170 141800 142030 403588 431394 1267718 1253538 491001 508565 132785 117678 124893 125789 134281 132156 128397 128983 89007 90087 305516 264378 752632 755655 231902 230451 297189 300108 348328 341776 369524 372561 397790 402830 385962 426869 913717 963109 580266 484687 315726 310024 365124 360857 390766 394954 405461 412774 464036 466293 755869 779426 40.25 68.8 1
13:55:59 2023-10-12 369170 366676 95597 92128 141923 142702 143740 142434 121800 118823 122557 124170 141731 144359 403772 431762 1272787 1261346 491038 507598 132635 117454 124549 125543 133977 133620 128041 128983 88852 90025 305516 265420 747298 749394 233060 230219 296246 299926 348470 340468 368932 373026 397198 403686 384194 423498 917067 966590 580266 486580 315359 309989 364338 363704 390215 394437 407900 414020 467030 466222 744381 779389 40.25 68.8 1
13:56:00 2023-10-12 370922 366421 96190 91958 140553 142174 144211 142333 122154 118489 122434 124037 138683 141803 403698 436766 1261494 1248192 494618 508972 132735 117780 124106 125837 133666 133806 127768 128741 88577 89964 305516 266473 741465 753502 231902 230254 296354 298721 349342 340193 369560 372561 397458 403686 385077 427848 913717 962338 578876 484724 315690 310024 365051 360857 387984 394092 405461 412154 464036 466600 751932 779353 40.25 68.8 1
13:56:01 2023-10-12 367632 366718 95530 92191 141915 142873 143744 142770 121918 118789 122402 124170 141882 144276 403200 433079 1269864 1252036 488641 507901 132295 117617 124139 125509 133780 133771 128007 128570 88966 89923 302168 265989 763179 754186 232554 229755 297428 300429 349380 339262 369452 374144 399039 402830 383081 428271 921062 956049 584170 488627 316264 311190 364829 363961 387876 393472 408513 412154 464367 463501 747210 784007 40.25 68.8 1
13:56:02 2023-10-12 369375 365438 95861 91998 142164 142011 144141 141974 119189 118066 124613 123357 141998 141441 400706 438084 1259703 1246416 492338 509106 132262 117766 124106 125958 133725 133841 127884 128832 88666 90120 302168 266739 745328 754186 231739 230387 295307 301067 349278 338655 369488 373088 400857 403686 381900 427207 913210 960297 584170 486208 315654 309051 364338 363961 387948 395827 405231 414056 465383 463501 750400 781675 40.25 68.8 1
13:56:03 2023-10-12 367265 366137 95559 92031 142014 142972 143943 142672 121716 118707 124405 124137 141887 144079 402915 436034 1274133 1255228 490164 504828 131922 117746 123768 126031 133532 132341 127837 128886 88755 90054 300171 266481 738168 751365 232375 229897 295995 299473 348751 338108 369524 374674 397061 404824 381329 427207 917103 957511 580440 488974 314694 310024 363911 363961 387876 394437 407900 412154 465383 465209 744946 783970 40.25 68.8 1
13:56:04 2023-10-12 370405 365023 94102 91999 141816 142779 143744 142573 121749 118427 124284 123933 141882 144017 402630 434741 1263530 1238249 490876 504972 131989 117454 124106 125509 133574 133806 127973 128631 88759 89964 300171 267159 754411 752435 230462 230684 296246 297897 350616 339715 368377 372000 398051 404028 381900 423462 913210 957511 576096 482526 317584 309086 363579 364476 389940 395827 406146 410298 465419 466600 754177 783970 40.25 68.8 1
13:56:05 2023-10-12 367597 365288 95568 91954 139987 143174 144243 142968 122036 118489 122263 124070 137945 141891 402484 432935 1278110 1255678 483942 507598 132989 117611 124826 125269 134162 133550 128431 128625 88698 90022 304151 265420 758132 750298 231576 229254 297833 297789 347701 341535 368081 373088 396795 402865 385384 423426 917140 966627 584170 486898 315395 311002 363030 360893 391042 395270 405569 410262 464036 467314 747321 781675 40.25 68.8 1
13:56:06 2023-10-12 371459 365612 95629 92064 142131 142274 143613 142204 121749 118625 122232 124137 141731 143969 402915 429845 1266261 1249970 490067 504936 132989 117421 124582 125303 134179 133399 128431 127994 88852 89496 300153 264592 759628 755042 231236 230113 297189 299401 349342 341632 371116 369727 399798 404824 385384 423426 913210 966328 580266 483245 315690 309086 365051 360857 391836 394092 404819 412154 464036 465935 753569 779389 40.25 68.8 1
13:56:07 2023-10-12 369350 366244 95664 92058 139644 143174 143744 142770 121631 118823 122127 124756 138040 144500 402630 430401 1276406 1261990 486765 505008 132635 117454 124173 125423 134082 133585 128007 128418 88792 89807 304104 264967 754077 749196 232861 229183 296354 300320 347452 340468 368636 374144 397061 403686 384230 426755 917067 966627 584170 488974 315516 312181 365863 360893 390215 394714 407936 412811 464036 465607 745203 779389 40.25 68.8 1
13:56:08 2023-10-12 367632 365023 95559 91904 139652 142143 143541 142401 121716 118625 122402 124051 141731 143969 402630 433115 1257914 1247703 491477 504648 132469 117611 124106 125442 133973 131972 127905 128460 88755 89894 301143 265759 754184 753506 231576 230290 296018 301134 348680 338619 369524 372825 399307 403259 382472 426905 913210 960297 578876 486172 315654 309555 364082 363448 387876 395270 405461 414056 463354 463465 751579 780531 40.25 68.8 1
13:56:09 2023-10-12 367005 365545 95634 91892 142031 141815 143706 141941 121749 118066 124370 123390 141731 141244 403200 433147 1267160 1257504 490839 504706 132262 117421 124106 125509 133633 133585 128007 128894 88698 89964 305516 265796 750996 748864 231216 230684 296210 297536 348751 340743 366682 373088 398419 404255 383045 424559 914368 971500 580266 487243 315762 308186 365124 363704 391872 394160 406146 412811 462993 467643 750400 780531 40.25 68.8 1
13:56:10 2023-10-12 370405 364769 95563 92031 141942 142241 144011 142496 120251 118552 122329 124037 141860 141406 402199 437379 1265088 1240570 492861 507829 132262 117454 124106 125543 133902 131972 127973 128418 88544 89964 302168 266952 754184 753117 230301 230684 297081 297428 349518 339679 368377 372036 398365 404629 381900 426829 913071 957511 580266 483281 315365 308186 363984 362468 388020 395270 406146 410916 465419 467040 755284 784007 40.25 68.8 1
13:56:11 2023-10-12 368683 365324 95568 91904 141932 142274 143490 142336 121749 118625 122437 124137 141603 143868 402630 435529 1276406 1251147 483258 504972 132635 117340 124173 125303 133700 133364 128007 127994 88577 89713 301143 265232 754137 748974 231652 230168 297277 297644 347594 341115 370326 372979 396614 405966 384934 423353 918440 965907 584170 486208 315618 312698 363030 360893 391319 394714 409624 410298 464036 467314 743597 781712 40.25 68.8 1
13:56:12 2023-10-12 369116 365473 95565 92054 139562 142599 143220 142509 121766 118789 122127 124170 141534 144214 402374 433507 1267160 1246416 485387 507308 132353 117421 124139 125423 133666 133585 127796 128625 88544 89964 302168 265420 744911 753651 231937 229183 295959 297789 348751 340193 369560 372561 396795 402830 382776 427848 915769 951970 586989 484687 314658 310495 363836 363704 387912 394057 407900 410335 463318 463140 746841 781712 40.25 68.8 1
13:56:13 2023-10-12 368720 365580 95468 92064 141906 142305 142744 141920 121716 118427 122042 124104 141534 143768 402630 430396 1272750 1261346 490304 504900 132469 117577 124073 125481 133902 131695 127871 128158 88722 89832 302168 265054 756719 747394 231973 229861 295343 300320 347737 340456 368341 372432 397423 403119 383081 427474 916458 965188 584170 488974 314622 308186 365051 362935 388020 393570 405533 413433 462633 467261 744381 779426 40.25 68.8 1
13:56:14 2023-10-12 367005 365617 95497 91968 141854 142304 143220 141920 120115 118687 122127 123933 141731 143842 402630 436145 1269034 1249333 488294 507865 131198 117650 123202 125543 133198 133841 127462 128754 88391 90120 302168 267267 738343 749924 231973 229218 295472 297789 348751 338144 368377 371910 397061 402233 383319 425930 916454 957511 578533 488627 314658 309555 363654 363961 387912 394160 405533 411534 466110 465282 740298 784007 40.25 68.8 1
13:56:15 2023-10-12 366008 364511 95559 91808 141927 141552 143617 141528 121783 118388 122329 123938 138397 141234 402842 432863 1263420 1257119 493063 507416 132320 117482 124106 125509 133666 133620 128007 128351 88905 89890 301143 265232 763401 747733 231576 230471 294158 299896 348751 340229 367269 371910 401232 403686 383081 423390 911780 969439 578533 488627 315654 308116 363246 362935 388020 392466 404249 412848 462633 466966 744652 778801 40.25 68.8 1
13:56:16 2023-10-12 367005 365358 95427 91904 141920 142241 143342 141974 121631 118427 122127 123933 141534 141618 401492 436070 1268962 1250258 489024 504972 131989 117340 123802 125423 133415 133550 127585 128295 88512 89840 302168 267307 743780 747769 231576 229897 295472 297789 350616 340743 366940 373088 399307 404098 381900 422721 915769 961035 570983 487588 315654 309519 363579 362468 391319 394160 405461 410335 465454 466006 746525 785401 40.25 68.8 1
13:56:17 2023-10-12 370973 364369 95693 91931 139558 141752 143517 141920 121917 118456 122348 123933 141731 141547 402630 433079 1268696 1249970 491811 504936 132386 117225 124415 125442 133633 133492 127796 128329 88544 89807 302168 265200 762257 749924 230533 230648 295021 299473 348751 341812 366682 372036 398051 404539 383045 425766 913210 966663 578876 483318 315726 308186 363948 362935 391872 394714 403608 412154 462993 465971 751245 779463 40.25 68.8 1
13:56:18 2023-10-12 369844 365032 95464 91904 141468 142304 142782 142378 121631 118461 121957 124137 141436 143768 401492 435534 1263567 1240645 487639 504742 132022 117340 123565 125342 133902 131717 127734 128536 88601 89832 302168 266136 742472 755256 230320 230077 296477 297753 349805 339715 368341 369835 399599 404028 382472 423498 911780 957128 576096 481808 315690 309555 360988 363961 388020 393817 404213 409682 463389 465733 751245 782895 40.25 68.8 1
13:56:19 2023-10-12 371195 365059 95394 91904 139687 141911 143220 141920 121749 118427 122232 123390 141697 141556 401492 428779 1263530 1248192 489024 504706 132635 117030 124754 124924 133885 133329 128342 127927 88698 89496 302168 264296 753557 752051 230856 229932 295472 297789 347178 340779 368377 369943 398863 404255 385113 423534 912562 961657 581656 482903 315618 308186 364093 360821 388020 393782 404249 411571 462691 466232 752388 777699 40.25 68.8 1
13:56:20 2023-10-12 368732 365027 95299 92064 139178 142304 142782 142476 121547 118741 121753 124170 137835 141970 401768 432795 1269827 1245962 483149 504792 132320 117320 124039 125409 133821 133736 127884 128418 88544 89807 302168 265462 746266 753117 231775 229183 295959 297572 350831 339715 368377 369871 397061 403746 382776 423498 913717 953351 575472 482526 315395 310060 362849 363448 388020 394092 405425 410298 463389 467077 750300 781712 40.25 68.8 1
13:56:21 2023-10-12 370594 364480 95398 91904 141696 141848 143342 141974 121547 118311 122232 123390 141534 143733 401492 429116 1261702 1248192 488641 504081 132419 117063 124139 125162 133666 133364 127918 127994 88609 89529 305516 261265 748670 752051 231054 229254 296246 297500 346620 339441 369560 372036 399307 403119 384266 426905 913210 959618 572354 483318 316640 309121 364093 360821 387948 393507 405461 411571 463381 465282 750831 777149 40.25 68.8 1
13:56:22 2023-10-12 369082 365326 93841 91958 139434 142207 143241 142235 121749 118489 122228 124037 141756 141803 401492 433048 1267160 1249080 486678 507257 131989 117306 123631 125163 133231 131625 127748 128105 88544 89652 302168 264670 757344 750987 231973 228988 296246 297464 348751 337634 369524 373088 396551 404539 382472 427243 914437 953315 580266 487588 313702 309590 363066 362935 386713 394160 407669 410298 462668 462095 742801 779463 40.25 68.8 1
13:56:23 2023-10-12 369019 363934 95530 91841 141661 141552 143437 141528 121547 118066 124197 123357 141436 141020 401492 436290 1257914 1239762 489419 504706 131956 117063 123117 125336 133231 133492 127496 128625 88391 89840 302168 266172 739026 751519 231054 230290 294443 297464 349805 338690 368412 372561 399329 404255 380795 423462 911915 953351 580266 485103 317091 310053 365087 364588 387659 394643 406110 412701 465639 463358 754682 783166 40.25 68.8 1
13:56:24 2023-10-12 366708 364484 95360 91808 141567 141781 143309 141874 121547 118393 121923 123390 141338 141448 401492 436766 1268962 1249080 486838 504864 131865 117259 123117 125130 133106 133457 127462 128329 88358 89807 299197 267114 741559 747204 231216 229254 296038 296937 350616 340229 366718 373088 399307 404028 381329 422721 911780 963020 580266 487243 315137 309086 363398 361960 390766 394160 405461 410335 464765 465571 743891 782858 40.25 68.8 1
13:56:25 2023-10-12 367597 364774 95398 91745 141821 141781 142913 141745 121631 118066 122232 123390 141534 141448 402060 432719 1265014 1251309 490964 504490 131922 117124 124039 125289 133566 131603 127660 128454 88512 89807 302168 265232 755837 750832 230497 230254 295758 297464 348506 341295 369276 369943 397825 403686 382776 424522 911915 965261 572354 482562 315726 308116 364093 362935 391319 394714 406146 411571 461984 466986 750831 779389 40.25 68.8 1
13:56:26 2023-10-12 366776 364738 95292 92064 138984 142308 142713 142434 121312 118659 121753 124170 141303 144004 401456 430437 1272787 1252111 483186 504670 132204 117097 124139 125130 133700 133329 127918 128235 88544 89561 301143 263923 754832 749394 231216 228792 295924 299473 347178 340229 368081 372561 396795 403686 384266 423426 914437 965225 574707 485827 313225 310095 364093 360857 389940 394714 405642 410335 463709 464912 738170 778838 40.25 68.8 1
13:56:27 2023-10-12 369317 364520 93971 91802 139423 141748 143689 141920 121749 118292 122058 123834 141657 141371 401310 428937 1259840 1246416 487602 504864 132286 117205 123954 125303 133666 133399 127619 128028 88633 89677 298237 263473 749007 752051 231054 229897 295021 300108 348600 339751 368932 369943 399307 403686 384806 425930 913210 960297 580266 482526 315173 309086 363948 360821 388020 393232 404285 411243 462728 466270 750831 777112 40.25 68.8 1
13:56:28 2023-10-12 364841 364476 95360 91904 139178 141815 142879 141745 121665 118100 121753 123422 141269 141413 401492 429156 1269071 1257692 489956 504828 131956 117097 123498 125097 133687 131594 127585 127994 88544 89529 302168 264146 743471 745586 231973 229897 293880 299473 348847 339715 367858 371614 397061 403119 383960 423426 911780 963789 572354 488974 313225 309121 363948 360857 387767 393909 410208 412518 463600 466527 742195 780385 40.25 68.8 1
13:56:29 2023-10-12 369354 364631 95396 91738 139178 141552 142913 141745 121581 118427 122124 123422 141465 141208 401492 431717 1255715 1245530 490267 504670 131774 117063 123202 125130 133231 133364 127585 128317 88451 89561 305516 264670 740325 752435 231216 230029 296354 299896 346620 338690 369524 372036 399089 402517 383116 426604 911915 957584 577486 483318 315173 308222 364608 360821 387912 392888 404910 412848 463381 462815 751579 777112 40.25 68.8 1
13:56:30 2023-10-12 365358 364484 95335 91837 139169 141815 142879 141974 121547 118641 121957 123422 141269 141448 401172 432452 1264077 1250415 486294 507529 132253 117124 123920 125414 133666 131420 127625 127858 88480 89644 302168 264670 747248 750298 231973 229183 297189 297428 348470 337670 368968 373616 396772 404539 381365 425966 914473 951970 574707 487588 313738 309121 363066 362935 386441 393606 405533 410335 463318 462130 745203 779426 40.25 68.8 1
13:56:31 2023-10-12 368308 365889 95360 91711 139657 141714 143275 141482 121716 117999 122093 123324 141500 140912 401136 435529 1257914 1239762 491811 504864 131798 117225 123117 125336 133198 133550 127340 128384 88358 89807 302168 266172 746360 749924 230497 230648 295343 297356 349805 338370 367787 372825 398051 405395 384134 423462 913210 953279 572354 484344 315726 309251 364093 364540 387948 394714 405858 411534 467062 463465 754403 780531 40.25 68.8 1
13:56:32 2023-10-12 367639 364413 95356 91871 139178 141714 143321 141806 120031 118470 121884 123886 141760 141371 400990 435420 1270656 1249896 487382 504792 131956 117030 123465 125130 133465 131695 127428 127960 88358 89713 302168 266928 743062 746604 231180 229183 296002 296483 349805 340468 366095 373088 397061 404028 381900 425427 914364 962338 581351 485842 314658 310236 360988 363961 391042 393883 405425 409609 465131 466222 743854 781272 40.25 68.8 1
13:56:33 2023-10-12 369817 364774 95327 91711 138984 142285 142845 141941 121480 118393 121753 123933 141269 141547 400816 433007 1263457 1239762 484285 504828 131165 117030 123565 125097 133415 133364 127462 127994 88512 89529 302168 265420 745147 752051 230462 229183 296663 296901 348751 338690 367269 369799 397025 403429 382436 423426 913210 951934 572354 483862 315359 309807 360988 363448 387984 394057 406821 409680 466559 464591 753072 781528 40.25 68.8 1
13:56:34 2023-10-12 368014 365202 93517 92025 138841 142635 142710 142395 121446 118979 121583 124137 141528 142646 401456 429720 1272787 1252074 484453 504328 131989 117030 124106 125063 133541 131053 127762 127783 88577 89463 301143 263478 748156 749924 231541 228437 295436 299473 346620 340479 367234 372561 396952 403686 384230 423353 914130 963789 582761 486135 313189 310060 363836 360785 387984 394714 405606 410298 462691 464841 742292 777662 40.25 68.8 1
13:56:35 2023-10-12 366746 364734 95331 91808 139169 141552 142782 141528 121514 118393 121753 123357 141299 141244 400533 432021 1267160 1245458 484628 504828 131956 116996 123565 125097 133198 131236 127517 127960 88512 89496 302168 264940 744911 750987 231973 229183 295228 297789 348470 337599 369452 373880 397061 404255 381329 425930 915659 953669 574707 488059 315741 309413 362704 363339 386533 393427 405425 411315 463283 464515 740261 779389 40.25 68.8 1
13:56:36 2023-10-12 364937 364738 93971 91678 139465 141357 143220 141528 120115 118258 121923 123357 141295 141015 401456 430396 1263567 1256609 491774 504562 131989 117030 123531 125097 133231 131328 127462 128200 88451 89529 301821 264670 743985 747219 231018 229897 294443 297789 347666 338655 366095 373616 398104 403686 382472 424522 912562 966627 571927 487588 315618 307650 364608 360893 387984 392982 406146 412445 464693 465203 747136 779276 40.25 68.8 1
13:56:37 2023-10-12 367868 363058 95356 91552 139372 141552 142845 141482 119948 118156 121919 123701 137781 140870 401273 435461 1259370 1238362 491737 506809 131889 117030 123117 125097 133198 133550 127523 128070 88447 89775 299197 266657 739257 750987 231038 229897 293191 297789 348149 338144 367787 372036 398051 403686 383319 423462 910586 951970 582761 484724 315618 307185 365051 363961 387876 394437 405858 412482 464693 465282 751245 779389 40.25 68.8 1
13:56:38 2023-10-12 365417 363384 95360 91552 139178 141290 142879 141059 121682 117999 121923 123324 141269 140814 401456 431681 1262965 1250258 490415 504828 131956 117030 123202 125354 133231 131053 127551 127994 88358 89496 302168 264670 742988 747733 230104 229897 294122 297789 347701 340743 368752 369907 397423 403686 381900 424522 911915 963826 574707 482526 315690 308116 364093 362935 391319 394714 405571 411206 465021 467813 748817 781347 40.25 68.8 1
13:56:39 2023-10-12 371992 363752 95428 91738 139108 141748 142824 141920 121850 118422 121753 123390 141295 141244 400816 433638 1263493 1238879 486149 504562 131865 117185 123287 125097 133198 131420 127340 128591 88358 89529 302168 265608 743906 752051 229746 229218 295472 297716 348751 338690 367269 369799 396795 402865 381865 423426 913210 954699 576096 480340 315618 309051 360988 362935 387984 393472 406146 409646 463354 463501 750141 781121 40.25 68.8 1
13:56:40 2023-10-12 368705 363384 95265 91585 139169 141455 142782 141528 121514 118066 121753 123357 141303 141213 400852 427805 1260598 1246416 487911 504207 132022 116640 124106 124685 133930 131053 127796 127470 88544 89402 301143 263106 751846 752051 230856 229218 294158 297789 346377 339679 368377 369871 398749 403686 384230 423498 911915 959618 578876 484206 316866 311152 364057 360605 387767 395827 407301 411024 459872 464661 750674 778722 40.25 68.8 1
13:56:41 2023-10-12 368303 363384 95162 91638 139108 141650 142824 141528 121446 118066 121668 123919 141107 141342 400213 431686 1263567 1244644 482503 503726 131741 116916 123117 125063 133198 131053 127551 127960 88358 89496 302168 265416 747868 750987 231576 228792 295472 297789 348185 338144 369524 372825 396988 404539 381900 428730 911780 953177 584170 485447 315292 310024 363398 362935 386713 394714 405569 410298 462633 463568 742471 779389 40.25 68.8 1
13:56:42 2023-10-12 364227 364258 95294 91585 139384 141357 142824 141528 121514 118066 121753 123938 141559 141032 401164 429469 1267049 1259221 489808 504648 131889 117091 124006 124996 133231 131328 127551 127960 88451 89734 304151 264077 749957 746160 231775 229218 295021 300108 347701 339643 367787 374144 399307 403119 383045 423426 913210 963789 575575 488280 315741 308116 364866 360893 387984 392395 405461 412774 464693 464514 742727 779276 40.25 68.8 1
13:56:43 2023-10-12 366198 364184 95364 91585 138984 141781 142812 141745 121480 118427 121753 123390 141235 143710 400852 432326 1263530 1245458 483186 504634 131198 116949 123498 125097 133198 131328 127462 127893 88391 89529 293425 264670 745762 749924 231937 228958 296246 297428 347737 337634 369488 373088 396700 404255 382472 426604 911780 952502 573317 486898 313445 309555 363030 362935 386441 394160 405304 410262 462633 461735 742764 781384 40.25 68.8 1
13:56:44 2023-10-12 365010 364776 93716 91605 139469 141748 143207 141449 121883 118258 122023 123919 141657 141684 401099 429116 1266261 1258910 488184 503300 131922 117030 123498 125097 133499 131420 127585 127994 88512 89496 305516 263968 750833 745549 231973 229183 295100 297536 346655 338726 367269 371614 397061 402517 383045 423390 913210 963020 572354 488280 313410 308116 364462 360857 387984 392430 405533 412774 463709 466270 742195 779276 40.25 68.8 1
13:56:45 2023-10-12 365957 363384 95199 91552 139178 141684 142845 141482 121514 118032 121668 123390 141073 141011 400250 433106 1263567 1247303 484628 503336 131132 116916 123033 125097 133306 131053 127198 127872 88358 89496 302168 264378 740772 749924 231576 228988 296246 297897 347701 337362 369488 373088 396988 404255 382472 427171 913071 953852 582761 486898 313445 309776 363691 362645 386425 394052 405461 410152 465277 463714 745370 781458 40.25 68.8 1
13:56:46 2023-10-12 365083 365893 95265 91552 139269 140534 143545 141984 121648 118032 121753 123357 141124 141099 400670 429720 1263530 1255715 490341 503071 131741 116916 123498 124719 133294 131053 127340 128289 88358 89496 302168 264446 744283 743753 230856 229897 295522 297789 347422 338690 366131 373352 397233 403119 382472 424559 911915 966627 570537 487588 315618 307650 364866 360893 387948 392395 406146 412190 464036 464841 747321 778722 40.25 68.8 1
13:56:47 2023-10-12 366293 363393 95335 91585 139264 141223 143149 142180 121547 118393 121753 123357 141283 143553 400286 435529 1263567 1248192 485351 504634 131132 117225 122779 125336 132764 133492 126920 128317 87964 89807 300171 265947 741053 749233 231775 229353 296246 297789 347701 337362 371380 374035 396484 404324 383247 425785 913173 956560 579942 488702 315741 308945 363543 363448 386713 392430 409059 410623 466559 462059 740591 780531 40.25 68.8 1
13:56:48 2023-10-12 365188 365899 95461 91489 141665 144566 143309 141059 121716 117917 121923 123324 141367 140814 400852 431043 1264767 1253930 490726 504081 131956 116835 123531 125234 133231 133329 127374 127960 88391 89496 300171 264670 743579 745549 230497 230290 294336 299582 347701 338690 368230 372036 397494 403686 382472 424522 911915 966663 579942 485827 315654 307650 364093 360893 390766 392430 405858 411862 464693 467261 747210 779276 40.25 68.8 1
13:56:49 2023-10-12 367008 363058 93716 91605 139413 141382 143545 142377 121951 118292 121853 123258 141696 141178 400068 432971 1257914 1237117 489024 504598 131823 117030 123202 125097 133106 133329 127164 127927 88415 89496 300171 265984 745238 749924 230856 230745 294407 297789 349769 338144 368117 372561 400893 403686 383319 423462 910623 951970 584170 484724 315654 307150 364093 363961 387912 394437 405874 412482 464729 462779 750795 778801 40.25 68.8 1
13:56:50 2023-10-12 368313 363357 95199 91585 139178 141324 142845 141482 121631 118066 121753 123324 141171 143474 400852 431722 1261702 1245458 488951 504598 131240 117030 123117 125097 133365 131053 127374 127927 88391 89496 302168 264296 747248 746640 230139 230387 295343 297789 347701 340743 368230 369907 399972 403686 382472 424522 910623 963826 576096 482185 315654 308116 363836 360893 391137 394463 405690 410951 465314 466114 750896 779238 40.25 68.8 1
13:56:51 2023-10-12 370405 363503 93647 91642 138975 141552 142812 141516 121514 118066 121799 123357 141269 141208 400250 433043 1262965 1236025 485387 503372 131832 117063 123033 124977 133106 133329 127164 127872 88238 89496 302168 265200 742436 752051 229782 229218 296246 297753 348751 338655 367269 369799 397061 402865 381597 423462 913210 954735 582761 480377 315618 309086 360699 362935 387948 392923 406146 409067 463318 465282 749166 780531 40.25 68.8 1
13:56:52 2023-10-12 368445 363353 95265 91585 139178 141552 142845 141516 121514 118393 121753 123357 141269 141011 400852 427174 1259877 1245530 486838 502982 132386 116286 124139 124566 133666 130962 127830 127361 88544 89247 302168 262816 768915 750987 230497 229218 295794 297789 346134 339715 368377 369907 397061 404039 387688 428120 913030 959471 581656 481699 315251 308045 363766 360605 387804 395791 407012 410916 460053 466600 752425 779276 40.25 68.8 1
13:56:53 2023-10-12 367561 364191 95199 91585 138998 141748 142980 141843 121514 118625 121583 123966 141073 143733 400250 431413 1261702 1240999 481822 504598 131165 116868 123117 125010 133231 133364 127374 127927 88391 89496 302168 264670 750069 752051 231054 228827 296246 297789 347737 338690 369524 372036 396687 404255 381900 426869 911707 951155 580266 482940 313445 309590 360988 362935 387330 392923 405569 409682 461948 464090 747173 779426 40.25 68.8 1
13:56:54 2023-10-12 367045 363424 95261 91585 139072 141552 143140 142134 119782 118552 121714 123834 141362 141272 400104 427734 1270195 1257355 488068 503336 131774 116835 123465 125061 133465 131293 127306 127538 88238 89496 300171 263627 754334 744461 232009 229218 294514 300005 346655 339441 367305 371874 397061 403119 383081 423426 913210 961035 576096 488280 313738 308151 365124 360857 388020 392430 405533 412482 463709 466270 740627 778169 40.25 68.8 1
13:56:55 2023-10-12 365192 364222 95195 91585 139081 141357 142812 141516 121514 118100 121753 123390 141171 141349 400250 432362 1263567 1245458 484285 502946 131964 116949 123117 124752 133198 131503 127374 127872 88358 89496 302168 264342 747501 749394 231973 229218 296246 297789 347701 337090 369524 373616 397061 401671 381632 426568 911817 951970 579942 487588 313445 309086 362885 362935 386441 393606 405569 410951 465204 464297 744198 781496 40.25 68.8 1
13:56:56 2023-10-12 364825 363277 95358 91583 139333 141485 143405 141644 121716 118244 121788 123324 141269 141011 400561 429915 1263493 1255715 491112 506897 131922 117063 123531 125130 133264 133271 127462 128235 88391 89529 300171 264483 747374 744987 231018 229932 294443 299582 347701 339715 366718 373880 398140 403119 382741 423019 912562 966663 575714 487243 315137 307650 364866 362935 388020 392430 404249 412848 461948 463537 742764 778169 40.25 68.8 1
13:56:57 2023-10-12 366227 363971 95299 91585 139321 140922 143149 141984 121547 118345 121753 123390 141193 141103 400250 432846 1267160 1248192 486149 503372 131165 117030 122948 125097 132797 133364 127164 128063 87996 89746 300171 266550 739638 747733 231252 229183 295830 297789 348751 337634 367305 373616 396795 404255 383049 423462 913026 957844 574707 487404 313594 308081 364057 364440 387767 392252 408461 410189 467992 462744 740030 781675 40.25 68.8 1
13:56:58 2023-10-12 364937 365124 93711 91397 139465 140768 143309 141059 121749 117830 122058 123324 141269 140582 400852 430468 1263530 1250258 490415 503372 131774 116835 123117 124719 133231 133179 127551 127994 88391 89496 300171 264182 742222 745586 230497 230290 295343 297897 347737 339751 368230 372036 396382 403686 382508 424522 911915 966663 574707 484760 315726 307650 363984 360893 391319 393606 406146 411571 461948 465971 747210 777112 40.25 68.8 1
13:56:59 2023-10-12 364900 364227 95199 91585 139178 141324 142845 141516 121547 118100 121753 123390 141073 141011 400213 433079 1267160 1246416 486112 504081 131198 117030 123117 125097 133198 133364 127164 128028 87964 89529 299197 266510 738603 750005 231216 228936 294842 297572 349554 337895 369276 373616 396952 404503 383210 426334 915770 958597 578533 487243 313738 308151 362885 364330 387912 392430 405461 410335 464729 465026 738170 780568 40.25 68.8 1
13:57:00 2023-10-12 365968 362808 95299 91489 139169 144566 142879 141093 121581 118066 121753 123324 141269 140949 400286 430396 1259877 1248446 489024 503107 131198 116835 123202 125010 133198 131053 127198 127893 88205 89496 302168 264483 750463 746640 229817 229967 295343 297789 347701 340743 368230 369907 400059 403686 382776 424522 910623 965225 576096 482221 315690 307900 363836 360893 391319 394437 405858 411571 461984 467856 750141 780236 40.25 68.8 1
13:57:01 2023-10-12 371190 363796 95230 91579 139108 141519 142778 141874 121917 118456 121819 123390 141269 141244 400250 433079 1261346 1237117 486875 503372 131165 117030 123583 125030 133106 133329 127374 127994 88358 89529 302168 265792 742060 751519 229782 229932 296246 297507 348787 338690 367822 369871 396312 403464 381936 423462 912562 953351 576096 480413 315726 308186 360772 363704 388020 392923 405571 409682 463389 464953 750831 780568 40.25 68.8 1
13:57:02 2023-10-12 369354 363094 95130 91522 139264 141090 143149 141984 121547 118427 121788 123390 141287 141000 399967 426570 1258948 1242838 487220 503336 131989 116640 123565 125089 133574 131053 127796 127538 88544 89435 297311 261265 756155 750987 230497 229218 295379 297897 345614 338726 368412 369907 397061 403119 384230 423534 911915 957584 584178 483518 316640 310712 363984 360641 387840 395827 407301 411351 462510 465831 751430 778169 40.25 68.8 1
13:57:03 2023-10-12 366493 363393 95072 91618 139091 141745 143149 142180 121346 118427 121753 123422 141410 143785 400250 430437 1263567 1242838 483222 504598 131198 116949 123117 124752 133264 133364 127496 127927 88391 89496 300171 264483 743672 750987 231252 228863 296246 297897 348506 338726 369524 372036 396542 404255 382472 427243 913210 951155 578876 483281 313225 309590 360988 362935 386785 392958 405569 409682 461984 462095 746077 779426 40.25 68.8 1
13:57:04 2023-10-12 368198 363348 95232 91519 139260 141090 143149 141984 121682 118393 121753 123357 141189 141099 400496 427805 1254310 1242801 486765 503780 131741 116996 123202 125063 133198 131420 127517 127893 88358 89463 300171 261518 745147 752051 230983 229183 295758 300429 348847 339393 371909 369582 398799 402940 384627 426386 912133 959398 580266 481626 314514 308151 364093 360713 387912 395647 407496 410262 460017 463104 749076 778828 40.25 68.8 1
13:57:05 2023-10-12 368564 363393 95166 91585 138950 141552 142713 141843 121682 118393 121753 123900 141073 141208 400213 431681 1263530 1241865 481749 503336 131165 116996 123498 125063 133382 131053 127462 127960 88238 89463 299197 264789 741491 750987 231216 228792 296246 297789 347701 338619 369560 372561 396988 404824 382472 427207 913210 951155 569612 483245 313666 309555 362812 362935 387258 395827 405569 410262 462597 464880 746077 779353 40.25 68.8 1
13:57:06 2023-10-12 367045 363063 95327 91552 139459 140728 143149 141593 121682 118393 121753 123357 141283 141099 400816 432290 1254273 1242764 490267 504045 131165 117030 123033 125502 133106 131420 127313 128056 88415 89701 300171 263859 739546 750877 230876 229042 295579 300035 346442 338203 369192 372000 397061 402481 385459 426724 910549 956761 582761 483245 314658 308045 364866 360785 387021 394714 404213 412445 462691 463932 746952 778722 40.25 68.8 1
13:57:07 2023-10-12 366480 363353 95166 91552 138984 141290 142812 141711 121514 118393 121753 123357 141073 141011 399612 430401 1261665 1246416 484602 504562 131244 116996 123565 125010 133198 131328 127164 127893 88358 89463 302168 264446 742472 747733 231576 228827 295794 297789 347666 337090 368968 373088 396470 404255 381865 425966 913210 953852 574707 487243 313666 309524 363948 362645 386461 394016 405425 410189 466338 461953 744309 781458 40.25 68.8 1
13:57:08 2023-10-12 364203 364200 95293 91393 139178 140995 142845 141349 121917 118032 121753 123324 141235 140912 399895 428973 1263493 1255715 490415 502592 131231 116916 123117 125097 133198 131328 127428 127749 88358 89496 300171 264073 747331 744992 230821 229897 294407 299582 349342 339167 367234 371910 399307 403119 382741 423390 912562 963020 582761 487588 313666 308151 365051 360857 387984 392430 405497 412774 464036 466600 742195 778722 40.25 68.8 1
13:57:09 2023-10-12 366749 363357 95170 91548 138950 141552 142812 141711 121480 118427 121753 123933 141038 141208 400213 431342 1264767 1244607 482844 503691 131198 116996 123380 125027 133231 131328 127462 127749 88391 89463 299197 264670 742222 749924 231216 228792 296246 297392 347666 338655 369524 372833 396736 405215 385422 427062 915770 952356 572354 484541 315292 309883 363507 362899 386749 393472 405606 410298 464219 462744 746040 779389 40.25 68.8 1
13:57:10 2023-10-12 365101 365893 93711 91642 139081 141223 142845 141520 121514 118427 121923 123390 141073 141015 400213 427469 1267160 1256609 487382 503071 131956 116835 123202 125010 133198 131053 127551 128166 88358 89496 302168 263850 742257 743374 231937 229148 293880 299473 346655 338726 367269 374144 399039 402800 383045 423426 912562 962338 576096 488280 313630 308116 364608 360785 387948 392430 405533 412774 464036 464841 738170 778722 40.25 68.8 1
13:57:11 2023-10-12 365738 363357 95170 91544 139081 141324 142845 141711 121514 118393 121753 123357 141038 141011 399048 431645 1263530 1246416 484628 503780 131231 116835 123117 125097 133198 131053 127164 128166 88238 89734 299197 264378 747374 750298 231795 229007 296067 297320 347523 337421 369344 374108 396795 404824 381900 425893 913210 953779 578876 487243 313702 309086 363543 362645 386569 393606 405533 410298 463283 462024 740591 780385 40.25 68.8 1
13:57:12 2023-10-12 364638 362804 95360 91456 139178 140801 142879 141059 120115 118032 121923 123324 141269 140617 400213 429080 1263530 1255715 490763 503300 131198 116996 123117 125063 133198 131053 127130 127749 88391 89496 302168 264401 741722 744992 230497 229897 294086 299262 347416 338690 366682 373616 397458 403403 382472 424264 911915 965907 570537 487588 315137 307220 364782 360857 387659 392145 406864 412518 465314 465850 745998 778611 40.25 68.8 1
13:57:13 2023-10-12 368308 363140 93711 91386 139455 140768 142845 141059 121716 118032 122054 123258 141269 140512 399931 433079 1254273 1238320 490763 503336 131165 116996 122948 125063 132797 133329 127130 127994 87964 89496 299197 265383 736889 749924 230497 229183 293959 297500 348470 337599 368081 369943 396347 402481 383319 423462 907972 951970 581656 483318 314658 307150 365124 362935 387294 394714 404855 413396 463354 463140 747210 778213 40.25 68.8 1
13:57:14 2023-10-12 364672 362773 95166 91393 139178 140768 142845 141059 121598 118032 121923 123324 141073 140617 399649 428864 1261702 1255715 491112 502910 131198 116801 123117 124719 132797 131053 127164 127572 88205 89402 299197 264223 742329 744992 230497 229736 294407 297392 347666 338690 366131 373088 397755 403116 385386 425242 913436 968497 565499 486788 315473 309616 364829 360677 387767 392216 406146 412154 464364 464841 746394 778020 40.25 68.8 1
13:57:15 2023-10-12 367863 362230 95299 91393 139173 141093 142879 141059 120115 117999 121923 123291 141073 140351 399612 433079 1254347 1237117 490067 503336 131099 116835 122948 125063 132797 131053 127096 127994 87932 89496 299197 265902 739841 749765 230821 229218 293959 297789 349838 337634 368412 372036 397061 402481 381900 425893 907936 956122 561947 483245 314658 308151 365051 360857 386713 394714 404819 412811 464693 464552 747210 779276 40.25 68.8 1
13:57:16 2023-10-12 364928 362813 95179 91426 139081 140801 142845 141482 121598 118066 121753 123324 141073 140912 399931 428779 1263567 1255715 488914 503300 131198 116721 123117 124719 133106 131053 127164 127783 88238 89463 302168 263968 749818 745976 231292 229614 294193 299401 347523 338584 369276 374108 400363 402338 385496 426482 912562 965188 565670 486986 314550 307185 363875 360857 387984 392395 407301 412482 464364 465282 742764 778169 40.25 68.8 1
13:57:17 2023-10-12 367265 362556 95364 90984 139260 144412 143545 141593 121749 117999 122232 123088 141184 140177 399048 433043 1251570 1240645 490415 503816 131132 116916 122863 125097 132764 131053 127008 128378 87964 89529 302168 265347 741707 750409 230497 229183 293959 299473 347701 337634 368377 372036 398104 402517 383319 423498 907936 951934 574707 483281 313738 307150 364866 362935 386749 394437 404249 412518 466522 465282 748562 779201 40.25 68.8 1
13:57:18 2023-10-12 364675 361212 95195 90984 139081 144425 142388 140976 121631 118032 121753 123324 141099 140984 399048 429116 1259877 1252074 490415 503816 131823 116829 123854 125308 134169 131385 127415 128002 88447 89366 302168 264077 742115 746689 230462 229897 294443 297789 347422 339429 367972 372825 399950 403686 382508 424300 912562 965907 573317 486208 315618 307220 364093 360893 390215 392430 406146 411571 464693 467039 746606 778722 40.25 68.8 1
13:57:19 2023-10-12 367005 362556 95105 91426 138975 140995 142744 141059 121631 118066 121923 123324 141038 140582 399048 433079 1254347 1235358 490067 503336 131132 116916 123033 125097 132797 131594 127130 127872 87964 89496 299197 265902 743751 748812 229782 230451 295307 297753 349027 338655 367269 372036 397494 402865 383319 426415 911731 953669 576096 483862 317091 309397 362740 363925 387731 394258 405423 410116 464693 466600 751363 778801 40.25 68.8 1
13:57:20 2023-10-12 366008 365124 93711 91519 138975 140868 142845 141482 119782 118292 121668 123357 141038 140814 399012 433043 1268962 1246416 485424 503852 131165 116607 123117 124719 132797 131053 127130 127893 87964 89402 302168 265420 741704 746160 230856 229183 295758 296807 349278 340229 366095 372561 396506 403464 382436 424522 913210 960297 573317 484760 315778 308151 360988 362935 390766 393570 404855 408706 462633 467267 742764 778801 40.25 68.8 1
13:57:21 2023-10-12 369354 363136 95170 91393 138401 140828 142683 141139 121514 118066 121583 123324 140970 140917 396768 433007 1257914 1235358 486149 503071 131165 116835 123033 125097 132797 131053 127164 128200 87964 89496 299197 265420 741810 750987 229104 229614 295465 297464 349027 338584 370326 369655 399603 405966 384369 426941 912415 954662 582761 477638 315654 308186 360772 363375 387948 395270 405571 409067 463354 463358 750141 779389 40.25 68.8 1
13:57:22 2023-10-12 366526 362269 95063 91560 138401 141552 142585 141528 121514 118066 121668 123357 141005 140617 396768 429116 1272750 1249080 477616 501886 131198 116560 123565 125296 133231 131053 127198 127572 88238 89463 301143 263559 749170 743374 230497 229183 295924 296807 347666 340229 366131 372036 397025 402865 383924 425427 913753 955556 574707 484002 314401 309086 360988 360857 390215 394160 404855 408742 462691 467078 746525 780236 40.25 68.8 1
13:57:23 2023-10-12 368794 362841 95067 91489 138782 141023 142896 141528 121480 118427 121583 123422 140774 141020 396768 430396 1262597 1239200 481033 502592 131132 116286 122948 124896 133248 131245 126927 127722 88261 89366 302168 264036 740140 749778 231038 228651 294914 297716 347422 337670 369228 372036 396844 404255 381865 426568 913210 950057 577486 482903 312749 309086 360772 360857 386713 394714 405533 409646 464693 463859 742471 778250 40.25 68.8 1
13:57:24 2023-10-12 365010 362804 95031 91393 138786 140634 142782 141139 121547 118066 121583 123324 140970 140818 399012 426535 1263567 1254822 487382 502717 131198 116640 122948 124685 132797 131053 127164 127777 87964 89435 302168 263441 744644 744574 231216 229218 294165 297789 346655 338655 367269 373616 396052 401352 382776 423390 910623 961035 574707 487331 315741 309834 365087 360677 387804 391666 407301 411970 463527 463323 743214 777064 40.25 68.8 1
13:57:25 2023-10-12 366818 361212 95299 91287 139467 140572 143216 140765 121581 117606 121923 123126 141922 140022 399048 433048 1250647 1239762 490415 502592 131099 116916 122779 124891 132764 131053 126954 127960 87964 89496 302168 265526 739580 749394 230497 229183 292334 299473 348847 337398 368932 369907 397061 401316 381900 423534 907972 956122 580266 482526 314179 308186 364462 360821 386713 394714 404249 412482 462728 463859 747210 777717 40.25 68.8 1
13:57:26 2023-10-12 364161 362265 95162 91271 139081 144461 142812 141059 121547 118607 121753 123357 141073 140617 399048 427925 1262065 1252111 489024 501850 131190 116640 122948 125061 132797 131053 127164 127572 87964 89308 299197 263664 740285 742700 230497 229897 294443 297428 347416 338441 368307 373698 400436 402976 384950 424448 910402 967124 581351 486025 315359 307185 364093 360893 387984 392145 406073 411825 464036 463144 742434 778058 40.25 68.8 1
13:57:27 2023-10-12 367702 361221 95166 91017 138984 144461 142845 141026 121514 118032 121753 123291 140877 140316 396732 433007 1252495 1233566 489024 503107 131132 116801 122863 124719 132764 131053 127042 127804 87964 89463 293425 265232 736441 747035 230497 230029 294692 297789 348751 337634 367269 372036 400893 403686 383319 423462 907972 946543 576096 483281 315137 306257 364093 363448 387912 394437 405587 412190 464367 462095 751579 777112 40.25 68.8 1
13:57:28 2023-10-12 365192 362048 95199 90984 139071 144500 143149 140665 121581 118066 121753 123206 141095 140434 396768 429116 1259703 1248192 490378 503071 131132 116607 122948 124719 132831 131053 127103 127722 88382 89300 300171 263518 743062 746049 230391 229755 294265 297897 347523 338512 367969 372036 400059 403403 385113 424264 910549 963862 573317 484760 315401 307544 364093 360857 390215 392430 405858 411571 461624 465566 746643 778722 40.25 68.8 1
13:57:29 2023-10-12 366563 361212 95031 91393 138873 144412 142951 141593 121547 118032 121753 123324 140793 140657 399012 433079 1255715 1233566 489024 501886 131132 116835 122863 125061 132797 131053 127164 127572 87964 89496 300171 265232 738572 747769 230497 229932 294201 297789 348751 338154 367269 372036 397494 404539 383319 423426 909025 952502 574707 483318 315654 309360 364535 363780 387623 394643 405460 411424 463283 461988 751208 780347 40.25 68.8 1
13:57:30 2023-10-12 367265 363100 95068 91017 138984 144364 142812 141093 121547 118066 121753 123324 140940 140582 396768 429478 1262965 1247399 488493 504658 131132 116929 123117 124963 133281 131258 127028 127613 87964 89308 302168 263782 740514 747108 230159 229254 294443 297789 347422 340468 368046 369907 396312 403686 382472 424522 910623 963109 576096 481128 315654 307650 362812 360893 391319 394714 405858 411534 464693 465244 750400 779276 40.25 68.8 1
13:57:31 2023-10-12 369354 361212 95096 91397 138401 140768 142614 141093 121514 118100 121753 123357 141038 140814 396768 432057 1257914 1233566 484701 503852 131165 116640 122948 124719 132797 131053 127130 127927 87964 89341 299197 264670 742185 753746 229069 229218 296038 297297 348751 338417 367234 369510 398568 405858 384296 426941 911805 955882 574707 481802 316903 308045 360880 362935 387984 392923 405858 409067 466669 465225 747541 778838 40.25 68.8 1
13:57:32 2023-10-12 366746 361221 93194 91489 138371 141815 142350 141745 121514 118427 121753 123357 140843 140912 396732 427845 1270909 1248192 477616 501850 131832 116286 123202 124685 133106 130871 127164 127450 87964 89218 302168 263409 746770 743374 230533 229218 296663 297297 347178 340229 366131 372036 396709 402549 383152 425575 911780 955593 574707 483318 314179 309590 360627 360821 390215 393606 404819 408742 462691 466710 742801 777112 40.25 68.8 1
13:57:33 2023-10-12 366859 362296 95001 91021 138782 141324 142581 141516 121514 118427 121583 123390 140774 141011 396768 430094 1261166 1241036 481069 501921 131132 116640 122948 125061 132856 131053 127130 127783 87964 89300 299197 263595 739767 749048 231434 228722 295895 297608 347559 337729 369380 371891 396952 404255 381900 426568 913210 951045 576096 484308 314882 309086 360988 360569 385482 394437 405533 409682 464693 462623 742801 777112 40.25 68.8 1
13:57:34 2023-10-12 365192 362269 95067 91426 138791 144496 142845 141059 121547 118066 121583 123324 140843 140617 399012 427209 1262634 1254822 488840 502327 131231 116674 123117 124719 132831 131053 127130 127811 87964 89341 297275 263478 739912 742883 231216 229218 293994 297897 347142 338690 366753 373088 397198 402517 382472 423390 910398 962429 566367 486898 313738 307220 364608 360857 387695 392145 407843 412226 463927 463394 743780 778095 40.25 68.8 1
13:57:35 2023-10-12 365192 362813 95039 91489 138782 140995 142713 141093 121514 118427 121583 123357 140843 143491 396804 430058 1259877 1247242 484453 507257 131823 116896 123117 124996 133131 131420 127028 127968 88447 89366 302168 264259 742079 747241 231612 228994 294807 297428 347701 337090 368932 373088 396736 404824 381329 425966 913210 952502 581351 486208 313225 309086 363030 360893 386441 393606 405376 410335 463318 462095 738170 778250 40.25 68.7 1
13:57:36 2023-10-12 364157 361252 95162 90984 139081 144496 142845 141026 121547 118032 121753 123324 140940 140582 399649 427881 1263567 1252111 488987 501850 131165 116640 123033 124719 132831 131053 127164 127606 87964 89402 302168 263922 741473 743937 230533 229254 294443 297789 347422 338726 366167 373088 397458 403152 385459 425242 912784 967124 570537 486062 315029 309397 364353 360713 387804 392430 406146 412190 464693 467407 746432 779276 40.25 68.7 1
13:57:37 2023-10-12 367005 361212 95162 91017 139201 140701 143376 141059 121749 118032 121788 123206 141073 140155 396768 433079 1252495 1237117 490067 501621 131132 116674 122779 125097 132764 131053 127164 128235 87964 89529 302168 265044 740200 747806 230497 229023 292815 297789 348470 337670 368377 372036 398419 402553 383319 423498 907293 946579 574707 483281 314215 306970 364608 362935 386749 394160 403077 412848 463425 462779 745709 777112 40.25 68.7 1
13:57:38 2023-10-12 364371 361181 95236 90984 139178 144461 142845 141026 121682 117999 121753 123291 141038 140351 399048 427841 1259703 1249970 488840 501549 131132 116607 123117 124685 133072 131053 127096 127743 88205 89402 299197 263441 740993 744845 230932 229614 294122 297320 347523 338512 369276 373543 401301 402904 385496 425729 910586 965871 574305 485842 314993 307150 364608 360821 387948 392359 405925 412738 464693 464805 742727 778169 40.25 68.7 1
13:57:39 2023-10-12 367082 362516 95162 90951 139196 144289 142820 141026 121682 117999 121923 123291 141038 140085 396768 433007 1254273 1237117 489024 503300 131099 116801 122948 125097 132764 131053 127008 127872 87932 89463 299197 265902 744965 747159 230497 229148 293475 297789 349590 337599 368896 372036 399025 401316 384406 425930 907899 954699 569612 482526 315741 308116 365014 360821 386713 394714 404249 412518 464438 464260 749631 778020 40.25 68.7 1
13:57:40 2023-10-12 363798 364855 95166 91360 138950 144395 142845 141264 121716 118032 121753 123324 141166 140582 398976 427374 1259840 1253893 488840 501425 131608 116829 123498 125188 133465 130984 127204 127647 88294 89366 299197 263446 743985 744992 230821 229183 294372 297392 347386 341201 369276 373880 399871 403083 382436 425877 912452 963789 563100 486898 314658 307185 364608 362667 387948 392359 404213 412154 464036 463465 742165 777710 40.25 68.7 1
13:57:41 2023-10-12 367001 361177 95195 90984 139264 140746 143149 140859 121716 117965 121923 123206 141193 140001 396732 433007 1250647 1237117 490415 502583 130943 116801 122863 124719 132731 131053 126886 127837 87932 89463 302168 265044 741836 749344 230497 229183 293923 297789 347701 337599 368377 372000 397458 402481 383319 423462 910106 955021 576096 485130 314478 309397 365087 363339 386569 394571 405778 412591 467330 462059 747136 779276 40.25 68.7 1
13:57:42 2023-10-12 362699 362225 95162 91393 139173 141978 142858 141059 121749 118436 121884 123225 141529 140631 398867 427961 1261494 1255327 487963 504658 131099 116862 123033 124652 133198 131053 127340 127749 88382 89308 302168 263405 740514 743937 231576 228795 293638 299473 346620 338690 367234 373880 399307 402517 382472 423390 911915 963020 574707 487331 313702 307650 364866 360821 387948 392395 407732 412774 464036 464841 742292 778169 40.25 68.8 1
13:57:43 2023-10-12 366996 362556 95323 90984 139178 144189 142782 140588 121952 118104 121753 123206 141137 140120 399048 432330 1250443 1238879 490378 501850 131099 116801 122779 124977 132764 131053 126920 127960 88205 89496 302168 264446 740592 749394 230497 228901 294158 299002 348847 340959 369380 369763 396952 402338 384051 427025 910402 958597 577486 482413 314658 308151 364093 360267 387150 395548 404249 411534 462655 465282 751769 777125 40.25 68.7 1
13:57:44 2023-10-12 365968 364859 94997 91360 138791 140606 142645 141130 121514 118427 121753 123357 140970 140917 399012 429845 1261494 1242801 483225 501814 131165 116607 123117 124685 133294 131053 127130 127538 88417 89402 302168 263850 741473 747035 231541 228437 296358 297753 347666 337126 369228 373088 397025 404255 382436 426568 913210 952502 574707 486280 313189 309051 363030 360893 385554 394160 405533 410298 465021 460730 743669 780236 40.25 68.7 1
13:57:45 2023-10-12 367000 361186 95162 90951 139178 141077 142845 141026 121631 117999 122093 123088 141136 139805 398976 433007 1250683 1237117 490415 503725 131099 116801 122948 125275 133030 131280 126893 127790 88294 89398 299197 265013 737148 749048 230841 229042 293195 299896 347666 337599 368341 372036 400254 403403 383319 425893 907936 953279 585579 485242 314401 307865 365124 362935 387258 394714 407079 412811 463354 462059 747321 779276 40.25 68.7 1
13:57:46 2023-10-12 364676 364787 95035 91360 138778 140793 142812 141059 121648 118066 121753 123324 140970 140912 396732 433133 1261665 1245492 484628 502592 129987 116916 122610 125097 132639 133364 126711 127960 87932 89463 302168 264301 735412 746640 231739 228792 295164 297897 347701 337090 368932 373616 397061 404539 383319 425930 914331 952502 580613 486986 315741 309307 363398 362464 386569 393427 405425 410733 466669 464624 744309 778764 40.25 68.7 1
13:57:47 2023-10-12 367045 364608 95232 90984 139081 144395 142812 141026 121716 117999 121753 123324 141073 140302 398758 432831 1255789 1236596 488877 505374 131103 116896 123117 124996 133064 131053 127062 127960 87932 89463 302168 265164 747050 746394 230301 230290 295522 297753 349099 338334 367269 372036 397494 404824 383319 423426 911915 953852 576096 482562 315690 308379 363543 363989 387912 394714 405571 411206 465131 463104 753446 778213 40.25 68.7 1
13:57:48 2023-10-12 365963 362269 95067 91017 138950 140801 142614 141482 121547 118066 121753 123357 140970 140582 398745 432438 1263567 1246416 485731 501850 131132 116801 123033 124977 132764 131053 127130 127783 88417 89463 299197 265796 740394 744992 231018 229148 295530 297897 349518 338405 369128 373434 396772 405520 383210 425692 913531 959277 571927 485988 314478 308116 363030 363961 387984 392972 408461 410298 464729 463501 738425 780199 40.25 68.7 1
13:57:49 2023-10-12 367793 364608 93582 91446 139074 141284 143149 142180 121833 118489 121988 123291 141392 140803 396551 432594 1254310 1233529 488766 503300 131132 116882 123117 124719 132797 131328 127204 127872 88450 89463 300171 265232 738507 747733 230462 230290 294407 297789 349242 338108 367305 372036 398086 402571 383319 423462 907972 953852 576096 483281 315654 307185 364093 364219 387948 394714 405571 412482 464729 462779 751245 777112 40.25 68.7 1
13:57:50 2023-10-12 365962 364829 95145 91393 138756 140962 142812 141482 121716 118393 121753 123357 140970 140814 399012 433079 1263530 1246416 485351 501886 131454 116801 122948 125097 133181 131053 127191 127756 88350 89578 300424 265874 739974 744992 231038 229077 295164 297572 349626 339500 368752 373088 397061 403429 383319 425544 913680 957511 581351 485447 314179 308045 363030 363193 390215 393534 405140 410335 464729 464877 742010 779389 40.25 68.7 1
13:57:51 2023-10-12 367265 363100 95100 91393 138984 140668 142812 141026 121631 118066 121753 123324 141038 140582 398781 429116 1257914 1242838 488257 501814 131244 116607 123033 124685 132847 130962 127096 127572 88450 89308 302168 263627 742561 744987 229746 229254 294479 297789 347666 340707 368230 369871 396312 401974 382472 424522 909260 960998 577486 480377 315359 307650 363948 360569 391137 394463 406036 411097 464912 466114 750289 779164 40.25 68.7 1
13:57:52 2023-10-12 365145 362269 94808 91540 138336 141552 141890 141843 121278 118789 121380 123933 140774 141208 398491 428505 1270505 1250415 481395 504658 132156 116507 123802 124585 133499 130914 127415 127402 88205 89153 298237 261554 746039 744317 230932 228437 297234 297753 346620 339715 369202 371891 395800 404572 384230 423353 913210 963020 582761 483245 313189 309555 360988 360785 390215 394437 405533 409703 462691 464877 741141 779276 40.25 68.7 1
13:57:53 2023-10-12 368308 362267 95006 91393 138782 144425 142614 141059 121631 118427 121753 123357 140970 140582 396696 425269 1254273 1241608 485181 501073 131454 116526 123413 124685 133251 130871 127164 127327 87964 89153 301143 261445 748512 749924 230497 229183 295307 297789 345578 338382 369228 369618 396808 402231 386590 426423 910249 957917 577486 483174 314514 308010 364057 359845 387258 394714 404213 411497 462365 461953 750165 777064 40.25 68.7 1
13:57:54 2023-10-12 364161 364572 95166 91320 138970 140928 142710 141382 121951 118326 121819 123258 141328 140442 398831 427703 1261457 1252036 488951 501073 131165 116829 123117 124685 132764 131053 127130 127572 88382 89398 297275 263070 743859 743937 230497 229897 294407 299582 347422 338405 366131 373616 397494 403119 382472 424559 912380 963826 570537 486208 314694 308379 364350 360303 387984 392395 406146 412482 462329 464877 745768 778169 40.25 68.7 1
13:57:55 2023-10-12 366746 361212 95162 91397 139071 140925 143149 140762 121783 118066 121957 123324 141189 140194 399048 433043 1252458 1237117 490415 501814 131099 116835 122863 124977 132764 131420 127042 127994 87932 89578 300171 265200 744375 749233 230750 230471 294300 297897 349380 340301 370326 372380 401002 404824 383319 423498 909260 953816 581436 484551 315690 306935 364093 363780 387804 394714 405571 411534 464403 463465 750831 777112 40.25 68.7 1
13:57:56 2023-10-12 364900 364608 94997 91393 138869 144693 142951 141984 121631 118066 121753 123357 141199 140670 399012 433007 1263567 1246416 485351 501850 131132 116674 122948 124719 132831 131053 127130 127994 87964 89496 300171 265796 751934 744992 230856 229183 295343 297897 349523 339393 366131 372825 397061 403464 380759 424522 914400 960297 582761 485447 314658 310236 360988 364283 390548 393284 408424 410007 465680 465750 745095 782609 40.25 68.7 1
13:57:57 2023-10-12 367632 364859 95067 91393 138869 140825 142754 141984 121547 118393 121753 123357 140910 140692 396696 431717 1257914 1236521 484066 504548 131099 116701 123033 124996 133097 131293 127204 127613 88141 89366 300171 264670 741637 749924 229711 229218 295708 297919 348470 340060 367269 369799 397061 405966 381900 423390 913030 951970 576096 477602 315618 308186 360988 362645 387948 393782 406146 409067 463318 463501 750795 779389 40.25 68.7 1
13:57:58 2023-10-12 365971 362265 94898 91552 138474 141284 142754 141984 121480 118427 121668 123390 140813 140696 396696 427505 1268098 1248192 477616 501814 131165 116640 123202 124685 133231 130871 127340 127572 88450 89186 300171 263478 750610 743374 231018 229183 297081 297897 347422 340229 366682 372036 396988 405628 387138 426149 916287 962265 574707 483172 314514 309883 360844 360677 390657 394571 405104 409031 463381 466257 747080 780385 40.25 68.7 1
13:57:59 2023-10-12 366493 362556 95001 91456 138483 141090 143149 142377 119782 118586 121545 123919 141170 141002 396587 429612 1261494 1239650 482501 503944 131165 116607 122948 124719 133064 131018 127130 127749 88389 89308 300171 263627 740848 749394 231216 228472 296246 297897 347737 338690 369488 372036 396988 402536 382472 427207 913210 950482 577486 482526 313189 309121 360988 362679 386749 392888 405569 409972 461984 461735 744983 778250 40.25 68.8 1
13:58:00 2023-10-12 365453 364861 94997 91393 139066 140728 143149 141886 121547 118393 121753 123357 141008 140705 396732 426535 1263567 1255715 487073 501814 131132 116640 122948 124719 132927 131053 127130 127538 87964 89186 299197 263033 747909 742407 231688 228972 294011 299437 347035 341026 369276 374144 399198 402904 385496 423426 913210 962338 574707 485878 315741 309803 364608 360267 387984 392430 408461 412811 462329 463501 743877 778169 40.25 68.7 1
13:58:01 2023-10-12 363980 364714 93452 91323 138945 140825 143149 142180 121598 118427 121753 123357 141000 140719 396587 432971 1259877 1245530 483222 504658 130542 116674 122779 125097 132581 131328 126920 127994 87964 89463 300171 263850 737216 746640 231612 228827 295343 297789 347701 336618 369488 373088 397061 404539 381365 426905 913680 952502 566870 486208 313225 308222 363030 360497 386749 393606 405569 410335 462633 462095 741445 777076 40.25 68.7 1
13:58:02 2023-10-12 364161 361221 95137 90984 139072 144360 142845 141059 121749 118032 121753 123324 141073 140582 398781 427841 1259877 1252111 488914 504155 131732 116829 123498 125102 133315 131293 127238 127613 88506 89366 300171 263704 753959 746049 230856 229932 294443 297897 347422 339429 369276 373616 397494 403422 383045 425205 911915 965225 578533 486208 315173 307220 364608 362935 387984 392466 403608 412482 464693 464877 742727 777064 40.25 68.7 1
13:58:03 2023-10-12 367004 364016 95162 91393 138873 144408 143149 141593 121665 118066 121753 123291 140997 140199 396732 432666 1252458 1233566 489024 501886 131132 116835 122863 124719 132764 131503 127042 127994 87964 89435 300171 265420 739792 747769 230533 229218 293959 297789 348751 338144 368377 372036 398086 403686 383319 425930 912133 955058 576096 483026 314550 307079 365087 363305 387422 394607 407012 412664 464331 462744 751467 777112 40.25 68.7 1
13:58:04 2023-10-12 364125 363507 95204 90984 139072 144224 142845 140832 121749 118224 121954 123192 141524 140204 396623 427734 1261494 1249933 488729 504658 131132 116701 123117 124752 132831 131053 127164 127633 88382 89370 299197 263441 754537 743937 230967 229755 293674 297789 347422 338334 366682 371353 397458 403686 383045 423353 911731 963826 577123 486898 314694 307220 364608 360569 388020 392430 404249 412848 464036 463537 742434 777616 40.25 68.7 1
13:58:05 2023-10-12 367045 361181 95199 90984 139178 144289 142845 140798 121615 117917 122232 123088 141038 139987 396768 433007 1250647 1237117 490067 501850 131099 116835 122779 125010 132797 131053 126920 127960 88175 89435 296284 264670 737727 747806 230533 228972 293709 297320 348501 338002 368269 371927 400436 403314 383247 428916 910181 953852 580266 482562 314436 307185 365087 363925 387294 394714 404249 412848 465204 461953 747173 779276 40.25 68.7 1
13:58:06 2023-10-12 363834 362994 95263 91260 139134 140601 143173 140993 122036 118258 121819 123258 141073 140155 396732 427921 1262965 1249970 488951 501109 131132 116607 123650 124996 133306 131053 127130 127572 88450 89341 302168 263070 739518 742138 230533 229218 294443 297789 347178 338690 366682 373616 397494 403422 382776 425464 911915 963826 577123 486208 314694 307185 364093 360893 387984 392395 403964 412811 464364 464841 742764 777064 40.25 68.7 1
13:58:07 2023-10-12 366746 362953 95096 91017 138980 144325 142879 141026 121749 118032 121957 123121 140877 140022 396768 433129 1251607 1236237 489024 501461 131103 116640 122779 125188 132664 131498 126927 127722 87900 89398 302168 265273 738782 749233 230876 229042 293574 297789 348751 337634 368117 372036 400893 403686 383319 423498 908384 952759 576096 483281 314658 306720 362194 362645 387603 394714 403644 412811 463354 462095 749166 778169 40.25 68.7 1
13:58:08 2023-10-12 364923 361252 95035 91017 138487 144500 142900 141593 121547 118066 121753 123357 140997 140679 396479 433079 1262634 1244644 484321 501850 130967 116835 122610 125130 132548 133364 126745 128028 87900 89529 302168 265195 732569 746689 231252 228827 294814 297789 347666 336618 367305 373088 397061 403686 382778 423462 913210 951934 576317 485915 316415 310273 363691 363925 386605 392288 405389 412417 467992 462601 741593 779353 40.25 68.7 1
13:58:09 2023-10-12 368831 361186 95035 91393 138483 144504 142900 141593 121547 118427 121753 123324 141499 140420 400172 431465 1254237 1234834 485658 504658 131757 116815 123117 124996 133097 131053 127130 127606 87964 89341 298461 264451 741684 749394 229104 229254 295680 297327 349134 338655 367305 369835 399307 402865 381597 423426 910623 946579 575749 477602 315171 308116 360988 362935 387984 392923 405571 411685 463354 463465 747541 778250 40.25 68.7 1
13:58:10 2023-10-12 367000 362269 93466 91393 138483 141090 142754 141984 121547 118100 121753 123357 140993 140670 396696 427541 1269034 1248446 481169 501850 131198 116286 123202 124685 133315 130871 127198 127450 87996 89092 301143 261554 749778 744845 230856 228472 296663 297789 348847 339978 369458 372344 396880 405966 384087 425729 915120 960151 575749 483135 315741 309086 360988 360821 390215 394222 407880 409031 463381 465566 743891 779940 40.25 68.7 1
13:58:11 2023-10-12 368271 364613 93589 91353 138345 140922 142951 141984 121580 118489 121580 123800 141038 141200 396696 429756 1259914 1241036 482390 501850 131190 116252 122779 124719 132797 130879 127028 127572 87964 89218 302168 263886 741704 747806 231216 228508 296246 297789 347701 337634 369366 372036 397025 402233 382472 426905 913210 948431 577486 483281 313225 309086 360988 360893 386169 391793 405569 410008 464693 460730 742617 777149 40.25 68.7 1
13:58:12 2023-10-12 364777 362269 95006 91017 138483 144311 143600 141886 121547 118066 121583 123357 140910 140701 396768 426236 1263567 1253930 487036 501109 131132 116560 122948 124719 132935 130962 127225 127722 88261 89300 299197 262924 759978 741466 231109 229077 293200 297680 347000 338512 367269 371614 399307 402553 384840 426866 911269 963109 574707 486898 315741 307795 364608 360857 387984 392430 405176 412811 464036 465655 740591 777064 40.25 68.7 1
13:58:13 2023-10-12 364237 364089 95103 91360 138864 144513 143149 141558 121883 118359 121718 123324 141017 140635 396371 432863 1261494 1242838 483186 501814 130575 116882 122779 125063 132548 131328 126711 127749 87932 89460 299197 263814 746282 747219 231541 228792 295758 297753 347666 336582 368932 373616 396988 403686 381335 426568 913210 952502 574707 486898 313189 308151 363030 360857 386097 392430 405497 410298 463283 461735 742195 779276 40.25 68.7 1
13:58:14 2023-10-12 360587 361142 95133 90984 139072 144425 142812 140993 121716 118032 121753 123291 140970 140351 396696 430097 1262965 1255304 488456 503908 131099 116667 123432 124929 133097 131030 127170 127368 87932 89153 302168 262997 740036 744212 231292 229042 293887 299473 347107 338655 370252 374144 399871 402517 382741 423426 911878 965152 573317 486898 315778 307185 364608 360785 387551 392359 404819 412774 464036 463465 740554 778722 40.25 68.7 1
13:58:15 2023-10-12 366222 361115 95302 90918 139178 144154 142845 140505 121749 117802 121923 122886 141068 139625 396732 432366 1250443 1238879 488914 503944 130820 116977 122779 125063 132514 131053 126677 127960 87932 89513 299197 264670 734634 747769 230462 229113 292950 299629 347630 337599 368377 371709 400291 402231 384879 426386 909141 956523 576096 483062 316190 310053 365087 362935 387530 394714 405425 413726 466522 463104 745709 779276 40.25 68.7 1
13:58:16 2023-10-12 363062 361177 95166 91287 138970 140698 143106 140959 121917 118258 121649 123258 141097 140274 396515 427627 1261420 1249970 486618 503944 131132 117032 123117 124652 132764 131053 127130 127572 88205 89448 299197 262848 740763 745760 231216 229148 294372 297464 346620 338655 367269 373616 399307 402481 382818 423426 910586 963020 572354 486898 313666 307185 364608 360821 387948 392395 404855 412445 464036 463465 742195 774824 40.25 68.7 1
13:58:17 2023-10-12 367000 361115 93699 90918 139081 144219 142845 140538 121716 117802 121753 122853 141166 139625 396696 431717 1250443 1238287 488987 503231 130072 116607 122694 124685 132731 133201 126677 127749 87900 89300 296284 264342 736241 748974 230356 229007 292879 299437 347523 337457 370030 371818 399762 402445 383319 423498 907256 954750 588431 482489 313702 307150 365124 360533 389061 394160 404213 412774 463318 463031 747321 778448 40.25 68.7 1
13:58:18 2023-10-12 363357 363836 93572 91194 138945 144333 143149 140339 121631 117999 121753 123159 140821 140142 396659 427805 1257914 1250816 488604 503231 131099 116252 123033 124652 132764 130987 127130 127450 87932 89186 300171 263033 740494 744992 230462 229183 293959 297897 347142 338619 368230 373088 397458 403403 382401 424522 907936 963557 571927 485447 314658 306935 363836 360821 389621 392359 406146 411534 464036 465143 743817 776791 40.25 68.7 1
13:58:19 2023-10-12 366008 360863 94993 90922 138478 144513 142951 140665 121480 117999 121668 123088 140813 140168 396659 431681 1252222 1234260 489464 504118 131000 116795 122948 124877 132697 130984 126785 127790 87867 89517 300171 264524 735702 746076 230497 229897 293262 297500 349063 337563 367269 372036 398051 404003 383247 423426 907899 951155 574707 482526 316227 308379 363836 363704 387603 394160 404996 412190 463354 462059 751467 778722 40.25 68.7 1
13:58:20 2023-10-12 365156 361978 95071 90951 138975 140601 142744 140571 121598 117999 121668 123173 140774 140085 396659 427805 1257914 1246416 488567 503588 131066 116573 122948 124685 132764 130871 126920 127327 87932 89493 299197 263033 744141 743937 230139 229897 293226 297428 347142 338690 367708 369907 396347 403686 381900 424522 907936 961035 574707 482562 316640 307150 363836 360821 390766 393258 405571 411206 464036 465566 742471 778169 40.25 68.7 1
13:58:21 2023-10-12 367229 361102 94968 90984 138328 144390 142643 141382 119782 118156 121510 123826 141063 140442 396515 431234 1255789 1232714 485241 503231 131033 116526 122863 124685 133431 130965 126920 127504 87932 89308 299197 264670 741434 749085 229069 229183 294158 296807 347701 337634 367234 369502 397061 402830 381865 423353 907936 954114 574707 477566 315618 307865 360988 362935 387912 394714 405571 409031 462993 463104 748507 779389 40.25 68.7 1
13:58:22 2023-10-12 365705 361102 94898 91360 138336 141029 141924 141059 121480 118032 121549 123324 140579 140316 396587 427547 1268962 1246416 480827 500369 131132 116548 123033 124566 132764 130653 127130 127117 87932 89060 299197 261554 750386 742480 230608 228936 295708 297342 347000 339572 368977 369727 396178 405395 386720 425729 913210 960297 574707 483245 315741 310090 360952 360749 390215 393570 407769 408886 462655 464877 738170 778722 40.25 68.7 1
13:58:23 2023-10-12 367009 364093 93194 91353 138194 140734 142249 141285 121446 118032 121008 123324 140544 140582 396371 430401 1259703 1240645 481511 503368 131033 116749 122863 124685 132764 131053 126920 127538 87932 89268 299197 263033 740599 747733 231018 228118 294158 297753 347422 337362 368896 372036 396952 403686 382478 426568 913104 948395 574707 483281 312714 308186 360988 360857 386133 394714 405533 409972 465021 460730 739738 778722 40.25 68.7 1
13:58:24 2023-10-12 364157 361181 94968 90951 138371 144289 142350 140798 121514 118032 121380 123291 140740 140351 396659 425870 1259877 1253994 483913 503231 131033 116600 123313 124863 133030 130882 126994 127314 88141 89211 299197 261337 744157 746049 231576 228792 293226 297428 346063 338405 369276 373616 396952 402199 382436 423353 909757 960027 574707 486208 312458 307220 364093 360785 387393 392395 405533 412482 463381 464880 740181 776791 40.25 68.7 1
13:58:25 2023-10-12 364089 364057 93194 91191 138297 144390 142350 140798 121278 118156 121410 123173 140579 140351 396623 430360 1258808 1241903 483225 503231 129983 116252 122694 124685 132548 130987 126833 127151 87932 89153 296284 263033 740492 746505 231180 228437 295343 297716 347142 336582 368377 372825 396358 403686 381329 423498 911915 951155 574707 485447 312714 308116 360988 360857 387129 393570 405497 409646 464036 460694 741145 779276 40.25 68.7 1
13:58:26 2023-10-12 362794 361142 95001 90951 138371 144118 142350 140571 121480 118156 121510 123159 139033 140302 396515 429027 1259628 1249896 487373 503122 131103 116648 122863 124652 132764 130871 126920 127151 88076 89505 299197 261482 745980 739370 231216 229007 293511 297789 346584 338417 366940 373088 397061 401916 382209 423353 907972 963020 574707 486208 313445 307185 364093 360785 387912 391773 404249 411571 463709 462779 741668 774824 40.25 68.8 1
13:58:27 2023-10-12 366227 360930 95170 90918 138975 144118 142845 139986 121665 117606 121753 122769 140970 139625 396623 431132 1250443 1238287 488987 503231 129898 116286 122610 124685 132639 133108 126711 127572 87867 89308 299197 264223 739155 749394 230462 228901 293262 299292 349342 339579 368788 369727 396916 401138 385223 428194 908495 956289 576096 481092 313702 307650 364093 360497 386160 394437 406146 412154 462655 463998 744505 776754 40.25 68.7 1
13:58:28 2023-10-12 363979 363543 93198 90852 138652 140241 142710 140505 119952 117864 121580 123192 140740 140085 396659 427169 1259370 1250816 487801 502875 130853 116252 122779 124585 132764 133074 126920 127450 87932 89186 299197 263033 741935 744303 230462 229218 293959 297789 346620 338382 368867 373616 396312 402517 382472 422721 907972 962125 571232 486208 314179 306935 364350 360857 387754 392084 403644 412190 464036 463501 740591 777064 40.25 68.7 1
13:58:29 2023-10-12 366222 361142 95199 90918 138853 144154 142677 140019 121716 117802 121753 122886 140970 139625 396659 431681 1248668 1235358 488640 503231 130072 116413 122610 124896 132597 131245 126683 127599 87867 89517 299197 264487 740561 749233 230320 229007 292744 299473 347630 336618 367305 369907 399689 402517 383319 423426 905258 952502 574707 482380 315292 306257 364093 362935 386713 393606 404249 412154 462993 460499 742434 777064 40.25 68.7 1
13:58:30 2023-10-12 360587 360602 94964 90918 138737 144250 142547 139886 121514 117802 121549 122886 141097 140109 396623 426535 1254347 1247303 487382 502875 130608 116219 122779 124447 132731 130688 126711 127151 87932 89304 299197 261518 740848 742883 230497 229183 293959 297428 346620 338144 368230 372561 399307 402517 381900 424522 907899 961035 573317 485103 315741 306257 363836 360785 387912 391808 405858 411534 464036 465245 742202 774824 40.25 68.7 1
13:58:31 2023-10-12 365968 360571 93466 90951 138371 144189 142350 140085 121480 117802 121380 122919 140676 139840 396371 431095 1253613 1236025 488729 503158 129987 116667 122694 124843 132631 131345 126327 127572 87900 89308 299197 263968 741048 747769 230265 228827 293511 299582 346478 336582 369165 369871 397061 401281 383319 423462 905080 951666 576096 481808 313702 306755 364093 360857 386326 393606 404249 412190 465021 462442 744946 777895 40.25 68.7 1
13:58:32 2023-10-12 360803 360575 93419 90951 138392 144118 142350 140019 121312 117802 121380 122886 140579 139695 396659 426539 1254347 1247703 486728 502875 130943 116252 122779 124480 132731 130587 126711 127151 87900 89153 299197 261518 739518 742883 230497 228988 293546 297789 346620 338144 366682 373088 399307 402517 381865 422757 907972 962841 574305 486208 313702 306970 364093 360821 387393 391808 403929 411862 459809 464610 739994 776791 40.25 68.7 1
13:58:33 2023-10-12 365712 362994 93548 90716 138742 144351 142744 139986 121749 117667 121649 122788 141161 139353 396479 431346 1248668 1237117 488220 503012 130567 116573 122610 124685 132332 130871 126474 127647 87807 89337 299197 264410 739023 747733 230497 229183 292334 297789 347142 336582 367269 369871 399307 402199 383319 423462 904618 952502 576096 481808 313702 306222 364093 360857 386441 393606 403644 412190 462633 460730 741945 776512 40.25 68.7 1
13:58:34 2023-10-12 363016 361106 93123 90951 138240 144289 142154 140538 121278 117802 121008 123088 140481 140120 396029 431382 1257914 1241903 483913 502875 129537 116286 125570 124685 131902 133363 126173 127756 87803 89517 299197 264269 730572 747108 231074 228687 294921 297002 347000 336440 368981 373088 396988 403686 382778 426866 911731 953582 581351 485484 312749 309834 363030 362935 386124 392395 405461 409972 463354 462442 737990 779002 40.25 68.7 1
13:58:35 2023-10-12 365083 361024 93194 90885 138366 144154 142384 139986 119782 117802 121345 123113 140579 139660 396308 432027 1250443 1231618 487565 503231 129983 116252 122525 124685 132365 130809 126327 127185 87807 89186 296284 264670 740070 746505 230139 229183 292653 297789 347701 336618 366975 369907 396347 403119 383319 423426 905258 952083 574707 481844 313738 305973 363836 362935 386441 393606 404996 411534 463318 461412 746952 778722 40.25 68.7 1
13:58:36 2023-10-12 364408 360566 94837 90951 138336 144189 141924 140538 121278 117999 121042 123206 140510 140120 396623 432172 1262965 1245458 484836 503944 130410 116870 122610 124619 132448 130914 126542 127402 87835 89186 299197 265044 742816 739893 230249 229023 294407 297523 348751 338417 368230 371927 397025 402795 382868 424522 909941 954735 578533 484724 313445 307220 360988 362935 388020 392395 404249 409104 463318 464550 740614 777112 40.25 68.8 1
13:58:37 2023-10-12 368047 360566 94833 90852 138236 144224 141924 140571 121278 117917 121008 123121 140774 140155 395436 429214 1253421 1228946 481785 501810 129987 116219 122610 124276 132332 130653 126327 127117 87900 89276 299197 263478 739475 747035 228998 228472 295343 296354 347142 337670 366131 368687 397061 402233 380759 423353 907936 951155 574707 479754 313738 307900 360988 360857 387603 394714 405571 407841 461948 462130 748803 778169 40.25 68.8 1
13:58:38 2023-10-12 365188 360602 92927 91324 137800 141190 141756 141382 119120 118326 120870 123258 138496 140407 395849 427332 1266890 1244036 479124 501810 131103 116139 123117 124176 132731 130614 126745 126995 87900 89113 296284 261482 747475 742430 230139 227799 296038 296843 345578 338690 368046 369907 395485 403686 383081 424522 910623 961387 574707 481881 312749 309086 360952 360205 389948 392430 405461 407841 460053 463501 739563 776512 40.25 68.8 1
13:58:39 2023-10-12 367265 360891 94837 90951 138371 144189 142216 140571 121312 117999 121008 123088 140481 140120 396029 424066 1250683 1238879 483222 501810 131013 115992 122779 124242 132764 130255 126745 126908 87932 89060 298237 260789 751203 746777 230356 228687 294300 297644 346878 338548 369276 369322 396880 403119 383081 423426 905295 956449 578876 479754 315741 307185 360988 358580 387767 394714 405858 409682 459944 463896 747173 773651 40.25 68.8 1
13:58:40 2023-10-12 364635 363053 93190 90823 138254 140437 142360 139946 121278 117999 121008 123159 140837 140390 396308 424012 1259877 1253538 481095 501810 130886 116588 122694 124480 132548 130653 126711 127151 87900 88958 301143 261445 753552 742883 231252 228083 294443 297789 345578 338180 366167 372561 396394 401352 382209 423055 907972 959618 574707 485484 313729 307220 363030 359662 387330 392119 405497 411243 460053 462130 737953 774824 40.25 68.8 1
13:58:41 2023-10-12 365192 360355 93065 90951 138448 143935 142360 139753 121111 117802 121008 122919 140431 140181 396029 427469 1245127 1236521 488068 501554 130509 116440 122694 124552 132448 131162 126226 127402 87867 89178 299197 262852 739449 749344 230104 228472 294443 297572 346878 337634 368045 369835 397061 401031 383009 423462 905295 954467 577486 477602 313445 307220 360988 359409 386232 394437 403644 409682 459981 463176 744124 774515 40.25 68.8 1
13:58:42 2023-10-12 363636 360819 93089 90951 138371 144118 141827 140272 121312 117917 121042 122919 140579 139729 396623 425234 1257914 1250415 484602 501455 129983 116139 122610 124276 132456 130796 126711 127117 87900 88909 299197 261518 742417 742613 231054 228472 292334 297789 345578 337634 368531 372825 397061 401352 381900 423353 907293 957278 574707 485827 312749 306292 363836 360785 387718 391223 404855 411571 462728 462779 738082 774324 40.25 68.8 1
13:58:43 2023-10-12 365192 362695 95001 90635 138401 143642 143010 140027 119782 117648 121307 122722 140734 139393 396479 429950 1246490 1238362 487373 501627 129894 116139 122441 124447 133064 130410 126474 127117 87807 89060 296284 261518 736759 746924 230104 228508 294929 297789 345059 336653 368117 369871 397025 401316 381900 423462 905295 946579 572354 480413 314845 309106 363066 359662 385554 394160 406146 411571 460017 460282 747321 774787 40.25 68.8 1
13:58:44 2023-10-12 360659 360071 94936 90855 138366 143917 141823 143481 121278 117524 121380 122685 140583 139660 396659 425994 1254347 1246416 486039 501810 129987 116059 122610 124276 132332 130255 126327 126941 87867 89060 299197 261518 739746 738325 230497 229183 294486 297789 346134 337670 365104 372825 397061 401352 381597 424522 906614 962338 577123 484797 315516 306257 363579 360821 387912 391223 405858 410371 463091 463605 742047 776609 40.25 68.8 1
13:58:45 2023-10-12 365083 361024 93364 90819 138198 144250 142283 139952 119752 117491 121345 122516 140579 139395 396029 430351 1247782 1232689 487602 501810 130076 116186 122441 124480 132117 130688 126294 127185 87715 89186 299197 264073 733989 749732 230139 228472 292618 297897 347178 336618 369165 369871 396312 401352 382237 423426 905080 950213 574707 481128 313261 305794 363836 360893 386483 393606 405571 411534 462633 460730 746606 776512 40.25 68.8 1
13:58:46 2023-10-12 363062 360930 93065 90984 138226 144114 142068 139850 121111 117639 121008 122886 140414 139769 396344 430432 1256238 1239237 481445 501810 129715 116440 122525 124485 132199 130844 126159 127402 87683 89243 297275 264451 731661 743937 230356 228437 294407 297507 347666 336111 369202 371782 396988 403686 382237 423055 910513 953177 570537 485140 313952 307685 360988 362935 386441 391259 404249 409682 463318 462478 737990 778722 40.25 68.8 1
13:58:47 2023-10-12 366480 361028 93419 91128 138302 144118 142182 140505 121211 117763 121207 122886 140510 139882 395400 429756 1250443 1229567 485351 501810 129894 116186 122441 124242 132274 130619 126327 127083 87807 89243 299197 263814 736889 744424 230104 229218 292744 297261 347666 336618 366646 369835 399871 403686 382778 423353 903990 948358 574707 481092 314658 306789 360988 362935 386677 393534 403776 410262 463318 461376 746841 777616 40.25 68.8 1
13:58:48 2023-10-12 364089 362926 93055 90918 138302 144149 141890 140505 121245 117802 121272 123126 138323 140036 398542 430289 1260524 1243122 483839 501627 130689 116473 122779 124414 132299 130552 126260 127117 87803 89211 301160 264597 738624 742613 230104 228546 293567 295901 348470 338655 367378 369907 396988 404824 383319 424522 910586 955817 574707 483245 313189 307185 360952 360893 389948 392084 406146 407805 465350 463501 741233 778169 40.25 68.8 1
13:58:49 2023-10-12 366972 361060 93065 90885 137845 144219 141899 143481 121127 117606 120973 122886 140319 139952 395364 429080 1252222 1228908 481785 501810 129894 116186 122441 124242 132299 130552 126260 127083 87747 88877 296284 263627 740078 748864 228998 228792 295307 295543 347422 337563 366646 368651 397025 404824 383319 423317 907256 952232 572354 479754 314401 307615 360952 360821 387013 394714 404996 407805 464693 463859 746915 778189 40.25 68.8 1
13:58:50 2023-10-12 364928 362921 93065 90852 137711 140568 141594 140959 119285 117864 120801 123159 140378 139918 395400 425238 1263567 1246416 479427 501773 130943 116106 122863 124452 133431 130437 126711 126698 87900 89027 293425 261518 741387 742883 230265 228792 296210 295543 346341 338655 368230 369871 395728 404539 383045 424522 910586 957511 572354 481808 315068 308151 360372 360459 387984 392430 406146 405475 460017 463430 738462 777064 40.25 68.8 1
13:58:51 2023-10-12 364864 360602 93065 90918 137879 144320 141857 140538 121245 117999 120939 123088 140315 140316 395400 427134 1254310 1235284 479804 501773 130304 116106 122441 124242 132299 130437 126294 126995 87900 89027 299197 261518 740953 745549 230497 227729 295100 296483 346620 337090 368932 369871 395728 403686 384406 423498 909223 944905 572354 483862 313804 310712 360736 360497 385375 394016 408461 408886 463527 462623 743214 776290 40.25 68.8 1
13:58:52 2023-10-12 363021 361028 93055 90885 138075 140304 141756 139724 121295 117606 120939 122853 141007 140130 395400 426465 1257021 1249485 481058 500284 130072 116026 122610 124242 132299 130614 126294 126874 87715 88877 299197 261225 740304 742087 231576 228242 293511 297356 345543 337599 368531 373088 396637 400999 381900 425766 906577 957278 572354 486172 313952 306935 363543 360205 387682 391808 405425 411206 460017 462779 737916 774200 40.25 68.8 1
13:58:53 2023-10-12 365192 360607 94902 90918 138336 143917 142609 143481 121412 117802 120973 122886 140510 139840 396371 430706 1246379 1236968 483839 500919 129987 116086 122694 124314 132539 130480 126294 126874 87900 89027 299197 260638 743027 746961 230068 228472 294165 297789 347861 337492 367269 369763 397025 401316 383045 423462 904581 946579 570983 477566 313189 307150 360988 359085 386441 394437 406146 409646 459908 460659 746040 772518 40.25 68.8 1
13:58:54 2023-10-12 363166 360610 92971 90880 138392 143943 142360 143516 121211 117606 120973 122886 140414 139712 396308 426465 1254347 1248192 484602 501064 129894 116280 122441 124209 132332 130437 126294 126995 87747 89048 299197 261409 742167 740783 230856 228437 293269 297789 345543 337362 368752 372825 397061 401316 381602 425729 905295 957438 574533 485447 311801 306257 363543 360205 387603 390604 403929 411206 460053 462095 737990 773773 40.25 68.8 1
13:58:55 2023-10-12 365192 362441 93419 90687 138618 141578 142754 139267 119616 117471 121410 122418 138440 139097 395849 429080 1245090 1235142 486039 500773 129988 116186 122273 124242 131902 130796 126091 127016 87563 89153 299197 263033 735414 747219 230104 228437 292618 297789 345543 335569 369128 369799 397025 400682 382778 423390 903990 950885 574707 480377 312714 306222 363579 360821 387407 392430 406146 411243 464693 460210 741676 774478 40.25 68.8 1
13:58:56 2023-10-12 362186 361024 93065 90822 138297 143917 141857 143281 121245 117606 120973 123047 140315 139660 395993 424603 1254310 1245812 484602 500320 129983 116186 122525 124242 132299 130159 126260 126908 87867 88845 296284 261409 737946 741039 230497 228437 293269 297356 345543 337599 368752 372825 397025 401281 381597 425766 906577 959167 580266 485447 313952 306257 362849 360171 387006 390903 407153 411351 462510 461953 737806 774212 40.25 68.8 1
13:58:57 2023-10-12 365010 360988 93392 90569 138371 143646 142384 139409 119782 117080 121311 122451 140510 139132 395436 431316 1245127 1231740 487911 501419 129537 116186 122258 124447 131868 130562 126173 127083 87563 88999 299197 262997 746376 744808 229746 228437 293871 297464 346098 336075 366718 369799 397061 401281 382778 423426 903990 951155 574707 480413 313189 309092 363836 360821 385554 393258 406146 411534 464438 460013 744148 774787 40.25 68.8 1
13:58:58 2023-10-12 360947 360895 92937 90965 137879 144127 141661 143481 121127 117802 120973 122886 140413 139660 394808 430472 1255715 1241903 483109 501518 129453 116152 122242 124552 131802 130697 126004 127368 87651 89178 299197 262888 736354 743937 230497 228191 294051 297897 346306 336040 366718 372565 396385 403119 382201 423426 907936 948395 571927 484344 313952 307150 360988 360821 384976 391821 404855 409031 462957 460013 737953 777064 40.25 68.8 1
13:58:59 2023-10-12 365962 361024 93065 90772 138263 144206 142360 143516 121245 117410 121008 122484 140630 139469 395400 429756 1245127 1229567 488023 501419 129715 116106 122357 124276 131902 130255 126394 127117 87747 88999 297275 264259 736144 743374 230301 228792 292618 297753 347142 336547 366940 369546 399307 402199 382778 423426 902628 948395 574707 480377 312714 306789 363579 360857 385554 393896 405571 410916 465350 460694 744051 774824 40.25 68.8 1
13:59:00 2023-10-12 363026 360848 92937 90885 138101 140459 142182 140472 119416 117796 120870 122989 140798 139555 395292 429879 1257766 1240570 483225 501810 129626 116252 125482 124863 132125 130836 126139 127151 87499 89092 296891 263968 729525 742883 230497 228278 293226 297261 346620 336075 366131 372561 396988 403403 382237 423390 908310 951155 573317 484724 312494 309433 360988 360821 385247 391773 404249 409067 463318 460336 738022 777064 40.25 68.8 1
13:59:01 2023-10-12 364864 361028 93065 90822 138109 143847 141508 143412 121245 117572 120973 122484 140319 139395 395400 429326 1245127 1229567 486149 501810 129804 116186 122357 124276 131902 130562 126260 127117 87595 88877 299811 263850 735205 743374 230104 228988 292582 296483 347422 336311 366682 369835 399307 402481 382237 423353 904361 948358 572354 480377 313666 306500 363579 360857 385554 392430 404702 411241 464511 463896 746989 774639 40.25 68.8 1
13:59:02 2023-10-12 360839 361024 93032 90757 137937 144250 141790 140085 121211 117639 120939 122853 140315 139840 395256 430365 1257914 1239762 483490 501664 129715 116026 125430 124242 131902 130653 126462 127117 87563 89060 299197 264597 731532 740417 230462 228118 294165 296843 347666 336311 368230 371709 396988 403119 381931 424522 909260 952502 571927 484724 312714 307185 360988 362935 386713 391856 404213 409031 463354 460730 737953 778169 40.25 68.8 1
13:59:03 2023-10-12 365192 361024 93134 90602 138431 143791 142360 143312 121446 117214 121008 122250 140431 139007 395436 429756 1243288 1229991 487294 501028 129626 116219 125535 124447 131902 130653 126052 127117 87563 88877 298461 263369 745837 746689 229746 228437 292618 297789 346620 336040 367234 369280 397061 401281 382237 423390 903769 950057 574707 481663 314845 308524 364057 360713 385411 392252 406036 411060 463382 460013 742727 774399 40.25 68.8 1
13:59:04 2023-10-12 362432 361024 93070 90885 138075 144154 141661 143481 119382 117782 120939 122886 140315 139660 395400 430282 1254347 1238879 482538 501455 129448 116219 125378 124447 131835 130871 125844 127151 87099 88999 296891 263296 740463 740527 230462 228278 293226 296807 345614 334596 366131 372036 396394 403119 381087 423353 906339 948431 579942 484724 311836 307185 360988 360821 385247 391188 404213 409031 464875 460336 738045 777064 40.25 68.8 1
13:59:05 2023-10-12 360871 361028 93130 90635 138353 143808 141907 143212 121278 117566 121103 122722 138874 139346 395292 427973 1254896 1245962 487533 501273 130476 115833 122610 124157 132332 130221 126616 126880 87595 88845 302168 261482 740099 740783 231883 229042 292334 297716 345578 337599 367188 372036 397061 401316 383319 423282 905258 960297 568626 483281 313702 305759 360988 360205 387603 389702 404996 410298 462691 462779 738170 773615 40.25 68.8 1
13:59:06 2023-10-12 360623 361024 92937 90918 137879 143917 141432 143446 121043 117639 120939 122853 140315 139660 395086 429720 1257914 1238879 482353 501064 129715 116026 122441 124242 131902 130562 126191 126908 87531 88845 296284 264259 732086 738325 230508 228278 294697 296843 347666 336582 367708 372036 396988 403119 381662 424522 907972 952502 578004 484038 312678 307150 360988 362935 386749 390320 403644 409031 463354 464588 739210 776805 40.25 68.8 1
13:59:07 2023-10-12 364460 360988 93194 90786 138409 144144 142426 139820 119450 117471 120836 122516 140447 139427 395122 425340 1255789 1240645 485731 501064 129898 116026 122610 124242 132332 130255 126294 126908 87595 88845 299197 261252 740578 738325 229069 229183 294486 297753 347861 337362 368230 372561 397061 401316 381294 424221 903978 960297 575714 484344 313445 306789 362849 360205 387294 390604 405571 410335 460053 464588 740088 772518 40.25 68.8 1
13:59:08 2023-10-12 360623 361024 92937 90918 138098 143917 141935 143481 121077 117606 120973 122886 140315 139660 394808 430401 1257914 1239762 482195 501064 129537 116219 125500 124480 131868 130871 125965 127151 87228 89031 299197 264291 729793 742883 230533 228118 293226 296807 347861 335569 368081 369943 395764 403119 380759 423498 907972 945609 572354 483026 313952 310273 362890 360641 384797 392252 408170 408886 462510 459661 737806 774787 40.25 68.8 1
13:59:09 2023-10-12 360587 361024 92941 90885 138056 144737 141628 143412 121127 117606 120939 122769 138358 139660 394253 426465 1254310 1246416 484257 501186 129894 115833 122441 124038 132299 130221 126294 126927 87627 88845 299197 261445 738646 740783 230533 228437 293064 297146 345578 337362 366131 372825 396470 400999 380795 422721 905295 956798 572354 484760 311801 306292 363030 359698 387603 390914 404249 410916 460053 463532 737916 772518 40.25 68.8 1
13:59:10 2023-10-12 364672 361024 94968 90602 138371 143646 141924 143142 121312 117248 121008 122315 138323 139187 397977 430706 1246490 1236596 484491 499785 129809 116119 122694 124143 132415 130221 126260 126698 87595 88845 295350 263204 737502 745549 229746 228472 294407 297464 346878 338144 366682 369206 397025 403119 383045 423390 902701 951970 578876 477530 313189 306720 360988 358580 387603 394160 405571 409067 459585 463495 747173 771934 40.25 68.8 1
13:59:11 2023-10-12 363725 360062 92873 90951 137653 144022 141326 140175 120843 118032 120737 123324 140052 140582 394253 424066 1263530 1242801 478408 501064 130420 115799 122694 124038 132548 130221 126711 126315 87807 88691 302168 260963 742347 742883 229782 227411 294158 297261 346878 338690 367969 369871 395764 404255 382472 424221 909296 956085 572354 481128 312749 307900 359288 360205 387984 392395 406146 405439 460053 465282 738462 774824 40.25 68.8 1
13:59:12 2023-10-12 367385 360844 93127 90720 137830 144013 141823 139919 119120 117701 120801 122788 138358 139485 395220 423957 1250443 1237117 483457 500504 131099 115766 122863 123801 132764 129914 126785 126562 87900 88691 299197 260710 748324 743374 229104 228472 293994 296239 343541 338144 366682 369242 396470 402553 383081 423353 905005 946579 580266 477530 314845 306292 360988 358544 387330 394160 405571 409067 459585 463568 746606 771971 40.25 68.8 1
13:59:13 2023-10-12 363647 359821 92906 90918 138098 143917 141661 143481 121077 117802 120973 122685 140121 139660 394253 424066 1257914 1248192 479620 500052 129894 115833 122525 124038 132299 130221 126327 126935 87747 88784 296284 260638 742060 740783 231018 227729 293582 296973 344540 337126 368230 372036 395535 400682 381632 424522 905972 956122 572354 484724 313062 308924 362885 359375 387006 391559 408170 410152 459836 461953 735605 774399 40.25 68.8 1
13:59:14 2023-10-12 364755 360952 92941 90760 137879 143646 141857 139952 119367 117782 120939 122853 140315 139528 395400 428881 1245090 1231740 485168 501064 129804 116026 122408 124473 131868 130290 126173 126908 87595 88877 299197 261229 740070 745410 229782 228472 294692 297789 344505 336311 367269 369799 397025 400682 381632 423498 902664 951828 568241 477638 312749 306935 363066 359626 385247 393606 406146 410952 460017 459877 743314 772518 40.25 68.8 1
13:59:15 2023-10-12 361672 359816 92941 90760 138328 143716 141661 143216 121111 117248 120939 122484 140474 139430 395400 424718 1254347 1244644 483149 500320 129719 115833 122441 124071 132208 130221 126294 126732 87747 88845 299197 262641 738148 737246 230462 228472 294279 297789 345614 337126 365874 372307 396772 401031 384259 424485 906561 959471 566367 484198 314845 306753 362740 360169 386713 390914 405571 410952 459764 463896 739563 773651 40.25 68.8 1
13:59:16 2023-10-12 364676 361024 93127 90694 138332 143646 141756 143042 121194 117100 121042 122082 140349 138744 394253 429188 1245090 1229081 486149 501541 129541 116026 125500 124276 131868 130255 125878 127049 87260 88845 296284 263033 730803 743374 229782 228763 292172 297897 346377 335605 366718 369835 396808 400963 382237 423390 903792 948431 574707 477674 314695 311123 363836 360821 385590 392466 405874 410916 461984 460371 742727 774824 40.25 68.8 1
13:59:17 2023-10-12 360722 361024 92933 90720 137920 140044 141622 140139 119120 117505 120870 122821 138247 139555 394073 430253 1258474 1236657 481853 500320 129543 116406 122291 124447 131079 130653 125844 127151 87196 89211 294434 263486 740200 742883 230336 227764 294407 296843 345578 334596 366167 372036 396394 402553 381625 423390 907936 948468 571927 484381 311801 307185 360988 360857 384976 391223 404249 408742 462633 459877 737393 777064 40.25 68.8 1
13:59:18 2023-10-12 364125 361024 92937 90760 137918 143747 141466 143412 121077 117248 120973 122516 140315 139070 394217 427876 1244607 1231740 485731 500357 129537 116026 125413 124485 131868 130255 125878 126908 87407 88845 296284 263033 733485 743410 229104 228313 292413 297428 345578 336085 366975 369835 397061 400963 382778 423426 903443 948468 572354 480413 312749 306257 363579 360821 386581 392732 405999 411861 463782 462660 744309 773504 40.25 68.8 1
13:59:19 2023-10-12 362960 360988 93032 90744 137937 144838 141549 143212 121043 117491 120855 122924 138170 140226 394181 429116 1253421 1238953 481853 501541 129679 116219 125291 124276 131112 130688 125757 127083 87292 88877 296284 261337 746487 741612 230497 227967 294443 296879 345578 334631 367234 372036 394329 402553 382778 423426 906651 945681 573317 484491 311765 307185 360988 360495 384400 391223 408187 408742 464693 459334 736870 774860 40.25 68.8 1
13:59:20 2023-10-12 364676 360618 92937 90602 137783 143712 141365 143212 121043 117606 120973 122516 140086 139867 394253 424066 1245127 1234264 483494 501186 129626 115833 125570 124071 131902 130005 126085 126664 87563 88691 299197 260638 735187 744461 229104 228481 293021 297753 343506 336582 367269 369799 396070 400120 385459 426866 903843 952759 576096 481529 314918 308960 360916 358436 384797 392288 405506 409646 459908 459334 741945 774399 40.25 68.8 1
13:59:21 2023-10-12 362844 360767 92937 90727 137714 143878 141282 143416 120976 117873 120905 122853 137728 139590 394217 425234 1252458 1236200 479804 500284 129626 115833 122441 124242 132083 130186 126260 126698 87531 88751 299197 261445 740203 743937 230462 227694 293191 296807 345543 336285 367234 372000 395728 403083 383049 423426 907628 944905 573317 483281 313952 307150 360988 360713 384364 391773 405104 408706 464036 460057 737985 774787 40.25 68.8 1
13:59:22 2023-10-12 364080 361028 92937 90727 138041 143546 141759 143142 121093 117784 120905 122769 140281 139590 395086 426504 1242488 1233529 482538 498837 129719 115799 122273 123834 132083 129970 126260 126315 87563 88691 299197 260236 737018 747072 229856 228546 294122 297897 346388 340996 369276 369026 396808 402302 385496 426260 906561 953852 574707 478064 314845 308960 360952 358280 386713 394160 404996 408886 459548 460694 744946 771649 40.25 68.8 1
13:59:23 2023-10-12 366227 360776 92681 90727 137610 144061 141399 140019 121010 117883 120702 123088 140247 139966 393904 425269 1252458 1229954 478372 499726 129715 115799 125570 123867 131902 130186 126052 126664 87439 88751 296284 261445 742022 744424 229069 227694 293674 295901 345578 337090 366646 368615 395171 403686 383319 423317 904581 944685 572429 479532 313952 309871 360698 360713 386713 394437 406146 405475 463989 463896 744291 777744 40.25 68.8 1
13:59:24 2023-10-12 363943 360434 92870 90786 137451 144351 141332 140342 119003 117850 120668 123055 140115 140085 396249 423885 1259703 1242801 477959 500284 129983 115799 122525 124005 132299 129970 126294 126315 87715 88658 299197 259834 746822 742357 230104 226989 293226 297261 344505 339579 368230 369799 394544 401316 381900 424522 909260 956085 574707 481808 313062 309288 360988 359038 386713 392430 405461 409031 461434 462059 736658 772481 40.25 68.8 1
13:59:25 2023-10-12 360871 360731 92809 90727 137719 143847 141399 143412 121043 117606 120820 122736 140086 139493 393904 427774 1253384 1237117 481169 500284 129537 115833 122240 124038 131868 130221 126260 126664 87563 88812 299197 261445 739960 747878 230462 227729 294201 296031 346063 335534 367269 369907 395800 403119 383319 423426 909030 947219 573317 485242 313952 309834 360844 360316 384221 392181 407880 408849 462474 462660 737953 774750 40.25 68.8 1
13:59:26 2023-10-12 360585 360767 92999 90664 137945 143847 141432 143342 121127 117763 120836 122484 140281 139166 394217 424066 1250683 1244644 483913 499542 129804 115766 122357 123867 131902 130005 126294 126664 87601 88691 299197 261225 743512 738690 230462 228437 292618 296901 345265 337090 365838 372825 397025 401281 383319 424522 905005 957438 572354 484896 312458 306222 363030 359662 386713 390057 403041 410298 459981 461735 737393 771350 40.25 68.8 1
13:59:27 2023-10-12 362799 361024 92809 90727 137726 143935 140843 143516 121043 117606 120820 122853 140133 139487 393904 425234 1252495 1237117 479804 500284 129626 115799 122357 124038 131902 130005 126260 126698 87878 88812 299197 261445 738873 742883 230462 227729 293916 296519 348354 338619 370815 369691 395306 403314 383825 427852 909141 945951 574707 482112 313507 307400 360988 359917 384221 392395 405104 408706 462691 459299 739545 774787 40.25 68.8 1
13:59:28 2023-10-12 360911 360812 92877 90764 137840 143838 141628 143412 121043 117572 120820 122484 140281 139395 394808 424066 1254310 1246142 479399 499542 129804 115799 122441 123834 132351 130186 126260 126315 87595 88691 299197 261041 739497 740892 231216 228083 293546 297789 345023 337326 368230 372036 396673 400999 381294 424522 903732 954735 574707 484724 313507 308379 362774 359626 387021 390914 404855 410335 459944 461376 737069 774361 40.25 68.8 1
13:59:29 2023-10-12 364643 360839 93059 90628 138155 143943 141823 143272 119285 117471 120767 122418 138358 139166 394857 427169 1242949 1236596 483151 499505 130823 115833 122441 124071 132265 130221 126294 126698 87771 88845 299197 260638 742524 744987 229746 228437 292964 297789 344782 336075 367269 369799 396988 400380 383319 423426 908379 951155 576096 477638 312749 307150 363066 359626 384941 392466 405858 411206 460017 459334 740261 772518 40.25 68.8 1
13:59:30 2023-10-12 360286 361028 92933 90598 138118 143703 141907 143142 121077 117214 120973 122484 140086 139166 395728 426465 1250683 1242838 484628 500284 130823 115799 122441 124071 132299 130221 126294 126698 87803 88845 296284 261225 738522 739735 230104 228792 292518 297753 345578 337362 368230 372036 397061 401296 381329 424522 905005 959581 566367 483281 315292 308452 363691 360461 387150 390462 406110 410189 459908 464624 737907 774399 40.25 68.8 1
13:59:31 2023-10-12 364089 360438 93130 90565 138340 141477 142300 143142 121412 117181 121008 122283 140319 138571 394253 428743 1243251 1229044 486112 499931 129537 116026 125360 124242 131868 130186 126139 126908 87379 88845 299197 261482 732907 743338 229746 228278 292377 297356 346098 335569 366975 369835 397061 400682 382237 423426 903718 948395 572354 477638 313952 305794 363543 360135 385247 392430 406146 410916 464036 459334 743103 773651 40.25 68.8 1
13:59:32 2023-10-12 360722 361024 92873 90569 137956 143791 142163 143516 121043 117410 120939 122516 140146 139478 394217 424066 1254347 1247917 481433 499578 129894 115833 122441 123867 132351 130095 126294 126698 87715 88877 297275 260674 738522 740259 231216 228118 293305 297897 345059 337385 368605 372307 396385 401031 384950 425692 912621 957917 573317 484541 313952 309397 363030 359303 387294 391223 408424 410189 459981 462059 737069 772518 40.25 68.8 1
13:59:33 2023-10-12 364385 360510 92937 90727 138287 144092 142320 143247 121127 117802 120939 122685 140354 139478 395135 425901 1240573 1229954 485168 499931 129448 115992 122342 124157 131868 130221 126052 126908 87990 88877 297275 261445 735687 743374 229782 228118 294180 297789 344505 335569 367269 369799 396988 400911 380759 423426 903718 950482 571927 477638 315774 306257 363030 359373 384976 392430 405858 410335 459981 459334 742764 772481 40.25 68.8 1
13:59:34 2023-10-12 360551 361028 92873 90760 137766 143782 141899 143412 121077 117606 120939 122516 140319 139430 394217 424066 1254347 1246416 481816 499931 129804 115833 122441 123867 132083 130186 126294 126698 88046 88958 299197 260789 738793 738544 231074 227978 292744 297608 346878 337457 368716 369835 394544 401053 382472 424522 909532 956085 572354 483245 312841 307615 362994 359626 386749 392395 405497 409682 459908 461735 735194 771350 40.25 68.8 1
13:59:35 2023-10-12 364676 360767 92941 90760 137849 143817 141432 143412 121043 117606 120939 122769 140184 139395 394808 424066 1244207 1233566 483151 498837 129715 115833 122273 124124 131902 130221 126260 126698 87595 88845 299197 260638 740719 743374 229746 228118 293064 297392 345023 337625 367269 369835 396988 400682 383319 423462 905005 951155 572354 477638 312749 306257 363030 361982 387404 393284 405962 411388 462546 462660 746432 774399 40.25 68.8 1
13:59:36 2023-10-12 360767 360767 92968 90885 137814 143917 141432 143412 121161 117796 120973 122853 140247 139660 394217 427769 1255715 1237117 480827 500284 129715 115799 122273 124038 131902 130186 126052 126698 87597 88751 296284 261445 748484 742064 230462 227729 294201 296807 346098 335534 368081 372036 395836 403422 380759 423498 907936 942869 573317 482903 313507 307185 360988 360749 384364 392395 404855 408454 462655 459299 737990 774787 40.25 68.8 1
13:59:37 2023-10-12 364371 361024 93065 90445 138240 143411 141890 142942 121245 117214 120973 122082 140315 138710 397704 427881 1239694 1231320 486219 498837 129749 115992 125325 124157 131868 130255 125878 126908 87471 88877 296284 261482 737221 744992 229711 228437 292370 297789 345543 335605 366975 369835 396736 400714 382793 426866 903916 948249 575749 482144 315467 308524 364057 360569 384797 392395 406146 410043 463709 459877 743897 772481 40.25 68.8 1
13:59:38 2023-10-12 360875 360767 92849 90760 137806 143738 142163 143516 121043 117524 120820 122516 140142 139469 394217 427841 1252532 1238879 481853 499931 132673 116026 125256 124242 131079 130562 125844 127117 87292 88845 296284 261301 746064 742792 230462 227764 294443 296843 345614 335534 370289 372036 396394 403119 382237 423426 907936 946750 565499 483318 313729 307185 360988 360205 384983 391808 404819 409031 464036 459334 736311 774787 40.25 68.8 1
13:59:39 2023-10-12 364891 360774 93207 90602 138109 143646 141890 143042 121278 117214 121008 122082 140315 138579 394253 427841 1241490 1229991 485387 500357 129448 116026 125482 124276 131868 130437 125878 127029 87439 88877 296284 263373 733214 746836 230053 228901 292129 297680 346235 336440 369804 369655 396916 401102 382508 423390 903349 948162 574707 482487 312714 306187 363579 360785 385904 393151 405858 411243 464364 460013 738170 773651 40.25 68.8 1
13:59:40 2023-10-12 360911 360848 92809 90760 137683 143747 141974 143446 121043 117606 120855 122685 140086 139430 394217 429116 1254310 1238879 481853 499931 132638 116219 125256 124276 131112 130653 125757 126941 87164 88877 299197 261373 727953 742883 230497 227764 293923 295614 346098 334596 366975 372036 395800 403119 381968 423426 907293 947019 591037 483318 314621 309651 360988 360713 384400 391223 407806 410471 464511 462551 736686 774676 40.25 68.8 1
13:59:41 2023-10-12 363798 360770 92929 90511 138014 143546 141628 142942 121194 117181 120973 122367 140319 138710 393904 427841 1241490 1227818 484664 499287 129894 116052 122525 124347 131802 130514 126125 126894 87531 89206 296284 262888 737267 742590 230068 228118 291445 297009 348847 335569 367234 369799 396988 400085 383319 426941 903792 949810 574707 477638 312749 306257 363030 360205 385247 393294 405858 411534 462691 459334 741676 772518 40.25 68.8 1
13:59:42 2023-10-12 360681 361024 92765 90602 137531 143738 142026 143516 121043 117606 120939 122769 140163 139597 393940 427805 1252495 1237404 481169 498873 132707 115833 125500 124242 131687 130796 125878 126908 87595 88845 297275 261482 740827 739156 230497 227729 294201 296807 345578 335299 369128 372036 396394 403119 383049 428157 910435 948365 574707 483099 314878 307544 360880 360025 387132 391666 407880 408886 464036 459733 737990 774552 40.25 68.8 1
13:59:43 2023-10-12 360587 360474 92937 90569 137879 143677 141661 143142 119367 117410 120939 122484 140218 139206 394217 424066 1250720 1242875 483913 498837 129715 115753 122441 124038 132208 130221 126294 126698 87595 88966 296284 261041 739600 738690 230497 228472 292653 297789 345059 337362 365874 372825 397025 401316 380795 425914 904618 956085 574707 484381 313952 306222 363030 360205 387330 390092 403644 410335 460017 463031 737953 771387 40.25 68.8 1
13:59:44 2023-10-12 360623 361024 92681 90598 137436 143716 140955 143281 121043 117606 120820 122516 139959 139528 393627 424603 1252495 1236237 479804 499578 129715 116040 125517 124071 131902 130095 126173 126698 87531 88926 299197 261445 740683 742883 230967 228191 294158 296757 348600 336440 368233 369727 395620 403259 384952 429259 909141 942869 576096 481808 313507 307685 360916 360749 384941 393606 405461 408742 463927 460013 741141 774860 40.25 68.8 1
13:59:45 2023-10-12 360943 361024 92873 90602 137883 143716 141432 143212 121043 117606 120855 122718 140121 139660 394253 424066 1254347 1247703 479620 498873 129541 115799 122240 123834 131935 130432 126206 126698 87499 88845 299197 260638 740349 738020 231018 227729 293305 297753 344505 337126 368009 372036 396394 400999 381900 424522 902701 954467 573317 484760 313062 306292 363030 359662 387646 391223 405176 410335 460017 464953 737106 774399 40.25 68.8 1
13:59:46 2023-10-12 360911 361028 92873 90760 137969 143721 141967 143316 121077 117639 120771 122516 140070 139729 394217 427134 1252495 1234722 479804 499578 129626 115833 122610 124366 132381 130308 126091 126772 87683 88780 296284 261337 738117 744742 230356 227589 294300 297225 345614 335569 367822 369546 395620 403119 383319 423498 906614 945877 574707 482185 313507 307650 360988 360241 386033 392430 405176 408454 459692 459334 737995 777064 40.25 68.8 1
13:59:47 2023-10-12 360650 361024 92937 90635 137883 143716 141432 143212 121077 117524 120939 122516 140023 139201 393904 424066 1254310 1244644 481779 498801 129715 116006 122408 123867 131902 130221 126173 126348 87499 88650 299197 260638 740933 740368 230497 228118 292653 297753 345059 336618 365617 372036 397025 401281 381673 424559 903978 954735 574707 484431 313952 309142 363543 359519 387186 390462 407301 410189 459836 461917 736686 771424 40.25 68.8 1
13:59:48 2023-10-12 364125 360767 92937 90591 138233 144447 141890 142942 121278 117214 121008 122352 138358 138938 394217 427805 1240573 1231618 484628 498873 129537 115866 125395 124242 131868 130614 125911 126941 87196 88877 299197 261518 740922 745023 229104 228278 292129 297789 345578 336075 369128 369871 397025 400682 383319 423462 902708 950885 566870 477638 312749 306292 363579 360495 385075 392466 406146 411243 462728 460282 738170 772284 40.25 68.8 1
13:59:49 2023-10-12 361913 361028 92937 90602 137883 143716 141695 143012 121077 117443 120855 122484 139955 139070 393940 424066 1250720 1243679 484602 498873 129715 115720 122357 123867 131935 130119 126085 126315 87563 88691 296284 261005 738024 740783 230139 228508 292653 296483 347861 337385 368605 372307 396529 400575 384950 424485 906561 958597 573317 484198 313507 308960 363030 359662 386461 390939 405497 410262 459981 460765 735789 774124 40.25 68.8 1
13:59:50 2023-10-12 363975 361028 92937 90598 138109 143411 141924 142977 121111 117606 120855 122549 140218 139201 394217 426307 1240610 1230739 484934 498837 129364 115866 125325 123867 131654 130186 125878 126732 87228 88905 299197 261518 736782 739192 229104 227799 292653 297897 344576 335569 366718 369799 397025 400120 383051 423462 902506 948468 574707 477602 312749 306292 363030 360205 384976 392430 405571 410335 462728 459369 740591 772518 40.25 68.8 1
13:59:51 2023-10-12 360259 361024 92937 90569 138071 143646 141857 143342 121245 117457 120939 122451 140247 139132 394181 426465 1250647 1242764 484602 498801 129715 115799 122357 123834 132092 130061 126091 126671 87771 89141 299197 261265 739372 738471 230320 228651 293333 297536 347861 337457 368752 372825 396637 401281 381865 425507 903905 954662 574707 484687 313507 308960 363030 359590 386713 390604 404819 410298 459981 460730 735839 771350 40.25 68.8 1
13:59:52 2023-10-12 364339 361024 93055 90569 138075 143541 141857 143142 121211 117410 120905 122451 140149 139166 394181 427169 1241184 1234260 482427 498801 129715 115992 122357 124124 132208 130084 126139 126664 87531 88691 296284 260566 736724 744808 229746 228437 293511 297471 343506 336547 367234 369727 396952 400401 382472 423426 903990 952502 576096 479754 312714 306257 360736 358293 387605 393837 406073 409826 459764 462660 746432 774124 40.25 68.8 1
13:59:53 2023-10-12 360259 361028 92988 90507 137849 143747 141759 143212 121211 117376 120939 122484 140247 139132 393904 424066 1253613 1249376 479399 498655 129804 115892 122610 124143 132199 129980 126159 126529 87651 88658 299197 260236 736258 740783 230967 227694 293234 297680 344505 337090 368230 371891 396637 400682 383862 424522 903990 954431 574707 483281 313062 306222 363030 359626 386704 391188 404819 410298 459981 462406 735752 769951 40.25 68.8 1
13:59:54 2023-10-12 363505 361024 92937 90478 138178 143428 142360 143208 121127 117214 120939 122484 140328 139130 394217 426535 1241184 1231740 482390 498801 129537 115799 122375 124124 131902 130221 126260 126315 87531 88934 299197 260638 737208 744992 229711 228242 292744 297716 343506 336582 367269 369799 396700 400397 385969 427474 905880 951045 576096 481118 314845 309178 360880 358401 385482 393883 405858 409935 459620 462660 741310 770185 40.25 68.8 1
13:59:55 2023-10-12 362758 361024 92859 90753 137849 143887 141604 143412 121010 117768 120820 122853 140052 139395 393591 424603 1250647 1236025 479087 499542 129626 115686 122357 123867 131902 130397 126260 126664 87531 88845 296284 261409 737650 743666 230301 227729 293191 295901 345578 334561 369952 372000 395800 403119 382778 423426 906614 945377 574707 483281 313729 307150 360988 360459 385254 391808 404819 409031 464036 459334 736934 774750 40.25 68.8 1
13:59:56 2023-10-12 363538 359995 92937 90416 138101 143546 141995 143042 121245 117181 120939 122082 140281 138675 393555 427805 1241453 1228908 484664 499578 129360 115833 125500 124242 131868 130301 125844 126908 87164 88845 296284 262779 734429 746255 229856 228297 292440 297074 346478 338619 369276 369618 399126 401209 382471 423353 902395 947219 572354 480340 312678 306789 363030 360821 385303 392839 404996 410916 465350 460013 742727 774361 40.25 68.8 1
13:59:57 2023-10-12 360681 361024 92937 90602 137623 143747 141628 140027 121211 117606 120737 122484 140052 139264 393555 431316 1254310 1236237 481169 499542 129360 115992 125431 124242 131654 130437 125724 126908 87131 88845 296222 263518 734047 738325 230104 227729 294697 295722 346584 335534 368230 372036 396673 402517 381087 425464 906577 948395 570537 483862 313952 309324 360988 360857 385518 390629 405962 411429 464912 463313 735614 774639 40.25 68.8 1
13:59:58 2023-10-12 364458 360511 92809 90632 137745 143747 141301 143412 121010 117572 120737 122484 140052 139166 393038 426637 1245127 1223349 483876 499640 129898 116019 122441 124347 131835 130082 126038 126738 87499 88715 296891 261337 738601 742627 228643 228472 294942 295614 347386 336582 368752 368355 397025 404255 383210 424559 903990 946982 574707 479073 313702 308851 360408 360821 386441 394160 403776 407769 463709 460730 747321 774824 40.25 68.8 1
13:59:59 2023-10-12 363237 361028 92681 90687 137432 144083 140976 143281 120960 117606 120905 122516 140018 139493 393003 424066 1261494 1239762 477460 498801 129719 115607 122441 123834 132208 129970 126260 126281 87531 88691 296284 261041 744580 737730 229746 228242 295942 295865 345543 338382 367969 369605 394616 404255 385422 423926 911045 957042 573317 482487 314621 309178 359685 360605 387804 392181 406036 405439 459656 462744 740088 777187 40.25 68.8 1
14:00:00 2023-10-12 365811 361028 92937 90602 137939 143996 142163 139492 121127 117524 120820 122484 140104 139236 393591 424066 1248668 1233566 481594 495959 129894 115640 122618 123834 131902 130005 126260 126698 87563 88751 297275 261409 739507 742883 229033 228437 293511 295579 345301 338655 368230 368651 396988 402517 383045 424522 902739 951970 576096 479413 313445 306257 360988 358508 387912 393606 404996 408706 458543 462095 744946 770222 40.25 68.8 1
14:00:01 2023-10-12 360659 361024 92681 90594 137514 143791 140843 143503 121043 117572 120820 122769 138175 139589 393591 423993 1254347 1244607 478188 495959 129715 115607 125570 123834 131902 130095 126173 126281 87595 88658 296914 260419 737946 742093 230967 227997 293262 297964 346878 337457 368193 369691 394401 401174 385496 424411 907588 956122 574707 481055 312695 308045 360988 358544 387603 392395 405461 409537 459944 462095 734673 772518 40.25 68.8 1
14:00:02 2023-10-12 364934 361028 92809 90602 137753 143882 141399 143412 121043 117606 120820 122516 140086 139395 393904 424029 1245127 1233529 482265 498837 129537 115686 122357 123901 132399 130095 126462 126315 87715 88658 297498 259615 740328 744992 229711 228083 293959 297789 344505 336075 367269 369546 396988 400682 380759 423462 903349 949810 574707 477602 312714 306685 363030 359662 384976 394173 406146 410298 459692 462515 745295 774399 40.25 68.8 1
14:00:03 2023-10-12 359752 361024 92813 90569 137649 143646 141432 143112 121043 117572 120820 122484 140292 139166 394181 424066 1250647 1242838 482204 495959 129715 115906 122610 124247 132348 129978 126339 126563 87531 88593 299197 260494 739372 739987 230563 228207 292334 297789 344988 337362 368568 372716 396952 400682 383319 425464 903769 957474 564985 483281 311801 306789 363030 359626 386713 389702 406146 410298 460017 460730 736907 771350 40.25 68.8 1
14:00:04 2023-10-12 361542 360516 93065 90259 138302 143411 141924 142873 119334 117100 120973 122050 140121 138710 393591 427810 1241490 1230443 484628 499931 129360 115992 125291 124157 131112 130186 125844 126698 87164 88845 299197 263173 736876 744992 229746 228242 292172 297183 348354 335569 367198 369763 396988 400085 383319 423426 903349 952759 568241 482144 314845 309178 363216 359519 385104 393391 406036 411060 459800 462333 741640 772122 40.25 68.8 1
14:00:05 2023-10-12 361672 361019 92941 90569 137956 143799 142163 143146 121211 117606 120732 122689 138358 139424 396567 423957 1254896 1245962 483764 498619 129804 115892 122610 124038 131868 130061 126173 126664 87531 88865 298227 262080 737301 738653 230139 228278 291988 297716 347615 337326 368230 372036 395450 400718 381865 424522 904618 954735 574707 484381 313507 306935 360772 359373 387294 391223 405140 410298 459981 464515 735752 771387 40.25 68.8 1
14:00:06 2023-10-12 363248 360516 92864 90606 137753 143446 141703 143142 121043 117572 120737 122516 140057 139201 394217 425269 1242066 1233566 481474 499663 129626 115799 122357 123834 131902 129970 126173 126630 87563 88569 299197 259834 739100 744464 229746 228278 293155 297500 346878 339338 370252 369582 396592 401138 385496 426941 904856 951009 572354 479754 312714 306257 360988 358544 385411 393570 405874 409031 459225 459334 744464 770258 40.25 68.8 1
14:00:07 2023-10-12 362794 360511 92685 90602 137432 143847 141268 143446 121127 117606 120737 122769 139955 139625 393591 424008 1252495 1234961 478408 498837 129537 115799 122441 124038 131902 130221 126173 126315 87407 88569 296284 261193 740787 742883 230462 227535 294201 295579 345578 334596 367269 369907 395764 402517 383319 423462 905936 944941 572354 482526 313062 306970 360084 360205 384364 391259 404819 408417 463709 459805 737106 776609 40.25 68.8 1
14:00:08 2023-10-12 363575 360520 92937 90474 138137 143446 141661 143142 121245 117554 120973 122283 140184 138710 393038 427169 1244261 1230443 484175 498801 129275 115799 125500 124157 132137 130250 126024 126880 87466 88747 296284 261337 736299 744992 229605 228261 292378 298122 345265 338349 366975 369799 396988 400397 383049 423353 904436 948431 574707 480896 312494 306257 363030 360519 384976 392430 405858 411243 464036 459334 740554 772652 40.25 68.8 1
14:00:09 2023-10-12 360686 361028 92681 90714 137743 144048 140843 143316 121043 117606 120820 122685 139943 139381 393591 427841 1252495 1235321 479804 499726 129537 115720 122291 123834 132125 129970 126226 126281 87499 88691 299197 261225 737650 742357 230497 227764 293994 296807 345578 334561 367234 372036 395800 403119 382237 423426 905295 946982 574707 484551 313952 308851 360699 360461 384293 391081 407301 408886 464723 462623 735568 776075 40.25 68.8 1
14:00:10 2023-10-12 363832 360520 92937 90602 137866 143646 141466 143112 121161 117248 120973 122283 140086 138710 396848 430097 1245492 1231282 486678 498655 129537 116119 122342 124143 131769 130445 126004 126874 87597 88845 296284 261482 737658 743753 229711 228402 293043 297183 345578 335969 367234 369835 397025 402253 382778 423462 902432 948431 572354 477638 312714 306257 363579 360749 385247 392395 405858 411243 463709 459369 740591 772518 40.25 68.8 1
14:00:11 2023-10-12 361672 359680 92681 90569 137749 143747 141432 143412 121043 117606 120737 122516 140052 139395 393591 427841 1251570 1236237 479804 498837 132604 115992 125256 124276 131046 130437 125757 127117 87228 88845 296284 261265 732571 740453 230497 227764 293959 296843 345578 334596 369989 371746 396106 402833 382092 426941 908884 947366 573317 483099 313952 309397 360988 359845 384941 391188 404534 408813 463636 460013 737106 774824 40.25 68.8 1
14:00:12 2023-10-12 363575 360256 93099 90654 138049 140071 142033 139495 119367 117471 120801 122418 138165 138993 395724 427743 1243288 1227818 484321 498547 129541 115892 125395 124090 131745 130255 125878 126880 87407 88784 296284 261518 741169 740184 229033 229218 293511 295901 347422 336582 368820 369835 397061 403686 382508 422721 903990 945645 573317 479754 315516 306789 360988 360857 386441 392430 403776 408742 461948 460694 747173 774824 40.25 68.8 1
14:00:13 2023-10-12 360947 360770 92813 90602 137619 143646 141009 143212 121043 117606 120771 122484 140052 139166 392967 425402 1257914 1237117 479804 498873 129541 115448 122357 123834 131868 129914 126173 126281 87771 89080 296284 261301 739974 737100 229998 228297 294336 295271 346478 338477 367598 369835 396952 402233 381865 423883 910181 953852 573317 480413 313952 306720 359035 360785 387984 392084 406146 405403 460053 463140 740088 774787 40.25 68.8 1
14:00:14 2023-10-12 365963 360770 92893 90602 137432 143681 141432 143212 121077 117606 120855 122516 139955 139166 393003 422765 1250443 1235142 480354 495995 130575 115448 122779 123768 132332 130000 126294 126315 87563 88723 299197 261297 744984 742356 229069 228472 293959 296843 344540 338144 368867 368687 397061 402553 383081 423019 903349 951703 570983 479073 312749 306257 360988 358329 387393 394186 405313 409247 459117 461988 744836 773297 40.25 68.8 1
14:00:15 2023-10-12 360587 361024 92809 90639 137745 143716 141432 143412 121161 117606 120820 122886 139989 139430 393591 424029 1256646 1248480 479336 498583 129898 115733 122441 124109 132232 130015 126192 126563 87803 88715 299197 259834 736977 741039 231216 227837 293226 297753 344540 337126 368230 371709 395656 401035 381936 425464 905295 956871 574707 483318 313062 306292 360988 359373 386461 391259 405140 410298 459981 462095 735231 772247 40.25 68.8 1
14:00:16 2023-10-12 364120 361024 92813 90602 137883 143546 141759 143112 121043 117639 120939 122516 140086 139166 393627 424687 1237939 1228983 485293 498801 129186 115799 125500 123867 131868 130221 125911 126698 87531 88873 296284 261409 736299 744464 229069 227764 293305 297789 343541 335569 366975 369799 396736 399836 383718 426866 903275 948285 573664 481118 314845 309178 363543 359519 384797 392395 405858 410335 460053 462551 743734 771350 40.25 68.8 1
14:00:17 2023-10-12 359499 360520 92681 90507 138056 141477 141756 139495 119416 117505 120836 122418 138165 138931 396285 423957 1252185 1243122 483913 498837 129626 115481 125464 124247 132315 129970 125844 126315 87499 88873 295555 260530 738499 738799 229782 228472 292618 296699 345059 336618 367708 372036 397061 401316 383319 423619 902628 957547 569147 483281 312749 306789 360988 359698 386785 390057 404996 410335 460089 464236 740614 771350 40.25 68.8 1
14:00:18 2023-10-12 364412 360520 92882 90602 137883 143646 141695 143142 121278 117410 120973 122484 140086 138744 393038 427505 1243288 1227818 483258 498837 129448 115833 125500 124157 131868 130255 125878 126908 87228 88784 299197 262779 738698 744831 228857 229077 293369 296210 347559 336476 368709 369655 399234 404467 382778 423390 902628 945645 574707 477566 315516 306789 360988 360857 386713 392288 403454 408454 464693 460730 747210 774824 40.25 68.8 1
14:00:19 2023-10-12 363062 360546 92681 90602 137466 143642 141710 143412 121043 117606 120771 122516 139858 139400 395053 425340 1259703 1237117 479804 499967 129537 115481 125570 123867 131902 130005 126173 126315 87563 88691 299197 261554 737573 740892 229746 228118 294229 295450 346134 338417 367188 369871 396988 401671 381900 423920 907293 951970 573317 480413 314845 306935 358817 359698 387984 390939 405962 409527 459800 464625 740015 774090 40.25 68.8 1
14:00:20 2023-10-12 365811 361024 92681 90760 137466 143917 141299 143551 120960 117836 120569 122886 140018 139660 393627 424638 1250683 1231320 477775 498547 129894 116019 122610 124176 131835 130082 126159 126772 87531 88962 296284 261301 737650 744574 230301 227729 294479 296562 346513 337563 368341 369835 395800 403403 384259 425930 906614 942905 576096 477602 313729 307900 360988 360241 384976 393606 405425 408454 462728 460282 741141 774824 40.25 68.8 1
14:00:21 2023-10-12 361015 361033 92844 90602 137657 143646 141432 143412 121043 117639 120939 122516 139989 139430 393627 424029 1254347 1248192 478940 498837 129715 115720 122441 123867 131902 130005 126260 126315 87715 88691 299197 260419 737495 740623 230533 227729 293520 297789 345059 337634 368893 372036 395800 400999 381936 425544 907776 957844 573317 484235 312842 309397 363030 359483 386605 391630 408461 410298 460017 461771 735752 773810 40.25 68.8 1
14:00:22 2023-10-12 361672 360770 92681 90602 137428 143716 140884 143216 119300 117796 120698 122755 138062 139494 395724 428275 1254896 1235988 479620 498692 129537 115720 125395 124157 131902 130154 126091 126732 87563 88812 300884 261445 753323 744934 230391 228118 293226 296843 345614 335569 366718 372036 396394 403119 382237 423426 906651 948468 573317 483318 311801 307185 360988 360785 386581 391223 405461 409067 462308 459369 736962 777064 40.25 68.8 1
14:00:23 2023-10-12 360581 360516 92937 90602 138240 143677 141897 143042 121161 117248 120973 122451 139892 138744 393904 424066 1250683 1241918 484602 498873 129626 116006 125570 123867 131902 130130 126173 126732 87563 88926 296284 260674 737775 738653 229891 228901 292334 297464 345472 337492 368193 371927 396952 401138 384680 424036 909675 958939 577123 482903 313225 308524 363030 360205 387294 391223 404996 410007 459836 462095 740181 771387 40.25 68.8 1
14:00:24 2023-10-12 363477 360916 92870 90595 137673 143943 141282 139790 119285 117715 120905 122853 140149 139365 393003 428469 1260598 1237080 479804 499542 129810 115699 122357 123834 131868 129970 126052 126315 87563 88901 296284 261445 736481 738653 229069 228048 293638 294963 346341 338382 367708 369799 396952 404539 381865 423883 907899 953852 573317 480340 313952 307114 359287 359662 387912 392048 406146 405439 460017 464479 740181 774787 40.25 68.8 1
14:00:25 2023-10-12 365963 360770 92815 90536 137432 143843 141604 143342 121043 117572 120737 122484 137782 139166 393003 422729 1250443 1235284 482501 498801 130072 115792 122948 124043 132597 129693 126576 126146 87803 88715 296284 260092 747596 744684 229570 228402 292744 296807 344505 337634 369680 369026 396952 403047 383045 423353 903990 952393 569612 479073 314621 306685 360988 358508 386713 394160 405571 409646 459189 461412 742471 771314 40.25 68.8 1
14:00:26 2023-10-12 365192 360767 92681 90727 137419 143922 141974 143481 121010 117999 120820 122853 137782 139625 394980 424603 1250683 1231702 477657 499542 129715 115799 122357 124157 132083 130186 126260 126664 87563 88751 306803 261409 737526 744992 230427 227694 293638 296771 346341 336582 368377 369799 395450 403686 383319 423498 905258 944501 576096 482487 313767 307975 360808 360569 384833 393427 408461 410216 462510 462660 741760 774750 40.25 68.8 1
14:00:27 2023-10-12 363534 361024 92813 90727 137849 143743 141632 143216 121211 117606 120905 123008 138158 139346 396530 428275 1242912 1234834 482121 498619 129894 116253 122610 124209 132083 130095 126260 126664 87595 88926 296284 259762 740808 742700 229069 228402 293852 297090 344988 336311 367269 369799 396988 400682 383958 423426 902395 951155 572354 477602 312714 306685 363543 360169 385518 393606 406146 411534 459981 459978 742727 771897 40.25 68.8 1
14:00:28 2023-10-12 360839 360767 92809 90569 137623 143847 140976 143212 121211 117802 120905 122769 140247 139395 393904 426165 1252458 1236025 479768 498837 129626 115799 122357 124124 131868 130119 126139 126281 87531 88812 296284 261409 747158 742663 230462 227729 294773 296937 348600 339579 370815 369618 395306 403543 384369 428157 908959 944706 568710 478587 312678 308116 360408 360749 387006 394643 406146 405439 464036 460730 745826 776497 40.25 68.8 1
14:00:29 2023-10-12 366337 360767 92897 90551 137711 144245 141365 139561 119450 117634 120801 122788 137939 139132 394181 423659 1245127 1236596 482265 495923 129715 115799 122357 123867 132490 129866 126260 126315 87531 88658 299197 259397 741309 742627 229711 228083 293717 297753 343471 336075 367234 369605 396988 400682 381900 423462 903349 948526 576096 477566 312714 306608 363030 359373 385518 393570 406146 410298 459944 459334 742727 771462 40.25 68.8 1
14:00:30 2023-10-12 360835 360770 92681 90569 137432 143847 141301 143412 121127 117802 120820 122853 137878 139395 393591 427671 1251570 1236237 479804 498801 129626 115799 122534 124157 132490 130159 126440 126758 87771 88865 300424 261301 735223 743937 230356 227554 293567 296383 348354 337054 367787 369763 395485 404039 384406 426264 906942 944685 572354 479606 313952 308116 360952 360713 385554 394714 405425 407805 463381 460013 742427 774787 40.25 68.8 1
14:00:31 2023-10-12 363026 360767 92681 90727 137849 143847 141432 143412 121093 117768 120737 122886 140052 139625 393591 423957 1257021 1246416 479373 498801 129894 115833 122610 124124 132299 130095 126609 126315 87747 88751 302168 259834 746490 745760 231029 227535 294201 296937 345023 338108 366131 372000 395485 402199 383045 423353 903695 956122 572354 483245 313952 310273 362849 359881 387767 392886 405389 410116 462931 462962 735568 774399 40.25 68.8 1
14:00:32 2023-10-12 360947 361024 92681 90602 137623 143847 141432 143481 121127 117687 120905 122886 140052 139528 396530 427223 1254785 1238362 481469 499396 129894 115926 122525 124143 132199 130047 126623 126664 87715 88845 299197 261445 739849 742700 230821 228242 294407 296203 346584 337443 368117 372266 395800 403403 380724 423462 906577 944238 580266 483245 313729 307185 360988 360749 384941 392395 405461 409067 459656 460013 737916 774249 40.25 68.8 1
14:00:33 2023-10-12 359752 360767 92873 90569 138109 143747 141759 143412 121245 117606 120939 122685 140149 139166 393904 424066 1250683 1244607 483569 495959 129715 115833 122441 124038 132174 130186 126294 126664 87595 88691 299677 260638 737550 738653 231054 228437 293511 297356 345543 339338 369165 373434 396772 401031 384950 426297 907551 957917 572354 484541 314845 308198 363030 360205 387603 391223 407769 411388 459584 462744 737393 772481 40.25 68.8 1
14:00:34 2023-10-12 360681 360808 92897 90687 137834 140304 141594 139919 119120 117864 120801 122956 137939 139451 396285 427937 1252458 1237117 479804 495670 129898 116086 122525 124209 132117 130221 126260 126846 87835 88845 296891 261445 739475 740417 230856 228083 294407 297261 346584 335569 367269 372825 396358 403686 382778 423462 907256 947019 578533 484002 311801 309798 360988 360749 385247 392084 405140 409646 463746 460013 737953 774860 40.25 68.8 1
14:00:35 2023-10-12 359752 360763 92941 90650 138071 143681 141857 143342 121245 117606 120973 122769 140281 139035 394253 424066 1252458 1244607 483979 498801 129719 115799 122357 124242 132265 130095 126260 126698 87803 88958 296284 260973 739122 737100 230391 228651 293127 297572 347861 337966 369239 372384 396358 401316 382436 423353 909067 957474 576096 484724 313507 307185 363691 359772 387603 392395 405461 410335 461434 462130 735752 773222 40.25 68.8 1
14:00:36 2023-10-12 363202 360880 92874 90569 137719 143917 141432 143351 121043 117763 120801 122853 137973 139395 393003 424638 1254004 1235321 479532 499542 129626 115720 122207 123867 131902 130095 126052 126315 87499 88691 296284 261445 738250 742993 230462 227764 294407 296807 345578 335534 367269 372820 396358 403119 382778 423426 906614 946198 574707 481055 313507 307650 360988 360749 384364 393258 405461 409031 459656 459334 740181 774399 40.25 68.8 1
14:00:37 2023-10-12 360609 361024 92809 90569 137866 143808 141516 143212 121161 117606 120939 122853 139955 139395 393904 424029 1253855 1249523 481994 498510 129804 115892 122787 124176 132415 130082 126125 126563 87803 88747 299197 260602 740453 738653 231216 228191 292780 297753 345023 337634 366095 372825 396808 401316 382472 423317 905258 956085 574707 484308 313507 306935 363030 359662 387294 391223 405176 410916 459981 462095 735318 771350 40.25 68.8 1
14:00:38 2023-10-12 364089 360770 92873 90569 137892 143612 141809 142942 121211 117606 120939 122769 140052 139395 393627 425269 1240573 1229954 486566 498837 129537 115799 125447 124124 131868 130005 126191 126698 87531 88845 296284 261373 733755 742883 229952 228083 293511 297392 344540 336040 367269 369835 396385 400678 383951 427815 902283 950336 564145 481118 314808 309178 364057 360025 385068 392074 406146 411206 460017 462515 744909 771897 40.25 68.8 1
14:00:39 2023-10-12 360609 360516 92873 90507 138116 139974 141756 139624 119582 117566 120836 122385 138151 139027 394073 423957 1252185 1243262 484602 495995 129541 115799 122357 124247 132232 130061 126139 126315 87531 88569 296284 260897 736928 735539 229534 228472 294279 297716 345578 336618 367708 372036 397061 401316 381329 424221 902628 960297 568626 482562 313189 306789 360988 360169 387294 390639 404996 410298 460053 462779 741141 771934 40.25 68.8 1
14:00:40 2023-10-12 363016 360763 92685 90569 137840 143747 141432 143342 119413 117410 121008 122484 140086 138710 393003 427263 1244818 1224293 483222 499578 129275 115833 125500 124038 131745 130095 125878 126698 87196 88845 296284 261518 733203 741319 230053 228936 291783 297897 349838 336205 369276 369655 396916 401102 382903 426112 902708 947019 584262 482487 313952 306789 363911 360821 385554 392109 406110 411534 464693 462515 740554 773615 40.25 68.8 1
14:00:41 2023-10-12 362186 359856 92870 90438 137903 143707 141823 143142 121211 117214 120939 122367 140086 138923 393591 424066 1249760 1238212 485218 495850 129537 115640 125500 123834 131902 130005 126052 126698 87531 88751 299197 262169 738024 737391 229069 228988 292334 297261 345578 337126 367188 369871 397061 402517 380759 423282 903990 960297 571927 480413 313666 306789 360699 360495 387984 391188 404672 410298 462691 465282 738170 771934 40.25 68.8 1
14:00:42 2023-10-12 363975 360013 92681 90602 137753 143917 141009 143212 121245 117639 120855 122516 139989 139035 393038 426535 1245127 1224256 481785 499761 129715 116019 122525 124366 131835 130082 126038 126913 87531 88747 296284 261373 734247 742847 229069 229671 293511 295579 347701 339579 369276 369835 399689 403686 382778 426489 905005 947019 572354 477638 314658 305759 360988 360893 386749 392466 404115 409646 465350 460730 747210 774787 40.25 68.8 1
14:00:43 2023-10-12 364791 360772 92931 90569 137714 143646 141432 143212 119300 117667 120939 122516 139892 139201 393038 424066 1249555 1233566 481409 499663 130035 115720 122408 123867 131868 129970 126052 126839 87379 88784 293425 261041 739669 742883 229069 228472 293959 296031 345614 338690 368230 368687 396470 403119 383081 424522 902432 951970 572354 479073 313189 306257 360988 358616 387984 394160 405283 409067 459225 464588 745511 770222 40.25 68.8 1
14:00:44 2023-10-12 366222 361024 92681 90602 137432 143952 141009 143446 121043 117796 120698 123126 137836 140008 395724 427369 1254896 1231208 478188 500102 129715 115799 122357 124242 131868 130221 126052 126671 87771 88751 296284 261288 738000 743374 229998 227729 295343 295371 348354 337126 366095 368615 396394 404539 383319 423019 905258 945681 574707 478395 312714 307185 359541 360749 386713 394160 406146 407805 463709 464588 742801 774824 40.25 68.8 1
14:00:45 2023-10-12 362989 360763 92621 90918 137604 144154 140812 140441 121010 118032 120416 123206 137591 139987 393003 423397 1258948 1240645 476944 498569 129719 115448 122610 123834 132299 129789 126260 126658 87627 88691 296284 259870 745662 738284 229746 227484 295057 296973 347369 338548 368193 369727 396578 404467 385496 424411 911083 956085 574707 480377 312749 308116 360084 359086 387876 392395 406146 405475 459692 463358 737990 773651 40.25 68.7 1
14:00:46 2023-10-12 364746 360992 92806 90753 137823 144202 142262 139946 119285 117864 120767 122886 140045 139483 393038 424008 1254896 1233492 479087 500089 129715 116052 122610 124124 131902 130130 126260 126664 87531 88751 299197 261445 737526 743937 230497 227729 294443 296843 346341 336075 368081 369907 395804 403403 381329 423534 907293 942905 576096 481092 313507 307900 360988 360749 384976 393606 405497 409067 463709 459697 740088 774361 40.25 68.8 1
14:00:47 2023-10-12 360875 360510 92937 90602 137969 144097 141967 143555 121245 117606 120939 122516 140155 139253 393627 424066 1254347 1246416 480753 498837 129804 115720 122694 124280 132199 129978 126091 126597 87743 88747 299197 261893 737946 738507 231074 228102 293226 297716 345059 337634 366167 372870 396844 401281 381865 423055 905295 958597 574707 484038 313507 306970 362885 359662 387330 391259 405461 411243 460053 464552 735752 771387 40.25 68.8 1
14:00:48 2023-10-12 361929 360776 92809 90602 137834 140071 141009 143412 121161 117581 120939 122722 137973 139166 393038 427805 1252495 1237117 479804 499578 132673 115992 125360 124242 131112 130221 125878 126698 87531 88691 299197 261041 730638 742883 230533 227729 293262 295722 345578 338073 367305 372036 395800 403119 383319 423462 909296 945645 570537 483862 313729 307685 360988 360555 384941 392395 404891 409067 464036 460013 736957 775014 40.25 68.8 1
14:00:49 2023-10-12 360295 361024 92873 90602 138109 143895 141799 143116 121278 117639 120973 122516 138289 139146 396567 423849 1252222 1244186 484565 499726 129804 115733 122525 124143 132199 129789 126139 126315 87563 88723 296284 260311 738194 736095 231216 227764 293546 297176 346878 337670 365874 369871 395207 401352 383045 422721 906651 956158 574707 483518 313062 309834 360988 359409 387912 392430 405533 409682 458255 462130 733670 772011 40.25 68.7 1
14:00:50 2023-10-12 364089 360510 92681 90569 137466 143712 141432 143412 121077 117606 120855 122516 140052 139171 393627 424029 1245090 1233529 481853 498837 129364 115448 125395 123834 132302 130039 126173 126698 87595 88784 300424 259870 742147 742627 229782 228472 294692 297789 347861 337385 370326 369510 396880 401174 382974 427585 910669 952393 577486 479754 312933 306900 360988 358544 385590 393909 406110 409646 459981 460371 746432 773847 40.25 68.8 1
14:00:51 2023-10-12 361524 359935 92995 90654 138049 144022 142360 139363 119450 117505 120836 122788 138134 139339 393904 424066 1250683 1242875 483690 500284 129715 115799 122441 124038 131935 130082 126192 126315 87563 88784 297275 260638 742710 737391 230533 228278 292653 297897 345578 339098 366131 372825 397061 401316 381900 423055 903769 957511 574707 483318 312494 306008 363030 359881 387366 390914 403929 410916 460089 461771 739563 771387 40.25 68.8 1
14:00:52 2023-10-12 363062 360516 92937 90445 138452 143029 142360 143108 121446 117214 121008 122082 140206 138556 393988 427169 1241490 1231320 485351 499931 129651 116026 125430 124276 131868 130255 126057 126914 87706 88958 297275 261337 731351 744992 229998 228651 293106 297644 346199 336169 367234 369871 397061 401031 383101 426941 902708 948468 574707 477638 315292 308379 363579 360821 385590 392466 406146 411920 464036 459369 740591 773651 40.25 68.8 1
14:00:53 2023-10-12 360115 361024 92809 90445 138101 143446 141759 139495 119450 117214 120939 122399 140086 138710 396576 426392 1250443 1238320 484947 495995 130332 115720 122357 123901 131902 130130 126173 126348 87651 88569 296284 260638 737775 738653 229621 228827 292108 296243 345578 337362 366928 369907 397061 403422 380759 423282 904361 957584 573317 481128 313702 305759 360988 360495 387948 391259 404709 410371 462728 463501 738170 772518 40.25 68.7 1
14:00:54 2023-10-12 363021 360008 92809 90635 137787 143716 141432 143212 121077 117639 120973 122516 140086 139070 393074 430097 1248229 1232220 486678 495850 129537 115926 122207 124347 132069 130082 126038 126948 87228 88812 296284 261554 732698 741844 229998 227764 292342 297789 346620 336346 369202 369871 399307 401352 382778 423390 902432 945681 574707 477638 312749 306789 363066 360893 385590 392466 404996 411243 461984 460013 744198 773773 40.25 68.8 1
14:00:55 2023-10-12 360911 360004 92844 90628 137995 143799 142163 143116 121161 117524 120973 122484 140049 138805 393940 424066 1248668 1240645 483258 498837 129537 115833 125570 124038 131902 130039 125878 126315 87228 88569 299197 260638 736804 738690 229069 228827 293511 297297 345614 338144 367437 369835 397061 402553 380795 423282 903990 957547 565499 477602 313738 305794 360988 360495 388020 392395 404709 410298 462728 463537 740298 772555 40.25 68.7 1
14:00:56 2023-10-12 364864 360008 92804 90691 137733 140044 141790 139753 119120 117667 120801 122788 138042 139313 395724 428881 1248557 1224256 477580 498873 129537 115640 122525 124366 131868 130186 125878 126315 87260 88958 296284 261518 736779 742700 228838 228472 294229 295937 346655 337126 366718 368687 397025 404539 383319 422757 905295 948431 575749 478395 315292 307220 359901 360785 386749 394437 404996 407841 464036 462478 746077 774860 40.25 68.7 1
14:00:57 2023-10-12 363062 361024 92687 90822 137263 144140 140612 140242 120876 117917 120569 122919 137805 139747 392727 424029 1259877 1241036 476643 495995 129894 115481 122441 123801 132117 129824 126294 126315 87595 88537 296284 260422 743990 741819 230033 227624 295236 296419 344952 338239 368709 369691 395028 403403 383081 424559 907972 959277 575749 480340 313952 308186 360988 359662 387804 392430 405497 407805 459981 462779 735789 772555 40.25 68.8 1
14:00:58 2023-10-12 363725 360875 92772 90720 137668 140044 141268 139757 121177 117802 120702 123093 137939 139590 392967 423973 1252222 1233559 478261 499931 129715 115799 122441 124209 131902 130119 126173 126664 87531 88658 296284 261373 739475 749182 230427 227729 294407 296771 345578 336547 368377 369835 395764 403686 383862 425893 906541 945609 580440 480340 313989 307865 360988 360713 386581 393258 405461 408706 463345 459334 740088 776475 40.25 68.7 1
14:00:59 2023-10-12 360835 360774 92681 90507 137814 143847 141628 143342 121211 117572 120939 122821 140247 139166 393591 423993 1252495 1245849 480799 498510 130443 116160 122610 124143 132232 130082 126159 126738 87771 89105 299197 260458 738522 738799 231180 228437 292405 297464 347861 337563 368752 372000 395764 400995 383554 425427 906577 956122 574707 483245 313507 307615 360988 359590 387294 392395 405497 410262 459944 462095 734770 771350 40.25 68.7 1
14:01:00 2023-10-12 360875 361024 92681 90694 137623 144342 141561 143412 121093 117802 120905 122886 137591 139166 393003 427067 1250647 1236200 479768 498801 129715 116006 122441 124209 132299 130221 126085 126664 87563 88926 296284 261189 746445 742357 230497 227764 294165 296239 346098 335534 367234 372036 396952 403403 382509 423390 907899 947652 573317 483281 311801 307185 360988 360785 385518 391188 404819 409646 462633 460300 735752 776475 40.25 68.7 1
14:01:01 2023-10-12 360542 360516 92949 90541 138075 143791 141756 139462 119582 117729 121103 122418 138165 138993 396285 426356 1252148 1245797 485218 495923 129804 115799 122324 123867 132133 130552 126192 126664 87499 88845 293425 261041 741539 740513 230139 228827 292618 296448 345578 337090 367414 372036 399307 402163 381294 424522 905005 960027 573317 482903 313630 306789 363030 360713 387682 391188 405571 410335 462655 463104 741141 772481 40.25 68.7 1
14:01:02 2023-10-12 360839 361024 92811 90569 137719 143847 141399 143412 121211 117802 120939 122769 138111 139166 393003 427267 1254310 1238879 481169 498801 129541 115799 122357 124124 131902 130221 125844 126664 87196 88812 296284 263441 730418 740513 230104 228242 293923 297687 347666 336582 368009 372036 396988 403686 382201 424522 905258 950885 571927 482526 312714 306900 360988 362935 387646 391223 404213 409970 465204 465282 739210 776879 40.25 68.7 1
14:01:03 2023-10-12 363995 360336 93032 90591 138002 144026 142360 139657 119450 117538 120939 122484 140015 138788 396212 426392 1250443 1237117 484602 498801 129899 115720 122441 124124 131902 130095 126260 126664 87563 88995 294434 261005 737650 740783 229033 228988 293475 297477 345578 338655 367188 369763 397061 402517 384588 423883 904436 957547 566870 479754 315741 306644 360988 360713 388020 393294 404996 409972 463345 465209 742764 772518 40.25 68.7 1
14:01:04 2023-10-12 365927 360520 92811 90569 137514 143943 141967 143616 121211 117768 120820 122853 137801 139443 392967 425273 1248668 1226593 479804 499931 129804 115906 122610 124452 132166 130566 126159 126772 87651 88901 297275 261301 737277 746836 228892 228402 294443 296850 346620 337362 368833 368507 396952 404539 383319 425766 907663 948126 574707 478395 313225 307185 360662 360785 387646 394714 405858 407805 464036 462095 743854 774824 40.25 68.7 1
14:01:05 2023-10-12 363761 359649 92870 90657 137900 144097 141967 143516 121211 117763 120836 122853 140121 139232 393315 422693 1245127 1234260 481816 495959 129626 115607 122441 123867 131902 130084 126260 126315 87563 88658 297275 258997 739475 744808 229746 228437 293297 297897 344505 336582 367269 369835 397025 401281 381900 423462 904436 952502 568241 477566 313189 307185 363030 359626 387129 394160 406146 411534 459944 460013 742764 773615 40.25 68.8 1
14:01:06 2023-10-12 360871 360765 92676 90569 137526 143992 142163 143516 121127 117802 120698 123093 138144 139455 396285 427332 1254896 1237479 479620 499749 129894 116220 122441 124209 132208 130221 126260 126664 87771 88893 297275 261189 737775 742357 230533 228191 293603 297687 346341 335534 367269 372036 396952 403403 383051 423426 907850 945645 570537 483208 313952 307185 360988 360749 385247 391808 405104 409031 462957 460013 736042 774824 40.25 68.7 1
14:01:07 2023-10-12 363538 359972 92937 90288 138201 143511 141924 143142 121446 117410 120973 122484 140086 138710 393868 426200 1242066 1233529 483151 495959 129626 116006 122357 124242 131868 130186 126052 126698 87531 88958 299197 260419 749593 744464 229711 228083 292334 297789 345301 336040 367234 369799 397025 401281 381032 423426 903990 950482 576096 477602 312714 306720 364093 360749 385554 393570 406146 412154 463709 460694 744305 774361 40.25 68.7 1
14:01:08 2023-10-12 362433 360481 92874 90753 137711 144048 141365 139820 119367 117830 120767 122956 137878 139361 393003 428068 1253613 1237177 479390 499505 129626 115799 122441 124366 132315 130245 126173 126315 87563 88691 296284 261189 740056 743149 230533 228242 294407 296239 346584 335534 368045 372561 396673 403403 383319 423498 907293 948395 572354 483281 313952 307185 360988 360749 387404 392395 405461 409067 465021 460371 737393 776791 40.25 68.7 1
14:01:09 2023-10-12 359752 360510 92809 90507 138109 143642 141628 143142 121245 117606 120973 122484 140086 139039 393038 424066 1250647 1243679 483913 495959 129537 115720 122441 124071 132166 129943 126057 126671 87771 88929 296284 260861 740557 739461 230320 228972 292886 297038 345578 337599 365068 372825 399089 402020 384134 424522 905005 959581 575228 483135 313189 306187 363030 360459 387912 391188 405571 411497 462691 462059 740088 772481 40.25 68.7 1
14:01:10 2023-10-12 362702 360516 92873 90727 138468 140083 141790 143412 121295 117802 120939 122853 138158 139353 393003 427894 1254347 1234722 481169 500320 129364 115992 125500 124242 131745 130437 125844 126908 87164 89027 297213 263441 729862 741832 230462 228242 293959 296807 347142 335569 365838 372561 396988 403403 382509 423019 906614 950446 565499 483281 312494 307150 360988 362935 386713 391498 404855 409646 463318 460694 736833 776512 40.25 68.7 1
14:01:11 2023-10-12 360255 360516 92961 90569 137969 143799 142360 143142 121278 117491 120939 122451 140129 138980 396249 423849 1253613 1244492 484183 498692 129894 115892 122610 124314 132448 130196 126226 126315 87499 88537 299197 262169 738273 740892 230427 228632 292618 297009 345472 337599 366131 373088 397061 401352 381329 425464 904618 959991 567757 483281 313189 306008 363030 360495 387321 391188 406146 410916 462691 462478 737953 772210 40.25 68.7 1
14:01:12 2023-10-12 360695 361010 92878 90602 137840 143847 141604 143412 121194 117802 120820 122718 140052 139395 393591 427841 1254310 1237404 479768 498837 129360 116026 125500 124480 131654 130796 125844 127361 87131 89092 298461 262924 729091 742883 230462 228083 294201 295995 346584 336040 368568 372825 397025 403686 382237 423390 906614 948162 573317 483281 311801 307185 360988 360857 385852 391223 404249 409646 463283 459841 735789 776791 40.25 68.7 1
14:01:13 2023-10-12 361913 360232 92931 90654 138060 143943 141823 139462 119367 117471 120836 122586 138131 138993 395724 424066 1251332 1240056 484947 495706 129810 115686 122441 123867 132083 130095 126057 126563 87439 88840 296284 261005 737775 738653 229711 228988 293064 296483 345578 336618 367188 369907 399307 402517 381638 423246 903718 958903 570983 481468 313702 305759 360988 360749 387984 391223 404709 410298 462655 463465 741668 771350 40.25 68.7 1
14:01:14 2023-10-12 360911 360763 92681 90569 137623 143681 141432 140093 121245 117802 120939 122685 140018 139395 393003 429415 1257914 1237117 481169 498837 129541 115720 122357 124038 131902 130005 126260 126698 87531 88691 296284 261518 750226 736132 230104 228278 295522 295579 347666 338655 367708 369907 397025 402830 383064 424522 907936 951970 576096 481092 313189 310004 360120 360533 387731 392109 407012 407696 464328 463358 739954 774639 40.25 68.7 1
14:01:15 2023-10-12 366337 360340 92870 90448 137849 143716 141745 143699 119616 117782 120905 122685 140057 139166 393038 423813 1247070 1233566 481517 498801 129809 115481 122441 123867 131902 130221 126173 126664 87563 88691 309726 261041 740473 739930 229033 228472 294697 297261 345614 338726 368230 369569 397061 403403 383081 424522 903990 955582 576096 479073 313702 308415 360988 359662 388020 394714 405571 409972 459944 463501 747321 772048 40.25 68.7 1
14:01:16 2023-10-12 365968 361024 92681 90822 137398 144154 140976 140305 121077 117999 120737 123088 137919 139528 393003 426174 1253613 1228946 479620 498692 129715 115892 122525 124143 132199 130047 126159 126772 87651 88812 299806 261445 738351 743338 229499 228546 295271 297059 346655 337362 366167 368543 396988 404255 383319 423353 905080 947055 574707 479073 312749 310053 360952 360821 387603 394714 406146 407805 463382 462095 744946 774824 40.25 68.8 1
14:01:17 2023-10-12 364934 360516 92681 90786 137986 143839 142163 139853 121211 117606 120939 122685 140058 139258 393003 421146 1245127 1233529 481853 495959 129715 115448 122525 123867 132332 130255 126294 126281 87595 88569 296914 258997 757847 742883 229746 228242 293959 297897 343541 336618 367822 369835 397025 400963 382776 423462 905080 951155 576096 479606 313189 309798 363030 359373 385590 393606 406146 410262 459620 460013 742801 771387 40.25 68.7 1
14:01:18 2023-10-12 360907 360516 92685 90509 137920 140141 141427 139946 119416 117864 120836 122989 138038 139577 395724 427031 1254004 1235284 479532 498837 129715 115833 122779 124242 132174 130061 126085 126698 87531 88804 297275 261409 740557 742883 230497 227764 294407 297687 346098 335569 367822 372820 396394 403403 383319 423498 907256 944965 574707 480377 311765 308151 360988 360785 385554 394160 405497 409031 462401 460371 741141 774399 40.25 68.7 1
14:01:19 2023-10-12 364640 360507 92685 90573 137840 143716 141466 143412 121245 117802 120973 122769 139892 139166 393038 423361 1245127 1233529 480765 495995 129537 115799 122441 124071 131902 129970 126495 126315 87595 88691 298461 259033 736536 743937 229746 228472 294201 296239 343541 337634 367269 369510 397061 402517 383116 423462 904361 951828 572354 479754 313189 306720 360988 359121 386713 394271 405962 410007 459656 461953 744799 773297 40.25 68.7 1
14:01:20 2023-10-12 363979 360920 92806 90753 137581 144149 141399 143412 121077 117883 120737 122886 137966 140213 393003 426465 1250683 1234260 477886 498837 129537 115607 122441 124124 131902 130095 126085 126698 87531 88691 298829 261005 737650 742883 230497 227764 294443 296275 346620 336311 368377 372036 396988 403686 381632 425930 907936 944941 570983 481808 313729 309324 360988 360785 384976 393329 405497 409067 459692 460013 740088 774824 40.25 68.7 1
14:01:21 2023-10-12 360871 360516 92681 90573 137753 143681 141432 143212 121111 117802 120939 122769 140194 139166 393627 424029 1252532 1245530 482736 495706 130072 116019 122948 124176 132265 130082 126548 126563 87743 88747 296284 260494 737697 738617 231425 228278 293511 297248 345472 338108 366646 373088 397061 402199 384950 423353 905295 954735 564145 483318 313952 306935 363030 359662 387912 390903 405497 411534 460053 462095 735752 771934 40.25 68.7 1
14:01:22 2023-10-12 363062 361024 92809 90760 137843 143935 141967 139850 121278 117836 120939 122886 140019 139602 393003 422787 1250683 1233566 479464 500052 129626 115799 122441 124157 131902 130221 126085 126664 87499 88784 299197 261041 737650 742883 230533 227764 294443 296807 346098 336075 368117 372036 396434 403686 381597 423498 907972 944941 565499 482562 311765 307900 360988 360785 384976 392430 405533 409067 463709 459773 737990 774787 40.25 68.8 1
14:01:23 2023-10-12 360327 360516 92937 90727 137973 143996 142163 139850 119450 117763 120732 122924 138234 139348 395724 423921 1255789 1247741 483039 498655 129715 115799 122441 124157 132208 130285 126159 126698 87563 88812 299197 261893 737674 737949 230856 228437 293305 297789 347861 337634 366167 372036 395800 401352 382776 423353 905295 955446 574707 483318 313062 307685 362849 359662 387948 393570 405533 410335 459981 464588 735231 771934 40.25 68.8 1
14:01:24 2023-10-12 363868 360520 92681 90760 137432 143852 141009 143412 121077 118178 120855 122919 139858 139660 392727 424256 1253613 1229567 478069 499967 129453 115753 122357 123867 131935 130130 126173 126698 87347 88691 299197 261225 735711 742700 229782 227764 295522 296807 346377 337882 367269 369502 395836 403686 381597 423498 905025 944685 572354 479754 311801 308151 360988 360821 386785 394714 405461 408742 463782 463932 743144 777717 40.25 68.8 1
14:01:25 2023-10-12 364254 360956 92775 90786 138226 144144 141561 139986 119367 117898 120939 122886 138049 140128 393591 423705 1258808 1244568 477657 501186 130076 115733 122525 123867 132299 129970 126327 126630 87563 88569 299197 259651 738442 738325 230856 227506 294692 297789 345023 337634 366131 372036 395512 401388 382776 423353 906651 956834 574707 483245 313062 308151 360988 359662 387912 393606 405304 410335 460017 462130 735268 772518 40.25 68.8 1
14:01:26 2023-10-12 360331 360516 92676 90602 137466 143817 141432 143412 121161 117639 120939 122802 139955 139166 393038 427241 1252495 1236237 479804 498569 132638 115833 125291 124242 131654 130255 126052 126839 87531 88723 296284 261225 744796 742357 230533 228213 294443 297477 346620 336075 368117 372036 396664 403686 383319 423498 906614 948674 573317 485242 313952 308010 360916 360641 385411 392288 405123 409826 464583 463313 737916 774824 40.25 68.7 1
14:01:27 2023-10-12 360902 360516 92931 90504 137961 143799 142163 143316 121245 117639 120870 122516 140053 139143 393627 424066 1253613 1246416 478903 498837 129715 115753 122441 124247 132308 130221 126173 126315 87563 88569 296284 259834 738114 738690 231054 227799 293546 297789 345059 338144 366167 372825 396709 401352 383045 423390 905295 954772 574707 484381 313507 307185 363030 359698 387912 392430 405497 411571 460017 462095 735794 772518 40.25 68.7 1
14:01:28 2023-10-12 363861 360520 92809 90760 137849 143716 141432 143212 121194 117606 120973 122924 137870 139381 396249 427671 1242949 1233635 481705 499870 129894 116006 122610 124124 132174 130095 126085 126630 87563 88958 301160 259215 752416 743937 229782 228603 293155 297789 344540 336346 367822 369871 396772 400999 381597 423498 903990 950482 576096 477602 312749 307150 363836 359698 385590 393606 403984 412190 460053 460730 740298 771934 40.25 68.7 1
14:01:29 2023-10-12 363062 361019 92809 90635 137653 143716 141432 143481 121077 117917 120939 122919 139955 139430 392762 422765 1257914 1246416 477996 500089 129719 115640 122525 124124 132299 130221 126294 126664 87595 88751 296284 259834 738793 738325 231216 227376 294201 297789 345059 337670 366131 372036 396542 402517 383045 423353 906651 957547 566870 483318 313062 307685 360988 359698 387948 392466 405497 410298 459981 464090 733633 774361 40.25 68.7 1
14:01:31 2023-10-12 364773 360228 92802 90628 137741 144285 141386 139757 119450 117782 120836 122989 137978 139361 393627 424066 1244207 1234722 484602 498801 129364 115799 125535 124473 132141 130117 126173 126732 87531 88845 296284 261423 739058 739192 229782 228827 294236 297789 344540 336653 368117 369871 397061 401316 382508 423498 902664 951155 569612 477566 313225 307185 363030 359373 385590 394160 406146 411243 460017 460049 742837 770295 40.25 68.7 1
14:01:32 2023-10-12 359210 360763 92937 90602 138330 143791 142262 143112 121312 117606 120973 122516 140092 139148 393038 424066 1252532 1242838 483913 499578 129626 115833 122441 124354 131935 130221 126294 126732 87531 88845 299197 261423 737650 738131 230301 228827 292653 297789 345614 337634 365874 372825 399307 402234 381900 425914 902664 958939 581704 483281 315741 308488 363727 360497 387767 391117 406110 411752 462546 464406 739941 774399 40.25 68.7 1
14:01:33 2023-10-12 362699 359941 92937 90536 138161 143795 142754 139750 121379 117457 120973 122451 140341 138941 395724 427098 1242333 1231320 484628 499663 129679 115992 122357 124414 131902 130528 126139 127321 87407 88845 299197 261482 733704 744574 230068 228437 292582 297789 347107 336547 367269 369871 399595 402481 383319 423462 903990 948395 574707 477638 313189 306222 364093 360821 386677 393570 406146 412154 465350 460499 742202 773615 40.25 68.7 1
14:01:34 2023-10-12 360614 360774 92681 90727 137849 144118 141432 143412 121412 117883 120939 122853 140052 139395 396212 430706 1257504 1238362 481021 498655 129537 116119 122309 124552 131802 130697 125883 127083 87196 88877 299197 263436 735388 740344 230785 228367 293226 297225 347861 339098 368788 372000 396637 403686 381865 425930 907899 944238 573317 482489 313729 307650 360591 360749 385518 393534 405497 409935 464036 462478 737953 774750 40.25 68.7 1
14:01:35 2023-10-12 363832 360223 93130 90259 138302 143511 141890 143042 121446 117750 121008 122484 138145 138710 392967 426200 1240719 1230828 483876 498801 129541 115799 122357 124242 131902 130186 126139 126664 87563 88751 296284 260602 751966 744992 230104 228792 294372 297897 344505 337882 368341 369835 397061 401316 383009 423498 906741 952502 569612 477566 313189 307150 363030 359337 385554 394160 406146 411534 459981 460730 743854 771897 40.25 68.7 1
14:01:36 2023-10-12 360515 361024 92769 90654 138112 140237 141427 139753 119450 117864 120836 122989 138016 139638 396005 426994 1252222 1235321 478652 495670 129894 115892 122525 124209 131902 130186 126139 126698 87678 88747 297275 261189 739453 741832 230497 228251 294165 297897 346341 335534 368081 372561 396952 403686 383319 423498 908495 947688 573317 485177 313952 307185 360988 360785 385518 392430 409005 410262 462597 460694 736833 774824 40.25 68.7 1
14:01:37 2023-10-12 364052 360510 92809 90569 137849 143712 141661 143412 121278 117802 120939 122886 140018 139442 393038 423993 1245090 1233529 481853 499251 129626 115799 122525 124242 131902 130186 126260 126315 87595 88751 299197 259580 740808 742700 230104 228831 293191 297613 344988 336582 368341 369835 397061 401281 381865 423498 903990 951155 568241 482107 313225 307185 363800 360169 385303 394186 405667 412152 459836 463641 744407 774399 40.25 68.7 1
14:01:38 2023-10-12 360695 360731 92934 90720 137660 144048 141432 143481 121211 118104 120732 123126 138145 139458 392691 426465 1252422 1238362 479804 498837 129626 115799 122610 124242 132299 130186 126260 126908 87563 88812 299197 261445 739725 742883 231018 228437 293674 297507 346620 337100 367269 372825 396988 403686 383319 423498 908989 946982 574707 483245 313952 307650 360988 360785 385518 392395 405461 409935 465350 460694 736902 774824 40.25 68.7 1
14:01:39 2023-10-12 363827 360470 92941 90569 138075 143694 141890 143212 121245 117606 120939 122886 140247 139395 393038 425099 1242066 1233492 481853 495959 129630 115799 122357 124124 131902 130186 126260 126698 87563 88658 299197 259834 741723 742627 230104 228472 293959 297789 345023 338619 368305 369871 397061 400678 384531 428730 904819 951009 576096 481802 314845 309397 364057 360280 385411 393981 406146 411534 462655 460694 745295 774399 40.25 68.7 1
14:01:40 2023-10-12 360803 360767 92681 90727 137845 140174 141649 143412 121245 117883 120939 122886 140052 139395 393003 427671 1252495 1237117 479804 498801 129453 115799 122441 124157 132117 130186 126173 126698 87597 88751 297498 261409 745505 742883 230856 227729 294407 296807 346620 336075 368377 372036 396952 403686 381865 425930 907936 944941 566870 483174 313729 307650 360988 360785 385247 393570 405461 409646 464036 460336 737990 774787 40.25 68.7 1
14:01:41 2023-10-12 359788 360699 92873 90602 138191 143843 142754 139946 119699 117796 121069 122956 138234 139330 396285 423885 1255789 1247741 482316 498801 129715 115799 125570 124242 132381 130047 126260 126664 87531 88812 299197 260236 744092 738653 231216 228437 293511 297392 345578 338071 366682 373616 397061 401352 382472 423390 907256 954735 576096 484896 311765 307185 363030 360483 387876 391808 405497 412154 462655 462744 735752 770876 40.25 68.7 1
14:01:42 2023-10-12 365709 360438 92681 90822 137424 144110 141399 140278 121043 118032 120737 123121 137919 139625 393591 424603 1250647 1230443 477657 498764 129715 115799 122357 124124 132518 130186 126260 126698 87595 88812 293425 261409 741058 744464 230265 227764 295307 295614 346620 337599 368377 369799 396358 404539 381900 425930 906376 942905 580266 479754 313952 310273 360988 360425 386713 394714 405461 412016 463782 463896 745295 774676 40.25 68.7 1
14:01:43 2023-10-12 363429 360952 92870 90757 137711 144280 141561 139986 121261 117965 120939 122886 138015 139395 395614 423181 1257914 1245492 476981 498547 129894 115799 122525 124038 132332 130095 126294 126315 87990 88658 296284 259834 745006 741832 231018 227535 294479 297146 345301 338144 366682 372036 395800 402855 383045 423353 909104 957474 572354 482526 313507 308186 360988 359662 387912 393606 405569 410298 460017 462779 735752 772518 40.25 68.7 1
14:01:44 2023-10-12 360871 360516 92681 90573 137849 143917 141628 143412 121211 117917 120939 122886 140052 139493 393327 424066 1250683 1236237 479804 498837 129715 115833 122525 124242 132299 130221 126260 126698 87837 88845 299197 261373 735960 742357 230856 228118 294443 296483 346584 336040 368117 373088 396988 404559 383319 425930 909457 948637 564652 485242 313952 308010 360880 360641 385375 392252 408461 410116 464912 460659 737953 774787 40.25 68.7 1
14:01:45 2023-10-12 359174 359397 92873 90569 138075 143747 141857 143212 119699 117749 120973 122769 140086 138938 393003 424029 1250647 1242801 483913 498801 129626 115833 122441 124038 131902 130005 126260 126664 87531 88691 296284 260602 737728 738095 230497 228472 293269 297356 345578 339098 366682 373088 397061 402517 382436 423353 903806 957511 572354 483318 313952 306257 363836 360171 387876 391223 406146 411862 462691 462779 740088 772481 40.25 68.7 1
14:01:46 2023-10-12 360686 359613 92681 90731 137956 143738 141967 143516 121245 117802 120939 122886 140133 139368 392727 426465 1250683 1235321 479804 498801 129626 115720 122357 124157 132302 130005 126294 126908 87595 88751 297275 261005 737775 741832 231018 228511 294193 297897 348847 339338 368824 369763 396214 403579 384950 426724 910181 946658 576096 481092 313952 308151 360988 361982 387129 394160 405497 409972 464036 463896 742911 774787 40.25 68.7 1
14:01:47 2023-10-12 360331 360510 92681 90602 137753 143712 141365 143412 121245 117802 120973 122516 137782 139365 393327 423695 1253421 1246416 479620 498837 129715 115799 122441 124124 132490 130130 126327 126698 87597 88658 296284 259834 739725 738653 231054 228118 293959 297789 345543 337634 366424 373088 396952 402855 382472 423353 906577 954772 574707 484002 313507 307185 363030 360169 387876 391844 405497 411534 460053 462095 737106 774324 40.25 68.7 1
14:01:48 2023-10-12 363541 360515 92810 90753 137972 143943 141823 139757 119450 117864 120801 123074 140213 139166 393038 424900 1243374 1234834 481853 495959 129537 115799 122357 124347 131935 130221 126173 126577 87595 88691 299197 259798 739906 743937 229782 228437 293226 297789 344540 337625 367822 369835 397061 401316 381900 423498 905005 951155 576096 477602 313225 307185 364093 359881 385554 394437 403893 412154 460053 460694 742471 772481 40.25 68.7 1
14:01:49 2023-10-12 359748 359644 92873 90507 138206 143646 141890 143112 121312 117606 120973 122484 140086 138938 393038 424066 1248875 1241881 484602 498801 129626 115799 122610 124124 131902 130221 126139 126698 87563 88723 299197 260638 737728 738653 230301 228827 292334 297789 345614 339338 365068 372825 399307 401352 381865 424522 903769 959618 569147 485242 315741 308924 363398 360352 387458 391081 406110 411351 462510 462637 742190 772445 40.25 68.7 1
14:01:50 2023-10-12 362989 359972 92860 90474 138086 143943 141790 143412 121446 117606 120973 122484 138289 138606 393003 426535 1243288 1229567 484664 499578 129360 115833 125500 124276 131868 130437 125844 126908 87597 88845 299197 261445 730890 742883 230104 228437 292582 296519 346620 336582 367234 369871 399307 402855 383049 423462 902432 946982 572354 477638 313189 305333 363836 360893 386713 393606 405571 411571 462633 460694 743817 773651 40.25 68.7 1
14:01:51 2023-10-12 360537 359972 92937 90569 138109 143747 141857 143142 121278 117491 121008 122484 140052 138710 393003 424066 1250443 1239762 484602 495959 129541 115686 122357 124038 132083 130095 126260 126664 87837 88691 299197 260674 737650 735020 229746 228988 293475 297507 348354 337895 369165 373434 396844 402712 384406 426334 906561 959462 566367 483099 314845 308524 363030 360749 387876 389773 406110 411388 462655 462059 737990 771350 40.25 68.7 1
14:01:52 2023-10-12 362880 360220 92937 90412 138183 143992 142418 143142 121278 117214 121008 122250 140163 138333 393038 427505 1241490 1229567 484664 498837 129448 115992 125360 124157 132120 130255 126052 126908 87563 88845 297498 261518 732480 744574 230265 228508 292653 297789 346620 336346 367269 369871 399307 401352 382778 423426 903718 947725 574707 477674 316223 306008 364093 360893 386441 393606 403644 412190 462633 461412 743631 774750 40.25 68.7 1
14:01:53 2023-10-12 360623 360776 92931 90720 137926 144149 141692 139986 119450 117898 120801 122956 138165 139353 393809 427805 1254310 1237117 480947 499396 129568 116026 125431 124480 131079 130688 126057 127016 87434 88877 296284 261518 729872 741832 230497 228083 293895 296843 346620 336075 367269 372825 397025 403435 383049 423462 907936 948431 571927 483281 311801 307185 360988 360857 385554 391808 405461 410029 463318 460694 736948 776512 40.25 68.7 1
14:01:54 2023-10-12 363021 360516 92937 90573 138140 143716 141907 143212 121480 117606 121008 122484 139989 138938 393988 427509 1243325 1227818 485044 499578 129740 115833 122357 124276 131902 130255 126085 126908 87618 88845 296284 261482 735773 742883 230301 228472 293696 297183 347422 336582 367269 369907 396347 402195 383049 423498 903718 947688 572354 477638 314621 305759 364499 362645 386461 393320 406110 412065 465350 463641 746432 774565 40.25 68.7 1
14:01:55 2023-10-12 360695 360731 92873 90727 137753 143716 141432 143481 119450 117917 120939 122853 140086 139166 393003 428672 1254347 1236843 480745 499542 132823 116026 125500 124276 131954 130472 125844 127151 87164 89092 296284 262924 733163 738252 230856 228278 295318 297507 346620 336075 366718 373088 397025 403686 382778 423426 906339 948431 562757 483318 312494 307220 360988 360893 386133 392119 405461 410008 463318 460730 738684 777064 40.25 68.7 1
14:01:56 2023-10-12 364412 359649 92937 90569 138336 143646 141924 143212 121480 117248 121008 122451 140315 138710 393038 427267 1243288 1230443 485351 498837 129364 115866 125570 124276 131868 130562 125878 127029 87347 88877 296284 261482 731704 742883 230104 228472 292618 297897 346655 336618 367269 369546 399689 401913 383101 428120 910020 948249 576096 482144 315292 308960 364572 360425 386405 394160 404249 412811 465204 463968 742764 773651 40.25 68.7 1
14:01:57 2023-10-12 360839 360776 92809 90786 137878 144101 142163 143482 121278 117917 120973 122802 140023 139372 393003 427841 1253421 1237117 480827 498837 132638 116026 125378 124480 131868 130653 125965 127151 87597 88999 297275 261337 729649 742357 230856 228278 294336 297297 346655 336075 368377 373088 396988 401974 383319 423498 907972 947019 574707 483318 311801 307650 360988 360821 385554 392430 405497 410008 465350 460694 737953 774824 40.25 68.7 1
14:01:58 2023-10-12 362735 360008 92937 90325 138240 143586 141899 143007 121480 117281 121042 122283 140125 138579 393038 426535 1240573 1230443 485351 498873 129360 115866 125535 124242 132125 130437 126052 126908 87565 88845 296284 261229 734088 745447 230249 228687 292334 297716 346478 336476 370326 369727 396916 402855 383319 423498 903349 950057 576096 477602 313189 306720 364093 360821 386189 394160 404213 412190 464036 460371 738170 772518 40.25 68.7 1
14:01:59 2023-10-12 360291 359134 92873 90727 137849 143716 141432 143412 121194 117999 120939 122886 139955 139166 393003 427810 1250683 1237117 479804 499578 132638 116026 125413 124447 131996 130562 126085 126941 87595 88812 297498 261409 741465 742883 230856 228278 294479 296519 346620 335605 368081 372561 397025 403686 383319 425930 908421 945645 572354 483281 311836 307685 360988 360425 385590 392145 409042 410007 463782 463313 739135 774676 40.25 68.7 1
14:02:00 2023-10-12 359608 360731 92903 90595 138033 143943 141857 143212 121278 117639 121008 123126 138165 139166 393327 424066 1250720 1246851 483913 499931 129626 115799 122525 124242 132299 130255 126260 126732 87990 88784 296284 260602 738024 738653 230856 228508 293546 297428 346377 337670 366718 373352 397061 403138 382472 423390 905295 957511 572354 484038 312749 306257 363836 360785 387912 391808 405176 412154 462728 462779 736870 771934 40.25 68.7 1
14:02:01 2023-10-12 362799 360516 92681 90606 137752 143834 141542 143516 121161 117836 120939 122886 139931 139487 394420 426465 1250683 1236237 479464 495995 129537 115753 125517 124276 131902 130221 126173 126698 87439 88691 296284 261261 737277 742357 230856 228118 293816 296843 346377 336075 368377 372561 396988 403686 383174 428767 910435 948637 567898 483172 314845 308010 360952 360641 385411 392252 408461 409646 464693 459841 737953 777717 40.25 68.7 1
14:02:02 2023-10-12 360134 360474 93106 90602 138217 143922 142812 139492 121278 117639 120973 122549 140142 139143 393038 424066 1252532 1246416 483569 498837 129626 115640 122441 124157 131935 130221 126294 126698 87595 88691 296284 260638 737775 738421 230533 228827 293511 297789 346098 338144 369717 373088 397061 401388 381900 423390 902701 957474 575749 483318 313956 306292 363836 360749 387912 392119 404891 412190 462728 462779 737953 772518 40.25 68.7 1
14:02:03 2023-10-12 360623 360520 92681 90635 137787 143917 141554 143281 121194 117917 120973 122919 139862 139201 392762 424008 1251607 1234722 479464 499614 129537 115753 122525 124157 132117 130154 126294 126698 87563 88845 296284 261041 737526 742737 230967 228226 293979 297219 346513 335969 368269 372752 396808 403579 384406 425785 907936 946786 574707 483281 311801 310273 360916 360785 385039 392430 405533 410043 464364 460210 738064 774552 40.25 68.8 1
14:02:04 2023-10-12 359495 360516 92809 90507 138109 143716 141799 143216 121194 117639 120973 122516 139989 139201 393038 424066 1250720 1244644 483569 498837 129715 115833 122441 124157 132332 130221 126294 126698 87595 88873 296284 260455 737899 738131 230533 228792 292334 297789 345614 337634 366167 373088 397061 401388 381900 423390 905295 957547 574707 484038 313952 306257 363579 360785 387912 391223 404249 411571 462401 464013 739210 774361 40.25 68.7 1
14:02:05 2023-10-12 360621 360770 92681 90602 137779 143817 141466 143246 121245 117639 120973 122919 139858 139430 392727 425340 1251607 1234722 479804 498873 129364 116019 122779 124366 132199 129978 126159 126772 87683 88962 298461 260861 751401 743863 230841 227694 294407 297687 346341 336040 371380 372380 396322 403686 381602 423462 910256 945609 574707 481808 313952 308081 360988 360749 385211 392430 405461 409031 463345 459978 737953 774750 40.25 68.7 1
14:02:06 2023-10-12 361399 360520 92681 90569 137922 143791 142163 143342 121446 117606 120905 122484 140099 139214 392967 423957 1252222 1243679 481779 495923 129537 115720 122441 124005 132208 130301 126260 126664 87563 88691 297275 260602 737177 740222 230856 228437 293064 297897 345578 337599 366646 373088 397061 401316 381865 423353 907017 958932 576096 484395 314845 308960 364057 360315 387542 391010 407880 411970 462474 464418 737879 772210 40.25 68.7 1
14:02:07 2023-10-12 362944 359972 93093 90438 138379 143712 142360 142999 121446 117214 121207 122283 140235 138302 393003 426535 1242066 1230922 484220 495959 129537 115799 122441 124209 131868 130221 126052 126874 87531 88901 296284 261189 736558 747878 230068 228472 293191 297753 344988 336582 367822 369835 397061 401245 382209 423498 903990 951155 576096 477566 313410 307150 364093 360459 385554 394160 406146 411825 460017 460694 740261 771897 40.25 68.7 1
14:02:08 2023-10-12 360295 360774 92937 90727 138102 143847 141857 143412 121412 117883 120939 122769 140052 138938 393591 423993 1252495 1245492 481021 498764 129715 115799 122525 124209 132299 130221 126294 126698 87683 88995 299197 260383 737674 738617 231541 228472 293226 297248 348354 338405 369202 372416 396214 402374 382974 426904 909141 959277 574707 482830 313729 308151 363030 359662 387623 394088 405497 410298 459981 462779 735052 772518 40.25 68.7 1
14:02:09 2023-10-12 364665 360516 92877 90569 137719 143917 141432 143412 121278 117802 120939 122886 138111 139132 393038 423957 1243288 1236025 482084 499578 129541 115799 122441 124242 132265 130796 126294 126874 87563 88845 299197 259834 735316 744424 230104 228827 294407 297716 344505 337634 370215 369835 397061 401316 383045 425893 903990 952232 577486 479754 313445 307150 360988 359373 386483 394714 406146 410262 459981 459769 742471 774049 40.25 68.8 1
14:02:10 2023-10-12 359716 360774 93026 90569 138161 143891 142360 143516 121245 117802 120939 122853 140129 139258 393003 423993 1253384 1245849 482464 498801 129715 115799 122441 123867 132299 130552 126091 126846 87771 88926 296284 260494 741183 738165 231236 228616 293369 297608 346549 337599 369128 373088 397061 402195 383045 427089 904618 957205 567898 484577 313189 306257 364093 360749 387718 391498 404855 411534 462655 462779 737916 772481 40.25 68.7 1
14:02:11 2023-10-12 363530 360520 93065 90288 138470 143428 142513 142942 121480 117572 121008 122451 140163 138757 393003 426200 1241453 1231320 485695 498837 129360 115799 125570 124276 131835 130221 126052 126908 87407 88845 299197 261445 734170 742148 230068 228792 292618 297428 346341 336547 368081 369835 397061 401316 383319 423462 903990 949774 576096 477638 315666 309360 364793 360569 385989 393981 407301 412336 465241 460355 743743 774399 40.25 68.7 1
14:02:12 2023-10-12 360255 360480 92849 90602 137849 144478 141790 139952 121412 117768 121008 122886 138049 139346 395724 427769 1252458 1238879 480827 498801 132754 116026 125465 124566 131079 130619 125844 127117 87407 88845 296284 261265 730355 742613 231018 228437 293638 297261 346584 336075 370815 373088 397025 403686 383319 425930 907936 948162 574707 484002 312458 307615 360988 360785 386140 392395 405461 409972 462633 460694 735844 774787 40.25 68.7 1
14:02:13 2023-10-12 362989 360516 92849 90288 138297 143546 141924 143342 121446 117606 120973 122484 140052 138938 393591 425269 1242066 1236025 482047 495995 129541 115833 122441 124242 131902 130705 126052 126908 87595 88845 296284 260383 736476 744424 230104 228472 294443 298122 344540 337634 370519 369546 396772 401031 384087 425821 907017 953545 569612 481118 315516 309834 363030 359590 386160 394714 404213 411241 459981 463031 744946 773343 40.25 68.7 1
14:02:14 2023-10-12 362799 360920 92681 90810 137839 143922 142163 143516 121245 117917 120973 122886 140142 139575 392415 426465 1251570 1235321 478372 498801 129804 115799 122610 124242 132299 130186 126260 126698 87531 88995 297275 261409 737277 742883 231018 228242 294479 297897 346655 336311 368377 372561 396988 403686 381900 425966 907899 944941 574707 482867 313915 308116 360988 360785 385554 393570 405497 409646 464036 460427 737990 774750 40.25 68.7 1
14:02:15 2023-10-12 362989 359977 94939 90321 138427 143695 142612 143307 121514 117606 121008 122484 140252 138779 393038 426422 1241453 1231320 484628 495959 129360 115833 122324 124242 131868 130528 126052 126995 87711 89141 297275 261229 743549 744992 230320 228687 293369 297680 346164 336440 370853 369691 397025 401316 383319 425893 905005 951155 568241 477602 314845 307185 364793 360677 386133 394160 404213 412482 464036 460694 740554 772481 40.25 68.7 1
14:02:16 2023-10-12 360902 360516 92859 90727 137849 143917 141628 143412 121245 117802 120973 122886 140052 139166 393003 427474 1251534 1236484 479804 498801 132806 116026 125343 124242 131654 130796 125810 127117 87228 88845 296284 261265 733329 742883 230856 228083 293674 297507 346620 336075 370215 373088 396988 403686 383319 423498 907936 948126 574707 483281 312458 307615 360988 360497 388509 392109 408424 409826 465350 459661 736764 776018 40.25 68.7 1
14:02:17 2023-10-12 363026 360767 93021 90569 138109 143646 141890 143142 121480 117491 121008 122451 140315 138675 393591 427169 1243374 1233597 486603 498547 129715 116086 122525 124466 132232 130448 126125 126948 87683 88991 296284 261337 735909 744845 230462 228988 294058 299473 345543 336582 368341 369871 396808 402199 381865 423498 903990 952502 570983 477602 313445 307185 364093 360749 386117 394437 404249 412482 463345 460730 742202 773929 40.25 68.7 1
14:02:18 2023-10-12 360839 360765 92873 90606 137875 143917 141661 143446 121278 117999 120939 122886 140018 139361 392691 425972 1252458 1234722 479768 499578 129364 115799 122357 124242 131902 130221 126294 126908 87563 88934 298461 261005 737721 742883 231018 228437 294479 297507 347142 336582 368896 372561 396988 404039 385189 429072 911045 948038 575749 482758 313952 308010 360880 360641 385411 393258 405461 409682 464036 460336 738326 774750 40.25 68.7 1
14:02:19 2023-10-12 361399 360013 92809 90507 138129 144009 142360 143312 121245 117606 120973 122769 140121 139253 392967 424029 1252495 1244961 482464 495995 129537 115720 122441 124157 131935 130432 126260 126698 87563 88784 299197 260200 740182 738384 230856 228472 293064 297789 345578 337634 369128 373088 397061 402481 381900 423353 902664 957205 574707 483281 312714 306257 363836 360713 387754 391223 404249 411571 462691 462095 737916 771934 40.25 68.7 1
14:02:20 2023-10-12 360295 360767 92844 90727 137710 144018 141214 143481 121245 117802 120939 122853 137919 139430 391864 427067 1250683 1237117 479804 498837 129537 115720 122441 123867 132083 130221 126294 126698 87439 88751 299197 261041 737988 743519 230932 228191 294300 296340 346513 336205 371269 372416 396493 403543 384950 425893 907256 945377 572354 484551 314136 307650 360988 360785 385290 392466 408461 409646 463709 460013 737916 774200 40.25 68.7 1
14:02:21 2023-10-12 359210 360520 92809 90507 138115 143646 141661 143377 121278 117606 120939 122484 139858 138744 393038 424066 1250720 1242838 483569 498801 129715 115720 122441 124124 131902 130186 126294 126664 87531 88934 299197 260602 737899 737537 230497 228827 293305 297146 345614 337634 366682 373088 399307 402481 381900 423390 905005 957511 565499 483318 314845 306187 363579 360749 387912 391223 407153 411897 462438 463969 737842 772334 40.25 68.7 1
14:02:22 2023-10-12 359752 360763 92685 90760 137875 143716 141934 143412 121161 117802 120939 122886 139955 139298 392727 427585 1254310 1237117 479768 498510 129453 116052 122441 124519 131802 130640 125951 127192 87315 89206 296284 262779 728494 740417 230821 228437 294443 297897 348847 336440 368896 372561 396988 403686 381900 426423 906614 945645 574707 483245 313952 307900 360988 360821 385554 392430 405533 410298 464036 460694 737953 774787 40.25 68.7 1
14:02:23 2023-10-12 359463 360008 92957 90602 138109 143782 141759 143212 121278 117639 120973 122769 139955 138938 391864 424029 1250647 1244568 483569 495959 129626 115686 122441 124038 131935 130335 126260 126664 87531 88784 296284 260602 737775 738690 230533 228827 293511 297789 345614 338144 366682 373088 399307 401316 381900 423390 910974 958968 568241 484577 315292 308960 364057 360641 387249 391630 407880 412007 462655 463823 737990 772247 40.25 68.7 1
14:02:24 2023-10-12 362944 359685 93065 90536 138302 143446 141924 143042 121715 117471 121380 122283 140121 138448 391864 426539 1241453 1231320 484628 498837 132797 116026 125430 124447 131868 130255 126052 126995 87347 89027 296284 261482 732796 742101 230462 228667 292129 297789 346620 336618 367822 369907 399307 402481 383319 423498 903990 948431 574707 477638 313225 306257 364093 360857 386405 393606 404249 412190 462633 460730 738170 774200 40.25 68.7 1
14:02:25 2023-10-12 359752 360513 92937 90507 138336 143782 141924 143412 121446 117606 121008 122484 140149 139166 393038 424066 1250683 1241918 483913 498801 129715 115833 122441 124157 132208 130221 126294 126698 87531 88966 296284 260602 738024 738617 230301 228972 293262 297176 348847 338239 369276 373579 396952 402020 385496 426941 907850 954662 574707 484760 312749 307185 364793 360785 387876 392048 405533 412154 462401 465282 737916 772518 40.25 68.7 1
14:02:26 2023-10-12 363026 360516 93065 90602 138366 143646 142218 143212 121480 117524 120973 122484 140086 138938 393591 425389 1241453 1231618 484628 498837 129364 115833 122324 124276 131902 130461 126052 126908 87531 88877 296284 261445 734908 743753 230301 228632 293546 297789 345614 336618 368377 369907 397061 401316 381597 425930 903990 952502 575749 477638 313445 307185 364350 360785 387404 394437 404249 412774 464036 463932 744240 776609 40.25 68.7 1
14:02:27 2023-10-12 359246 360474 92937 90602 138105 143642 141658 143246 121362 117802 120973 122882 140086 139101 391900 424066 1252495 1242838 483913 498801 129715 115799 122610 124485 132381 130285 126474 126880 87651 88747 296284 260530 738273 737741 231038 228811 293574 297789 345614 338144 367011 373088 399835 402481 383009 423390 905258 959204 568241 484724 313189 306720 364093 360785 387912 391808 404855 412190 463381 462779 737953 774324 40.25 68.7 1
14:02:28 2023-10-12 363026 359972 92937 90474 138336 143446 141924 139280 121480 117248 121380 122451 140218 138255 393003 428772 1240573 1231320 484664 498837 129360 115992 125464 124276 131902 130653 126052 126995 87439 88999 299197 261482 733434 744992 230497 228667 292334 297500 346620 336618 367822 369943 399307 402517 383319 423498 903990 948468 576096 482487 315516 309311 364793 360713 386569 394016 407301 412628 465022 463968 744402 773615 40.25 68.7 1
14:02:29 2023-10-12 360884 360516 92681 90760 137883 143817 141661 143481 121446 117999 120973 122886 140052 139381 396249 423741 1257578 1246267 479223 495850 129719 116006 123271 124314 132232 130221 126294 126698 87715 88784 299197 261423 743278 737209 231902 228278 295314 297789 345956 338655 366975 373088 397025 402517 383081 423426 906651 956834 576096 484038 313729 307685 363579 360495 387948 393606 405569 411571 462691 463140 735798 772555 40.25 68.7 1
14:02:30 2023-10-12 363832 360767 92681 90727 137879 143817 141628 143412 121194 117917 121008 122919 140086 139201 393591 424066 1241490 1232652 484672 498801 129541 115833 122441 124190 131935 130255 126294 126908 87595 88877 299197 261041 737078 739156 230139 228988 294479 297897 345301 337895 371380 371225 396808 402091 383782 425821 905080 951009 576096 481118 315292 307615 363543 360205 386441 394450 407227 412445 460017 460730 744946 772481 40.25 68.7 1
14:02:31 2023-10-12 360839 360520 92681 90760 137986 144101 142163 139753 121278 117999 121008 122919 140142 139593 392691 424066 1252495 1236237 479464 498873 129715 115799 122610 124276 132208 130221 126260 126908 87595 88845 296914 261225 738499 742883 231252 228437 295100 297897 347142 336582 368412 373088 397025 404255 381900 426568 907972 945681 574707 483281 312714 310273 360988 360821 385590 393606 405533 410298 463418 460730 739563 774824 40.25 68.7 1
14:02:32 2023-10-12 363575 360763 92937 90540 138461 143529 142557 142917 121514 117606 121042 122549 140180 139055 393074 425269 1240573 1229954 484628 498801 129448 116026 122534 124447 131902 130255 126294 126914 87771 88991 297275 261193 736169 744992 230356 229042 293816 297716 345956 336476 368492 369907 397061 402234 381900 428767 905005 951155 576096 477638 313666 309834 364535 360821 386169 394160 404249 412482 463381 461412 742764 772518 40.25 68.7 1
14:02:33 2023-10-12 360621 360516 92681 90731 137749 143917 141628 143481 121312 117802 120973 122886 139955 139430 391864 425866 1250683 1237117 479546 498873 129271 115799 122357 124447 132125 130221 126434 126698 87563 88845 299197 261041 735482 742357 231227 228278 293916 296627 346655 336111 368412 372825 396988 403686 381900 425966 907972 945645 566356 483281 312494 308116 360808 360533 385846 395269 405461 410152 464620 463968 737865 774602 40.25 68.7 1
14:02:34 2023-10-12 363832 360546 92873 90764 138115 143847 141890 143446 121312 117917 120973 122886 140086 139206 393038 424066 1246416 1236521 481705 500296 129987 115733 122779 124347 132631 130082 126576 126913 87835 88751 298237 258270 741579 742663 230285 229042 294407 297753 345301 337670 368377 369763 398786 402234 384230 425930 904618 952502 572182 477566 313261 307185 360988 359662 386749 394714 404213 410335 460017 460765 744983 771934 40.25 68.7 1
14:02:35 2023-10-12 360551 360516 92809 90764 137883 143917 141466 143551 121278 118032 120973 122919 139955 139395 393038 424066 1253613 1229954 477694 498837 129626 116026 122441 124452 131902 130221 126206 126732 87563 88784 296284 261261 738726 743937 230497 227764 295586 297297 346655 338144 368968 369943 396700 404644 385422 429378 909141 946024 570983 481460 314621 308945 360916 360677 386713 394714 405569 409682 464364 463932 742126 774824 40.25 68.7 1
14:02:36 2023-10-12 363570 361024 92873 90756 138168 140237 142655 140042 119616 117931 120836 122788 138055 139365 396285 423885 1247378 1235321 481474 495995 129715 115720 122863 124439 132589 130186 126327 126315 87807 88784 295387 261051 739269 745102 230139 228863 294514 297789 344540 337599 368377 369871 397061 402517 383960 425966 902664 952502 569612 477566 313702 307685 360772 360205 387330 394714 404249 411206 460017 463168 744983 771934 40.25 68.7 1
14:02:37 2023-10-12 360947 360767 92681 90760 137883 143852 141661 143351 121194 118032 120973 122919 140086 139430 393038 422822 1252532 1235358 479124 500089 129626 115753 122525 124242 132208 130255 126327 127233 87563 88877 299197 261193 740808 745102 231327 228332 294992 297363 347035 336440 369083 372979 396614 404183 381900 426604 907972 945645 568241 483318 312714 308151 360988 360893 385590 393284 405533 410298 464036 460730 737990 774824 40.25 68.7 1
14:02:38 2023-10-12 361158 360511 92937 90635 138599 143716 141924 143481 121346 117836 120973 122802 140086 139201 393038 424066 1254347 1244644 483225 498837 129715 115833 122610 124439 132299 130255 126294 126732 87595 88845 299197 261423 737899 738799 231216 228472 293511 297789 345614 337670 366718 373616 399307 402553 382776 423426 905295 957547 574707 484381 314882 306755 364093 360821 387984 391559 407806 412226 463091 465099 737806 772371 40.25 68.7 1
14:02:39 2023-10-12 361672 360767 92937 90760 138101 143917 142010 143481 121228 118032 121008 122886 140086 139430 392727 427841 1254347 1237117 480947 499324 129537 116086 122441 124585 131802 130549 126159 127050 87683 88962 296284 262641 740110 742357 231378 228508 294479 296757 347035 336582 368377 373088 397061 404255 384296 426604 907972 947019 572354 483318 312494 310346 360699 360857 386713 393606 405533 410335 462633 462551 737953 774860 40.25 68.7 1
14:02:40 2023-10-12 359752 360516 92937 90602 138240 143716 141890 143212 121312 117639 121008 122802 140086 139403 393591 424066 1252495 1243679 483913 499699 129715 115866 122441 124157 132299 130221 126294 126873 87715 88845 296284 260419 738873 737573 230497 228994 293511 297428 346620 338144 367234 373088 399689 402553 382508 426866 907476 962005 573317 483208 313594 308960 364057 360641 387767 391666 407607 412154 463381 463140 739563 774399 40.25 68.7 1
14:02:41 2023-10-12 360803 360632 92873 90727 137845 143913 141759 140472 119616 118156 121103 123126 138165 139451 395724 427761 1255789 1238362 480642 499834 129186 116152 125465 124447 131079 130809 126038 127470 87131 89088 296284 261337 730704 742733 231074 228888 294336 297897 346620 336311 367269 373088 396700 403686 383319 423462 907899 948395 573317 483281 312714 307650 360988 362899 386677 392395 405268 410262 463318 460659 736833 777027 40.25 68.7 1
14:02:42 2023-10-12 359716 359977 93065 90565 138384 143891 142360 143516 121446 117784 120973 122853 140328 139214 393003 424066 1253613 1246416 482464 495959 129626 115799 122610 124209 132490 130186 126260 126664 87775 88812 296284 259834 740203 738580 231490 228901 294122 297536 346442 338285 370063 374144 396880 402302 386042 426941 906271 956085 568241 484724 312714 309798 363948 360713 387912 392084 405461 412481 464036 463104 737356 772481 40.25 68.7 1
14:02:43 2023-10-12 360623 360520 93065 90569 138328 143646 142350 143342 121682 117572 120973 122484 140281 139139 393003 426173 1242066 1233492 483876 498510 129626 115799 122610 124242 131902 130402 126294 126995 87563 88845 299197 260602 735853 742700 230265 228831 294407 297428 345023 337599 368377 369871 397061 401316 383081 426568 905005 952502 572354 481728 313666 307650 363543 359626 386713 394714 405888 411534 459728 463896 746432 774361 40.25 68.7 1
14:02:44 2023-10-12 359716 360438 92941 90727 138302 143742 141756 143377 121480 117802 120939 122769 140086 139146 393003 424066 1252458 1245530 483913 498510 129626 116019 122779 124452 132381 130250 126159 126772 87743 88747 296284 260861 738148 739158 230876 229437 293475 297392 346341 338108 367234 373843 399307 402481 382472 423390 906296 959240 572354 485242 313666 306720 364093 360785 387912 392084 405925 412154 463709 462779 737916 773066 40.25 68.7 1
14:02:45 2023-10-12 362989 360763 93065 90536 138371 143812 141924 143142 121480 117480 121549 122451 140315 138675 393868 427374 1241490 1231320 484628 495959 129537 116106 122357 124242 131902 130528 126260 126995 87531 88877 296284 261445 743400 742627 230462 228472 293064 297392 347107 339308 367787 369907 399307 402481 383319 423498 902664 952083 576096 481996 315741 309360 364572 362559 386605 394294 407591 412591 466302 463968 741603 773148 40.25 68.7 1
14:02:46 2023-10-12 359748 360434 92937 90727 138409 143943 142360 143516 121480 117802 120973 122924 138240 139208 396212 423813 1255789 1245962 484528 498655 129894 115892 122779 124314 132299 130186 126327 126786 87563 88926 299197 260566 740385 737537 230497 229148 293369 297789 346584 338298 366975 373880 397458 403083 382741 423390 907936 960260 567757 484002 313666 308347 364093 360267 387948 392084 404213 412774 459692 462419 740868 772481 40.25 68.7 1
14:02:47 2023-10-12 362989 360508 92937 90573 138422 141873 142557 143516 121480 117572 121345 122484 140285 138744 393003 426535 1243251 1226429 485351 499542 129448 116026 122273 124447 131902 130653 126173 127117 87565 88877 299197 261482 734590 744574 230462 228952 293064 297536 349590 339579 371380 369727 396952 401789 385223 429221 905005 950972 569612 477530 313666 307220 364350 360749 386425 393873 407301 412774 463345 461412 746502 774200 40.25 68.7 1
14:02:48 2023-10-12 361839 360776 93059 90753 138164 144149 141857 139919 119918 117898 120836 123074 138035 139132 393881 423993 1254310 1247703 480762 495923 129894 115799 122610 124209 132681 130250 126327 126698 87837 88845 296284 260236 741289 738617 231576 228472 293752 297428 345578 338144 367234 373880 397061 403422 382741 423426 906577 954699 563300 484687 313952 307185 364093 360821 387984 392395 405533 412154 462728 463465 737916 772518 40.25 68.7 1
14:02:49 2023-10-12 362985 360516 93065 90569 138336 143646 142316 143212 121480 117606 121667 122516 140281 139166 393591 425901 1241453 1229681 485293 495959 129537 115992 122357 124447 132385 130375 126091 127178 87771 88991 296284 261301 735909 742480 230356 229007 295522 299401 348354 338108 368896 369871 397061 402517 384627 427171 907017 952502 571154 479754 313487 307650 363030 359662 387294 394714 404213 411170 460017 461412 745863 772518 40.25 68.7 1
14:02:50 2023-10-12 360947 360763 92813 90764 137973 144127 142163 139850 121245 117999 120973 123088 140057 139580 395940 426465 1252495 1237117 478748 498837 130413 115833 122525 124276 132299 130437 126294 126908 87595 88845 297275 261409 739600 742883 231216 228437 295208 297897 347142 336582 369488 373088 396988 403400 382436 426905 909904 945645 574707 482867 315019 310932 360772 360569 386153 393463 405425 412767 464620 463968 737806 774602 40.25 68.7 1
14:02:51 2023-10-12 362489 360008 92937 90507 138448 143594 142655 143142 121598 117606 121345 122484 140282 138792 396258 428845 1246036 1235602 483727 498655 130137 115926 122694 124519 132232 130354 126192 126962 87867 88877 299197 260602 735982 744624 230320 228952 294300 297789 345543 337859 371380 369907 397061 402199 383924 426531 903978 952502 576096 477602 315741 307865 364093 360169 386713 394714 404819 411241 460017 460730 741908 771934 40.25 68.7 1
14:02:52 2023-10-12 360911 360474 92882 90822 137849 144114 141661 143481 121278 118032 120939 122886 140018 139400 392727 424066 1252458 1237117 479087 498801 129715 115766 122525 124242 132208 130221 126327 126874 87715 88845 299197 261445 741896 742357 231216 228472 294086 297753 347422 336547 369042 373397 396736 404644 384406 426724 907789 948710 574707 483099 314845 308010 362774 360785 386097 393294 405533 410951 465314 460694 738054 774824 40.25 68.7 1
14:02:53 2023-10-12 363237 359972 93258 90654 138129 139878 142446 143237 121749 117505 121410 122418 138358 138536 395724 427327 1243251 1232498 485695 499578 129804 115833 122441 124447 131868 130796 126173 127266 87771 89060 296284 261445 733569 744317 230301 228827 293099 297464 346620 336582 370215 371773 396312 402481 380759 425930 903718 950213 572354 477638 313702 306292 364608 360893 386704 394437 404249 412848 462633 462478 741640 774515 40.25 68.7 1
14:02:54 2023-10-12 360821 360516 92937 90760 137849 143952 141661 143481 121480 118032 120973 122886 140052 139166 392727 427805 1254310 1237117 480790 499931 132754 116219 125360 124652 131868 130653 126052 127416 87618 89419 296284 261121 730704 740344 231074 228687 294957 297572 347487 336440 370589 373807 397025 404255 383319 425893 910398 948249 571927 483281 314845 307900 362774 360569 386713 392395 405533 410335 464041 460730 737916 777616 40.25 68.7 1
14:02:55 2023-10-12 363995 359793 93194 90753 138297 143948 141924 143412 121514 117796 121530 122755 140281 138675 393038 426615 1246490 1231063 485658 498837 129360 115866 122441 124276 131902 130528 126260 126908 87563 89060 299197 261409 735779 745102 230462 228827 293959 297536 346098 337090 368377 372036 399025 402481 382209 425966 903990 952502 576096 480377 313702 307650 364608 360821 386713 394714 404819 412811 464036 461412 742764 773615 40.25 68.7 1
14:02:56 2023-10-12 360650 360520 92873 90885 137883 143952 141890 139952 121446 117999 121008 122919 140052 139201 393003 427169 1254310 1241229 480605 499993 129715 116086 122525 124552 132017 130692 126192 126982 87835 89023 299197 261409 735170 743937 231216 228437 294807 297002 347386 336547 371042 373088 396736 405395 381936 426869 909260 947456 571927 483245 312494 308151 360988 360857 386196 393606 405569 410335 464036 460287 738082 774588 40.25 68.7 1
14:02:57 2023-10-12 359463 359653 92873 90602 138101 143712 141995 143673 121480 117802 120973 122853 140086 139166 393003 424066 1250683 1244644 483569 495995 129715 115720 122610 124242 132332 130437 126327 126874 87747 88995 299197 260419 738024 738653 231216 229148 292370 297789 346655 338655 367234 373616 399307 402833 385459 426829 907738 958756 576096 484198 315590 309397 364572 360605 387767 392359 405425 412811 463709 464815 740265 773615 40.25 68.7 1
14:02:58 2023-10-12 362186 360516 92873 90731 137888 143917 141786 140405 119699 117830 121069 122989 137978 139485 395724 427663 1255789 1238768 481169 498764 132754 116139 125500 124566 131769 130718 126052 127117 87347 89060 296284 261121 733872 738325 231216 228472 295522 297753 347142 336582 368377 373088 397061 404255 383319 425930 907972 948431 573317 483318 312714 308116 360988 360857 386713 392395 405497 410335 463318 460765 736833 776512 40.25 68.7 1
14:02:59 2023-10-12 359746 360008 93026 90602 138240 143747 141890 143377 121480 117606 121042 122516 140086 138744 393038 424066 1250647 1244568 483186 498801 129630 115799 122525 124242 131935 130614 126294 126874 87531 88877 296284 261005 738998 740854 230249 228972 294692 297644 346513 338275 368719 373279 400400 402940 385496 424522 903978 960707 569147 482990 315741 308524 363800 360821 387754 392359 406110 411571 463709 463501 741141 772518 40.25 68.7 1
14:03:00 2023-10-12 363218 360367 93065 90753 138155 144250 141823 140179 121446 117965 120973 122886 140086 140098 395443 425371 1260598 1237404 477544 499785 129719 115833 122610 124276 132299 130335 126294 126908 87595 88784 299197 261518 741315 741039 230497 229183 296145 296354 348470 339715 366131 372036 397061 404063 383045 425464 909941 956122 566870 481808 313702 307650 360988 360893 387695 393606 404855 408417 464693 464877 740614 777064 40.25 68.7 1
14:03:01 2023-10-12 365156 359936 92933 90602 137883 144018 141661 143481 121245 117999 120973 122853 140086 139201 391900 423800 1250443 1233566 482538 495706 130076 116026 123033 124247 132539 130082 126576 126806 87743 88930 299197 261265 744405 740868 230068 229183 295314 297523 346620 339942 367269 369799 399307 403686 387416 426941 903990 954061 569612 479754 314401 307185 360988 360241 390215 392888 403929 410335 460053 464188 747321 772518 40.25 68.7 1
14:03:02 2023-10-12 365709 360763 92681 90918 137653 144118 141432 140538 121278 118066 120939 123173 137591 139660 392727 426465 1252495 1228946 478033 499578 129541 115720 122441 124276 132299 130552 126294 126908 87715 88845 299197 261445 737775 744882 230497 228472 296354 297297 347142 338144 368932 369871 396988 402268 382472 426869 910435 947292 570983 481765 314845 308945 360916 360713 388781 395476 409042 409500 464036 460730 743094 776791 40.25 68.7 1
14:03:03 2023-10-12 364670 360008 92931 90602 137952 143922 141967 143499 121278 117830 120732 123093 137935 139319 395724 422585 1244980 1235950 481363 498692 129894 115799 122610 124242 132332 130705 126327 126914 87747 88845 297275 259215 739849 744229 230356 229183 294479 297897 345578 337398 371380 369943 397061 402517 383045 426905 905080 952232 568241 477602 313702 307650 364093 360749 387373 394714 404249 412811 460017 461771 744946 772518 40.25 68.7 1
14:03:04 2023-10-12 360875 360767 92937 90602 137991 143939 141399 143516 121446 117999 120973 122919 140032 139491 391864 426465 1252495 1237117 479804 498837 129626 115799 122525 124242 132332 130221 126294 126732 87563 88966 297275 261005 737277 741832 231216 228901 295093 297897 349342 336983 369380 373015 396844 404752 385496 427062 910435 945645 576096 482562 313952 308151 362593 360893 386369 394160 405533 410298 463782 462188 740088 774824 40.25 68.7 1
14:03:05 2023-10-12 364121 360123 93194 90628 138652 143943 142576 139561 121765 117701 121376 122484 140218 138744 393038 425901 1244718 1233529 482427 498837 129715 115607 122610 124276 132117 130255 126294 126908 87627 89027 299197 260602 737953 739156 230462 229183 294479 297428 345578 338144 368932 369907 397061 402517 384266 426905 905005 952502 570983 477566 313702 307220 363030 360205 386785 394714 404819 411862 460053 461412 744983 772481 40.25 68.7 1
14:03:06 2023-10-12 360979 360770 92859 90760 137883 143852 141890 140052 121278 118032 120973 123121 139989 139528 391900 423973 1252532 1237404 479087 499578 129626 115833 122525 124485 132597 130622 126508 126914 87683 88901 296284 261081 737401 742246 231272 228651 295164 296483 347422 336582 371380 373088 396880 404539 381865 426905 907972 946984 574753 483318 312714 307900 360988 360821 386792 393329 405569 410298 464693 460730 737953 774824 40.25 68.7 1
14:03:07 2023-10-12 360659 360008 94808 90602 138129 144535 141941 143307 121514 117410 121042 122520 138328 138579 393038 426535 1243288 1231618 484664 498837 129360 115866 122324 124480 131868 130587 126085 127151 87563 88877 296284 261482 734908 744882 230497 229183 293511 297789 347666 336618 368081 372036 397458 403119 380759 425966 903990 951155 576096 480377 313702 306292 364608 362935 385846 394160 404855 412848 462957 461735 741676 776512 40.25 68.7 1
14:03:08 2023-10-12 360581 360008 92873 90793 137918 143917 141792 143481 121278 117917 120973 122886 138097 139625 395370 430097 1255789 1237006 481816 498692 129364 116454 122273 124585 131835 130962 126052 127538 87196 89235 298227 261301 727001 741832 231018 228472 294443 297234 347172 336618 367269 373088 397061 403686 381067 423498 907936 948431 574707 483281 312749 307685 360988 362935 386713 392395 405497 410335 463389 460730 736870 777064 40.25 68.7 1
14:03:09 2023-10-12 359752 360767 92937 90602 138322 143738 142360 143316 121480 117639 120939 122516 140180 138805 393038 424066 1249760 1241903 483222 495995 129537 115833 122525 124276 132332 130335 126294 126908 87595 88845 299197 261041 740683 738507 230462 229218 293994 297789 348847 338405 370326 374035 400117 402976 382974 426978 908495 960151 568241 484577 313666 308815 364093 360821 387659 392109 405497 412774 463709 463501 737990 775780 40.25 68.7 1
14:03:10 2023-10-12 362354 360228 92935 90720 138060 144351 141827 140079 119450 117931 120836 123074 138165 139485 393003 427805 1253421 1238324 480910 499578 129271 116026 125395 124599 131778 130622 126159 127151 87563 88877 296284 261301 731566 742153 231216 228827 295135 296519 347178 336582 368412 373352 397061 404255 380795 425966 908009 948468 572354 483318 312749 308151 360988 360893 387404 393018 405533 410335 463318 460765 737953 778169 40.25 68.7 1
14:03:11 2023-10-12 359748 360013 92937 90602 138206 143716 141890 143212 121346 117639 121008 122718 140121 138938 393038 424066 1250683 1242875 484947 498801 129626 116081 122610 124276 132332 130255 126327 126914 87803 89105 296284 260789 739725 738471 230750 229077 293369 297284 346513 338477 366718 373616 396347 403403 382818 426223 906413 960297 565499 483318 313738 309178 364093 360821 387984 392430 404249 412482 463709 463104 740088 772555 40.25 68.7 1
14:03:12 2023-10-12 361598 360372 92873 90727 137909 143817 141661 143695 119616 117898 120939 122886 139892 139166 392727 427796 1254347 1237117 481169 500357 129275 115833 122324 124276 131902 130688 126085 127151 87196 89092 299197 262997 733393 740783 231216 228827 295100 297897 347773 336618 366718 373088 397061 403686 383049 423426 907972 951155 571927 484038 313481 307685 360988 363448 387912 392466 405497 410335 464729 462095 737434 777064 40.25 68.7 1
14:03:13 2023-10-12 360614 359715 93089 90606 138226 143839 142360 143516 121430 117836 121042 122886 140193 138818 393038 424066 1252720 1246691 483727 495850 129894 115926 122779 124347 132639 130448 126576 126982 87803 88812 296284 260419 740078 740259 230967 229183 293511 297789 346620 338417 367269 373880 396347 403119 382776 423462 905331 960027 567757 484417 313702 306755 364093 360857 387393 392430 404855 412811 463709 464844 737990 773380 40.25 68.7 1
14:03:14 2023-10-12 360585 360520 92995 90786 137900 143917 141695 143481 121312 117917 121008 122919 140086 139395 392727 427134 1254347 1237441 480827 499578 132604 116026 125325 124514 131654 130587 125878 127185 87196 89092 296284 261445 727973 742093 231054 228827 294443 296519 347142 336346 367305 373088 397061 403686 382778 423462 906614 951155 573317 483354 312749 307685 360988 362935 386461 392430 405497 410298 466302 461735 736907 777895 40.25 68.7 1
14:03:15 2023-10-12 361158 359471 92937 90594 138108 140176 142333 139757 119699 117538 120905 122703 137978 138640 395724 423921 1252185 1240056 483979 496031 129626 115753 122779 124347 132299 130221 126294 126698 87683 88938 296284 261041 736680 738653 230139 229218 293582 297428 347178 338655 368230 372561 397494 403403 382472 424522 905005 960297 572354 481881 314694 306257 363543 360785 390215 392395 405858 411534 464364 464841 740554 773615 40.25 68.7 1
14:03:16 2023-10-12 362985 360516 93017 90698 137849 144048 141857 143412 121446 117883 120939 122853 140018 139000 391829 426468 1245090 1226593 482503 498801 129537 115799 122441 124276 131935 130517 126260 127083 87531 88999 296284 261229 748171 745139 229499 229077 295164 295923 348328 337966 369505 369618 399198 403958 384134 423426 905005 948328 567019 479754 315359 307650 360988 362935 387393 394499 405571 409646 462957 462744 746569 777064 40.25 68.7 1
14:03:17 2023-10-12 364167 360295 92836 90720 137899 140264 141628 139886 121328 117606 120973 123093 138028 139915 394604 421433 1247782 1236290 482353 498801 130214 115448 122779 123867 132639 130301 126711 126543 87867 88691 302568 258815 741847 744808 230301 229148 294443 296937 345023 338108 368377 369871 397061 402517 384230 425930 905005 951934 572354 479754 313666 307650 360988 359662 387679 394714 404213 410298 459944 461735 744946 773029 40.25 68.7 1
14:03:18 2023-10-12 360907 360516 92681 90727 137849 143917 141432 139886 121245 117883 120939 122886 137782 139395 391864 426197 1250647 1235321 478793 498547 130410 116347 122948 124552 132631 130480 126576 126982 87803 89023 296284 261229 737775 741649 231180 228437 295307 296910 349590 338346 369192 369871 396988 404824 385166 427702 907899 942869 577486 477566 311801 308861 360988 360821 386713 394714 405533 410262 464424 460730 741668 774824 40.25 68.7 1
14:03:19 2023-10-12 364052 360444 92941 90826 138071 144118 141897 139986 121446 117999 120973 122886 140052 139166 393003 426465 1241453 1230828 484602 495995 129364 116006 122441 124414 132174 130528 126260 126995 87563 88926 296284 260638 735464 744464 230301 228827 294443 299446 345543 336618 368377 369907 397061 402199 383931 426568 903990 952502 577486 477602 313666 307650 364608 360749 386713 394714 404819 412774 462691 461700 742727 772481 40.25 68.7 1
14:03:20 2023-10-12 360614 360516 92937 90731 137935 143943 142163 139946 119548 118156 120698 123093 138012 139300 395163 426958 1254859 1235950 479620 495814 129715 115833 122610 124242 132299 130552 126440 126982 87715 88845 296284 261225 737852 746160 231180 228437 295100 297716 346620 336547 371042 373088 396988 404255 382436 426869 907899 945377 574707 482867 312458 308116 360988 360821 386196 393570 405533 410262 464364 459769 737953 774086 40.25 68.7 1
14:03:21 2023-10-12 358634 359967 92937 90602 138109 143843 141890 143412 121446 117802 120973 122769 138111 139171 392967 423993 1250647 1242838 483569 495923 129626 115799 122610 124209 132265 130221 126260 126664 87563 88962 299197 260236 735836 737889 230932 228936 293916 297500 346235 338239 370063 373843 399162 402940 385496 426941 905222 959581 568241 483281 314845 309360 363984 360749 387948 392084 404855 412481 463418 465216 740088 772481 40.25 68.7 1
14:03:22 2023-10-12 362186 359824 92903 90786 138155 144307 142615 140175 119533 117965 120939 122886 140052 139166 392727 430097 1254273 1237117 480827 499542 129537 116086 125325 124652 131079 130653 125844 127117 87164 89031 296284 262888 742612 740783 231018 228437 294443 296937 347142 336582 367269 373352 397061 404255 383049 423462 907899 948395 572354 483281 315292 307650 360988 362935 386713 392430 405461 411904 464331 463096 736833 777064 40.25 68.7 1
14:03:23 2023-10-12 359761 360008 93135 90569 138206 143882 141890 143212 121480 117606 121008 122516 140247 138710 392691 424066 1249724 1242801 483186 495959 129626 116019 122948 124452 132564 130375 126192 126860 87803 88901 296284 260861 738522 739714 230356 229218 293923 297356 347142 338619 368820 373579 398016 403686 383045 425877 906296 963373 565499 483318 315741 306292 364093 360821 387984 392395 406146 412774 464364 464841 742195 773651 40.25 68.7 1
14:03:24 2023-10-12 360549 359972 92899 90790 138036 144048 141759 139986 121362 117802 120801 123126 140149 139395 392691 427903 1254347 1240645 481132 499542 129186 115833 125570 124276 131868 130653 125844 127117 87466 89031 297213 262961 728839 741562 231054 228792 294443 296937 347701 336582 369202 373616 397061 404255 383319 423462 907936 950885 573317 483281 313189 307900 360988 363704 387610 392430 405497 410298 464729 462095 737397 778169 40.25 68.7 1
14:03:25 2023-10-12 359998 360008 92937 90569 138191 143791 142462 143516 121480 117606 121345 122722 138358 138967 395650 423921 1252222 1242414 484947 495778 129894 115972 122610 124209 132299 130221 126260 126698 87531 88958 297275 260566 737526 738580 230497 229218 293200 297897 346655 338655 366131 372825 397458 403686 382776 424559 903942 960297 570537 482562 316640 306935 364093 360857 388020 392395 406146 411824 464036 465531 740554 774200 40.25 68.7 1
14:03:26 2023-10-12 360839 360520 92906 90727 137879 143952 141661 139919 121245 117802 120973 122886 140052 139132 391864 427505 1254310 1237998 480827 498837 129448 116360 122441 124480 131910 130653 126052 127151 87439 89113 295555 262961 736130 738653 230497 228988 294479 297117 349278 338655 365874 373088 397061 402865 381335 423317 907936 951970 573317 483281 316223 307900 363030 363961 388020 393294 405425 411206 464693 464877 738608 777909 40.25 68.7 1
14:03:27 2023-10-12 363534 359725 93059 90786 138164 144250 141823 140019 119616 117864 121172 122956 138165 139097 392967 424066 1251332 1242194 484628 499894 129715 115799 122525 124242 132456 130692 126294 127029 87595 88877 299197 261005 736928 741562 229782 229897 294407 297753 347142 339679 367972 369907 397458 404255 383045 424522 902628 960027 574707 477602 314915 307150 363030 360857 391603 393883 405571 411534 464036 465566 742764 774200 40.25 68.7 1
14:03:28 2023-10-12 365083 359967 92937 90822 137913 143913 141790 139749 121412 117999 120973 122886 140052 139365 391829 426205 1248668 1226945 477616 499542 129537 115833 122525 124242 132597 130410 126683 127090 87803 89419 296284 261373 733164 743937 230320 230274 294033 297572 349099 337599 367822 372036 398051 405858 384406 423426 903990 947725 568241 482144 317054 306222 360988 363448 387912 394160 405571 411206 463354 463465 745745 777064 40.25 68.7 1
14:03:29 2023-10-12 366076 359941 92937 90727 138109 143917 142081 140438 121446 117883 121008 122886 140184 139166 395724 424066 1249760 1235321 482538 495995 129715 115833 122610 124242 132299 130221 126260 126908 87531 89060 296284 261041 739100 740003 229746 229218 293674 297753 347178 340229 366131 369835 396312 404255 384230 425766 903990 956834 577486 479754 315741 310747 363030 360821 390766 394714 403608 411243 460089 464877 742471 772481 40.25 68.7 1
14:03:30 2023-10-12 365963 360008 92769 90822 137849 144219 141432 140441 121245 118032 120973 123173 139858 139528 395053 426886 1255402 1226593 481169 498692 129715 115926 122610 124347 132232 130413 126159 126874 87563 88877 296284 261482 735021 744207 229069 230219 294479 297052 348751 338239 367269 369907 397458 402865 381294 423426 902664 949810 576096 477566 315690 307150 360988 363448 387587 394160 405571 410335 463354 462779 748803 777895 40.25 68.7 1
14:03:31 2023-10-12 365119 359829 92873 90602 138105 143917 141661 143481 121312 117802 120973 122886 140086 139166 391864 424029 1250443 1235142 482538 498801 129809 115799 122694 124276 132332 130335 126294 126908 87715 88845 296284 261225 739212 742093 230104 229218 294479 297789 347142 340229 366682 369835 399307 403686 384771 423353 902628 956834 570983 479754 314658 307185 363030 360785 389961 395548 404213 411243 460053 465239 747173 774515 40.25 68.7 1
14:03:32 2023-10-12 366222 360481 92931 90691 137834 140664 141725 140732 119450 118210 120870 123225 137939 139485 395443 427332 1252458 1226593 478033 499640 129809 115892 122525 124242 132332 130255 126294 126914 87771 89060 296284 261409 738975 743753 230462 228472 296038 296807 347422 338382 368341 369835 397025 402865 382776 426531 907936 944274 575095 479754 313225 309086 360988 360893 387984 393472 405497 409682 464693 462779 742764 777064 40.25 68.7 1
14:03:33 2023-10-12 362699 360008 92877 90602 137875 144118 141890 143481 121278 117917 120973 122886 139955 139166 391864 422729 1248668 1233566 481511 495995 129541 115799 122525 124242 132332 130221 126294 126908 87715 89027 296284 259033 742147 742663 230497 229148 294479 297789 345543 337362 368932 372036 397061 402517 383045 426905 902628 951155 576096 477602 314845 307435 364093 360497 386461 394499 407769 412628 462546 461629 745370 774399 40.25 68.7 1
14:03:34 2023-10-12 360400 360884 92920 90731 137849 143917 141661 143481 121245 117830 120870 123088 138111 139166 391864 427067 1255789 1236484 479804 498837 129541 115640 122525 124242 132299 130614 126294 126908 87715 88877 296284 261041 740238 743937 231216 228472 295343 297507 347142 336618 371380 372825 397025 404255 382472 427207 907972 946750 576096 482903 312714 308151 360988 360893 386196 394160 405606 410335 464693 459809 739563 774588 40.25 68.7 1
14:03:35 2023-10-12 359752 360767 92873 90760 138317 143935 142360 143116 121396 117836 121008 122802 140172 139262 391864 423993 1254822 1247703 482204 498547 129894 115766 122779 124347 132265 130354 126192 126860 87835 88962 296284 260455 738148 738653 231252 228936 293638 297789 346620 338655 367234 374035 399089 403119 383045 423462 905331 956798 575749 484724 313225 307185 364350 360821 387948 392430 405497 412811 463381 463465 737953 772518 40.25 68.7 1
14:03:36 2023-10-12 360578 360008 92937 90635 138068 143952 141792 140052 121446 118032 121008 122919 140052 139395 391864 426535 1253421 1237117 479804 499578 129448 116360 122441 124566 131935 130653 126294 127117 87595 89080 296284 261041 735340 742883 231576 228472 294158 297523 347701 336618 369228 373088 397061 402233 382853 427207 907972 945645 574707 482903 312749 308151 360988 360893 386713 393606 405569 410298 464693 460730 738073 774824 40.25 68.7 1
14:03:37 2023-10-12 359463 360220 92873 90760 138091 140401 142220 140321 119699 117898 121207 122821 137973 139067 395443 423849 1255789 1245420 482501 498801 129537 115720 122525 124485 133064 130301 126294 126698 87563 88845 296284 261423 736928 738690 231252 229183 293226 297789 346620 338690 367269 371614 396312 403119 383116 423426 905295 957278 568241 484760 313225 307185 364608 360821 387429 392430 405497 412811 463709 465080 738054 773380 40.25 68.7 1
14:03:38 2023-10-12 362186 360516 92937 90822 138109 143952 141661 143551 121446 117999 121008 122886 140052 139166 391864 427169 1252495 1236484 479804 498837 132823 116059 125605 124566 131868 130987 126085 127151 87595 88845 296284 261373 742387 741539 231576 228827 295522 297753 347422 336582 368968 373616 397061 404255 381329 426905 907972 948468 574707 483281 312749 308151 360988 360893 387679 393570 409624 410951 466229 464624 737806 777505 40.25 68.7 1
14:03:39 2023-10-12 358522 359833 93130 90690 138198 144144 142084 143377 121312 117802 121008 122685 138770 139636 391864 424029 1250683 1242801 483876 495959 129453 116006 122525 124276 132208 130437 126327 127029 87715 88926 296284 260638 738024 735612 231018 229218 294692 297789 346620 338417 367269 371353 396347 403119 382853 423426 904618 960297 569147 483354 313666 306720 364093 360821 387984 392395 404249 412811 464036 463501 740088 772518 40.25 68.7 1
14:03:40 2023-10-12 360947 360259 93021 90445 138366 143646 141957 143012 121514 117606 121380 122484 140086 138579 392727 425994 1243288 1230739 486294 498547 129719 116052 122610 124552 132232 130796 126159 127050 87499 89056 299197 261373 740398 740184 230462 230290 294692 297297 348501 338108 369952 372036 398086 402865 383951 423498 903990 948162 576096 477638 315395 308307 363030 362935 387718 394437 404996 411534 463354 462779 748914 776512 40.25 68.7 1
14:03:41 2023-10-12 364453 360516 93102 90760 138109 143852 141695 139919 121312 117836 121008 122886 140052 139166 391864 424066 1247107 1237117 482538 498837 129541 115799 122610 124242 132332 130255 126294 126941 87775 88845 296284 261041 737775 740220 230104 229218 295522 297789 348847 339715 368605 369907 397458 403686 382776 424522 905080 960027 571927 477638 315173 306720 363543 360893 391050 394160 405858 411571 464036 465602 742801 774787 40.25 68.7 1
14:03:42 2023-10-12 364825 360513 92809 90760 137969 144101 142068 139753 119616 118156 120732 123126 138157 139348 394604 428275 1250045 1227670 485293 495814 129537 115833 122441 124480 132117 130472 126474 127117 87531 89060 296284 261518 744231 741466 230139 230290 294479 297297 348787 338144 367305 372036 398086 402865 381365 423462 902664 947055 576096 477566 316415 306720 360988 362935 387912 394160 404996 410298 463318 464645 747210 774860 40.25 68.7 1
14:03:43 2023-10-12 366480 360520 92937 90760 138144 144118 141594 139919 121312 117999 121008 122886 140086 139166 391864 422765 1251332 1233603 482538 498837 129983 115481 122863 123867 132548 130221 126327 126348 87595 89027 299197 261041 744755 742357 230104 229183 294479 297789 346620 340504 367822 369871 397061 403686 384842 423426 901990 952006 578876 479413 315741 307650 363030 360785 390215 392923 404249 411243 461286 464626 748562 773934 40.25 68.7 1
14:03:44 2023-10-12 365119 360366 92958 90819 137607 140219 141692 140459 119450 118258 120939 122952 139858 139629 391864 426283 1250683 1232498 478069 498837 129983 116019 122525 124242 132299 130614 126294 126941 87595 88845 296284 261409 736680 743143 230533 228472 296038 297507 347422 338417 371380 369943 397025 402549 383045 427243 907972 944042 578876 477566 312749 309086 360988 360893 387718 392923 405533 410298 464036 461447 740591 774860 40.25 68.7 1
14:03:45 2023-10-12 363493 360516 92916 90697 137883 143917 141890 143481 121312 117917 120973 122886 139955 139166 391900 424066 1241490 1233566 484602 495995 129448 115833 122525 124276 132299 130437 126294 126820 87595 88877 299197 261041 735853 743519 230497 229183 294158 297789 345578 337126 371380 372036 397061 402553 383045 426905 902664 953399 569612 481802 315741 310273 364572 360097 387502 395827 407880 412628 462546 461953 742434 772518 40.25 68.7 1
14:03:46 2023-10-12 360907 360516 92931 90753 138075 144118 141968 139986 121144 118032 120870 123192 139989 139395 391864 424066 1252532 1237117 479464 499578 129715 115753 122694 124447 132299 130255 126294 126941 87595 88845 296284 261225 736431 741832 231252 228827 294158 297789 347422 336618 368968 373088 397061 404539 380795 426905 907972 946350 574707 483318 314845 308151 363030 360857 386713 393329 405606 410007 463318 461412 738036 774860 40.25 68.7 1
14:03:47 2023-10-12 359499 360008 93173 90602 138101 143716 141924 143181 121480 117673 121008 122924 138193 138923 395370 423777 1252222 1245381 483839 498655 129894 115972 122779 124347 132299 130255 126361 126908 87715 88991 299197 260419 737053 738095 230533 229183 293155 297789 346655 338690 368147 371389 397494 403686 383081 423462 905331 960297 575714 484381 313738 307185 364093 360857 387984 392430 404855 412848 464036 463537 739656 773688 40.25 68.7 1
14:03:48 2023-10-12 360581 360004 93055 90793 137918 143852 141661 143481 121228 117917 120973 122919 140023 139201 391864 427209 1253421 1238324 481169 498873 132604 116252 125535 124719 131654 133108 125878 127361 87439 89092 296284 261337 745304 741576 231252 228863 295135 297789 347178 336618 370289 373616 397061 404255 380795 425966 908009 948199 574707 484038 313005 307936 362774 360893 386232 392466 405497 410335 463354 463167 737990 776495 40.25 68.7 1
14:03:49 2023-10-12 361158 360546 93097 90753 138190 144044 141823 139674 119782 117830 121172 122788 138582 139000 391829 424029 1250647 1245458 484555 495923 129630 115799 122525 124209 132448 130221 126294 126874 87531 88995 296284 260602 738273 736095 230821 229183 293923 297789 346863 338619 366646 373616 397458 403686 383045 426482 905222 960977 569147 483281 315741 306935 364093 360821 387948 392395 406146 412774 464036 463465 741141 772481 40.25 68.7 1
14:03:50 2023-10-12 360614 360770 92873 90569 138170 143939 142163 139753 121446 117999 120973 122886 140142 139558 392691 427805 1254310 1237117 479804 495995 129271 116394 125535 124685 131868 130871 125844 127416 87228 89235 299197 261409 726202 742467 231180 228792 295307 297523 347350 336547 368045 373616 397061 404255 381335 423462 907936 948431 573317 483318 315292 310273 362849 362645 387114 392252 408461 411060 467330 464624 736649 776842 40.25 68.7 1
14:03:51 2023-10-12 360477 359895 92971 90727 138332 143843 142216 143112 121564 117768 120973 122769 140247 138893 395333 424066 1252222 1243679 484602 495959 129715 115833 122610 124276 132299 130796 126294 127083 87595 88845 296284 260602 737401 740623 230462 229218 293297 297789 346620 338619 368233 373616 398051 403686 383009 425464 905258 962068 571927 483281 314658 306720 364093 360785 390498 392359 406146 412774 464693 465566 742195 773615 40.25 68.7 1
14:03:52 2023-10-12 361672 360008 92873 90727 138075 143917 141703 139986 121278 117965 120939 122886 140057 139395 391864 427169 1254273 1236484 479804 498801 132638 116152 122357 124566 131868 130587 125878 127117 87563 89060 293425 261265 727897 743149 231576 229148 295937 297753 347386 336618 371380 373962 396772 404680 384950 427062 909113 950300 574707 484162 315292 310273 363030 360857 387679 393570 405533 411241 464295 461700 737916 778169 40.25 68.7 1
14:03:53 2023-10-12 359174 360372 93065 90727 138302 143782 141890 143412 121412 117802 120973 122685 140247 139132 392967 424066 1250647 1242801 484602 495959 129719 116006 122610 124447 132332 130402 126294 126995 87715 88926 296284 260383 736084 735056 231180 229183 294692 297789 347142 338655 367269 373880 397458 403686 383625 423426 905258 959618 572895 484344 314179 307185 364608 360821 387984 392395 404819 412774 464036 463465 737990 772481 40.25 68.7 1
14:03:54 2023-10-12 360947 360259 93059 90654 138091 141774 142182 139462 121715 117667 121410 122418 138358 138502 395443 428881 1242949 1232498 484602 495959 129715 115833 122441 124414 132117 130552 126260 127178 87803 88845 297275 260969 737397 744882 230462 229148 294407 297789 345578 337326 369192 372000 397061 402481 382741 426568 903990 952502 576096 477602 313666 307650 364608 360785 386389 394714 405425 412811 464036 461376 742727 774478 40.25 68.7 1
14:03:55 2023-10-12 360886 359972 92933 90569 137883 143882 141759 143212 121446 117802 120973 122769 140086 138938 392727 424029 1250683 1245458 482501 498801 129626 115833 122610 124242 132299 130426 126327 126698 87867 88812 296284 260236 737301 740259 231216 229148 293191 297789 346341 338655 367269 374144 399307 403119 383045 423426 905222 959312 576096 484687 313666 307150 364093 360533 390724 392109 408424 413249 463927 465728 737861 774124 40.25 68.7 1
14:03:56 2023-10-12 362803 359499 93096 90562 138171 143646 142252 143142 121514 117729 121391 122451 140281 138640 391864 426499 1244718 1231133 484947 495959 129537 115833 122441 124447 132117 130437 126260 126995 87563 89027 296284 261005 732956 742627 230462 228988 294479 297789 345543 337090 368932 369907 397061 402199 382782 426568 903990 951155 576096 477602 313702 307650 364608 360785 387294 394714 404819 412811 463381 460730 742764 772518 40.25 68.7 1
14:03:57 2023-10-12 358669 359977 92937 90602 138300 143843 142360 143516 121446 117721 120973 122484 140121 139113 391829 423993 1250683 1242801 483569 498801 129715 115799 122610 124242 132083 130221 126294 126874 87775 89027 299197 260200 737177 737537 231018 229148 293511 297789 346620 338382 367269 373616 399307 403116 385422 426829 907738 959277 573838 483135 314000 309397 364572 360641 387767 392323 407012 412482 464036 463430 740503 772445 40.25 68.7 1
14:03:58 2023-10-12 362948 359719 93026 90569 138159 140044 142360 143507 121446 117572 121008 122484 140349 138744 391864 426205 1244207 1231618 484285 498837 129360 115992 122441 124447 131868 130796 126173 127151 87563 88877 296284 261445 731105 745102 230497 228988 293269 297789 347666 337362 369915 372036 398645 403403 383319 423534 903990 948126 576096 477638 313666 306222 364608 363448 387357 394160 406146 412774 463354 463104 744946 774478 40.25 68.7 1
14:03:59 2023-10-12 360803 360767 92809 90727 138109 140271 142084 140342 119699 118156 120836 122956 137973 139256 395443 427663 1257578 1238362 480790 498801 129537 115833 122441 124776 132199 130619 126052 127151 87471 89060 298823 263446 735585 738799 231018 228988 295135 297753 349278 338619 366131 373088 399025 403429 383319 426519 907899 953852 565499 482903 315292 308081 363030 363704 390215 393258 405461 410335 464367 465904 737953 777064 40.25 68.7 1
14:04:00 2023-10-12 365927 360266 92809 90822 137849 144154 141432 139886 121161 117999 120939 123088 137591 139166 394324 424012 1250443 1226945 479124 495959 129715 116006 122441 124276 132083 130255 126294 126908 87563 89048 296284 261225 738476 746160 230104 229148 296246 297261 347701 338417 368081 369799 397061 403464 382782 423462 906614 946350 584170 479413 313738 308186 360988 362935 387948 393507 408386 410007 465168 466270 744234 776916 40.25 68.7 1
14:04:01 2023-10-12 360803 360654 92712 90786 137573 140437 141332 140798 121177 118427 120737 123324 137591 139840 394604 422729 1258948 1241903 478007 499396 129894 115720 122779 124124 132548 130432 126590 126698 87867 88877 299197 259834 746263 742723 230497 228437 296246 297753 345614 339679 369128 372036 396988 404255 384806 423426 907936 957278 576096 481092 312714 309086 360988 360459 389948 394160 407864 410262 462655 464841 735752 774200 40.25 68.7 1
14:04:02 2023-10-12 363861 360516 92893 90760 137849 144118 141214 140079 121161 118032 120973 123206 139858 139395 391829 424066 1252495 1234260 477694 495959 129626 115799 122525 124242 132299 130796 126294 127083 87595 88877 296284 261409 737650 743107 231216 228437 295021 297753 347666 337362 372173 373088 397061 402233 383045 427207 911083 948365 577486 481663 314845 308945 363030 360713 387429 394607 407755 410116 465350 462095 741238 774824 40.25 68.7 1
14:04:03 2023-10-12 360587 360731 92937 90727 138231 143917 142615 143281 121715 117999 120973 122886 140149 139369 391864 422765 1254310 1246416 479694 495995 129804 115799 122610 124242 132332 130437 126327 126874 87807 89027 299197 259870 736977 738653 231973 228952 293262 297789 346341 338690 367787 373880 397061 403403 383116 423462 907256 956122 576096 485103 314845 308081 364608 360821 387948 392466 405569 412811 462691 464880 736944 772518 40.25 68.7 1
14:04:04 2023-10-12 360609 360507 92873 90727 138075 144118 141661 140647 121278 117999 120973 122886 140052 139201 391864 428772 1252458 1237117 479804 495995 129360 116106 122240 124447 131902 130528 126327 127083 87715 88845 293425 261225 747782 740453 231541 228901 296354 297212 347452 336983 369380 374144 396916 404752 385496 427702 909076 946982 566870 484206 312749 310932 362885 362935 386713 394160 405606 411243 464766 464624 737995 776018 40.25 68.7 1
14:04:05 2023-10-12 359463 360510 92937 90822 138336 143847 141924 143481 121514 117999 121008 122886 140281 139171 393003 424029 1252495 1246416 484328 498837 129719 115833 122694 124242 132332 130221 126826 126908 87867 88845 297498 260419 739849 736132 231576 229183 294697 297789 346620 338690 367822 374560 399307 403119 383081 423462 905295 957511 574707 484344 313445 307185 364608 360857 388020 393342 405497 412811 464036 466600 739210 774399 40.25 68.7 1
14:04:06 2023-10-12 362735 359829 93203 90467 138224 143943 142283 139399 121765 117471 121580 122484 140281 138675 391864 425362 1244261 1231320 484947 495995 129537 115799 122610 124276 132083 130221 126294 126908 87563 88877 296914 260638 735687 743937 230497 229023 294479 297789 345578 337599 368932 369943 397061 402517 383081 426869 902432 951155 568241 477602 313702 307900 364608 360749 386749 394714 404855 412811 462691 461376 742764 772481 40.25 68.7 1
14:04:07 2023-10-12 359748 360516 92873 90727 138109 143917 141924 143481 121278 117883 120973 122886 140052 139166 393003 424029 1254310 1246416 483455 495995 129804 115799 122872 124276 132332 130437 126327 126908 87867 88877 299197 260638 738397 735576 231973 229183 293262 297789 346655 338655 367822 371910 399307 403403 383081 423462 905972 956122 576096 484468 315516 310273 365087 360677 387840 393151 405425 412628 463891 463323 737319 772481 40.25 68.7 1
14:04:08 2023-10-12 362989 360259 93065 90602 138125 139878 142218 143342 121514 117639 121008 122924 138488 138744 393003 425269 1241453 1229081 485144 495995 129360 116026 122357 124447 131935 130653 126440 127117 87563 88845 296284 261445 732569 743937 230967 229183 292994 297464 346655 337090 369192 372036 399307 402517 381900 426905 904361 952502 564145 480340 313738 308116 365124 360893 387294 393873 405461 413726 464693 462095 742764 773615 40.25 68.7 1
14:04:09 2023-10-12 360758 360770 92937 90918 137991 143939 142262 143499 121278 117917 121008 122919 140133 139456 393003 423361 1254347 1246416 478903 498801 129894 115833 122694 124276 132365 130255 126361 126698 87867 88877 299197 259906 744511 737985 231973 228827 294479 297789 348600 339429 370853 372570 396650 404219 385240 426941 910402 957365 576096 481663 312714 309772 363030 360821 388020 394463 408729 410879 462655 464877 735789 776609 40.25 68.7 1
14:04:10 2023-10-12 365815 360486 92941 90760 138325 143943 142033 140019 121312 118032 120973 122886 140121 139395 392727 422062 1248668 1233566 481169 495959 129804 115833 122694 124276 132332 130472 126361 126908 87807 88845 298963 260776 740578 745102 230856 229218 295343 299473 347861 339441 368377 369907 396312 401636 385384 426568 905295 951970 578876 479754 313738 309871 362849 360205 387984 393507 404855 411534 460053 465282 742507 772518 40.25 68.7 1
14:04:11 2023-10-12 363870 360808 92931 90720 137830 144447 141730 140272 119450 117931 120801 123192 137973 139485 395163 424066 1250683 1233529 478690 499020 129715 115799 122610 124276 132299 130221 126192 127450 87563 88877 296284 261445 737526 743937 231216 228472 295021 297789 347666 338144 369524 372561 396795 402830 383081 427848 907972 942942 574707 481092 312749 309086 360988 360893 386749 392888 405606 410298 461948 461412 738170 776512 40.25 68.7 1
14:04:12 2023-10-12 363566 360520 92937 90760 137918 143917 141897 143386 121278 117917 120973 122919 139989 139407 393003 424066 1241490 1232817 484602 499699 129537 115866 122525 124447 132299 130437 126294 127083 87747 88877 296284 260638 735687 743937 230533 229318 295343 297500 345614 337634 368968 369943 396736 402553 383116 427243 905005 952502 572354 480145 314401 310053 365087 360497 387042 395369 407965 412664 462546 461988 746432 772371 40.25 68.7 1
14:04:13 2023-10-12 360695 360330 92937 90918 138075 144118 141661 140632 119450 117999 120939 122886 139892 139395 391864 423849 1252495 1237117 479087 498837 129626 115799 122525 124276 132332 130562 126327 126908 87595 88877 296284 260822 740364 741832 231252 228827 295343 296937 347666 339308 368932 371353 397061 402514 381632 427207 910623 948395 572354 484551 313189 308151 363030 362667 386441 393570 405569 411534 463354 462130 737393 774790 40.25 68.7 1
14:04:14 2023-10-12 363564 360763 93065 90635 138336 143646 142218 143212 121480 117826 121008 122549 140086 138973 392727 425331 1241490 1230865 483149 498801 129364 115833 125464 124533 131902 130472 126294 127117 87563 88877 296284 261225 736002 743937 230497 229183 294443 299582 346620 338392 369228 371782 399126 402797 385422 427062 904805 952393 569612 482487 315741 308010 365087 360857 387294 394714 405461 414056 465131 461988 742202 773651 40.25 68.7 1
14:04:15 2023-10-12 359788 360256 92931 90720 137969 144136 142222 143547 121278 117917 120973 122919 139926 139124 391864 426499 1250683 1237117 479427 495670 129360 116106 122441 124685 131868 130688 125878 127151 87595 88845 298216 261005 729649 740076 231252 228866 295343 296555 347422 336582 368968 373088 397061 402233 381365 427207 907972 947019 574707 485242 315774 308151 360988 360893 386441 393606 408424 410335 463354 461412 736833 774860 40.25 68.7 1
14:04:16 2023-10-12 360587 359471 92937 90602 138336 144066 141924 143481 121514 117639 121414 122685 140121 138888 391864 425901 1244171 1227818 483222 498309 129360 115866 122273 124447 131902 130653 126260 127117 87531 88877 296284 261229 735390 744918 230714 229077 294058 297428 347035 337457 369344 371891 399234 403083 381936 426905 904361 952759 572354 481007 314143 307685 362702 360893 387767 394714 405176 413763 465021 461771 742764 773651 40.25 68.7 1
14:04:17 2023-10-12 360327 360223 92809 90822 137883 143917 141890 143351 121312 117999 121008 122886 139858 139201 391864 426539 1252495 1237117 480827 498801 129360 116026 125430 124685 131902 130688 126294 127117 87595 88877 296284 261225 731720 738361 231414 228863 295343 297753 347666 338619 369228 373880 397061 402865 381936 427207 909104 947725 573317 483281 312749 308151 360988 360533 386713 393320 409624 411241 466559 461953 740015 776953 40.25 68.7 1
14:04:18 2023-10-12 359608 360726 93065 90753 138224 143817 142316 143281 121346 117836 121008 123008 140863 139035 391864 424029 1250720 1244074 483913 498837 129719 115833 122525 124242 132299 130255 126327 126908 87870 88845 299197 260455 737899 735093 231216 229218 293994 297789 347142 338690 367305 371614 397494 403990 383081 423426 906614 960297 567757 484038 313738 306970 364093 360857 387984 392430 404891 412848 464036 463501 740088 772555 40.25 68.7 1
14:04:19 2023-10-12 360645 360008 92809 90760 137883 143917 141890 143551 121278 117836 120973 122886 139892 139201 394329 425393 1257914 1237117 477580 498873 130314 115992 122525 124309 132150 130472 126294 126908 87563 88877 296284 261590 739328 736168 230533 229183 295057 296390 349278 339715 366131 372561 397061 404098 386042 425544 911731 956560 570983 481699 316366 308045 360880 362790 391246 393981 405461 412016 462668 465602 740088 776805 40.25 68.7 1
14:04:20 2023-10-12 365119 360259 92912 90602 138120 140271 142426 143481 121312 117836 121008 122886 139892 139070 391864 422801 1250683 1237117 482538 495959 129719 115833 122610 124309 132299 130255 126294 126908 87595 88845 296284 260638 736707 739660 230104 229218 294479 297753 347178 340264 370016 369907 396347 404255 385113 423426 902628 954772 578876 479754 315741 307685 363030 360785 390215 392923 404249 411571 460053 464912 747173 771387 40.25 68.7 1
14:04:21 2023-10-12 360979 360770 92927 90760 137883 143952 141890 143551 121278 118066 120973 123121 140086 139528 391864 422729 1257914 1246813 478408 498873 129719 115833 122610 124276 132548 130614 126361 126732 87747 88877 295387 259651 738194 738918 231688 228226 295057 297680 346478 338584 370141 374144 396880 403579 384123 427548 907936 957315 576096 484724 314845 308980 364093 360857 389948 394437 408583 412518 462728 464550 735826 773651 40.25 68.7 1
14:04:22 2023-10-12 363062 360259 94738 90760 138366 144118 142084 143551 121346 118032 121042 123121 140086 139430 392727 424066 1243325 1233566 483569 498837 129630 115866 122694 124480 132514 130472 126327 126941 87563 89060 299197 260638 738083 739156 230533 229218 295343 297789 345578 338180 369524 372036 396347 402553 384806 427243 902701 952502 569612 477602 315741 307936 364093 360749 387366 392923 405461 412518 462438 463605 746432 772371 40.25 68.7 2
14:04:23 2023-10-12 359459 360516 92937 90727 138418 143939 142655 143503 121480 117802 121008 122886 140256 139245 393003 424029 1254310 1245530 484602 499931 130656 116548 123117 124863 132631 130731 126785 127280 87867 89170 299197 260861 739372 741039 231937 229861 294479 299473 348470 340456 369344 373026 398645 404824 385119 427171 911731 963020 577486 486208 315618 308151 364082 363961 391319 394714 407936 415270 464331 467643 742202 778722 40.25 68.7 2
14:04:24 2023-10-12 365192 360355 95299 90984 142014 141090 143943 142180 122222 118625 124734 123422 141133 140297 396623 430396 1253384 1245458 489993 501814 131922 117650 125027 127001 134609 131184 128857 129597 89007 90467 301143 265420 739742 753618 234355 232706 297955 301985 354739 344824 376025 377301 406038 408937 390115 432403 919683 968225 575095 488826 322028 314734 372884 369618 397472 403498 416510 422394 476822 474135 759659 791757 40.25 68.7 2
14:04:25 2023-10-12 367597 367534 96499 94663 141047 145643 148214 146689 120209 121094 122979 127344 140590 145502 401940 438362 1287480 1270581 493914 510418 134698 120303 128782 131875 139216 135686 130893 132265 90542 92529 304104 268797 747675 756885 236274 234535 303996 306478 363053 351898 381668 384784 411819 420357 396862 440236 940870 989122 588605 496782 326286 320600 375207 376434 405867 409573 424285 423466 481144 485584 769104 806285 40.25 68.7 2
14:04:26 2023-10-12 378614 379047 95441 94107 147089 149695 152922 152618 124211 122977 127649 130553 145859 147475 414615 444275 1331976 1316008 502802 522927 141276 121502 132164 134070 144266 143606 137291 137989 93550 95419 307862 272098 774128 772784 243576 241805 311335 314903 369700 360767 390882 395436 423813 427223 405660 450005 964776 1017539 592917 503820 333681 329202 386614 384208 414917 421603 431561 437264 494094 496112 797263 825051 40.25 68.7 2
14:04:27 2023-10-12 384511 384449 96521 94394 148458 151591 155912 154321 126098 124573 129454 132229 146804 148787 420914 450746 1337327 1319868 509631 529483 141941 123573 134116 136509 145746 142203 138579 141845 93940 93781 306511 276122 771010 781213 245764 241679 313183 315744 374333 362839 394618 399157 424066 431671 410668 454943 974672 1023565 599724 507413 336188 331812 387993 387136 418589 421333 437360 439581 497607 501709 795322 835100 40.25 68.7 2
14:04:28 2023-10-12 394315 388069 97876 95263 149288 154360 161598 158021 130637 127008 134346 134536 147640 153858 427448 456571 1354731 1339405 518816 538274 141657 125751 137582 139401 149452 145397 138974 140666 96503 95291 315513 277694 785970 796614 246590 246669 315947 318723 378966 367310 399936 402630 430360 435892 411586 460379 986269 1018364 599772 509042 340644 334296 391586 391936 420671 429930 442813 441421 504675 502817 807102 848546 40.25 68.7 2
14:04:29 2023-10-12 394769 389871 98316 95944 150761 155143 158675 161234 131203 127762 134896 135679 149509 154611 431275 463060 1364949 1349215 522747 539253 142883 125659 139541 141349 149684 145929 141573 141093 94708 95648 312674 275566 798445 800091 248885 247502 317141 321705 378360 369817 402884 403287 430405 434026 414417 463931 988934 1037174 601143 515425 342514 335682 395602 395921 422414 429071 439623 445658 507942 505125 816115 853857 40.25 68.7 2
14:04:30 2023-10-12 394769 393405 98644 96168 151279 156182 159536 158153 131704 128767 135414 136245 150230 151560 432340 463421 1374169 1367301 528075 540991 144000 126559 139655 142113 149550 146863 141806 142266 94728 96007 315720 277688 794796 799588 249270 249036 317211 321669 381182 373070 402570 402649 431699 436575 418526 462057 989708 1047470 605255 514110 342068 335530 397043 393734 421370 431177 442380 449409 504941 505125 825647 854583 40.25 68.7 2
14:04:31 2023-10-12 396533 397079 98677 96600 152119 157195 161037 159553 128752 129713 132266 136821 151022 152222 435235 472333 1387360 1366329 527840 548941 143761 127011 140877 139098 150960 148589 143266 142736 94900 96499 313637 279437 810560 805854 252288 248752 320932 322539 381073 373561 402994 408382 429586 435856 414709 462385 993825 1054698 609453 522543 342659 334521 397043 395544 423966 428973 442666 449409 507942 509494 824033 856337 40.25 68.7 2
14:04:32 2023-10-12 400456 397079 98718 96769 152225 157594 161294 160318 128970 130074 132650 139850 151264 153205 436538 473705 1387360 1367301 527399 546629 142883 127697 140364 140848 150439 149421 142249 143693 94739 96954 315720 281849 798744 806486 252095 249879 319583 321669 381797 373597 402534 405745 430396 438907 417237 460637 1002487 1056340 609453 518133 343773 338341 397043 394360 424002 431564 446908 450371 504688 510501 820785 857582 40.25 68.7 2
14:04:33 2023-10-12 403937 398769 99728 96826 153799 157594 163178 160608 130986 132218 134234 139884 152306 153411 446076 478003 1383426 1369626 536875 553628 145604 128141 143680 141628 152219 150259 145317 144893 95617 97528 316692 283466 808583 817383 252878 251288 323830 324685 382637 371928 404258 405817 431448 439252 417237 463532 1005409 1050620 610322 524364 345473 339400 400418 400889 424002 431918 441516 449409 510889 511037 825647 861899 40.25 68.7 2
14:04:34 2023-10-12 405835 403602 99736 97497 154047 158876 163212 162189 131232 133128 134606 140507 152585 154480 440305 472369 1390598 1378561 539285 556433 144892 128737 143816 142041 152698 152756 144513 145746 95972 97858 329988 285113 816112 817383 252878 250717 323554 324433 385008 373376 406156 405817 432755 441949 420099 465941 1011138 1048562 616402 521072 345328 341315 401551 400177 426401 431697 446822 450439 510422 512309 825647 866949 40.25 68.7 2
14:04:35 2023-10-12 409458 403592 100314 97966 154583 162042 163805 162742 131512 133672 135081 141001 153569 154798 441439 474472 1401829 1387873 537988 558083 145326 129592 144403 142966 153224 150926 145013 145945 96693 98091 316692 284508 809767 820661 255028 252294 321763 327129 386744 373638 405149 408258 434706 442021 418194 463532 1011718 1053951 620813 521255 347615 342807 401588 401456 428587 434017 448161 451471 512004 511037 830115 871031 40.25 68.7 2
14:04:36 2023-10-12 409147 406097 101179 98517 156770 158785 166721 164382 133310 131086 136969 138039 155595 156524 449611 482672 1418118 1399177 542691 558982 150133 132247 143371 143827 156286 153716 147632 147209 98227 98599 323973 285854 841556 829499 257202 253742 324672 329430 388814 377477 410294 410986 438018 440520 418661 468847 1018961 1066830 616402 527223 350539 344602 403062 403891 431582 440768 446566 450471 519312 515351 841198 880646 40.25 68.7 2
14:04:37 2023-10-12 409713 407627 101594 99275 157823 160157 167456 165740 134111 131881 137576 139294 158553 157320 449258 485575 1423334 1404497 544270 565149 148467 133242 144245 144658 156901 151223 148112 147892 98425 99611 322523 285720 835249 833040 256119 254698 324973 331108 388051 378830 412295 412322 440346 445779 419910 470621 1022397 1071322 626450 528825 351672 347719 406165 405493 434945 441376 452357 455436 521114 519610 844081 886303 40.25 68.7 2
14:04:38 2023-10-12 419310 413508 104453 100291 161252 162511 171331 170183 135809 133830 138775 141266 159716 159678 455429 491121 1442709 1417753 553250 571257 147338 130879 145176 147371 158111 154098 151242 148091 99168 100846 326947 290778 844097 837599 258533 258720 330085 332652 396857 383242 415081 414795 445258 449263 423795 474165 1033069 1075222 629269 531561 353771 349103 410704 410572 436770 440511 455938 459878 526035 523153 848592 890545 40.25 68.7 2
14:04:39 2023-10-12 420822 415106 104822 101160 158170 163589 168864 170800 136511 134588 139663 141942 156962 162967 458778 489744 1433591 1422045 555138 574665 149292 131240 146058 149824 160689 154806 147738 149205 99882 101438 326947 291532 834642 844090 259987 258322 333034 333447 394298 386512 419529 419688 441732 451034 428378 476724 1041929 1087794 630678 539502 357003 350723 410704 410572 442717 446400 456906 461369 522968 525784 851322 889036 40.25 68.7 2
14:04:40 2023-10-12 420712 415770 105458 101500 159646 164481 170007 167915 139732 135216 141077 142381 158501 163267 459417 500125 1452083 1425122 551848 577183 150320 132618 147251 148471 158414 155697 149663 150510 100569 103377 325695 291949 841523 843132 261892 259198 333504 336681 399311 384874 414520 420550 445631 454722 428900 474070 1048079 1099758 633497 539232 357509 351857 415034 411600 441538 444854 459975 464922 528415 530238 866353 900751 40.25 68.7 2
14:04:41 2023-10-12 423166 421523 106137 104371 161663 166945 171977 170633 140593 137325 144140 144772 159903 162168 465195 505152 1479914 1455129 557870 580455 152549 135187 148972 150211 160892 157764 151807 152072 101857 104478 330911 293685 846339 848528 264866 260939 335900 338485 401007 390444 419264 423737 451034 454495 432737 479050 1054212 1109198 633081 540759 360614 354197 420414 418176 444603 450620 459507 470589 535136 532166 878508 912864 40.25 68.7 2
14:04:42 2023-10-12 426401 424120 103771 104931 162248 171090 172355 172218 141210 138717 144614 146153 160926 164087 468942 501993 1475552 1462370 567603 586898 153280 135318 150162 149776 161499 158967 152677 153440 102594 104603 333668 295346 849032 855318 264866 261808 336555 340023 401574 391714 423498 423917 454068 457465 437774 487447 1057389 1112707 642834 546617 365444 355691 419784 420543 449025 457440 464506 469811 537518 531562 871076 919283 40.25 68.7 2
14:04:43 2023-10-12 426188 427353 104328 105182 163874 171311 174808 172268 138639 139007 145471 146561 162509 163314 468697 509124 1481925 1460290 565916 585879 154339 136448 150688 150740 162535 162026 153590 154214 103022 102491 340451 296396 850382 860844 264181 264040 336790 342447 405613 391439 423498 428235 454544 462193 437364 484591 1062998 1108134 660274 545841 364170 358629 420751 421178 449134 453331 468577 472712 539366 539514 876178 918362 40.25 68.7 2
14:04:44 2023-10-12 433279 427992 105976 103261 166567 169324 176739 175210 141021 142380 144330 147686 164633 165457 474654 518574 1497250 1472731 571108 594229 156412 138108 150135 152546 164585 163141 156044 156217 105545 103590 333251 300005 867842 866894 268163 265816 342602 346469 410690 396678 427171 432340 458072 468072 439055 488987 1079169 1133878 654470 553513 367704 362912 427689 423484 455766 458745 472024 479055 540995 543609 889412 924965 40.25 68.7 2
14:04:45 2023-10-12 448940 432380 106337 103843 166912 171014 180144 179372 141177 143564 144355 147531 167865 167670 476187 518574 1506117 1483922 572004 595658 157517 139069 152061 153144 165945 160010 156736 157195 105760 104548 333546 298929 869110 867504 269512 266776 346393 345241 409531 400907 431937 436720 460048 466105 441498 490766 1079169 1145564 653934 554066 369700 360961 428633 423556 456056 462980 474679 479625 540923 546939 899753 934260 40.25 68.8 2
14:04:46 2023-10-12 435203 442810 107813 105066 171051 172208 178429 180191 143079 141547 146347 149155 169186 169264 483391 522624 1520481 1499223 581441 601831 157965 142962 154106 155169 165902 162788 158531 160325 103936 105318 330703 300599 878641 882434 272438 270353 343581 349536 414984 401676 435325 436720 464434 472476 445119 495982 1090709 1133992 665912 556960 371864 366417 430392 433383 459193 463626 478473 481268 553229 553306 898549 939338 40.25 68.7 2
14:04:47 2023-10-12 442485 439920 108203 106103 167970 173853 179310 177952 144551 142358 146968 149667 166805 172862 487316 522631 1512468 1492430 579467 604819 158535 143172 154527 156347 170262 163352 160513 157242 104292 106387 339234 304566 874469 878981 273982 270662 348791 351159 417151 404899 437530 442634 467877 474770 447899 496150 1100582 1156174 682570 562585 374044 367520 435547 431394 462333 466752 479455 487340 550045 554928 912855 943235 40.25 68.7 2
14:04:48 2023-10-12 440944 439422 108948 106746 169008 175376 180162 179361 144712 143279 147784 150909 167599 169555 486616 527254 1535261 1512352 579430 603978 160058 143712 155779 157037 168355 164334 158426 158447 105562 106778 344615 304566 882935 882899 274953 269620 350903 354804 417404 405835 436026 441764 470686 473877 450462 498170 1100730 1155544 680758 561935 377734 369848 438016 436575 462623 468917 479906 488623 555632 554112 918207 954222 40.25 68.7 2
14:04:49 2023-10-12 446131 444653 110461 107823 171782 176695 182816 180533 146467 144279 149551 151667 169888 171214 494288 536718 1540091 1518999 587179 614237 161530 142529 157453 156659 169862 166424 160136 160781 106407 108094 339831 307831 899293 890682 276109 273003 352001 355867 421330 412884 442320 446368 468990 478517 456211 501308 1113135 1172271 663358 570296 381700 374085 439916 436756 466078 475310 484276 491815 558087 559099 922076 957678 40.25 68.7 2
14:04:50 2023-10-12 448467 444293 110899 108395 172205 180893 183595 182452 149317 145218 150250 153102 170378 172582 496504 535997 1561927 1543906 598475 616233 162591 143359 158391 156767 170845 167604 160561 161543 107160 108627 336968 306406 890291 891872 276058 275433 355030 356275 420075 409168 444132 448022 477118 477776 455988 508250 1114608 1161181 715883 567584 381732 375176 442504 440854 469325 476397 489052 492124 566427 563014 919518 964725 40.25 68.7 2
14:04:51 2023-10-12 460587 446974 111593 109133 173464 179226 184624 183263 149662 145961 153281 153663 171463 173444 495666 541220 1558213 1533005 590370 616532 163556 144138 158940 158573 171696 168723 161961 162614 107886 109363 345241 309630 896128 899266 278880 276439 354978 357349 426469 414777 441525 447680 472262 484246 459993 507354 1118758 1187904 670608 573890 386342 375283 442003 438580 473800 478473 489089 494787 559059 563050 928749 966885 40.25 68.7 2
14:04:52 2023-10-12 455974 450944 114647 110444 176131 178386 190132 185016 147640 147635 153155 154880 174006 174869 504187 545968 1574518 1553395 597198 623840 164378 146044 162191 160608 172312 172611 163148 165031 108817 110990 343472 313268 889935 904586 281321 279318 358593 360416 428849 419300 449244 450778 476551 485719 463177 513232 1128740 1191010 708418 574296 388740 378718 448252 445470 474471 482806 492292 501088 566223 568149 943467 976092 40.25 68.7 2
14:04:53 2023-10-12 456280 454733 114518 111301 175753 181338 189529 189688 147405 148597 154423 158869 174283 177475 506050 541099 1581492 1560282 601816 625561 166804 146520 163193 161010 175079 172873 164793 164780 109489 110784 345322 310836 903863 911773 282299 279748 358520 364725 430307 418521 451935 450814 482931 488821 462487 514672 1134451 1187904 703939 582641 389920 383055 446694 446574 477724 483378 497344 499481 567820 574674 935602 977477 40.25 68.7 2
14:04:54 2023-10-12 459975 454566 115630 113695 180382 181837 188061 186221 149336 151489 153345 157330 176487 177760 511833 549718 1590549 1571097 609369 630961 165247 148092 161113 162742 176131 170675 165889 166665 110470 113417 349245 315574 913693 918196 284705 279929 364635 364818 432903 420895 450575 458032 482226 490302 465254 515000 1143708 1203571 726658 586871 390515 381320 452228 449330 483587 486737 496398 504306 574263 576684 949901 985998 40.25 68.7 2
14:04:55 2023-10-12 461554 461203 112853 114098 177214 183023 188950 187557 149542 150128 153448 155680 175077 179029 510702 550005 1604207 1581138 611661 633007 167911 147955 162701 163306 179702 171184 167320 166840 111358 113710 350246 315125 926941 920886 285918 282404 365631 368354 436903 421088 457540 460081 486837 494492 467896 519368 1146960 1197949 726658 590340 393265 385375 450944 453095 484957 486972 501148 502806 576115 577235 945517 988912 40.25 68.7 2
14:04:56 2023-10-12 467767 460062 113139 114483 177943 183901 189317 188147 150363 152475 153833 157283 175904 182408 513785 554883 1604575 1585027 604290 631019 167911 151261 162735 163822 176151 171799 169674 169779 111736 113935 351105 314388 920813 918752 285200 281352 364364 369017 435643 423827 454193 459755 489845 493940 468719 519296 1150928 1203571 720362 585394 395807 385068 454269 453074 483368 491458 503972 505553 576906 579503 947461 997460 40.25 68.7 2
14:04:57 2023-10-12 462792 464483 114632 114847 179700 185273 191752 189403 151642 149629 155580 157871 177642 179139 516671 561254 1618341 1594753 621035 640360 168911 148674 163906 165832 177476 174298 168495 168436 112359 111771 349245 320161 927921 931507 285565 285423 368289 369609 439829 427019 462787 465304 487089 496208 468683 523859 1162111 1217992 729689 590393 395526 387876 458520 457444 486467 490293 501408 508879 577172 581743 963327 1001541 40.25 68.7 2
14:04:58 2023-10-12 468102 463474 114665 112342 179670 187110 191438 191235 151642 150868 155580 159352 177922 181133 518206 556554 1621967 1599736 617967 640776 170088 152669 164905 165972 178454 174073 167801 167789 113203 111924 356061 315419 927956 931370 288274 286427 366925 373843 443151 428640 462603 462356 494126 500512 473518 527178 1162801 1220897 737759 594280 398626 392040 458550 458608 490489 495011 509733 512673 585513 589420 966107 1001815 40.15 68.7 2
14:04:59 2023-10-12 467845 466199 115510 112594 180879 187373 193001 191874 152517 151144 156301 159640 178833 181421 521328 568760 1632069 1618334 624247 643542 170663 150710 165170 169061 179018 175749 168334 168890 114708 113115 353249 320161 929077 930846 288477 288567 369993 374099 438567 429518 463605 466293 491538 497673 472959 528562 1164625 1210550 715557 592913 398626 390743 459922 459791 490509 494698 506404 511665 585257 585960 965034 1007533 40.25 68.7 2
14:05:00 2023-10-12 475746 469075 116348 113757 182955 186807 194911 193735 153672 152119 157931 160695 180570 182609 522671 568104 1631958 1620439 620698 648676 172950 151411 167355 168519 181227 176806 169909 169896 112635 113902 357253 321179 935333 935407 293042 288459 373065 375981 444562 432809 462225 467342 495959 503660 477841 531014 1167110 1228886 729320 596112 404713 394965 462669 463518 492703 501034 512081 516578 594399 591145 967617 1011447 40.25 68.7 2
14:05:01 2023-10-12 475481 471842 117093 114525 184257 187395 198930 194041 154664 152889 158479 161451 181211 183295 526515 574738 1641665 1618125 624729 651343 172917 152211 167343 166822 180861 177960 170046 171082 115496 114603 357837 324846 927890 937791 292908 288763 374373 375717 445263 435398 467189 472718 495778 503372 479887 529653 1176332 1232337 723075 596480 403671 393569 465035 466586 494099 500646 511763 516652 592938 591850 968304 1017390 40.25 68.7 2
14:05:02 2023-10-12 479092 472093 117160 114896 184292 188576 198965 195202 155163 153169 159028 161904 182335 184135 528861 568104 1639333 1613661 622641 653192 172437 152981 167648 167915 180861 181193 170586 172208 112841 114793 356252 324615 925141 941492 293873 289440 373252 375154 448214 438029 467850 468877 495959 504405 477841 531804 1177133 1238054 718457 597877 405000 394965 468042 467137 494799 502128 509730 518121 594435 591597 976907 1024867 40.25 68.7 2
14:05:03 2023-10-12 481400 477215 117944 115663 185583 189269 196345 198846 158333 154052 159993 163090 183485 185640 534117 572674 1645083 1620676 623482 657890 174926 154261 169539 169198 183574 182177 172118 172929 113684 115812 356252 326236 943633 949947 293970 291860 376133 378018 452251 440516 470695 475092 499360 505071 483195 534755 1183945 1247221 710573 601318 407595 400017 469044 468001 495125 503317 513606 518702 597923 595154 977524 1029632 40.25 68.7 2
14:05:04 2023-10-12 482835 478569 118652 116082 188972 190417 196598 195425 158657 154583 162841 163646 186562 186564 531648 581758 1660210 1635730 630898 658570 175573 154502 171802 169554 184006 182207 172805 173931 114763 116285 360475 328336 937250 947256 294077 291481 379042 382673 452730 437817 471364 474920 506128 510492 485302 536680 1187315 1247075 726017 604203 410797 401397 470037 468552 498810 504963 518065 522234 601799 602874 977560 1027535 40.25 68.7 2
14:05:05 2023-10-12 486916 480617 119326 117275 185429 192478 197763 197815 159286 155840 163836 165053 183441 188250 536350 587059 1683237 1661147 637218 661916 178742 155536 172619 170733 185816 179745 174256 175079 115253 117084 364511 327337 948542 955095 295391 293872 379042 383215 450931 439158 475186 474920 505008 510853 484929 537772 1192048 1247221 732306 611867 409204 400897 468972 471529 504310 506552 522660 527404 601939 604168 994671 1032565 40.25 68.7 2
14:05:06 2023-10-12 481969 481931 119633 117353 186405 192618 198487 197746 159341 155978 163776 167692 187538 188357 537977 583102 1683200 1659070 641747 658024 176273 155762 170802 170852 187135 179857 175793 174904 115990 117042 361633 324289 961524 961894 296461 295543 379042 382943 456270 439762 477098 477114 505008 514130 487538 542618 1196179 1258267 738278 610564 409276 404225 474261 468841 503241 505806 519361 527821 599362 602360 998160 1037392 40.25 68.7 2
14:05:07 2023-10-12 485484 483445 120196 117707 186702 193533 199145 199231 157739 156244 161836 168112 184566 192092 540412 583029 1679237 1655567 642797 663800 179257 157051 169568 172183 185958 181172 175092 176466 116056 117879 363905 330485 952325 962910 296576 296937 383383 384845 456088 440144 478445 480630 504972 513480 486121 542128 1206628 1267278 731902 614697 412181 405124 476836 474202 507538 512603 519641 528214 603947 605440 1004641 1043446 40.25 68.7 2
14:05:08 2023-10-12 491633 486378 121008 118576 188593 194075 200923 199752 157137 157173 161612 164179 186335 189724 544293 584714 1677562 1654495 638686 668511 176240 158071 170531 173197 185457 182579 176074 179310 116786 118389 365548 331137 948268 964275 300552 297775 382945 383786 456270 445167 478445 483537 505116 514130 486855 539369 1202437 1265557 725707 611661 414782 404510 476602 475589 504126 512416 525485 528905 608916 607694 994515 1042128 40.25 68.7 2
14:05:09 2023-10-12 486954 485580 121146 118843 188634 195140 201379 199266 157846 157024 162267 168416 186668 192164 540734 590932 1692483 1669919 638353 669679 178015 157851 172422 173075 189119 182439 177311 177084 117352 118567 363260 330163 963609 964632 300929 297775 383383 387292 457146 448846 478821 480340 509343 513898 491870 547483 1205717 1261942 734844 610292 414194 409390 478528 476966 504126 511162 525522 528942 603983 607704 1000364 1045091 40.25 68.7 2
14:05:10 2023-10-12 494176 486715 123526 119386 188791 196264 201589 201501 157846 158194 162232 165927 186927 189886 545476 596336 1706572 1686371 650255 667038 178015 160664 171807 174061 186910 183332 179108 179451 117453 119216 362259 332226 962823 970432 301117 297042 383321 389975 458507 446738 481964 483537 510920 519296 490373 545559 1215021 1272644 753581 619773 416552 410513 478528 477077 509238 514013 528251 533392 609372 613145 1013305 1051163 40.25 68.7 2
14:05:11 2023-10-12 486958 491357 122333 119922 191120 197344 203395 201713 159150 158526 163309 166008 188980 190283 550199 592605 1696830 1669613 650093 676844 179606 161479 172905 175053 188121 184174 178344 177408 118076 119831 366938 334119 967689 976679 303685 299460 386785 390562 464073 450512 479583 483847 510202 521636 495509 547483 1215705 1285651 728606 615755 418332 410549 483596 479791 507911 516199 525522 531846 611200 608167 1008153 1053974 40.25 68.7 2
14:05:12 2023-10-12 497469 491362 124370 120162 191283 200148 204178 203126 158887 161116 163378 166898 188503 190988 552019 594163 1700484 1678938 649443 675896 179425 161846 173181 175525 188507 184843 178594 178250 118172 120247 369360 336985 960306 973904 303901 298987 387876 392331 459908 450089 480354 486760 513697 519661 495509 546705 1216567 1280007 737786 619810 419624 409128 478057 481839 510935 518522 530328 535018 613105 613289 1004404 1055947 40.25 68.7 2
14:05:13 2023-10-12 496755 492400 124889 120162 192541 199831 208454 203162 159394 161637 164131 167426 189525 191895 552802 599430 1713408 1688264 645475 676890 180312 161881 174081 177949 189342 185090 177977 177858 118902 120281 366263 333644 971955 973456 303649 301232 386821 392331 462691 453491 484737 486282 513950 518531 494458 550140 1222069 1270461 725104 621133 418928 410856 483559 484724 513835 516419 531265 534186 611207 613253 1017126 1053787 40.25 68.7 2
14:05:14 2023-10-12 498080 495792 124885 121163 192561 199630 205400 204877 159869 159533 165348 166994 190583 192151 556346 599744 1715845 1687062 654909 680070 180814 161275 174882 178586 190371 186307 178309 179345 119461 122531 368961 335369 975008 981246 308021 301232 390251 393164 467366 454846 483258 490438 513226 521227 495832 550177 1223969 1289367 740206 620691 421519 409810 484085 486245 512068 521627 528720 535055 613105 613217 1013305 1063334 40.25 68.7 2
14:05:15 2023-10-12 501236 495314 125167 123217 193181 197548 205101 204339 159970 161848 165222 168257 190959 192572 554567 602315 1723892 1697589 649443 676088 182066 159321 175512 178656 191197 186617 179233 179379 119861 120952 368265 335071 1000232 980387 307857 302963 387912 395117 466375 456170 487257 488280 517551 523144 494954 553453 1226687 1276300 745142 626828 420552 413534 485003 483847 516758 520125 535115 538178 613033 617581 1023276 1063334 40.25 68.7 2
14:05:16 2023-10-12 495675 496116 122001 123376 193796 197823 205101 207959 160004 159439 165257 169360 190959 194543 556209 599466 1723892 1698216 658294 681195 181778 160708 175267 179081 190573 187762 178997 180538 119935 123042 371519 338132 973553 987576 302990 304494 392499 394000 466110 454525 489135 492653 514130 523530 494222 549325 1237117 1306963 743671 630398 424591 413354 487758 484760 518964 523099 532586 540903 621640 616606 1023734 1071096 40.25 68.7 2
14:05:17 2023-10-12 506656 499032 122316 120937 194123 199727 207212 205477 161149 159915 166217 169796 192633 194882 561028 611093 1746144 1719398 662101 683465 183666 160752 177204 176210 192723 187498 180485 180391 120736 123042 370556 333447 992980 992521 305952 304708 391355 394244 468958 456170 489135 490438 518610 527469 498710 556755 1239422 1300400 740729 630364 423388 414809 489863 485283 519702 523135 532696 539337 617989 617545 1035891 1072068 40.25 68.7 2
14:05:18 2023-10-12 501855 501151 122796 123886 198382 199518 206520 205152 161542 159473 166625 169629 193317 195024 562009 601332 1722667 1697589 654909 687464 182679 161471 176391 177391 191569 189487 179960 181986 120702 120618 372770 341261 972418 991040 308690 304815 393819 396802 466110 456334 490526 495266 519896 525513 500157 552632 1232333 1297629 746613 629056 427010 417264 486241 486760 518596 525099 536245 540174 622046 622267 1018919 1069787 40.25 68.7 2
14:05:19 2023-10-12 504782 501510 123200 124252 198104 200319 206451 206503 161576 160238 166625 170472 195716 196162 562807 612678 1750445 1724969 667513 688014 187519 161369 178594 176800 194251 190609 181954 180793 121484 123384 371994 337452 1009152 996046 306491 305854 392499 396723 472459 455657 491223 491834 519883 530215 500973 556004 1244261 1305890 746613 630847 424591 418999 492639 486580 520442 523099 534930 542128 620286 620301 1041873 1078177 40.25 68.7 2
14:05:20 2023-10-12 506215 500570 123995 121517 196598 201688 208148 207690 162475 160939 167630 171183 194225 197093 566014 616532 1757169 1734891 668827 690762 186015 161919 181456 177391 194796 191359 182566 181837 122248 120453 371994 338481 995881 999581 309447 306789 392198 399039 474167 457048 490839 492324 521421 531408 501755 558479 1245127 1309540 749556 636492 426404 418480 494144 489659 521863 527460 537510 544238 621063 622195 1045322 1078970 40.25 68.7 2
14:05:21 2023-10-12 504782 503565 124485 124398 195484 201393 208752 207540 162612 161041 167807 171320 196610 197321 566162 611202 1738714 1716240 664179 691035 188080 162541 181492 178343 194892 189620 182910 182819 121993 121116 375798 342417 995920 996010 311179 306177 395557 401374 471720 459413 491223 494235 526005 530517 506109 559271 1241453 1294866 743106 632636 427010 418652 492364 492215 523003 525873 538597 543356 623844 626708 1037091 1077525 40.25 68.7 2
14:05:22 2023-10-12 507543 504995 124452 121629 195442 202216 209008 208444 161786 161927 167348 172498 194085 201592 566964 611202 1747923 1725565 672966 692012 188009 162993 178594 178548 194796 188830 182496 183388 121908 121425 375281 342903 991420 1004576 311105 305925 396925 400168 475847 458049 490927 495774 521421 532157 506109 559784 1250008 1315226 755440 632194 429448 421450 495509 493573 519868 528023 537856 542586 625638 622195 1033537 1082807 40.25 68.7 2
14:05:23 2023-10-12 510597 504882 125174 122194 197448 202606 210284 208991 163483 161937 169069 172206 194021 198314 570186 612992 1748630 1726514 669087 695976 184636 163482 182145 179112 198329 189321 183704 183971 122334 122405 374017 342417 1007311 1001437 312651 306789 396961 403154 474503 459881 490839 495353 526103 531372 503919 560932 1248668 1298472 755440 636492 428531 420528 492420 495413 522900 528981 542261 547450 622046 627184 1042106 1078934 40.25 68.7 2
14:05:24 2023-10-12 504950 508101 125188 122639 196641 202959 210242 210989 163132 162480 169057 173256 193251 201308 571216 613100 1752149 1733656 672284 696652 184602 164360 180107 180041 195930 189884 183844 184416 122675 122742 373005 343880 996489 1005266 313095 307114 397034 401447 475037 463609 495436 499428 522155 531372 506828 558776 1253730 1313255 753969 636492 432582 419570 494574 495413 524488 532148 543875 547450 633012 628332 1032074 1086811 40.25 68.7 2
14:05:25 2023-10-12 512387 510721 125688 122864 197326 204528 210389 210330 164145 162480 169878 173237 194425 201806 572027 620220 1771480 1743941 674680 697182 184636 164304 182216 180122 194722 190657 184148 185143 124374 122841 376820 344124 991875 1008749 310446 309086 399316 401447 476859 463936 498281 500170 523000 535023 504383 561333 1258474 1329585 749556 636308 432398 424374 498364 493443 523003 532148 537836 546434 632294 629261 1041873 1088190 40.25 68.7 2
14:05:26 2023-10-12 511049 513211 126386 122973 198738 204529 211640 211031 164763 162976 170488 173893 195540 197444 572675 622114 1767973 1744216 667987 698042 186216 165016 179581 180646 195331 190657 184863 185403 124651 122907 380337 343880 1014932 1005266 312208 310060 399316 402233 475847 466605 499417 495882 528410 532157 505751 562200 1258808 1320564 749556 640932 432582 426329 496952 494712 526004 531363 544444 550071 629402 631173 1050127 1088153 40.25 68.6 2
14:05:27 2023-10-12 511963 509432 125756 123789 197591 205462 212262 210806 164992 162627 173000 173547 195744 197479 573521 616677 1752661 1729257 670044 704104 186502 165741 179422 180818 195297 191190 185381 185923 121661 123585 377842 346337 1013035 1007212 313984 308116 401615 406022 476447 466274 495243 501732 530318 536194 511166 566028 1254347 1305924 762796 638043 431932 423858 495977 495810 529167 532148 548833 551315 631222 634888 1051172 1088153 40.25 68.6 2
14:05:28 2023-10-12 512879 510974 126205 123822 198599 205462 211746 212534 165131 163148 172793 174274 196152 197479 576142 620927 1762207 1734891 670845 701152 186543 165697 179186 181713 195399 192237 184733 188990 124686 124093 383588 347158 991541 1010895 311796 309989 401694 402461 477196 466605 497986 504471 531299 535815 508347 561654 1255789 1318818 755440 636308 433737 427534 495977 498687 527564 531896 544076 549941 629329 631173 1051172 1094577 40.25 68.6 2
14:05:29 2023-10-12 521661 513864 126910 124420 199084 206330 213605 212655 167900 163671 173350 177226 196800 199901 578570 622076 1776526 1748518 683895 705142 186965 166265 180288 182036 196624 192237 185936 188954 121924 124093 378863 346495 1020728 1014965 315161 310060 402753 403739 482181 467340 497891 504347 527628 533973 509247 562673 1263530 1325665 739517 639989 435973 423786 496013 495846 522973 533180 547547 550108 631096 636684 1043083 1094539 40.25 68.6 2
14:05:30 2023-10-12 519818 513637 126831 124639 199223 209691 213783 213166 167900 163740 173422 177349 196971 199901 578706 620220 1784949 1754811 683416 706166 186931 166928 180254 182799 196794 193150 186422 187231 122260 124502 377842 348572 1000756 1023173 315773 310459 402240 404379 481959 466605 500884 504617 527254 539161 510834 564785 1265014 1329731 767210 638108 435663 426329 501828 500914 528756 537530 546916 550144 638482 637316 1041805 1097657 40.25 68.6 2
14:05:31 2023-10-12 519314 514040 127373 124483 200336 209763 213783 214101 168004 163430 173544 175145 197416 199936 579600 629434 1779477 1762867 681126 706350 187587 166835 180392 182938 197616 193491 186196 185673 122092 124535 379885 348572 1000881 1022255 313984 311983 405005 406022 480494 466826 503338 506768 530657 539813 508310 562526 1269516 1342856 761325 640932 437214 428175 504333 500768 527528 536326 544335 549682 635792 631100 1048186 1097373 40.25 68.6 2
14:05:32 2023-10-12 525026 517678 127751 125247 201457 209619 217995 217366 168038 165079 170395 174279 198172 201231 581247 631164 1801160 1772192 686421 708355 189398 167069 182251 182648 198824 193627 185395 186093 122597 124827 380969 345969 1018003 1023706 315169 314363 402753 405592 483619 468055 501454 502834 528403 538025 510076 564347 1272787 1349743 763659 645712 438773 428781 503250 498687 528346 537152 544372 551352 636570 631245 1051283 1103812 40.25 68.6 2
14:05:33 2023-10-12 525776 518628 127795 125257 201774 209691 218066 217554 166054 164828 170193 174312 198207 201936 583580 636608 1799968 1777213 686310 710293 189329 167419 182553 183054 199101 193797 185686 186222 122766 125157 378276 345824 1016057 1023706 315169 314842 403859 407755 483619 468055 502911 503224 528032 539161 507738 565186 1272750 1352853 763659 647455 437751 429388 503999 500134 529167 537116 546497 551780 636607 634888 1051320 1105382 40.25 68.6 2
14:05:34 2023-10-12 523602 519362 127918 125294 201840 205451 213637 215271 168307 165357 170701 174860 198276 201900 581354 636407 1800094 1776415 688488 709360 189832 167771 182727 183298 199761 194412 186235 186841 123785 125359 382106 346459 1015172 1028040 315433 315292 403895 405484 484952 470442 503121 506768 532198 539361 508851 565149 1272787 1350935 753969 647475 437879 429692 504713 500914 530556 540135 547158 552563 637543 635785 1054346 1106956 40.25 68.6 2
14:05:35 2023-10-12 526093 520101 128588 125377 203109 208890 216048 214169 168577 165344 170735 176867 199210 203035 583521 636675 1806001 1780249 689469 710218 189502 170347 182692 184395 199796 194755 188035 186910 123989 125392 380084 348609 1024529 1028541 315419 315802 403516 405700 484989 468895 505200 504594 530409 541171 510004 566028 1276406 1349158 758383 645712 439133 427600 506505 501331 530666 539152 547547 553421 638482 636684 1055785 1107744 40.25 68.6 2
14:05:36 2023-10-12 526093 518401 128801 125526 203184 206373 214932 216218 165279 165645 171533 175829 199383 202465 583512 638441 1809568 1782328 690027 711259 190030 170418 182727 184688 200180 195459 186854 187463 124193 125806 379073 350168 1016537 1031004 315205 315802 404120 408068 485676 468931 506938 504324 530373 541171 509283 566833 1278265 1356274 760673 648176 440103 428839 504918 503154 531794 539568 548327 553421 639458 637329 1055920 1106556 40.25 68.6 2
14:05:37 2023-10-12 526093 519942 129108 125530 203793 207271 215001 215018 168681 165889 171517 175478 199556 202571 585284 638550 1810539 1781518 690414 713421 190329 170726 183273 184817 200180 195683 186854 187916 124470 126020 382949 350159 1013336 1032926 315541 315802 405152 407887 486364 473270 505953 508506 531977 540487 510798 567417 1279130 1351374 772617 647548 441283 432439 505026 504581 532171 541162 546529 553458 638226 635446 1054021 1106593 40.15 68.6 2
14:05:38 2023-10-12 530486 524276 128805 126395 202936 208604 215634 214949 165560 166200 171859 175842 200777 203139 587017 629208 1798249 1772192 693410 715517 190329 171071 183273 187786 200389 196029 186922 188053 124637 126222 386142 352664 1019055 1032482 319110 314878 406083 410235 486534 468931 501454 507752 530409 541171 515303 566795 1278221 1341748 765738 649392 440415 427636 504713 503224 532171 541162 553823 557515 640001 640222 1060161 1106630 40.25 68.6 2
14:05:39 2023-10-12 529651 523054 129163 126751 203466 208721 216619 214983 165493 166701 171790 176484 200602 204640 588573 634625 1801858 1775984 691225 716783 191184 171276 183692 187821 200738 196375 188190 188769 124670 126256 387550 351663 1018396 1031462 319110 315802 405817 409331 485472 475410 503660 508901 531977 540373 513845 567677 1277313 1340348 764267 648469 442717 432728 504713 505296 532171 540896 550241 555069 638445 640222 1066731 1106593 40.25 68.6 2
14:05:40 2023-10-12 526093 523121 129267 126399 204039 208604 216770 216426 165526 166725 171859 176585 200777 203495 589116 637612 1798812 1769670 687620 716171 190964 169426 183937 185949 201125 196678 187963 188743 124981 126538 382949 352163 1023186 1032926 318928 315802 406047 409910 484989 475746 504191 509762 536718 541171 515303 566758 1277984 1342459 764267 647455 440544 432800 504918 504787 536720 540400 551876 556327 637543 640186 1069578 1108989 40.25 68.6 2
14:05:41 2023-10-12 524603 523121 129477 126846 204213 209960 215669 215790 166150 166143 172682 176308 201724 203567 590550 631200 1796741 1767116 684510 718567 190664 171487 183564 188058 200914 197518 187607 189342 124603 127092 389227 354677 1026983 1030000 319336 315802 410115 411726 485676 474402 504484 510812 536048 540991 516693 574302 1280039 1328350 779355 651242 440339 432620 507584 508347 537830 541162 554772 557584 639619 644863 1069723 1113047 40.25 68.6 2
14:05:42 2023-10-12 528788 526008 129988 126920 205223 208860 217584 216288 166542 166818 173250 176551 202041 204137 588989 643871 1810539 1785054 684024 712106 192231 168313 184769 188224 201757 197241 188561 189142 125288 126882 384992 352163 1028300 1032194 318624 315938 408381 412894 485676 475746 508657 508542 538310 543254 513845 574173 1285653 1349391 774110 654895 440103 432647 510583 504715 539045 542483 550241 559276 640038 640186 1067978 1119060 40.25 68.6 2
14:05:43 2023-10-12 532701 525831 129760 127266 204796 209947 217689 215121 166906 166454 173544 176274 202324 204818 589153 640069 1821892 1799399 698342 719476 192640 168497 184957 184539 202534 197097 189779 189004 125809 126835 381727 350666 1039625 1039194 320014 318001 405795 413918 487022 474402 507538 508930 531797 542076 512847 568036 1291190 1364432 767210 657728 443031 432881 507956 503188 531950 540478 549741 557552 640074 640114 1066576 1116255 40.25 68.6 2
14:05:44 2023-10-12 532106 526978 130122 127232 208025 210310 217048 217473 166642 166958 173268 176653 202606 205177 590892 643468 1817842 1791062 695236 719358 191904 168716 184804 188593 202215 200501 188396 190037 125082 127424 385873 354677 1018886 1040448 318624 315973 413123 412126 489130 474147 509520 513748 536572 545201 516767 571328 1287369 1355734 770152 650050 443229 432692 510222 508970 536057 547235 556424 556759 646646 645556 1060540 1114985 40.25 68.6 2
14:05:45 2023-10-12 529091 530451 130290 127546 205506 210310 217572 218525 166906 167426 173890 177455 205589 205141 593969 640105 1807958 1776415 690176 722015 191939 169286 184769 185766 202357 198598 188692 191140 125462 128181 382655 356403 1025328 1039194 320921 315802 411895 413332 486570 474199 505337 510885 536192 542112 513860 574891 1287309 1340256 776037 656328 442403 435475 504990 504787 538283 540478 556029 561010 640074 645506 1083589 1119892 40.25 68.6 2
14:05:46 2023-10-12 532286 528090 130485 127919 204532 210310 219154 217811 167204 167426 174099 177807 203104 206190 597221 646917 1818894 1794721 690451 720266 193284 169418 186103 185536 203634 200642 189390 190336 125910 127730 387035 353417 1039732 1036252 320241 316965 410115 412098 486192 476385 510467 510848 537774 543707 514573 573332 1291190 1364344 775603 658664 441840 436370 512392 504823 540573 543734 553125 560973 640038 640258 1074438 1124753 40.25 68.6 2
14:05:47 2023-10-12 532074 527303 130481 127898 203931 211005 219118 217135 167999 166842 174203 176585 205943 205790 594426 645765 1827114 1805306 699204 722563 193730 169252 186067 185766 203065 200465 190384 189377 125944 127880 391888 351402 1061350 1046595 321303 319389 409210 414947 491893 476091 508870 509872 535779 546930 515032 569722 1294899 1372731 770606 658664 445915 435493 510944 507450 537483 543698 551876 557190 644713 640258 1068249 1119060 40.25 68.6 2
14:05:48 2023-10-12 533783 530503 132998 128507 206674 211631 219486 219925 167170 170646 173924 179219 205873 207131 596737 643871 1812683 1784406 693793 724355 194037 169824 186351 185834 203920 197483 189390 191499 125944 128639 390849 358284 1040693 1040668 321376 315938 411214 414642 487058 476349 507141 512332 537774 543707 516839 575300 1291227 1344914 786053 658664 444049 437533 508710 507752 541068 542900 556820 562678 643803 643455 1088163 1123954 40.15 68.6 2
14:05:49 2023-10-12 534554 530905 133218 128148 205203 211005 220277 218961 168063 167824 174882 178228 202626 206660 598689 650385 1825617 1801090 691406 725713 194173 169790 186924 186506 204492 201245 190586 191140 126394 128393 391249 353962 1032508 1043998 320921 318370 410731 413368 486949 476013 511408 513058 539397 546988 513752 576976 1294752 1358580 778588 658236 443031 436747 513881 509981 541339 546943 555240 564352 647104 645339 1076003 1125033 40.25 68.6 2
14:05:50 2023-10-12 537981 530494 133138 128583 205173 211737 220524 217846 167733 170505 174725 178373 202553 207131 597988 647666 1836387 1812938 703779 726227 197173 169555 187507 185800 205056 198634 191983 190896 127204 128153 387035 353668 1051417 1047936 322288 318193 410695 414425 493781 479092 510104 512332 537550 548479 515303 571009 1300410 1375570 772122 661222 446899 437278 512392 508506 537486 546138 552770 559276 648777 645318 1072077 1125554 40.25 68.6 2
14:05:51 2023-10-12 537117 532139 133292 128781 206000 212891 220559 220233 167498 170920 174533 179458 206302 211217 598181 647666 1821929 1790927 696824 725290 194309 170482 187208 186840 206993 198033 190217 192957 126394 129087 387802 358792 1027560 1045220 322288 316929 412479 414678 489849 477801 509018 512212 539397 547317 519143 576976 1293979 1346159 780450 659959 444922 437897 510222 510812 541339 545300 556068 563914 645205 645375 1088368 1126355 40.25 68.6 2
14:05:52 2023-10-12 536306 534674 131586 128758 205749 211596 221452 219868 168130 167895 175144 178757 203396 207423 600965 649155 1827114 1799758 695310 725272 197138 170364 187507 186737 207244 197483 191489 191813 126988 128818 383596 355648 1041592 1048388 321376 319628 409988 414714 489849 476349 510570 511852 540193 549374 513824 574236 1300447 1363459 781574 660213 444922 436661 513881 510848 541996 549401 556820 565191 650426 645339 1078956 1128343 40.25 68.6 2
14:05:53 2023-10-12 540577 532180 133508 129028 205878 212714 221976 219925 168033 167789 175284 178927 202901 207607 598217 653858 1843038 1821626 706430 730250 195294 171244 187784 186901 205355 198585 191360 192782 127116 129287 386014 358608 1030413 1054588 322288 318335 413351 417311 493781 474902 508983 513729 537738 549194 519107 573556 1296616 1364396 778979 657728 446824 436625 512392 513478 540573 548556 557680 561733 651348 650247 1074364 1127157 40.25 68.6 2
14:05:54 2023-10-12 536835 536389 131581 129606 205178 213667 221905 220233 169033 170744 176091 178859 204131 207751 601133 647135 1827114 1800168 699777 729528 197725 170906 188035 187688 207570 198620 192666 192349 127585 128997 390355 356705 1054906 1045383 323204 319559 412479 414714 493176 482081 509380 513421 539325 543672 513752 575300 1300410 1366403 785761 665568 447461 439736 513881 510775 541339 546067 553260 565370 645795 647420 1094587 1132793 40.25 68.6 2
14:05:55 2023-10-12 535276 538025 134350 129215 207638 213489 222564 221612 168765 169050 175845 179424 203961 207571 601717 656746 1839000 1811406 697216 729492 197761 170906 190828 187591 203820 198655 192397 192992 127408 129446 388695 357740 1047479 1053022 323204 321202 411895 419337 495532 477801 510497 513421 539072 548529 513715 574854 1307699 1380713 785456 663644 448239 439138 513932 512296 539808 547713 556546 560937 649010 645303 1077268 1128269 40.25 68.6 2
14:05:56 2023-10-12 539897 536777 133856 129426 206485 214375 221749 222106 168299 171159 175810 179742 204024 206925 605795 654776 1842789 1813050 707268 732595 194818 171894 187760 188340 205355 199592 192327 193568 127824 129356 372156 359627 1044821 1054551 323151 320975 413060 416915 494388 482799 511193 513729 538681 545273 517935 571893 1299451 1365399 783067 658739 448239 440045 513517 513748 540573 546067 556068 560937 644677 647194 1085122 1125033 40.25 68.6 2
14:05:57 2023-10-12 535525 538333 133861 129606 206528 214978 221905 221994 168799 171040 176250 179458 204131 211217 604933 649042 1825816 1797569 699279 732746 197276 172031 187507 188216 207464 199279 192995 192992 127653 129536 392066 358866 1051836 1051070 325740 319605 413612 418831 494094 482617 510430 514477 542518 546544 518237 576939 1304145 1362429 781214 667899 448099 440355 513881 510483 542802 545924 556424 564315 643767 645303 1094511 1134046 40.25 68.6 2
14:05:58 2023-10-12 544533 538328 133861 129782 207250 214763 222948 222341 169100 167204 176408 180458 205017 207283 603959 648590 1838675 1810276 712141 733816 197831 171758 190885 188477 204421 199905 193005 193874 127653 129571 392066 359885 1041591 1054588 322660 319854 413060 414606 495532 483482 510497 516780 539361 546111 520451 573519 1299451 1368340 796369 658200 449378 440391 514610 513693 540892 547749 557286 562168 645661 649200 1089918 1130751 40.25 68.6 2
14:05:59 2023-10-12 537529 538333 134023 129782 207173 215583 222855 222404 170257 169312 176974 179923 205160 208890 606658 650385 1828219 1808818 701274 735419 198144 172031 190885 188995 204989 199905 193887 193638 128254 131885 390100 358719 1064998 1051366 325722 320564 414199 419013 495181 484203 510570 512212 540955 546651 513824 578771 1307857 1370281 791822 667936 448202 441394 515340 513021 540892 548858 556820 565995 645697 647194 1096106 1134253 40.25 68.6 2
14:06:00 2023-10-12 536171 537154 134541 129782 207850 214375 223011 222688 169368 167469 176479 180060 205120 207283 607844 657597 1845659 1824010 704784 736980 194205 172031 191225 188643 205092 199766 193982 193674 128652 129467 393098 356798 1056035 1060586 324815 322371 414236 414534 495121 482008 515184 518913 539361 549968 517497 574817 1305809 1384738 787546 660176 448910 437741 514040 513693 542875 550176 561033 564315 649123 649308 1078795 1131629 40.25 68.6 2
14:06:01 2023-10-12 541417 537823 134276 129782 208365 214375 227233 222688 169063 167652 176691 180470 205439 207931 608906 658643 1844348 1820952 698307 734894 194239 172066 191566 188907 205092 200569 193616 194216 128076 129932 387405 359627 1059274 1059834 322660 320825 412153 419642 495733 482081 513615 513765 538946 549761 513824 574446 1309667 1388871 781574 663137 448024 439081 518555 513765 540856 550920 557717 564844 649051 649200 1078301 1138466 40.25 68.6 2
14:06:02 2023-10-12 546090 541343 130860 130507 207707 215887 223853 223279 169585 167768 177364 180904 205405 208221 606546 653858 1848054 1818782 713150 735936 194239 172632 189362 188774 205126 200604 193922 194216 128501 130260 389079 359885 1050781 1058331 323414 320825 414624 414678 494131 484888 511691 519120 541099 547820 519914 576119 1300447 1370281 786053 662387 446899 441741 513968 513837 545708 550176 561070 565958 647671 654402 1096886 1136469 40.25 68.6 2
14:06:03 2023-10-12 542339 540623 134054 132627 207173 218871 224240 223001 169906 167204 177862 180345 205936 207931 608277 649191 1839000 1813050 706801 737842 195284 172613 188142 188967 206304 200464 194088 194075 128666 130169 389185 358829 1057644 1054067 322398 322584 415412 418831 493781 483518 515184 513801 545663 550185 516803 576752 1308664 1376642 788792 666988 447780 440427 518519 512176 547520 550176 556032 567645 651348 649128 1089890 1140827 40.25 68.6 2
14:06:04 2023-10-12 549196 541072 134733 132535 208496 218907 227552 226896 169906 167869 177612 181236 205936 209708 608906 654855 1848280 1821626 708106 735894 195150 172890 191637 189140 206010 201270 193922 195307 128076 132282 390943 363743 1053165 1057581 324134 322501 417445 421464 495532 483518 510136 513873 544196 550185 522605 580161 1307736 1360123 795011 667462 449228 442888 515340 514477 544902 549788 563201 569077 651128 649128 1105514 1140524 40.25 68.6 2
14:06:05 2023-10-12 544756 540937 131383 130498 209017 215583 223447 226896 169940 167835 177862 180995 206619 208581 608569 661964 1852141 1822909 703002 736450 196066 172890 190616 189403 206408 201095 194194 195034 128927 132030 394130 360909 1047441 1062177 323642 322550 414989 421805 495506 482799 513615 513331 540157 550185 518069 575900 1315003 1384738 787546 668360 452251 438866 516984 514477 542875 550176 558220 565191 649051 649128 1085276 1134253 40.25 68.6 2
14:06:06 2023-10-12 545408 541085 131221 132539 209191 219133 227197 222723 169906 168368 177577 181305 206114 209679 610453 663995 1858856 1826614 717244 740125 195101 173061 187846 189334 206052 201270 194194 195034 129170 130623 375681 361936 1051175 1060638 324663 321477 414881 418349 495927 485575 513615 519964 546348 550149 521460 576939 1304145 1369631 786053 663137 446607 441850 514076 517949 546939 550176 562774 567645 650426 654864 1099230 1139170 40.25 68.6 2
14:06:07 2023-10-12 544265 541153 134502 133016 208145 216424 223516 226932 170446 167835 178433 181076 206791 210888 609036 656782 1845659 1826169 709840 738644 196100 172890 188541 189437 206511 201235 195059 195307 129086 132064 392143 361311 1054491 1065077 325508 322705 414845 420424 496235 483372 516133 516635 545663 551738 519474 579356 1314324 1382004 786053 667936 448874 438795 519325 517867 546407 552152 559372 567968 654289 653127 1088200 1143338 40.25 68.6 2
14:06:08 2023-10-12 544385 544323 131239 131053 209702 214785 223516 223637 169789 169405 177862 182537 206114 209708 612265 658132 1845659 1814658 707086 740249 194845 173597 189363 190466 206086 201728 195321 195307 129176 132282 395162 361422 1069838 1059082 326645 322813 414953 421763 495891 484960 515952 513873 544196 550185 518838 575900 1315258 1380713 786053 668360 448910 441886 520060 513765 547399 551765 559849 567529 649087 649272 1094548 1144152 40.25 68.6 2
14:06:09 2023-10-12 548257 541189 131383 132758 209846 216801 225823 224537 171054 167768 179186 181064 207622 209785 612376 664083 1865521 1842714 718428 740249 196918 173354 188907 189472 207733 201904 194739 198016 129148 133059 395162 362967 1042076 1069806 323378 322849 418626 419679 495927 482799 513652 519928 541063 550156 523012 575420 1313391 1379475 778979 666041 452251 438866 514040 517547 541000 552313 562811 568602 655713 655327 1089918 1138934 40.25 68.6 2
14:06:10 2023-10-12 550621 545899 131221 133012 209811 214889 223585 222913 169940 168868 178182 182225 206791 211096 610869 657597 1854932 1818819 709614 740773 195930 174030 187688 190992 206270 203251 195412 196406 129252 132835 393028 365041 1070335 1060586 326961 322633 414845 422061 495927 485337 515147 518545 544015 549725 518337 576752 1315323 1382742 788792 670366 449620 441597 520060 516513 548950 552152 558976 566726 649015 653127 1096106 1143473 40.25 68.6 2
14:06:11 2023-10-12 552184 545608 131433 133003 210170 214923 224555 223602 170514 168902 178683 182387 207437 211243 612673 658132 1858876 1818819 712791 740481 196372 174030 188653 190668 206477 202611 195047 198157 129300 132569 395766 364691 1060341 1060674 327641 321441 415061 421389 495963 485337 514380 513873 544233 549374 518374 576716 1316906 1380749 787276 671317 450613 444095 521533 513801 548950 551765 559138 566289 649015 652665 1099242 1147871 40.25 68.6 2
14:06:12 2023-10-12 548847 545754 131983 133279 210692 215753 224799 223499 171395 168266 182055 181271 208154 209743 613578 667941 1869515 1846795 718791 740030 197638 173200 190066 189472 208418 201904 195321 198122 129424 132569 393165 361936 1049109 1072924 323678 324323 418922 420868 496035 483482 516721 521105 544445 551773 524125 575900 1315003 1384738 791465 667936 454181 442066 516583 518315 540964 551765 564412 565089 654751 653311 1094548 1139207 40.25 68.6 2
14:06:13 2023-10-12 550621 547449 131591 133042 210356 215557 224711 223671 169940 169943 178182 183221 206860 211243 614012 661964 1857433 1830095 715197 742837 196611 174168 188769 191131 207271 203358 195656 194890 129681 132690 395162 362491 1086029 1064760 327387 322777 415061 422660 495999 486435 515000 516853 544196 550185 519107 577607 1316943 1381727 783067 672344 450969 444095 521533 517279 548950 551765 559372 566690 649051 653127 1097383 1147613 40.25 68.6 2
14:06:14 2023-10-12 545676 547449 132128 133085 210573 216935 224903 223671 171328 168733 181800 182422 208444 209925 615828 658096 1853614 1830751 713261 745130 197022 174065 190444 191270 208889 202540 194532 194688 129854 132638 396194 363484 1058016 1070207 324735 324816 418330 422055 495963 484888 516758 516817 541099 552197 521497 579356 1323502 1385891 789039 675109 454393 441886 519841 518139 545966 555601 560522 567570 655104 649164 1094587 1145670 40.25 68.6 2
14:06:15 2023-10-12 552198 547440 132689 133042 211860 216192 225426 225617 171022 169977 181800 183349 208119 211279 617103 666952 1872146 1837470 717730 745130 196495 174656 188907 191572 207768 203535 198135 194992 130070 132690 392143 364002 1071507 1067315 326681 324263 418626 420868 498878 486435 516758 522583 547932 550185 524497 577607 1313391 1375570 789039 667462 451289 444059 520060 521437 547845 551765 566092 568407 649051 654338 1103864 1143436 40.25 68.6 2
14:06:16 2023-10-12 548954 545986 131711 133594 210174 216801 225669 223637 171326 169269 179583 182560 208852 210891 616155 661856 1860179 1838600 715971 746187 197914 174343 190066 191235 208825 203572 194686 195263 130035 132707 391290 363003 1095956 1072737 324771 323243 415061 420398 501851 483937 518742 519964 541099 550964 519914 574200 1320770 1403074 790532 667415 453537 445715 523049 521437 547362 555906 562774 565052 658182 654038 1087594 1143473 40.25 68.6 2
14:06:17 2023-10-12 550621 548813 132960 133594 211852 216042 226335 224833 171328 169807 182127 182966 208804 211279 618126 667146 1866796 1841401 710118 745130 197330 174378 190066 191740 208743 203535 194701 195161 130502 132604 396194 361936 1065341 1075207 326681 324816 415097 421464 501851 484618 517306 522213 544196 555574 521055 578023 1324648 1402542 784187 670030 454181 444675 523012 521291 547217 555727 566092 566690 659581 655757 1091322 1146597 40.25 68.6 2
14:06:18 2023-10-12 556639 548018 132182 133365 211247 216831 226019 224781 171328 169708 182127 183349 208804 211314 617250 665122 1862789 1834855 719375 745540 197729 174935 189934 191874 208889 204356 195732 196248 130070 129661 398112 366945 1070439 1068289 328678 323997 417445 422320 499619 486886 516721 518387 546771 550185 519950 579320 1322637 1388669 796369 673372 452251 447013 523049 518351 550360 554237 561070 568443 649123 654402 1103077 1152256 40.25 68.6 2
14:06:19 2023-10-12 550798 550085 133018 130193 211781 217074 226230 224955 171855 169303 180341 182283 209318 210807 618126 667182 1877369 1857358 723418 745540 197948 174378 191129 191131 210087 203535 194701 195942 130070 129661 394130 366352 1055087 1078199 327641 323830 419847 422660 501851 483901 514853 521105 541027 550185 523754 574236 1320959 1386702 802431 669417 454828 446700 519692 519891 545745 550955 562811 566801 649087 654038 1103821 1143510 40.25 68.6 2
14:06:20 2023-10-12 548954 549797 132660 130046 211564 217645 225669 225059 171601 169439 182162 183010 209457 210913 618126 662972 1854932 1835364 717244 749446 197810 174655 190897 191734 209619 203714 196834 195229 130454 129750 395162 363552 1063498 1072924 324807 324816 419702 424462 495999 483525 519001 517985 545663 554211 523012 580841 1328107 1389891 790532 677209 455762 445086 521533 516817 545745 554237 559408 569114 658182 653018 1094548 1148466 40.25 68.6 2
14:06:21 2023-10-12 552968 549874 132722 133532 211887 216749 227460 225372 171601 169943 182234 185999 209527 211384 618090 667110 1868123 1845481 712285 747062 198017 175179 190135 191944 209104 204499 195310 196384 130684 129750 397226 363075 1101348 1077496 327677 324816 417445 421061 502917 486057 518110 521474 544196 552584 519950 575863 1324197 1404123 802431 669381 454543 445751 524162 522176 546648 557221 564992 569151 660442 658579 1092752 1149869 40.25 68.6 2
14:06:22 2023-10-12 559418 549919 132651 130281 211677 217576 226404 226106 171258 170347 179692 186519 209074 211977 617217 665898 1873477 1844167 723622 747099 197983 175495 190701 192550 209724 204954 194735 196590 130593 129928 386530 368060 1068874 1069806 329376 324816 418626 422987 501142 490420 519001 519964 547039 549350 521460 580215 1323259 1391897 797884 675287 452251 448851 524534 519891 551678 555906 561940 570130 656714 652393 1103821 1152693 40.25 68.6 2
14:06:23 2023-10-12 556410 550095 133147 133659 212592 217610 227460 225093 171908 170011 182490 183337 210161 212395 621058 667110 1888113 1862669 727123 750511 199574 175722 191405 192515 209759 205181 195005 196418 130593 130018 395807 366945 1068512 1078199 329303 324587 419847 424462 503273 486922 516758 522213 545002 549350 523754 575456 1322637 1389891 803946 668397 454828 445390 521533 522916 549727 552611 564116 566763 649123 657179 1106966 1150174 40.25 68.6 2
14:06:24 2023-10-12 558225 550131 133122 133704 211966 218289 226404 226492 171873 170011 182526 186588 210148 212643 619000 667785 1873477 1846795 726960 749298 197983 175144 190735 193124 209759 204896 195378 197205 130502 130398 399280 368582 1065007 1074174 328678 323866 418901 423655 500398 486886 516721 519560 547426 550185 522272 581113 1326260 1387291 789039 679064 455475 446685 521972 518975 550080 554853 561719 571234 649051 652393 1115470 1153451 40.25 68.6 2
14:06:25 2023-10-12 552334 550167 133344 133694 213224 217645 227107 226387 172027 170046 182526 186493 210441 211314 619073 676927 1876036 1855846 725609 749988 198742 175495 191774 192415 211441 204858 195378 196624 130593 130889 398503 369237 1063874 1082091 328678 324816 420116 422023 503715 485337 516758 522953 544233 551386 522361 577643 1324197 1389891 802431 673372 457098 450321 521164 521437 547362 552611 565288 567332 654289 656218 1106966 1149320 40.25 68.6 2
14:06:26 2023-10-12 552184 553066 133453 130502 213314 219442 226967 227055 172316 170415 178570 183989 210595 212466 620717 667785 1864204 1844167 719299 751583 198604 176056 191338 192819 210829 204715 195989 196283 130958 130267 398258 365834 1069192 1079026 327714 324816 421363 423619 500398 485373 517306 519964 547039 555062 523012 581150 1333777 1396872 797884 677551 456052 447086 523049 519120 547399 556460 560672 568407 659581 654864 1097667 1153176 40.25 68.6 2
14:06:27 2023-10-12 556834 550167 133990 133620 213818 218101 227344 227935 171326 170586 179836 186989 210476 213312 622499 676448 1882749 1849452 729830 752910 198707 176056 191164 193318 210129 205074 196193 196931 131049 130823 394186 368182 1056606 1075207 328446 324816 420814 422951 500107 486850 516721 522213 546316 552197 525987 583253 1324234 1378497 787806 676247 454504 446758 520060 519672 550507 554273 564349 573561 656750 656254 1117854 1153451 40.25 68.6 2
14:06:28 2023-10-12 556219 553843 133549 130450 213228 218664 227848 228289 171635 171726 182490 183474 210294 214018 621815 672013 1870816 1837470 716718 751467 198017 176585 190666 194006 209724 205830 196295 196590 131049 130018 397251 364139 1070204 1075207 328214 324762 419847 423285 500398 486922 519282 522953 548350 558009 523012 583253 1328111 1395044 792025 677995 454504 444723 522945 521437 549518 558796 564992 573302 661305 658506 1105280 1153864 40.25 68.6 2
14:06:29 2023-10-12 559642 554771 133805 130577 214393 217506 228521 227935 172181 171095 182561 185021 210806 214018 622533 676196 1889549 1856121 725684 753109 198017 176585 191002 193735 210381 206155 196261 197362 131049 130922 394186 366871 1062851 1079026 328678 324816 419785 420990 501496 489641 519739 522743 546701 552584 522801 582802 1322637 1376775 805462 676247 454356 448280 521164 522176 552069 555053 567705 573524 656714 657179 1119172 1155094 40.25 68.6 2
14:06:30 2023-10-12 553753 556301 134175 130323 213834 218289 228521 227900 172076 170789 180669 186919 210904 213733 625197 680700 1882830 1857358 717730 751969 199123 176408 191634 193394 210416 206217 196568 196385 131310 130823 396263 363552 1067383 1083626 328353 328041 421037 421061 503985 488225 519613 522779 547426 557482 522765 578462 1327798 1399033 802476 672821 456086 446770 523049 523658 549727 558760 565184 570130 661268 658214 1100577 1150137 40.25 68.6 2
14:06:31 2023-10-12 561107 555386 133990 130446 214419 217610 228876 227973 172421 171095 182818 187058 211100 214656 623174 681822 1892022 1858767 725647 752574 198017 176585 191303 194006 210416 206481 196568 197205 131324 130992 398258 367428 1070614 1079026 328678 324922 420742 421061 501496 489713 519739 522743 547928 552620 522837 582839 1325459 1384167 805462 675591 456198 447845 523754 524400 553061 555727 569324 573376 656495 658178 1114804 1152693 40.25 68.6 2
14:06:32 2023-10-12 556442 556342 134302 130728 214127 218349 229106 227706 172557 170789 179203 186954 211396 213662 624573 676124 1882749 1856121 719299 753255 199262 176585 191908 193735 211110 205901 196568 196555 131415 130856 393292 364139 1068128 1084366 327410 327432 421037 421061 503273 486778 521851 522779 547426 557125 522765 579320 1330325 1399033 802476 673372 456773 446697 523049 523658 548950 558330 565184 570572 658029 658056 1103784 1151811 40.25 68.6 2
14:06:33 2023-10-12 559290 556560 134268 131904 214286 219749 228985 229214 172009 171810 178570 186059 210630 214851 625312 674795 1873477 1845481 719338 754066 198017 177080 191303 196831 210381 206481 197115 197000 131507 130955 398272 364727 1077372 1078260 328409 325672 419847 423583 500070 489677 520422 522953 548350 557089 523012 584535 1332830 1401015 805462 678512 455475 447013 523018 521437 552069 559189 565690 575951 658101 656218 1106966 1156008 40.25 68.6 2
14:06:34 2023-10-12 549977 556167 134437 130577 217392 219005 228985 228449 172730 171061 179237 187250 211692 214018 625201 681091 1885428 1861418 725498 754061 199713 177080 191943 194006 211772 205866 197699 197789 131415 131054 399032 369105 1069712 1088246 327849 326654 421442 422951 503985 486814 519554 527150 547171 558009 525987 580068 1332075 1399538 797997 677172 459384 448280 523049 522253 548174 556424 567705 568407 658648 658214 1109035 1155019 40.25 68.6 2
14:06:35 2023-10-12 555216 556560 134032 130798 214281 219688 227813 229195 172730 171095 179237 187093 211812 213983 626901 673036 1873477 1846795 719338 755394 199227 176585 192246 194142 211737 206336 197527 197514 131415 131079 399290 366908 1069639 1084394 328678 325182 419821 423619 501851 489029 519246 522213 546737 555915 524125 583705 1337290 1399033 805462 682555 458065 447963 524534 521032 549338 558366 562774 573337 662985 657502 1105514 1160041 40.25 68.6 2
14:06:36 2023-10-12 562101 558267 134622 130761 215646 219547 229232 229320 172575 171640 182926 183761 211812 215081 626864 682090 1895861 1864075 734008 754631 199262 179577 192519 196831 211737 206772 197218 197823 131599 131021 394825 368582 1060335 1082055 329609 326654 423298 426274 501851 490824 519001 521971 548350 554246 522873 584572 1331883 1384738 800915 680548 457098 447343 523049 521437 549941 555053 567705 573598 656213 657642 1122366 1159409 40.25 68.6 2
14:06:37 2023-10-12 555324 557348 134466 130886 217687 219688 229302 229159 172764 171129 179646 183600 214585 214743 627088 684464 1893596 1870738 729161 755799 200468 177293 193019 194207 212401 205830 197699 197858 131524 131810 400322 370533 1064320 1089641 330076 324492 424632 423511 504158 486922 519370 522375 547426 552620 522801 578909 1333777 1398996 805462 677209 459057 450827 523791 521164 549727 555870 567301 569690 656714 658141 1113056 1156045 40.25 68.6 2
14:06:38 2023-10-12 563857 556572 134205 132199 217384 220409 229337 229355 173280 171486 179805 183761 214921 215368 627346 674501 1889334 1855846 724291 755635 200201 179954 192246 194954 211772 210367 197218 197892 131783 131810 400322 367208 1087537 1079026 330544 325672 418901 426161 505737 493681 521232 522953 548736 554211 523012 581113 1333428 1403074 805462 681075 454494 450827 526683 524400 553053 559117 565944 575664 660405 657498 1111401 1162749 40.25 68.6 2
14:06:39 2023-10-12 564569 558823 134699 132035 217733 219758 230732 228644 173400 171537 180089 183727 214921 215707 627346 684021 1898593 1872104 730704 754631 200201 180025 192246 197177 211772 210071 197253 197927 131783 132067 403457 369105 1074549 1085163 330544 327115 422401 422951 503412 492634 518843 525881 548314 552656 522765 579356 1328107 1397862 806977 675287 456123 448080 523018 522815 553198 558924 568576 574413 658648 662046 1115859 1159173 40.25 68.6 2
14:06:40 2023-10-12 560886 557387 134466 131848 215445 220127 231051 229108 173418 171383 180306 183727 213172 215189 630162 681739 1889297 1864118 722537 755608 200306 179919 192854 196902 212472 209668 197836 197720 133887 131021 402359 365834 1097873 1088246 329143 325778 421633 423249 503412 489749 522007 522923 546316 558375 522765 579356 1328272 1404123 805462 676247 457380 447236 522982 522621 549905 559189 568540 571861 661896 663806 1105392 1152730 40.25 68.6 2
14:06:41 2023-10-12 564168 557988 135131 130864 214195 220220 230016 230462 172799 171947 179805 184370 214921 216047 629130 685583 1899670 1865446 734200 756840 200201 177778 192585 197212 212472 210071 197836 198789 131783 132260 395252 369105 1067404 1085163 330076 325707 424632 423655 503273 491902 518074 527423 552880 555364 528608 585293 1334688 1386591 810008 682334 458477 449968 523791 522916 549977 558000 568365 573709 656714 658178 1125563 1163355 40.25 68.6 2
14:06:42 2023-10-12 558383 557423 134910 131128 213745 220445 230808 229425 173556 171401 180340 183794 215292 215707 629065 685583 1892022 1870770 731393 758787 200515 180025 193159 197039 213069 206481 197905 198789 131783 132241 403196 370908 1064772 1093581 330742 326654 422702 423728 504941 491171 517342 522779 546653 552620 522801 578909 1333428 1399033 808492 676593 460126 452181 522909 525407 550507 557116 565184 572073 656422 662321 1118865 1160869 40.25 68.6 2
14:06:43 2023-10-12 559173 558105 134817 131881 215027 221648 230197 229390 173798 171129 180375 183600 215629 215038 628103 675970 1882749 1862631 726717 756876 200970 179702 193806 196867 213263 209999 197940 198789 131967 131877 400322 369105 1097442 1088246 329843 327541 421406 428116 504700 489713 520458 522953 547426 557554 521187 584572 1344065 1410170 806977 682592 459800 448482 523054 522916 550507 559189 564449 570976 658065 657179 1108542 1161096 40.25 68.6 2
14:06:44 2023-10-12 561286 558634 134906 131951 213745 220445 230413 230659 173798 171163 180981 183474 211310 215030 628945 684130 1901294 1878783 736554 760206 202131 179738 193841 197212 213667 210255 197905 199587 131783 132274 401371 372266 1098290 1094446 331931 327541 423190 426016 504941 493994 521220 522441 547280 555647 522765 578499 1335357 1401451 806977 676728 459595 452181 523018 526974 553245 558366 565221 570976 656750 662046 1116264 1161923 40.25 68.6 2
14:06:45 2023-10-12 560980 559104 134470 132415 213453 221670 231289 230104 173798 171129 180443 183634 215664 215404 629065 676927 1886615 1865446 723266 759094 201673 180060 193671 197177 213304 210071 197905 198824 133696 132274 382933 370155 1113171 1092806 329609 327485 420778 423655 504977 491902 523969 526660 546737 559198 522765 581064 1337327 1412242 813039 678544 459637 449258 528645 525736 553638 562353 569272 572969 663659 663809 1106966 1159446 40.25 68.6 2
14:06:46 2023-10-12 565553 559185 135145 132311 214344 221444 231452 230856 173556 171980 180340 184947 215363 220931 630028 676232 1892022 1856121 725684 760206 199922 180383 192854 197665 212770 210439 198802 198789 133980 132149 399294 368582 1082686 1086703 329609 327185 420778 426799 503273 491902 522820 522779 550041 557194 522325 585404 1337400 1404123 806977 684970 457020 447379 527646 521971 553161 559189 567705 575268 662868 658250 1113093 1164406 40.25 68.6 2
14:06:47 2023-10-12 567756 559221 135075 132411 214906 220198 231203 231292 173555 172152 180340 184880 211242 216657 632268 689967 1909427 1874772 731557 760777 200901 180621 193194 197942 213069 210290 198491 199518 132337 132274 399290 370681 1074467 1088870 330544 325707 424075 426161 504700 492634 518110 525890 550005 555915 525868 585404 1337290 1390912 799490 684533 458730 449415 524534 521164 553161 557545 565184 575268 658648 658286 1128080 1161950 40.25 68.6 2
14:06:48 2023-10-12 561378 563821 135123 132378 214408 222867 231289 231216 174040 171674 180981 184336 211930 215743 630920 676088 1889334 1864118 731915 761356 202166 180060 194563 197283 216659 210143 198976 199136 133858 132274 399935 370681 1087838 1092806 330544 326692 420151 427207 505049 492634 524377 527423 548794 558087 523905 580068 1336921 1421263 810008 679463 459291 449235 529176 526996 549977 561059 569148 572821 664780 663486 1105392 1161923 40.25 68.6 2
14:06:49 2023-10-12 569137 563243 135075 132623 214046 221670 231523 230825 173798 172067 180443 184658 215735 216729 630957 679826 1895898 1858745 728078 761320 201497 180706 192620 197700 212770 210394 198802 198963 134167 132207 399294 368844 1086691 1085163 330544 327489 420778 427439 502704 494030 523598 522779 550041 557554 523754 584572 1335025 1405709 813039 681587 456015 448044 528428 522743 556397 559843 565148 576533 664272 662321 1116589 1168560 40.25 68.6 2
14:06:50 2023-10-12 568379 562235 135246 132453 214599 221831 232755 230679 173798 172067 180478 184786 211930 216282 630774 685173 1909209 1878702 738228 761356 201216 180580 193229 197629 213069 206964 197940 199587 133858 132710 401337 371208 1085568 1091259 330544 325743 422666 423691 504700 494030 520999 526697 550041 555915 526647 584572 1336341 1389928 814420 680548 458065 450084 525614 522815 554799 559189 568576 576944 658029 662082 1127969 1161950 40.25 68.6 2
14:06:51 2023-10-12 561359 563252 135157 132407 214711 222207 230803 232064 174144 172221 180981 184786 211964 216424 632335 676232 1886652 1864118 729830 762976 201884 180095 194491 197283 216356 210178 199149 199761 133893 132706 404500 370945 1082350 1096004 330939 328970 425265 429559 506851 491756 521491 524437 548941 558159 524423 584120 1346546 1417317 808492 684311 461471 450900 527646 521935 551996 562085 566092 571861 658137 658214 1109860 1161641 40.25 68.6 2
14:06:52 2023-10-12 566143 562416 135165 132631 214378 222903 231946 231901 173798 172221 181268 184786 211930 216873 631887 683127 1901294 1869441 737907 762976 201849 180453 193877 197700 213967 210582 198906 200424 134045 132739 400328 372679 1087928 1086703 332424 325743 421442 428758 504941 492864 524341 522779 550077 556733 524125 581150 1341129 1410243 805462 683019 457237 451467 528921 522405 555437 563943 568919 577654 664272 662137 1116116 1166911 40.25 68.6 2
14:06:53 2023-10-12 569727 562385 135344 133331 214856 221408 232863 231866 173798 171945 181347 186582 211930 218100 632783 690620 1910567 1881341 735506 762399 201462 180706 193635 194243 213517 207074 199149 200005 134104 132706 401354 371208 1065547 1091259 330544 325707 424038 428043 503766 494030 518074 522779 549968 555026 522837 585963 1336921 1393906 813039 686481 458714 452108 522982 521935 553125 558366 566898 574934 656714 658214 1128773 1165291 40.25 68.6 2
14:06:54 2023-10-12 561378 564236 135352 132407 215535 222199 231924 231977 174109 172719 181416 184880 212485 216244 632599 689967 1908253 1884097 738618 763517 202168 178576 195478 197800 213230 210623 199114 200389 132522 132739 402414 373328 1074078 1097466 331953 327577 423966 427741 508660 494730 519210 522851 548977 555843 522765 578462 1341203 1407056 810008 677208 460126 450827 526792 528151 553125 559153 566822 571861 658611 663955 1119032 1166948 40.25 68.6 2
14:06:55 2023-10-12 570631 564873 135518 132614 214617 222484 232863 232028 173798 172256 181233 184947 214223 216552 634689 684057 1895898 1863893 730704 764601 202414 176399 193465 194782 213667 207252 199739 199726 134261 132797 400315 370155 1084615 1089605 330076 327414 422666 428080 504700 493062 523524 527423 553273 558910 525839 585709 1348778 1411054 808492 688437 462091 449931 528766 524400 549869 559843 566898 575008 665488 658105 1113056 1164390 40.25 68.6 2
14:06:56 2023-10-12 567055 562376 135796 132407 215113 222484 232174 232880 174283 172290 181359 185527 212587 220859 634652 685173 1910567 1874772 742167 764601 201814 180706 194420 194209 213967 207252 199426 200984 134010 133788 405663 374393 1082770 1088063 332424 326692 421406 428722 504941 492828 524341 522815 550077 558933 524497 584572 1336958 1412205 819305 683775 457344 449379 529925 522851 556442 563002 566822 575424 666161 661756 1119664 1170233 40.25 68.6 2
14:06:57 2023-10-12 571234 565271 135685 132772 214936 221612 233160 232809 174283 172256 181233 185527 212587 218498 635880 693173 1914353 1882718 738092 764601 201497 176399 193841 194782 214117 207252 199461 200354 134261 132789 401354 372266 1071821 1093581 331211 325707 426510 428722 505415 494380 518074 522779 550005 555062 525831 586238 1343036 1397862 808492 687458 460115 453393 523018 525816 553161 559153 566898 575268 658648 658178 1128279 1168682 40.25 68.6 2
14:06:58 2023-10-12 567776 565681 135599 132839 215113 221825 233354 232227 174283 172290 181555 184981 212621 220895 636566 689122 1904000 1878783 729830 764601 202449 180813 194764 194647 216659 207252 200717 200389 134302 133106 402387 372266 1075379 1103719 331409 328505 423930 427293 504833 492488 522706 525736 548868 556910 525831 582839 1343036 1411828 810955 682481 462783 450791 526013 525809 552853 558924 567698 571824 657993 663486 1121494 1165235 40.25 68.6 2
14:06:59 2023-10-12 562825 565672 135889 132877 215108 223758 232150 232717 177076 172256 181935 184947 212655 216729 636294 681572 1892022 1869366 734423 763684 203087 180671 195691 194175 213264 207252 199496 200389 134302 133139 401337 372266 1095504 1099805 331247 328706 422666 427101 507942 494030 525904 529007 548314 559198 522801 581076 1344947 1419324 817585 681075 461356 451787 530602 528556 555212 564741 570889 574191 665104 667039 1111364 1164406 40.25 68.6 2
14:07:00 2023-10-12 570572 565681 135994 133327 215039 223024 233190 232717 174040 172871 181416 185838 212440 217041 636566 686069 1898593 1869438 730872 763684 201146 176399 194420 195120 216847 207218 200402 200354 134372 133139 401337 371737 1089340 1095910 331013 327185 423966 430010 507173 492598 522747 522743 546737 559198 522325 584572 1350376 1418260 808492 687458 462454 452412 528802 522743 549905 559808 566092 575268 662868 658214 1113093 1165291 40.25 68.6 2
14:07:01 2023-10-12 571782 565667 136012 132877 216418 222484 233803 236218 173918 173321 181347 186110 212655 216889 636294 695210 1914353 1884097 737041 764532 201849 177951 194789 195322 215173 208121 200228 200879 131063 133612 402387 374126 1075095 1096784 331717 327414 427112 428722 504158 496023 522706 526624 550077 557554 527019 587036 1336958 1397862 813039 686481 460816 452108 526049 522585 555227 559189 566822 574168 660048 664314 1134055 1171215 40.25 68.6 2
14:07:02 2023-10-12 564352 565681 136048 132843 216383 223216 233518 232880 177111 172769 181970 185581 212689 221004 636566 693210 1909209 1892171 740237 764261 202767 180742 195656 194209 213629 207611 199774 201335 134302 133390 403457 373807 1081108 1100427 332424 325743 424038 428722 510462 494289 524198 528752 552880 558009 525987 580892 1339586 1411054 810008 681075 460040 450827 529176 529044 557303 559009 571663 575831 661452 662763 1125042 1170987 40.25 68.5 2
14:07:03 2023-10-12 567202 567275 135830 133273 215139 222903 232100 232227 177111 172256 181970 185527 213246 220931 637242 685210 1904834 1880003 729830 763684 203087 177679 195072 195120 213264 207900 201032 200389 131063 133361 404451 371208 1077291 1103550 330544 327185 427448 428080 507906 492598 521970 528224 547542 559198 527391 583668 1344527 1412242 802476 682592 463441 452071 526085 527369 552069 558924 569823 573265 664235 665652 1124245 1165790 40.25 68.5 2
14:07:04 2023-10-12 566180 567279 136130 133390 216085 223109 232536 231795 177111 172805 182096 186110 213736 217955 638376 684130 1898593 1874740 734983 765956 203087 180813 196002 194816 213629 207900 200495 201019 134441 133356 390466 373062 1096322 1100694 331482 327450 422036 430619 510208 494730 525122 522851 546737 558339 524497 581076 1349878 1430577 805462 682555 461471 450827 531427 529007 553161 562708 567662 573561 664780 664894 1106603 1167814 40.25 68.5 2
14:07:05 2023-10-12 571114 567014 136377 133277 216452 223916 233190 232152 177076 173391 182131 186110 213280 216552 638376 691705 1915478 1881378 745267 767619 202767 177857 195108 195289 213595 208551 200437 202145 134406 134049 404549 376536 1110321 1094446 333843 328505 423592 431192 504905 498249 522563 525927 549824 555416 522325 584572 1347133 1415136 814690 687947 459475 454805 532070 527405 558092 562481 566421 576906 658101 662010 1123963 1170861 40.25 68.5 2
14:07:06 2023-10-12 573635 567279 136052 133281 216267 223758 232885 232227 177427 172290 182710 185527 213645 216367 637923 690656 1922571 1893422 743302 765378 203122 177930 195108 195255 212934 208551 200845 201511 134439 133662 402387 373328 1086184 1097466 332188 327679 424038 427439 504941 493522 522632 527478 553261 558769 527800 584592 1340852 1399554 813039 688363 462015 450719 527520 522671 555903 559045 570136 578102 661415 664894 1134862 1172048 40.25 68.6 2
14:07:07 2023-10-12 563821 568371 136275 133302 216452 223287 236901 233500 174700 172839 182166 186239 213611 216552 637206 696195 1910567 1893422 740237 765378 203122 176399 196002 194816 214326 207900 200437 202004 134372 133687 403457 375434 1085540 1103550 333133 326727 426510 429706 510675 495022 522783 529044 549158 555915 522837 581076 1343036 1414244 810008 680548 459800 454484 529176 530543 558092 559415 571958 573899 658065 664235 1128316 1171215 40.25 68.5 2
14:07:08 2023-10-12 567202 566385 136271 133310 216418 223916 236829 232256 177111 173356 181970 186565 213611 216552 637206 689158 1901294 1872066 734983 769465 203479 178075 196028 195865 214670 208446 201055 201511 131425 133507 403419 374126 1096167 1100694 331953 327715 423966 431229 510675 495431 524304 522851 547542 559198 524276 581113 1350592 1434638 821076 685506 462783 450863 532217 529007 553161 561488 566822 573561 662868 663955 1111475 1170382 40.25 68.5 2
14:07:09 2023-10-12 575184 566376 136048 133952 216047 224546 236901 231830 177145 173235 182166 186531 213976 216889 636307 686554 1910567 1884097 740024 768236 203692 177964 195727 195391 216882 209239 200892 201019 131425 133356 404451 371737 1097145 1096687 331013 328706 424002 429706 504747 493847 525236 528548 549824 559126 525987 587491 1350439 1420237 810008 690400 462676 450719 530300 522779 555212 563175 568514 575598 665830 658286 1119664 1172048 40.25 68.5 2
14:07:10 2023-10-12 571971 565548 136343 133156 217126 223916 236829 232221 174665 173356 182131 186177 213611 217262 637206 695210 1917112 1884097 746404 768779 203122 177964 195554 195391 213595 208551 200437 202321 134184 134066 406728 376913 1099821 1095910 331319 327715 423370 430619 507942 495828 525978 525881 552971 559198 522729 585821 1350376 1416278 810008 686481 460040 450791 531427 527441 558092 565540 570912 579302 665538 663341 1122643 1173643 40.25 68.5 2
14:07:11 2023-10-12 575044 568888 136190 133612 216978 223216 232169 232187 177145 173391 182535 186728 213907 219811 636307 694187 1925547 1888001 740012 767619 202767 178245 195072 195459 213629 208586 201032 201686 131244 133620 403419 373470 1073810 1100694 331953 327715 427716 428758 504941 492864 523825 522887 550077 555879 525868 587715 1349055 1406059 819305 689180 461471 454805 528428 525845 555656 559189 565184 574168 660515 663218 1134055 1171170 40.25 68.5 2
14:07:12 2023-10-12 571787 567969 136573 133700 217122 223758 233372 231991 175245 173235 182744 186435 214640 217262 640026 696195 1914353 1888001 734834 768236 206545 178245 196175 195459 213663 208586 202335 201686 131244 134083 404451 374393 1081924 1109832 331953 327608 427680 429256 509270 495394 522600 529044 549998 559198 527428 584572 1349515 1416250 815501 685506 464100 454684 528428 528971 550014 559415 570227 573598 658173 662262 1127167 1170382 40.25 68.5 2
14:07:13 2023-10-12 567374 568086 136305 133708 216940 224546 236865 232256 177427 173391 182710 186177 214308 216889 639121 685137 1904000 1881378 738218 769360 206545 177964 196834 195255 214326 208586 201383 202004 131244 133608 406585 374393 1101765 1106686 332424 329204 423632 428758 510967 493558 527238 530616 550005 559816 527391 583705 1346452 1424275 820616 683993 462783 450611 530528 529646 554225 562961 571773 576385 667716 664235 1119069 1169318 40.25 68.5 2
14:07:14 2023-10-12 572243 568045 136271 133708 216975 224546 233431 233227 177076 173944 182131 187349 213976 218244 639609 691180 1905107 1874772 734983 770488 202484 178245 195864 195493 214292 208260 201700 201686 131425 133629 407628 373328 1097719 1101987 331953 328246 424075 431841 509452 495080 524377 522779 548350 559198 522535 584572 1355730 1430540 810008 687680 463770 453393 531427 526996 553198 561488 567556 574450 664816 663018 1115859 1172048 40.25 68.5 2
14:07:15 2023-10-12 574636 568086 137205 133703 217833 224331 232851 233459 177180 173805 182455 187349 214010 220618 639609 694259 1923636 1890728 749964 771323 203444 178672 196068 196274 214521 209134 201594 202322 131425 134382 403419 377614 1093689 1100694 332424 327450 428478 431841 504977 493906 524198 522887 553665 555915 522765 585821 1352587 1412242 816228 689705 462421 456129 530675 526996 556478 559808 566421 574168 658101 663687 1131638 1176244 40.15 68.5 2
14:07:16 2023-10-12 570535 567861 136326 134137 217122 224546 233175 232221 177814 172325 183325 186273 215157 216889 638181 693102 1926371 1901393 746404 770488 206976 178245 196420 195900 214292 209274 201032 202675 131425 134276 406585 375463 1092679 1103550 332424 327679 426510 427184 512281 498249 523675 532047 553116 558231 527282 583483 1344909 1415136 810008 682518 460816 453232 530675 531111 559674 561453 573695 577341 658137 667648 1134055 1171133 40.25 68.5 2
14:07:17 2023-10-12 572193 568190 136837 133742 217126 224231 233930 232221 175154 173788 182744 186599 214674 217939 641496 695210 1914390 1892074 735992 770524 206580 178279 196384 196036 214326 209309 202653 201686 131334 133952 405483 372679 1083947 1109595 331482 327750 427716 428795 509488 494730 522820 529117 548385 559198 528994 584572 1350376 1417317 810955 686481 464760 454112 529176 529044 555212 562771 572580 574971 663732 665834 1128773 1170196 40.25 68.5 2
14:07:18 2023-10-12 571004 568009 136611 133742 217126 224546 232135 233622 175626 173943 182710 186694 215157 217262 641496 691927 1907853 1881378 739182 772711 206545 178245 197250 195493 214992 208621 201829 202357 131425 134133 386663 373807 1110918 1105290 332424 328742 423966 430010 512052 494325 525683 531367 550005 559816 525868 582839 1350625 1425450 819101 682592 462783 450791 531840 531331 556478 564833 573251 577055 668735 666420 1118238 1171215 40.25 68.5 2
14:07:19 2023-10-12 573820 567888 136411 133964 217122 228417 232851 232937 177531 173425 182779 186762 214709 218244 640062 691217 1919565 1889345 745410 772711 206510 179122 196384 196377 214659 209929 201067 202712 132164 134281 405483 375463 1114770 1100586 332188 329631 423894 430851 504833 497542 527510 527478 554899 559424 527446 587342 1352295 1421409 810955 691877 462346 450827 532217 528224 558092 564604 569419 576757 667789 664894 1125563 1171170 40.25 68.5 2
14:07:20 2023-10-12 575936 568230 136854 134150 217872 224231 233604 233656 177250 174256 182779 187349 214640 218619 641042 700271 1927833 1893422 744314 772711 203692 178843 196349 196411 214326 209274 202429 202357 131606 134078 401337 375463 1086856 1102077 332424 328505 428321 431841 507942 495058 524572 525881 550077 555915 522765 586015 1356744 1419094 813151 691385 462783 455801 532180 527259 557945 563147 566822 576944 658101 663687 1134419 1180507 40.25 68.5 2
14:07:21 2023-10-12 573412 571218 136842 134163 217589 225071 233570 232221 177601 173080 183651 186490 215376 217752 641042 694115 1929218 1905461 749068 772164 207011 178279 196420 196104 214292 209964 201559 202817 131515 134078 405483 375507 1100022 1105116 332424 327750 426510 428758 510100 495828 525122 530616 554079 559198 529030 585120 1346546 1403074 820616 686670 461471 454805 528802 528224 558092 559843 571994 578606 663372 663265 1140063 1177793 40.25 68.5 2
14:07:22 2023-10-12 573556 572734 136399 134626 216487 228184 234093 232221 177849 173391 183360 186469 215341 217939 642024 693210 1914390 1896298 736967 772491 204766 179023 196830 196547 214923 209824 202324 202181 132980 133876 409740 373062 1094842 1107951 331174 330487 427414 430010 510967 492828 524083 530323 550077 559032 528620 584572 1350662 1421409 814554 686481 465422 450863 529176 530579 553161 561524 571994 576123 665359 666420 1128279 1172048 40.25 68.5 2
14:07:23 2023-10-12 570314 572325 136897 134175 217798 228256 233372 234576 177497 174222 182779 187775 215307 218244 643920 694719 1910567 1884097 739182 774357 206545 178279 197250 196104 215660 209309 202370 202675 131606 134078 401337 374372 1090735 1106686 332424 328742 423786 433030 513376 497506 525384 525772 548242 559126 525614 582654 1360011 1438652 811612 686670 464100 455729 535207 530579 555619 564003 568137 574734 665684 662262 1114204 1174537 40.25 68.5 2
14:07:24 2023-10-12 578326 572911 136343 134187 217156 223473 233570 233656 177531 174222 183325 187185 215341 218654 641987 691217 1922297 1893422 741808 773808 206760 179551 196973 196718 214843 210622 201735 202994 132230 134099 404451 373843 1111627 1100427 331372 329773 423786 430924 505049 492864 525978 525954 550113 559032 522909 585147 1359622 1423425 834445 691812 464100 450503 531281 528887 556001 566872 569324 578140 667643 661937 1124245 1178469 40.25 68.5 2
14:07:25 2023-10-12 576272 572429 137178 133767 217872 228256 233245 234531 178171 173909 183325 187349 215157 218619 643736 694295 1926464 1893422 751403 772229 206580 178843 196973 196411 214992 209929 201829 203599 131561 134517 406657 378325 1097816 1100427 331623 329204 424075 431841 510606 495936 527215 528670 555756 559816 522837 585871 1352624 1424434 811523 686670 461431 450899 533349 529044 559674 564869 569860 578467 667789 664235 1125042 1177991 40.25 68.5 2
14:07:26 2023-10-12 572188 571485 137015 134095 217872 228381 233930 233656 175749 173425 183943 186177 216045 217262 643883 698259 1931857 1906819 749196 772711 203910 178843 197388 196070 214992 210706 202089 203351 132696 134348 407628 376805 1100294 1109832 334318 329026 427571 429827 512052 495864 525867 531744 556177 558910 528957 586238 1350376 1407142 830656 688437 462312 455448 529925 531331 559674 563140 573214 577574 663841 664667 1138098 1176207 40.25 68.5 2
14:07:27 2023-10-12 572647 573138 137201 134154 218516 224546 234618 233622 177744 173909 183581 187314 215341 218619 644797 701757 1925308 1898827 741294 774357 207195 179091 197388 196684 214992 209274 203211 202959 131697 134449 394343 376609 1100518 1114323 332424 327715 428624 431229 510967 493906 524946 529044 549158 558339 528984 583595 1356066 1420274 813039 685432 465422 457385 530978 531937 555437 560594 570631 575268 658101 668287 1131564 1176170 40.25 68.5 2
14:07:28 2023-10-12 571898 574391 136965 134954 217122 224130 234256 233424 178097 173391 183873 186858 216346 218244 643846 692158 1917075 1893422 741076 772775 203243 178809 197527 196377 214992 209929 202653 202994 132264 134356 407628 373242 1113071 1109558 332424 330701 424002 430010 512158 495058 527510 531744 550041 559816 528583 584120 1354219 1425444 817585 686481 464100 453393 530675 532084 554799 564400 573658 575562 667789 665171 1129069 1175248 40.25 68.5 2
14:07:29 2023-10-12 581376 574528 137063 134588 217646 223473 234291 234343 177903 173944 183325 187314 215341 218619 643846 693173 1926920 1896298 746255 777110 204981 179306 197456 196991 214820 211107 202360 202783 132980 134264 390466 373206 1101673 1106125 332424 329702 424038 431229 507906 497506 528377 529007 554899 559816 522801 585971 1356485 1425444 813039 691738 461471 453450 532971 528971 558882 566062 570190 577574 668735 664199 1127478 1177954 40.25 68.5 2
14:07:30 2023-10-12 578088 573129 137308 134592 219197 224862 234653 234740 177744 174500 183290 187903 215376 219986 644834 703854 1931964 1900003 748090 773904 204263 179409 196973 196992 215027 210440 202795 203599 132330 134483 405483 376959 1103067 1105901 333843 330136 428781 433645 510462 498249 523414 527296 553080 556518 526465 587634 1355656 1416250 820844 691812 464723 457202 531427 528187 558092 560629 570542 578402 658065 663955 1139179 1179631 40.25 68.5 2
14:07:31 2023-10-12 574367 574118 137201 134369 218516 223473 234653 234180 177849 174343 183616 187349 216010 217904 644797 701793 1931583 1909315 749965 773321 203910 178950 200756 196377 215995 210587 202335 203884 132330 135140 406585 378325 1098903 1107951 331623 328706 428052 429706 510967 495900 525904 531744 554862 559198 529030 585083 1350376 1407056 831224 687680 462783 455874 529706 530250 559528 562769 573547 579140 664671 668667 1142975 1180993 40.25 68.5 2
14:07:32 2023-10-12 574636 574793 137079 134736 217611 224825 235532 234496 174768 173943 184282 187212 216543 218819 645602 693064 1921473 1898827 741275 774488 203734 179250 197765 197231 215626 210258 202972 203599 133013 135119 405483 373807 1107003 1111956 332424 330737 424075 430619 510638 495828 528260 532121 550041 561067 528994 584572 1355693 1426422 812927 686481 464100 453450 530675 532084 556049 564869 574511 577574 669209 666685 1127167 1174554 40.15 68.5 2
14:07:33 2023-10-12 574679 576151 137520 134727 218324 224130 234851 235172 177675 175092 183325 188528 215341 219644 645786 694151 1917112 1884097 739913 774722 206834 179771 197388 197094 216610 210341 203329 203316 133071 134844 409714 376536 1098570 1111410 333369 329559 428268 431880 512052 494325 525941 529676 552060 558933 525241 582802 1360360 1443831 814690 687680 465091 455448 531995 531707 556442 567142 568540 576086 665793 664894 1115822 1177917 40.25 68.5 2
14:07:34 2023-10-12 581376 574528 137092 134736 217833 224634 235240 234378 175714 174222 183908 187349 216045 219266 646890 694719 1923706 1896122 745939 774766 203209 179409 197527 197334 215027 211354 202972 203599 133138 134517 405483 374637 1103557 1105116 332188 329773 427414 431229 508660 494289 528260 527033 553788 563445 528984 588636 1364250 1429494 813039 693631 466417 454684 533313 528151 555619 564833 566859 577990 669610 665364 1125563 1177991 40.25 68.5 2
14:07:35 2023-10-12 577914 574679 137543 134398 219232 224634 234326 235137 177814 174500 183908 188198 216010 219644 645786 700765 1931857 1900003 751069 775035 207011 179942 197527 197300 216146 210952 203007 204600 132297 135178 408858 379401 1095254 1103550 333135 329471 424075 429988 510711 499835 529012 529044 556149 559388 522837 584969 1358421 1425376 813039 689705 462454 454805 531995 531331 560865 566533 570264 580735 667460 666631 1131882 1184647 40.25 68.5 2
14:07:36 2023-10-12 574450 574391 137426 134407 218856 224130 235050 234378 177883 174500 183943 187383 216497 217939 645786 703064 1932463 1917732 753896 776645 203842 179272 198643 196854 216529 211107 202465 204170 133013 134580 406585 379179 1094786 1112744 333135 328706 428321 432000 514486 499483 525941 532875 554899 559198 527391 584572 1348629 1421409 813039 686481 462783 457098 532971 533216 560865 563175 575365 577574 663841 667263 1137525 1179668 40.25 68.5 2
14:07:37 2023-10-12 576343 576421 137231 135051 218856 223473 235942 234343 177883 174500 184236 188036 216531 219301 647622 700234 1926371 1902748 741294 775072 203243 179409 197527 197334 216146 210952 204005 203029 133524 134555 410757 374601 1087817 1117752 332424 329488 430069 431192 512049 496837 525793 532011 549932 563554 529030 585404 1355730 1426455 830076 688437 466749 454805 530675 532084 555474 562708 573658 575562 667789 665675 1131601 1171133 40.25 68.5 2
14:07:39 2023-10-12 573820 576161 137421 134618 219005 224477 234291 235899 177779 174535 183908 188233 216346 219301 647622 694187 1919565 1889475 744281 777341 203277 179926 200438 197163 217004 210622 203577 203884 133047 134911 408671 376913 1101544 1111956 333369 329471 426858 431272 513504 495792 529012 529829 550005 559198 522729 582802 1360588 1442808 823921 688363 465451 457279 536348 533973 557551 568095 571810 576795 669573 668667 1119032 1179394 40.25 68.5 2
14:07:40 2023-10-12 579756 574793 138108 134407 220013 225814 235532 236349 175994 175197 183838 188426 216578 219916 647511 704243 1940124 1902748 755617 777341 205413 180284 197527 197781 216331 210952 203577 204601 133130 135433 408671 380211 1094288 1107988 333604 329204 426510 431272 510675 500261 527128 529044 556542 559198 522765 586238 1360360 1428516 823921 691775 462783 456129 532031 531331 561263 566533 570264 581044 667789 663229 1131601 1183873 40.25 68.5 2
14:07:41 2023-10-12 582798 576426 137681 134656 219232 224668 236577 234740 174200 174500 184236 187937 216717 220092 647622 705850 1938384 1912073 753692 777341 203876 180375 197940 197815 216123 211734 203506 204170 133230 135076 408671 377605 1105500 1112201 334080 329702 429875 430619 510606 500376 525683 532121 556112 559198 530602 589513 1355730 1410206 815501 690721 464100 456129 530675 530579 559674 562876 573658 579324 665830 665207 1146607 1181347 40.25 68.5 2
14:07:42 2023-10-12 573228 576426 137724 134500 219912 223507 236038 234938 174354 174535 184529 187972 217205 219986 646991 703129 1929353 1912073 750673 776754 203311 179409 200756 197026 217377 210622 202761 204600 132796 135297 410872 379401 1095922 1115905 333099 328706 428927 432453 512401 499835 524827 532691 549824 558874 526874 582691 1351475 1424324 813039 686407 463770 458070 532971 531720 560865 563175 575105 577092 662832 667263 1137525 1181236 40.25 68.5 2
14:07:43 2023-10-12 577196 574487 137239 135089 218856 224634 236507 235102 174354 174500 184236 188036 216717 219644 645817 702289 1929111 1902748 741459 776791 203593 179852 200438 197369 216146 210952 204148 203884 133264 134961 406515 376039 1100142 1115905 332424 329471 429875 431229 512158 494325 524341 531367 549158 559198 528210 582876 1355766 1425444 826998 687753 466749 457422 531803 531707 556442 561524 571958 576409 665688 668593 1134751 1179586 40.25 68.5 2
14:07:44 2023-10-12 575899 575112 137655 134694 219193 224790 235777 236264 177779 175092 183616 189025 216682 219810 648358 701147 1921473 1890886 743414 778883 203491 180124 198363 197815 217004 210917 204209 204027 133297 135276 394343 377143 1117968 1112163 331623 329417 426220 431272 513868 495864 529542 531367 550041 559852 522765 583253 1357965 1441786 816070 687458 464760 455807 532031 531720 558092 568203 574511 574205 667042 666997 1121494 1177954 40.25 68.5 2
14:07:45 2023-10-12 583057 575013 137342 134770 219044 224825 235777 235172 174354 174221 183978 187828 217054 221054 646310 694223 1918108 1893422 743223 777341 206870 180296 197388 197987 216366 210917 204148 203884 133297 134584 402242 377344 1099818 1112991 333369 329631 428285 433682 511917 498249 528112 527296 549896 560638 525868 585120 1367253 1433558 825460 694766 466417 455807 534448 530579 556478 564869 567662 576450 668735 664894 1125563 1179668 40.25 68.5 2
14:07:46 2023-10-12 579494 576426 137806 134761 219693 225522 235050 235864 175994 174569 184236 188398 216751 220022 645397 694223 1931857 1902748 753580 779067 203593 180046 200615 197815 216702 211982 203007 204170 133297 134957 408671 377789 1110200 1106686 331623 329773 426510 429988 512414 500298 527164 530616 555392 561497 522873 586774 1359622 1429383 824883 694349 464688 455979 535244 532011 560865 567587 571773 580036 671071 665135 1131601 1180445 40.25 68.5 2
14:07:47 2023-10-12 582048 577132 137901 135328 219670 225697 236201 234635 174869 174239 185010 187933 217590 219881 649466 703854 1944890 1915898 757137 779582 203944 179977 200438 197953 216030 212173 203577 204457 133297 135178 408671 378325 1126161 1112744 331659 329738 430179 431229 510698 498742 525122 529080 554935 559198 528994 586774 1359622 1414244 826998 695259 465054 457098 531840 530204 559674 561488 569419 577648 661896 663265 1144161 1180353 40.25 68.5 2
14:07:48 2023-10-12 573757 574523 138191 134694 219947 224859 236177 235864 174387 174535 184529 188267 217240 219336 647333 706460 1941142 1916164 753246 780986 205011 180215 198643 197711 216935 211876 203328 204744 133599 135369 407628 379829 1107576 1112744 332594 329738 428624 430704 512414 500225 527510 532121 554571 559018 530602 585985 1355730 1412242 824594 691211 464100 457098 530675 530955 560468 562744 574548 579324 665830 665243 1145957 1180353 40.25 68.5 2
14:07:49 2023-10-12 573794 575035 138019 134774 220603 224859 236177 235172 174387 174935 184564 188233 217240 220022 647333 703201 1935631 1914799 751595 779655 203876 179852 201110 197300 217750 211318 203577 207138 133264 135433 409818 380481 1109263 1116162 333135 329471 428963 431229 515289 500324 528516 534278 556396 559126 528884 586163 1356335 1420274 817964 687680 463441 457422 532107 533069 562059 564797 575365 580146 665830 669104 1142534 1181347 40.25 68.5 2
14:07:50 2023-10-12 579355 576653 137686 134719 219912 224668 236577 235172 174354 174535 184529 188233 217426 220057 647333 703273 1932883 1908179 747963 778515 203910 180011 200474 198146 217377 210952 204148 204600 133264 135305 412980 379937 1102468 1120349 332630 328742 430179 432147 512365 495864 525531 531367 550041 559198 529737 582389 1358656 1426459 814554 686481 465810 456615 532971 531756 558882 565540 571663 577579 663227 667011 1138098 1181198 40.25 68.5 2
14:07:51 2023-10-12 575483 577104 137916 135134 219917 227092 235612 236664 174387 175092 184529 188915 217486 221688 651279 699631 1925308 1894873 745466 778883 204408 180262 201075 197643 217750 211389 204148 204637 133851 135496 405483 378325 1106817 1116162 334318 329773 426510 430630 512401 495900 528497 532875 550113 561533 525868 584157 1361555 1439745 819305 686670 465422 454805 535207 531720 558882 568203 575365 576312 667115 667227 1123963 1180507 40.25 68.5 2
14:07:52 2023-10-12 582033 576756 137819 135436 219917 225556 236342 236229 174387 175092 184564 188563 217764 221781 649204 701297 1923599 1893422 744281 780797 203277 180456 200579 198056 217563 211283 204183 204170 133910 135195 410757 377614 1103336 1115905 333843 329666 428927 432453 515326 495684 529765 530579 550077 559424 522571 583409 1363908 1444742 825460 689253 466668 457422 535150 531720 558092 568203 572580 574168 669683 666144 1120735 1181347 40.25 68.5 2
14:07:53 2023-10-12 586080 577064 137690 135322 219232 225522 236507 235864 174354 174935 184564 188563 217426 220092 647333 698518 1933021 1893422 745342 779655 205413 180616 197527 198919 216702 211389 204148 204170 133754 134991 410757 376112 1103558 1114323 331086 329381 428321 432364 511690 495792 528260 528260 549847 559816 522765 584572 1369249 1450001 810074 691664 466749 456988 536385 531974 557551 565485 568393 576906 667789 663229 1125850 1183030 40.25 68.5 2
14:07:54 2023-10-12 582682 579701 138335 134999 220119 226152 236001 236524 174835 175197 185282 188984 217894 220709 649204 701297 1936309 1908179 755841 781905 203944 180581 196737 198366 216702 212683 204148 204744 134280 135212 408579 376986 1114938 1109595 332424 331543 428321 433608 510967 495828 529012 529044 554935 561497 526647 586738 1367896 1432605 814554 695754 466156 454442 531959 529793 557303 566497 569992 577574 667006 664894 1127515 1181347 40.25 68.5 2
14:07:55 2023-10-12 582798 576211 138172 134719 220449 225556 236177 237224 174387 175127 184564 188859 217426 221054 648250 702326 1926996 1909659 757849 782239 204300 180478 198363 197884 216935 212173 203471 205319 133633 135297 409714 379941 1111475 1107951 334080 331220 427716 429988 510967 499872 527164 530177 556542 561497 525904 586811 1362941 1434638 814554 695754 465091 455448 531995 530579 559278 567803 572031 579361 667079 663265 1134588 1180477 40.25 68.5 2
14:07:56 2023-10-12 584651 577095 138237 134719 221390 225173 236542 236996 174354 175372 184529 189156 217637 221245 649241 703201 1942524 1905731 758968 783015 203910 180616 200687 197987 217074 211982 204183 207534 133264 135876 409923 381294 1113513 1109595 333713 329488 428175 434915 513757 501936 530519 530506 556433 563156 522729 587745 1365432 1434638 825460 691812 462598 457279 534969 532838 558955 568203 571994 580933 667006 665207 1133249 1183820 40.25 68.5 2
14:07:57 2023-10-12 584577 577320 138313 135126 220260 224825 237677 236264 174387 174778 184857 188563 218103 221435 649241 708824 1944890 1910712 753995 781351 203910 180581 200756 198608 217074 212017 204148 204744 133700 135526 409714 379866 1094789 1112744 332594 328706 430179 432382 510967 498778 525941 528670 554507 559198 522873 585042 1362977 1426422 816228 695480 465422 456972 535207 531487 561986 566741 569272 577464 663227 665834 1141347 1189793 40.25 68.5 2
14:07:58 2023-10-12 577233 577136 138203 134719 220669 225365 237109 236419 175164 175249 184940 188915 217998 220948 650972 708178 1940212 1921600 750002 781351 204369 180330 201146 197849 218864 211318 204005 207354 133297 135654 409714 381528 1099180 1118762 333640 328706 428963 430024 515253 501005 527136 530225 550149 559198 527055 583705 1361153 1428516 814554 686670 463770 456294 533727 531792 558955 564436 575365 579324 664816 667263 1140911 1183873 40.25 68.5 2
14:07:59 2023-10-12 580588 581212 138006 135564 219912 225556 237310 235864 174902 174970 185151 188563 218138 220709 650657 703165 1935357 1909352 745342 781905 204545 180978 200864 198022 217715 212399 205297 204960 134002 135661 407547 377910 1097555 1122264 333369 329631 431215 433067 513868 495828 525941 531744 553665 558982 528583 583668 1361555 1428366 828537 691812 466749 456294 532971 532838 557697 564833 572031 573726 663878 666180 1136717 1182755 40.25 68.5 2
14:08:00 2023-10-12 578042 577145 138172 135355 220295 226326 236318 236629 174902 174569 185187 188432 218138 220022 650657 698223 1929111 1902748 746233 780797 204897 180421 200935 198022 217750 212314 204424 206993 134264 135178 390466 376112 1118533 1118762 331354 332315 427716 431229 512401 495900 528826 531008 554115 564315 528775 585181 1360248 1430467 825162 690400 466749 456020 533313 534351 556515 566098 575365 577166 667042 666781 1134862 1179668 40.25 68.5 2
14:08:01 2023-10-12 581339 577140 138103 135509 220427 226117 237134 237886 176475 176003 184458 189717 217881 221400 651082 703141 1928051 1898827 748001 784053 204545 180421 201324 197987 218359 211946 204148 207393 133700 135399 409714 379132 1131938 1115905 332324 330701 427112 430630 513123 498742 528319 533631 555240 561497 527355 584535 1363491 1439672 825162 687680 465422 455448 532031 531756 559278 568167 575365 576684 667079 667227 1127969 1181347 40.25 68.5 2
14:08:02 2023-10-12 583489 577172 138177 135441 220414 226221 237239 236594 174354 175617 184822 189122 217881 222632 651155 705142 1929707 1896298 745391 783460 203842 180478 198643 198470 218219 211805 205009 205031 133700 135399 406122 378325 1106788 1121466 332054 329738 427414 432342 516387 499483 528460 531744 550041 559816 522765 582802 1362941 1445881 816070 687643 466085 456093 536729 531756 558882 568203 574956 575831 667115 667155 1125563 1183030 40.15 68.5 2
14:08:03 2023-10-12 586501 580473 137907 135407 219917 225871 236873 236594 174869 175337 185081 189122 218103 221937 651118 702326 1929204 1897474 746404 783570 203243 180650 200756 199197 217715 211982 205045 204744 134137 135433 390466 378325 1107294 1119345 334318 330451 430069 432714 514961 495720 528901 528898 549860 563156 527210 584046 1367896 1448913 820844 691628 466712 457422 536700 531756 558882 567915 573398 575388 669683 666144 1122366 1183030 40.25 68.5 2
14:08:04 2023-10-12 587714 577100 137912 135543 219881 226256 236542 236594 174869 175302 185116 189122 218103 221209 650124 703104 1938384 1898827 749418 783570 205011 181154 200543 199197 217004 212463 204757 204744 133825 135403 409611 377180 1105114 1115905 331588 330379 428963 432597 512414 495828 529012 528633 549811 559816 522765 585404 1369739 1446752 816388 693520 468082 457923 537492 532802 558378 566353 570043 578514 668552 667212 1128919 1183030 40.25 68.5 2
14:08:05 2023-10-12 581118 577217 138519 135513 221010 227066 237028 237816 175319 175477 185647 189316 217963 221293 650935 702143 1938161 1909315 755109 781865 204976 180616 201110 198573 217680 213280 204005 205319 134803 135433 410757 378325 1113118 1112744 331588 331740 428321 433227 510967 498742 529012 531367 556542 561497 525868 586774 1364949 1434638 830076 697240 466749 456129 535244 530579 558092 567731 574071 578430 667042 663229 1131601 1183746 40.25 68.5 2
14:08:06 2023-10-12 584199 577167 138719 135092 221820 226291 236542 237816 174354 175652 185116 189419 218103 221435 651118 702935 1943981 1912073 760134 783570 204579 181233 198643 198988 218149 213032 204578 204318 133944 135929 410872 382653 1112704 1112991 333604 331202 427716 431380 513868 501459 530370 531744 556542 561533 525831 590466 1362941 1434638 814554 695754 464100 456093 532067 532084 561263 568203 571994 581007 667079 665207 1136204 1185503 40.25 68.5 2
14:08:07 2023-10-12 584584 577176 138177 135543 221638 225522 237274 237695 174387 175652 184822 189454 218068 222128 652541 709324 1942301 1912073 759826 784126 204545 180616 201146 198885 217715 212648 204470 207499 133264 136103 398297 382381 1100647 1115114 333713 329702 428321 432561 513140 503615 530748 530323 556287 558982 527108 587036 1365432 1436617 825460 694654 464742 456769 536284 533594 558991 567915 571810 581007 669413 665171 1136479 1190604 40.25 68.5 2
14:08:08 2023-10-12 580404 580065 138642 135714 221147 226819 237808 237327 175453 174535 185741 188881 219184 219986 651118 703237 1949337 1926883 757830 782757 205216 181119 201182 198919 217528 213352 204470 203569 134078 135842 408579 380481 1105282 1115905 334996 330737 431093 432147 512414 500225 525531 531474 555720 559198 529030 586738 1362941 1417010 826998 696744 465422 458394 532971 530250 559674 563140 570264 579287 663336 664667 1146808 1186351 40.25 68.5 2
14:08:09 2023-10-12 578051 580251 138211 135509 221288 226221 237274 236629 174902 175092 185151 189122 218138 220842 654104 712387 1943869 1927131 755282 784053 205079 180478 198214 197987 218441 212981 204148 207534 134036 135955 414798 380481 1107070 1115905 332594 329595 428963 431229 510675 501005 527510 532875 556542 558996 530190 586738 1362523 1416250 822132 694766 464649 458070 532217 532084 561263 563968 574548 581081 665866 667155 1151820 1185591 40.25 68.5 2
14:08:10 2023-10-12 577160 581513 138596 135317 221669 226256 237642 237362 175144 175617 185187 189419 218783 221435 654004 711442 1941819 1925510 757886 783570 204579 181104 198318 198022 218206 213316 204183 203786 133952 135876 409714 381491 1112129 1119837 334318 329631 429873 431841 513831 501532 528901 533631 556542 559198 530602 586738 1364864 1416250 834114 693779 465422 458659 532861 532084 561263 564569 574956 580146 667789 667155 1150146 1185503 40.25 68.5 2
14:08:11 2023-10-12 579976 581965 138557 135284 221674 226221 237798 237448 174902 175372 185187 189156 219123 221435 654041 711405 1942524 1921398 755655 784126 205182 180616 197457 197987 218769 213352 204470 203786 133733 136081 411926 381565 1106343 1118726 333135 329773 428963 430972 513868 501714 528636 531756 556542 559198 530190 585962 1361555 1413239 831224 693287 464760 456258 532971 530900 558955 566497 575105 581044 667789 667227 1148438 1185466 40.25 68.5 2
14:08:12 2023-10-12 578380 582615 138760 135842 221732 226152 237904 237307 175231 175232 185010 189282 219101 221950 653967 712720 1940676 1923220 755580 784126 205040 180650 201182 199023 219547 212463 204613 203786 133733 136099 407628 382381 1098754 1123530 333640 329204 430179 431272 513954 501714 527510 532875 550077 559198 527428 582802 1359622 1433621 816070 687680 465091 457008 531995 531865 558955 564869 576184 577129 664816 667263 1143887 1183866 40.25 68.5 2
14:08:13 2023-10-12 581413 582219 138366 136012 220097 226256 238045 236594 175453 175057 185741 188563 218503 221400 653077 703165 1938384 1912073 748213 782794 205045 181486 197319 199093 217645 212173 205297 205319 134070 135929 406122 381219 1107938 1125125 332630 329204 431362 432993 515326 499567 525941 532121 549896 559198 527391 582389 1362941 1432605 828537 687716 466749 458535 533727 531792 559674 563968 573251 574168 664548 667191 1139216 1183746 40.25 68.5 2
14:08:14 2023-10-12 580750 582224 138388 136004 219917 227311 238010 237161 175486 175057 186037 188528 219158 221209 653077 705350 1938384 1912073 743423 783570 205216 180616 197423 198919 218429 212981 203765 207464 134171 135842 405179 378325 1099831 1125125 332424 330469 431093 433300 514887 498249 527626 533631 549968 563006 528884 586126 1366403 1435597 819101 693014 467919 456738 533239 534657 558092 564797 574956 575831 668479 667263 1137562 1184716 40.25 68.5 2
14:08:15 2023-10-12 585284 582042 138592 135765 221413 226765 238010 238872 174835 176320 184787 190350 218783 222284 654541 705204 1929111 1905461 750137 783007 205040 180616 197423 198022 219499 212981 204757 207570 134045 135876 406515 379941 1115772 1121938 332360 331776 427716 432147 514486 500225 527982 531756 553297 563149 528994 584572 1364913 1434512 825162 690721 466085 456129 533727 531756 558882 568203 575365 579324 667079 667227 1134862 1181347 40.25 68.5 2
14:08:16 2023-10-12 583453 583079 138207 135573 221328 226291 237843 238133 174354 176373 184905 190407 218503 222574 654822 705850 1930798 1904251 752282 785798 205182 180650 197457 198056 218734 213103 205045 203786 134137 135876 410757 380481 1132263 1121938 332594 331776 428018 432147 513520 500261 527982 531720 552971 561533 529030 584572 1363945 1437634 825162 689742 466085 456129 533727 531792 558882 568203 575365 577574 667079 667299 1133249 1181347 40.25 68.5 2
14:08:17 2023-10-12 585216 582224 138211 135543 221328 226291 237677 238133 174354 176214 184857 189821 218138 222476 655006 702634 1929116 1902748 749602 783597 204897 180616 197457 198573 219075 212981 205611 205897 134070 136177 410757 380481 1118563 1124142 334318 331597 427909 433067 516424 499835 531163 531792 554079 565549 530529 585404 1363891 1435600 837769 689705 466417 456129 534106 531792 559278 568203 576184 577574 667115 667033 1134055 1181347 40.25 68.5 2
14:08:18 2023-10-12 587788 583079 138577 136018 221518 226326 238045 238098 174930 176214 185187 189821 218783 222860 655006 706093 1929111 1900003 748628 783043 204863 180650 197423 198643 219110 213166 205045 207534 134192 135876 394343 380211 1116616 1121938 332126 331148 427716 429988 513918 499872 528766 531756 554667 563149 528210 584572 1361838 1437671 823647 689705 466417 456129 531995 531828 559454 568203 576184 577574 667151 667263 1134183 1185493 40.25 68.5 2
14:08:19 2023-10-12 587788 583355 138488 135885 221187 227601 237869 237992 174835 176444 185151 190650 218783 223286 655006 708281 1931857 1902748 751403 784016 205473 180616 197423 198643 219145 213032 205045 203752 134045 135876 410757 380211 1119385 1123259 332594 331776 427716 430114 513918 500225 528766 531792 554079 563184 528620 584572 1364714 1439745 825162 689705 466417 456129 531765 531828 559674 568203 576184 577574 671437 667299 1131601 1183030 40.25 68.5 2
14:08:20 2023-10-12 586753 583084 138484 135602 221328 226291 238010 238098 174387 176214 185198 189821 218783 222860 655006 703201 1934335 1905731 750635 786356 205079 181085 197388 198919 218970 213138 205297 205897 134171 135876 394343 380211 1128712 1123861 332594 331776 427716 433645 513954 499934 528729 531756 553261 563184 528583 584157 1364913 1439745 823647 689742 465095 455121 531995 531792 559674 568203 574031 577166 667151 667263 1131638 1181347 40.25 68.5 2
14:08:21 2023-10-12 586533 582260 138211 135573 221674 226959 237843 238328 174354 176214 184987 189855 218595 222860 655006 703237 1929111 1902748 749602 783007 204897 181223 197457 198608 219110 212981 205189 205284 134171 136167 410757 380481 1125883 1123861 334794 331489 427836 433374 516424 500079 531275 534130 553080 563006 528811 584535 1364949 1439708 823647 692371 466749 456093 531995 531792 559674 568059 575365 577574 667079 667263 1132975 1181347 40.25 68.5 2
14:08:22 2023-10-12 587072 581856 138246 136100 221581 227276 238045 238168 174387 176497 184940 190540 218783 222860 655006 703273 1932846 1902748 746666 783597 205216 181441 197492 199092 219110 213352 205189 203786 134205 136320 398297 380481 1122433 1121938 332630 331776 427716 430024 513954 500225 528729 531756 554079 563748 528994 584572 1364949 1439745 822132 689742 466749 456129 532031 531828 559674 567843 576184 577574 667151 667263 1134055 1180482 40.25 68.5 2
14:08:23 2023-10-12 586990 583909 138241 136152 221390 227453 239028 238553 174802 176355 185010 190211 218983 222753 656758 709360 1930798 1902748 751551 783955 205650 181555 197423 198885 219145 212981 205261 206187 134475 135876 408579 380481 1120527 1121938 332630 331740 427716 430091 513918 500225 528766 531792 554079 562753 528210 584572 1364913 1437634 833153 690231 465095 456129 531959 531563 559278 568203 576184 577611 667115 671552 1133249 1180390 40.25 68.5 2
14:08:24 2023-10-12 587251 583298 138241 135780 221674 226959 238045 238133 174387 175898 185151 190108 218817 222895 655006 703273 1931964 1902748 751440 783007 205216 181555 198179 199023 219547 213402 205297 205897 134104 136091 410757 381022 1116171 1123457 334318 331740 428321 430024 513797 499970 528766 531720 554079 563149 528994 584313 1364949 1439745 826678 689742 466749 456129 531995 531828 558882 568203 576594 577611 667079 667299 1134055 1183030 40.25 68.5 2
14:08:25 2023-10-12 586538 583170 138726 135687 221674 227066 238080 238872 174387 175968 185151 190950 218817 222887 655006 703237 1932883 1902748 753580 785926 205216 180685 197457 199058 219486 213687 207292 203820 134264 136099 410757 380481 1138473 1124853 332594 331776 427716 429988 515326 500261 527946 530972 553261 561568 528620 584572 1364714 1435600 830076 689742 466454 456129 531693 531756 558092 568203 575105 580165 673308 671515 1136404 1182993 40.25 68.5 2
14:08:26 2023-10-12 584452 582938 138458 135889 221497 227012 238010 239242 174354 176214 185198 190407 218843 222476 655006 704352 1932463 1908179 750002 784224 205216 180650 197457 198919 219110 213352 205045 203786 134466 136099 394343 380481 1124001 1124327 331588 331812 428321 432343 515326 498778 527573 531756 554115 561533 529815 585404 1364949 1433534 826678 691248 467183 454442 532971 531756 556515 566533 573995 577574 666537 667263 1137562 1183030 40.25 68.5 2
14:08:27 2023-10-12 581797 583913 138631 135611 221709 227346 237677 239068 174902 176214 185187 189855 219465 222574 656647 705167 1934607 1908141 754435 786915 205719 181337 198559 199058 219075 213651 207222 206187 134441 136083 406515 380481 1123033 1124327 332424 332135 428963 429767 513123 495900 529012 533521 553297 561497 529067 585404 1364986 1435600 822132 691812 468082 456129 533349 531756 557697 566098 575365 576720 666537 667263 1139790 1183030 40.25 68.5 2
14:08:28 2023-10-12 582798 583904 138890 136012 221010 226994 237677 239648 175043 175933 184869 189821 218808 222128 656869 704352 1924190 1908179 753580 784188 205856 180650 198352 199231 219451 213872 207438 203820 134205 136099 411800 379866 1141112 1127064 333133 332135 430142 432453 515326 499070 528938 534388 554043 561533 529067 583786 1368155 1434512 822132 691812 467919 455837 534448 531792 558092 566098 575365 576720 666067 667263 1140063 1182906 40.25 68.5 2
14:08:29 2023-10-12 584415 584004 138928 136110 221865 226994 237798 239507 175453 175968 185777 189821 219500 222164 656376 703854 1932883 1910712 754654 783955 206177 181223 198663 199266 219145 213872 205297 203786 134205 136099 410757 379132 1147384 1125125 331122 332549 429875 430190 513159 495936 529012 531756 554543 561533 530190 585404 1364986 1431508 830076 691812 468787 457422 533727 531792 558092 566497 575365 576757 667006 672095 1140063 1180390 40.25 68.5 2
14:08:30 2023-10-12 582701 583726 138844 136441 221772 227558 237904 240047 175419 176109 185600 190313 219855 222525 657803 704352 1935631 1912427 752752 786483 205890 180650 198525 199266 219346 213872 207619 204421 134500 136322 394343 380136 1134661 1125125 331086 332549 430179 429988 513652 495936 526384 531792 554115 561533 529737 585404 1364986 1433534 822132 691812 469419 457098 533727 531756 558092 566098 575365 576757 667006 667263 1140874 1180482 40.25 68.5 2
14:08:31 2023-10-12 581997 583909 138854 136021 222056 227346 238045 239684 175866 176214 185777 189855 219465 222164 654451 704352 1935631 1912073 754974 788594 206291 181394 198836 199718 219005 213880 205766 204602 134780 136220 408579 380481 1129704 1125125 331122 332549 430106 433300 513123 495900 526420 531382 554339 565149 529067 585404 1364986 1435600 833153 691812 467919 457098 533727 531792 556792 566497 575365 576720 666537 667299 1139288 1180390 40.25 68.5 2
14:08:32 2023-10-12 582592 583913 138878 136055 222056 227346 238080 239648 175211 176214 185788 190419 219500 222860 655913 702598 1938523 1912073 753580 786483 205822 181636 198663 199266 219829 214058 203799 204455 134344 136330 410757 381022 1124443 1125125 331623 332315 428963 432649 513918 498814 527164 531792 554935 561533 529067 585404 1364986 1435600 822132 691812 467955 457422 534485 531828 557872 567079 578126 581031 671584 667155 1140533 1184716 40.25 68.5 2
14:08:33 2023-10-12 584452 583950 139004 136119 222367 227699 238819 239684 175352 176532 185741 190817 219500 222860 655413 707351 1935631 1910712 752323 786519 206101 181475 198491 199301 219486 214058 203765 204421 134255 136322 410757 381022 1126719 1125125 331623 332549 428321 430024 513954 500298 527982 531792 554899 563184 530227 585821 1364986 1439745 825162 691812 468119 456129 531995 531828 558882 568203 576184 578914 667115 667335 1137326 1182906 40.25 68.5 2
14:08:34 2023-10-12 584911 583918 139082 135944 221546 227346 238819 239648 175177 176250 185754 190742 219245 222646 658270 706350 1940124 1910864 753995 787450 205856 181602 198491 199301 219829 213872 205875 204705 134205 136322 394343 381022 1127273 1127867 331659 332315 428321 430244 513954 500737 528766 531792 554935 563184 529103 583823 1364986 1437671 833153 691812 467551 455910 533727 531828 558092 568203 576184 577648 667115 671111 1139216 1183880 40.25 68.5 2
14:08:35 2023-10-12 585261 585373 139082 136055 222056 227540 239189 239684 174936 175863 185741 190985 219465 222860 655413 703237 1927033 1910712 754654 788228 205856 181636 198663 199301 219829 214058 203799 206477 134755 136151 411800 382071 1129301 1125125 332991 332603 428927 433374 516790 500079 528729 531828 554935 563748 529523 585821 1368868 1439745 829709 691664 466486 456775 531995 531865 558882 567915 576184 577648 667151 667335 1136717 1183825 40.25 68.5 2
14:08:36 2023-10-12 586985 584963 139082 136242 222225 227699 238819 239578 174902 176426 185187 190673 219465 223522 655376 707288 1937007 1909315 752472 788228 205251 181475 198629 199266 219794 214023 203799 204421 134708 136416 410757 381294 1124382 1125125 333099 331776 428321 430630 513761 501005 528729 531792 554043 563149 528994 584572 1367896 1439745 820616 691248 466749 457098 531995 531828 559674 568203 576594 579016 667115 667299 1137288 1187188 40.25 68.5 2
14:08:37 2023-10-12 587788 585030 139048 136416 221878 227594 239383 239807 177218 176602 185046 190846 219430 223558 656376 707288 1941841 1910902 751365 788786 205856 182096 198940 199266 220172 214023 203765 204421 134882 136322 410757 381565 1118556 1125125 332594 332513 428321 429988 513918 501359 528766 531792 556542 563184 529030 585404 1368868 1439745 826678 691738 466787 456775 531995 531828 559674 568203 577004 578430 667115 667299 1136479 1182906 40.25 68.5 2
14:08:38 2023-10-12 588372 585373 138955 136263 222020 228090 239153 239985 175177 176267 185741 191320 219500 223744 655913 707324 1938384 1912390 755069 790278 205753 181659 198559 199752 220339 213880 205910 204921 134729 136322 398297 381565 1122477 1124853 335270 332243 428624 430630 513990 500969 532032 531828 554507 563184 529030 584572 1368595 1439745 839307 691775 466749 457098 531765 531828 559674 568203 577004 578430 671950 667299 1136479 1183839 40.25 68.5 2
14:08:39 2023-10-12 588688 585140 139074 136273 222367 227699 239153 239648 174902 176708 185222 191019 219842 223558 656340 711478 1926996 1906599 753580 787633 206037 181763 198663 199544 220326 214058 203799 204739 134205 136322 410757 381565 1121420 1125125 332630 332518 428624 430634 513990 501359 528766 531828 554507 563184 529030 584572 1368868 1441734 837286 691775 466486 457275 536348 536632 562150 568131 576967 578730 673492 670929 1138024 1184679 40.25 68.5 2
14:08:40 2023-10-12 589942 585982 139087 136055 222367 228196 239418 239578 175177 176708 185187 191019 219868 224116 656376 709899 1938458 1906562 753580 788228 205856 181763 198629 199544 220136 214058 203799 204455 134712 136437 410757 381294 1118677 1125125 333135 331776 428321 430933 513954 502191 528766 531828 554899 563184 528994 584572 1368868 1439745 825162 691775 466119 455084 532031 531828 559674 568203 577004 577611 670694 667299 1134862 1180353 40.25 68.5 2
14:08:41 2023-10-12 588688 585659 138954 136119 222020 227699 239312 239701 175319 176567 185920 190881 219855 224152 658738 709179 1940124 1909697 751106 788228 205251 181763 198802 199648 220480 214023 204258 204705 134272 136495 411800 381294 1128920 1125125 333135 331740 428321 430630 513990 501359 528766 531792 554470 564542 528994 584572 1368868 1442808 825162 691775 467452 456129 532067 534910 560865 567951 576594 578467 667151 671074 1136479 1186346 40.25 68.5 2
14:08:42 2023-10-12 590467 582468 139082 136252 222367 227699 239241 239410 175177 176708 185777 190985 219842 224260 658346 710400 1938384 1908179 751069 788553 205536 181798 198352 199927 220233 214109 206130 206477 134763 136537 398297 381565 1124353 1128325 334794 331597 428927 431880 514026 501359 530300 535147 554899 563977 528620 584572 1368155 1444706 836422 691775 466486 457422 535114 534910 560865 568203 577004 577611 670961 673045 1134862 1183894 40.25 68.5 2
14:08:43 2023-10-12 589960 587146 139113 136269 222679 227699 239524 239613 175468 176708 185741 190985 219996 224295 656413 710939 1926996 1908179 750572 788786 205679 181763 198491 199717 220515 214094 203799 204739 134852 136356 415087 381565 1119539 1125125 332630 330415 428321 431533 513990 501359 530337 531792 555487 563977 527464 584572 1368868 1440587 825162 691775 466486 457098 535114 534910 560321 568203 577004 577611 673455 670821 1132188 1188097 40.25 68.5 2
14:08:44 2023-10-12 592039 586617 138948 136531 222537 228374 239383 239065 175298 175898 185777 191019 220185 225165 659315 710866 1938384 1908179 754974 788823 205536 182051 198352 199717 220550 214023 203799 204455 134335 136458 411800 381565 1116492 1124853 332864 331238 427716 431546 513990 501005 528802 531828 554079 563184 527428 584572 1370541 1443684 823647 691775 466486 456775 536468 534910 560865 568203 577004 577611 673418 671111 1134055 1185503 40.25 68.5 2
14:08:45 2023-10-12 590600 582450 139234 136337 222523 227734 239560 239445 175177 176585 185788 190950 219877 224805 659601 712893 1939645 1909697 754435 788676 205719 182166 198559 199752 220374 214023 203799 204455 134644 136948 394343 381565 1120457 1125125 332666 331238 428321 434767 514026 501359 529925 531792 554507 563184 527428 584157 1368868 1442663 826678 691812 466787 455442 536700 534910 561263 568203 575731 577611 670961 671147 1134055 1185503 40.25 68.5 2
14:08:46 2023-10-12 590365 583494 139117 136244 222395 228087 239560 239445 175453 176708 185777 190650 219833 224647 657342 711442 1938384 1905731 755303 789978 205216 181798 198525 199857 220515 214058 204399 205058 134644 136356 412843 381565 1126008 1125125 332630 330737 428321 432042 514026 501481 529962 531828 554115 563184 527428 585416 1370814 1446911 837769 693359 468082 458258 536554 535935 561263 568131 576967 581068 673492 672059 1134055 1185503 40.25 68.5 2
14:08:47 2023-10-12 585590 587393 139869 136463 222679 228087 239560 239648 175871 176056 186073 190684 220185 224999 656413 710903 1932513 1907956 754654 788860 205216 181763 198318 199926 220550 214023 203833 204773 134610 136356 411800 381565 1116232 1125125 332630 330737 428018 431335 513990 501005 529925 531828 553297 564578 527428 584572 1370814 1444742 830076 691812 466486 457098 536700 534910 560865 567951 577004 577611 670961 671111 1133249 1187227 40.25 68.5 2
14:08:48 2023-10-12 591619 584357 139038 136262 222778 228231 240107 239471 175453 176638 186227 190846 220352 225172 661556 711259 1938458 1909352 753820 791876 205216 182178 198525 199892 220550 214446 206311 204915 134708 136458 411800 381565 1117932 1125125 332630 330773 428624 432809 514063 501359 530337 531828 554079 563580 527019 584572 1368868 1446862 822132 691775 466522 457422 536736 534946 561263 568203 576594 577611 670997 672570 1134862 1186346 40.25 68.5 2
14:08:49 2023-10-12 590411 584105 139195 136647 222523 228247 239560 239613 175486 176214 186404 190717 220185 224963 658346 711478 1938384 1910712 753580 790841 205936 182420 198525 200415 220445 213916 204649 204989 134822 136654 407547 382194 1123542 1125125 332630 330773 428018 435533 516739 501714 530337 531792 553297 563869 527409 584572 1370814 1448913 820616 691812 468082 457422 537115 534910 560865 568203 576594 577611 670961 671147 1131638 1187264 40.25 68.5 2
14:08:50 2023-10-12 592933 583730 139117 136282 222679 228515 239560 239648 175486 175810 186369 190684 220493 225064 658346 712485 1938384 1910712 755191 788823 205216 182213 198629 200205 220550 214094 204434 204739 134644 136390 411800 381565 1121251 1126027 332630 331238 428321 432737 514063 501714 530749 531828 554079 564012 525868 584120 1370541 1448913 820616 691812 466522 454303 538023 535702 562421 568023 576855 580165 673308 671002 1133100 1189793 40.25 68.5 2
14:08:51 2023-10-12 593724 588047 139227 136458 222523 227769 239595 239648 175594 176708 186417 190384 220802 224999 657844 711478 1940456 1910712 753580 789978 205182 182213 198352 200205 220550 214058 204434 204915 134678 136390 398297 381565 1122689 1125125 332630 331274 428321 435533 514026 501714 530337 531792 553334 563149 522873 583705 1370814 1448913 819101 691812 467220 455837 537531 535702 561263 568203 575694 577611 671982 671111 1131638 1187264 40.25 68.5 2
14:08:52 2023-10-12 590864 584393 139121 136492 222523 228247 239931 239642 175520 175968 186679 190707 220590 225223 658200 711296 1940124 1913630 755117 790952 205216 182340 198352 200205 220586 214546 206490 206732 134894 136471 411800 381565 1116027 1127064 332666 330773 427716 432597 514026 501005 529925 534278 553261 563184 522837 583705 1370814 1448913 828537 691812 466486 457422 537531 534946 560865 568203 576594 577611 670961 671147 1132975 1187264 40.15 68.5 2
14:08:53 2023-10-12 590737 587150 139156 136278 222715 228442 240304 239684 175884 176215 186404 190419 220978 225353 658346 711442 1940713 1910712 752175 790538 205216 182340 198352 200240 220550 214431 204434 205058 134644 136806 394343 382108 1117277 1125125 333135 330773 428624 432633 514026 501359 530749 531828 553297 563784 525831 583823 1374209 1453082 820616 691628 468082 458070 537729 535520 562059 567807 577004 577611 671982 671111 1135229 1189878 40.25 68.5 2
14:08:54 2023-10-12 591736 585212 139350 136709 222778 228442 240019 240224 175762 176214 186404 190419 220802 225353 660286 711442 1936548 1912073 755841 790267 205182 182664 198663 200205 220550 214581 206309 205092 134865 136803 412843 381565 1111534 1125125 333135 331274 428660 432777 514063 501359 530374 531792 554115 563149 522873 583705 1371275 1451996 831614 691812 469040 455617 538292 536495 560865 567978 574300 577611 672931 673045 1133573 1191492 40.25 68.5 2
14:08:55 2023-10-12 594569 588468 138974 136798 222608 228336 240162 240251 175938 176355 186786 190746 220802 224999 657844 711478 1945750 1912073 754654 789978 205182 182710 198491 200554 221240 214732 204752 205058 134678 136803 411800 382653 1111534 1125125 332630 331005 428321 432669 517506 501359 530337 531792 553297 563184 525839 584157 1368868 1450967 833153 691812 468415 454303 537912 536116 558919 567102 574264 577611 672456 671147 1133249 1189799 40.25 68.5 2
14:08:56 2023-10-12 599932 586073 139156 136501 222715 228442 240339 240224 176176 176214 186832 190719 223681 225353 658346 712485 1944275 1915163 754974 792148 205467 182687 198594 200415 221027 214553 204968 205594 134950 136764 411800 381565 1112335 1128288 334318 330737 428624 432669 514099 501459 531391 531828 555363 563149 522873 584157 1370203 1453025 831614 691812 467220 455653 538292 536116 560865 568297 574264 577611 672931 671147 1133249 1188953 40.25 68.5 2
14:08:57 2023-10-12 604995 586478 139371 136531 222715 228442 240339 240428 176039 176214 186846 190419 223802 225547 659352 711478 1941841 1912073 752747 790538 205216 182664 198663 200520 221204 214696 204752 205092 134678 136674 398297 381565 1111152 1127095 332666 330773 428963 436153 517007 501750 530374 531792 554507 563184 525868 584572 1372184 1449740 819101 691812 469049 457630 538073 538159 562059 571418 577963 577501 672275 670929 1135229 1190725 40.25 68.5 2
14:08:58 2023-10-12 594613 586113 139346 136535 223006 228906 240304 240183 176005 176214 186832 190742 220625 224999 659782 711478 1942092 1912073 755191 791099 205216 182664 198352 200554 221049 214732 204752 205491 134644 136674 411800 381565 1112111 1126297 333135 330773 428660 432813 517007 501359 531162 534657 553297 563184 525868 584572 1370240 1452819 823921 691812 467551 455653 538292 536532 558919 567969 574264 577611 672968 671147 1133781 1188953 40.25 68.5 2
14:08:59 2023-10-12 592642 586077 139346 136526 222935 228906 240392 240108 176425 176373 186821 190713 221138 225562 660103 712843 1937976 1912559 754654 791660 205251 182744 199114 200520 221204 214732 204752 205092 135103 136788 411800 382108 1121328 1127524 333063 331238 428927 432908 516934 501445 531088 531756 553261 563113 522837 584392 1372764 1455087 820616 691812 467147 457886 538292 536459 561263 571418 577004 577574 672420 671111 1134055 1188925 40.25 68.5 2
14:09:00 2023-10-12 592118 584928 139411 136586 223184 228761 240357 240020 176039 176461 186928 190985 220802 225475 662234 713494 1942092 1914799 754654 793074 205216 182954 198629 200520 221204 214696 206454 205058 134958 136769 411800 382653 1126657 1127524 333099 331238 428927 432881 516934 501714 531088 535073 552971 565549 528233 583520 1372727 1455014 831614 691628 468787 458719 538292 536459 561263 568695 578088 578430 672859 673045 1134055 1189718 40.25 68.5 2
14:09:01 2023-10-12 595527 586109 139315 136647 223028 228797 240304 240357 176282 176585 186928 190752 224272 225670 659315 713494 1943472 1916164 753283 791660 205502 182629 198663 200520 221514 214696 205071 205377 135051 136993 402330 383199 1122528 1127894 333640 331238 428927 432669 518237 501714 531125 531828 554079 563149 525839 584120 1372764 1453025 819101 691812 468750 455617 538292 536459 561263 568695 576594 580993 675370 671768 1136850 1189739 40.25 68.5 2
14:09:02 2023-10-12 595234 588895 139596 137002 223270 228941 240837 240322 176176 176214 186928 190650 221244 225418 660250 713494 1944890 1917732 755841 792222 205216 182791 198491 200554 221514 215034 205036 205058 135295 136769 412843 382653 1127107 1128325 333099 330415 428624 432782 517007 501714 531125 531756 555451 563113 522837 584083 1372764 1453025 820616 693779 467514 456294 538292 536495 561263 568749 577004 577611 672420 671111 1134862 1189799 40.25 68.5 2
14:09:03 2023-10-12 592569 585372 139404 136727 223341 228906 240304 240730 176039 175828 186964 190950 220943 225346 662499 714285 1945750 1917732 757271 791550 206005 182814 199148 200835 221825 214661 205071 205377 135051 137389 421707 382653 1114485 1129259 332630 330773 428927 432669 516971 501714 531125 531792 554079 563149 525795 584120 1372849 1453025 820616 692795 467514 455581 538023 536459 561263 568669 577004 577611 673455 671111 1134862 1190646 40.25 68.5 2
14:09:04 2023-10-12 593449 585340 139640 137030 223184 229117 240641 240935 176039 176461 186999 190985 224343 225670 660286 712142 1938616 1912073 753931 792222 205923 182988 198663 200975 221550 215034 205071 205377 134865 136803 411800 382381 1120129 1129529 333333 331471 428963 432741 516971 501714 531538 531756 554043 563149 522837 584535 1373158 1460186 831614 693520 468600 459695 538183 536350 562059 571381 576930 580203 672895 671038 1132938 1190646 40.25 68.5 2
14:09:05 2023-10-12 595937 588895 139408 136802 222899 228992 240846 240419 176039 176461 187262 190985 220555 224963 661259 713494 1946273 1916164 754930 792784 205536 182954 198629 201115 221550 215034 205071 205058 135051 136769 398923 382653 1111375 1127894 333369 331238 428963 432944 516971 502191 531125 531720 553261 561497 522837 584429 1372147 1453884 831614 693779 467845 458645 538292 536459 561263 568731 577004 577611 672420 667263 1131601 1190725 40.25 68.5 2
14:09:06 2023-10-12 595877 590370 139258 136899 223127 228941 240908 240251 176492 176039 187084 190846 221385 225136 662499 713494 1947656 1915163 757795 793346 205216 182919 198594 200975 221063 215034 205105 205411 135085 136993 412843 382381 1123427 1127894 332630 330773 428963 432818 516971 501714 531125 531756 553261 562885 522801 583705 1372147 1453848 833153 693779 467882 456972 538292 536495 561263 567987 576594 577574 672420 671111 1131638 1192351 40.25 68.5 2
14:09:07 2023-10-12 594362 585784 139413 137149 223184 228957 240304 240730 176005 176144 187262 190638 224308 225475 660323 713494 1947656 1916164 755729 792784 205502 182954 198491 200554 221204 215070 205105 205092 135136 137130 416141 382653 1142457 1127894 333135 331238 428963 437084 519623 501459 533550 534767 553897 565149 522693 584350 1374680 1457153 831614 693779 467882 456972 538292 536350 561263 571418 577004 579016 673455 670929 1134055 1190646 40.25 68.5 2
14:09:08 2023-10-12 595204 585753 139640 136909 223184 228957 240882 240766 176391 176214 186964 190985 224308 225475 660286 713494 1946273 1916164 754002 792784 205251 182954 198629 200975 221550 215034 205105 205126 135085 136993 411800 382381 1118748 1127930 333099 330737 428963 432705 517737 501714 530749 531756 554845 561533 522801 583705 1372184 1453884 832576 693779 468119 456615 538292 537254 561986 572520 577229 578320 672786 670966 1133100 1190497 40.25 68.5 2
14:09:09 2023-10-12 596371 589726 140018 136880 223341 229152 240846 240766 176425 176638 186928 190985 224343 225475 660323 713238 1947656 1917531 754319 792110 206320 182954 199287 200520 221741 215185 205071 205697 135085 136993 411800 382653 1121540 1131132 333369 331435 428927 432597 516971 501714 531267 531828 554899 564373 527391 584572 1374132 1448913 826678 693779 467183 457745 539060 536495 558955 568203 574300 579287 671945 672095 1137288 1189799 40.25 68.5 2
14:09:10 2023-10-12 592569 586154 139536 136811 223341 229188 241051 240766 176005 177027 187144 191309 221625 225490 661618 715481 1937976 1917732 757271 793346 206177 182919 199287 200520 221896 215460 205430 205697 135153 137217 411800 383199 1121446 1129529 333135 331238 428927 434915 517007 502816 531125 531865 554899 564409 527019 584572 1373158 1451996 823647 693779 467882 455581 538292 536495 558919 568660 576817 578877 672420 671111 1134862 1189799 40.25 68.5 2
14:09:11 2023-10-12 592277 586181 139731 136811 223341 229152 241051 241104 176039 176461 187297 191286 224308 225742 660286 714505 1944890 1912073 753246 793346 205890 182954 199287 200554 221896 215408 205105 205697 135085 137027 398297 382653 1113677 1130330 333135 331507 428927 432885 517007 502902 530749 531828 554507 563184 528608 585077 1377151 1452988 833153 693631 469084 458064 538944 537108 562458 571418 577004 577611 672420 670821 1136479 1190730 40.25 68.5 2
14:09:12 2023-10-12 594362 585784 139721 136929 223341 229152 241086 241104 176316 176250 187262 190985 224308 225742 661728 712142 1946273 1916164 755841 790955 206533 182536 199287 200520 221741 215444 205071 205731 135140 137338 411800 382653 1128068 1131132 333135 332279 428963 431916 516971 501714 530337 531865 555720 564578 528994 584572 1370166 1444706 828193 693779 467551 457422 535114 536080 560865 567915 574300 579287 670961 672095 1140421 1191492 40.25 68.5 2
14:09:13 2023-10-12 591928 585748 139744 136910 223305 229047 241166 241711 175904 177577 186334 192192 220802 225511 664226 714285 1944853 1912073 756181 791692 206464 182664 199600 200485 221550 215373 206781 205697 135089 137027 411800 382653 1132508 1131132 333135 332279 428927 431483 514026 501750 530337 531865 554935 564409 528994 585404 1372764 1443684 839307 693779 467551 458070 535114 535702 560468 568203 577004 578467 670961 673045 1140026 1187264 40.25 68.5 2
14:09:14 2023-10-12 588918 586185 139540 136811 223341 229152 241051 241818 176143 180077 186369 192192 220802 224841 662234 711478 1944890 1917531 760164 790919 207177 182629 199774 201150 221204 215900 205105 205731 135516 136919 412843 381294 1125713 1134760 333843 334142 432280 433682 516790 499374 529728 535147 554449 564750 530008 586238 1370187 1441786 833153 697128 470690 456936 532031 531828 557799 566353 575365 576720 669683 667299 1144607 1189799 40.25 68.5 2
14:09:15 2023-10-12 586638 585757 139644 136642 223341 229117 239560 241140 176039 176461 186999 190985 224343 224102 662234 709324 1946273 1921398 761024 792222 207645 182340 199774 200975 221204 215900 205071 205697 135153 136803 412843 380481 1126669 1133541 332424 331776 430031 431272 513990 499872 529012 531756 553261 561533 529815 587222 1374169 1442808 820616 695754 471434 460637 536581 537395 559638 566353 575254 578551 669573 667083 1147386 1190646 40.25 68.5 2
[truncated: 159,917 more chars]
