# Supplementary material for: Methods for Estimating the Detection and Quantification Limits of Key Substances in Beer Maturation with Electronic Noses
Source: Sensors (Basel). 2024 May 30;24(11):3520. doi: 10.3390/s24113520 (PMC11175341; doi:10.3390/s24113520)
Supplement: Supplementary file 1 [file sensors-24-03520-s001.zip › Data/Diacetyl/raw data/Day 1/1,0ppm3.txt]

Time Date R01 R02 R03 R04 R05 R06 R07 R08 R09 R10 R11 R12 R13 R14 R15 R16 R17 R18 R19 R20 R21 R22 R23 R24 R25 R26 R27 R28 R29 R30 R31 R32 R33 R34 R35 R36 R37 R38 R39 R40 R41 R42 R43 R44 R45 R46 R47 R48 R49 R50 R51 R52 R53 R54 R55 R56 R57 R58 R59 R60 R61 R62 T01 H01 Phase
14:15:00 2023-10-12 369925 366743 96430 94824 139952 144164 144811 143659 122121 119255 124838 124937 140233 141403 405349 435999 1272317 1259258 496030 510816 135124 119364 125754 127109 135578 131467 129519 131621 89849 91289 303123 267044 746034 755707 233424 231890 296872 301104 351569 342848 374121 373656 401138 404063 387777 432476 919817 966700 581656 488280 319530 312968 367745 363082 392149 397697 410431 414380 466145 469071 756430 787428 40.25 68.7 1
14:15:01 2023-10-12 369354 366752 96435 94795 142964 144198 145084 143659 122087 119255 124891 125056 139551 144865 403216 435303 1277313 1257729 490493 510926 133788 119535 125027 127278 134643 134916 129215 131872 89693 91289 303123 267304 741855 753651 234190 231403 297287 300155 351744 342559 373830 378408 403278 406937 385855 431606 925016 965680 577486 492810 318824 313593 367681 365268 391872 396871 412249 415270 468994 467978 750933 788325 40.25 68.7 1
14:15:02 2023-10-12 367782 366676 96530 94659 143368 143697 145248 143355 122392 119104 124891 124751 139428 144989 404352 436831 1276406 1267718 496334 511741 134597 119466 125735 127211 135458 134905 129575 131894 89816 91256 303123 266739 753202 750987 233224 232053 297955 302561 351997 342884 369560 374217 403279 405301 387431 427207 921776 975743 584170 486544 320435 311948 367120 365197 393266 395231 408513 414308 468850 469557 755210 788548 40.25 68.7 1
14:15:03 2023-10-12 370368 365616 96397 94827 143173 144406 144743 143960 122222 119221 124856 124956 140633 145338 403144 435046 1285653 1261346 487529 510926 134753 119267 125855 126791 135786 134804 129867 129889 90089 91150 301143 266172 758180 752933 233281 231027 301199 302451 351744 344751 372548 374181 398680 406473 387813 429521 925053 972120 580266 488974 318069 314698 365469 363047 392092 396479 412907 415270 466110 468829 748692 788548 40.25 68.7 1
14:15:04 2023-10-12 372248 365580 96501 94791 143168 144130 144811 143759 119220 119420 125065 124990 140330 145298 404352 435602 1272713 1258399 494618 510853 134411 119350 125788 127123 135331 134741 129485 131769 89816 91319 305516 266172 752143 754640 233460 231728 297816 303310 351478 342848 374085 374181 401031 404629 387159 432108 919091 966627 579208 488974 319530 312647 369375 367064 392353 397971 410285 418565 468412 468661 756209 787839 40.25 68.7 1
14:15:05 2023-10-12 368485 366716 96568 94692 143364 143663 145487 143393 122459 119056 125100 124579 140363 144954 404068 437888 1278021 1268307 496738 510743 134529 119330 125754 127075 135356 131338 129575 130139 89816 91223 304104 267414 763413 751180 233173 232706 297775 300576 351708 342884 371578 374217 402904 406473 387704 429341 921122 975743 577486 486580 319831 311948 369023 364941 393266 395854 408549 414344 468556 472949 755683 787428 40.25 68.7 1
14:15:06 2023-10-12 369475 366676 96564 94766 139665 144054 144530 143668 122172 119255 124891 124784 139646 145082 404388 439359 1270767 1248192 494893 510926 134192 119501 125701 127211 135237 134717 129485 131735 89816 91256 301143 268447 757612 755256 231973 232706 297847 299175 354488 342848 373183 376268 402956 408688 386290 429667 919596 965069 578876 486025 321344 311805 367197 366332 392982 396514 407936 415270 471430 468927 761165 787368 40.25 68.7 1
14:15:07 2023-10-12 373048 365607 94600 93215 141494 144394 145210 143757 122493 119318 125100 124923 140263 141306 404208 432935 1272676 1257504 493212 510889 134868 119364 125754 126967 135680 134612 129610 129597 90089 91183 302087 264670 753422 755707 233424 231728 297955 300787 351393 342848 374085 373621 401067 404028 387813 432439 921122 966663 581656 487588 319530 312897 366827 363011 392149 398569 410431 414308 466074 469071 758581 786310 40.25 68.7 1
14:15:08 2023-10-12 370395 367223 96392 94762 142973 144368 144743 143960 119155 119454 124891 125023 140633 145440 404068 436034 1278221 1259296 491112 510926 134301 119267 125821 127035 135453 134804 129395 129597 89816 91183 301143 267377 748090 756328 234010 231225 299460 302024 351600 342632 374697 375163 399520 407079 387123 431460 923656 961547 580266 490364 317996 313629 367681 365126 391319 396479 412578 415270 468886 468050 749696 788548 40.25 68.7 1
14:15:09 2023-10-12 365393 366423 96397 94663 139581 143969 144743 143562 122053 119138 124856 124784 140633 145130 404388 436145 1276406 1268621 494856 510131 134301 119267 125614 126825 135436 134710 129575 129597 89693 90847 301143 266172 748523 749233 233789 232053 297955 300787 351997 342884 371759 375341 402302 405266 387704 428526 921122 975706 572795 490169 319293 311474 367745 364685 394096 396871 409487 417524 467351 468999 753608 786125 40.25 68.7 1
14:15:10 2023-10-12 368436 365607 96392 94697 139291 144030 144743 143393 122138 119221 124891 124870 139527 144989 403144 436070 1284740 1264323 488803 510597 134428 119213 125754 126899 135578 134883 129575 129597 89965 91091 308521 266928 752951 750987 233460 231890 300357 300458 351997 345311 371759 374217 400590 409298 387813 428489 925053 970812 580266 488974 319530 312933 364338 364685 392990 396444 410068 414056 467860 469522 751932 786218 40.25 68.7 1
14:15:11 2023-10-12 372782 365616 96397 94663 143164 143897 144777 143393 119254 119221 124804 124784 139527 144989 403144 433079 1272787 1257504 492861 510565 134631 119034 125855 126441 135680 134424 129610 129597 89849 90815 302087 265150 757252 754603 233424 232053 297847 300120 351353 342884 374048 373061 401067 408263 389789 433650 922342 966517 583046 487478 319421 312754 368453 365508 393260 398219 409741 416155 465419 467911 758771 786273 40.25 68.7 1
14:15:12 2023-10-12 367151 365643 96425 94692 143168 143960 145210 143522 119220 119182 125100 124890 140263 145121 404208 436761 1278021 1266667 494469 510528 134192 119267 125701 127007 135718 134612 129395 129597 89755 90880 303123 267035 746544 749924 233424 232053 297739 302561 351708 342884 369632 375905 402302 405301 387431 429378 919780 975017 582761 486652 319982 311729 367157 364685 391506 394954 408549 414344 467531 469331 751932 786310 40.25 68.7 1
14:15:13 2023-10-12 368705 365023 96401 94634 139437 143969 144743 143166 122138 119022 124891 124579 140633 144742 403144 438706 1267160 1247303 493806 510131 134006 119301 125407 127035 135237 134717 129215 131678 89660 91289 303123 267686 745986 755146 233137 231839 297919 300434 353952 342668 373302 374039 403063 406261 385384 430422 917103 963020 586989 488826 319359 310966 367673 366075 392426 396943 410792 414344 469030 469071 758581 787988 40.25 68.7 1
14:15:14 2023-10-12 368234 365616 96359 94663 142895 143528 145084 143626 122222 119420 124891 124784 139390 144989 403144 440647 1278221 1259296 491811 510889 134192 119068 125821 126825 135237 134588 129215 129597 89660 90880 300171 268447 748385 750298 233424 231728 297955 300854 353988 344824 369596 374217 400468 408650 386578 427243 922430 969439 578876 488974 319079 312677 365863 365268 392127 395854 410139 413762 468742 471289 752537 788511 40.25 68.7 1
14:15:15 2023-10-12 371459 365607 96230 94722 142791 144164 144607 143858 122019 119454 124648 124990 139494 145298 401976 435316 1276406 1252074 488677 509840 134394 119228 125720 127021 135356 134800 129485 129958 89718 91091 305516 267225 753828 754186 234190 231205 297919 301134 351528 342668 374614 375006 399275 406473 387159 431924 922430 961657 580266 486616 318069 313886 367707 364685 391042 396514 412286 415270 468226 468805 749696 788548 40.15 68.7 1
14:15:16 2023-10-12 367713 365607 96392 94594 139450 143697 144743 143393 122222 119255 124856 124784 139527 144989 403180 435529 1276406 1267718 494506 509411 134225 119068 125441 126791 135203 134459 129215 129597 89755 90847 301143 266172 751437 749924 233424 231890 297284 300822 351997 342884 371832 375905 401984 405266 387159 428271 921030 976221 579237 491760 319609 311805 367601 364798 393538 396943 409632 414344 467495 469071 750141 785961 40.25 68.7 1
14:15:17 2023-10-12 368308 365571 96359 94598 139329 143689 144539 143266 119091 119182 122948 124790 139704 145121 404918 438527 1278147 1259184 488951 510346 134865 119034 125614 126825 135364 134616 129472 129889 89784 90815 301143 266928 746657 751477 233173 231403 297738 298268 351997 344824 369632 374217 400785 408364 387740 428489 920896 969439 578355 486544 319530 312677 363246 364685 392990 395889 410394 414056 468556 468864 750831 786181 40.25 68.7 1
14:15:18 2023-10-12 372243 365027 96397 94692 143133 143697 144777 142997 122222 119255 124769 124579 139494 144786 403144 433079 1272750 1255715 491811 509411 134664 118704 125855 126374 135680 134389 129610 129237 89816 90782 304104 265526 755522 754579 232810 231804 299393 302024 350503 342812 373866 375204 400607 405125 387668 432450 919743 966627 583046 486898 318274 312647 368239 364992 392426 398290 409778 416303 467992 468782 758042 784043 40.25 68.7 1
14:15:19 2023-10-12 367009 365429 96524 92958 139287 143596 145111 143258 120784 119022 124856 124579 139494 144786 403144 436512 1276406 1266816 494893 509411 134348 119131 125580 126825 135054 134494 129215 129597 89755 90847 305516 266468 748385 748828 233096 232053 297529 301987 351744 342884 369596 375341 402904 405301 387740 429415 921122 975743 588398 486652 319982 311474 369013 364173 391506 394678 408874 414344 467531 470319 751932 786310 40.25 68.7 1
14:15:20 2023-10-12 370132 365324 96401 94537 139371 143663 144777 142963 122256 118857 124717 124460 139560 144715 402542 439015 1267160 1249080 494542 510167 133821 119228 125687 127041 135221 131429 129181 129958 89718 91157 305516 267686 749087 754579 233245 231890 297500 300155 351997 342848 373493 374217 402923 405231 385420 430459 918339 960998 578876 488627 319304 311002 367709 365268 391872 396479 409163 414380 469066 468374 756393 787428 40.25 68.7 1
14:15:21 2023-10-12 367146 365324 96234 94602 143038 143731 144607 143393 122172 119255 124682 124784 139461 144989 402861 437768 1278221 1259296 491112 510926 133973 119068 125407 126825 135050 134494 129126 129597 89538 90880 302168 268938 743939 749924 233424 231728 297847 300599 354307 342884 369632 374217 400504 408972 386270 429378 922430 971251 580266 491024 319359 312754 367160 366225 392847 396303 410248 415122 468850 471362 751467 788548 40.25 68.7 1
14:15:22 2023-10-12 372517 365571 96226 94692 142665 144130 144275 143427 122019 119454 122948 125168 139428 141632 405419 435316 1275389 1250816 488147 509985 134091 119097 125720 126791 135050 134494 129215 129597 89776 91087 301143 267233 748259 754603 233260 231280 299810 299210 351997 342884 373484 371945 398680 407399 386614 431142 922430 960297 581656 486208 318592 313886 366122 364685 390921 398255 410467 414681 468958 468782 755720 788548 40.15 68.7 1
14:15:23 2023-10-12 367624 365612 96130 94602 142700 143930 144275 143626 121817 119654 124474 125090 139461 145400 402542 433043 1280116 1265014 488110 509411 134192 119068 125735 126441 135271 134616 129215 129507 89660 90815 301143 265232 750028 749924 234520 230648 297667 302880 351389 342668 372475 375198 399151 404558 387596 429326 920938 971390 586989 489405 315762 312933 367156 366508 390921 396166 412907 414016 466110 468818 746804 784043 40.25 68.7 1
14:15:24 2023-10-12 366862 365366 96365 92966 143094 143826 145084 143490 122391 119119 123088 124651 139432 144918 402542 439722 1273369 1258325 491112 510565 133570 119102 125407 126899 134609 134588 128857 131678 89443 90913 303123 267686 738733 751519 233460 231403 297955 299245 351997 342293 372357 375341 400523 405337 384806 429813 922430 963789 584170 486652 318592 312933 365505 365304 391872 394162 410431 414975 471756 468740 747210 786254 40.25 68.7 1
14:15:25 2023-10-12 366521 364476 96359 94397 142969 143530 144607 142930 122053 118857 124891 124374 139461 144513 402861 434996 1272750 1260450 493770 509411 133821 119102 125614 126825 135289 131196 129257 129528 89652 91061 300171 266657 745567 750840 232554 231982 297739 302561 351744 344824 369560 373097 402088 408840 387123 429378 918440 972916 582761 488627 320209 311693 367968 364720 393302 395889 408549 414016 468592 470720 755820 786310 40.15 68.7 1
14:15:26 2023-10-12 369745 365571 96359 94659 139139 143969 144643 143562 122087 119255 124682 124612 139296 144931 401976 436754 1268962 1245530 491606 509771 133788 118985 125407 126825 135050 134553 129126 129597 89538 90847 300171 267307 747880 753538 231973 232053 297955 301067 353988 342884 372620 371910 401138 407756 385962 429509 919780 961035 578876 485154 320289 312647 367160 365161 392426 396409 407791 414533 468850 468927 760125 786811 40.25 68.7 1
14:15:27 2023-10-12 369889 364484 96200 94569 142899 143663 144543 142997 122019 119138 124682 124579 139461 141107 405780 432809 1272317 1254673 491737 508997 134091 119097 125720 126690 135229 134483 129395 131585 89538 90815 305759 264451 749396 754186 233060 231565 297847 302465 351677 342848 374085 373621 400839 404063 387777 431790 917140 965225 579208 486898 318671 311983 366605 362757 391319 396550 409778 414344 465782 468374 755820 784043 40.15 68.7 1
14:15:28 2023-10-12 367973 365027 96230 94565 142588 143697 144607 143393 122019 119255 124648 124612 139461 144887 402861 434777 1272787 1256609 490415 509411 133536 119102 124994 127001 134609 134529 129126 129597 89660 90847 301143 266279 743802 752051 233989 231043 297955 301097 351528 341524 373830 377336 402386 406367 386162 433144 921628 960830 580266 491410 318449 313409 367717 364173 391319 396943 411993 415270 468556 467356 750400 787206 40.25 68.7 1
14:15:29 2023-10-12 369119 364778 94640 92958 139163 143621 145017 142837 120784 118721 125100 124360 139481 144742 405205 438018 1263567 1247303 495602 509985 133721 119034 125287 126825 134643 134616 128967 131587 89227 90847 301143 267414 744435 753117 233096 231728 297500 302024 351780 342329 373183 373621 402302 405266 385113 429521 917103 962338 580266 488280 317294 311002 367422 365304 391872 396479 408874 414344 469066 468086 756393 786310 40.25 68.7 1
14:15:30 2023-10-12 365393 365358 96230 94537 139089 143663 144343 142963 122019 119255 124648 124612 139428 144751 401940 438706 1272787 1257504 490763 509447 133788 119068 125407 126441 135016 134271 129257 129923 89652 91024 302168 267686 757969 747623 232953 231260 297667 300745 354739 342776 369560 374217 399907 408364 385455 429415 922430 968068 576965 486580 317263 312570 364373 365304 392127 395301 409814 414681 469030 468172 749039 786254 40.25 68.7 1
14:15:31 2023-10-12 369740 365433 96196 94566 140740 143697 144207 143825 122289 119255 124561 124784 139170 144989 403625 437924 1272750 1249970 487565 509411 133788 118903 125441 126825 134923 134459 129215 129597 89505 90847 301143 266172 746405 754186 233060 230719 297322 299175 351997 342884 374048 372467 398680 407435 386578 431179 919817 957584 577837 486208 318106 313921 364409 364173 389791 397662 410467 414093 468226 468740 753072 788548 40.25 68.7 1
14:15:32 2023-10-12 369317 365315 96159 94598 142661 143697 144275 142997 122425 119454 124474 124903 139332 144989 401905 432755 1282583 1265520 488000 507756 134091 118849 125547 126306 135102 134719 129181 129597 89505 90782 301143 265150 754331 749048 234577 231007 297919 300822 351141 342884 372212 375377 399275 404063 387740 431713 919817 970812 578876 489441 315798 311983 367193 363047 390647 394713 412323 414016 465782 467947 747210 784043 40.25 68.7 1
14:15:33 2023-10-12 369354 364511 96259 94435 143194 143869 144643 143166 122053 119172 124682 124579 138973 144742 402578 434096 1259914 1252074 494542 509015 133737 119102 125027 126825 134711 134616 128857 129597 89443 90880 305198 266928 741768 748170 233096 231403 297536 300611 351997 342293 373484 376268 403850 405966 385169 431032 917761 965069 578876 488207 318897 311805 367565 364685 391319 396479 409814 414380 468634 469071 753569 786310 40.25 68.7 1
14:15:34 2023-10-12 366227 364511 96527 92924 141490 143969 145145 143166 122459 118968 123295 124446 139296 144689 405492 435420 1272713 1261346 493770 508619 134394 118995 125600 126374 135063 134804 129215 129597 89743 90866 301143 266172 749249 749159 232661 232053 297955 299210 351961 342848 369524 373585 401102 405266 387123 426531 917067 972879 578876 488280 320209 311439 365505 364102 392954 395231 405569 416487 467495 469157 753569 786273 40.25 68.7 1
14:15:35 2023-10-12 370183 364440 96192 94527 142864 143663 144475 143359 122188 119221 124648 124546 139461 144918 401622 436540 1268962 1245458 491222 509374 133855 119034 125373 126407 134690 134804 129036 129597 89505 91054 302168 267354 743494 753506 233081 232471 297919 301170 353916 342668 372702 376268 402868 407043 385348 429813 917103 964058 578876 488627 320435 310713 365469 368106 393260 396166 405533 415306 468994 467320 759659 787428 40.25 68.7 1
14:15:36 2023-10-12 371310 364809 96590 93087 142959 143630 144509 142930 119238 119138 122948 124579 139428 144883 401905 433088 1272317 1255715 490763 507865 134192 118671 125821 126407 135458 134319 129485 129237 89816 90686 305516 264775 752177 754186 232697 231367 297919 301061 350575 342848 373447 372990 399871 404664 387813 430470 917067 965225 580266 486172 319079 311948 367968 364476 392426 397626 409126 415270 464331 468805 760877 782821 40.25 68.7 1
14:15:37 2023-10-12 369281 365023 96192 94500 141035 143663 144275 142963 122036 119221 124492 124751 139203 144918 401940 436453 1272750 1254890 487308 508688 133990 118898 125600 126656 135102 134660 129147 129528 89591 90683 302568 266172 748374 752970 233424 230648 297559 300915 351961 341776 374048 374146 401228 406332 386542 431142 921776 957511 580266 488974 317324 313373 364885 364138 390766 396444 411630 414975 468190 467278 750933 786310 40.25 68.7 1
14:15:38 2023-10-12 366558 364484 96300 94467 142791 143431 144236 142896 121986 119022 124613 124579 139395 144715 401940 433007 1272787 1265014 493914 508978 133754 118671 125287 126407 134609 134354 129126 129417 89472 90782 301143 265714 746644 747168 233060 231728 296621 300120 351636 342848 369668 375306 401102 405966 387143 430454 921030 974947 581351 491061 319384 312957 368976 366026 393260 394022 408513 413980 466802 468567 749882 783970 40.25 68.7 1
14:15:39 2023-10-12 367082 364184 96258 94500 142696 143530 144539 143422 119172 119264 122741 124651 139395 144949 404344 437875 1278021 1258915 490267 509302 133285 119267 124960 127035 134373 131335 128699 129958 89194 90847 305516 267539 739841 751365 233789 231205 297955 299210 351997 341776 372883 375306 399520 405301 384771 430800 922430 963020 577486 486616 317621 311983 366900 364941 391319 394643 411048 415270 468958 466627 746952 788548 40.25 68.7 1
14:15:40 2023-10-12 366476 364444 96329 94471 142999 143199 144509 142862 122188 118857 124821 124170 139428 144478 401622 433151 1269071 1260413 493914 507865 133754 118704 125407 126407 134982 134616 129036 129597 89538 90815 305516 266172 744565 750832 232447 231839 297847 301877 351816 342704 369416 374039 402780 405125 387251 427171 918404 972879 580266 488826 319989 310966 366533 364138 392127 394954 407791 414016 467495 468829 756550 784007 40.15 68.7 1
14:15:41 2023-10-12 367786 364298 96323 92958 142990 143596 144607 143357 122155 118988 124561 124546 139395 144715 404484 436549 1276406 1255715 487602 508779 133990 118869 125373 126407 134609 134389 128857 131391 89472 90782 305516 266172 745316 747696 232697 231367 297955 299183 351997 342884 369596 373585 400241 407720 387159 427207 922430 966627 580266 488280 318555 311948 365124 363847 392127 395266 409199 413433 466802 468172 749129 786310 40.25 68.7 1
14:15:42 2023-10-12 371459 363384 96192 94462 142665 143663 144275 142896 122493 118857 124613 124427 139170 144680 403772 431686 1270872 1252074 490415 504936 134209 118762 125687 126205 135255 134402 129485 129313 89718 90492 300153 264068 755704 753615 232626 231134 297775 299210 350046 342559 374048 372693 399836 404028 387813 430775 918413 963789 581656 485791 318555 311948 367447 364734 391319 396514 408838 415270 464693 468805 755683 782858 40.25 68.7 1
14:15:43 2023-10-12 365774 366163 96294 92702 142661 143233 145084 142896 122070 118983 122948 124170 138889 144513 401940 433043 1272750 1263178 493914 504972 133721 118671 125373 126374 134609 134616 129036 129417 89227 90686 301143 265494 749122 746998 232697 231728 297709 299210 351961 342848 369560 375042 401102 405266 386578 427207 917140 972879 573317 486616 319304 311002 368239 363847 392426 394092 407900 413725 467130 468818 749696 783970 40.25 68.7 1
14:15:44 2023-10-12 366493 363393 96129 92574 142973 143199 144275 142761 122070 118750 122948 124346 139263 142600 404344 436526 1265088 1246851 494266 507416 133654 118980 125167 126441 134576 134616 128857 129849 89587 91091 302168 267307 739286 752051 232697 231585 295959 299210 351997 342570 372883 373585 403279 405301 384806 429813 913717 960297 578876 487588 319304 310024 366569 365233 391872 396166 405569 413689 468958 468704 757299 786310 40.25 68.7 1
14:15:45 2023-10-12 366008 364258 96162 94467 142696 143431 144175 142896 121986 119022 124526 124546 139170 144680 400741 436718 1275500 1255715 488331 507865 133754 118637 125287 126374 134609 134428 128857 129417 89227 90719 301143 266468 743781 747733 232697 231083 297523 300885 353553 342596 369416 374039 399765 407614 385205 428886 919596 966590 577486 488974 315473 311948 366640 366225 392092 394919 409778 414681 468958 468602 746841 787988 40.25 68.7 1
14:15:46 2023-10-12 371343 364333 96193 92958 142536 143630 144211 143490 122154 119284 122434 124837 138749 144887 403772 436149 1273332 1248192 486075 507901 133629 118637 125340 126588 134609 134616 128857 129417 89505 90782 301143 265902 747501 753117 233060 230451 297955 298721 351672 342848 374012 372467 398051 405372 386542 430812 919780 956122 578876 486172 317543 313409 366640 364138 391872 396550 411339 414681 467495 467356 750263 787428 40.25 68.7 1
14:15:47 2023-10-12 366457 364227 96162 94467 140736 143564 143841 142930 121986 119056 124492 124579 142037 144715 403486 431717 1272787 1265014 490304 504936 133536 118637 125287 126588 135000 134743 129043 129459 89562 90650 300171 265347 746405 747108 233281 231189 297919 302347 351429 342848 371759 375341 403278 405966 386542 428526 917103 970812 579050 486652 318069 311002 366605 363011 392426 394057 410431 413689 466110 469071 748803 784007 40.25 68.7 1
14:15:48 2023-10-12 366227 363938 96133 94341 140740 143528 144241 142896 121986 119022 124526 124493 139362 144680 403486 437444 1270872 1254822 489024 507598 133503 118704 124994 126441 134542 134389 128857 131585 89227 90847 300171 267496 739251 747806 233060 230684 297955 299175 353988 342293 369632 375042 400206 405301 384194 428187 921122 963789 582761 486580 318069 311948 364921 365304 392426 394092 409778 414975 469030 469071 747173 787988 40.25 68.7 1
14:15:49 2023-10-12 366526 364227 96167 92578 142791 143199 144236 142665 122019 118823 124648 124170 139362 142500 403625 435005 1270767 1257429 491699 504792 133654 118898 125513 126622 134881 134354 128857 129417 89411 90782 300171 265755 744660 749924 231973 231728 297320 302202 351456 344824 369560 371945 401102 405266 387123 429378 915732 970812 578876 485447 319530 311002 367707 363592 392127 396166 405569 415270 466145 469296 755820 784007 40.25 68.7 1
14:15:50 2023-10-12 370405 363357 96000 92702 142445 143808 143943 143166 121867 119056 124439 124579 141973 144447 403200 434132 1268962 1244607 486838 507562 133319 118555 125027 126407 134609 134261 128857 131334 89227 90815 300171 265984 744283 753117 231973 231007 297955 300854 351780 342596 372067 373998 399502 407579 386398 428416 920375 958756 578876 483135 318555 312861 363282 364138 392426 398007 408908 413726 467824 469071 754177 788206 40.25 68.7 1
14:15:51 2023-10-12 370405 364489 96493 92763 140893 143769 144343 143166 122188 118886 122434 124446 139164 144834 403200 431342 1263567 1251184 491477 504756 133599 118637 124994 126407 134668 131030 128830 129417 89227 90782 304104 264670 744067 752051 232009 231367 297955 302133 349841 341848 373484 372467 400241 402830 387740 431142 914400 961035 578876 486208 318555 311474 365505 364476 391319 396479 408874 416635 464693 467679 754177 782858 40.25 68.7 1
14:15:52 2023-10-12 365971 363419 95992 94332 142440 143769 144143 143166 121986 118857 124439 124460 142055 144742 402915 433079 1272750 1252111 489024 504936 132985 118704 124788 126441 134423 134616 128617 129459 89620 90584 301821 265429 751494 751445 233281 230506 297919 301920 351816 341499 373447 374217 398645 405301 385205 431142 921122 960297 578876 486580 315437 312647 364338 363047 390215 394713 410467 414681 468226 465899 747210 786310 40.15 68.7 1
14:15:53 2023-10-12 368087 363317 96125 92638 142588 143199 144037 143190 119222 118823 124613 124203 139299 144276 402374 438686 1263530 1242801 490146 504972 133402 118671 124960 126407 134660 134616 128857 129417 89227 90815 302168 267414 740114 750987 232697 231728 297081 301280 351636 342052 371796 373061 402302 405301 384806 429813 914400 960297 578876 487243 319304 310060 368239 364976 391872 395854 405606 414016 468994 467356 756393 784043 40.25 68.7 1
14:15:54 2023-10-12 364900 363348 96058 92578 142466 143571 144143 143067 122019 118857 124526 124203 142051 144755 403200 439238 1274313 1256148 488147 507453 133620 118733 124927 126656 134441 134719 128720 129891 89162 90815 300171 267307 740854 750832 233424 231465 297955 299175 351997 341776 369524 375042 401497 405301 384230 428526 919817 961035 576096 486580 317621 311948 364921 365268 391872 394092 410779 415270 469030 468338 745893 787428 40.25 68.7 1
14:15:55 2023-10-12 369354 363978 96463 94500 142561 143769 144243 143166 121851 119056 124613 124579 142206 144742 400741 435423 1266261 1241918 489419 508388 133536 118671 125200 126441 134609 134424 128857 131425 89227 90815 303123 266739 747429 750987 232697 232053 297709 299175 351997 342848 372321 373585 403243 406473 384806 429813 915732 959618 577486 487588 319530 310060 365469 365268 391872 396479 405569 415306 468994 468374 758581 786310 40.15 68.7 1
14:15:56 2023-10-12 366859 363929 96355 92924 140736 143528 144505 142862 122256 119085 122725 124479 139362 144848 404307 437997 1277313 1254822 486911 507901 134341 118433 125340 126374 134576 134389 129036 129417 89525 90584 300171 266665 750958 747204 232697 231367 297955 299364 351997 342884 369560 373621 399871 407720 386578 427207 921122 966627 585579 487588 318592 311983 365051 364138 392127 395266 409814 413433 468226 468782 750400 786310 40.15 68.7 1
14:15:57 2023-10-12 368660 363388 96030 92638 142433 143571 144343 143166 121935 118857 124439 124203 138617 144548 400706 433084 1268962 1252111 490415 507598 134343 118275 125735 126165 135347 134335 129215 129163 89538 90584 301143 264487 756639 752435 232355 231225 298027 301597 350436 342740 372475 375204 400804 405337 387849 429850 916998 965680 583046 484687 318592 311948 365177 364734 389791 396514 407973 414975 463389 469071 755869 781712 40.25 68.7 1
14:15:58 2023-10-12 368051 364047 96294 92830 142596 143329 144683 142896 121901 119138 122706 124513 138473 144715 400741 431449 1272640 1264114 489919 504936 133570 118588 124994 126165 134609 134202 128857 129237 89227 90719 305516 264670 746644 744845 234025 230684 297081 301773 350935 342848 371759 375341 399871 404063 387159 428562 917140 968753 581656 486652 317584 311510 366605 363047 392426 394092 411375 414016 466110 469071 747173 782858 40.25 68.7 1
14:15:59 2023-10-12 369350 363388 96196 92574 142899 142769 144543 142468 122391 118857 124439 124203 138913 144412 403486 436453 1256238 1251309 493728 504684 134224 118932 124927 126306 134508 134992 128720 129562 89374 90650 305516 265902 742655 751365 232697 230885 298027 300576 350293 341812 373784 373061 400362 403464 386578 430129 911780 960998 586989 486208 315437 311693 368239 362757 391042 396444 408549 414308 465419 467320 755869 784007 40.25 68.7 1
14:16:00 2023-10-12 364937 363393 96096 92574 139088 143063 144275 142665 122053 118857 124561 124170 139170 144276 402630 433088 1270909 1259517 493212 504936 133754 118671 125287 126407 134609 134202 128857 129237 89227 90657 305516 265342 744173 746640 232697 231728 297500 301097 351961 342848 369560 374253 401138 404664 386614 426604 917103 971470 581351 486544 319079 310784 367978 363082 390612 394092 407612 413725 466838 468746 750933 782858 40.25 68.7 1
14:16:01 2023-10-12 366191 362804 96025 92574 142791 143494 144539 142761 119123 118983 122640 124070 139137 144438 403735 438002 1263252 1246851 491954 507634 133319 118671 124994 126798 135006 134616 128822 131728 89227 90847 302168 266928 744375 749924 232733 232053 297745 300175 351997 342365 371759 373097 402075 406509 384266 429509 912952 960297 580266 486898 319530 310095 365505 365268 391872 395889 405533 415306 468994 468704 756430 784043 40.25 68.7 1
14:16:02 2023-10-12 370405 363357 96034 92638 142462 143258 145256 142772 122019 118857 124526 124170 142007 144276 403486 433043 1268962 1250295 489024 504936 133788 118275 125614 126165 135050 134004 129215 128844 89505 90404 301143 263923 751481 751137 232009 231205 297955 299175 350369 342884 372920 371910 399871 405301 387813 429850 914473 963145 575095 484724 318592 310718 364921 363961 392426 396514 408908 415048 466559 468452 755136 783724 40.25 68.7 1
14:16:03 2023-10-12 369198 363792 96127 92702 142725 143562 144139 142930 120620 119255 124353 124579 142055 140973 403200 433079 1269034 1249080 484591 505008 133352 118472 125027 126286 134576 134167 128857 129237 89194 90624 301143 265494 742937 752546 233060 230487 297955 298756 351105 342848 374085 373026 398086 405372 386270 431790 918477 956834 580266 486208 315798 312933 366122 363082 390766 396514 411667 414093 467495 466006 749732 786310 40.25 68.7 1
14:16:04 2023-10-12 365393 363348 95992 92574 142592 143431 143841 142930 121986 118891 124439 124493 142067 144513 402630 431717 1272787 1264114 489464 504720 133620 118467 125446 126272 134881 134496 128788 129202 89529 90650 301143 264560 751328 745549 234025 230684 297919 299280 350647 342704 371759 375341 399311 404098 387452 429023 917140 968753 578876 486616 315798 311510 366605 362757 389791 394162 411084 414016 465419 469071 747173 782895 40.25 68.7 1
14:16:05 2023-10-12 367224 364011 95962 92702 142496 143233 144107 142723 122255 118857 124405 124408 141938 144680 402630 433084 1269071 1252074 487602 504972 132885 118704 124616 126407 134356 134389 128678 129237 89260 90657 301143 265420 740772 750409 233424 230684 297955 298756 351961 340779 373520 374217 398454 405337 386034 431179 919817 957547 577486 486580 315762 312019 364373 363627 390215 395266 411375 414975 467531 466986 747210 784043 40.25 68.7 1
14:16:06 2023-10-12 364421 363171 96030 92446 142592 142803 144011 142665 122357 118983 122741 124379 139329 144574 403772 432558 1270767 1262890 493137 504792 133536 118439 125027 126374 134609 134354 128864 129237 89227 90624 301143 265526 743329 747108 232733 231403 297500 299245 351141 342848 369632 375078 401102 404098 386578 429378 917103 970063 573317 486544 317222 310566 368239 363047 389791 393507 408874 413143 466145 468710 748803 782858 40.25 68.7 1
14:16:07 2023-10-12 364339 363094 95996 92638 142496 142803 143841 142930 121935 118891 124439 124203 141904 144377 402630 436896 1272750 1253930 488641 504972 133352 118671 124994 126407 134542 134202 128678 129417 89194 90815 302168 267225 740133 747219 232733 230719 297955 298756 351780 341812 369632 374217 399591 405337 383960 429378 919817 961035 574707 486544 315473 311729 367197 365304 391872 394092 409814 414681 468742 470584 748562 787169 40.25 68.7 1
14:16:08 2023-10-12 365785 362958 96294 92638 140956 142702 144573 142662 122391 118687 124665 124104 142136 144069 403200 432755 1267160 1255678 491774 504864 133771 118597 124994 126306 134542 134319 128857 129237 89162 90591 301143 265420 747122 747696 231902 231692 297919 299139 351393 342884 369488 371874 401067 405231 385962 425930 913071 969439 570983 484344 319530 311002 365177 363556 392092 395854 405533 415270 466145 469071 753569 782821 40.25 68.7 1
14:16:09 2023-10-12 370894 363067 95933 92642 142458 143609 143943 143166 121918 118823 124370 124170 142011 144553 402630 436145 1268962 1240941 488331 504936 133503 118597 125239 126555 134373 132527 128720 129348 89374 90617 302168 265879 745510 751978 231596 231154 297955 300108 351997 342293 369380 373698 399240 407043 385384 428526 917650 963020 570983 483245 319042 311983 365124 364102 392426 397662 407900 413726 468190 468050 755247 786310 40.25 68.7 1
14:16:10 2023-10-12 368794 362768 96287 92601 142596 142769 143808 142665 120586 118823 122434 124170 142067 144342 402630 430463 1262597 1249970 488987 504864 133599 118439 124994 126253 134635 134428 128857 129057 89194 90434 301143 263327 747754 751365 232462 231007 297919 300084 349518 341776 373447 372728 399871 402830 386542 430129 911780 960962 578876 486172 318222 311002 368762 364476 391042 396444 408513 416487 464693 466663 753569 781675 40.25 68.7 1
14:16:11 2023-10-12 364937 363357 96033 92574 142397 143101 144282 142862 121783 118857 124318 124756 138568 142600 402337 432980 1270730 1253538 487373 504526 133717 118535 125306 126340 134601 134428 128767 129342 89194 90584 301821 265420 747754 749233 233424 230613 297775 298930 351925 340743 373447 374181 399013 405266 384806 430459 919780 957511 577486 488974 315762 311912 364338 363592 390215 394092 410431 415270 468520 467643 746569 784007 40.15 68.7 1
14:16:12 2023-10-12 365358 362234 95992 92446 140917 142769 143808 142434 122070 118707 124405 124018 141938 144205 402630 434132 1259840 1241881 492511 504936 132918 118637 124994 126374 134322 134167 128431 129237 89162 90624 299197 266550 738377 750298 232498 231367 296663 302810 351997 341776 371759 372990 401102 404947 384230 429473 915157 957547 576965 486172 318449 309772 365505 364138 391319 395266 405569 416635 468958 467643 757374 785961 40.25 68.7 1
14:16:13 2023-10-12 366845 365119 96292 92638 142487 142702 144139 143031 122154 118934 122434 124413 138485 144443 402630 435011 1272750 1255215 488951 504936 133373 118637 124960 126555 134470 134616 128465 129417 89101 90624 302168 267304 741448 747696 232697 230613 297955 298930 351997 341259 369596 374181 399240 405266 383889 428150 918440 963020 582585 488974 317584 311474 365863 365233 391872 394057 409741 414975 468958 466991 744836 786310 40.25 68.7 1
14:16:14 2023-10-12 370368 363060 95962 92574 142393 142769 143808 142896 122391 118823 124405 124170 141869 144443 401456 435620 1267160 1240645 487602 504900 133407 118439 124960 126340 134436 134428 128767 129237 89194 90624 301821 265902 743906 751365 231216 231367 297955 300320 351708 342812 371759 374144 399555 407685 385384 429378 917103 960297 577486 483281 319359 311698 365902 367064 392426 396373 405461 413286 468010 469695 753993 783822 40.25 68.7 1
14:16:15 2023-10-12 365934 362773 95763 92574 142151 143833 143808 143031 121884 118988 122402 124460 141800 142600 401128 430531 1276406 1253855 483222 504634 133503 118241 125027 125958 134542 133876 128857 129252 89411 90467 305516 263664 757728 746640 232626 229183 297955 300563 349805 342848 369596 373026 397825 404028 387431 428489 917103 969439 580266 487588 315618 312897 364338 363961 392426 395231 411339 414681 463318 469071 742764 781675 40.25 68.7 1
14:16:16 2023-10-12 368716 362265 96091 92446 142362 142736 143774 142401 120365 118823 122402 124137 141800 144306 402053 430150 1262965 1249896 487963 504684 133218 118385 124893 126239 134441 134297 128610 129057 89162 90467 305516 264401 745762 751365 231937 230684 296484 301987 350293 340492 372883 372467 399555 402830 385420 430470 913210 961657 580266 485827 317621 311474 368490 362976 390766 395854 408838 414308 466110 468109 750795 781675 40.15 68.7 1
14:16:17 2023-10-12 364595 362662 95992 92382 142561 142603 144141 142204 122019 118625 124439 123933 141968 143969 402345 432971 1267160 1255715 491774 504864 133319 118439 124994 126253 134542 134097 128644 129147 89162 90467 301143 264894 742561 746604 231576 231403 296830 298721 351429 342848 368896 371910 400468 404947 385962 423498 911780 969439 577486 485447 319304 310060 367160 363047 392092 395266 405533 415270 466145 468854 752351 782821 40.25 68.7 1
14:16:18 2023-10-12 369345 364866 96258 92601 140754 143262 143706 142795 122154 119085 122434 124413 138621 142342 401273 436421 1263530 1240645 488331 504418 133520 118439 124927 126132 134322 134241 128644 129342 89129 90624 302168 265984 744141 752051 231216 231205 297775 299896 351997 342570 371723 373088 400523 407399 385384 428489 915769 960297 584170 482526 319079 311912 365124 364102 391872 396514 405533 413433 468190 468704 755683 786310 40.25 68.7 1
14:16:19 2023-10-12 367863 362269 95967 92569 142397 142736 144282 142468 121986 118823 124318 124170 141869 144377 402060 430094 1261702 1249080 488604 504598 133285 118241 124960 126165 134449 134241 128767 129342 89227 90467 298237 263070 747627 750987 232009 231007 297709 299245 349805 341776 372920 371945 399609 402830 386614 431105 911780 962338 582761 485447 317584 311002 367160 364846 390824 396943 408908 416450 467330 466806 753608 783724 40.25 68.7 1
14:16:20 2023-10-12 364787 365128 96059 92510 142389 142769 143613 142665 122340 118983 122434 124137 141998 144241 401492 433048 1271410 1250258 487183 504900 132727 118671 124549 126407 133885 134389 128041 129417 89007 90624 300171 265902 738532 747769 233260 230290 297955 298721 351141 340707 372584 374181 398645 405266 384230 429521 917140 957547 584170 488974 317317 311474 366640 363556 390215 394057 410394 414681 468556 466006 744946 784043 40.25 68.7 1
14:16:21 2023-10-12 364125 362556 95996 92446 140731 142736 144007 142008 121986 118625 124405 123933 141968 144205 401492 432362 1270505 1260714 491551 504756 133528 118501 124927 126239 134441 134426 128507 129099 89374 90591 301143 264483 743187 743374 232447 231083 296513 299175 350863 342812 369596 377336 403564 403711 386542 427243 914437 970812 570537 488974 318069 310060 365540 363011 392426 393472 407936 415306 466110 468704 748803 781675 40.25 68.7 1
14:16:22 2023-10-12 365957 362804 95958 92601 140543 142769 143774 142434 121867 118823 124370 124137 141869 144241 402345 435387 1268962 1251147 487529 504864 133285 118472 124874 126253 134322 134241 128431 129237 89040 90624 302168 266928 737925 745549 232697 230648 297320 298965 351997 341776 369596 374217 399574 405301 383924 427545 918440 960998 582761 488974 315798 311693 364373 365233 391872 394092 409778 414681 468994 468374 742471 786310 40.25 68.7 1
14:16:23 2023-10-12 364937 363100 95996 92319 140955 143030 144411 142629 119108 118687 122434 124037 138847 141803 401310 432863 1267012 1253893 491112 504864 133319 118275 125239 126171 134508 134428 128644 129147 89162 90467 301143 265159 744660 746676 231576 231403 297500 298721 350575 342884 369192 371614 400468 404664 386270 428045 913210 968753 582761 483318 318003 310748 366900 363011 391506 395301 405533 414681 465419 468782 754140 781712 40.25 68.7 1
14:16:24 2023-10-12 366894 362261 95763 94401 141932 143564 143309 142930 121749 119255 122127 124579 141800 144918 401492 430437 1278221 1255715 484664 504472 133319 118275 125027 125958 134576 134039 128857 129057 89227 90467 300171 263477 747274 747733 233060 229897 297955 301280 349237 342848 369596 372990 397458 404028 387740 428187 917103 968753 577486 488280 315654 312677 366900 363961 390612 396943 411993 415011 467256 468566 742654 781565 40.25 68.7 1
14:16:25 2023-10-12 368047 363206 96089 92702 142665 143571 143943 142770 121952 118823 124405 124346 138617 142289 402345 430360 1259703 1249523 489464 504207 133319 118241 124788 126199 134322 133910 128644 129252 89227 90499 300171 263441 761503 750987 232009 231007 297955 302133 349877 341295 372920 372764 399645 402865 386542 430495 911744 962338 578876 485827 317621 311510 366311 364734 390215 396202 408585 413689 464367 466293 751932 780531 40.25 68.7 1
14:16:26 2023-10-12 364157 362261 95892 92382 142466 143174 143943 142377 121901 118625 124318 123933 141887 144092 401492 431686 1266261 1258399 491075 504598 133377 118241 124960 126165 134440 134335 128644 129342 89162 90499 301143 264670 742686 744280 232009 231403 297189 299175 351429 342570 369488 374181 400875 404063 386326 428767 916997 972632 573317 488974 318446 309954 365326 365767 393260 396385 405569 415270 465419 469071 751579 783724 40.25 68.7 1
14:16:27 2023-10-12 366972 361177 96024 92191 142588 142769 144211 142694 121851 118741 124405 123933 141869 143969 401492 434096 1259840 1238320 490415 504864 132981 118472 124754 126286 134423 134428 128431 129237 89162 90624 302168 266657 743129 747072 231973 231890 297818 300320 351744 341812 371759 372990 401138 406473 384806 430641 911780 957511 577486 485484 318228 309590 366900 364720 391595 395301 405497 414975 468922 467320 756947 782858 40.25 68.7 1
14:16:28 2023-10-12 365490 361221 95929 92446 142199 142736 144282 142727 122340 118866 122329 124346 138283 144539 401346 436834 1274387 1253538 487418 504634 133369 118241 124994 125991 134250 132527 128678 129342 89162 90499 302168 266550 741598 745902 232697 231007 298027 299896 351997 342848 369524 373061 399645 407720 385384 426568 917140 963826 576096 487588 317584 311474 363246 364685 391506 394092 408874 413470 468556 469071 748914 784080 40.25 68.7 1
14:16:29 2023-10-12 367632 361217 95730 92510 140285 142803 143309 142698 121749 119056 122147 124170 141800 144513 401492 433043 1267160 1242838 483222 504472 132918 118309 124874 126165 134137 133910 128499 128878 89162 90372 305516 264670 745762 750455 232697 230290 297955 299890 351997 342848 372920 371910 398051 406509 385998 431105 915769 953315 573001 483318 315762 312933 363282 363592 391872 396550 410394 413432 469320 467392 752425 783896 40.25 68.7 1
14:16:30 2023-10-12 367009 363251 95964 92574 139956 143131 143731 142828 122120 118857 124197 124579 141800 145077 401164 430078 1272787 1259296 485241 507529 133553 117914 124960 126165 134449 133910 128678 128878 89194 90404 301143 264182 749818 744845 233496 230254 296865 299245 350369 342848 369632 374217 398051 403781 387467 428187 915769 966663 577486 486544 315690 310753 367197 363961 392426 394127 410467 415270 463354 468014 740822 780568 40.25 68.7 1
14:16:31 2023-10-12 364973 362556 95830 92446 142096 142769 143541 142434 121986 118857 124284 124170 141800 144276 401492 433007 1268061 1249970 484285 504117 132918 118241 124960 126199 134356 134132 128465 128878 89162 90467 305516 264967 743672 747806 233096 230290 297955 300175 351429 340743 372920 374181 398086 405266 385420 430495 918339 957844 572354 488826 315582 311841 366604 364992 390106 396943 410285 414203 465966 465899 746077 781712 40.25 68.7 1
14:16:32 2023-10-12 360659 364866 96187 92191 142393 142505 143808 142434 121817 118721 124405 123966 141800 144004 401492 431038 1267160 1259296 491811 504598 132918 118159 124788 125958 134171 133910 128465 129252 89133 90499 301143 264670 742561 743374 232009 231367 296071 299175 350935 342848 369524 374181 400875 404063 386306 425966 914437 970812 573317 488280 318592 310060 365212 362503 391872 393472 405606 416303 465419 469071 746841 781121 40.25 68.7 1
14:16:33 2023-10-12 366558 361212 95892 92191 142397 142599 143888 142476 121986 118620 122364 124142 138778 141732 401346 436766 1261494 1240570 491737 504684 133093 118385 124754 126219 134011 134241 128342 129057 89064 90683 299197 266095 741836 749924 232534 231225 296246 301097 351997 340815 369632 372764 401138 404063 384230 428562 913210 957511 580266 486172 317584 309555 367978 364138 391042 395301 405606 413689 468922 465971 754140 781712 40.25 68.7 1
14:16:34 2023-10-12 368683 361212 95826 92382 142190 142837 143731 142476 121817 118741 124405 124051 141800 144008 401456 432398 1263567 1249080 488987 504117 132885 117914 124788 126226 134137 134132 128589 129147 89162 90499 301143 264378 743546 746676 231612 230684 296830 298304 350935 342884 369488 373352 400468 405266 387467 426568 913210 966663 580266 483281 318592 310530 364373 362538 391541 396444 405569 414681 463389 468380 753236 783129 40.25 68.7 1
14:16:35 2023-10-12 369350 364608 95856 92446 139956 142698 143617 142871 121951 119085 122058 124327 141800 144276 401172 433084 1266853 1240999 483258 504598 132885 117914 124860 126171 134137 134241 128678 129163 89162 90467 301143 264670 742794 750987 231973 230487 297775 300108 351713 342329 369632 373088 398419 406509 385420 428526 914437 954772 583046 482562 317584 311983 365124 363082 391872 396550 409163 412848 467166 469071 751319 784043 40.25 68.7 1
14:16:36 2023-10-12 367155 361221 95800 92191 142371 142736 144282 142434 121783 118823 124197 123933 141800 144241 401456 430396 1257914 1246416 487308 503852 132885 118275 124788 126078 134137 133945 128342 128983 89040 90467 301143 263886 740585 750455 231973 230684 296901 299175 349278 341848 372883 371649 400241 402900 387777 430495 911780 960297 578876 483062 317331 311225 366640 363925 391006 396373 408440 414828 466669 466806 752333 779389 40.15 68.7 1
14:16:37 2023-10-12 364964 362296 95726 92191 140249 142698 143418 142476 121699 118857 122232 124170 141929 144276 401492 432707 1267160 1248192 483258 504900 132885 118241 124754 126025 134137 134054 128465 128878 89040 90467 298237 265077 742185 747806 233096 229932 297529 298304 351141 340779 372920 373621 397494 405301 385420 429521 917140 954772 578876 487588 316640 311190 366122 363047 390215 394989 410467 414093 466838 465607 744124 783451 40.15 68.7 1
14:16:38 2023-10-12 366812 361186 95834 92191 142298 142308 144282 141974 121817 118461 124318 123422 141869 143733 401492 433453 1259703 1239237 491112 504828 132852 118275 124549 125991 134011 134039 128075 129057 88918 90499 302168 265989 734929 749399 232009 230648 295472 299210 351708 341008 372067 375736 400960 405966 384123 429363 913136 957365 569612 486025 317548 309555 365540 363882 390766 396943 405606 416598 468922 464591 751319 782711 40.25 68.7 1
14:16:39 2023-10-12 365192 361217 95763 92382 142100 142698 142782 142476 121817 118823 124197 124170 141800 144152 401172 435061 1267160 1249970 486149 504670 132453 118309 124139 126286 133700 134241 128007 129204 88852 90657 302168 266172 731322 746113 232897 230461 297745 300138 351429 340264 369632 374217 400291 404983 383116 428562 916454 959618 580266 486314 315726 311038 363282 364138 390215 393507 410016 414093 468958 466293 744946 784043 40.25 68.7 1
14:16:40 2023-10-12 363577 364864 96154 92312 141156 142536 143740 141941 122188 118630 122434 123919 138588 141406 401273 431681 1263567 1254822 491662 504864 132885 117881 124788 125991 134137 132341 128404 128878 89040 90309 302168 264670 742436 744461 231612 231403 295995 298721 350935 342618 368412 371945 400821 404664 385455 425930 911511 969439 577486 484760 318628 309772 364118 362722 391541 394127 405533 414681 465419 469071 750748 781712 40.25 68.7 1
14:16:41 2023-10-12 366227 361181 95725 92446 141798 143258 142782 142871 121749 119169 122008 124137 141731 144306 400250 430062 1275952 1252074 483569 503300 133285 117813 124994 125889 134542 133713 128644 128597 89194 90153 301143 263070 745442 747219 231937 229218 297955 300745 349805 342812 369560 372728 399871 404629 387704 427848 917687 966627 577486 486172 315618 312647 366122 364294 392317 396943 411484 413542 466669 468524 744309 783166 40.25 68.7 1
14:16:42 2023-10-12 367750 361970 95857 92446 142125 142978 143507 142595 121749 118673 122127 124018 141800 144205 400808 431011 1261494 1248192 487529 503336 132918 117881 124960 125924 134103 133841 128431 128810 89162 90153 301143 261482 746140 750943 231937 230294 297709 299210 349242 341740 372883 371910 399240 402830 386578 430459 913210 961657 578876 485933 317548 311002 365177 363961 390766 396131 410208 415270 465095 466257 751326 779389 40.25 68.7 1
14:16:43 2023-10-12 363062 361177 95958 92191 142362 142702 143674 142204 121918 118591 124370 123933 141899 141868 401456 430401 1266261 1258399 491038 506735 133285 118241 124874 126132 134289 134241 128554 128878 89194 90372 301143 264446 742561 744992 232009 231343 297081 299175 350863 342570 371909 376802 403850 405894 386290 426724 915770 970666 559242 490091 317888 309918 367717 364992 391872 395548 410208 415933 468655 468632 748234 780531 40.25 68.7 1
14:16:44 2023-10-12 366746 363789 96254 92406 142453 143075 143943 142377 121952 118393 124405 123357 141990 141512 401136 435747 1257914 1239200 491811 504436 132818 118241 124549 126132 133977 134284 128041 129057 88852 90467 302168 265796 738038 749344 231937 230648 296246 299175 351961 340456 371759 372693 401067 403711 384194 429169 913210 956085 577486 485827 317584 309772 365505 364934 390766 394954 405606 413689 468520 466950 751056 781638 40.25 68.7 1
14:16:45 2023-10-12 363468 362230 96162 92440 140241 142910 143803 142333 121917 118571 122434 124037 138076 142101 401237 436938 1268962 1249970 485351 503336 132718 118399 124449 126340 133633 134428 127884 129237 88999 90551 302168 265722 732913 745549 233025 230416 297284 298268 351393 340743 371723 374181 398680 405266 383081 428562 915732 957511 576096 488826 315690 311439 364047 364067 390766 394057 412114 414681 468922 466257 741383 784007 40.25 68.7 1
14:16:46 2023-10-12 367155 360930 95763 92191 142125 142702 143541 142401 121749 118625 122232 123933 141731 144183 400250 433079 1259703 1236025 489024 504598 132818 117847 124549 125958 133885 133841 128007 128743 88852 90186 302168 265420 738021 746640 231775 231541 295924 299896 351997 340779 369596 371945 402671 405266 384194 427848 913210 954735 577486 484454 319042 309051 363246 363847 391137 396907 408471 413762 467387 466114 753348 782674 40.25 68.7 1
14:16:47 2023-10-12 365010 364093 96017 92383 142121 142599 143220 141920 121884 119004 122294 124037 141731 144034 400816 433079 1272317 1250221 481409 503372 133252 117813 124960 125923 134415 133620 128431 128631 89007 90120 302168 263886 742577 745631 231973 230648 297955 299473 350616 342848 369524 372728 397458 406473 387740 427207 917103 965225 577486 486172 315762 311983 364350 363961 390921 394643 409126 412482 463318 469071 747173 782785 40.25 68.7 1
14:16:48 2023-10-12 367005 364859 95754 92446 142026 142736 143309 142204 121716 118823 122127 124104 141731 144205 400213 432560 1263567 1246416 483913 504045 132885 117847 124549 125837 134011 133934 128007 128844 89007 90153 301143 264259 741637 749344 232697 229254 297955 300143 350899 341151 372920 373026 397423 408263 387688 430812 918376 953816 580266 486627 315473 311805 365087 365756 387804 396943 410358 413726 466074 464841 748562 781361 40.25 68.7 1
14:16:49 2023-10-12 362735 361151 95763 92191 142117 142882 143774 141974 121918 118707 122127 123933 141731 141661 400250 429080 1267160 1257504 489993 505622 132852 117881 124582 125837 134103 133841 128041 128720 89068 90153 301821 263850 742561 742700 231973 230850 296663 300958 350333 341812 369524 374181 400504 403429 385384 426568 913210 968716 565499 488702 317584 309772 365177 364734 391872 394714 410208 415270 464729 467643 747136 779389 40.25 68.7 1
14:16:50 2023-10-12 364125 364344 95729 92191 141927 142534 143475 141957 121749 118625 122127 124104 141731 142174 400852 435529 1266261 1249080 484628 505622 132635 117881 124173 125958 133885 133969 128041 128844 89007 90153 301143 264483 742652 746924 233137 230116 297811 299570 351249 340325 372738 376268 401002 405966 385240 430422 916417 954735 580266 488517 315401 311439 365124 363011 389940 394092 413142 414533 465746 464841 744983 781675 40.25 68.7 1
14:16:51 2023-10-12 363026 362004 95758 92191 142125 142274 143309 141941 121918 118732 122213 123933 141800 143934 400816 430058 1263530 1257504 490341 503336 132897 117881 124582 125837 134108 133841 128431 128754 89007 90153 298237 263850 744015 742883 231937 230648 295680 298721 350899 342582 369452 373621 401067 404028 385962 425930 911511 969439 579942 487588 317584 309555 365177 364734 391872 395548 405569 415933 467992 468782 750264 782609 40.25 68.7 1
14:16:52 2023-10-12 366146 363066 95960 92282 140249 142698 143617 141920 121918 118591 124370 123390 141770 141471 400525 435529 1257914 1240056 490763 504526 132818 118241 124549 126132 133700 133910 128041 129170 88885 90467 299197 265984 738119 748701 231973 230821 296246 300812 351961 340779 371759 372503 403278 403746 384194 429813 913210 957511 580266 486627 315762 309555 365505 363882 391042 395266 411259 414016 468520 466257 751467 781675 40.25 68.7 1
14:16:53 2023-10-12 362989 360926 95862 92191 142393 142241 143774 141711 121867 118427 124370 123390 141800 143880 401136 430513 1263530 1253930 490415 504562 132885 117847 124754 125924 134103 133969 128342 128956 89101 90277 302568 264259 742311 744992 231937 231403 297081 300175 350863 342293 368377 372764 403579 404063 385420 423498 915397 971251 572354 485915 318410 309918 366677 364992 394096 396349 405389 415122 465383 467978 750400 779426 40.25 68.7 1
14:16:54 2023-10-12 366526 363507 95931 92191 142031 142736 143334 142008 121749 118605 122127 123422 141731 143969 400852 433079 1261494 1237117 489024 503336 132852 117881 124206 126192 133918 133910 128041 128878 88885 90372 299197 265164 739971 746468 231937 231403 297189 298233 351961 341295 369596 372467 401102 405266 384194 428489 912562 956122 577486 485447 318555 309086 364338 364102 391319 394678 405461 415270 468556 465571 755869 781675 40.25 68.7 1
14:16:55 2023-10-12 366526 360926 95829 92191 141962 142274 143342 141974 121749 118625 122472 123390 141800 143969 400213 431454 1263530 1248192 489024 503336 132989 117881 124582 125750 134183 133841 128431 128720 88852 90186 301143 264109 742185 744808 231180 231083 298027 300885 350575 342776 369083 374144 400362 405125 386362 428194 913099 966590 576096 483281 318555 310060 366717 365435 391470 395266 405533 414975 465782 468638 753720 780568 40.25 68.7 1
14:16:56 2023-10-12 368646 361142 95697 92191 141923 142603 143309 142401 121749 118625 122197 124018 141731 144205 399895 433084 1262597 1238879 484321 504207 132981 117881 124549 125958 134183 134054 128041 128743 88885 90339 302168 264670 743655 749233 231216 230648 298027 299473 351925 342329 369596 373088 401155 407114 385384 428526 911780 956834 585579 481468 317584 311474 364866 363047 391595 396479 405533 412811 467166 468772 755869 785401 40.25 68.7 1
14:16:57 2023-10-12 365749 364098 95656 92413 139532 143131 142778 142795 121883 119051 121988 124170 141500 144443 399931 427957 1277984 1251147 483225 501850 133285 117847 124893 125543 134103 133841 128465 128665 89040 90120 305516 262883 748689 744461 231973 229183 297919 300387 348429 342329 369596 372728 399307 404028 387431 427545 916978 965907 580266 486208 314658 311983 366122 363704 391872 394678 410431 414681 463318 467284 740591 778838 40.25 68.7 1
14:16:58 2023-10-12 363248 361186 95758 92191 142031 142370 143490 142302 121749 118741 122232 124051 141731 144004 399895 432935 1267160 1248192 483186 503336 132852 117847 124754 126057 134103 133876 128041 128844 88885 90309 305516 263968 747059 745549 232697 229932 297500 299715 350863 339715 369632 373621 398365 404947 383116 429509 915732 955410 572354 488789 315437 311225 366158 365767 390070 396385 409632 413872 468742 467886 745370 783377 40.15 68.7 1
14:16:59 2023-10-12 360979 361106 95829 92279 142457 142174 143740 141907 121867 118427 122232 123905 138328 141547 400213 430365 1262560 1254822 490415 503816 132852 117881 124582 125837 134103 133841 128041 128743 88885 90309 301143 264259 742060 743937 231252 231205 295716 300320 350863 342293 368377 372467 400839 404063 385420 423462 913210 966663 579942 485484 318330 309555 364338 362468 390921 393782 405497 415270 465419 469071 746841 779426 40.15 68.7 1
14:17:00 2023-10-12 364900 361151 95635 92191 141734 142501 142744 141920 121783 118591 122232 123762 141731 143737 399649 430432 1272750 1250258 482538 503372 133193 117847 124874 125543 134322 133620 128431 128418 89068 90153 301143 263106 747118 744230 231937 229254 297955 300672 349554 342559 369344 375131 400168 405125 387632 427098 918413 967810 585579 485264 315618 312019 365124 363704 392353 396871 410394 412774 462633 468374 740627 781384 40.25 68.7 1
14:17:01 2023-10-12 367110 360858 95630 92191 142161 142274 143216 141974 121749 118625 122232 123390 141731 143768 400213 427505 1258948 1245530 486075 501850 132885 117813 124549 125750 134103 133620 128253 128418 89007 90120 301143 260999 743729 747806 231612 230613 296830 300320 348185 342570 371759 373088 398680 404063 387740 428526 913754 961657 578876 482526 315798 310060 366122 362935 391319 395889 405606 414681 461948 466663 751282 781347 40.15 68.7 1
14:17:02 2023-10-12 363870 361212 95758 92187 141962 142304 143376 141920 121665 118427 122232 123933 141731 143768 399931 427876 1268962 1258399 488073 501850 132852 117847 124549 125837 133918 132156 128158 128480 89276 90298 298237 263450 742561 744574 232518 230471 295572 301170 349662 341776 369560 374181 399871 402865 386290 427848 913210 966627 578533 488280 315618 309555 364921 364476 391319 394714 405606 415306 464693 465935 746040 778801 40.15 68.7 1
14:17:03 2023-10-12 365183 361024 95796 92128 142199 141848 143774 141745 121952 118032 124232 123324 141830 141011 400250 433084 1254347 1240645 489024 503107 132419 117847 124139 125958 133666 134241 127796 129163 88852 90467 302168 265420 745619 747733 231937 230290 295021 298721 351429 340743 369632 371945 402039 403746 383116 428526 911915 954735 577486 484724 315762 309307 367978 366544 390548 396943 405425 415233 468046 466114 751097 783724 40.15 68.7 1
14:17:04 2023-10-12 365033 360930 95635 92191 141962 142304 143689 142312 121716 118393 122042 123390 141470 143842 399503 435529 1267160 1249080 485387 503336 132635 117881 124139 125958 133700 134004 127796 128878 88852 90467 313207 266284 735076 743410 232009 230648 297500 299890 351961 340229 369560 374181 398645 404983 383081 427545 914437 960297 572354 488280 315690 311038 365087 364138 391042 392923 409163 414093 468922 465935 742764 784007 40.15 68.7 1
14:17:05 2023-10-12 366480 360610 95635 92196 141833 142308 143309 141745 121749 118427 122042 123390 141731 143868 399649 433318 1259703 1236266 489024 503336 132453 117847 124173 125750 133700 133876 128007 128754 88792 90153 302168 265237 736347 745902 231937 231403 296980 299896 351961 341295 369380 375131 403564 408263 384123 428344 913136 956560 577486 484577 318374 308945 364905 363847 391319 394092 404855 413799 468304 468033 755869 781675 40.25 68.7 1
14:17:06 2023-10-12 364934 363475 95827 92191 141962 142266 142913 141974 121665 118427 121957 123422 141534 143969 399048 433147 1268962 1248192 485768 504207 132981 117847 124516 125577 134011 134241 128041 128743 88852 90153 299197 265420 750845 741576 231973 230290 297608 297789 351997 342848 368932 372764 401832 407114 385384 425966 915769 962338 584170 486208 315726 310748 364093 363082 390921 394092 407936 412190 466181 469071 747321 782858 40.15 68.7 1
14:17:07 2023-10-12 368720 360602 95597 92191 141734 142736 142879 142401 121581 118857 121753 124137 141534 144253 399085 431798 1263567 1240131 481445 503107 132989 117881 124549 125543 133796 134054 128041 128743 88852 90236 299197 264005 742185 746924 231830 230084 298027 299896 350719 341668 371614 373579 400254 405301 385384 429850 915659 953779 578876 482148 315690 311983 364608 364846 391042 396166 410125 412811 465419 465930 746275 781712 40.25 68.7 1
14:17:08 2023-10-12 365188 361151 95601 92191 141932 142505 142913 142008 121716 118659 121957 124051 141731 144039 399931 427868 1269071 1257504 485621 501850 132852 117847 124206 125543 134157 133620 128075 128452 88885 90153 305516 263291 746125 742883 233260 229932 295995 301061 349805 341812 369596 374217 398680 402865 386270 427243 911780 962429 580266 488280 315690 310060 367160 364624 392040 395683 409523 416450 466999 470028 744309 780347 40.15 68.7 1
14:17:09 2023-10-12 360623 360602 95630 92128 141923 142274 143309 141974 121665 118659 121788 123422 141534 143833 399085 433165 1263567 1249523 485985 506054 132469 118024 124073 126407 133662 134332 127871 129099 88909 90302 302168 263859 737988 744987 232733 229649 297811 300642 350899 340229 371796 373919 401286 405266 384230 429509 914437 954735 576096 487588 315690 311474 363282 362468 388020 393507 410104 414093 467495 463180 741676 781712 40.25 68.7 1
14:17:10 2023-10-12 362799 360097 95758 92064 142160 142779 143645 141984 121783 118100 122232 123357 141689 143819 399967 429756 1261739 1252148 489024 502363 132989 117847 124549 125543 133977 134054 128041 128688 88852 90153 298237 263664 746743 741502 231576 231205 297189 298268 350899 341812 368081 371981 403293 405966 385169 427815 912989 966554 582761 486062 318185 309883 366677 364992 393538 395270 405497 414681 464729 469071 751579 779353 40.25 68.7 1
14:17:11 2023-10-12 365566 360603 95630 92191 140531 142174 143342 141974 121665 118427 121957 123390 141534 143833 399048 433129 1259703 1235358 488331 501850 132419 117847 124173 125577 133792 134054 128007 128844 88885 90186 299197 265004 736794 745586 231612 231728 296872 300005 351997 340815 369596 371945 401138 405337 383960 428526 913210 954735 585579 484760 318628 309086 366122 363882 391042 394127 405140 414681 468226 465971 753605 781675 40.25 68.7 1
14:17:12 2023-10-12 367261 360610 95697 92191 141765 142779 143744 142278 121783 118461 122232 123390 141887 141684 399931 430437 1263530 1245458 487565 501886 132668 117881 124549 125837 133918 134054 128041 128665 88885 90186 300171 264191 742311 747108 231327 230885 297290 300854 350226 342740 369047 373579 399729 405966 386979 423498 912562 963862 577486 483862 318185 310024 363282 361960 390921 396943 409042 414093 462993 468014 751932 778250 40.15 68.7 1
14:17:13 2023-10-12 366493 360930 95568 92191 141799 143075 143149 142573 121581 118857 121788 123966 141587 143969 399649 431681 1261702 1238879 481822 504598 132668 117881 124549 125577 134011 133876 128041 128688 88852 90153 300171 264296 744124 749394 231775 229932 297955 299582 350935 341812 369632 373088 403418 405337 385113 428562 911780 946579 577837 481844 315726 311510 364093 362468 391319 396202 408908 412518 468655 467063 750363 781565 40.25 68.7 1
14:17:14 2023-10-12 365192 361028 95601 92191 141966 142241 143541 141778 121699 118461 122112 123390 141534 143733 400250 431798 1252495 1241918 488840 505783 132718 117678 124449 125963 134103 134110 127782 128639 88787 90178 299197 263704 755023 747769 231775 230422 296872 301280 349027 340779 371759 371874 401497 402233 385113 429557 910623 957547 577486 484381 315762 310095 365469 364476 390215 394713 408318 416672 464765 465566 747578 778838 40.25 68.7 1
14:17:15 2023-10-12 363062 360965 95569 92191 141825 142779 143149 142278 121547 118461 121957 123422 141689 143943 399085 433007 1263567 1248192 483258 501886 132419 117881 124206 126159 133700 133876 128041 128878 88885 90153 300171 263559 747473 745586 233060 229932 297500 298268 350899 339476 371832 373097 396347 404381 384302 429594 917687 953669 577486 487515 315251 310895 365124 364992 387840 396385 410248 413579 466110 466600 742801 780531 40.25 68.7 1
14:17:16 2023-10-12 360659 361151 95832 92146 142026 141815 143507 142036 118994 118427 122127 123357 141731 141634 399576 429049 1261665 1253893 488877 504475 132727 117813 124516 125924 133977 133806 127973 128418 88852 90087 300171 263627 744250 742883 231541 230785 296246 300854 349805 341499 368081 371945 400468 403711 385348 423426 913210 966627 574707 487317 318069 309303 364338 364476 392426 395548 408968 415270 464729 469071 746952 778801 40.25 68.7 1
14:17:17 2023-10-12 362989 362926 95725 92191 141897 142270 142879 141941 121682 118591 121753 123390 141697 141670 399012 433079 1266261 1248192 484628 504512 132419 117881 124106 125716 133666 133841 127762 128631 88727 90153 302168 265796 734516 744464 232212 230010 297248 299672 351672 340564 369416 376002 401286 405966 386042 427025 918413 960224 572354 488023 315654 310966 366122 364649 391595 395270 410208 414056 468742 467643 742764 782785 40.25 68.7 1
14:17:18 2023-10-12 364089 362690 95829 92191 142026 142443 143309 142045 121918 118427 122008 123357 141731 141208 399048 430259 1259877 1249080 488914 501814 132727 117813 124173 125543 134070 133806 127973 128418 88974 90120 305516 263850 742728 743937 231541 230972 296872 299926 350580 342257 368377 371910 400750 404594 385420 423462 913210 966627 572354 484896 318330 309555 364047 364723 391506 394057 405497 414681 467293 468782 750178 780867 40.15 68.7 1
14:17:19 2023-10-12 365183 363789 95695 92191 142031 142738 143309 142340 121749 118625 121923 123390 141534 143969 396732 433079 1269864 1247665 484701 502946 132818 117847 124740 125930 134310 132156 128158 128672 88970 90178 299197 264597 742013 741356 231759 230309 297919 297789 351925 342487 368932 375699 398645 406473 385348 423498 917140 962947 577486 485447 315726 312034 363836 365388 392426 394057 407936 412154 467183 469071 746938 781085 40.25 68.7 1
14:17:20 2023-10-12 367265 360855 95663 92191 141927 142336 143275 141941 121716 118625 121923 123357 141500 141441 399048 426637 1259840 1244607 486838 501850 132985 117617 124874 125543 134196 133550 128041 128418 89190 90153 299317 263850 745448 744808 231541 230648 297081 300320 349523 342848 369560 373088 398680 404664 387740 427207 912562 962338 573724 482914 317294 310246 365899 363632 392426 396303 405425 413872 465277 468854 751859 779276 40.15 68.7 1
14:17:21 2023-10-12 365188 360854 95729 92191 141932 142601 142879 141941 121749 118707 121923 124227 137945 141697 399322 430097 1267012 1257355 487720 505374 132751 117712 124688 125789 133977 133865 128041 128418 88852 90203 302568 262852 741579 742357 232697 230254 295959 300806 349841 342293 369560 374181 399555 403429 386270 427884 914974 965152 580266 488406 315726 311152 365433 364476 391872 394714 408874 415270 465095 467643 742764 778828 40.25 68.7 1
14:17:22 2023-10-12 365192 361365 95796 91904 142393 141650 143640 141059 121986 118032 122437 123324 141731 141011 400213 433219 1252458 1239200 490304 501814 132419 117847 124139 125924 133666 133876 127973 128844 88852 90153 299197 264560 746910 747035 231937 230451 296246 302024 350575 342481 372030 375204 399413 405395 384663 429630 913062 959277 578876 485067 315726 310530 365505 363585 389961 396943 407900 415270 466145 465531 748345 781347 40.25 68.7 1
14:17:23 2023-10-12 360659 360602 95729 92191 141889 142352 143309 141974 121884 118625 121753 123933 141534 143934 398976 433133 1263493 1248192 484628 502592 132171 117881 123954 126132 133620 134241 127796 128844 88885 90120 301143 264223 737210 745549 232697 229897 297500 300320 350863 339954 371796 373883 397494 404912 384194 429813 914437 954662 569612 488406 315654 311002 365124 364992 388020 393507 410792 414056 467495 465566 742727 783649 40.15 68.7 1
14:17:24 2023-10-12 365709 360895 95833 92027 142259 141418 143844 141984 121986 118032 122232 123291 141887 140970 399612 433043 1252458 1239200 488951 504512 132419 117847 124106 125924 133633 132341 127768 128783 88966 90360 299197 264487 745752 749344 231795 230152 296031 301597 350683 340672 371723 371910 400433 403429 387138 429777 911915 956085 577486 485242 318562 310024 365469 363047 390215 394678 409624 415306 467531 465566 749335 779389 40.25 68.7 1
14:17:25 2023-10-12 362989 360895 95667 92187 141940 142274 142913 141843 121749 118732 121923 123390 141436 143733 399012 433079 1263530 1246416 484628 502592 132204 117881 123802 126165 133415 134062 127585 128878 88759 90434 295744 265347 730330 743374 232661 229932 296830 298268 350899 340479 369632 373883 398365 404983 383116 428526 916147 956085 574707 487934 315690 311190 366122 365989 389961 395827 409632 413909 468778 466078 744402 783724 40.25 68.7 1
14:17:26 2023-10-12 367005 360812 95663 92191 141897 142266 142879 141974 121716 119004 121923 123900 141731 143833 396443 432719 1261653 1238362 488914 505374 132751 117780 124482 125997 133750 132517 127837 128810 88820 90186 299197 265232 735723 747108 231937 230613 296002 300102 351961 340983 369380 372467 401067 404947 384194 428526 912143 954025 580266 484724 317584 308186 364373 364138 390766 394127 405497 415270 467860 465894 751895 779426 40.25 68.7 1
14:17:27 2023-10-12 363026 360346 95589 92191 141927 142352 142913 141941 121749 118625 121753 123390 141436 141547 398976 433079 1266261 1248192 484664 501850 132419 117847 124106 125716 133666 133841 127796 128844 88852 90153 302168 265420 738250 742883 231937 230290 297500 297500 351997 342570 371380 376268 402102 407437 387138 426423 917109 961547 572354 488017 315545 311965 365087 363847 392426 393472 407936 413139 469026 469035 744381 782460 40.25 68.7 1
14:17:28 2023-10-12 366489 362658 95831 92191 141932 142640 143490 142045 121749 118427 122127 123357 141436 141547 399012 430593 1261494 1244644 488257 501073 132635 117650 124173 125543 133885 133654 128007 128631 88852 90120 305516 263664 744455 744992 231054 230648 297081 299219 350369 342330 368377 373352 399836 404063 385962 423498 913210 963789 567829 482487 318069 310024 363246 362496 390886 395301 405461 414681 463389 469071 750795 780635 40.15 68.7 1
14:17:29 2023-10-12 365192 363757 95563 92191 139368 142637 142812 142302 121514 118857 121753 124170 141269 144241 396732 427134 1269971 1251147 482538 501073 132852 117617 124549 125509 133885 133620 128041 128418 88885 90080 298237 261301 757434 744992 233081 229077 296722 300993 349099 342113 369416 376002 400153 402865 386578 427848 915659 964202 574707 485842 315137 311474 364373 364207 391595 394127 410431 415270 463318 467679 738170 778828 40.25 68.7 1
14:17:30 2023-10-12 364937 361028 95572 92064 141794 142449 142744 141920 121716 118707 121753 123390 141534 141630 399649 429720 1250683 1240999 487308 502547 132419 117617 124173 125543 133666 133620 127796 128418 88885 90120 302168 263070 739612 747696 231775 230290 297081 300812 348751 340743 371759 371910 398680 404824 385962 429813 911915 957547 580266 484896 317543 311813 365177 363704 387731 396943 410500 415048 464620 465750 751467 779236 40.15 68.7 1
14:17:31 2023-10-12 360911 360643 95663 92064 141927 142088 143309 141093 121783 118066 122232 123357 141436 141011 399048 429080 1259840 1253426 488619 504548 132718 117712 124516 125649 134002 131787 127905 128494 88970 90022 299197 263033 740953 741832 231937 230648 296448 299920 349805 341776 368412 373621 402708 405858 385420 425930 913210 966663 591037 488059 317584 309555 364885 362468 391319 392888 408386 415270 465419 468338 747136 778250 40.15 68.7 1
14:17:32 2023-10-12 363798 360634 95593 92031 141927 141815 143309 141516 121749 118336 122127 123357 141534 141011 399012 433043 1254310 1237117 489024 501814 132453 117847 124173 125837 133448 133876 127796 128631 88698 90153 299197 264670 735853 745939 231739 231007 296358 299296 351393 340192 369596 371910 401067 405930 386590 428271 914331 955882 577486 485167 317476 310932 366937 366534 390657 394092 405425 415270 468226 466257 753943 780717 40.25 68.7 1
14:17:33 2023-10-12 366746 360618 95597 92064 141927 142469 143570 141840 120115 118552 122058 123324 141756 141173 398867 429982 1260524 1247741 487529 501425 132635 117732 124173 125756 134217 133806 127973 128631 88852 90120 298227 263518 742496 742668 231216 230648 297194 300108 350333 342523 368377 373088 399871 404063 386578 425930 913030 963789 570983 481808 318106 309807 363282 364330 390612 395301 405461 414093 463318 469071 754793 777112 40.15 68.7 1
14:17:34 2023-10-12 367265 360566 95493 92196 141661 142274 142845 141974 121716 118823 121753 123933 141338 143733 396732 431128 1259877 1237117 481749 501886 132602 117569 124206 125543 133784 133620 128007 128452 89067 90153 302168 263886 743529 748974 231688 230365 298027 299896 351285 341668 369452 373543 401002 406071 385276 428489 911817 946579 579208 483518 318711 311439 364608 362722 391319 396444 410792 412811 466110 467643 751579 781712 40.25 68.7 1
14:17:35 2023-10-12 364923 360839 95559 92319 139178 142736 142812 142302 121514 119138 121753 124170 141303 144241 396768 426637 1269071 1250221 483225 501850 132852 117732 124549 125543 133977 133585 128041 128631 88885 90058 299677 261518 743625 742883 232697 229218 297081 300599 349278 341452 369560 373585 399871 402865 386578 427243 916978 963826 580266 487588 314658 310180 363827 363511 391319 394092 410139 414717 466380 467392 744035 780940 40.25 68.7 1
14:17:36 2023-10-12 360695 360839 95530 92191 141691 142274 142845 141941 121581 118625 121753 123390 141436 141582 396732 430152 1263530 1245530 483913 504548 132685 117645 124654 125722 134095 131972 127905 128494 88909 90022 299197 263704 741387 744808 232626 229932 297608 299896 350611 341510 371759 373585 397458 404947 384194 429703 915769 951970 582761 487588 315618 309705 363246 364577 388020 393507 409778 413763 468537 464877 744932 779426 40.25 68.7 1
14:17:37 2023-10-12 360911 361024 95597 92064 142130 142106 142913 141549 121783 118427 122232 123390 141534 141208 399012 427948 1259877 1252111 488987 501073 132453 117650 124139 125543 133926 133620 128007 128631 88852 90120 302568 263664 740953 742883 231576 230684 296663 299678 350369 341812 368377 373061 400785 404063 385384 427511 914089 968460 572354 486494 317924 311079 366677 364992 392982 395791 408461 415159 466449 469071 748803 778828 40.25 68.7 1
14:17:38 2023-10-12 360623 361024 95497 92128 141923 142274 142879 141843 122222 118586 121919 123938 137756 141406 398903 433016 1267049 1247741 486678 505374 132627 117650 124173 125577 133759 133654 127768 128604 89153 90120 302168 265420 736605 742883 231866 230290 297081 300854 351997 340743 369524 373621 398680 405041 383045 426604 913717 960297 573317 487243 315726 310095 363282 364173 391319 392923 408549 414093 468592 466986 742202 781712 40.15 68.7 1
14:17:39 2023-10-12 363825 360767 95593 91904 142044 142385 143446 141984 121749 118066 122232 123357 141591 141103 399048 429756 1258056 1248192 489024 501461 132635 117650 124549 125543 134108 133527 128041 128418 88852 90058 300171 263441 744267 742357 231525 231083 296865 301280 350328 341668 368233 374674 400678 405966 385240 427890 912881 966590 576096 484760 318330 309121 366640 364663 390886 393507 405497 415270 467992 468999 750400 778213 40.15 68.7 1
14:17:40 2023-10-12 365010 359851 95568 92064 141803 142779 143149 142377 121665 118461 121923 123390 141488 141563 396732 433007 1257914 1233529 487220 501461 132419 117650 124139 125750 133666 133654 128007 128631 89067 90120 300171 264670 741215 744461 231775 231403 296663 299473 351961 340743 369596 371945 400785 406248 384230 428526 911915 951970 585579 484038 318592 309086 363282 364102 391042 394127 405461 414387 468262 466663 755757 783092 40.25 68.7 1
14:17:41 2023-10-12 367000 361028 95597 92064 141833 141848 143156 141516 121665 118100 122232 123390 141534 141413 396443 429152 1259703 1245530 487565 501109 132602 117650 124621 125722 133935 131972 127768 128494 88909 90022 299197 263332 740953 746579 231074 230506 296830 300320 350616 342884 368968 373734 399871 404028 386542 425930 910623 965754 576096 481844 317815 310024 363282 361960 390957 395301 405533 413432 463354 469071 750831 777112 40.25 68.7 1
14:17:42 2023-10-12 367265 360618 95713 92064 141696 142291 142744 141911 121581 118625 121753 123422 141338 143873 396732 430432 1259840 1238879 481069 501461 132635 117766 124173 125543 133666 133841 127796 128452 88852 90153 298237 263850 742399 747537 231216 229932 297955 297789 350863 341535 369078 372561 397494 405337 385113 428489 913210 946579 579208 483174 317996 311479 364572 364992 391872 396373 407791 412591 465966 467464 750933 781121 40.25 68.7 1
14:17:43 2023-10-12 366184 361024 95775 91938 141816 142582 143149 141984 121547 118427 121753 123905 137756 141362 398758 430706 1252222 1245073 488068 503908 132751 117712 124106 125703 133633 133585 127796 128452 88698 90203 300171 262888 739841 747500 231612 230290 297320 301597 348470 340229 372366 371353 398680 402233 385998 429850 910623 957278 578876 483281 315726 310060 364921 362935 389948 394989 407900 415270 462993 465930 747541 777076 40.25 68.7 1
14:17:44 2023-10-12 363647 360884 95601 92064 141794 142266 143320 141516 121581 118427 121753 123390 141338 143768 396696 429791 1261665 1246416 483225 501814 132453 117732 124173 125543 133666 133527 127796 128418 88731 90058 299197 263478 740703 739156 232733 229932 296484 300211 350082 339429 371542 374039 400436 404558 383009 428453 915807 956560 580266 487588 317091 310566 363246 362722 387731 395827 409163 412481 467495 465566 742047 782858 40.15 68.7 1
14:17:45 2023-10-12 366061 360920 95862 92091 139848 142779 143998 142377 121917 118407 122058 123919 141795 141301 396732 433007 1254347 1235640 488068 501850 132419 117488 124020 125577 134532 131937 127830 128452 88577 90153 300171 264670 743646 746076 230533 230719 296901 299582 351997 341571 369596 373088 400468 406509 384230 427884 913210 954061 569612 480413 318751 310060 364608 363592 391042 395266 405461 411897 467531 466986 751969 781121 40.25 68.7 1
14:17:46 2023-10-12 364125 361024 95743 92069 141816 142779 143149 142180 121665 118461 121923 123422 141493 141631 396768 430432 1269108 1249080 480390 501073 132635 117650 124206 125543 133700 131972 127803 128391 88999 90080 297275 263741 749222 743666 231830 230113 297667 299582 351002 342848 371899 371945 397529 406509 386326 425930 914437 961657 577486 484760 317543 311002 364093 361960 390338 394127 407936 412190 464765 469071 745548 779463 40.25 68.7 1
14:17:47 2023-10-12 367265 361019 95597 92064 141799 142680 143998 142180 121783 118427 121788 123390 141480 141541 396407 426236 1258984 1242838 485768 500369 132885 117421 124582 125336 134137 133399 128041 128329 88852 89996 300171 263664 748261 743410 231216 230487 296067 300429 349313 342848 369596 373088 398716 404063 387777 427848 911915 961657 578876 481468 318904 310535 366122 363230 392390 396338 405461 413541 465350 468891 753608 779201 40.15 68.6 1
14:17:48 2023-10-12 365188 360102 95465 92064 141799 142976 143149 142377 121615 118741 121753 123966 141488 143978 398758 428881 1271410 1257119 482121 504265 132785 117712 124774 125582 134281 131787 128226 127994 89035 90117 300171 261482 746081 744771 232427 229148 297500 300854 349242 342149 369524 372432 399871 404028 387123 427848 917090 964470 577486 485754 316415 311948 365899 363961 392149 394954 410431 414020 463283 468958 740554 779353 40.15 68.7 1
14:17:49 2023-10-12 365192 360763 95875 92128 141997 142779 143149 142377 121716 118707 122093 123390 141694 141512 399012 426464 1257914 1245458 484628 501778 132602 117698 124173 125509 133885 133840 128007 128384 88852 90087 300171 261409 742794 748558 231902 230416 297081 301280 348715 340707 374491 374564 402386 405215 386434 429667 911768 959005 578876 483062 315545 310571 364849 363704 391050 395266 407900 414974 465350 466186 751467 779276 40.25 68.7 1
14:17:50 2023-10-12 360835 360808 94504 91925 140008 142005 143744 142278 122120 118489 122228 123800 141795 141303 398831 428605 1261494 1254890 487345 503231 132735 117678 124516 125509 133666 134078 128007 128570 88999 90120 300171 262997 741203 742613 232498 230254 296246 301067 349769 341776 372703 374181 399836 402830 385420 427811 913210 965602 577486 487588 315690 309772 365141 364476 392157 394714 408513 415270 464693 467643 742727 777076 40.25 68.6 1
14:17:51 2023-10-12 365192 360763 95895 91904 142259 141090 144649 140859 121952 118032 122127 123324 141887 140674 398976 432935 1252222 1239762 488840 501814 131989 117813 123987 125803 133507 133620 127551 128844 88844 90109 300171 264342 738532 747108 231795 230471 296067 301597 349626 340289 371578 374674 399484 404824 384230 429813 913030 957438 580440 483281 317317 310024 368239 364882 390215 394643 407900 416192 466074 465531 748803 779276 40.25 68.6 1
14:17:52 2023-10-12 360947 361019 95559 92031 141794 142044 142845 141809 121716 118591 121753 123390 141465 141208 396696 433012 1261628 1245458 484602 501814 131989 117847 123565 125958 133507 132267 127551 128720 88759 90025 299197 263777 733685 744808 232661 229897 296830 300108 350580 339679 371759 373585 397458 404947 384194 429813 913717 954699 577486 487588 315654 310966 365124 364846 390721 396277 410139 413872 467351 465750 744402 783724 40.25 68.6 1
14:17:53 2023-10-12 364898 360763 94232 92031 141927 142143 143309 141711 121749 118393 122197 123324 142107 140912 396732 433016 1255402 1242156 490514 503761 132320 117746 124106 126031 133566 132196 127803 128707 88877 90112 299197 264410 741723 747108 231937 230577 295959 301024 349805 340229 371759 371910 401497 402830 384806 429777 910586 957547 580266 483281 315726 310060 365469 364734 387695 394678 407936 416487 466110 465858 749335 779082 40.25 68.7 1
14:17:54 2023-10-12 360983 361024 95659 92031 141863 142143 142845 141941 121716 118591 121753 123390 141367 141441 396696 432935 1259840 1245492 483258 501073 131956 118189 123750 125924 133541 133806 127762 128810 88852 90170 299197 263850 743577 744771 232661 229932 297500 298426 350863 339679 372321 373585 397494 405966 386061 430202 917761 955168 577486 487478 315509 311296 365087 364992 387804 394057 410431 414056 466074 466600 746432 779353 40.25 68.6 1
14:17:55 2023-10-12 365188 361019 95729 91904 142263 142140 144003 141709 122289 118388 122228 123291 141756 141138 396587 431591 1252148 1240570 489919 503944 132386 117813 124106 125930 133662 133993 127762 128720 88759 90241 302168 264077 741577 747168 231937 230451 296663 299210 349805 340468 371759 371910 398680 404824 384806 430154 909904 957474 578876 483318 315762 310530 365469 364476 390215 395266 407936 416487 464693 465894 749335 779276 40.25 68.6 1
14:17:56 2023-10-12 360947 360027 94163 92128 141803 142779 143149 142377 121716 118625 121753 123390 141333 141635 399012 431609 1261665 1245849 482808 501073 132419 117732 124173 125543 133666 133712 128007 128631 88759 90120 299197 263441 738574 749344 232411 229614 297709 300320 350190 340050 374299 375736 400400 405090 385384 430422 914400 951703 576096 486604 316640 311002 365124 364734 387429 396871 410902 414056 465746 467199 743854 780260 40.25 68.6 1
14:17:57 2023-10-12 365042 360988 94228 91865 140039 141614 143744 141886 121918 118032 122197 123324 137851 140735 398976 432976 1252458 1238324 488914 503944 132295 117813 124039 125837 133507 134171 127673 128844 88544 90120 299197 264597 742337 748812 231902 230290 295794 298721 350863 340468 372438 371910 400750 402830 383081 428562 909941 954431 577486 483281 315726 308186 364921 363047 390832 394092 405569 415270 467495 467598 750933 779082 40.25 68.6 1
14:17:58 2023-10-12 360947 360895 95563 92064 141794 141815 142845 141941 121749 118625 121923 123390 141303 141244 396696 433296 1263493 1246416 483186 504512 132435 118004 124039 126050 133532 134110 127625 128741 88601 90208 300193 265200 740261 744992 232462 229897 296585 300320 351105 340050 369560 373847 398051 404664 383045 430753 913753 956085 574707 487588 317091 310060 365124 363847 390215 395548 409163 414056 468886 466600 738170 781675 40.25 68.6 1
14:17:59 2023-10-12 360875 361019 95974 91871 142022 141658 143178 141528 121783 118032 122127 123357 141534 140917 396732 427841 1259840 1251309 488914 501073 132419 117650 124139 125509 133666 133747 128007 128418 88852 90153 298598 263033 744502 742613 231576 231007 295472 299715 349841 341776 371116 373061 401102 404028 385384 428120 914331 970289 573317 487133 317888 309666 367197 364992 393269 395755 409042 415159 464693 469071 744652 779276 40.25 68.6 1
14:18:00 2023-10-12 363026 360812 95846 92128 141794 142134 142879 141745 120115 118586 121954 123938 137781 141371 396587 432863 1266890 1249523 485256 504658 132535 117813 124139 125837 133541 133654 127734 128604 88666 90087 299197 265420 742044 742613 231830 230290 297081 297464 351997 341812 371380 373061 398680 406473 383889 423498 913210 960027 572354 486208 315690 310748 363246 364102 390659 393472 408513 413433 467531 469071 742801 781675 40.15 68.6 1
14:18:01 2023-10-12 365156 361024 95559 91904 141893 141815 143320 141516 121749 118427 122127 123390 141338 141110 396696 429116 1259703 1245530 487183 503231 132453 117650 124516 125543 133666 133620 128007 128631 88759 90025 302568 263033 743386 742883 230967 231083 296722 299461 350575 342704 368788 374144 399765 405966 385783 428157 912784 963753 580266 481808 317743 311152 366640 364734 390886 395266 405497 413725 467955 469071 749696 778213 40.25 68.6 1
14:18:02 2023-10-12 364638 361024 95527 92315 139143 142635 142710 142333 121765 119085 121549 124104 141171 144069 396659 425872 1269971 1250967 481169 501109 132635 117611 124826 125389 134011 133457 128007 127994 88820 89994 302568 261482 744954 742883 231775 229183 297955 299219 348751 342329 369488 371910 399307 404063 387511 427207 914368 963109 572354 484724 315359 311983 364608 363448 391872 394092 410394 412482 462633 467643 741668 778213 40.25 68.6 1
14:18:03 2023-10-12 365968 361028 95563 91904 141696 141848 142845 141711 121749 118427 121753 123390 141269 141208 396732 425234 1254347 1243679 483906 503231 132386 117454 124654 125602 134120 131800 127768 128282 88909 89927 305516 260897 745258 749233 231398 230274 297081 300102 347701 339715 369632 373998 401570 404824 385077 428599 909260 958968 572354 482903 315690 310024 364373 363704 387429 394678 405569 415270 463318 466270 749335 776843 40.15 68.6 1
14:18:04 2023-10-12 360623 361024 95534 91900 141700 141815 142896 141516 121631 118427 121753 123390 141269 141244 396696 431681 1259840 1244607 483225 503231 131989 117617 123835 125543 133231 133585 127585 128418 88698 89961 299197 263033 738376 742663 231973 229218 297189 299473 349841 338690 369668 373026 397458 404629 383966 429509 913210 953852 576096 487368 317091 310718 365899 364992 387840 395791 409632 413542 466987 464698 743214 779389 40.25 68.6 1
14:18:05 2023-10-12 365192 360772 95597 91938 141962 141815 143437 141516 121783 118427 122197 123357 137883 140765 396443 432836 1254896 1237479 488877 504658 132502 117712 124363 125823 133729 133620 127762 128665 88698 90241 299197 264342 737078 745477 231937 230613 295794 301521 351961 340229 369596 371910 401067 404063 383081 428562 910623 951934 577486 484344 317543 308186 364921 363047 390766 394127 405497 415270 467860 466257 750795 778801 40.25 68.6 1
14:18:06 2023-10-12 360947 361024 95497 92064 141778 142582 143149 142180 121665 118427 121753 123925 141381 141301 396659 433007 1263567 1245458 483222 503231 132386 117766 124073 125750 133448 132121 127796 128631 88544 90120 297275 265232 736688 743678 231973 229932 297081 299999 351708 340456 372173 376268 401286 404842 385496 427062 915770 960925 573317 487441 315654 310060 363246 364138 391319 395683 410500 414056 468556 467314 741676 783822 40.25 68.6 1
14:18:07 2023-10-12 366712 362735 93976 91958 139566 142174 142812 141874 121951 118687 121819 123886 141657 141336 396623 431377 1257914 1234260 485168 501814 132386 117617 124139 125543 133633 131835 127768 128329 88698 89964 299197 263886 738975 748701 230497 230648 297709 297789 351429 340779 369596 373088 398680 406509 384806 427243 913210 956085 577486 477674 317584 310748 364093 362757 391100 396444 405533 412811 466110 466293 749732 781995 40.15 68.6 1
14:18:08 2023-10-12 364125 361024 95294 92191 139173 142505 142713 142008 121514 118823 121668 123933 141073 143934 396696 426544 1269071 1249080 480486 501073 132852 117454 124582 125303 133885 133364 127768 128357 88999 90109 299197 261409 742209 743937 231632 229755 297919 299824 349380 342812 369488 371945 399307 405301 387488 427702 911780 962429 577486 483318 317580 311698 364093 363448 391872 394092 409778 412190 462633 468374 740591 778250 40.25 68.7 1
14:18:09 2023-10-12 363429 360572 95600 92064 141696 142241 143106 141840 121665 118707 121753 123390 141269 141244 396443 428875 1259877 1242838 481853 500369 132689 117454 124173 125509 133666 133492 127796 128418 88820 90117 299197 263070 744250 744461 232697 229932 297500 299896 350616 339679 372321 373061 397458 404664 385420 430459 913753 951970 577486 486898 316640 311002 365124 362503 388020 394092 410104 413726 465419 467126 742801 779389 40.25 68.6 1
14:18:10 2023-10-12 360551 361024 95559 92064 141889 141848 142879 141516 121749 118543 121923 123390 141338 141244 396732 430097 1265014 1256204 486678 504658 132751 117597 124482 125616 133969 132068 127871 128282 88820 89964 301143 261554 740723 743000 233281 230416 296246 299175 349523 341008 369344 374217 398680 402830 386270 428187 913210 962392 577486 487588 316677 310060 364921 363961 390788 392888 410068 415270 463354 467350 740591 777662 40.25 68.6 1
14:18:11 2023-10-12 364358 361028 95597 91904 142130 141552 143309 141059 121817 118066 121957 123357 141303 140814 396732 431686 1250683 1239762 488877 500333 132171 118025 123868 125871 133666 133654 127585 128542 88698 90109 296284 263405 747025 746640 231775 230290 295472 298985 349805 340504 372030 374601 401533 405251 386025 429667 909149 958597 574707 483099 315582 310353 367197 364476 390215 394989 407936 416302 465966 465531 746804 779276 40.15 68.6 1
14:18:12 2023-10-12 360875 361024 93971 91958 139789 141910 143338 141678 121951 118523 122058 123324 141559 141237 396515 427027 1261665 1252111 488604 503231 132685 117611 124106 125509 133666 133620 127796 128418 88909 90109 298237 263070 741078 741307 231775 230719 295472 298686 349841 341776 368932 373621 400785 403464 385420 423498 911915 966663 571927 486898 317584 309086 364373 364476 391872 394714 405569 415270 464729 468704 742434 779276 40.25 68.6 1
14:18:13 2023-10-12 364928 361024 94097 91904 141734 141815 142913 141482 121867 118427 121753 123324 141338 140912 396696 432666 1252495 1234722 488677 501425 132295 117650 123835 125543 133541 133782 127619 128754 88577 90236 299197 264825 737078 747587 231830 230435 295651 299993 351497 340564 372894 375204 401067 404028 383924 428562 910069 956178 580266 483281 315762 308186 365177 364578 390582 394127 405533 415306 468190 465280 749732 779119 40.25 68.6 1
14:18:14 2023-10-12 360731 360952 94228 91898 141927 141815 143309 141093 121817 118427 122209 123734 141465 140814 396696 427943 1258984 1254405 488951 503231 132419 117650 124173 125543 133767 131897 127796 128329 88731 89996 298237 263070 741183 741539 231937 230684 296246 298268 349841 341812 368968 373621 401102 403429 385420 423534 911915 968484 578533 486898 315798 309086 364409 364476 392012 395270 405569 415306 465419 467320 744983 776879 40.25 68.6 1
14:18:15 2023-10-12 364312 361024 95593 91904 141932 141848 143309 141482 121783 118066 122267 123357 141534 140814 396732 432743 1253384 1238362 488803 504512 132685 117712 124106 125857 133679 133923 127748 128672 88755 90175 299197 264373 740238 745549 231973 230487 294878 301134 351146 340468 369668 371910 401102 405680 383960 428562 909941 953315 570983 483318 315762 308186 365212 363082 390215 394678 405569 413107 468226 465930 750933 779389 40.25 68.6 1
14:18:16 2023-10-12 360839 359816 95597 91938 141927 141748 143309 141093 121783 118427 121957 123357 141436 140814 396732 427841 1259703 1248446 488641 500369 132419 117488 124173 125543 133700 133585 128007 128452 88731 90085 298237 263070 740578 742357 231252 231205 296663 300108 349841 342293 368377 371945 399907 404063 385420 423498 911915 966627 575749 483318 317331 309121 363827 364476 390921 393507 405497 414975 464765 467482 748803 777112 40.25 68.6 1
14:18:17 2023-10-12 364424 361024 95461 92069 141816 142779 143744 142573 122222 118586 121954 123291 141696 141338 396551 431537 1257578 1235404 487418 503588 132386 117650 124173 125871 133902 132090 127762 128418 88577 90153 302168 264670 744551 747035 230533 231205 297500 297789 351997 341535 369596 373088 400504 407114 384806 427884 911915 954699 577486 477674 318592 309807 364093 363047 390512 395301 405497 412884 467495 466293 751969 782858 40.25 68.6 1
14:18:18 2023-10-12 364120 361024 95568 92064 141795 142779 143149 142377 121783 118659 121957 123390 141385 141505 396696 430136 1269034 1246416 480390 501497 132635 117789 124173 125543 133968 133620 128007 128452 88759 89996 298237 263886 741454 741429 231723 230365 297559 299840 351285 342740 369380 375204 401570 406937 389070 425930 914437 960297 574707 484468 315473 310748 364093 362503 390338 394127 408729 412482 465419 469071 746077 779426 40.25 68.6 1
14:18:19 2023-10-12 366416 361024 95557 92091 139437 143174 143149 142770 121682 118857 121753 123933 141184 141820 396407 429720 1259840 1236653 480984 504658 132635 117650 124173 125543 133666 133527 127830 128576 88792 90212 299197 263478 742399 746676 231937 229932 297955 299473 350935 341848 371759 373088 397458 406509 385420 429813 911744 953177 576466 481092 315690 311474 364608 362757 391319 396479 409163 412811 466110 466986 749335 781121 40.25 68.6 1
14:18:20 2023-10-12 364157 360036 93971 92191 141589 142976 143050 142377 121581 118891 121753 124085 141184 144079 396696 425309 1267160 1251309 479804 503012 133118 117611 124860 125602 133969 133888 128116 128316 89003 90022 298237 261373 756089 745778 231937 229218 297955 300320 349278 342596 372857 371945 396312 404098 387467 429378 915769 964956 577486 484724 315173 312019 365124 363704 390385 394713 411375 413433 463354 469071 740591 778250 40.15 68.6 1
14:18:21 2023-10-12 360623 360880 93971 92035 139459 142680 143149 142180 121665 118523 121753 123390 141321 141688 396696 429116 1259914 1243679 482538 501109 132419 117488 124173 125543 133700 131897 127830 128418 88577 89996 302168 263070 739849 745410 232697 229932 297081 299896 350369 339715 371796 373621 397494 404983 385420 430495 913107 951970 575749 486208 315173 311002 363246 362503 387623 394092 410431 414056 466110 464912 742238 780568 40.25 68.6 1
14:18:22 2023-10-12 360871 361010 95563 91938 141838 142385 143149 141984 121783 118586 121954 123938 137851 141116 396587 427067 1263290 1255327 486678 503158 132627 117992 124516 125577 133926 133527 127796 128357 88909 90014 298237 261554 741078 740600 232953 230487 296246 298965 349805 341812 369596 374217 399311 402900 386349 428223 913210 961035 578876 488280 315726 310060 365505 363961 391872 392888 410140 413107 464729 467679 741713 777112 40.25 68.6 1
14:18:23 2023-10-12 364676 359851 95667 91845 142062 141223 143744 141593 121817 118461 122232 123390 141493 140705 396768 431074 1248875 1240131 488877 502875 132022 117650 123868 125577 133574 133689 127796 128754 88577 90153 302168 263627 735106 748812 231973 230400 296693 302024 349518 340325 373500 374144 399169 404788 385240 430312 910439 960027 578876 483318 315726 310095 368239 364476 390244 395266 407936 416635 466595 467005 749867 779002 40.15 68.7 1
14:18:24 2023-10-12 360429 361024 94228 92058 139824 142206 143418 141724 122086 118654 121988 123324 141496 141217 396696 426535 1265088 1254890 485293 503231 132602 117421 124482 125509 133666 133840 127973 128597 88820 90120 298237 261518 740474 742613 233060 230416 295680 299175 349242 341499 372438 374181 398680 402830 386234 428489 913210 960767 577486 488280 315582 310060 365469 364219 392157 392888 410394 415270 463318 467643 738170 779276 40.25 68.6 1
14:18:25 2023-10-12 364640 360767 95799 91896 141949 141431 143808 141139 121834 118427 121923 123357 141295 141020 396696 430360 1250443 1240645 488073 503231 132295 117617 124073 126017 133809 132086 127700 128570 88755 90175 299197 263296 738830 747108 231759 230274 296973 301024 349242 340193 371759 374144 402102 405359 385348 429813 910586 956085 571414 483281 317317 310024 365469 363961 390215 395231 407864 415270 464658 466600 749335 779276 40.25 68.6 1
14:18:26 2023-10-12 360357 361028 95568 92031 139886 142370 143275 141482 121716 118427 122008 123905 137687 141208 396696 426597 1259840 1253893 487382 503231 132419 117454 124139 125543 133666 133550 128007 128418 88852 90085 299677 261518 739974 741832 231973 230648 296246 300138 350333 341499 369488 374146 400468 403711 385420 425930 912562 966590 573317 486898 315401 309086 364885 364476 391319 395548 405569 415270 465419 466955 746040 779276 40.25 68.6 1
14:18:27 2023-10-12 364089 360704 95875 91871 141893 141773 142913 141482 121749 118393 122127 123324 137916 140765 396407 432073 1254896 1237006 488493 504265 132286 117712 124073 125789 133532 133771 127551 128631 88544 90120 296284 264342 744323 745593 231937 230613 296175 301170 351677 340193 371469 372467 401067 404028 384194 428526 909904 953047 577486 484002 315726 310712 365469 363047 390774 394092 405533 415306 468190 466257 751579 778764 40.25 68.6 1
14:18:28 2023-10-12 362186 361024 95729 91871 142014 141614 143545 141984 121918 118393 122127 123324 141480 140692 396696 427805 1259703 1249485 488987 503231 132419 117454 124173 125509 133633 131862 127796 128418 88759 89964 300171 261518 739600 742093 231739 231007 296246 300854 350333 341776 368377 373585 401031 404028 385420 423498 913210 969439 573317 486172 317548 309086 364373 364734 391653 395270 405533 415270 464729 469071 746040 778213 40.25 68.6 1
14:18:29 2023-10-12 364380 360799 94106 91929 139547 141614 143545 142180 122154 118538 122023 123258 141882 140954 396623 431686 1253384 1233529 489115 501814 132386 118025 124106 125543 133541 134049 127625 128631 88544 90170 300171 264670 734027 744424 231937 230972 296246 298462 351925 340707 369596 372467 401102 404629 384542 428526 909904 951934 577486 483281 317548 308151 364373 363556 391319 395266 405497 415306 468190 466950 751326 779353 40.25 68.6 1
14:18:30 2023-10-12 360911 360320 95563 91904 139469 142044 142879 141711 121918 118625 121753 123357 141269 141011 396659 432326 1263493 1245849 483222 501073 132386 117650 124073 125750 133541 132082 127734 128570 88966 90203 299197 265273 733125 744207 232518 230435 296650 300320 351816 340564 369488 373883 398645 404664 386316 429378 913210 960297 573317 487588 315401 310718 363282 364138 391100 395548 409163 414387 468922 467607 739738 783105 40.15 68.6 1
14:18:31 2023-10-12 364777 361028 94163 91904 141863 142075 142879 141806 122154 118673 121923 123357 141338 141011 396407 431430 1254310 1236025 488294 503231 132386 117617 124106 125543 133541 133654 127796 128631 88577 90120 299197 264670 734929 745549 231937 231367 296002 299256 351925 340743 371909 371910 401102 405231 383655 428526 910586 953720 580266 483281 318555 308186 364373 364102 390796 394954 405461 415270 468226 468070 751932 779119 40.25 68.6 1
14:18:32 2023-10-12 360947 360704 95629 91904 141858 142232 142879 141711 121749 118625 121923 123390 141367 141208 396659 432719 1266853 1247703 484947 504658 132535 117712 124449 125789 133532 131972 127837 128549 88666 90274 299197 265420 733730 741356 232411 230254 296630 300320 351961 340743 369416 374181 398680 404947 383924 427848 913210 957511 573317 487588 317091 310060 363246 364138 391319 393472 408838 414681 468886 467314 740591 781675 40.25 68.7 1
14:18:33 2023-10-12 364791 361028 95693 91904 141798 142044 143010 141745 121749 118591 121753 123357 141269 141208 396623 431128 1254347 1233529 486112 501461 132386 117421 124139 125509 133654 133620 127585 128418 88577 90212 299197 264483 735667 744992 231252 231367 296663 299473 351961 340743 369560 371910 401067 405301 384230 428489 910586 953852 577486 481844 318555 308151 365124 363592 391042 394092 405140 414056 467495 466257 752565 779389 40.25 68.6 1
14:18:34 2023-10-12 363021 361019 93971 91958 139540 142005 143545 142377 121951 118687 122058 123291 141606 141294 396479 431202 1268696 1245812 483258 503231 132419 117611 124106 125509 133666 134078 127762 128384 88852 90054 299197 264670 743998 742613 231973 230451 297709 297789 351961 342848 371380 372728 398680 407114 385962 425930 916362 962068 577486 484724 315690 310024 364093 363011 391554 394057 408513 412154 466145 469071 744381 779426 40.25 68.6 1
14:18:35 2023-10-12 366746 360763 95502 91904 141786 141614 143106 141984 121749 118427 121753 123357 141325 141000 396659 425304 1259703 1242801 485351 503231 132602 117421 124139 125543 133633 133434 128007 128295 88698 90134 299197 262743 742664 744882 231074 230471 297045 299147 349662 342704 369380 373543 401570 404629 387740 427848 910623 962837 573724 480340 315437 310060 363282 362681 393502 396479 405569 414681 461948 467229 750795 778722 40.25 68.7 1
14:18:36 2023-10-12 363939 361024 95598 92058 139644 142976 143149 142377 121716 118823 121799 124313 141611 141609 396659 425906 1267160 1254890 481169 503944 132818 117421 124549 125509 133885 133550 128041 128028 88852 90158 298237 261409 748100 743937 231973 229183 297709 300320 349278 342570 369596 371945 396312 403464 387159 427848 911780 963109 578876 485410 315741 311729 363246 363704 391872 394127 410431 414056 463354 468704 741141 777112 40.15 68.6 1
14:18:37 2023-10-12 365192 360763 94097 92031 141863 142779 143149 142180 121749 118509 121753 123390 141184 141301 396696 425866 1254347 1246691 485985 503761 132685 117631 124482 125649 133876 133888 127871 128460 88877 89989 301821 260969 738054 748280 231739 230451 297320 299957 347701 341776 373234 373616 399240 405966 387467 429850 911915 960027 573724 481431 315726 310060 363282 362935 390905 396444 407900 414681 465350 467261 749166 779002 40.25 68.6 1
14:18:38 2023-10-12 360907 361028 95563 91938 141798 141944 143475 141516 121749 118625 121753 123324 141269 141011 396659 425906 1262597 1254890 484602 502520 132419 117421 124173 125509 133700 132082 128007 128329 88820 89996 298237 261518 741935 744047 233388 230254 296246 299175 349523 341776 369596 374217 398645 403746 386542 428187 913210 963485 577486 488280 315137 310530 365177 363961 392048 393472 410431 415270 463354 467135 740554 779002 40.25 68.7 1
14:18:39 2023-10-12 364934 360763 95563 92069 141893 141684 143437 141806 120115 118586 121799 123834 141559 140941 396587 428937 1251258 1240570 487543 502875 132204 117650 124139 125543 133902 131787 127762 128418 88820 90117 299197 262997 737727 746640 231937 230451 296412 299210 348787 340468 372321 371874 398680 402830 385998 430459 910623 957547 578876 483245 315726 310024 364921 363961 390215 395301 407936 415270 463354 465858 746878 779276 40.25 68.7 1
14:18:40 2023-10-12 360585 361024 95559 92001 141932 141650 142782 141528 121867 118427 122042 123357 141295 141015 396696 427174 1259877 1250258 487492 503231 132419 117454 124139 125543 133666 133585 127619 128418 88698 90117 299197 261554 739974 742467 231937 231007 296246 300320 350369 341776 368412 373061 401067 404063 385420 423534 912562 966627 573317 486208 317584 309086 364373 361925 392426 395548 405497 415048 467955 470299 748562 779238 40.25 68.6 1
14:18:41 2023-10-12 363980 360916 94181 91961 139761 141748 143173 141644 121682 118393 121753 123324 141338 140800 396515 431681 1253421 1235321 487565 504301 132204 117488 124139 125577 133687 133620 127619 128452 88759 90120 299197 264446 741502 745888 230856 231367 297081 299473 351997 341259 369078 373880 401102 406509 384230 428526 910623 951970 577486 481092 317294 309555 365124 363082 391319 394678 405425 413763 467531 467314 751932 780531 40.25 68.6 1
14:18:42 2023-10-12 362735 361024 95497 91968 141670 141815 143010 141516 121749 118427 121753 123390 141269 141011 396623 430670 1268962 1245530 481822 502264 132685 117611 124654 125722 133784 131787 127905 128371 88755 90175 299197 264114 738646 742993 231937 230416 297919 297789 351677 342559 371380 372990 398680 407114 386578 429378 915769 960297 577486 484760 317317 310530 364093 363047 390957 394092 408838 412482 466838 467320 744983 779426 40.25 68.6 1
14:18:43 2023-10-12 366746 360618 95464 92095 139169 142274 142495 141941 120115 118866 121753 123933 141269 141244 396335 428779 1259703 1237117 477580 501073 132419 117617 124173 125577 133633 133585 127884 128418 88759 89964 299197 263441 740203 747219 231937 230290 297739 299473 350899 341499 369632 373088 397494 405337 385420 428562 913210 952502 579208 480377 315401 311474 364093 362757 391595 396479 408838 412848 466110 468592 750400 781121 40.25 68.6 1
14:18:44 2023-10-12 362699 361028 95364 92187 139169 142274 142581 141974 121547 119017 121714 124346 141524 142066 396515 427671 1270730 1250816 481095 504658 132751 117421 124549 125336 133700 131642 128041 128179 89003 89807 301143 261518 745888 747588 232212 229790 297955 300320 349313 342848 369560 372764 396312 404664 387777 427884 914437 965225 577486 484724 316677 311983 364866 363448 391690 394127 410431 412848 462633 468374 738425 779426 40.25 68.6 1
14:18:45 2023-10-12 363062 360763 95431 92064 139363 142143 142845 141745 121631 118625 121753 123390 141073 141011 396623 427841 1259840 1241903 482195 503231 132295 117454 124173 125509 133666 131897 127884 128418 88792 89996 299197 263033 741309 749714 232697 229932 297081 299896 350616 339679 372620 373621 398086 405231 384842 429850 911780 951970 570983 486208 315359 310784 362992 362214 387695 393472 410394 413763 466110 465280 744235 782260 40.25 68.6 1
14:18:46 2023-10-12 362112 360952 95727 91931 139752 141781 142778 141449 122120 118538 121903 123357 141240 141011 396696 427505 1264767 1253098 485929 502875 132419 117454 124482 125543 133666 133492 127796 128329 88792 89994 301143 261554 741810 741942 232697 230648 296246 299175 349841 341812 369596 374181 399871 402865 385998 428187 912562 963789 577486 487588 317128 309807 365177 363961 391872 395270 409199 416635 463389 468592 741640 779276 40.25 68.6 1
14:18:47 2023-10-12 364672 361028 95983 91618 142130 141552 143309 141026 121817 118066 122127 123324 141338 140617 396696 431382 1250443 1239200 488493 503231 131989 117732 124415 125930 133499 132029 127557 128494 88755 90022 299197 263704 733990 746836 231795 230471 295364 299175 349841 340504 372030 373998 401533 402795 384771 429813 907972 957572 578876 483281 315762 310095 365505 362757 390498 395266 408549 413107 466110 466257 746311 779276 40.25 68.6 1
14:18:48 2023-10-12 359788 361024 95808 92064 140394 141781 142845 141093 121749 118461 121957 123734 137592 140814 396659 426535 1258056 1253994 485929 502520 132419 117454 124173 125543 133666 133747 127918 128418 88731 89996 302568 261518 740099 741562 232697 230290 296246 300138 349841 341776 373118 374181 399907 402865 385998 427884 911915 962804 572354 487588 315690 309121 364956 363961 392157 394714 409163 415306 464729 467679 741640 778169 40.25 68.6 1
14:18:49 2023-10-12 364928 361060 95593 91589 142164 140995 143570 140765 121867 118032 122232 123121 137781 140533 396443 431430 1252185 1238805 488914 503195 131922 117712 124006 125736 133407 133678 127585 128631 88544 89996 299197 263704 733350 744845 231937 230290 296434 301170 349841 340229 371759 371910 399871 402830 384230 429509 909296 954735 577486 483281 315401 309555 365505 362503 390215 394989 407936 413107 466181 466682 749446 778250 40.15 68.7 1
14:18:50 2023-10-12 360295 360770 95597 91745 141915 141223 143998 141593 121749 118066 121753 123357 141189 140705 396696 427805 1258056 1248483 487565 503231 132386 117454 124139 125336 133654 133585 127619 128452 88577 89996 299197 263070 739600 738252 231775 231205 298424 300320 350616 341812 368412 372764 400504 404063 385420 423534 911915 965944 572101 485484 317996 309121 364409 362468 390921 392923 405533 415011 465782 469071 748914 776768 40.25 68.6 1
14:18:51 2023-10-12 365294 360772 94126 91958 139566 142075 142812 141644 121985 118654 122023 123258 141559 140905 396623 431454 1254347 1234260 488068 501518 131989 117421 123868 125336 133532 131897 127734 128452 88577 90091 299197 264670 737823 745023 231775 231403 296246 300005 351997 340743 372438 371945 401102 405266 383116 428489 909260 953084 577486 483281 318330 308186 363282 363082 391019 394127 405176 414681 467896 467592 751363 779156 40.25 68.6 1
14:18:52 2023-10-12 363538 360767 94167 91904 141730 141684 142845 141093 121699 118427 121957 123357 141269 140814 396659 427205 1257914 1245887 486838 501810 132419 117454 124139 125509 133666 133984 127918 128329 88759 89996 299197 261590 740933 742613 231216 231043 296663 300320 349877 342848 370853 371649 400468 404664 385455 423498 910623 964956 577486 483281 318069 309812 366640 364919 394384 396943 405389 415196 465275 468963 749187 780347 40.25 68.6 1
14:18:53 2023-10-12 366044 361024 95526 91933 139173 142044 142845 141806 120335 118591 121753 123357 141073 141046 396623 430154 1254347 1231740 483979 500333 132324 117454 124139 125543 133666 133585 127619 128329 88577 90027 299197 263850 747525 745586 230497 230684 297955 297789 351997 341535 369596 372825 398751 405372 384806 427884 911915 952006 577486 477638 315437 310060 364093 363047 391319 396202 405497 412848 466145 468299 749769 779426 40.25 68.6 1
14:18:54 2023-10-12 363062 361028 95614 91938 138984 142274 142614 141941 121581 118625 121753 123357 141073 141011 396623 429792 1272317 1251309 480790 503944 132751 117354 124482 125375 133969 131603 127871 128158 88820 89807 301143 261626 745541 741196 231866 230254 297955 297789 350369 342848 371978 373026 397458 406544 387740 426568 914437 955593 585579 484381 317091 311038 363836 360913 389826 394127 407936 412190 463354 469071 745020 778250 40.15 68.6 1
14:18:55 2023-10-12 364349 361033 95561 91991 139169 142274 142845 141745 121547 118857 121753 123933 141073 143733 396623 428815 1259877 1238324 481169 500369 132419 117454 124139 125543 133574 131713 127707 128063 88577 89840 299197 263070 743008 747035 232009 229254 297745 299473 350616 341295 372920 371614 396312 405301 385455 430495 913210 952502 580266 481844 316677 311729 364608 361960 387695 396202 410104 412848 465419 464912 747210 781712 40.25 68.6 1
14:18:56 2023-10-12 364000 361028 93971 91958 139462 142140 143106 141678 121867 118721 121684 123324 141524 141371 396479 427671 1263567 1254822 484481 501810 132685 117611 124139 125423 133666 133492 127830 128363 88942 90109 300171 261518 741078 740783 233096 230290 296246 301280 349877 341812 369560 374217 398716 402830 386306 427884 911731 960998 577486 487588 315395 309590 364921 363961 391319 394714 409814 416303 463389 467350 740591 778169 40.25 68.6 1
14:18:57 2023-10-12 361929 361033 95436 91938 141529 141848 142845 141516 121581 118741 121788 123390 141269 141011 396659 430432 1259877 1245458 483225 500369 132295 117454 124106 125509 133666 133620 127796 128329 88698 89994 299197 262848 741499 743410 232733 229289 296621 299473 350899 340229 372920 373061 397494 405266 386313 431142 911817 952502 577486 486208 315431 310966 365124 364734 387695 396871 410139 413762 465966 465060 745463 781496 40.15 68.6 1
14:18:58 2023-10-12 360465 360916 94194 91928 140353 141781 142845 141482 121800 118427 121919 123905 141333 140976 396587 425234 1259877 1256204 484602 502520 132386 117306 124173 125509 133633 133584 127850 128418 88666 90025 298237 261482 740953 742613 233060 229932 295716 299139 349278 341776 372438 374181 398645 402830 386542 428150 912562 962750 577486 487588 315359 310024 365433 364476 392157 392888 410394 415270 463318 467643 742292 778722 40.15 68.6 1
14:18:59 2023-10-12 360911 361024 95360 91871 139372 141815 142812 141711 121716 118427 121923 124068 141269 141011 396623 430360 1261494 1244607 483569 502875 131956 117421 124139 125509 133541 133585 127762 127994 88820 89964 299197 261482 736311 742627 232697 229218 297500 299296 350827 339679 372584 373026 397458 407975 386254 430812 915659 954003 577486 486627 315251 311296 365087 364992 387804 396943 410358 413726 465383 464841 745295 780199 40.25 68.6 1
14:19:00 2023-10-12 361913 361028 95566 91871 139469 142008 143106 141364 121716 118427 121923 123357 141171 140912 396623 428735 1259840 1252036 487529 503231 132419 117421 124139 125389 133541 133364 127585 127994 88544 89840 299197 261518 741309 740783 231937 230648 296246 301097 349805 341776 369192 373883 400468 403993 387688 426531 911915 966590 573317 487588 315726 309479 364593 364476 391872 395548 405569 415270 467919 468668 744946 779276 40.25 68.6 1
14:19:01 2023-10-12 364089 360450 95534 91775 141893 141781 143140 141382 122272 118354 121919 123225 141559 140407 396479 431162 1252148 1238362 489739 503588 131989 117421 123868 125509 133465 133585 127483 128384 88544 90120 293425 263932 733421 744771 231786 230451 295164 300320 350863 340193 369596 371910 401102 403711 384159 429473 909904 951934 572696 483281 315690 308151 364921 363047 390215 396205 405533 415306 468190 466222 750400 778213 40.25 68.6 1
14:19:02 2023-10-12 361672 361019 95568 91775 141979 141090 143149 140859 121749 118311 121753 123291 140988 140648 396623 426499 1259703 1250221 487529 503231 132386 117306 124139 125509 133629 133550 127796 128028 88820 89807 299197 261518 739600 738325 231576 231367 296663 300320 350580 341776 368377 373026 400785 404063 385998 423498 912562 966627 578876 485791 318069 309086 364373 362468 393260 393747 408424 415011 467992 468782 747025 779238 40.25 68.6 1
14:19:03 2023-10-12 364194 360920 95797 91961 139726 142042 142778 141416 120115 118393 121753 123357 141235 140765 396479 431717 1254310 1233492 487565 503012 132171 117454 124106 125509 133717 133550 127585 128418 88544 90058 299197 264962 732906 747878 231937 230972 296002 300320 350539 340743 369596 371910 401102 404629 383081 428526 909260 953852 570983 483281 317584 308151 367160 363047 390766 394092 405461 415270 468190 465899 750795 780385 40.25 68.6 1
14:19:04 2023-10-12 364533 361028 95530 91871 141572 141418 143149 141886 121749 118427 121753 123324 141389 141099 396623 427805 1259703 1244568 486838 503231 132386 117454 124139 125509 133633 133457 127762 128028 88698 89964 299197 262743 740578 742883 231216 231007 297081 300320 350616 342848 368377 373880 400468 404063 385384 423498 912380 967050 570983 483862 317924 309883 366158 364992 394096 396943 409042 414791 465383 468674 750400 777076 40.25 68.6 1
14:19:05 2023-10-12 366186 360808 95598 91998 139264 142680 143050 142180 120031 118586 121753 123357 141193 141000 396587 430401 1257914 1232652 482844 500809 132295 117454 124106 125509 133448 133585 127585 128625 88544 90120 299197 263850 739703 745549 230497 230613 297709 297789 351146 340779 369560 372825 399013 405372 384806 427884 911915 951970 578876 477602 315762 310495 364093 363011 391319 396166 405497 412811 467130 467643 749732 779389 40.25 68.6 1
14:19:06 2023-10-12 363761 360763 95464 92031 139260 142976 142951 142377 120031 118552 121799 123938 141606 141162 396443 428881 1270767 1248043 480753 503871 132718 117306 124173 125303 133666 133457 128007 128145 88755 89807 299197 263582 738712 738325 232355 230613 297955 297789 349518 342848 369524 371945 397458 406473 387704 428083 913753 963020 577486 484687 317091 311474 363948 363961 392426 394092 408513 412445 463318 468746 744946 778838 40.25 68.6 1
14:19:07 2023-10-12 364896 361019 95369 92128 139264 142779 143050 142278 121598 118823 121753 123933 141184 141609 396029 427810 1259877 1239762 481853 503231 132386 117421 124106 125509 133633 133585 127884 128295 88577 89964 299197 262847 740203 744987 231973 229218 297919 299473 350863 341776 372883 374144 397458 405301 385420 430459 913210 951155 573724 482148 315137 311474 364756 364476 390215 395854 410394 412811 465419 467813 748562 781347 40.25 68.6 1
14:19:08 2023-10-12 363798 360763 95532 91898 139640 141614 143149 142278 122086 118654 121614 123390 141184 141103 396623 424638 1267755 1252036 484212 503231 132386 117611 124415 125509 133725 133585 127796 128028 88759 89840 298237 261482 740224 738289 233060 230254 296246 298930 349769 341740 369560 374181 398680 402865 385998 427884 913210 962338 579918 487588 315618 309807 365177 363961 391319 394714 410104 415270 463389 467679 740030 778169 40.25 68.6 1
14:19:09 2023-10-12 360871 361024 95534 91904 139459 142385 143050 141984 121547 118591 121753 123390 141193 141099 396623 430437 1259703 1242801 481749 502962 131989 117421 123664 125509 133448 133457 127585 128625 88544 89964 299197 262775 740123 746160 232697 229897 297500 300320 350616 339643 372883 373026 398419 405266 386234 431105 911780 952502 569612 485878 317091 311225 366158 364992 387840 396943 410248 413542 465603 465387 745370 778764 40.25 68.6 1
14:19:10 2023-10-12 360515 360767 95563 91925 139779 141781 142744 141093 121749 118427 121753 123291 142076 140912 396623 425269 1262597 1252074 487492 502520 132419 117421 124173 125389 133666 133550 127762 127994 88759 89964 298237 263359 743260 737803 231937 230648 296246 298268 349518 341535 369524 374146 400468 403464 385962 429072 912562 965188 565499 487243 317543 309086 367160 364219 391319 394714 405606 415306 464693 467356 742764 778169 40.25 68.6 1
14:19:11 2023-10-12 361913 361028 95398 91904 139372 141815 142845 141745 121581 118461 121753 123390 141171 141011 396587 432326 1261494 1244607 483569 502875 131741 117732 123117 125750 133198 133841 127551 128631 88577 89964 302168 264214 742261 742883 232697 229932 296794 300320 352329 341008 372665 375433 400436 405160 385855 430959 913136 950972 571414 483099 315582 311729 364756 362468 390215 396943 411302 414020 465746 466600 746077 781496 40.25 68.6 1
14:19:12 2023-10-12 363062 360776 95497 92064 141665 141773 142845 141516 121631 118625 121753 123390 141269 141011 396587 425234 1263567 1253893 484591 502606 132386 117454 124139 125543 133633 133492 127796 128591 88792 89964 298237 261482 739974 740783 233224 230648 295959 299175 349805 341812 369596 374217 399574 402865 386578 428187 913210 963020 577486 487934 315654 310060 365469 363961 391872 392923 410431 415306 463354 467679 738170 777909 40.25 68.6 1
14:19:13 2023-10-12 364996 360812 94102 91958 139854 141748 143617 141528 121951 118571 121988 123258 141362 140879 396587 427805 1250443 1239762 488031 503231 131989 117421 123802 125917 133415 131787 127660 128028 88544 90025 302168 261265 747556 744987 231973 230648 297081 300848 348751 340504 371796 371910 399275 402830 386270 430459 909260 956798 571414 482526 315726 310495 364885 363448 390215 395301 407936 415270 462957 467702 749867 779276 40.25 68.6 1
14:19:14 2023-10-12 360327 361024 95464 91904 141897 141781 142845 141093 121749 118427 121753 123324 141171 141011 396623 425269 1259877 1252074 486039 501810 132295 117421 124139 125423 133541 133515 127585 128028 88544 89807 299197 262512 739849 740783 231973 230648 295057 298268 349518 341535 369488 373919 400468 403464 385420 428120 911915 965188 575714 486208 317543 311006 367607 364588 392040 395512 405461 416413 467330 469917 745463 778611 40.25 68.6 1
14:19:15 2023-10-12 363907 360770 95729 91808 139882 141023 142824 140976 122222 118032 122008 123173 141295 140120 396371 431681 1251332 1237117 488294 502520 131989 117488 123683 125543 133231 133585 127164 128418 88544 89996 302168 263777 730786 743374 231937 230451 295379 300387 350616 340229 369632 371910 400804 402830 384230 429777 907972 954025 572354 483281 315726 309555 365505 362722 390215 394127 407936 415306 467166 465894 747173 777112 40.25 68.6 1
14:19:16 2023-10-12 360319 360765 95563 91808 141700 141552 142845 141093 121783 118427 121753 123357 141235 143439 396308 425353 1259703 1250258 487455 502962 132022 117340 124106 125336 133666 133550 127796 128317 88577 89840 296284 261482 739725 740783 231775 230648 296246 300138 349805 341535 371909 376268 403364 405930 387015 426423 911768 967124 573317 486025 315582 309413 366937 364476 391319 394714 405569 415085 466110 466627 743854 778169 40.25 68.6 1
14:19:17 2023-10-12 363575 360515 93976 91585 141696 141324 142845 141059 121783 118032 121923 123291 141269 140484 396623 431342 1250683 1237117 487565 502520 131989 117454 123802 125543 133231 133654 127374 128452 88544 89964 299197 264036 733472 744280 231937 230290 296145 298965 350863 340264 369668 371910 400785 402865 383924 429473 907972 951970 574707 483281 315726 308222 367160 363011 390215 394678 405606 416672 467166 467885 747321 777112 40.25 68.6 1
14:19:18 2023-10-12 360875 361024 93971 91958 139687 142140 142710 141644 121951 118489 121684 123291 141559 140905 396443 431600 1259804 1244607 483913 500105 131856 117645 122948 125837 133202 133654 127198 128564 88722 89923 299197 262888 734346 745760 232733 230422 297081 300217 350616 339679 371796 373883 401460 405266 384230 430459 911744 953177 577486 487243 315654 311002 365124 361960 388020 393782 410198 414056 466802 465566 740627 778801 40.25 68.6 1
14:19:19 2023-10-12 363575 360767 95497 91812 141894 141684 142845 141059 121749 118032 121753 123324 141269 140617 396623 430504 1250683 1233566 487220 502606 131989 117454 123802 125543 133294 133585 127374 128804 88544 90120 299197 264223 744193 743374 231937 230613 295794 300854 351429 340504 369668 371945 402075 404063 384230 429509 909260 951934 578876 483281 315762 308186 365469 363047 389997 396907 410208 416265 467387 466114 750289 781496 40.25 68.6 1
14:19:20 2023-10-12 362112 360920 95627 91995 141859 142680 143149 141984 121547 118625 121834 123357 141291 141099 396587 432021 1262965 1246416 483569 503231 131165 117650 123117 125923 132831 133654 127164 128754 88512 90153 300171 263814 729659 742883 232661 230254 297081 300108 350369 339441 369668 373919 398401 404947 383960 429850 911099 951970 576096 486898 315654 310748 363246 362722 390215 393507 410431 414093 468226 465566 740103 779426 40.25 68.6 1
14:19:21 2023-10-12 362735 360767 95593 91585 141962 141062 143140 140798 121783 118066 122232 123121 141269 140386 396623 429756 1249555 1237117 487455 501810 131832 117421 123498 125543 133323 133620 127551 128418 88544 89840 299197 263291 736782 744461 231937 230290 295021 298965 349313 340468 371759 371874 398716 405251 385169 430202 911083 957917 578876 483135 317618 309918 367681 364697 390034 396943 407936 413107 464765 466600 746620 779276 40.25 68.6 1
14:19:22 2023-10-12 360839 361024 95394 91908 139363 141781 142812 141093 121581 118427 121668 123357 141038 143474 395436 430058 1258056 1243679 482538 500845 131774 117259 123935 125509 133264 133585 127585 128228 88698 89807 301425 261518 747310 744992 232697 229745 297081 299256 350369 339715 372321 373621 399089 405266 385420 430495 913210 952502 580266 486627 315395 311002 365124 362468 388020 394127 412016 414093 465419 464877 741676 778213 40.25 68.6 1
14:19:23 2023-10-12 364378 360774 95440 91904 139178 141815 142812 141093 121699 118461 121753 123357 141038 143474 396344 424682 1247070 1240131 484602 500809 132022 117259 124073 125336 133532 133399 127551 128317 88544 89807 298237 261409 746361 744624 231688 230821 296448 301597 349134 340085 372176 374674 401351 405359 385240 430422 907972 956122 578876 482903 315690 310748 365433 363961 390215 395266 408640 416265 464729 465566 748803 778169 40.25 68.6 1
14:19:24 2023-10-12 360911 361024 95431 91938 139173 141815 142845 141516 121581 118732 121753 123422 141038 141046 396029 429152 1259370 1242801 482195 501810 132022 117454 124139 125602 133561 133492 127619 128028 88577 89840 299197 261518 737148 739192 232697 229897 297500 300320 350899 340479 372920 373026 396347 405266 385420 430837 911548 952502 575749 485447 315173 311038 365124 364476 388020 395266 410431 413799 468655 465280 746432 781496 40.25 68.6 1
14:19:25 2023-10-12 360515 360988 95627 91898 139644 141614 143149 142180 121951 118427 121753 123357 141184 140970 396407 425876 1261665 1252111 486002 503012 132320 117097 124073 125543 133746 133399 127619 128028 88577 89807 298963 261482 740224 737209 232697 230103 296246 299175 349841 341812 369596 374217 399871 402865 386578 428526 912562 962392 577486 488355 315690 309843 364921 364476 391872 392888 409523 413107 464729 467715 740591 778722 40.25 68.6 1
14:19:26 2023-10-12 360911 360767 95398 91938 139269 142385 143050 141984 121581 118461 121753 123390 141184 143579 396029 428068 1259877 1243679 482195 500845 132022 117259 124106 125543 133666 133585 127619 128317 88577 89840 299197 261554 741539 743937 232733 230387 297290 298060 350616 339715 372357 373656 400327 405266 384842 429850 911780 952957 578876 486641 315401 311368 365124 364992 387876 396943 410923 413872 465966 465531 741676 778250 40.25 68.6 1
14:19:27 2023-10-12 360331 361024 94005 91895 141782 141418 143149 141886 121699 118732 121919 123390 141300 140906 396623 425304 1259370 1252074 486765 501810 132419 117454 124549 125715 133746 133527 127796 128452 88759 89840 298237 261518 740099 738325 232009 230684 296246 298756 349841 342088 369596 374217 400504 403746 386034 427884 911915 965225 577123 486898 315762 309121 364921 364219 391595 394714 407973 413107 464729 467715 742764 778722 40.25 68.6 1
14:19:28 2023-10-12 360875 360582 95431 91745 139264 141418 142951 141984 121631 118625 121668 123390 141193 141103 396029 431267 1258948 1242838 482503 502520 131198 117454 123117 125543 133106 133620 127198 128452 88577 89807 299197 261518 734542 744574 232697 229932 297601 300247 350364 341231 372366 374039 401002 405196 385005 430617 916940 953779 577486 486898 315618 311002 362992 364294 387731 394092 410394 414093 466145 465602 743744 778250 40.25 68.6 1
14:19:29 2023-10-12 360331 360774 95436 91829 141696 141781 142879 141059 121783 118427 121753 123357 141269 140912 396659 425304 1258948 1252074 487565 501810 132386 117454 124173 125509 133901 133399 127830 128063 88577 89840 298237 261518 739475 740259 231973 230719 296246 298304 349841 341812 369264 373656 401102 403464 385998 425966 911915 965225 571927 485915 315798 309086 364409 363961 391319 392888 405606 415306 465131 468374 746436 778603 40.15 68.6 1
14:19:30 2023-10-12 360911 360582 95402 91904 141499 141637 142812 141130 121581 118461 121753 123357 140975 141015 396344 431717 1259877 1242838 483569 500369 131231 117684 123117 125577 133373 132029 127347 128604 88904 90022 299197 262779 737134 744464 232881 229952 296722 300320 350333 339679 371796 373919 398086 407995 384699 430422 911780 953177 577486 486098 315762 311038 363246 362468 388020 394092 410104 414093 466110 465239 738170 778250 40.25 68.6 1
14:19:31 2023-10-12 359788 360736 95572 91745 141597 141017 142858 141226 121749 118100 121753 123357 141137 140617 396659 425304 1258056 1251184 486765 501810 132022 117421 124106 125336 133671 133213 127619 128063 88577 89840 299197 261518 742835 740892 231973 230719 296246 300320 349877 341740 369264 373919 401102 403746 385998 426604 912562 964543 571927 486552 315509 309342 367197 364650 391872 395827 405461 415233 467330 467536 745370 778753 40.15 68.6 1
14:19:32 2023-10-12 364337 361024 95629 91838 141897 142220 143575 141026 121918 118032 121923 123258 141725 140126 396272 430360 1250443 1233529 487529 501054 131832 117421 123565 125509 133198 133736 127340 128384 88512 90025 299197 263741 734356 743680 231937 230416 295021 298930 350580 339679 369632 371910 400433 402830 383924 428526 907899 953852 577486 484551 315690 308186 364629 362976 390215 394092 409624 415306 467130 465894 745709 779276 40.15 68.6 1
14:19:33 2023-10-12 359752 360767 95497 91871 141893 141892 142845 141059 121716 118066 121753 123291 141136 140582 396272 425866 1259703 1249970 485658 502520 132295 117306 124106 125476 133507 133422 127796 127994 88698 89807 302568 261482 739849 740259 232661 230451 296246 300138 349805 341488 369344 377069 402708 405966 386434 428344 911768 964275 572354 488714 315473 310024 365141 364219 391319 394714 410606 415048 464658 467607 741078 778169 40.25 68.6 1
14:19:34 2023-10-12 364217 360510 95559 91552 141893 144395 142879 140505 121716 118104 122008 123088 141269 140218 395993 429720 1248668 1237117 489916 501810 131956 117421 123598 125509 133448 133585 127462 128418 88544 89964 299197 262997 734516 744808 231739 230451 296358 299210 349805 340515 371759 374144 398680 402830 385041 429777 909670 955410 570983 482867 315726 310060 365505 364476 390215 395266 407900 416598 464693 465531 747542 778722 40.25 68.6 1
14:19:35 2023-10-12 360295 360474 95464 91904 139560 141414 143149 141984 121716 118393 121753 123357 141013 140683 396272 427067 1259840 1252074 485548 502520 132204 117421 124106 125509 133729 133550 127585 128145 88811 89890 299197 261229 740656 737027 231866 230471 296771 301170 349626 341344 369416 374146 400433 403711 385962 427884 912952 963753 567757 487243 315690 310932 367197 364322 391319 394714 407936 415270 465815 466950 744932 777616 40.25 68.6 1
14:19:36 2023-10-12 363026 360516 95634 91775 141927 141385 142879 140571 121918 117883 122127 122886 141269 139987 396308 429814 1248668 1237117 487492 501810 131956 117421 123202 125509 133294 133550 127164 128384 88544 89807 298461 262961 733080 744992 231902 230254 295794 301280 349841 340229 371759 371910 399836 402865 384230 429813 907936 953315 577486 483862 315690 309555 367160 365399 389925 396907 410208 416413 465966 465750 746989 779164 40.25 68.6 1
14:19:37 2023-10-12 362686 360555 95630 91871 139264 141418 143149 141984 120115 118586 121649 123324 141213 141099 395993 431038 1261457 1242801 483569 501810 131165 117617 123598 125543 133198 133771 127551 128295 88544 89807 297275 261482 743242 742627 232661 229897 297290 299896 350863 338405 372357 373585 397494 405266 385077 430459 914331 952502 576096 486172 315359 310748 365124 364294 388020 394092 410394 414020 465383 464841 742727 778213 40.25 68.6 1
14:19:39 2023-10-12 363538 360008 95559 91552 141927 144496 142879 140605 121749 118032 121753 123173 141073 140351 396272 429080 1247782 1237117 487418 501810 132179 117421 123498 125509 133214 133364 127462 128261 88512 89964 299197 261518 737088 743338 231739 230254 295021 299175 349523 340193 371723 374144 401497 405251 387688 430166 910181 956560 570983 482758 315509 309883 367197 363561 390179 395231 407900 413689 464693 465280 748375 778169 40.25 68.6 1
14:19:40 2023-10-12 361415 360770 95299 91745 139966 141684 142581 141093 121514 118591 121753 123357 141038 141011 396321 429720 1259703 1242764 482538 501810 131198 117421 123664 125509 133231 133457 127585 127960 88758 89807 299197 261445 737495 743937 232661 229897 297689 297464 349841 339679 372321 373061 397458 406248 385384 430154 910360 952502 580266 486172 315137 310966 364866 363961 387948 393782 410068 413433 464729 464841 741151 779161 40.15 68.6 1
14:19:41 2023-10-12 363832 360767 95460 91585 139372 141324 142845 141026 121665 118032 121753 123291 141235 140449 395436 430360 1251332 1233566 487602 501810 131989 117454 123531 125509 133106 133457 127462 128295 88758 89840 299197 263782 735816 745976 231723 230471 295615 300241 350719 340050 369488 374939 400924 405700 383081 428526 907936 953852 572354 483099 315654 308116 364921 363011 390766 396943 405569 415270 467495 466222 750400 779276 40.25 68.6 1
14:19:42 2023-10-12 360839 360228 95369 91871 139169 141781 142744 141482 121547 118427 121753 123357 141038 140912 395993 431681 1259840 1242801 483225 501810 131198 117454 123033 125577 132797 133585 127042 128631 88358 90120 296284 263741 729128 740453 232498 229254 297081 300108 350616 339679 369596 373621 398365 405266 383081 428526 914331 951934 574707 486898 317166 310095 365124 364846 388020 395683 409523 413762 468304 466078 743442 782609 40.25 68.7 1
14:19:43 2023-10-12 362989 360763 93981 91585 139390 141257 142820 140798 121749 118032 121923 123088 141073 140316 395993 430459 1250443 1236237 488766 501554 132253 117611 124039 125442 133407 131787 127415 128460 88662 89989 299197 263595 738785 745778 231937 230613 295093 301207 351105 340193 371469 371910 401102 402865 384663 429473 907936 951666 570983 483245 315726 309086 365469 363011 389948 394092 407900 413107 467495 465531 747173 779276 40.25 68.6 1
14:19:44 2023-10-12 360839 361019 95402 91871 139269 141418 143799 141593 121631 118393 121668 123357 141197 140897 395436 431038 1259703 1242801 482538 501810 131132 117454 123033 125577 132797 133620 127164 128418 88544 90025 295555 263260 732269 744574 232661 229932 297500 299896 349841 339679 371759 373585 398051 404664 383116 429557 913026 954792 569612 487133 317091 310388 365087 364992 387840 396385 410212 414350 467495 467121 740591 781347 40.25 68.6 1
14:19:45 2023-10-12 361727 361028 93981 91775 141863 141357 142845 140993 121951 118393 121753 123324 141073 140582 396308 425269 1259703 1251184 486801 501810 131989 117063 124139 125476 133541 133457 127762 127994 88544 89807 299197 261518 740328 740259 231775 230684 296246 298268 350333 341535 369258 373621 400785 404028 385384 423498 911915 965188 565499 486172 317584 311005 364082 363961 391872 395270 405497 415270 464729 469035 742617 778722 40.25 68.6 1
14:19:46 2023-10-12 360947 360511 93981 91716 139459 141090 143149 141593 121631 118427 121753 123357 140997 140701 395436 430094 1263530 1244644 483569 502520 131989 117259 123987 125303 133415 133364 127619 128028 88577 89840 299197 264446 739475 741039 231723 230329 296901 297572 351816 342704 369150 375204 401570 407543 385240 426687 913210 958903 577486 484724 315726 310718 364572 363047 392426 393782 407936 412518 467531 469071 740298 779353 40.25 68.6 1
14:19:47 2023-10-12 364864 360507 95497 91711 139459 141090 143850 141593 121716 118066 121753 123324 141184 140687 396029 426535 1257914 1240999 485007 501810 131956 117340 123987 125303 133448 133364 127585 127994 88698 89840 299197 261518 739350 740527 231054 230648 296067 300108 349841 342848 368932 373616 399907 404664 386578 425930 907936 960998 578876 480377 315473 309555 363282 364476 390612 395266 405533 414093 467624 469844 750711 779090 40.15 68.6 1
14:19:48 2023-10-12 362989 360770 95195 92069 138487 142779 142462 142377 121446 118741 121008 123933 140825 141587 396774 424066 1263567 1246416 479464 501810 132419 117219 124449 125275 133902 131280 127871 127824 88755 89709 298237 261301 755336 741722 231795 229183 297739 299473 348751 341812 369308 375204 399307 404664 387159 427207 914331 961035 577486 483281 317091 311510 364093 362935 391872 394057 410394 411205 461948 467679 740088 778169 40.15 68.6 1
14:19:49 2023-10-12 364055 360262 95369 91745 139163 141090 142951 140859 121547 118066 121668 123291 141021 140683 395993 424066 1252495 1240131 483569 501810 132204 117030 124106 125097 133574 131459 127585 127749 88577 89496 298963 259615 746743 745549 231576 230254 297081 300320 347701 340229 371759 373616 398645 402233 386578 429813 907972 958968 572354 483518 315473 309918 366158 362790 389526 396943 407791 415122 465277 466454 749335 777895 40.25 68.6 1
14:19:50 2023-10-12 360943 361024 93841 91808 139163 141418 142951 141593 121514 118470 121510 123324 140997 140683 395400 426575 1257914 1239200 481169 501064 131956 117225 123802 125303 133231 133364 127585 128028 88544 89994 299197 261482 746953 742883 232661 229254 297081 299896 350333 339441 371796 373061 397494 404381 384230 429850 913754 952502 570983 486172 316415 310095 364608 364219 387984 393507 409199 413763 466110 464841 738462 778213 40.25 68.6 1
14:19:51 2023-10-12 360623 359972 95527 91552 141907 140825 143149 139850 121749 117917 121753 122886 141283 139968 395400 429116 1248668 1236237 487529 501810 131198 117373 123465 125509 133198 133434 127164 128063 88512 89928 299197 263441 739724 745102 231775 230290 295508 301597 350328 339942 371506 374144 399729 405395 384123 429667 909141 955845 577486 482867 317091 309086 365212 364882 389961 394919 407900 413107 466145 467121 748567 779276 40.25 68.6 1
14:19:52 2023-10-12 360614 360516 93855 91745 139178 141684 142614 141059 121547 118066 121668 123357 140940 140814 395400 431038 1257914 1242838 482538 501810 131165 117454 123033 125750 132831 133620 127164 128418 88544 89807 299197 261337 730210 743666 232009 229897 296621 299896 349841 338726 372067 373585 397494 405266 384230 430459 913210 953729 578876 486208 315654 310530 362992 364476 387754 393472 410104 414056 466110 464877 741570 781347 40.15 68.6 1
14:19:53 2023-10-12 363026 360013 95750 91552 141730 144294 142782 139886 121749 117836 121753 122886 141107 139729 395436 429116 1247782 1237998 488294 501810 131198 117340 123117 125423 133340 131717 127313 128179 88690 90022 299197 263296 735779 746307 231795 230309 295651 300702 349769 339679 372067 371874 399555 405251 384970 429473 907256 953084 572354 482416 315690 309590 365433 364476 389948 394127 407900 415306 465782 464877 747136 778169 40.15 68.6 1
14:19:54 2023-10-12 362186 360516 95394 91618 139081 141552 142643 140993 121547 118066 121583 123357 140872 140814 395086 429756 1257914 1240999 482538 501810 131132 117340 122948 125543 132764 133492 127042 128295 88544 89775 299197 261373 741747 740490 232661 229897 297608 299473 349805 338690 371796 373061 397494 404664 383960 429813 912562 952502 569612 486208 317543 310753 365604 364882 387840 395827 409669 412371 466002 464662 741593 779201 40.25 68.6 1
14:19:55 2023-10-12 360983 359972 95299 91585 139173 141357 142630 141059 121547 118066 121583 123291 140940 140386 397755 429505 1253613 1236596 487110 501664 131798 117320 123498 125409 133315 131603 127130 127994 88358 89996 299197 263405 732867 742517 231576 230290 294850 300854 350082 340217 369632 371945 400468 402830 384230 428562 907936 946579 580440 482903 315437 308186 365177 363011 390215 394127 405642 414974 467166 465602 747173 779276 40.15 68.6 1
14:19:56 2023-10-12 360839 360516 95612 91585 139264 141090 142951 141593 121547 118427 121583 123324 141091 140705 395086 430432 1259703 1242838 480318 501810 131132 117454 122948 125543 132797 133585 126954 128418 88358 89996 300171 263482 735564 742613 232697 229932 297081 299473 350369 339429 373995 376268 401497 405966 383009 429363 913173 953545 576096 486025 315473 310388 365124 362468 389948 392923 409523 413799 467495 465531 738535 779389 40.25 68.6 1
14:19:57 2023-10-12 361399 360268 95402 91585 139178 141290 142890 140605 121631 118032 121753 123324 141073 140484 395993 425937 1257914 1249970 485314 501455 131964 117063 124106 125130 133415 133364 127496 127994 88544 89684 299197 261518 739600 738690 231937 230648 295057 298268 349805 341295 369524 373656 399907 402865 386270 427207 910623 963789 571927 486898 315473 309086 364373 363961 391319 394714 405569 414349 464367 467314 742202 777064 40.15 68.6 1
14:19:58 2023-10-12 360839 360516 95299 91618 139165 141650 142462 141093 121547 118066 121583 123324 140975 140617 395400 430432 1258808 1240999 482538 501455 131165 117454 122948 125543 132797 133654 127042 128418 88690 89923 298461 263450 731513 742883 232554 229790 297500 299111 349697 339500 371614 373621 398086 404664 383081 429813 914089 953177 572354 486208 316640 310060 365087 362468 388020 392923 409778 414056 467495 466600 741141 778250 40.15 68.6 1
14:19:59 2023-10-12 360886 360520 93971 91573 139178 144496 142845 140571 121581 118032 121668 123121 141073 140351 395436 424936 1254347 1247741 485351 501101 131956 117063 123987 125303 133448 133491 127585 128028 88544 89840 296284 261482 738748 740513 231973 230487 296038 299678 349559 340779 371380 373919 399871 402830 385420 426568 909941 963521 578876 486208 315726 308222 364373 364330 392084 395091 410208 415233 467330 466806 744309 777468 40.15 68.6 1
14:20:00 2023-10-12 360875 360763 93707 91904 139163 141187 142754 141593 121547 118345 121583 123357 140804 140902 395400 426535 1259370 1245797 481289 501163 131922 117320 124073 125442 133440 131805 127449 128247 88662 89927 299197 261482 735058 746689 232697 229649 297356 299896 350863 340504 372030 372503 400610 405266 385420 431142 913210 950885 578876 483318 315137 311038 364608 362468 387466 395266 410104 412848 465419 466270 744983 778531 40.15 68.6 1
14:20:01 2023-10-12 360947 360516 95394 91900 139506 141586 142713 141059 121547 118427 121753 123357 140877 140617 395436 424066 1259877 1251184 485293 501101 132022 117063 124106 125303 133448 133364 127585 127906 88544 89985 296284 261482 741645 738690 232733 230290 296246 298721 349278 340815 369560 374181 402423 405894 386326 428271 910476 960151 570983 487133 317091 309918 366937 363889 391872 394714 409199 415306 463354 467027 741031 777064 40.25 68.6 1
14:20:02 2023-10-12 360585 360767 95332 91904 139330 141910 142677 141382 119782 118489 121649 123291 141229 140905 395813 430097 1259628 1242801 482195 501810 132022 117259 123902 125375 134169 131420 127462 127994 88577 89932 299197 261265 743746 742993 232697 230290 297500 299473 350369 339715 371796 373621 398365 405018 383960 429777 913210 953177 581351 486208 317091 310566 363246 361960 389940 393507 410431 414093 467166 466600 740030 778213 40.25 68.6 1
14:20:03 2023-10-12 359752 360511 95394 91778 141696 141357 142845 141059 121665 118066 121753 123324 140877 140617 396029 425269 1257914 1250415 484518 501810 131989 117259 123987 125303 133482 131459 127585 128028 88577 89807 302168 261265 740099 740826 232447 230506 296592 301170 349662 341668 369488 374039 399729 405966 386270 427884 910623 961035 577486 487588 316903 309555 364956 363961 390824 395548 409814 413071 463389 467679 738425 779276 40.15 68.6 1
14:20:04 2023-10-12 363057 360013 95563 91522 141833 140801 142913 140571 121615 118066 121753 122952 141073 140190 395436 428783 1245127 1237117 486765 501064 131231 117632 123565 125543 133139 133585 127374 128063 88544 89923 299197 261518 737658 743374 231775 230290 295508 298985 349313 339751 371759 371910 398716 402549 385733 429850 906614 954772 577486 482562 315726 310060 364921 363961 390215 394989 408295 416265 467256 464626 745635 778058 40.25 68.6 1
14:20:05 2023-10-12 359246 360516 95328 91745 139178 141324 142614 141059 121749 118066 121668 123357 140975 140617 395436 426465 1259703 1250295 487335 501554 132253 117415 124073 125322 133382 131603 127449 127892 88722 89986 299197 261337 742147 738653 232009 230648 295057 298268 349590 341776 369524 373919 400504 403464 386290 427134 911915 963826 578533 486898 315762 309121 364956 363961 391319 394714 405642 413107 463389 467314 738170 777064 40.25 68.6 1
14:20:06 2023-10-12 363311 359719 94097 91585 141636 140828 142782 140272 121817 117917 121923 122886 140911 140031 395436 430094 1248668 1236521 486875 501455 131198 117259 123465 125336 132831 133619 127164 128452 88512 89964 299197 263664 742506 745023 231775 230290 295794 300175 350369 339751 369308 371945 400468 402865 383152 429253 908809 954787 580266 483135 315582 308980 365070 364992 390135 396943 407791 415306 466110 465566 746077 777717 40.25 68.6 1
14:20:07 2023-10-12 359716 360480 95778 91711 139178 141290 142812 140993 120198 118320 121764 123159 141559 140442 395256 428275 1257803 1252608 486678 501591 131989 116996 123802 125097 133717 133549 127700 128158 88512 89931 299197 261445 739725 740849 232212 230254 296354 298686 349523 341499 372438 374146 399836 402830 385384 427545 910586 962804 575714 486208 315654 309086 364885 363961 392157 394714 407900 415270 464367 467314 744675 778169 40.25 68.6 1
14:20:08 2023-10-12 362663 360516 95695 91552 141932 140801 143338 140538 121749 117965 121923 122886 141136 139660 395714 429805 1248668 1236200 487183 501419 131741 117306 123413 125389 133294 133364 127130 127994 88512 89807 299197 262997 734195 744992 231652 230329 295716 302133 350190 339572 371614 374674 400326 405359 384592 429630 910350 953852 577486 482526 317543 309776 367681 364992 390215 394954 407900 416192 466658 466722 747136 778722 40.25 68.6 1
14:20:09 2023-10-12 360255 359972 94185 91871 139264 141090 142951 140859 121682 118427 121753 123324 141000 140648 395400 430401 1258808 1241903 482538 501773 131132 117454 122948 125509 132764 134078 127096 128597 88451 89931 297275 262816 744278 743937 232498 229897 297081 299473 349805 339405 372969 373621 398051 404629 383116 429813 913210 953582 577486 486208 315137 310060 365124 364992 387466 395827 409778 414056 467459 466307 741445 781072 40.15 68.6 1
14:20:10 2023-10-12 362989 359968 95559 91552 139368 144496 142845 140605 121749 117999 121753 123113 141038 139987 395400 429756 1248668 1231096 487183 501810 131873 117421 124006 125722 133432 131656 127313 128247 88447 89989 299197 263668 730931 746329 231795 230113 294571 298930 350863 340229 369596 374564 400960 402830 384159 428526 907256 955322 570983 483281 315690 308186 365469 363011 390215 394678 407900 415306 467130 465894 744051 780385 40.15 68.6 1
14:20:11 2023-10-12 360609 360770 95394 91775 139178 141650 142581 140993 121631 118066 121668 123324 141068 140814 394808 430773 1259703 1240999 482538 501810 131165 117721 122948 125543 132797 133620 127130 128418 88358 89931 299197 263482 737349 742883 232661 230254 297081 300367 350616 339679 371759 373883 398365 404947 386864 429850 913210 953852 572354 486986 317317 311471 365087 364992 387840 396385 410248 413872 467780 465715 742195 781496 40.25 68.6 1
14:20:12 2023-10-12 363026 360008 95563 91519 141730 144425 143233 140647 121749 117883 121753 122886 141559 140169 398542 431707 1247634 1238362 487345 501591 131914 117286 123598 125409 133164 131603 127164 128028 88544 89807 296284 262961 731858 744244 231902 230451 296002 300780 349769 340193 371723 371910 399275 402795 384230 429813 907293 953988 577486 482562 315690 309776 365469 364992 390215 395266 407900 415306 467919 465894 747210 778722 40.25 68.6 1
14:20:13 2023-10-12 362186 361024 95464 91954 139178 141781 142812 141059 121631 118591 121753 123324 141038 140814 395400 429782 1259703 1240962 482265 501419 131774 117063 123598 125303 133294 133422 127551 127994 88544 89807 299197 261482 740697 742883 232697 229897 297290 300175 350082 340421 372629 375741 401002 405125 385855 430654 913099 950972 569612 485988 315582 311002 365124 364476 387659 396871 410358 413689 466920 464841 741640 780980 40.25 68.6 1
14:20:14 2023-10-12 363284 360510 93976 91638 139844 140728 143149 140859 121917 118258 121614 123225 141362 140481 395400 427805 1247782 1237117 489238 502875 131956 117340 123202 125423 133198 131603 127666 127994 88512 89807 299197 261482 737658 746160 231461 230451 296246 299175 348751 339715 371759 374144 398645 404824 385384 429813 907256 953988 570983 482526 315690 310024 364921 363961 388020 396871 407900 416635 464367 465531 747210 778169 40.15 68.6 1
14:20:15 2023-10-12 359752 360008 95364 91808 139173 141552 142384 141026 121598 118393 121583 123357 140872 140582 395400 427841 1257914 1240962 481853 501455 131198 117030 124169 125303 133231 131498 127523 127756 88690 89796 298227 262888 742447 744992 232554 229720 296686 300072 351231 339643 372548 373026 397423 404947 387688 431519 913210 951155 585579 485447 316640 313067 364866 364476 387984 393782 410104 413433 464693 464514 738170 779276 40.15 68.6 1
14:20:16 2023-10-12 360030 359972 95364 91711 141582 141017 142858 141226 121749 118066 121753 123291 139130 140582 395400 424603 1259703 1248446 486039 501064 131989 117030 124106 125303 133415 133422 127551 127960 88544 89529 299197 261482 739350 740892 231688 230613 295057 298268 349805 340743 369228 373883 400468 404028 385962 426568 909104 963789 563614 486208 317584 309307 367160 364588 391726 394284 405461 415196 467661 467829 745370 778020 40.15 68.6 1
14:20:17 2023-10-12 360295 360008 95369 91585 139081 141115 142300 140766 121514 118100 121583 123324 139440 140617 395364 430787 1262065 1245458 483225 501664 131856 117516 123347 125616 133097 131787 127204 128460 88358 89840 296284 263704 744320 742138 232554 229897 297081 299296 350827 339405 369452 373883 398051 404664 383081 428526 913210 951934 564145 486208 315618 310024 365124 363011 388020 395548 409163 414020 467531 464841 741145 778213 40.25 68.6 1
14:20:18 2023-10-12 361142 359679 95530 91585 139390 140768 142820 140571 121716 117917 121668 123088 140970 140120 395086 425234 1257914 1246416 484591 501419 131989 117063 123954 125303 133415 133457 127551 127960 88544 89807 293425 260999 739225 738653 231739 230648 296246 299642 349518 341776 371380 376268 403564 405894 386126 427629 910181 965754 573317 485988 318222 309378 367123 364476 391872 395548 405533 415048 465419 468344 744381 778169 40.25 68.6 1
14:20:19 2023-10-12 361158 360516 93976 91802 139229 141681 142677 141026 121749 118292 121614 123258 141259 140442 395220 430325 1261665 1241881 482538 501810 131856 117611 123202 126004 132927 133620 127130 128418 88447 90120 298461 263822 729605 742357 232335 230254 297081 300217 350863 339679 369596 373621 398086 404947 383081 428526 913210 951970 574707 486208 315654 310060 365124 363011 390215 393472 409163 414681 468226 467407 741141 779389 40.15 68.6 1
14:20:20 2023-10-12 361399 359972 95468 91585 139264 140992 143149 140339 121749 118032 121753 123206 140997 140643 395400 425234 1257914 1245458 486075 501541 132022 117063 123868 125130 133448 131594 127551 127927 88544 89890 297275 261229 742650 738507 231830 230963 296103 301280 349662 341596 369344 376268 403278 403711 385420 425966 910256 966590 573143 485827 315726 308186 364338 364734 391319 394714 405340 415270 463389 467679 742727 777064 40.25 68.6 1
14:20:21 2023-10-12 363016 359719 95364 91552 139264 140895 143050 140665 121716 118032 121753 123121 141095 140173 394808 429116 1251332 1232460 486112 501064 131956 117454 123117 125423 133198 133179 127164 128295 88451 89840 300171 263559 732738 744464 231937 230290 295794 300320 350863 340468 369632 371910 401067 403746 383924 429813 907899 953177 569612 483245 315690 308186 366640 363047 390512 396907 409624 415970 467387 467592 748655 779238 40.25 68.6 1
14:20:22 2023-10-12 360902 359972 95398 91585 141661 141193 142845 140798 121716 118032 121668 123088 141166 140351 395436 425901 1257504 1249523 487298 501518 132253 117286 124073 125580 133566 131420 127625 127824 88722 89800 299197 261445 742883 738690 231937 230684 295257 299957 349805 341259 369228 373621 403278 405894 385962 425930 910623 963826 573317 486208 315690 309086 364373 363961 391319 394714 405606 415270 464729 467679 741347 778169 40.15 68.6 1
14:20:23 2023-10-12 360943 359977 95360 91745 139372 141257 142812 141026 121783 118032 121753 123088 141073 140359 395122 429760 1248668 1234811 486149 502962 131741 117063 123432 125509 132831 133364 127164 128351 88391 89807 299197 263369 731404 743937 231937 230426 295379 299926 351429 340229 369632 371910 402708 405858 387138 429521 908771 953816 572354 482903 315582 308045 366937 366026 390070 396943 410225 415270 467495 465566 749039 779276 40.25 68.6 1
14:20:24 2023-10-12 359752 359972 95398 91552 141661 141433 142710 140926 120115 118190 121799 123225 141328 140211 395292 428275 1258474 1247741 487025 501028 131989 117063 124073 125097 133776 131385 127551 127960 88544 89746 298461 261482 739350 736095 231937 230329 296246 299678 349841 341535 368968 373621 400785 403746 385420 425930 909941 963826 571927 485498 315762 310273 364373 363961 391595 394714 405569 415270 465879 467679 742764 778260 40.25 68.6 1
14:20:25 2023-10-12 363861 359384 95398 91618 141665 141190 142713 140632 121716 118032 121753 122919 141038 140351 395122 429823 1248668 1230865 486112 501064 131956 117259 123117 125509 133294 133399 127374 128028 88512 89964 299197 263369 737312 744882 231688 230365 295716 300745 350791 341510 369488 374939 400924 405966 384051 428526 909104 952502 570983 482903 317476 309051 364373 365694 390215 394678 409333 413107 467531 466257 750933 778722 40.25 68.6 1
14:20:26 2023-10-12 360134 359537 95561 91642 139562 141257 142744 140862 121716 118032 121753 123324 141073 140484 397977 427973 1254347 1246416 485695 500773 132369 117030 123631 125130 133264 131053 127585 127994 88544 89561 299197 261445 742352 740368 231937 230684 296246 298233 349841 340492 369524 374181 400468 402865 385420 425966 911915 963789 571927 486208 315762 310273 364373 364283 391319 394714 405606 415270 465863 467679 744147 777064 40.25 68.6 1
14:20:27 2023-10-12 363218 360008 95402 91589 139372 141385 142896 140798 121783 118032 121753 123088 141073 139660 395122 429080 1248668 1232652 487220 501810 131856 117496 123702 125602 133465 131787 127238 127926 88693 89927 309726 263409 732023 744992 231902 230613 294778 298930 350899 340456 372321 371910 400750 403487 383960 429217 910331 946543 577486 482562 315690 308222 364921 363011 390215 394678 407936 415306 467166 465566 743524 778722 40.25 68.6 1
14:20:28 2023-10-12 360037 360151 95233 91585 139182 141115 142661 141226 121581 118427 121668 123357 140808 140582 394844 430437 1259703 1239200 482195 501810 131132 117421 122948 125543 133081 133585 127130 128418 88391 89964 296284 261373 730654 742883 232534 229932 297081 299219 350652 338334 371759 373621 398051 404699 384230 429850 914144 954114 572354 485915 315473 310606 365087 364442 387840 395827 409922 413909 467315 465531 740591 778250 40.15 68.6 1
14:20:29 2023-10-12 363026 359351 95597 91585 141726 144461 142879 140571 121817 118156 121919 123159 141559 140302 395292 428937 1244980 1238362 486889 500882 131889 117516 123413 125423 133231 133492 127374 128179 88690 89807 299197 262997 735450 742700 231688 230365 296776 302810 349278 338405 371796 371910 398716 402830 385420 430495 909067 954735 576096 482903 315726 310060 365469 364294 388020 395266 407936 413689 464693 465566 747542 777616 40.25 68.6 1
14:20:30 2023-10-12 360645 360516 95299 91778 139178 141552 142581 141059 121463 118427 121583 123324 140774 140582 394253 427845 1257914 1240999 481853 501810 131989 117030 123802 125303 133541 133399 127496 127906 88758 89746 299197 261482 740787 739930 232697 230168 298027 300672 350575 339465 371614 374074 401002 404936 384123 430312 913136 953852 569612 486208 315654 310095 365087 364919 388020 393472 410104 414093 467495 464734 741677 778250 40.25 68.6 1
14:20:31 2023-10-12 362735 359829 95756 91457 139854 140701 143207 140732 122120 117898 121938 123055 141136 140120 395122 428873 1250045 1238879 485985 501064 131989 117063 124039 125342 133231 133364 127585 128028 88758 89746 297275 261409 733550 743374 231775 230487 297234 300636 348751 340779 372620 371614 398716 403804 387195 429850 907706 954735 578876 481468 315726 310060 363827 362935 390215 395301 407936 415270 462633 465930 749335 777064 40.25 68.6 1
14:20:32 2023-10-12 360722 359396 95265 91808 138984 141781 142384 141093 121547 118427 121583 123390 140906 140617 394217 425304 1257914 1240645 479804 501064 132179 117063 123802 125515 133902 131590 127557 127790 88787 89832 297498 261373 741058 744464 232518 229720 297464 299896 349805 338726 371796 373026 400254 405930 385384 430495 913680 951155 569612 485447 314694 310530 364866 364037 387984 394092 410394 413763 465454 464877 742238 778722 40.25 68.6 1
14:20:33 2023-10-12 360983 359103 95266 91618 139540 141414 143050 140665 121547 118032 121753 123088 141316 140088 394217 429116 1248668 1229991 486112 501101 131198 117063 123117 125423 133106 133399 127164 128028 88423 89807 301425 263441 734568 742883 231973 230451 296038 298060 350899 339155 369632 371945 400821 404063 384230 428562 907738 952502 577486 483281 315726 308186 364956 365694 390215 394162 405569 416303 467495 465930 750933 778722 40.25 68.6 1
14:20:34 2023-10-12 361913 360008 95299 91618 139081 141357 142384 141147 121631 118427 121668 123357 141421 140533 396848 429807 1261494 1242414 482501 501309 131454 117320 123202 125442 133223 133492 127130 128452 88482 90058 299197 263486 734184 740527 232009 229932 295959 299292 350082 339715 369632 374181 398122 405077 383081 428562 912562 951934 574707 486208 315395 310095 362992 363047 388020 392923 409199 414093 468226 465566 741238 778838 40.15 68.6 1
14:20:35 2023-10-12 359459 360008 95398 91585 141601 144566 142845 140605 121665 118066 123977 123121 141073 140120 395400 424936 1254347 1247917 485731 501101 131989 117063 123987 125303 133654 133364 127585 127994 88544 89807 299197 261482 739600 738690 232009 230684 295472 298721 350118 341524 369344 376802 400960 405966 386162 427134 908881 965754 578533 486062 315726 309086 364921 364476 391595 395091 407791 415270 464367 467679 743103 777357 40.25 68.6 1
14:20:36 2023-10-12 361304 359429 93906 91958 139229 141714 142744 141026 121783 118326 121614 123258 141195 140674 394664 429720 1257914 1240999 483076 502875 131165 117421 123033 125543 132797 131717 127347 128063 88544 89840 296284 261482 732143 740453 232697 229932 297081 299896 349877 338726 371796 373621 397458 405266 384266 429850 913680 951155 577486 486208 315173 310748 364866 363743 388020 394057 410431 414093 465746 464912 741529 777112 40.25 68.6 1
14:20:37 2023-10-12 359523 360013 95233 91745 139178 141324 142664 140798 121581 118066 121668 123291 140843 140351 397977 424695 1257914 1248446 486075 501064 132439 117063 123868 125303 133691 133179 127347 127756 88690 89829 296284 261337 739475 738544 231866 230542 296212 299957 349697 341355 368932 374181 400821 405858 385455 429378 910586 965188 573317 486208 318324 308980 364373 364219 391319 392614 405606 414078 464693 468374 742801 777064 40.25 68.6 1
14:20:38 2023-10-12 360151 359793 95195 91585 139077 141552 142614 141382 119782 118393 121753 123324 140877 140617 396576 429733 1256238 1241036 481033 501455 131574 117259 122863 125543 132764 133527 126954 128452 87964 89840 296284 263332 726430 741832 232009 229932 296865 299713 350405 339715 369668 373919 398086 404983 383116 429205 912562 946543 575749 486898 315401 310095 362738 362757 388020 393197 409488 412518 467531 465602 738535 778250 40.15 68.6 1
14:20:39 2023-10-12 359528 359755 93981 91589 139264 144482 143050 140339 121581 118066 121753 123206 140602 140349 394844 424638 1259370 1251309 487335 499469 131956 117286 124073 125375 133499 131568 127591 127824 88722 89742 299197 261409 739725 738617 231688 230435 296210 298721 349805 341499 369078 376802 400433 403711 385384 427207 909260 962356 565499 486172 315690 309051 364338 364476 391319 395270 407900 416487 464693 467643 740298 778169 40.25 68.6 1
14:20:40 2023-10-12 362989 360513 95500 91519 139463 144412 143296 140339 121867 117883 122042 122886 141193 139716 397977 429080 1248668 1236200 486112 500674 131823 117421 123202 125476 132797 133550 127130 127994 88451 89807 302168 262997 741878 745102 231937 230613 295057 299175 350580 339954 371759 374829 403278 405858 387413 429667 909141 955168 577486 482380 317996 309630 367197 364992 390215 394954 407936 416192 469320 466307 746533 778169 40.25 68.6 1
14:20:41 2023-10-12 360886 359719 95460 91605 139458 141115 143553 140976 121917 118258 121614 123258 141097 140372 395220 427332 1259370 1249970 485293 501419 131956 117030 124039 125515 133198 131328 127428 127960 88544 89857 299197 261445 739600 738617 232697 230613 295472 298721 349523 341499 369560 374181 399836 403429 386542 428187 910623 962338 570983 486898 317091 309555 364885 363961 391319 395270 409163 415270 463354 468304 741238 777064 40.25 68.6 1
14:20:42 2023-10-12 360893 359683 95709 91552 141863 144461 142782 140175 121783 117999 121753 123088 141107 139987 395086 427841 1245127 1237117 487492 501064 131198 117306 123446 125509 133072 133457 127340 128028 88512 89807 296284 262707 737918 746800 231688 230274 296103 300952 349662 340528 374566 375204 402138 403393 385348 430459 907057 954750 566662 482830 315654 310060 365469 364476 390869 396943 408513 416487 464367 465566 747173 777064 40.25 68.6 1
14:20:43 2023-10-12 361158 360585 93711 91705 139430 141485 142778 141026 121631 118066 121668 123734 139130 141016 395364 424066 1258808 1252570 482928 501064 131956 117030 123902 125303 133624 131459 127551 127960 88544 89529 298237 261005 739497 741039 233060 230254 297189 298721 349278 341776 369560 374146 398330 402865 386506 427848 911915 960998 585579 486898 314622 310024 364373 363961 390788 395548 410394 415270 463318 467679 740088 778722 40.15 68.6 1
14:20:44 2023-10-12 363026 359972 95364 91808 139178 140995 142778 141026 121716 118393 121549 123324 140774 140582 395086 426566 1245127 1237117 487260 500773 131856 117430 124006 125409 133499 131695 127415 127892 88722 90039 299197 261301 735723 744992 231902 230254 297081 301864 348465 340193 371723 373880 398680 404824 387022 429813 907936 954025 578876 481772 315690 310024 364885 363704 390215 395266 407936 415270 463283 464841 747210 777064 40.15 68.6 1
14:20:45 2023-10-12 359463 358889 95364 91489 141760 144496 143208 140665 121682 117999 121668 123088 141008 140062 394217 426465 1254310 1245458 484591 500284 131956 117030 123598 125097 133072 131053 127340 127837 88544 89681 297275 261005 739100 738058 231252 230613 296246 300429 349805 340779 368377 373585 400468 403746 385384 423498 907936 963826 573317 485410 315726 308186 364047 364476 391872 395270 405533 415270 464693 468704 743854 778169 40.25 68.6 1
14:20:46 2023-10-12 360943 359972 93967 91585 139264 141173 143050 140859 120115 118354 121884 123126 141384 140246 394978 428942 1251258 1234147 487373 501591 131198 117030 123202 125509 133198 131862 127401 128247 88480 89931 297275 263814 748773 747108 231739 230613 295794 300320 351393 340468 372438 372467 401102 404028 384194 428562 907899 951703 570983 481808 315690 308151 364373 363556 390832 394127 405533 415270 467531 467714 749335 779002 40.15 68.6 1
14:20:47 2023-10-12 360295 360767 95265 91585 139178 141552 142581 141026 121514 118393 121583 123324 140872 140449 394772 429720 1260598 1240999 482158 501064 131132 117225 123117 125509 133072 133492 127096 128028 88238 90117 297213 263704 727134 742093 232411 230329 296888 300175 350719 339572 369452 376268 401570 405090 386590 428986 913210 953315 576096 486208 315618 310718 365124 363776 390179 392888 409778 413762 467938 465894 740181 779353 40.15 68.6 1
14:20:48 2023-10-12 363418 359824 95627 91579 139434 141257 142778 140959 122120 117999 121753 123088 140843 139660 395086 429505 1248668 1233529 485768 501064 131856 117463 123202 125509 133198 133550 127130 128418 88512 89890 296284 263070 735649 744992 231973 230451 296246 300828 350616 340229 369632 371910 401067 403464 385119 429473 906577 953177 572354 482903 315726 308186 364629 363011 390215 394092 405606 415306 467495 465930 747136 778169 40.15 68.6 1
14:20:49 2023-10-12 360295 359581 95299 91871 139077 141544 142350 141059 121514 118393 121583 123291 140872 140449 394253 430094 1259703 1242790 482195 500320 131165 117611 123550 125722 133030 132020 127028 128316 88447 90022 296284 263559 744824 743678 232483 230219 296621 299896 350333 339441 369380 374074 398016 404912 383924 428562 914331 954699 574707 486208 315618 310024 365124 363011 387695 395270 409163 414056 468190 465566 741141 779119 40.15 68.6 1
14:20:50 2023-10-12 360623 358889 93971 91605 139372 140801 142530 140896 121749 117999 121938 123527 141073 139660 395086 429174 1248668 1233529 486112 501064 131741 117306 123117 125423 133306 133457 127164 128329 88451 89713 299197 263033 730518 742700 231937 230290 295794 300745 350863 340468 369632 371910 400750 402865 384230 429169 907293 954114 577486 483862 315690 308186 364921 363011 390215 394678 407936 415896 467495 465566 747099 778828 40.15 68.6 1
14:20:51 2023-10-12 359748 360004 95331 91808 139264 141737 142754 141462 121514 118066 121549 123192 139212 140612 396848 432197 1259628 1243299 482464 501236 131099 117678 123202 125509 132764 133585 126920 128418 88238 90109 297012 262888 734672 742993 232661 229932 297428 299296 349841 339441 369632 373883 398086 405266 383924 429509 912562 953177 576096 486208 315395 309812 364866 363011 388020 394714 409163 414056 469653 464877 740088 779276 40.25 68.6 1
14:20:52 2023-10-12 359174 360513 95364 91572 139178 140834 142812 140571 121749 118032 121753 123088 141038 140120 394808 424603 1257021 1246416 485768 501064 131956 117030 123802 125097 133231 131328 127462 127872 88544 89529 299197 261445 739350 740368 231937 230648 295716 301097 349590 341488 372173 374935 400643 405966 386398 427062 910402 964632 579942 486172 315726 310273 364373 364476 392003 395791 405569 415306 464729 467643 744839 778272 40.25 68.6 1
14:20:53 2023-10-12 361917 359685 93711 91787 139139 141473 142595 140897 121883 118456 121580 123258 141097 140547 394217 429116 1257914 1244568 482162 501419 131132 117421 122863 125543 132731 133585 127368 128418 88544 89964 300424 261373 728375 742357 232697 229932 297081 299219 350369 339441 369632 376268 398086 405231 384230 429813 913210 953852 580266 486208 315395 310095 365124 362757 388020 393833 409778 414056 467495 465566 741141 778801 40.15 68.6 1
14:20:54 2023-10-12 358669 359388 95394 91585 139178 140703 142744 140773 121749 118032 121753 123291 140970 140124 394808 424008 1254347 1248192 485314 501064 131865 117063 123835 125303 133499 131498 127523 128056 88690 89709 299677 261337 739600 739461 231830 230471 296067 299993 349805 341740 369560 374181 400750 405894 386578 428187 910586 963072 573317 485915 317543 310932 364373 364476 391319 394714 407936 415306 466265 467314 741640 777064 40.25 68.6 1
14:20:55 2023-10-12 361929 359936 95332 91711 139178 141910 142677 141416 121766 118591 121753 123357 141519 141376 395400 429170 1257914 1240962 482195 501455 131165 117306 123117 125423 132927 133585 127198 127960 88544 89840 295177 261482 735766 742883 232733 229932 297290 300429 350616 339715 372321 373585 398051 405266 385420 430800 913210 951155 577486 485827 315137 311813 364866 364476 387984 394092 410431 414056 466632 464877 740554 779276 40.15 68.6 1
14:20:56 2023-10-12 358701 360008 95364 91745 139264 140992 143050 140762 121547 118311 121753 123324 139401 140639 397977 426247 1259370 1249933 482130 500175 131922 117124 124073 125289 133532 131476 127625 127960 88544 89561 300171 261225 740099 740625 233137 230416 295472 301280 349278 341632 369596 374181 398680 402830 386234 428187 910586 960297 569098 486898 315654 309807 364373 363961 391319 395270 410431 415306 463389 467679 740088 777064 40.15 68.6 1
14:20:57 2023-10-12 361158 360228 95303 91745 139072 141781 142581 141059 121547 118427 121583 123357 140774 140617 394217 425238 1257914 1240645 479804 501541 131964 117030 123598 125130 133198 133329 127551 127893 88544 89807 296284 261482 738975 742357 232697 229932 297081 300108 350616 339715 371796 373621 401155 404699 384194 429850 913210 952502 576096 486208 316677 310095 363246 364476 388020 393507 410104 414093 467495 466635 741141 779276 40.25 68.6 1
14:20:58 2023-10-12 358705 359725 93906 91638 139462 141223 142744 140993 121951 118292 121649 123225 141195 140176 395220 427031 1257914 1249080 484602 500029 132253 116996 124073 125216 133231 131053 127462 127858 88512 89529 298237 260963 737650 738653 232009 230648 296246 298930 349805 341535 369596 374217 400468 402865 385998 428489 910623 960998 577486 486208 315690 309121 366900 363961 391872 394714 408874 415306 464729 467356 740554 777064 40.25 68.6 1
14:20:59 2023-10-12 360911 360255 95431 91489 141942 144294 142879 140278 121817 118032 121923 122919 141073 139695 394253 429085 1248668 1237117 487220 501541 131198 117340 123413 125543 133106 133399 127164 128228 88690 89890 299197 262743 740491 742553 231830 230639 294914 301170 349662 340325 372439 372728 402350 402865 385384 430495 909104 954662 578876 482562 315726 310060 366168 364476 390215 394989 408895 413725 465383 465566 744652 778169 40.15 68.6 1
14:21:00 2023-10-12 360139 360336 95527 91738 139178 141357 142679 141059 121547 118470 121510 123291 140970 140506 394808 424066 1256762 1248446 485278 499993 131956 117030 123835 125336 133415 131053 127374 127994 88544 89713 299197 261445 739953 738617 231973 230659 295057 298304 349805 341812 369560 373919 400504 403464 385420 426905 909941 962392 571927 487317 315726 308222 364373 363961 391319 394714 410208 415306 464729 467643 740261 777064 40.15 68.6 1
14:21:01 2023-10-12 360947 359361 95398 91589 141661 144461 142845 140571 121783 118032 121753 122886 140843 139660 394253 429308 1250045 1238324 487683 500029 131798 117354 123531 125442 133315 131603 127204 127858 88662 89832 299197 261445 735730 742700 231973 230400 296520 299175 348715 339393 371796 371874 401533 402830 385420 430459 909067 954735 578876 482526 315726 310060 365469 363707 390215 395266 407973 416635 463318 465566 749335 777064 40.15 68.6 1
14:21:02 2023-10-12 360034 359107 95468 91585 140064 140995 142812 140605 121665 118066 121753 123121 140970 140155 394253 424057 1254347 1248192 484518 501101 131956 117063 124106 125303 133528 133329 127462 127994 88544 89713 299197 261225 741975 736132 232009 230648 296246 298721 349841 341212 369596 374217 399907 403464 386270 428526 913210 963020 577486 486208 315690 311152 364921 364577 391319 394714 408838 415306 465095 467314 741406 777064 40.25 68.6 1
14:21:03 2023-10-12 360947 359931 95659 91493 139691 140800 143338 141009 122188 117931 121853 122989 141362 139852 395256 428393 1248266 1238362 485293 500320 131198 117030 123498 125342 134169 131420 127130 128028 88725 89529 299197 261229 737078 745102 231775 230451 295995 299175 348751 340468 371796 371874 398680 403487 386270 430154 907972 954025 570983 481128 315726 310060 364373 362935 388020 395266 407900 415306 462993 464877 747210 777064 40.25 68.6 1
14:21:04 2023-10-12 360134 359972 95398 91618 139178 141418 142812 140571 121631 118066 121753 123206 140872 140120 394808 424603 1254347 1246416 484555 500320 131865 116916 123287 125130 133106 131053 127198 127783 88665 89529 296284 261077 739725 736918 231973 230648 296246 298268 349841 341499 369596 374181 400187 403464 385998 427243 910623 962392 570537 484395 315726 309121 364373 363961 391319 395270 410500 415085 467624 466698 743251 776916 40.25 68.6 1
14:21:05 2023-10-12 360799 359284 95593 91545 139434 141190 142744 140538 121699 117999 121753 122886 141362 139840 394217 428743 1245127 1233566 486678 501101 131165 117259 123328 125423 133198 133550 127198 128028 88391 89840 296284 262997 733255 742883 231973 230290 294193 298756 350899 339393 371759 371945 400785 403464 384230 429509 907738 953852 577486 482526 315726 308222 364409 364809 388020 394127 405606 416303 466838 465566 745709 778169 40.25 68.6 1
14:21:06 2023-10-12 359752 359752 95229 91585 138984 141017 142304 141226 121547 118427 121668 123324 140774 140582 394217 429152 1256238 1240999 480318 500773 131099 117611 123202 125649 132731 131787 127028 128282 88693 89989 299197 262743 745304 741832 232661 229932 297081 299256 350364 340229 369632 373847 398086 405077 383116 429557 913210 953177 572354 486208 315618 310060 364866 362722 388020 392923 409488 414056 467166 464877 740614 778250 40.15 68.6 1
14:21:07 2023-10-12 362468 358781 95492 91393 139372 144329 142845 140893 122255 117836 121753 122886 140975 139660 397704 427881 1247782 1235358 486112 500320 131645 117063 123465 125423 132797 133364 127164 128063 88391 89840 296284 262997 731001 742663 231973 230648 298214 299175 350616 339990 371497 371910 400468 402865 384230 429850 906651 946579 570983 482562 315207 309590 365505 362757 390215 394678 407936 415048 466145 465930 747321 778169 40.25 68.6 1
14:21:08 2023-10-12 359499 360508 94085 91618 139173 141324 142713 141059 120031 118422 121676 123225 139269 140442 394700 429071 1258734 1244186 481742 500882 131103 117306 123033 125543 132927 133492 126927 128179 88451 89775 296284 261337 738706 746017 232411 229932 297081 300005 350652 339441 372062 373621 398122 405266 384266 429850 913210 951155 576096 486208 316415 310495 363246 361960 388020 393507 410104 414093 466145 465566 741668 779276 40.25 68.6 1
14:21:09 2023-10-12 362545 358961 95780 91426 141795 144311 143149 139946 121733 117999 121753 122919 140993 139773 394253 427841 1245127 1237117 486875 499931 131132 117030 123033 125336 132797 133364 127042 128028 88391 89807 297275 261482 740932 738890 231937 230290 296246 298965 349805 339715 371506 371910 399871 402830 384806 429850 905972 953084 577486 481844 315690 309626 365505 361960 389948 394713 407936 413071 467256 465643 748562 777357 40.25 68.6 1
14:21:10 2023-10-12 359644 359581 95391 91738 139169 141706 142789 141416 121799 118456 121583 123324 140774 140582 394217 431316 1259370 1240645 481169 501101 131165 117496 123498 125336 132797 133364 127164 127994 88484 89529 296284 261482 731914 742357 232697 229289 295995 299473 349841 338726 371796 373061 397458 404947 384842 429850 912562 951155 577486 486208 316640 311002 362738 361925 388020 393507 410140 414093 466110 466611 737648 778722 40.25 68.6 1
14:21:11 2023-10-12 358130 359466 93987 91589 139178 141029 142812 140605 121665 118066 121668 123324 140774 140351 394253 424066 1254347 1249523 484947 500357 131774 117063 124039 125342 133499 131805 127347 127892 88512 89742 296284 261301 739475 739806 232554 230506 295021 298686 349559 341812 372438 376802 399871 402865 385962 428187 910623 962713 570983 486208 315690 309121 364409 363961 392157 394714 408874 415306 463389 467314 741765 777064 40.15 68.6 1
14:21:12 2023-10-12 359784 360008 93707 91642 139004 141290 142547 140896 121379 118100 121583 123192 139033 140582 393940 427845 1257021 1241903 481169 501064 131132 117097 123117 125336 132831 133798 127164 128028 88544 89840 296284 261482 736363 742101 232697 229932 297081 299473 349841 339715 371506 373621 398086 405301 385455 430495 913210 952232 569612 485484 316715 311038 362738 362214 387466 394127 410467 414093 466110 466864 740591 776843 40.15 68.6 1
14:21:13 2023-10-12 358705 360763 95398 91585 139173 141159 142384 140832 121547 118100 121583 123324 139269 140337 396848 423849 1259703 1249970 483801 499785 131922 116929 124039 125375 133662 131236 127496 127906 88544 89899 295387 260789 738748 735576 232733 230290 296246 300381 349841 341295 369596 374181 398680 402865 386578 428526 910623 960297 577486 486208 316190 309843 364409 363961 391319 392888 409851 415306 463389 467350 740088 777064 40.15 68.6 1
14:21:14 2023-10-12 360609 359719 95327 91711 139264 141090 142754 141593 121480 118393 121464 123324 140813 140528 394181 425008 1254310 1240645 480827 501028 131741 117362 123735 125097 133198 131328 127340 127994 88544 89561 299197 261445 739225 740600 232661 230451 297081 298462 350333 339679 371796 373585 398086 405266 387416 430459 913210 952502 577486 486172 315618 310748 365124 364476 387984 393782 410394 414056 466110 464841 741936 778828 40.15 68.6 1
14:21:15 2023-10-12 360134 360551 93971 91638 139636 141284 143149 140859 121917 118258 121614 123760 141123 140455 394181 426465 1257914 1247665 485144 500139 131956 116996 123598 125097 133791 131472 127523 127749 88512 89529 295387 261005 742022 737852 232661 230451 296246 298686 349278 341776 369560 374181 399871 403429 386542 428187 910586 963020 561947 486898 315654 311225 364373 363961 391064 394714 409163 415306 463354 466950 741668 778169 40.15 68.6 1
14:21:16 2023-10-12 359492 359724 95204 91585 139178 141156 142384 141059 121547 118393 121668 123324 140774 140582 394808 427805 1257914 1241903 481169 500320 131198 117030 123413 125509 133106 131642 127428 127994 88577 89807 299197 261482 741639 742663 232697 229932 296621 299896 350369 339715 372883 373585 397458 405301 385420 430800 912562 951155 576096 484724 315137 311225 365604 364846 390999 396943 410285 413909 465275 464698 743854 780628 40.15 68.6 1
14:21:17 2023-10-12 358526 360076 95331 91711 139173 141088 142744 140997 120115 118032 121549 123324 140774 140587 394808 426392 1257914 1248446 484481 500320 131956 117030 123664 125097 133415 133329 127374 127994 88544 89961 299197 261409 739225 738799 232661 230648 296246 298721 349805 341776 369560 374181 400433 402865 385998 427848 909941 960998 567757 486208 315654 309086 364373 363961 391595 394714 407936 415270 463389 467923 742195 777064 40.15 68.6 1
14:21:18 2023-10-12 360947 358925 95680 91493 139460 144496 142845 140278 121749 117802 121753 122802 141038 139528 394217 430706 1250045 1238953 486678 500139 131823 117205 123498 125409 133319 131805 127415 128124 88512 89775 299197 261482 738405 745976 231688 230416 297081 300812 348715 340229 373388 374035 399275 402830 386542 430459 907936 955142 572354 481092 315690 310024 364885 362935 389694 395266 407936 415270 462633 466270 747173 776791 40.25 68.6 1
14:21:19 2023-10-12 360875 359977 93903 91581 138984 141357 142384 141059 121514 118311 121549 123324 140872 140582 394217 424066 1258019 1251309 478940 500320 131956 117030 123902 125097 133515 133398 127585 127872 88577 89561 298237 260419 739122 738056 233060 229254 297189 298304 349278 341776 372438 373585 397458 402830 386578 428187 911915 962750 577486 486172 314658 310530 364373 363704 392157 394127 410467 415270 462633 467679 739563 777064 40.15 68.6 1
14:21:20 2023-10-12 360947 359752 95430 91794 139326 141681 142576 141416 121833 118292 121614 123258 141665 140638 395256 426356 1248668 1238879 483876 501064 131198 117219 124039 125303 133294 131328 127164 127994 88690 89829 296284 260638 738636 744464 231576 230451 297081 300429 347737 340743 371759 373880 398680 402865 387431 429850 907972 954699 580266 480377 317091 310060 365124 362935 390215 395301 407936 414681 462668 465566 748803 774824 40.15 68.6 1
14:21:21 2023-10-12 359427 359719 95335 91585 139264 141090 142951 140665 121547 118066 121583 123291 140813 140452 394253 424066 1259703 1248446 484555 500320 131956 116996 123598 125097 133302 131053 127462 127960 88484 89681 298237 261409 739475 735612 232498 230648 296354 298721 349805 341259 369560 374181 400468 402865 386270 427884 909941 965290 568241 486898 315690 309086 364373 363961 392003 395369 408908 416265 467330 467500 742195 776916 40.25 68.6 1
14:21:22 2023-10-12 360767 359251 94097 91419 140366 144390 142845 140278 121783 117917 121919 123126 141038 139660 394808 427930 1245127 1238953 486149 501810 131198 117063 123347 125509 133306 133491 127164 128329 88512 89964 299197 262997 731918 743374 231775 230254 296246 301280 349805 340229 369344 371910 399836 402830 384806 429813 906614 954467 578876 482185 315726 310060 365177 364476 389657 395266 407936 415306 464729 467194 746606 777343 40.25 68.6 1
14:21:23 2023-10-12 360134 359719 95195 91589 139264 141090 142754 141593 121514 118393 121380 123324 140821 140661 394217 427805 1254347 1243679 481705 500737 131732 117205 123202 125409 133131 131603 127204 127858 88662 89829 297275 261445 749959 742883 232697 229932 297140 300320 350297 339679 372321 373061 397494 405160 385420 430459 912562 951155 577486 485447 314694 310784 364608 363961 387984 394092 410431 413726 465383 464877 740103 778722 40.25 68.6 1
14:21:24 2023-10-12 360911 360513 95493 91489 142313 140758 143401 140441 121834 118032 121753 122919 140843 139695 394253 427174 1245090 1233566 485965 501101 131132 117030 123117 125303 132831 133364 127164 128028 88512 89747 296284 261482 735909 747878 231937 230613 295508 299175 349278 339715 371759 371874 398680 402549 384842 430117 905331 953351 577486 481808 317091 310024 364921 363961 388020 394989 407936 416303 464693 464877 743560 777064 40.15 68.6 1
14:21:25 2023-10-12 358705 359959 95299 91585 138975 141093 142643 140959 119782 118354 121476 123080 140867 140442 394109 430097 1254163 1241343 481779 500320 131165 117063 123033 125370 133248 131437 127340 127837 88512 89529 298461 261445 742551 743149 232733 229897 297081 299256 349841 339679 372321 373585 398086 405266 385420 430459 912562 951370 572354 485447 315173 311002 365124 364734 387984 394127 410394 414093 465419 464877 740591 778801 40.25 68.6 1
14:21:26 2023-10-12 360947 358643 95398 91489 141696 144491 142845 140571 121783 117802 121753 122802 140872 139660 394181 427841 1246896 1234722 485768 500710 131165 117030 123033 125336 132797 133433 127130 128028 88391 89840 299197 262997 730116 743374 231937 230290 295164 300599 350369 339715 372969 371910 399907 402865 384266 429850 906614 951666 560386 481844 315690 308870 364921 362468 389657 394162 407973 416265 469320 467114 746432 777784 40.15 68.6 1
14:21:27 2023-10-12 359067 358813 93586 91642 139104 141485 142612 140993 121514 118032 121549 123291 140774 140337 396567 429567 1257914 1239762 481169 500029 131145 117063 122863 125509 132672 133492 126920 128418 88238 89961 299197 261337 744322 738361 232661 229932 297081 299896 350369 339441 369668 373621 398365 404983 384230 429850 913210 953177 576096 486208 315618 310530 363246 362432 388020 392923 409778 414093 467166 465566 740088 777112 40.15 68.6 1
14:21:28 2023-10-12 360907 359719 95559 91489 141734 144294 142913 140538 121783 118032 121753 123121 141038 140155 394289 427589 1246896 1234722 486039 501101 131165 117030 123202 125336 132927 133364 127164 128028 88544 89994 296284 261482 735779 739156 231973 230648 296246 299210 349559 340504 372321 371945 399311 402549 385155 429850 909104 956449 570983 483862 315582 309954 365362 364476 390070 396943 408367 416413 464658 465531 746606 777064 40.15 68.6 1
14:21:29 2023-10-12 359210 360551 93937 91711 139269 141173 142754 140665 121547 118326 121583 123324 140813 140465 393627 426535 1257914 1241903 480827 500357 131231 116835 123531 125097 133231 133363 127164 127783 88512 89561 296284 261482 744749 745102 232697 229897 297500 299896 350616 339751 371469 373026 397494 405301 385420 431142 911915 950885 577486 484381 315137 311002 364608 364476 387502 394127 410104 414056 464729 465660 740030 779002 40.15 68.6 1
14:21:30 2023-10-12 358669 359466 95237 91589 139173 141290 142384 140832 121547 118388 121545 123192 139130 140337 394700 423957 1258734 1250816 482353 500139 131889 117172 123802 125130 133231 131053 127496 127756 88690 89862 295744 260674 738024 738799 233260 230148 296246 300636 349523 341776 369596 374181 398680 402900 386578 428187 910623 960297 577486 486208 315137 310060 364409 363961 391319 392923 409814 415270 462993 468377 739563 776512 40.15 68.6 1
14:21:31 2023-10-12 359788 359689 95299 91618 139178 141110 142761 141139 121547 118100 121583 123324 140579 140587 394217 425269 1257021 1240645 479804 501101 131865 117030 123565 125130 133231 133364 127374 127994 88544 89746 299197 261445 734800 743937 232534 229254 296865 297536 350616 340743 372920 372764 397494 405337 385455 431142 913210 950482 572354 482903 316640 311256 364608 362468 388020 395889 410467 412481 464729 464514 745863 779090 40.15 68.6 1
14:21:32 2023-10-12 360623 360403 93920 91612 139134 141519 142710 140993 121715 118456 121614 123324 140774 140582 394217 424066 1261346 1252074 484257 499578 131956 117063 124039 125308 133231 131411 127462 127906 88544 89529 299197 261041 739600 738653 233060 230648 295472 298965 349841 341812 371492 374217 399907 403464 386270 428489 910623 961657 577486 486898 315690 309807 364921 363961 391872 392958 409814 415306 463354 467679 740186 777064 40.15 68.6 1
14:21:33 2023-10-12 359784 360013 93857 91618 139178 141324 142384 140896 121547 118066 121414 123324 140579 140484 394217 426539 1254347 1240999 480486 500357 131198 117030 123202 125130 133231 131594 127496 127783 88391 89561 296284 261482 735067 741306 232534 229932 297608 299473 349877 340229 372629 373097 397494 405337 385998 430837 913210 950885 578876 484468 315401 311225 366122 364992 389839 396943 410321 413909 465639 464734 743780 779276 40.15 68.6 1
14:21:34 2023-10-12 359788 360763 95271 91618 139951 141781 142428 141026 121547 118100 121668 123324 141033 140484 394253 424066 1256275 1249970 481816 500357 131956 116949 123835 125130 133331 133179 127585 127783 88544 89804 298237 260638 738273 736168 233260 229932 296980 298721 349313 341535 369560 373919 398122 402900 387159 428526 911915 961657 577486 486208 316190 310095 364409 363961 391872 393817 410467 415306 463354 468070 739563 776512 40.15 68.6 1
14:21:35 2023-10-12 360911 359502 95233 91618 139077 141193 142384 141147 121547 118100 121583 123689 141323 140337 396848 427223 1245017 1236025 484873 500211 131889 117172 123768 125289 133315 131245 127164 127906 88484 89529 296284 261229 738049 742627 231775 230487 296872 301280 348537 340264 372321 371910 398716 402830 386614 430837 907972 953669 570983 482487 315762 309807 364373 363448 390215 395301 407936 415270 463318 465602 745893 777717 40.15 68.6 1
14:21:36 2023-10-12 358562 360767 95364 91638 139269 144588 142951 140665 121547 118032 121583 123121 140813 140221 394217 424066 1254347 1249080 483639 499967 131198 116868 123531 125097 133139 131053 127408 127783 88544 89529 297275 260638 738024 737610 232733 230290 296246 301067 349559 341812 369596 375113 399591 402865 386270 428223 910623 959240 577486 486208 315431 311152 364373 363961 391319 392888 409814 415306 463389 467679 741141 776609 40.15 68.6 1
14:21:37 2023-10-12 360695 359360 93971 91605 139731 140728 143149 140826 122052 117931 121580 123159 141310 140006 395328 428663 1245090 1233529 490518 501028 131165 116996 123033 125097 132797 131463 127313 127960 88451 89529 298398 261445 733485 743937 231902 230416 296246 300848 349206 340157 371759 371910 398645 402795 385384 429813 906541 953315 570983 481772 315654 309741 364921 363961 389903 395231 407900 416192 466119 464841 745893 777027 40.15 68.6 1
14:21:38 2023-10-12 358634 359352 95331 91552 139173 140672 142581 140773 121598 118393 121634 123291 140774 140089 394181 424066 1257021 1249970 483569 499542 131956 116916 123631 125063 133198 131053 127130 127715 88512 89529 295177 260602 737775 737537 232697 230254 295021 298686 349278 341499 369524 374181 398680 402865 386234 428150 910549 960297 577486 486172 315582 311593 367160 363743 391690 395333 409632 415159 466046 467135 741104 774639 40.15 68.6 1
14:21:39 2023-10-12 360731 358714 95471 91475 139363 144592 142812 139720 120115 117898 121718 123140 140872 139660 394181 429792 1245090 1232615 485732 499542 131190 117030 123033 125097 132797 131328 127130 127960 88358 89746 296284 261445 747857 743937 231775 229897 296002 300563 349523 339679 371759 374528 398645 404824 385077 430117 906577 953315 572354 481808 315690 310060 364921 364734 390215 395595 407900 416487 464693 465495 746606 777616 40.15 68.6 1
14:21:40 2023-10-12 358346 359399 95401 91544 139081 140734 142384 140571 121514 117999 121549 123258 138874 140316 394181 424066 1254347 1249080 481825 499931 131922 116996 123531 125097 133319 131053 127551 127783 88512 89496 299197 260638 737650 734287 232375 230254 296246 298895 349769 341259 369560 376802 402386 405858 386290 428004 910439 960114 569098 486025 315473 309883 366937 364476 391595 394714 409741 415270 467256 465935 741141 777064 40.15 68.6 1
14:21:41 2023-10-12 362758 359716 93971 91446 139368 144425 142778 139952 121770 117999 121753 123088 140970 139660 394217 426624 1245090 1233529 485314 500284 131165 117030 123523 125303 132935 131420 127130 127960 88391 89775 299197 261445 731754 743937 231937 230416 296246 299175 349290 339715 371759 371945 398680 402830 385077 430470 906577 951934 578876 481808 315726 310024 365242 363961 388020 394643 407936 415306 464693 465302 746040 777064 40.25 68.6 1
14:21:42 2023-10-12 359716 359683 95199 91605 139056 141284 143149 140859 121715 118489 121410 123258 139033 140451 396848 429792 1259370 1240645 480827 499931 131165 117381 123768 125356 133198 131420 127130 127749 88512 89677 294147 261409 738149 741727 232661 229897 297500 299896 350369 339405 372321 373585 397494 405266 385962 430800 913210 951155 567727 484724 315359 310748 364866 363961 387984 394057 410358 414056 465383 464877 740627 779276 40.25 68.6 1
14:21:43 2023-10-12 360947 359352 95265 91585 139173 141080 142388 140997 121598 118066 121668 123291 140579 140320 394217 423957 1250443 1238879 481033 501541 131741 116996 123498 125097 133231 131236 127340 128166 88544 89807 298237 259798 737216 744992 231739 230451 297081 299219 348470 341776 371759 373616 400206 404028 387777 429813 909904 956085 579208 480340 315690 309989 365124 362935 391042 399189 410500 414680 464803 466806 749756 774676 40.15 68.6 1
14:21:44 2023-10-12 363736 359793 93711 91738 139074 141714 142316 141059 121514 118427 121549 123357 139631 141486 394145 425269 1257504 1237366 479694 500674 131198 116996 123498 125474 133231 131420 127374 127960 88512 89807 296284 261445 739578 742174 231973 229218 297709 297536 350616 340779 372584 371910 397458 405301 385384 431105 916120 948395 572354 481772 315137 311038 364608 364476 390215 395854 410394 412811 465419 464877 742764 779276 40.15 68.6 1
14:21:45 2023-10-12 362985 358920 95331 91585 138984 141324 142350 141026 121598 118066 121583 123291 140774 140449 394181 423993 1248668 1236653 482501 499578 131198 117030 123531 125097 133198 131053 127164 127960 88512 89652 296284 261423 735889 742663 231739 230254 297608 300320 348715 341259 371759 373880 399275 402865 387488 430202 911731 957844 573724 482487 315582 309883 364869 362790 390933 396268 407900 414020 465350 467592 749978 777717 40.15 68.6 1
14:21:46 2023-10-12 360911 360183 95199 91585 138980 141552 142283 141059 121480 118591 121549 123357 140579 140582 393003 425002 1256129 1237117 479087 501541 131165 116996 123202 125097 133310 131053 127164 127858 88451 89529 296284 261445 738000 741539 232462 229218 297818 299473 349841 340229 372620 372728 401017 405231 385384 431105 913210 948395 572354 483245 315137 311002 364866 361925 387984 395266 410394 413433 464693 464841 745203 779276 40.15 68.6 1
14:21:47 2023-10-12 363311 358889 95261 91552 139066 140825 142754 140665 121480 118032 121380 123291 140821 140438 393627 423659 1250443 1236422 482538 501541 131198 117030 123531 125097 133198 131053 127198 127858 88544 89496 297275 259397 737277 744845 231652 230536 297320 300320 347594 341355 371614 374144 400994 405966 387632 429630 907862 955446 572354 480109 315437 309883 365124 362899 391042 395301 412362 413909 464693 466293 748803 774787 40.15 68.6 1
14:21:48 2023-10-12 363062 359388 95297 91711 138980 141637 142350 140968 121480 118393 121380 123324 140774 140587 393003 427816 1255678 1235321 478748 500320 131198 116916 123531 125441 133428 131053 127164 127872 88512 89496 296284 261445 739100 742700 231973 229897 297919 299473 349805 340779 372883 371945 397458 405301 385420 431105 912562 948431 577486 481772 314658 311038 364608 364476 388020 395301 410394 412518 467955 466454 745295 779201 40.15 68.6 1
14:21:49 2023-10-12 360767 359824 93647 91642 139074 141452 142249 140959 121850 118393 121549 123206 140544 140506 396530 423993 1260598 1249970 479280 498547 131914 116801 123565 124977 133231 131053 127340 127572 88544 89529 299197 260200 736570 737767 231937 229578 297320 299719 348751 342570 369524 371945 396312 405266 387740 427848 913210 961657 577486 484551 315137 311729 364608 363448 392149 394127 410066 412811 462633 468009 739656 778169 40.15 68.6 1
14:21:50 2023-10-12 360943 359972 95331 91745 138950 141290 142350 141026 121396 118393 121380 123324 140544 140702 393591 424603 1254347 1237117 478408 499993 131198 116996 123598 125097 133231 133144 127164 127906 88512 89713 296284 261445 738850 742174 232498 229578 296865 299296 350333 340504 372620 371945 397494 405266 385384 431105 911915 950057 572354 485092 316640 311332 365087 364992 387876 396943 412553 413542 465930 465531 740261 777112 40.15 68.6 1
14:21:51 2023-10-12 360875 359967 93711 91765 139169 141519 142350 141026 121514 118066 121476 123192 140774 140484 394181 424029 1258948 1249970 479804 498801 131956 117030 124106 125097 133448 131420 127585 127749 88544 89529 298237 260236 741835 740783 231973 229254 297955 297500 349278 341452 369524 372728 399871 405266 387740 427848 914331 961657 580266 482903 315654 311729 364093 363157 392426 394678 410394 412774 465350 469035 740591 778722 40.15 68.6 1
14:21:52 2023-10-12 363021 359355 95195 91585 138756 141290 141924 141059 121480 118427 121380 123324 140544 140582 393003 424607 1254347 1236237 479087 499578 131198 116801 123202 125097 133670 131053 127340 127572 88512 89529 296284 261445 738679 742883 232009 229736 297811 299002 350364 342968 372665 374939 400436 405160 385819 430959 913099 952231 574753 481772 315137 310646 364866 364613 389961 395854 410358 412811 466119 464877 744564 779276 40.15 68.6 1
14:21:53 2023-10-12 360911 360255 95331 91585 139072 141516 142350 140798 121547 118066 121345 123291 140740 140351 393591 423993 1258948 1248446 483225 499578 131956 116916 123565 125010 133106 131053 127374 127872 88512 89529 299197 260638 737650 738095 233060 230451 295021 298721 349278 341776 369560 374181 398680 403464 386542 428187 910623 960297 569612 485842 315173 309590 364373 363961 391319 394714 410394 415306 463318 467643 739904 777717 40.15 68.6 1
14:21:54 2023-10-12 363365 359433 95461 91486 139430 140801 142727 140732 121883 118292 121580 123225 140778 140120 394217 425477 1245090 1237117 485293 499542 131165 117030 123033 125308 133248 131420 127164 127872 88391 89807 296284 261445 733081 742883 231775 230451 296872 300563 348751 339393 372321 371910 398680 402830 386270 430459 907738 954025 580266 481092 315690 310024 364885 362645 389940 395266 407900 415270 462993 464877 749335 774824 40.15 68.6 1
14:21:55 2023-10-12 358669 360259 95360 91585 139178 144430 142581 141026 121631 118066 121975 123121 140774 140120 394181 424029 1257914 1249695 482464 499542 131774 117030 123565 125097 133654 131053 127340 127783 88512 89529 302568 260602 740453 737573 233424 229897 296663 300175 349278 341776 369560 374217 398680 403711 387159 428489 908993 960297 580266 486641 316640 310500 367160 363780 392426 396385 410285 415196 466669 467135 740190 774602 40.15 68.6 1
14:21:56 2023-10-12 362702 358925 95261 91585 139173 141452 142710 140798 121480 118032 121464 123291 140774 140211 395171 423973 1245127 1235358 485293 499542 131744 117030 123531 125303 133231 131328 127374 127872 88657 89529 299197 261445 736688 742663 231937 230451 297689 298721 348715 340743 372321 371874 398680 405251 386614 430800 906651 953315 572354 481128 315726 310024 364338 362935 390215 395301 405606 414998 462633 464877 746422 774824 40.15 68.6 1
14:21:57 2023-10-12 358669 360508 95303 91585 139169 144465 142581 141026 121514 118032 121380 123206 140774 140351 393952 424066 1257914 1249970 481779 500357 131198 116835 123598 125097 133315 131594 127374 127749 88758 89529 296284 260638 741896 735093 233224 229932 296246 298930 349278 341524 369344 376802 401497 404264 387015 428041 909794 958720 577486 486025 314514 310024 364338 363961 391319 393472 410139 415233 463283 466914 740088 774860 40.15 68.6 1
14:21:58 2023-10-12 363218 359104 95204 91585 139169 144364 142581 140605 121547 118066 121380 123291 140579 140351 394217 425318 1245090 1235358 484408 499931 131132 116996 123033 125130 133294 131053 127164 127994 88451 89496 299197 261409 735730 743937 231775 230648 297081 299175 348751 339429 371796 371945 399275 402549 386542 430459 909067 953351 578876 481431 315726 309807 364921 362645 388020 395266 407936 415270 462633 464877 746952 777064 40.15 68.6 1
14:21:59 2023-10-12 358130 359388 95269 91552 139256 144504 142754 140435 121514 118032 121414 123121 140821 140203 393904 424066 1254347 1249080 482501 498837 131741 116835 123498 125130 132831 131053 127164 127722 88536 89578 296284 260789 739178 737889 232953 230309 296103 301170 349099 340313 369416 374181 398716 402865 386270 430790 912784 959581 569612 486208 315395 309555 366677 363743 391319 395270 409814 416635 463354 467278 742195 774860 40.15 68.6 1
14:22:00 2023-10-12 360911 358889 95364 91426 139459 144513 142951 139753 121547 117951 121753 122952 140813 139769 393591 426499 1245090 1233603 485314 499578 131132 117030 123033 125163 132797 133364 127042 127872 88604 89529 296284 261445 736392 744574 231775 230290 296246 299175 348751 339715 371759 371910 398680 402606 385384 429850 903978 951934 570983 481808 315690 310024 367717 364330 387731 396907 407828 416450 467330 464734 745893 774639 40.15 68.6 1
14:22:01 2023-10-12 359312 358999 93582 91552 138791 141159 142350 141026 119782 118354 121241 123291 140544 140351 393627 426735 1257803 1239762 479804 499578 131099 116916 123033 125130 132831 131053 127164 127749 88451 89496 299197 261409 738323 741832 232661 229254 296412 299473 349841 338370 372321 373061 397458 404699 385420 430495 913030 949810 576096 484724 314694 310530 364866 364330 388020 394092 410467 414056 464729 464841 739215 778722 40.15 68.6 1
14:22:02 2023-10-12 360911 359143 95299 91618 139173 144329 142300 140347 121514 118066 121414 123324 140774 140582 394217 425526 1245127 1236237 485293 499578 131198 117030 123465 125336 132797 133329 127374 127872 88391 89529 299197 261445 738226 743937 231973 230487 297081 300729 348506 340456 372357 371910 402423 405572 387179 430507 909113 955882 580266 480946 315582 309918 366677 364171 390215 395854 407936 415270 462633 465750 746569 774824 40.15 68.6 1
14:22:03 2023-10-12 360587 359719 95229 91642 138873 141629 142350 141026 121598 118066 121414 123291 140579 140386 393038 424638 1254347 1238879 479804 498873 131774 116949 123531 125130 133198 131053 127462 127783 88391 89529 299197 261445 734193 741539 231973 229254 297822 299473 349841 341571 372883 371910 397494 405337 385420 431142 910623 948431 580266 482450 315173 311474 364608 362503 390215 396166 410394 413470 467220 464912 745203 779526 40.15 68.6 1
14:22:04 2023-10-12 363026 360259 95299 91618 138980 141400 142252 140832 121547 118393 121414 123324 140676 140351 393627 423695 1249797 1237117 482538 499967 131832 116949 123835 124719 133310 131053 127408 127572 88544 89496 298237 261051 757978 742407 232049 230506 297818 301170 348608 340600 372439 374144 399413 405680 387159 430495 907972 954735 572354 482376 315690 310024 363282 362935 390215 396943 407900 414975 462668 465930 749446 774860 40.15 68.6 1
14:22:05 2023-10-12 361672 359649 95233 91618 138975 141290 142350 141026 121514 118427 121583 123357 140579 140582 393627 424713 1254347 1238879 479087 500357 131198 117030 123202 125097 133294 131053 127164 127749 88451 89529 296284 261445 737455 740490 232697 229932 297612 300108 350863 339906 372620 373061 397494 405301 386270 431179 913210 949810 577486 484724 315395 310211 364866 364650 388020 396907 410175 413799 466266 464734 744044 779238 40.15 68.6 1
14:22:06 2023-10-12 358598 359251 93711 91675 139108 141580 142581 140896 121547 118100 121414 123192 139033 140900 393904 424066 1257914 1251309 481132 498873 131741 116835 123598 125130 133302 133144 127198 127749 88544 89529 298237 260455 740933 736168 233424 229967 296776 298721 349559 341812 369560 373919 398086 402865 387159 427884 910623 960977 577486 485878 314694 310095 364373 363961 391319 393782 410431 415270 463318 467679 739043 776512 40.15 68.6 1
14:22:07 2023-10-12 360331 358929 95199 91585 139062 140922 142655 140762 121430 118066 121042 123324 140617 140460 393591 424638 1254347 1238879 479804 499542 131198 116949 123202 125097 133231 131053 127164 127572 88725 89496 297275 261041 738327 741832 232534 229254 297081 300005 349877 339476 372357 373061 398086 405041 387836 430166 914165 952083 570983 484577 315029 310642 365087 364992 387804 396664 410248 413726 465419 464877 741141 776805 40.15 68.6 1
14:22:08 2023-10-12 360070 358566 95265 91426 139264 144487 142754 140435 121514 118066 121583 123121 140813 140216 393940 424066 1254347 1248192 483913 500320 131774 117030 123598 125010 133231 131053 127198 127606 88512 89529 297275 260638 739053 737573 232733 230290 296246 301280 349559 340456 369596 374217 399591 402865 386270 428526 910435 960297 569612 486208 315654 309590 364409 363743 391319 394714 409199 415306 463389 466986 738425 774860 40.15 68.6 1
14:22:09 2023-10-12 358705 358526 95261 91585 138980 140801 142384 141059 121547 118100 121414 123291 140579 140155 393038 426200 1254347 1238879 479804 499967 131454 117030 123202 125097 133227 131411 127198 127783 88484 89561 296284 261445 749644 742093 232774 230203 297356 300672 350508 341268 371651 374074 401286 405125 384087 430312 913210 951155 584170 486208 316452 312403 363246 364577 390215 393507 409814 414240 468655 465602 738193 778722 40.15 68.6 1
14:22:10 2023-10-12 358130 358929 95237 91522 139178 141123 142581 140605 121547 118066 121583 123121 140774 140120 393663 424066 1254347 1246416 484602 498837 131454 116835 123432 125130 133252 131053 127198 127783 88758 89529 299197 261041 739350 737573 232009 230684 296246 298721 349559 340815 369596 374217 399907 403464 386270 428526 909296 960998 577486 484395 315690 309086 364409 363961 391319 394714 407973 416340 467293 467392 742010 776953 40.15 68.6 1
14:22:11 2023-10-12 359210 358952 95303 91618 138975 141159 142384 141026 121514 118066 121414 123324 140774 140386 393627 426570 1257021 1238320 481584 500710 131198 117185 124006 125308 133465 131280 127326 127858 88693 89709 296284 261301 747158 743937 232881 229897 297500 299219 350652 340229 373192 373919 398016 406177 386234 431142 914089 951118 572354 483281 315137 311002 365124 364734 387984 394678 410394 414020 464729 464805 742202 779276 40.15 68.6 1
14:22:12 2023-10-12 359523 358459 95297 91519 139178 141093 142350 140798 121682 118393 121549 123291 140774 140316 393868 424029 1257914 1249970 481058 499894 131832 116882 124073 125097 133453 131053 127428 127538 88698 89496 302568 260200 741058 738058 233224 229897 296663 300563 349278 341776 369560 374146 398016 402865 386542 428489 911694 962005 572354 486604 316640 310606 366677 363598 392426 396943 410248 415122 466632 468302 741668 776475 40.15 68.6 1
14:22:13 2023-10-12 360911 360259 93716 91585 138984 141029 142350 140896 121598 118470 121476 123291 140740 140316 393868 426465 1245090 1236200 483876 499542 131198 116996 123498 125097 133072 131053 127340 127837 88725 89496 296284 260602 735946 742627 231902 230613 297081 298721 348435 340743 371759 371910 399240 403769 387123 430422 907936 951970 572354 481055 315690 309989 364338 363448 390215 395819 407936 415270 462633 465894 747210 774824 40.15 68.6 1
14:22:14 2023-10-12 362686 359688 95199 91552 138869 140992 142754 140665 121480 118032 121380 123324 140630 140554 393952 423993 1258019 1249080 478372 498837 131956 116916 123954 125063 133415 131053 127551 127749 88758 89496 298237 260236 741901 741832 233025 229183 297565 301097 348991 342005 369344 375736 400719 404865 387596 428307 912415 961511 570983 484271 314401 311474 363282 362645 392426 394919 411011 414681 462957 468009 740265 777064 40.15 68.6 1
14:22:15 2023-10-12 360902 358853 95232 91745 139066 140992 142754 140665 121564 118311 121975 123291 140813 140199 393868 423957 1250443 1238605 482195 498837 131832 116801 123531 125097 133654 131053 127164 127749 88512 89496 296284 259397 749190 744464 231937 230613 296412 299175 348751 340743 372321 371910 399555 402865 387123 431105 906339 953315 572354 481055 315690 310060 364338 363448 390215 395854 407936 415270 462633 464841 750002 777717 40.15 68.6 1
14:22:16 2023-10-12 360902 359430 95335 91581 139163 140728 142754 141593 121682 118032 121345 123206 140630 140194 393591 424029 1259703 1250415 481742 499542 131741 116916 123802 125097 133465 131397 127313 127722 88690 89644 296284 260530 739849 740112 233245 230274 296103 301170 349206 341740 369560 374181 398680 405858 386979 428453 910586 961387 578876 487096 314658 310095 364338 363961 391662 394057 410431 415270 463318 467928 739563 776791 40.15 68.6 1
14:22:17 2023-10-12 360907 358889 95195 91552 139264 140631 142754 140472 121514 118032 121380 123173 140333 140386 393904 424905 1245090 1236237 485293 499894 131198 116996 123117 125303 133106 131053 127130 127872 88451 89899 296284 261409 735205 745102 231937 230451 297081 298930 347701 340743 372321 371874 399240 402830 386578 430459 907256 951970 578876 481092 315437 310464 366900 363193 390106 396303 407791 415196 465972 467052 746952 776290 40.15 68.6 1
14:22:18 2023-10-12 358634 358849 95360 91585 139173 141193 142384 140765 121514 118032 121583 123206 140970 140120 396811 423777 1259370 1249896 482353 499396 131889 117172 124073 125255 133499 131350 127340 127837 88512 89681 299197 260638 740099 739845 233188 230254 296246 298930 348991 341488 369596 374181 398680 403429 386578 428526 910586 960297 577486 486898 316227 310024 364373 363961 391872 393472 410431 415306 463318 469110 740088 774824 40.15 68.6 1
14:22:19 2023-10-12 360907 358605 93725 91552 139178 144329 142547 140832 121514 118032 121380 123088 140774 140351 393591 424607 1245054 1237117 485293 499931 131198 117030 123117 125097 132797 131328 127130 127872 88512 89746 296284 261005 742606 744193 231937 230613 295924 299139 348470 340456 375063 375131 402386 405966 386434 430312 909141 956289 572354 483174 315545 312034 364885 363448 390498 395301 410792 416598 465350 465531 744652 774824 40.15 68.6 1
14:22:20 2023-10-12 361672 360767 95269 91618 139140 141119 142761 140879 121514 118311 121380 123324 140642 140120 393038 424936 1254347 1239762 479124 499578 131741 116916 123835 125097 133198 131053 127164 127749 88544 89866 299197 261445 737028 742883 232697 229932 296830 300320 350333 339679 372883 373883 398086 405266 386270 431105 913210 950446 577486 485410 316640 310748 365124 364476 387984 394092 410431 414056 464693 465250 738170 778722 40.15 68.6 1
14:22:21 2023-10-12 360871 358925 95364 91489 139178 144461 142191 140175 121598 118311 121380 123291 140774 140129 393904 425238 1245090 1233566 485293 498837 131165 117402 123465 125509 133106 133422 127164 128145 88657 89973 296284 261193 735816 744992 231830 230506 297045 301321 348572 339978 372139 371874 398680 402795 387202 430459 908776 955205 572354 481092 315690 310024 366937 363448 390215 395266 407936 415306 462957 464841 747173 774824 40.15 68.6 1
14:22:22 2023-10-12 359210 359752 95195 91552 138984 140995 141756 140798 121514 118032 121380 123324 140579 140449 393003 426465 1254310 1238287 479768 501028 131741 116916 123202 125303 133198 131459 127374 127872 88451 89713 296284 261409 739100 742883 232697 230254 297500 299219 350616 340193 372620 373919 398645 405266 385113 431105 913210 950885 572354 486172 315618 311002 365087 364882 391281 396871 410139 413909 465275 465099 742158 778928 40.15 68.6 1
14:22:23 2023-10-12 361245 358925 93725 91585 139178 144496 142581 140311 121480 118066 121549 123291 140544 140085 394217 425238 1246416 1239453 481973 498547 131889 116929 123802 125169 133578 131529 127293 127824 88601 89677 296284 259798 752156 742393 231490 230365 297189 299139 348715 340193 371506 374829 399591 402830 386270 430459 906614 953757 578876 481808 315690 310024 365177 363704 390774 395301 407936 415270 463318 464877 747321 774824 40.15 68.6 1
14:22:24 2023-10-12 358669 359712 95199 91552 138975 141290 142643 141026 121514 118066 121380 123291 140579 140120 393038 426465 1254347 1238879 479804 498837 131165 116640 123287 125097 132927 131053 127130 127749 88419 89648 296284 261409 738125 738289 232661 229932 297189 299896 350333 339679 371796 373883 401177 405966 387138 430166 912415 951009 577486 485300 317091 310824 365087 364992 387984 393472 410104 414056 466145 465978 741141 778722 40.15 68.6 1
14:22:25 2023-10-12 358094 358889 95229 91609 139229 144461 142384 140571 121547 118032 121753 123113 140774 140120 393591 424066 1254310 1245458 483913 498837 131165 116835 123565 125097 133310 131245 127164 127538 88451 89496 299197 260602 738850 737852 232661 230451 296354 298721 349523 341295 369560 374181 399871 402830 386234 427884 907972 962005 574707 486208 315654 309086 364373 363961 391319 394714 408549 415306 463389 467314 740093 777163 40.15 68.6 1
14:22:26 2023-10-12 359788 359388 95204 91585 138870 140800 141756 140773 121312 118311 121380 123121 140676 140552 393038 423973 1254347 1238879 480896 499931 132088 116949 123498 125130 133214 131053 127790 127783 88577 89529 300424 261229 737401 742663 232774 230113 297709 300320 349697 339572 372738 376384 401286 405125 385962 431142 911915 950482 577486 486172 315582 310966 365124 361925 387984 394901 410431 414056 465419 464877 738425 778722 40.15 68.6 1
14:22:27 2023-10-12 358634 358889 95360 91585 139178 144496 142350 140832 121514 118032 121549 123291 140579 140120 393038 424066 1257021 1248192 482121 499578 131198 116916 123565 125097 133214 131053 127164 127783 88512 89529 295177 260419 740808 738058 233424 230290 296872 298930 349278 341259 369560 374181 398645 403429 386578 428526 909260 960297 577486 486208 314658 312034 364629 363961 391319 395647 410175 415970 464876 467392 739978 774676 40.15 68.6 1
14:22:28 2023-10-12 360331 358889 95299 91618 138984 141324 142350 141059 121547 118427 121380 123324 140774 140582 393038 424008 1257021 1237117 479716 500029 131856 117185 124612 125289 133315 131420 127326 127858 88662 89709 300424 261265 739225 742883 232861 229897 296621 299896 350611 340468 372847 373061 398051 405301 386326 430849 912562 948431 578876 483281 315173 311002 365124 362468 388020 395266 410431 414056 465419 464514 739215 779276 40.15 68.6 1
14:22:29 2023-10-12 359246 358961 95335 91711 139077 141290 142384 140798 121598 118066 121583 123291 140676 140120 393627 424029 1257914 1244869 484248 499578 131454 116949 123835 125097 133239 131053 127790 127783 88544 89529 297498 261005 737775 738095 232733 230648 296246 298930 349805 341812 369596 377336 399871 403746 386850 428271 911731 962005 570983 486062 315509 309918 365362 364734 392426 396678 410212 416155 464367 467679 741409 777163 40.15 68.6 1
14:22:30 2023-10-12 359495 358889 95195 91552 138984 141290 142252 141018 119782 118354 121307 123192 139123 140211 395724 427671 1256683 1239650 479657 499396 131165 116996 123446 125097 133198 131236 127313 127756 88512 89496 299197 261445 738975 742093 232687 229932 296830 300108 350899 339715 372357 373621 398086 405266 385384 430800 913104 951155 569098 485484 315654 311002 363282 362722 390215 394127 410431 414681 465782 465566 738170 778722 40.15 68.6 1
14:22:31 2023-10-12 359862 359721 95299 91585 139077 141126 142384 140798 119862 118066 121583 123324 140774 140351 393904 424066 1257641 1248192 482501 500320 131956 116916 123868 125303 133231 131053 127374 127749 88544 89529 298237 261180 739849 738095 233173 230365 295744 303454 349446 341668 369488 374899 401570 405966 387287 430529 911915 960297 577486 486898 314694 310500 367560 363961 391872 393507 410467 415306 466229 468805 738082 777064 40.15 68.6 1
14:22:32 2023-10-12 362702 358889 95199 91585 138980 141290 141924 140832 121514 118032 121414 123291 140579 140120 393038 424008 1245127 1235358 484602 500832 131165 117030 123531 125216 132831 131053 127164 127927 88512 89684 299197 261005 736076 744464 231973 231140 297081 300563 348715 340779 372584 371910 402423 402865 387777 430800 907972 954025 571414 480413 315690 310060 364338 363448 390215 395889 408570 414975 465204 465971 746952 778272 40.15 68.6 1
14:22:33 2023-10-12 359752 359752 95299 91552 139077 141193 142384 140929 121514 118066 121414 123324 140579 140155 393038 424029 1257914 1249080 479620 500796 131198 116829 124039 125308 133465 131280 127238 127824 88480 89677 302568 260458 737201 739987 233045 229755 296663 300175 349278 341535 369344 376802 401191 403393 387159 428526 910144 955593 572354 486208 314658 310095 364373 363704 391872 394092 410431 415270 462993 468033 737990 774824 40.15 68.6 1
14:22:34 2023-10-12 360875 358889 95331 91552 138980 144562 142350 140929 121514 118100 121380 123291 140579 140120 393627 426465 1246416 1237117 482195 498837 131956 116916 123802 125275 133323 131053 127374 127606 88512 89496 298237 259068 740578 741051 231937 230648 297081 298930 347737 340743 371796 371910 399275 402900 387777 430495 907972 957844 572354 483174 315473 310860 366158 363632 390694 396338 408404 415122 466338 466078 746952 774860 40.15 68.6 1
14:22:35 2023-10-12 360875 359352 95170 91585 138877 141085 142655 141593 121480 118427 121008 123192 138909 140848 395650 423849 1265088 1246305 477510 500102 131922 116896 124006 125502 133415 131053 127462 127572 88544 89734 297651 261051 748108 740783 231973 229218 297919 300320 348787 342329 369560 372467 397458 404664 387740 428526 911269 960977 570983 482940 314694 311983 365124 363448 392426 394989 411339 414093 462993 467356 739563 777064 40.15 68.6 1
14:22:36 2023-10-12 362989 358925 95199 91585 139071 140825 142754 140665 121547 118066 121414 123206 140617 140274 393038 423361 1248875 1237117 481816 498510 131865 116868 123598 125097 133235 131053 127374 127572 88544 89496 298237 259033 740133 742993 231576 230294 297081 300211 348501 342523 371506 373880 399729 405160 387668 429667 909141 958597 573724 482107 315762 311593 363282 362935 392317 396338 405606 414681 463782 468374 749793 775503 40.15 68.6 1
14:22:37 2023-10-12 363798 359384 95166 91745 138791 141190 141924 141654 121514 118461 121008 123390 140774 140814 393038 424864 1254347 1233566 478408 500357 131774 116868 123664 125130 133231 131503 127198 127872 88512 89529 299197 261445 739156 742673 232009 229254 297955 299473 350616 340421 372357 373880 397494 405301 385998 430800 911731 947725 573724 477674 315395 311038 364608 364882 390766 396479 410394 412884 465419 465602 746643 779090 40.15 68.6 1
14:22:38 2023-10-12 360983 358598 95294 91556 138984 144399 142384 141026 121514 118427 121414 123206 140544 140155 393627 423659 1247107 1237117 482195 498873 131198 116674 123598 125216 133800 131245 127347 127722 88690 89767 296284 259290 737938 744464 231795 230471 296477 300320 348328 340456 371796 371389 398716 405966 387668 429777 909067 954699 572354 482487 315618 310060 362992 362645 391042 396479 407936 414681 461948 466293 746878 774824 40.15 68.6 1
14:22:39 2023-10-12 362186 359466 95195 91740 138791 141115 141907 140762 121480 118427 121380 123357 140579 140484 393003 427212 1254347 1236237 478784 500710 131198 116835 123531 125097 133231 131053 127198 127872 88758 89746 299197 261482 739100 742883 232534 229932 297284 299896 350899 340815 372920 372728 397494 406248 385998 431142 911915 948395 572354 481808 317091 311261 365087 364919 390106 396338 410285 413286 465275 464734 745467 779201 40.15 68.6 1
14:22:40 2023-10-12 360947 359716 95233 91585 139085 141115 142464 140665 121514 118032 121414 123291 140579 140351 396567 423741 1250045 1238805 482427 499433 131922 116929 124073 125169 133566 131258 127625 127538 88758 89496 302568 259033 741954 742517 231739 230416 297081 299926 347737 341668 372620 371910 399871 404404 387813 430495 907972 954735 579208 477674 315726 310060 363282 362935 390215 395889 407936 414681 462597 465930 748803 774860 40.15 68.6 1
14:22:41 2023-10-12 360911 358022 95134 91585 138967 141290 142350 141059 121514 118427 121042 123324 140481 140386 392727 424008 1254347 1236237 478784 499578 131198 116835 123598 125130 133198 133271 127164 127994 88512 89561 296284 261445 738429 742357 232733 229932 297745 299219 350369 339393 372665 375736 400930 408263 386162 431032 913643 948285 572354 483135 316640 311332 365124 364258 388020 394989 410431 413799 466074 464841 742764 778169 40.15 68.6 1
14:22:42 2023-10-12 360875 358383 93711 91638 139427 140962 142744 140408 121749 117965 121836 123225 141063 140078 394073 428578 1244171 1235963 484518 499287 131856 117030 123465 125336 133251 133329 127198 127858 88755 89561 296284 261409 737137 741612 231973 230684 297194 299210 349278 340264 372393 371945 399275 402865 386306 431142 906614 951970 578876 481844 315726 310060 364956 363448 389940 395301 407973 413107 463318 465894 748562 777064 40.15 68.6 1
14:22:43 2023-10-12 359246 358925 95299 91618 138980 141193 142384 141059 121547 118427 121414 123324 140481 140386 393952 424722 1254347 1239762 479804 498873 132174 117030 123954 125130 133323 131228 127374 127817 88714 89611 296284 261229 735982 742883 232590 229594 297653 300461 350719 340528 372774 373026 397458 408263 385420 431142 914259 947688 576096 483245 315173 311038 365087 363047 388020 395301 410431 413822 465419 465566 742202 778722 40.15 68.6 1
14:22:44 2023-10-12 360360 358961 95294 91585 139071 140728 142754 140339 121547 118066 121414 123324 140626 140234 393627 424029 1257914 1248210 484602 499967 131198 116835 123631 124752 133545 131053 127374 127694 88577 89529 297498 260674 739475 735056 233096 230684 296358 298965 349805 341812 369632 374253 399907 404063 386614 428562 911083 960297 577486 486208 315690 309590 364921 364075 392040 395683 409523 416450 464586 467536 742195 776364 40.15 68.6 1
14:22:45 2023-10-12 360621 358314 95204 91622 138975 141324 142350 141059 121547 118427 121583 123357 140579 140617 393627 424043 1257541 1240131 479546 500029 132179 116963 124073 125289 133583 131420 127449 127824 88722 89709 298461 261445 739406 742883 233060 230042 297356 299642 350544 339322 372883 373026 400857 405301 386506 431142 914331 950446 578876 483281 315359 311439 365124 364773 388020 395266 410431 414020 465710 464841 743817 778722 40.15 68.6 1
14:22:46 2023-10-12 360288 358885 95297 91552 139081 141257 142350 141026 121682 118032 121549 123291 140740 140085 392967 423361 1257914 1249970 479694 498801 132179 116996 123802 125097 133411 131053 127428 127749 88758 89529 298237 260602 737775 738617 233388 229897 296872 299139 349242 341740 369524 374181 401460 405664 387452 428271 910439 960151 577486 486025 316190 310824 366937 364403 392390 394057 410431 415270 463283 468050 741257 776438 40.15 68.6 1
14:22:47 2023-10-12 360295 358858 95297 91775 139586 141681 142412 141349 119782 118470 121410 123225 140994 140309 396576 427634 1258474 1238730 479768 499931 132083 117030 123954 125308 134355 131420 127517 127960 88779 89807 296284 261229 753453 742883 232697 229897 296982 300108 350863 339715 372847 373585 398330 407424 386542 431105 911619 951155 577486 485447 315359 311002 365124 364992 390215 395231 410431 414056 465746 464877 738170 778722 40.15 68.6 1
14:22:48 2023-10-12 360134 358853 95265 91548 139178 141257 142581 141026 121598 118032 121583 123291 140642 140085 393003 423957 1257021 1248192 482464 500284 131741 116801 123432 125097 133198 131053 127340 127749 88391 89496 299197 261982 739178 739466 233137 230471 295780 301170 349380 340828 369416 376802 401570 405966 386506 428526 911694 960297 569612 486025 315323 309989 364885 363743 391872 395791 410394 416192 463318 467643 741765 777064 40.15 68.6 1
14:22:49 2023-10-12 360835 358853 95364 91456 139469 144390 142812 140085 121682 118032 121634 123088 140774 139695 393640 425866 1245054 1233492 484445 498837 131132 116916 123117 125303 132797 131328 127164 127960 88725 89496 296284 261373 735779 742883 231937 230254 296816 300812 349242 340193 371759 371910 399275 404369 385384 430459 903658 951934 572354 481808 315726 310060 365433 363961 390215 395266 410792 416857 467587 465607 746989 776879 40.15 68.6 1
14:22:50 2023-10-12 358634 358889 95327 91519 138980 140734 142350 140832 121682 118032 121380 123291 140740 140085 393917 424029 1257914 1249080 481742 498547 131827 117152 124006 125169 133671 131258 127449 127735 88725 89800 296284 260275 739849 736095 233388 230451 296663 299139 349518 342149 369524 374181 398645 404369 386578 428271 910586 960297 577486 487243 315359 310060 364921 363961 391872 393472 410394 416192 463354 467643 740088 774824 40.15 68.6 1
14:22:51 2023-10-12 360871 358562 95458 91585 139178 144461 142812 140571 121598 118066 121549 123291 140774 140120 393003 424962 1243251 1233529 485293 499542 131132 116916 123117 125183 133294 131420 127164 127872 88512 89713 296284 261409 733205 743937 231973 230613 297081 299175 348751 339357 372584 371910 399555 402830 386542 430812 910106 955735 572354 482487 315582 310606 367197 363561 390070 396943 408656 416487 465350 465531 749335 777064 40.15 68.6 1
14:22:52 2023-10-12 358094 358566 95335 91515 139264 140825 142754 140339 119782 118354 121510 123159 139212 140383 396005 423921 1257578 1247741 482316 498619 131922 116882 123531 125097 133164 131053 127489 127735 88512 89496 296284 260602 739053 740616 233245 230613 296246 300958 349769 341980 369560 374217 399836 403429 386542 428526 910623 960260 570983 486898 315654 310024 364921 364207 391595 392888 409778 415306 463354 467607 740088 775019 40.15 68.6 1
14:22:53 2023-10-12 360835 358349 95534 91397 139459 140746 143149 139753 121716 118032 121753 122886 140813 139673 393627 426504 1243288 1231740 485278 499726 131198 116916 123202 125097 133039 131053 127340 127872 88512 89496 296284 260602 738309 742883 231723 230365 296578 301134 348465 340636 372439 374144 399449 405966 387560 430922 909141 951934 580266 482487 315726 311593 366640 363704 390215 395301 407900 415270 464224 465566 745709 774324 40.15 68.6 1
14:22:54 2023-10-12 359879 358714 95498 91453 139126 141115 142694 140897 121883 117898 121514 123258 140579 140120 393917 423777 1256984 1248192 483569 499542 131865 116929 123631 125063 133164 131053 127340 127749 88758 89529 298237 260602 740307 737537 233025 230451 295472 298895 349523 341499 369560 374181 399555 403804 386542 428489 910586 961657 577486 486208 315654 309555 364885 364476 391872 396007 409741 415306 463354 467643 740181 774824 40.15 68.6 1
14:22:55 2023-10-12 362686 357986 95430 90984 139376 144189 142858 143481 121716 117802 121668 122886 140774 139528 393591 426200 1245090 1233529 485695 499542 131132 117030 123498 125342 133030 131463 127191 127858 88447 89832 296284 261301 744114 742627 231795 230471 296246 301061 349523 338370 371759 375131 402138 405395 384806 429850 907701 955205 572354 481808 317543 310060 365469 364258 390215 395266 407936 416635 465383 464877 746606 776475 40.15 68.6 1
14:22:56 2023-10-12 358665 358885 95137 91552 138756 140801 142350 140929 121480 118066 121345 123258 140774 140085 392739 427134 1254310 1239762 481169 500284 131099 117030 122948 125303 132764 131420 126954 127960 88571 89775 296284 261189 744338 738325 232697 229897 297556 299896 350580 339679 371796 373621 398086 406213 384806 430459 910971 950021 577486 485498 317091 310718 365087 364992 387840 396385 410212 413872 466622 465387 740093 778169 40.15 68.6 1
14:22:57 2023-10-12 361929 358313 95430 91393 139363 144390 142845 139853 121716 117802 121753 123008 139130 139381 396530 430097 1246490 1236596 485256 499360 131099 116896 123531 125255 133164 131328 127164 127872 88604 89734 297275 261265 735427 743937 231937 230648 297509 300915 348715 340468 372321 371874 398680 403804 386578 430763 905658 951970 578876 481431 315690 310060 365177 363704 390215 395854 407936 416192 463283 465566 747173 774824 40.15 68.6 1
14:22:58 2023-10-12 360324 358238 95265 91585 138984 141126 142252 141059 121514 118066 121008 123324 140579 140570 393003 423973 1254347 1238879 479768 498837 131454 116801 123565 125097 133423 131053 127164 127872 88544 89529 300424 261189 740307 740783 232697 230254 297081 300423 350575 339942 372629 374074 401570 405196 385240 430959 912881 950972 574707 486135 315545 310784 363246 364258 389961 396943 410358 414644 466110 465566 739830 780611 40.15 68.6 1
14:22:59 2023-10-12 360659 360061 93971 91323 139469 140437 142744 140472 122086 117864 121819 122989 141063 139361 393003 427169 1245090 1236025 486112 498801 131190 116882 123033 125303 133214 131463 127130 127994 88451 89807 299197 261445 742188 742883 231973 230613 295021 299175 349805 340193 371759 371945 399836 402830 384806 430422 906376 953852 578876 481808 317392 309590 365177 364588 390215 395266 407936 413689 466110 465566 744087 776512 40.15 68.6 1
14:23:00 2023-10-12 360902 358353 95166 91552 138756 140801 142350 140798 121514 118066 121380 123291 140544 140120 393003 427469 1254347 1238879 479804 498837 130476 117030 122779 125303 132672 131682 126893 128145 88660 89796 299197 261121 742637 740673 232554 230077 297428 297356 350190 339405 371723 373883 398365 406213 387138 430312 911878 951155 572354 485827 315509 311002 365124 364734 388020 393472 409778 414681 467459 465531 740088 779276 40.15 68.6 1
14:23:01 2023-10-12 360695 358598 95397 91393 139178 144294 142713 140665 121631 117768 121753 122886 140872 139528 396249 428220 1245127 1232652 484664 500284 131132 117030 123033 125303 132797 131420 127130 127960 88604 89529 296284 261482 728488 740453 231937 230451 295758 298304 350863 339715 369596 371945 401102 404687 384230 429813 905258 952502 577486 481844 315690 308186 364885 363047 390766 394678 405606 413107 467495 465203 746569 777064 40.15 68.6 1
14:23:02 2023-10-12 358669 357448 95199 91552 138980 141126 142350 140798 121514 118066 121380 123121 140544 140316 393003 430706 1259370 1241903 479694 498692 131103 117124 123033 125375 132664 131385 126961 127858 88205 89807 297213 262924 726776 742093 232697 229897 297081 299896 350863 339679 369488 374181 398680 405266 383924 428526 912380 953852 576096 486172 315654 310060 365124 364882 390215 393472 409199 414093 468556 465566 740265 777112 40.15 68.6 1
14:23:03 2023-10-12 358441 357810 95265 91519 139168 144412 142900 139850 121598 117917 121668 122919 140813 139729 396530 424066 1252495 1241918 483258 498801 131856 116835 123202 125097 133198 131053 127164 127872 88451 89529 296284 260638 737028 737537 231937 231007 295959 300320 349841 341535 368896 376002 403564 405966 386018 425785 907752 962983 575749 483819 318855 309378 366677 364476 392426 392923 405569 415011 465240 469071 742727 774860 40.15 68.6 1
14:23:04 2023-10-12 359752 358858 93711 91542 138996 141452 142721 140959 121715 118292 121614 123225 141028 140141 395443 427027 1259703 1239762 479804 498837 131281 117024 123972 125269 133164 131053 127130 127837 88657 89862 298461 263070 734374 738799 231973 230451 297081 297536 351997 342570 369452 373061 399275 407685 385077 426568 911915 957511 576096 483281 317317 310024 364093 363047 392426 393507 407936 412811 466838 466591 741668 778722 40.15 68.6 1
14:23:05 2023-10-12 363495 358318 93725 91552 138984 140962 142350 140571 121480 118032 121380 123088 140481 139695 393038 426465 1250683 1240645 481409 498837 131165 116640 123117 125097 132831 131053 127164 127749 88512 89734 296284 262169 741163 741819 231434 230506 297045 300320 350436 342704 372089 374108 400433 405231 387740 427207 906614 960187 570983 477566 317543 309772 363282 364882 394096 395854 405569 414975 463318 469071 749335 776056 40.15 68.6 1
14:23:06 2023-10-12 360405 358710 93648 91865 138371 141781 141890 141059 121278 118543 121103 123834 140413 141011 391864 422729 1261665 1248192 476944 495995 131956 116640 124106 124719 133428 131053 127462 127416 88544 89496 298237 259834 754584 740623 231973 229254 297955 300320 349278 342329 369114 371945 396312 404664 387777 428187 912562 960977 577486 482903 315741 311729 364866 363448 392426 394678 411302 414056 462633 468374 739563 777064 40.15 68.6 1
14:23:07 2023-10-12 363016 358349 95199 91585 138984 141290 142428 140571 121514 118032 121583 123206 140774 140351 393003 422765 1250443 1238362 482010 498547 131823 116815 123768 124996 133532 130984 127415 127613 88722 89582 298237 258997 738961 740527 231576 230648 296369 299715 348715 342293 371759 373616 399275 405966 387813 429777 907256 954735 573724 477602 315401 310060 363246 362935 391872 396444 407936 414975 461913 465935 746841 774824 40.15 68.6 1
14:23:08 2023-10-12 363057 358889 93595 91585 138791 140959 141995 140782 121480 118427 121008 123324 140447 140351 391900 426465 1254310 1235321 478408 498837 131165 116835 123202 125130 133198 131053 127164 127872 88391 89529 296284 261445 736903 742613 231973 229254 296830 299473 350899 340815 372887 371945 397494 408263 386018 430885 912784 947579 578876 481663 316640 311551 365087 364992 390070 396338 410394 413763 465419 464912 745411 776768 40.15 68.6 1
14:23:09 2023-10-12 360587 358349 95195 91552 139077 141290 142446 141251 119782 118190 121510 123225 140832 139980 393484 422549 1250369 1235988 481058 498764 131198 116835 123565 125097 133465 131283 127340 127715 88391 89496 296839 259033 753053 742663 231973 230648 297081 300636 348751 340743 372620 371910 399591 402830 387467 430800 906614 954699 567829 481092 315726 310060 364338 362935 387695 395889 408549 415270 462993 465566 747210 777064 40.15 68.6 1
14:23:10 2023-10-12 358705 358349 95195 91585 138791 144531 142350 140798 121514 118066 121414 123291 140481 140120 392967 424066 1254310 1237117 478372 495995 131165 117206 123117 125097 132831 131328 127198 127783 88391 89578 296284 261041 737277 742093 232774 230365 296722 299111 350719 339572 372475 374039 401286 405125 385012 430459 911915 951155 572354 485878 315473 311002 365124 362468 390215 393507 410285 414975 466802 465566 741141 779276 40.15 68.6 1
14:23:11 2023-10-12 362186 358201 95557 91323 139562 140634 142744 139986 121749 117802 121753 122886 140774 139416 396285 427134 1245090 1233529 484628 500139 131132 117030 123117 125336 132797 133329 126920 127994 88358 89804 296284 261445 730062 740572 231973 230648 296354 298965 349805 339751 371759 371910 400468 403464 384806 429850 905295 946579 578876 481844 315726 309121 365469 362503 390215 395266 408585 413689 466145 465566 744368 777064 40.15 68.6 1
14:23:12 2023-10-12 358946 358349 93707 91585 138984 141159 142218 140798 121514 118066 121380 123291 140481 140120 393003 427576 1254347 1241016 479804 495670 131103 117219 123117 125722 132697 133631 126907 128282 88326 89832 296284 261157 729088 742847 233025 230416 297081 300217 350616 339465 371469 374181 398645 405266 384806 430495 914165 950885 577486 485484 315173 310784 365124 362214 389621 393507 410431 414056 466802 465947 740088 779002 40.15 68.6 1
14:23:13 2023-10-12 360875 358462 93883 91360 139264 144211 142951 143529 120251 117796 121668 122718 140834 139275 392727 426570 1245127 1234260 484285 499931 131190 117030 123117 125130 132797 133584 127042 127994 88358 89807 297275 261482 728888 743937 231937 230684 295794 298721 350899 339715 372969 371945 401067 403464 384230 429813 905331 953582 570983 481844 315690 308186 364956 363011 389730 394678 407973 413107 467166 467043 746040 777895 40.15 68.6 1
14:23:14 2023-10-12 360134 358889 95199 91552 138791 140868 142252 140798 121547 118354 121391 123192 138743 140071 395724 427738 1257803 1240570 481437 499396 131066 117205 122779 125509 132764 133399 126745 128357 88382 90081 296284 261409 731426 740783 232733 230471 296412 300108 350616 339715 369632 374181 398716 405301 384230 429813 911915 952502 576096 485827 315654 309883 363282 363047 390215 393507 409814 414093 467567 465930 738082 779276 40.15 68.6 1
14:23:15 2023-10-12 357582 358601 93711 91397 139178 144395 142614 140345 121581 118032 121583 122952 140774 139660 393627 424066 1254347 1245887 483186 498837 131198 116674 123446 125130 133198 133271 127198 127783 88423 89561 296284 260638 739225 737862 232009 231083 295465 301170 350328 341668 372438 374110 400995 405966 386979 427702 907789 963557 571927 486208 315762 309086 367197 364846 392157 395548 407973 413107 464729 467063 738170 774860 40.15 68.6 1
14:23:16 2023-10-12 360134 358746 93582 91453 139003 141519 142283 140959 121799 118258 121207 123291 140544 140351 393003 427805 1259370 1238324 480827 500320 130162 117030 123117 125342 132332 131770 126954 128063 87996 89746 296284 261337 731324 741039 232697 230290 297081 300108 350616 339715 371759 373919 398680 405266 384266 430191 912562 952759 577486 486208 315654 310095 362992 363011 390215 393782 409778 414681 467531 465566 740093 779389 40.15 68.6 1
14:23:17 2023-10-12 357866 357845 95233 91426 139081 144259 142581 140311 121547 118032 121583 122919 140579 139660 393038 423800 1253421 1242875 484257 498873 131198 116971 123498 125308 133465 131245 127225 127722 88480 89431 299197 260530 737401 737976 231830 230506 296067 298915 349523 340815 369524 373919 403564 405966 386025 426604 909978 961035 573317 485484 315762 308222 364373 363961 391319 394714 405569 415306 464693 467715 740591 774824 40.15 68.6 1
14:23:18 2023-10-12 358705 358889 95237 91618 139113 141508 142754 141169 121514 118066 121380 123121 140829 140092 393038 430706 1257021 1238879 479804 499967 131099 116949 123033 125303 132797 133364 126954 128063 87996 89840 295555 262997 737325 740368 232534 230290 297081 299296 351429 339715 369632 373656 398680 405301 383081 428526 911915 946543 571927 485827 315654 310211 363282 363847 391042 393507 409199 414093 470764 465930 740088 777112 40.15 68.6 1
14:23:19 2023-10-12 359862 357845 95364 91542 139178 144430 142384 140195 121749 118032 121668 122919 141336 139416 396249 423849 1255789 1244186 486402 498692 131132 116781 123768 125202 133131 131053 127164 127783 88544 89529 296284 261796 741896 738799 231775 231205 296246 301134 349697 341535 368412 373918 401102 404063 385455 423534 909296 963373 566870 484417 317584 310273 364082 361960 389791 392923 405533 415270 466559 469071 742764 776609 40.15 68.6 1
14:23:20 2023-10-12 360857 357810 95233 91552 138984 144531 142252 140798 121547 118032 121414 123121 140579 139695 391900 426570 1247782 1226945 482844 499967 131132 116996 123893 125130 132797 131053 127164 127906 88451 89561 297498 261554 730803 741832 231973 231403 295057 299473 351672 340492 369380 375204 401877 405160 384123 428416 907588 950300 577486 482721 318555 308151 363827 363082 391042 396943 405389 415270 467531 466293 749039 777909 40.15 68.6 1
14:23:21 2023-10-12 360974 358062 93711 91638 139035 140734 142612 140732 121833 117931 121530 123192 140867 139715 395724 426465 1252495 1239237 485181 501101 131198 116916 123598 125303 132831 131280 127347 127783 88451 89529 299677 261041 737152 738617 231810 231403 296872 300175 350405 342329 368412 372503 401102 404983 385998 425966 907972 961071 572354 482903 318106 310712 363827 362503 390957 393817 405569 415270 467330 469071 744946 777064 40.15 68.6 1
14:23:22 2023-10-12 360808 358353 95195 91585 138984 141324 142350 140798 121514 118066 121380 123121 140481 140120 391864 426240 1248668 1227818 482990 499967 131198 117030 123117 125130 132831 133329 127517 128056 88690 89829 296284 262924 738878 739820 231866 231982 297189 300320 351816 340600 369560 375929 401102 405301 384230 429521 907899 950409 578876 481808 318069 308945 363792 363847 391319 395595 405461 415270 467495 466257 751579 778722 40.15 68.6 1
14:23:23 2023-10-12 360695 358386 95293 91523 138980 140928 142350 140798 119782 118354 121514 123258 140774 139855 391864 426356 1250647 1238879 482917 498801 131165 116882 123465 125097 133294 131053 127130 127749 88419 89496 296284 261005 737152 737730 231180 230648 297194 300320 350580 342848 369192 371648 399871 404947 387740 426568 907899 959240 578876 477566 317548 311152 363246 364734 390921 395854 405533 414681 463318 469071 749446 776609 40.15 68.6 1
14:23:24 2023-10-12 364527 358853 95166 91585 138756 141684 141924 141315 121480 118311 121008 123324 140544 140449 391829 426813 1254785 1231191 478114 498655 131856 116896 123768 125289 133465 131350 127204 127701 88447 89496 292481 261409 736779 742627 231688 229971 298027 299473 351429 341776 369596 373397 398051 406509 385384 429777 909941 948431 572767 479606 315654 311662 364093 362976 391872 396479 409126 413433 468655 467314 747321 779276 40.15 68.6 1
14:23:25 2023-10-12 362960 358849 93711 91642 138980 141093 142120 140926 121480 118066 121380 123291 140544 140085 391864 421146 1248668 1236200 481169 495995 131165 116801 123498 125097 133294 131053 127164 127572 88512 89496 289833 258997 736500 742883 231937 230648 297081 300429 348470 341812 371759 374144 399871 404063 387777 430422 907899 954699 576096 477602 315726 309741 365124 363448 391319 396444 407936 414681 464401 466257 746952 774787 40.15 68.6 1
14:23:26 2023-10-12 360650 358853 95194 91687 139065 141614 142951 140859 121715 118456 121326 123258 138569 140464 395443 426356 1257578 1237080 479532 499542 131281 117185 123972 125097 133164 131053 127545 127749 88544 89677 297275 261409 738726 742883 232697 229897 297500 300217 350616 340743 372847 375965 398051 405266 386234 431142 911915 948358 570983 483245 315359 311002 365124 362722 388020 395907 410431 414020 465419 464877 742165 779276 40.15 68.6 1
14:23:27 2023-10-12 358669 360255 95335 91581 139163 140825 142754 140472 121480 118032 121464 123258 140609 140142 392691 423957 1257914 1248192 479243 498837 131198 116801 123598 125097 133269 131053 127130 127538 88512 89496 296914 261423 738148 739987 233245 230309 297009 301920 349344 341596 369452 374074 401570 403711 387159 428489 909030 962005 579208 486861 314658 310748 365141 363486 392353 394092 410431 415270 463354 467643 740088 774824 40.15 68.6 1
14:23:28 2023-10-12 361913 358714 93647 91642 139286 141781 142426 140798 121480 118066 121380 123192 139521 140281 394604 424066 1257021 1239650 479087 498801 131165 116835 123202 125063 133198 131053 127340 127749 88512 89529 299197 261216 737876 740783 232697 230254 297081 299473 349518 339679 372883 373883 398645 405266 384806 430092 912562 951155 576096 485447 316415 310748 365863 364476 388020 394057 410358 414387 466766 465935 740088 777717 40.15 68.6 1
14:23:29 2023-10-12 357555 359716 95364 91489 139291 144496 142384 140571 121598 117999 121549 123055 140544 139660 392691 424066 1254310 1247703 483690 498547 131823 116829 124073 125202 133315 130984 127204 127701 88447 89644 296284 260861 739703 736423 232661 230648 296412 301134 349733 341704 369560 374181 400433 405966 386578 428526 907936 961657 571927 485827 315654 309555 364921 363961 391872 395270 408549 415306 464693 467643 741141 774787 40.15 68.6 1
14:23:30 2023-10-12 359451 358282 95228 91552 138984 140834 142710 140798 121480 118393 121380 123206 140579 140120 392727 427769 1254347 1239762 480790 500052 130886 117030 122863 125509 132731 133550 126920 128591 88238 89775 296284 261229 741654 741832 233224 230290 297290 299678 350616 339679 372584 374181 399609 405301 384806 430800 912562 951155 572354 486172 315654 310784 365124 364476 390215 394092 410394 414056 466110 466600 740088 779276 40.15 68.6 1
14:23:31 2023-10-12 359587 358342 95327 91456 139395 144360 142547 141009 119782 118156 121510 123159 141028 139852 395724 423921 1257578 1247741 484491 498801 131922 116801 123683 125097 133231 131463 127523 127715 88512 89529 296284 262015 738624 738095 232661 230648 296246 300138 348955 341776 369596 374217 400750 404028 386542 428489 909260 962338 572354 486208 315690 309555 367160 364476 391872 395270 407973 416192 464367 466663 741141 774824 40.15 68.6 1
14:23:32 2023-10-12 360097 358306 95199 91552 138756 141093 142384 140665 121514 118032 121380 123258 140544 140120 391864 427572 1254347 1239762 480486 498801 129898 117030 122863 125543 132731 133422 126711 127994 87964 89807 296284 261337 729497 740783 232697 230416 297500 300108 350616 338334 371796 374181 398645 405266 384194 429813 913030 951155 577486 485791 315618 310060 365124 364846 390215 393507 410068 413762 469986 465280 741482 780347 40.15 68.6 1
14:23:33 2023-10-12 359619 358170 95490 91424 139199 141090 143149 140339 121850 117999 121583 123088 140630 139716 396576 423813 1254273 1244607 483149 498801 132290 116929 123802 125097 133231 131053 127340 127749 88657 89561 299197 261005 737152 736459 232498 231169 296607 298721 349841 341812 369596 374217 401067 405006 386542 427884 908310 963020 579942 486172 315726 309338 365177 362432 391872 392888 408549 413689 464729 467643 742195 775924 40.15 68.6 1
14:23:34 2023-10-12 360839 357444 95335 91393 139264 144513 142754 139753 121749 117606 121753 122516 140813 139240 391864 425901 1245054 1229954 484285 498837 131033 117152 123531 125308 133030 131385 126994 127858 88415 89677 296284 261301 729822 744047 231795 230577 295794 298721 350827 340229 371506 374035 401067 404028 384230 429813 907514 952502 577486 481808 315690 308186 364921 364809 390215 394678 405606 416598 467459 465531 746432 777064 40.15 68.6 1
14:23:35 2023-10-12 358374 356409 93841 91456 138984 144425 142304 140154 121598 118156 121649 122886 140796 139625 393003 424066 1252495 1241918 483149 498837 131198 116835 123287 125097 133106 131053 127164 127749 88391 89496 296284 260638 736483 736459 231937 231169 295472 300320 349841 340421 368932 373585 401067 404629 385420 425930 909067 963020 579942 484724 317548 309086 364338 364588 392426 393472 405533 415270 464693 469071 742434 774824 40.15 68.6 1
14:23:36 2023-10-12 360839 358669 95170 91489 139081 144496 141907 140347 121480 117999 121510 123126 138937 139805 395333 428881 1248266 1233954 485256 495778 131099 116929 123202 125303 132764 131053 127008 127960 88628 89796 296284 261445 732052 739930 231973 230400 296980 299175 350863 340229 371759 372728 401102 404687 384806 430495 906577 952502 570983 481844 315726 309086 365469 363011 390215 394954 407973 413107 467130 466257 746261 777064 40.15 68.6 1
14:23:37 2023-10-12 360061 358349 95327 91397 139264 144311 142754 139753 121547 117999 121668 122886 140630 139725 393003 424066 1254310 1244607 484947 495959 131165 116835 123835 125303 133198 131053 127164 127749 88725 89496 297275 260638 738250 736350 232498 231367 296246 301067 350369 341812 369524 374181 401102 404687 386542 427207 909941 961035 571927 485827 315798 309121 364885 362468 391872 393437 405606 415270 464729 467679 744198 777717 40.15 68.6 1
14:23:38 2023-10-12 360623 360065 95532 91411 139450 140728 143149 140339 121917 117864 121614 122788 140821 139664 392727 426499 1245090 1231320 483222 498764 131132 116835 123117 125308 133030 131328 127130 127994 88238 89529 297275 261482 731437 742357 231973 230613 296038 298268 351429 340193 371759 371945 401102 404063 384230 429850 906413 951155 570983 481808 315690 308186 364921 365694 390215 394954 405569 416635 467531 465566 749335 777064 40.15 68.6 1
14:23:39 2023-10-12 358669 358629 95137 91552 138782 140895 142350 140798 121514 118066 121549 123121 140544 140120 391864 427169 1257914 1239762 481169 499578 131454 116916 122948 125303 133223 131498 126893 128056 88595 89832 300193 262888 728720 738325 232518 230309 296477 300320 351393 340193 369596 374217 398716 408860 386005 428453 911915 953852 588258 485644 315509 310060 365124 363592 390766 393197 409163 414681 468226 466257 740181 779276 40.15 68.6 1
14:23:40 2023-10-12 360537 357810 95294 91585 139081 141452 142148 140571 121446 118032 121380 123055 141042 140433 395062 426575 1248668 1227818 483727 498837 131611 116835 123117 125097 132797 131053 127130 127994 88358 89529 296284 261518 734688 740783 231937 231403 295959 299256 351961 340743 369596 371945 401102 405301 384230 428562 906614 951155 573724 481808 317996 308151 363792 363082 391042 394989 405497 414680 468226 466293 749335 778169 40.15 68.6 1
14:23:41 2023-10-12 359752 359716 93725 91585 139003 144496 142426 140605 121480 118032 121380 123291 140384 140697 395053 428881 1259370 1240645 481779 498692 131099 116896 123565 125375 133315 131385 127130 127960 88358 89529 296284 263033 737851 737889 231937 230648 297081 297428 351389 342282 369294 373061 399275 407720 385077 426905 911915 956122 572354 483318 315726 310095 364093 363592 390612 393782 408838 413433 467495 469071 741372 776526 40.15 68.6 1
14:23:42 2023-10-12 364932 358566 93461 91552 138608 141290 142033 141059 121312 118427 121008 123291 140349 140155 391864 424607 1252495 1231320 478408 499578 131165 116640 123413 125097 132831 131053 127130 127749 88391 89529 296284 261445 739681 742883 231973 230290 297955 297536 350899 341535 372316 373088 397494 406509 385420 429813 910586 947725 571414 477602 315726 311474 364093 362757 391595 396479 409778 413433 466110 466986 744198 779276 40.15 68.6 1
14:23:43 2023-10-12 360875 359176 93586 91638 138776 141977 142495 141449 121799 118523 121241 123800 140798 140772 394870 422693 1261702 1245530 476981 498547 132253 116607 124073 125097 133448 131053 127585 127647 88484 89496 302568 259834 748108 738690 231973 229254 297847 299678 349559 342570 369596 372503 396312 405231 387813 428526 912562 961657 573724 482526 316816 311983 365124 363448 392426 394678 411339 413103 462633 469071 737990 777064 40.15 68.6 1
14:23:44 2023-10-12 362758 358601 95166 91585 138371 141324 142198 141026 121312 118066 121008 123324 140447 140316 391864 424066 1254347 1232615 476981 498873 131165 116835 123498 125097 133294 131053 127164 127749 88391 89681 299197 261005 732817 742883 231973 230290 297955 299473 350899 341812 369632 373352 398086 406509 385420 429813 910623 948431 572598 477602 317091 311038 364535 364882 392317 399189 409523 412664 465311 466842 742434 779164 40.15 68.6 1
14:23:45 2023-10-12 360731 358956 93542 91585 138487 141085 142418 141593 119699 118586 120973 123324 140485 140683 391864 422729 1263567 1245458 476607 495995 131865 116640 123835 124719 133231 133236 127496 127572 88512 89529 296284 259834 751965 740513 231973 229218 297955 300320 348787 342329 369271 372503 397458 404098 387777 427884 911915 961387 570983 482562 315173 311948 363246 363448 390385 394127 411375 414681 462633 468374 737953 774860 40.15 68.6 1
14:23:46 2023-10-12 360947 358353 95269 91552 139075 144583 142612 140042 121480 118066 121008 123121 140630 140199 393038 422729 1250045 1238324 481631 498692 131922 116540 124482 124963 133566 130823 127625 127402 88755 89550 296284 259433 746151 742993 231937 230542 297500 300320 348751 342329 371796 374035 399765 404699 387813 430459 907936 954772 573724 477602 317091 310060 363282 362935 391319 396479 407936 414681 461948 466986 749335 774824 40.15 68.6 1
14:23:47 2023-10-12 360581 358637 95100 91638 138742 140925 142024 140588 121446 118461 120973 123357 140447 140617 391900 422729 1259877 1244644 476944 498837 131865 116640 123683 124719 133231 130871 127462 127450 88512 89587 296284 259433 753042 739735 232009 229218 296865 300320 348787 342329 369596 372764 396347 404098 387777 427848 911915 960297 577486 483208 315741 311474 365124 362935 391872 394127 411048 414093 461948 466006 738082 777064 40.15 68.6 1
14:23:48 2023-10-12 360911 358643 93721 91585 138996 141120 142515 140976 119782 118292 121445 123225 140832 140211 395724 422585 1248557 1238879 481853 498837 131198 116640 123972 125030 133198 131053 127164 127572 88544 89496 298237 259033 745605 743666 231973 230648 296412 299210 349278 340743 372624 371945 399591 402865 386614 430800 907936 953351 570983 480377 317091 310095 365177 363704 390215 395889 407936 416303 462633 465566 744087 774824 40.15 68.6 1
14:23:49 2023-10-12 356512 357810 93652 91017 139081 144294 142182 140175 121547 118032 121380 123088 140579 139695 393003 424029 1254310 1247303 483569 495995 131165 116835 123202 125130 133469 131053 127374 127783 88451 89529 296284 260419 737152 737305 232697 230684 295264 298965 350369 341848 371238 374253 400504 403746 386578 428526 907972 961657 577486 486208 317091 309555 365469 364476 391319 395683 409523 416302 467293 467500 741169 774713 40.15 68.6 1
14:23:50 2023-10-12 360767 358450 95664 91323 139558 140726 143355 143346 121581 117836 121753 122516 139130 139265 394420 426499 1245090 1231777 485985 499578 131165 117030 122948 125130 132764 133329 127042 128028 88358 89746 296284 261482 729872 742883 232009 230684 296038 300599 350369 340264 372357 371945 400468 402900 385113 430495 905295 953177 572354 481844 315437 309843 365505 363011 390215 395301 408549 416265 466145 466257 744983 776512 40.15 68.6 1
14:23:51 2023-10-12 358130 358353 93660 91585 138980 144430 142154 140605 121547 118032 121042 123206 140544 140022 391864 426570 1254347 1239200 479583 495742 131033 117219 123202 125409 132697 131420 126907 127892 88447 89644 296284 261009 731350 738056 233060 229932 297608 299745 350226 339679 372629 373919 398086 405266 384699 430837 912562 950885 576096 485484 315654 310784 363282 362468 389948 394092 410431 414093 467166 464877 739568 778722 40.15 68.6 1
14:23:52 2023-10-12 360911 358629 93855 91017 141691 144224 142710 140308 121749 117836 121753 122718 140774 139430 392727 425384 1245127 1233529 484628 498837 131103 116949 122948 125130 132764 133329 126954 127994 88238 89529 296284 261482 738732 742613 232009 230648 296246 301280 349877 340264 372067 372764 400504 403746 384842 430532 906614 952907 570983 481844 315726 309843 365469 362468 390498 394989 408874 413725 466145 465566 743891 776512 40.15 68.6 1
14:23:53 2023-10-12 358130 357836 95068 91489 139066 140825 142557 140532 119782 118190 121307 123159 140705 140046 394604 427698 1257578 1240570 480716 498655 130820 117240 122863 125509 132764 131717 127028 128418 88358 89701 295555 261337 741002 738325 232733 230290 297081 298009 350899 339715 372357 374217 398680 405337 385733 431142 911915 951155 569612 485484 315395 311002 362702 361960 388020 393817 410431 414093 466145 464912 740088 778169 40.15 68.6 1
14:23:54 2023-10-12 360871 357845 95398 91017 141665 144289 142713 143481 121581 117639 121753 122516 140774 139201 393038 426535 1245127 1233194 484664 498873 131099 116868 122948 125303 132797 133237 127042 127906 88238 89681 299197 261482 730141 745760 232009 230648 294814 299175 349877 340264 371796 371945 401102 402865 385155 430459 905295 952502 570983 481808 315762 309157 365505 363011 390215 395301 408874 413725 469320 465643 746525 778828 40.15 68.6 1
14:23:55 2023-10-12 358274 358493 93773 91457 139614 141257 142249 140893 121681 118258 121008 123206 140447 140022 391900 430097 1254347 1238362 479804 499578 131033 117219 122779 125509 132764 131897 126745 128028 88391 89529 299197 261301 739180 742093 233060 230487 297081 299256 350899 339715 372920 374217 398680 405301 385149 430837 911915 951155 572354 485827 315654 310566 362992 362468 389961 394057 410394 414350 466766 464841 741141 779002 40.15 68.6 1
14:23:56 2023-10-12 360871 357778 93971 90984 139469 144320 142778 139886 121716 117768 121634 122853 140774 139609 393003 426169 1245054 1234260 484591 498801 131099 116996 123117 125303 132797 133456 127130 127960 88451 89807 296284 261409 729635 742627 231973 230648 296246 299175 349805 340193 371433 372467 399836 403429 385348 430763 905258 953399 578876 483862 315437 310718 365362 364992 390687 396943 408945 417005 467992 467164 744872 776791 40.15 68.6 1
14:23:57 2023-10-12 358346 359423 93716 91609 139672 141290 142218 140798 121480 118032 121476 123159 140510 139987 391864 426267 1254273 1238879 479768 495959 131103 116996 122948 125303 132764 131328 127042 127749 88391 89648 299197 261005 733197 741307 232661 230219 297500 300108 350580 339679 372847 374146 398609 405301 385384 431105 911915 950446 570983 485410 315359 311002 365124 364476 389940 394092 410394 414056 465710 464841 740088 777064 40.15 68.6 1
14:23:58 2023-10-12 356516 357810 95269 91393 139256 144500 142754 140042 121480 117999 121514 123660 138905 140145 395650 423849 1255789 1245420 483764 498655 131856 116896 124073 125097 133382 131245 127164 127749 88512 89701 295555 260383 737401 737815 232697 230613 296103 300599 349769 341776 369560 374181 399871 403711 386578 428526 909223 962338 570983 486208 315690 309772 365141 364476 391064 395548 409741 416192 464331 467643 740088 777064 40.15 68.6 1
14:23:59 2023-10-12 358094 358535 95232 91519 138975 140726 141924 140765 121480 118032 121380 123291 140510 140085 391829 426499 1254273 1238287 479804 498801 130853 116963 122863 125303 132764 131389 126886 127994 88451 89496 296284 261005 742356 742093 232661 230254 296168 300108 350616 339441 371759 373883 398645 405266 384500 430459 910623 951155 577486 485791 315618 312071 365124 364734 387659 393782 410431 414056 467130 465531 738078 779925 40.15 68.6 1
14:24:00 2023-10-12 359077 358062 93711 91386 139333 140634 142220 140893 121850 117898 121376 123159 140994 139625 393003 423800 1252458 1245849 483913 495923 131165 117133 123498 125097 133131 131053 127130 127749 88512 89529 296284 260602 738125 729818 232009 230972 295021 298985 349841 341740 369560 374181 400750 404028 386877 427243 909260 963020 570537 485447 315726 309555 364921 364219 391872 395270 407900 415306 464693 467643 742292 774824 40.15 68.6 1
14:24:01 2023-10-12 358634 358309 95228 91552 139081 141324 142350 141102 121514 118032 121380 123291 140544 140316 392691 430706 1257914 1239762 479804 499894 130976 117030 122863 125509 132764 133457 126711 128028 87964 89807 296284 261409 733247 737209 232697 230451 297822 300102 350333 339715 369632 374181 398680 405301 384230 430459 911915 953177 576096 486172 315401 313537 366122 365953 390070 395791 409958 414533 470617 465352 737806 779164 40.15 68.6 1
14:24:02 2023-10-12 359114 359134 95369 91568 139169 144425 142677 140091 121682 117965 121668 123088 140740 139708 395650 424066 1253384 1242764 483942 495959 131165 116835 123631 125097 133294 131053 127130 127749 88512 89496 296284 260602 745320 733983 231937 231169 296358 300745 349841 341499 369488 375042 401067 404063 386542 426568 907972 963373 573317 485447 315762 310712 364373 364476 391319 395548 405569 415270 464367 468338 743094 776018 40.15 68.6 1
14:24:03 2023-10-12 360549 357774 95195 91552 139077 140834 142350 140762 121514 117883 121583 122886 140740 139528 395016 428553 1249118 1234834 485293 495814 131099 116929 123229 125375 132697 131568 126961 127926 88451 89807 296914 261373 733652 740344 231902 230613 296246 301650 349805 340050 371759 372467 400433 402865 384806 430459 904618 952502 570983 481431 315690 311152 365469 362976 390215 394989 408549 416487 467992 465531 743854 777064 40.15 68.6 1
14:24:04 2023-10-12 357268 358427 95236 91397 139173 144456 142581 139919 121564 117999 121583 122919 140544 139625 391864 424029 1253384 1244607 483913 495959 131198 116801 123202 125097 132797 131053 127164 127572 88391 89496 292481 260602 736112 736459 233424 230451 295995 300599 349523 341776 369560 374181 398680 403746 387159 428526 907627 958903 580266 486208 315395 310024 364885 363961 391872 393507 410394 416192 463354 467643 740088 774824 40.15 68.6 1
14:24:05 2023-10-12 360839 357810 93711 91479 139432 140828 142576 140505 121917 117931 121410 123192 138358 139945 395724 428239 1243251 1231702 484285 495959 131066 117185 123033 125063 132797 131053 127008 127756 88415 89529 293425 261373 748395 740978 231973 230648 296872 299175 349278 340468 372584 375429 399555 402830 385420 431105 905258 953177 578876 481808 315726 310060 365469 364476 390215 395595 408838 413689 464693 465531 745511 774824 40.15 68.6 1
14:24:06 2023-10-12 358117 358601 95232 91552 139066 140631 142754 140242 121514 118032 121380 123088 140511 139747 393003 423361 1254347 1248192 482265 498801 131165 116640 123565 125097 133198 131053 127130 127749 88512 89529 299197 259870 737526 736459 233460 230613 296246 298721 349523 341776 369596 375078 399871 403464 386578 428526 909260 957770 577486 486208 316940 311372 364921 364330 392317 395647 410139 416450 467330 467500 739978 775831 40.15 68.6 1
14:24:07 2023-10-12 360695 358959 95494 91386 139463 144298 143050 140438 121631 118156 121510 122853 140821 139602 393003 427489 1245604 1235321 482427 495923 131165 116835 123202 125097 133072 131328 127130 127783 88512 89529 292481 260236 738536 742883 232009 230648 296621 301954 348751 341295 372584 371910 399555 402865 387777 431105 906339 953351 572354 480340 315726 310060 364338 362935 390766 395854 407936 415270 464839 466257 744652 774824 40.15 68.6 1
14:24:08 2023-10-12 359862 358349 95331 91393 139182 144496 142300 140250 121514 118032 121345 123088 140447 139695 392691 424029 1254347 1246416 482501 498801 131132 116640 123531 125097 133106 131053 127130 127538 88451 89496 292481 260236 737152 736459 233060 230648 295472 299175 349805 341812 369596 374779 400468 405930 386907 429217 911731 959435 578876 486025 315545 311998 367197 364697 392426 395548 409163 413107 466559 467643 741127 774750 40.15 68.6 1
14:24:09 2023-10-12 360821 357518 95402 91393 139436 140726 142505 143686 121631 117768 121753 122853 140688 139430 391864 425269 1243288 1231740 485181 498873 131099 116916 123117 125303 132764 133329 126893 127960 88238 89713 298963 261409 733393 742357 231723 230648 295057 300812 350333 339715 371759 371945 400152 403711 385113 430800 905005 952502 571839 481808 315726 309590 365469 362757 390215 395266 408549 414016 466110 465566 744946 777064 40.15 68.6 1
14:24:10 2023-10-12 359862 357810 95166 91489 138984 141452 142216 140926 119892 118354 121410 123225 140798 139980 395443 427627 1258199 1240533 479768 498764 130575 117030 122779 125389 133030 131603 126799 127960 88358 89496 296284 260819 736741 738289 233060 230451 297818 300108 350046 339715 372920 374181 398680 405301 384771 430166 911915 951155 576096 485447 316640 310495 365863 364476 390215 393472 410394 414093 467130 465280 740088 778722 40.15 68.6 1
14:24:11 2023-10-12 360585 357487 95261 91393 139178 144390 142614 143581 121716 117802 121753 122685 140676 139166 391864 426615 1245127 1229044 483258 498837 131132 116996 123117 125336 132927 133364 126954 127994 88358 89529 299197 262476 743751 742883 231973 230648 295794 301280 350899 340743 371759 372503 401102 404028 384806 430459 907017 951155 578876 481808 315726 309086 367717 363047 390766 394678 410792 416894 467243 468513 744799 776916 40.15 68.6 1
14:24:12 2023-10-12 360134 359031 93582 91642 139064 141090 142951 141071 121648 118032 121380 123206 140414 139915 395053 427469 1254347 1238879 479804 498388 130820 117063 122863 125509 132548 133399 126745 128625 87964 89964 297275 262888 727169 740259 232697 230451 297081 300108 350863 339715 371759 374181 399609 405301 384230 430459 911915 952502 574707 486172 315654 310530 363246 363047 390215 393472 409778 414681 468556 465930 739563 779276 40.15 68.6 1
14:24:13 2023-10-12 360650 357527 95166 91393 138984 144496 142350 140408 121514 117917 121549 122919 140579 139395 391864 426236 1245127 1229567 484257 500052 131132 116801 123033 125097 132797 131053 126920 127893 87964 89529 299197 261482 735390 741832 231973 231465 294814 298268 351429 340504 369632 372503 402016 404664 384771 429813 907738 950057 576096 483862 317439 308045 366937 366026 391246 396943 405159 416081 468190 466222 746275 777064 40.15 68.6 1
14:24:14 2023-10-12 360134 360070 93711 91519 138984 140730 142120 140571 119782 118388 121380 123206 140447 139987 391829 426570 1257914 1236799 480827 498837 131132 116868 123117 125336 132797 133329 126920 127994 88238 89746 297213 262779 746032 738653 232661 230451 296621 299219 351961 340468 369560 374181 399311 405266 384230 428526 911915 951970 572354 486208 315690 310748 365051 364173 391319 393472 409814 414975 468922 465971 740088 779276 40.15 68.6 1
14:24:15 2023-10-12 362186 357810 95269 91552 139178 144364 142291 140571 121547 118032 121583 122919 140681 139660 391900 426535 1248668 1226593 483258 499542 131165 116835 123202 125250 132764 133329 127130 127994 88512 89746 296284 262743 732827 740490 232498 231118 295959 301134 351636 340600 371651 375204 402159 405160 385240 430276 909141 952502 577486 481844 315726 308186 367717 366026 390766 395231 405606 413689 468226 467923 747210 778169 40.15 68.6 1
14:24:16 2023-10-12 358665 358349 95257 91585 138984 141159 142252 140993 121514 118066 121042 123206 140510 140218 391864 427276 1257021 1239762 479804 499663 130923 116949 122863 125303 132764 133585 126920 128351 88238 89840 296284 261445 726351 740259 232697 230781 297081 300108 350863 340229 369632 374181 401497 405301 384230 429546 911915 952502 565499 486172 315690 310060 363246 363047 390215 393507 410162 414056 468190 465607 739830 779090 40.15 68.6 1
14:24:17 2023-10-12 360134 359572 95366 91453 139247 140534 142951 140339 121883 117898 121495 122886 140630 139619 392727 424066 1256646 1242801 483913 495995 131132 116640 124006 125469 132797 131053 127130 127572 88391 89746 299197 261423 738125 736459 231973 231367 296246 298268 349877 341535 369524 374181 401102 404063 386542 426905 907972 961035 574707 485103 317584 309086 364373 361925 392149 392923 405606 415270 464729 467320 741640 774860 40.15 68.6 1
14:24:18 2023-10-12 359239 358313 95199 91552 139081 140834 142350 140798 121480 118032 121414 123291 140579 140120 392967 427505 1259703 1237586 481169 498837 131099 116949 123033 125336 132797 131411 126920 128028 88238 89964 297213 263151 726793 738690 232733 230487 296412 300320 351429 340468 369596 374217 399591 405301 384230 428526 910623 953852 576096 485534 315437 310753 366122 366285 390694 396385 410285 414828 468742 467886 740038 779276 40.15 68.6 1
14:24:19 2023-10-12 357555 357803 95265 91393 139458 140983 142388 140228 121631 117917 121583 123121 140832 139664 392727 424066 1252495 1241918 484602 498569 131165 116674 123598 125097 133106 131053 127130 128077 88484 89807 299197 260674 738000 736495 232009 231205 295472 298512 349841 341812 369488 374181 400875 404063 386578 427207 907972 955593 569147 485484 317584 309121 365212 361925 392149 392923 407936 413107 464729 469071 738170 774824 40.15 68.6 1
14:24:20 2023-10-12 360134 357810 95195 91426 138791 140834 141924 140571 121514 118032 121414 123088 140349 139660 391829 426535 1254347 1238879 480827 500442 131066 116916 122948 125336 132764 133329 126954 128105 88238 89840 296284 261445 730289 736132 232498 230422 297608 299896 351389 339942 369380 376268 402130 405196 384123 428416 911768 953779 574707 485644 315509 310060 363282 364138 391042 395683 409979 414975 468958 466257 739563 778499 40.15 68.6 1
14:24:21 2023-10-12 359615 358353 95303 91422 139372 144364 142581 139952 121547 117999 121583 122886 140579 139625 392727 424066 1254310 1241903 483222 495959 131741 116835 123565 125097 132927 131053 127164 127783 88391 89529 296284 262169 737028 734019 231973 231403 296771 298268 350333 341848 369192 373621 401102 404699 386578 426905 907936 961035 574707 485484 317584 309121 366122 361960 392426 393472 405569 413107 465419 467356 745203 774860 40.15 68.6 1
14:24:22 2023-10-12 362186 357776 93711 91479 139139 141257 142316 140862 121749 117898 121614 123192 140832 139520 391864 426262 1245127 1227818 485256 500052 131165 116835 123117 125130 132927 131280 127225 127927 88238 89529 299197 261554 737218 738325 231252 231890 297189 299473 351997 341812 369668 372503 403243 407114 384806 429509 906614 951155 578876 480413 318628 309086 363282 363882 391319 394713 405497 414975 468262 467679 751579 776563 40.15 68.6 1
14:24:23 2023-10-12 360645 357810 95261 91426 139071 144303 142754 139979 121514 118032 121414 122919 140443 139980 391829 424066 1250683 1236728 482126 499310 131165 116835 123202 125097 132831 131053 127164 127893 88451 89529 300171 261041 733421 736495 231973 231216 296246 298512 350369 341812 368968 373621 403564 404983 386578 426568 907936 961035 574707 485594 317621 309307 367160 364919 393502 396277 410150 416155 465311 468963 744309 776290 40.15 68.6 1
14:24:24 2023-10-12 360405 357875 95299 91585 138984 144491 142350 141009 119782 117898 121583 123088 140579 139699 391864 428881 1246416 1231777 484664 498873 131099 117030 123033 125308 132797 133329 126954 127994 88238 89561 296284 261445 731648 742883 232009 230684 295164 301097 350899 340551 372620 372764 401067 403746 385420 431142 906344 953177 572354 481844 315762 309843 365469 363047 390215 395266 408874 413725 466110 465930 744983 777064 40.15 68.6 1
14:24:25 2023-10-12 358823 358271 95233 91426 139169 144294 142384 140245 121547 118032 121583 122919 140544 139660 391900 423993 1250720 1244644 483225 495995 131165 116674 123117 125010 133202 131053 127164 127606 88451 89529 296284 260455 738804 729782 232009 230684 296246 298721 349841 341524 369596 377336 403564 405930 386326 428077 909113 962265 570537 485300 315582 311079 367197 364467 391872 392888 407973 416635 466672 468374 740284 774860 40.15 68.6 1
14:24:26 2023-10-12 360295 357810 93716 91320 139081 140568 142384 143551 121581 117836 121668 122516 140774 139201 391864 425994 1245127 1226429 483258 495959 131132 116868 122948 125130 132764 131053 126954 127906 88450 89529 297498 261518 731491 741832 231973 230648 295830 298512 351429 340504 369668 372764 401138 403464 384230 429850 905295 951155 578876 482487 315762 308222 364956 363592 390766 395266 407973 413107 467495 465930 746606 777064 40.15 68.6 1
14:24:27 2023-10-12 357555 357523 95299 91493 139169 144294 142384 140052 121581 117917 121583 122886 140579 139528 392463 424066 1250683 1239237 483186 495995 131165 116640 123202 124719 132831 131053 127164 127572 88604 89529 298461 260789 738250 737889 231830 231225 296139 300066 349733 341632 368788 376002 400960 405006 385998 425966 907972 962873 576270 484344 317548 309121 364118 362468 393223 392923 405533 415306 464367 469071 742837 774860 40.15 68.6 1
14:24:28 2023-10-12 360686 356445 95134 91426 138984 144399 141924 140605 121547 118032 121042 123088 140349 139695 391864 425304 1247782 1226073 481822 498837 131165 116835 123117 125130 132797 131193 127164 127817 88391 89529 299197 261518 733295 740783 232044 231728 295508 299473 351961 339393 369632 372764 401984 406473 384806 429777 906376 951118 577486 481808 318330 308186 364082 366508 391100 396943 408424 415048 468304 466806 749993 778058 40.15 68.6 1
14:24:29 2023-10-12 361158 359814 93578 91419 139087 140920 142103 140509 121564 118032 121008 123126 140579 140050 394604 426535 1257914 1241903 481853 499542 131198 116801 123413 125097 132764 131053 127130 127960 88571 89496 299197 263033 734967 736459 231973 230648 296376 297789 351997 342329 369452 373061 399275 408066 385348 426568 911915 956122 577486 483281 317618 310060 364608 363847 390886 393782 409126 413433 467495 469071 738170 778722 40.15 68.6 1
14:24:30 2023-10-12 364055 358277 95001 91711 138371 142226 141907 140766 121480 118393 121008 123324 140324 140414 391829 424066 1250647 1229567 478033 495959 131165 116835 123465 125097 132797 131053 127164 127783 88604 89496 296284 261225 750757 741576 231973 230290 297739 299473 351393 341812 371723 373880 398086 407079 386290 430166 911731 948285 577837 479422 315582 311805 364829 365767 392426 396338 409705 413433 466110 467679 742471 779238 40.15 68.6 1
14:24:31 2023-10-12 360835 358490 95133 91585 138786 141375 142300 140630 121245 118427 120973 123357 140315 140582 391518 422395 1258948 1244607 476196 495959 131741 116640 123868 124685 133415 131053 127340 127450 88544 89496 295387 259397 740427 738690 231973 229218 296830 300320 348751 341524 369560 372728 397458 404063 387740 428187 912562 960297 577486 483245 314622 310718 363246 363475 391872 394954 411339 414681 463709 467715 737810 774824 40.15 68.6 1
14:24:32 2023-10-12 360134 357986 95162 91552 138786 140801 141890 140798 121514 118032 120973 123173 140315 140120 391829 424029 1253384 1237117 478372 495923 131132 116640 123117 125063 132831 131053 127130 127749 88358 89529 302168 261005 733940 741319 232411 229649 298027 300320 350719 340349 372774 375204 401002 405160 386398 431570 911731 947019 572354 481808 317091 310718 365124 364809 390215 395854 410175 413762 465419 464877 743314 777064 40.15 68.6 1
14:24:33 2023-10-12 358477 358349 95166 91552 138984 144496 142350 140538 121514 118032 121008 123121 140447 139660 391829 422395 1254347 1248192 478903 495959 131165 116640 123565 125097 133298 131053 127164 127572 88665 89496 296284 259834 739225 733983 233460 230613 297194 299175 349523 341812 369596 374743 398680 404404 387159 428526 907972 959618 577486 486208 315137 310024 364921 364476 391872 393782 411339 416894 467587 468050 739304 774639 40.15 68.6 1
14:24:34 2023-10-12 360731 358163 93711 91579 139426 140668 142710 140505 121648 118032 121008 123121 140740 139695 395650 427671 1243251 1233529 483113 495706 131103 116835 123117 125303 132935 131328 127130 127960 88358 89529 296284 261409 733085 745760 231937 230648 296872 301706 349805 340743 372321 371910 399311 402865 385998 431105 903769 951934 578876 481808 315726 310095 365177 363450 390215 395854 408838 413980 464729 465203 746394 774824 40.15 68.6 2
14:24:35 2023-10-12 359315 357810 95199 91393 139081 144364 142350 140538 121514 118032 121414 123088 140481 139660 393003 424029 1253384 1246142 482965 495995 131454 116640 123802 125130 133620 131053 127462 127994 88544 89529 299197 260638 739578 736459 233060 231367 296663 299210 350863 342848 371759 375341 401984 405266 387740 429813 911731 967014 578709 486986 318264 310895 367013 365770 394096 396943 411193 419571 468046 469071 746394 779276 40.15 68.6 2
14:24:36 2023-10-12 363813 360004 96125 92091 142660 142603 144275 142336 122172 118784 122948 124018 141800 140912 396358 430396 1254347 1242801 489024 501109 132902 118637 125855 127699 135505 134983 129610 132347 89846 91256 301143 265608 742102 749924 234851 236483 300184 303865 356007 345410 376233 381100 407543 413206 390752 436297 920860 966663 585825 486616 323574 315802 373975 371578 399844 404019 414475 424188 478008 478084 767282 795556 40.15 68.6 2
14:24:37 2023-10-12 376429 371623 95632 96316 146579 152605 152009 149742 123398 124490 126808 131695 145148 145753 412647 447004 1303219 1286355 504448 520645 141161 121419 134813 133381 143073 140853 136351 137009 93486 95419 306899 270495 763857 772784 241599 241202 311439 312517 369772 360731 394508 393038 421061 429720 405696 454064 959162 999691 595554 504471 332599 327715 387725 385254 411106 419097 432466 437264 498313 494608 782867 823987 40.15 68.6 2
14:24:38 2023-10-12 381637 377949 96974 94518 151132 151550 155220 153318 125851 123755 129171 131191 149490 148271 417731 451678 1328093 1313376 510356 527555 140114 123540 135256 135585 146765 144557 139388 138987 96002 93686 321062 270531 780620 779554 245244 242085 314137 317603 373698 363971 396529 400359 427707 431789 410684 460349 967156 1015148 594068 507413 339439 329452 392472 392062 418589 422884 432610 449806 503053 502456 804101 835913 40.15 68.6 2
14:24:39 2023-10-12 385487 385317 98677 96172 150761 155173 159782 160645 130670 127130 134346 134570 148998 154323 423773 462050 1360868 1343224 516684 538237 143186 126497 138708 139825 149071 146149 140913 141650 94740 95975 309686 276906 787410 788649 248743 246704 321385 320174 381182 373488 403639 405745 430980 437911 420378 462385 991183 1042574 609453 516633 342043 334556 399289 395544 423966 429899 441516 451877 505049 509494 815215 847269 40.15 68.6 2
14:24:40 2023-10-12 394498 387849 98776 97290 151317 157195 159358 158539 131237 128678 135155 136374 150022 152467 430665 463421 1370814 1350625 518890 540049 143562 127398 140035 142381 150098 148382 142325 142664 95095 96861 312674 277226 791163 796761 251845 249072 321074 323341 382065 373183 405868 410608 436489 440520 419118 463532 997984 1044925 602514 519208 345328 339258 396862 396732 430715 432998 445972 450218 510930 512585 813480 853455 40.15 68.6 2
14:24:41 2023-10-12 395241 392472 100078 97432 153799 157995 161586 159452 129124 128925 132808 136597 151574 152188 432301 471788 1371789 1351587 525677 545699 144739 128401 143110 140798 151233 148757 143347 144266 95486 97391 315720 279401 791536 804776 252878 250582 324046 324794 385008 374270 408594 411772 440781 443101 419910 470584 1001777 1047451 604741 521291 346842 340428 401588 400813 429497 435411 449187 450399 514063 514139 820932 860890 40.15 68.6 2
14:24:42 2023-10-12 400094 396223 100170 98089 154544 161745 163065 161671 130594 132839 134167 140375 153042 154480 437883 470903 1390561 1372616 528901 546665 146720 129378 144022 141987 152951 150259 145519 146123 96661 97891 315561 278507 807574 811035 254919 252707 322920 329449 386600 375216 407837 412647 441204 445282 422167 469141 1004696 1051715 631768 520317 350334 342771 402441 400848 429621 438908 446530 454265 514026 514139 828902 866949 40.15 68.6 2
14:24:43 2023-10-12 396822 396565 100484 98132 155363 158993 163736 161705 131019 132874 134860 140375 153535 154480 440443 472333 1395615 1378561 534292 549932 146890 129468 144834 142041 154214 152507 145759 145274 97056 98058 326774 279509 816015 809753 255028 252707 324960 326563 385008 376223 410113 409797 436718 441790 420537 470621 1005409 1054656 615012 524092 350831 340739 402886 402685 429899 436638 448306 456671 518251 517011 834882 866838 40.15 68.6 2
14:24:44 2023-10-12 403671 399360 100627 98975 155332 159393 164525 164382 131479 130441 135081 138524 154064 156812 441273 475140 1415099 1403802 537259 556178 147400 130498 142310 143454 154858 151847 146571 147036 97623 98665 318022 282865 807275 811574 255750 253669 324960 328542 387979 378903 407982 409797 438857 445809 423759 467740 1011755 1066903 612110 522843 350831 342843 405019 400848 432306 440458 450891 456633 513954 514954 841759 871031 40.15 68.6 2
14:24:45 2023-10-12 404702 401196 101179 98895 156373 159393 165916 164611 132416 130322 136109 137944 155095 156558 441475 480500 1423334 1399401 534903 556410 148003 132753 142479 144598 155315 150127 147222 147411 97787 98829 318635 283703 813703 813917 255119 253917 327224 329075 390247 378903 408847 412286 441696 448906 423471 468847 1018961 1072997 620572 525034 352830 346247 405804 403072 432944 439789 450560 460077 514063 516799 841796 876206 40.15 68.6 2
14:24:46 2023-10-12 406160 403649 101605 99449 157383 159733 166756 165057 133081 131291 136677 139069 155595 157040 446647 484856 1427389 1400396 536572 558838 148225 133335 143846 145368 156648 151670 147390 147892 98257 99645 322751 284306 819283 817383 256729 255090 325919 331108 391350 381890 410440 414867 441696 445693 423795 469880 1022397 1079141 619182 526974 351672 344368 409637 404211 433025 445265 453532 459952 519312 518204 848592 881273 40.15 68.6 2
14:24:47 2023-10-12 410408 406376 102192 100333 158567 162545 167749 170113 134195 133177 137805 141207 156796 159926 450280 484103 1435629 1423095 549005 566823 147643 133724 144842 146826 159879 153244 151066 147759 99445 100784 319607 287756 824468 828911 257992 257385 331690 333013 392878 384694 413829 414867 445258 450147 430115 476005 1027199 1082201 626131 530360 354844 346269 410704 409115 438006 441940 450530 461369 526072 523153 852858 888096 40.15 68.6 2
14:24:48 2023-10-12 409217 409200 104678 100677 161587 162840 167764 170491 135090 133851 138779 141136 159750 159926 453364 487089 1436515 1423095 550250 566218 149123 130879 145786 147355 160689 154021 151450 148461 99678 101125 320579 286651 841330 832201 259368 258322 331220 333771 392158 384874 417010 419428 443892 450399 427573 477621 1030147 1085099 624741 534694 359722 349907 412729 412866 440525 448298 457156 461259 526670 523045 852747 895708 40.15 68.6 2
14:24:49 2023-10-12 413763 411294 105099 101191 159070 163451 169299 171039 136605 134268 139760 141723 157245 160601 457444 490159 1440789 1423095 550571 567996 149326 132618 146330 147953 157910 154871 149014 150131 100225 101649 323732 287977 827625 838118 261011 259885 330987 337157 397029 384333 416974 418345 447270 454013 429507 477621 1034452 1085135 624741 533557 357509 351821 412488 412831 438960 445800 460012 462120 528779 527370 852741 894646 40.15 68.6 2
14:24:50 2023-10-12 419218 415101 105814 104050 161147 165540 171125 169017 139775 135906 143550 143170 159260 160475 459647 501101 1452083 1426137 551885 575207 151355 134150 148284 151287 160037 156886 151144 151652 101610 104041 326676 292576 835241 843729 264679 264429 337051 339551 401210 387556 421938 423773 449478 457285 432559 481825 1051398 1105227 633497 541946 359528 354801 418085 414287 444240 450917 463668 467744 528000 532022 864429 901553 40.15 68.6 2
14:24:51 2023-10-12 424660 418635 106171 102731 161439 167144 171704 171023 140384 137072 143904 144368 159869 161909 463082 502029 1465292 1445804 557473 577068 152158 135361 148696 149263 160549 158649 151664 152910 101922 104603 326947 295415 830163 844090 264866 260974 335742 337430 402271 390819 422121 426315 450645 458111 437015 482270 1056901 1112483 633254 545841 360034 353171 420414 418503 446858 449324 459543 469554 531729 538210 877587 904693 40.15 68.6 2
14:24:52 2023-10-12 425609 422522 104165 105144 163839 171386 174252 172406 138031 138263 144923 146153 161957 163348 467322 508046 1488795 1471682 567125 586081 154562 136672 149369 151056 163101 160084 154056 154326 103165 102549 333577 295346 848165 850941 264111 264296 338353 342677 404721 396047 423462 428840 454508 460827 438402 484445 1060729 1117289 641420 545453 366145 356964 422044 422139 448224 456064 465017 472257 540126 537926 881282 918362 40.15 68.6 2
14:24:53 2023-10-12 423230 424120 104833 105459 164932 172043 175560 174061 138854 139104 145471 148997 163064 164892 468733 508046 1483719 1467463 568411 583943 156273 137136 149962 151049 164572 162324 155225 154609 105117 102678 329620 294927 859647 857125 266554 264331 340954 345772 404721 395319 428672 429500 457214 460827 440007 490193 1066316 1119190 646181 548173 369271 360763 422495 423254 449379 460039 472360 472590 540162 539514 876950 924965 40.15 68.6 2
14:24:54 2023-10-12 431367 426519 105449 103245 165998 169491 176527 175140 140054 142323 143831 147308 164076 165950 473532 510920 1491185 1469552 573816 590661 156308 138720 150032 152724 164253 159443 155225 156723 105409 103686 333884 297320 858725 862065 266964 267562 342710 345772 410690 396858 429923 429465 458574 467742 438853 491149 1072086 1117289 674414 550273 368225 363425 426483 427557 455594 457807 468557 476802 547007 543609 881282 924810 40.15 68.6 2
14:24:55 2023-10-12 437921 429134 106667 104218 167500 171524 180467 179909 141077 143298 144407 147498 168334 168140 479147 520042 1507560 1487054 573556 594893 160124 141900 152446 154274 166642 161913 157173 160067 106014 105155 335230 301658 859829 865591 270617 269070 347902 348226 413901 404628 433323 436575 459904 468199 447095 491460 1084361 1143061 653228 558576 371791 363025 431335 429642 460094 463554 471946 481858 547394 549892 898215 931415 40.15 68.5 2
14:24:56 2023-10-12 431714 431731 107413 105206 170756 172139 177833 180373 141863 143564 145330 147731 167076 168991 481081 523036 1521614 1492430 573593 595001 156580 142400 153713 154807 169814 162579 160375 160325 103936 105318 335156 299183 865399 865520 273595 269972 346429 350275 412403 402101 433815 437956 464036 468926 446828 492192 1085232 1145564 668228 555087 374080 365282 435058 433076 460512 466060 475404 482971 549865 549905 904963 942256 40.15 68.6 2
14:24:57 2023-10-12 442842 436811 108543 106168 168966 174382 179843 178548 143589 141861 147166 149601 166887 172898 485988 522587 1520169 1506042 587416 606663 159448 140008 154604 157186 167721 164608 157321 158919 104899 106745 335495 304884 864971 882273 273595 270856 350374 351654 418180 405156 440035 442124 465450 475283 448777 499820 1099168 1155544 676408 562733 376351 369848 437706 432714 464697 468392 481024 488955 553193 555780 909453 944799 40.15 68.6 2
14:24:58 2023-10-12 444969 436767 108940 106844 169507 176131 180447 180088 144112 142849 148427 150942 167599 170365 489306 525739 1535298 1515772 584009 607431 160348 140492 155745 159613 168941 165462 159185 159494 106049 107467 338453 305940 882443 878532 275537 272100 352001 355360 418367 408922 440090 446829 468881 474472 450620 502548 1103863 1164565 680758 561898 379298 371977 439293 435117 464654 471698 481363 491117 557692 557551 919604 952667 40.15 68.6 2
14:24:59 2023-10-12 443114 439418 109577 107608 170709 176730 180836 180887 144712 143645 148301 151633 168164 171487 489550 527255 1540054 1518999 589400 608362 161667 141710 157588 159905 170067 165497 160586 159970 106473 107682 339565 304134 885481 882787 274916 273003 352001 355134 420702 409431 442721 445506 474163 477776 452154 501345 1106828 1154726 692180 566891 379568 373556 437825 439783 468625 471072 483249 488918 559023 562117 908842 957023 40.15 68.6 2
14:25:00 2023-10-12 445639 444653 111049 108627 172398 181056 183758 182614 146365 144513 149514 152610 170378 172737 495413 537018 1566372 1548383 593664 616233 162906 143854 158412 158405 171558 168039 161454 162217 107604 109011 346521 307611 887750 889568 276287 276475 355030 358163 423989 415270 445424 447072 472333 477776 459759 508796 1108731 1164711 689238 565216 383793 376483 441236 440032 466770 476470 490865 491964 563486 563166 917030 964725 40.15 68.6 2
14:25:01 2023-10-12 451692 446359 111284 109137 173339 181570 184964 183845 149247 145252 153245 153595 171463 173444 495208 532049 1546741 1525308 590407 616196 163556 144187 159645 158911 172243 169078 162107 162909 107919 109548 341813 306478 889943 894544 279542 276016 355512 358392 427712 412268 441597 448067 475104 485395 458379 506340 1124730 1181190 706925 576440 384172 375176 441570 441548 475405 478066 487593 495138 565626 567964 931424 964725 40.15 68.6 2
14:25:02 2023-10-12 454926 445684 111895 109758 174465 178318 185552 184852 149731 145961 153566 154373 172317 174033 498542 541099 1579002 1556729 601184 619296 164343 145030 162340 159587 173067 170209 163182 163727 108576 110139 343796 309156 899239 898736 278880 278961 356619 360596 423962 414885 450041 449366 477222 481353 459022 510424 1120017 1173952 699536 571142 386065 381005 444961 444190 471652 478138 492329 496653 567928 566371 925632 971159 40.15 68.6 2
14:25:03 2023-10-12 450904 450345 114647 110690 176166 180050 190203 189281 146405 147427 154496 155587 174283 176025 503793 541063 1583778 1562541 604368 623840 167025 145838 159341 160642 175639 172645 165275 165031 109775 111366 344787 310763 904038 905085 282625 279748 361887 365980 431357 418485 452218 454470 480802 486945 462760 514771 1131680 1179811 709911 577739 387711 382119 446986 449647 476452 481344 494684 499666 574263 571952 928964 976092 40.15 68.6 2
14:25:04 2023-10-12 455475 451125 115217 110920 180258 180335 187472 189016 147673 147462 151590 158290 177605 176184 506768 549617 1584904 1561392 602615 625597 168987 147511 159849 162076 175359 170488 165207 166607 109978 113226 346119 314678 890094 904217 283098 279573 363057 364467 428676 419941 453541 458129 481908 484516 464561 513505 1134488 1192694 715719 578495 391031 384250 453229 448870 477841 485189 493687 503986 576225 574268 946189 983270 40.15 68.6 2
14:25:05 2023-10-12 458294 457202 115647 113789 176299 182861 188522 187557 148555 149500 153773 155647 176487 179228 509006 556396 1604410 1580503 605399 630515 166751 148197 161922 163298 179310 171626 167063 167541 110981 113687 347760 313786 902784 911587 285311 281852 363057 365153 432976 423827 459220 457481 484067 490302 465944 518001 1139332 1194752 717376 579490 393219 386297 450980 454844 477868 485901 499178 503948 576978 577199 936970 985998 40.15 68.6 2
14:25:06 2023-10-12 461282 455907 113062 113902 178505 182703 189386 186969 149642 151348 153764 159263 175352 178677 512948 555700 1600021 1576359 606299 633007 166851 149308 162147 163891 179415 172621 167086 170003 111358 113969 349748 317375 911457 914290 286324 282826 367224 368096 432831 423682 456917 459647 486360 490123 470000 518153 1146146 1202331 717190 582825 394055 385375 455925 454792 480753 488291 498272 505847 577181 577163 947136 994662 40.15 68.6 2
14:25:07 2023-10-12 464807 457303 113217 114362 178331 184064 190102 188608 149676 150591 154188 156805 176337 182572 514513 550041 1595303 1574116 611483 631019 168194 151789 162996 164945 176740 172931 169862 170227 112143 111392 350981 315347 910988 922287 286039 282130 365496 368462 438157 423755 455910 459899 486945 496103 465944 519296 1152928 1212687 720362 590121 395807 385411 455385 454596 487712 492612 500607 508764 578005 581316 958146 995295 40.15 68.6 2
14:25:08 2023-10-12 462592 462383 113852 115062 179705 186020 191450 190634 150984 149017 154828 157905 177328 179740 518065 564531 1630016 1604132 615699 638295 169447 148572 164795 165832 178318 174454 167502 167823 112672 111771 347285 315419 918965 922287 286916 286996 366596 369718 439814 427640 462131 459863 490992 495404 468863 524267 1152928 1203644 723348 584747 396931 391763 458225 458092 484957 491744 505190 510397 584771 584384 947136 995991 40.15 68.6 2
14:25:09 2023-10-12 470131 464082 114744 112179 180308 186586 191856 191102 151399 149493 155580 158593 178113 180150 518206 564025 1621967 1598561 612353 642175 170156 152776 165170 166761 179335 175188 168334 168355 114514 112155 355441 318283 919627 923512 288513 285352 369740 373843 441260 430878 461398 467247 494826 496103 472443 522632 1157776 1217435 724914 590393 398909 390070 458550 461024 486810 496094 503651 510360 585220 585030 955462 1003954 40.15 68.6 2
14:25:10 2023-10-12 470255 463443 115318 112484 180939 187110 193071 191874 151406 149973 155914 159138 178765 181168 521328 562326 1613851 1593874 615410 643542 170424 149497 165157 169096 179379 175784 168751 169426 114742 113103 353249 319220 923753 928868 289072 287104 370029 372443 441953 431139 461438 466623 491339 499215 476161 525011 1162148 1230628 723348 592072 399549 389613 460066 456244 485440 494704 506699 515473 590517 585924 966412 1010409 40.15 68.6 2
14:25:11 2023-10-12 468111 467018 116315 113009 183122 188165 195321 193124 153004 150902 157420 159928 180410 181904 525181 565928 1626072 1613324 628637 649507 171683 151726 166432 166755 180689 177622 169875 170945 115611 114314 357711 323006 918933 938727 288861 288689 374194 375159 441665 430195 465758 468403 494826 501431 473664 528562 1174699 1230628 727827 596038 400330 392020 465035 459755 492703 496094 507492 515004 584199 589565 974006 1011087 40.15 68.6 2
14:25:12 2023-10-12 466209 468760 116319 114139 182925 187976 194984 194929 153004 151773 157711 160917 180570 183225 525669 566969 1639333 1617146 625174 647520 172402 151966 167648 166856 181400 178085 170552 171151 112742 114379 355937 320161 930292 940060 292214 293777 370029 375154 446231 432804 465465 467836 495936 504900 477813 530869 1174625 1232300 749202 598819 402420 396745 464050 459755 494099 497664 514470 519633 589415 591633 976138 1013975 40.15 68.6 2
14:25:13 2023-10-12 470769 469192 116902 114548 183871 188018 198930 195298 153569 152119 157896 161208 181211 183679 526515 574519 1654323 1632311 630786 649465 173193 152456 167683 167732 182264 178585 170976 171661 112841 115083 348762 323006 947432 939096 292834 288904 374267 378054 447154 432500 466454 468769 498946 504900 474907 529816 1176369 1233606 726334 599318 403854 396853 465364 459863 495500 499170 514837 519264 591192 594476 982325 1016710 40.15 68.6 2
14:25:14 2023-10-12 474475 472093 117585 114962 185302 189205 195339 199054 154698 152917 159028 162050 182905 184756 530470 568104 1655498 1632311 630898 654937 174369 153936 169289 168881 183609 182049 172152 172929 113528 115460 355136 322476 938319 947256 294707 291268 372136 377185 450466 437592 470658 468805 495995 505035 479023 534218 1183109 1240071 723075 602284 403854 396889 468239 466256 495125 501386 509767 519410 592064 591633 986817 1023266 40.15 68.6 2
14:25:15 2023-10-12 477951 473752 117714 115889 185302 190902 195339 195255 155163 153029 159510 162085 183485 185085 533253 573187 1655824 1632311 635871 654674 174648 154039 169206 169636 183749 182243 172290 173896 113528 115978 358849 324433 938347 950972 293111 290595 377265 378659 449620 436702 470324 475428 499749 510853 482279 531584 1186471 1256279 746077 606472 409047 398990 470037 466256 495932 505107 513606 521053 600136 597118 983279 1026636 40.15 68.6 2
14:25:16 2023-10-12 476567 477708 118632 115696 189078 189827 197523 195425 155595 153560 162507 162829 184138 186101 535147 574332 1647422 1622986 630449 658570 175696 154502 172149 169588 184790 182129 173356 174209 114455 116285 355565 325772 945082 949947 294733 291339 376734 378659 450967 441529 470695 474420 498946 505071 483108 533424 1185735 1247313 726017 599355 408465 400583 471806 468697 495510 505107 512843 517969 598384 595118 977597 1031317 40.15 68.6 2
14:25:17 2023-10-12 481777 478098 119199 116331 186371 191035 198971 196650 158367 154193 163140 164023 187258 187326 535593 583441 1668296 1641622 630001 660511 177177 154863 169466 170462 186444 179991 174952 174939 115730 116847 358662 326236 951503 949675 297095 294158 376734 383215 453326 441385 472668 475428 501957 507343 485309 537950 1191311 1242778 727488 601680 408465 400897 471733 471529 496004 505107 518255 519508 596158 600560 984678 1029632 40.15 68.6 2
14:25:18 2023-10-12 487136 480911 119199 116929 189643 192957 197935 197987 158546 154975 163176 164206 187555 188357 537181 586023 1683237 1660288 636285 661447 178866 155931 172918 171092 188356 179957 175092 175604 115670 117176 360257 327069 945892 956449 295635 295343 379042 384029 452251 439158 475999 474884 504545 511576 482476 537988 1197515 1247749 726017 613110 410797 403712 468827 471117 503917 506161 519677 525835 599733 603326 995379 1032565 40.15 68.6 2
14:25:19 2023-10-12 480980 481922 119662 117248 186961 192922 199145 197987 158947 155225 163626 164893 184244 188357 539193 582206 1678755 1660517 643623 658060 176307 156039 170649 171245 185707 180314 176272 175604 116444 117176 361258 324397 960325 960151 297484 295579 379006 384845 456270 441435 473771 476169 503444 513406 485653 539406 1199028 1258303 727488 608833 408951 403941 476198 471529 502885 505062 518255 525798 595077 599680 998907 1036118 40.15 68.6 2
14:25:20 2023-10-12 483327 481304 120436 117740 188173 193709 200922 199058 159341 154949 163989 164914 185468 188371 542825 583102 1673991 1644725 640003 665825 176307 157156 171090 172200 188057 182439 176373 177084 116732 118254 362259 330163 951568 964849 300152 295888 382842 384092 456825 445441 476079 479680 504936 514130 486747 537356 1201705 1272543 724257 608636 413608 404545 476497 474384 501136 510337 519361 525798 603097 600560 995379 1040540 40.15 68.6 2
14:25:21 2023-10-12 490953 482681 120721 118100 188207 194251 201098 199892 159410 156265 160941 168147 185759 192434 540468 586167 1678755 1653139 638279 667456 176273 157791 170412 173196 185511 183264 176109 177955 116672 118819 361636 332226 948116 962228 297586 297047 383286 384092 455948 444764 477018 482817 504778 512684 489034 538790 1201407 1263535 731902 613173 415371 403761 475824 477077 505383 513977 524258 528154 607545 604240 994448 1041962 40.15 68.6 2
14:25:22 2023-10-12 492707 486562 121038 119085 189183 196406 201625 201678 156780 157139 161646 165190 186791 188825 545295 596153 1706572 1683426 649368 672056 178126 158403 171842 174061 186944 183299 177559 176151 117624 119216 363260 331755 966353 966481 300152 297042 383286 387781 458184 446423 479915 482062 507949 516244 486747 542197 1208248 1267383 751607 618053 415371 409390 477210 475728 505017 511595 525559 530195 604055 607704 1009660 1047742 40.15 68.6 2
14:25:23 2023-10-12 488866 487103 123637 119191 189459 196273 202719 202194 156846 157313 162007 165518 187255 190018 547130 586167 1697300 1669613 647066 667074 178156 160994 171842 174774 187916 184221 177808 177654 117615 119513 364916 333170 954426 973212 300297 298743 384605 386403 458579 450362 477652 483245 507829 515413 485234 541009 1215705 1276422 723422 620691 415371 405867 478021 475924 510213 513889 522774 530983 604127 607694 1012535 1050415 40.15 68.6 2
14:25:24 2023-10-12 487570 489972 123792 119352 190325 196549 203678 201502 157704 157313 162787 164996 187878 188929 549993 592788 1694889 1665153 648059 672854 178612 159064 172785 175053 188156 184502 176719 177298 118076 119823 364214 333644 966081 972078 303041 299351 387203 387709 462728 450622 479538 484564 509520 519969 491870 545193 1215459 1281938 735856 615247 417738 410222 482803 479791 507178 514121 523505 528588 610738 607694 1003721 1057281 40.15 68.6 2
14:25:25 2023-10-12 494993 491357 124430 119552 192262 197066 205400 203590 158282 158194 163240 166534 188366 191150 551871 594965 1709724 1683426 645621 674905 180071 160040 174223 175665 189342 185090 177311 178250 118800 120281 365262 333170 969357 972078 302826 301157 385626 391187 459585 451829 482503 484564 509414 515051 491196 547483 1216567 1263729 732956 619810 417441 409164 481289 482744 511658 513960 528627 533025 608439 609523 1012535 1049746 40.15 68.6 2
14:25:26 2023-10-12 495614 490217 124395 120324 191633 196180 204895 204052 158383 161046 163378 167046 189096 191360 553194 595073 1714304 1688264 653150 676890 180027 161655 174116 178018 189732 185727 178262 178813 118979 120414 368265 333459 970211 982478 304332 301055 385482 389830 464110 449420 483258 484907 511503 520867 489645 546619 1222698 1281864 726201 621352 417441 410447 485003 480594 512382 513960 525969 533429 609372 609122 1022548 1057449 40.15 68.6 2
14:25:27 2023-10-12 496317 493026 124517 120487 191970 196521 208454 204052 158921 160822 164166 166898 189726 191325 549748 595346 1702509 1678938 654909 680291 180632 162021 174516 178433 189974 186342 178152 179018 119218 122446 368961 335787 970481 978434 304764 299408 388056 391187 465204 450940 481069 485319 507949 518566 495158 547246 1222069 1289279 732956 617905 420721 413282 485997 483245 509238 516817 525710 531736 614676 609451 1008869 1058303 40.15 68.6 2
14:25:28 2023-10-12 502980 495274 121710 121129 192835 197616 206629 205886 159480 158976 164882 168088 190450 192970 557533 601977 1725117 1697589 657705 680773 181536 161358 175161 176916 191140 187164 178997 179947 119764 122769 367264 335548 970536 986127 304332 303070 388020 392331 466705 453435 487220 485283 510920 522775 491797 549601 1231925 1285578 740729 627236 418922 410963 486378 483464 513851 519251 529003 536576 612609 612174 1026645 1063221 40.15 68.6 2
14:25:29 2023-10-12 495828 496022 121913 123153 194335 197720 205706 208215 159648 161637 164888 168189 190889 193146 556209 599229 1709001 1684350 652220 681908 180952 160051 175232 179296 191366 187775 179641 180517 120062 123179 369972 337466 973198 983957 306283 301972 390970 393018 465386 455901 484664 489623 513753 519518 495509 547483 1226651 1287537 734406 621669 421781 410639 484966 486245 513472 522766 529880 534981 618062 613145 1013977 1063221 40.15 68.6 2
14:25:30 2023-10-12 502664 496085 125141 123247 194370 197789 206382 203914 159648 157622 164957 168257 191358 193758 558685 604014 1725117 1702434 653150 681944 182609 160018 176320 175933 192081 187894 180006 180438 120136 123008 369266 335333 977397 981246 305414 303995 390251 395117 465386 457193 487602 486345 513986 520027 494035 550103 1230480 1278152 738756 626125 420703 414592 486341 487625 516758 519072 533541 535974 612609 616759 1021821 1062462 40.15 68.6 2
14:25:31 2023-10-12 499496 499598 122396 120668 195325 200005 207176 205654 160346 158865 165916 169511 192394 194846 562659 606700 1725117 1704448 660122 687574 183666 161334 177453 176278 193685 190912 180805 181641 120874 123487 368574 338445 996814 987503 306744 302822 392499 396263 466074 457193 484664 490387 519343 523144 495832 552595 1226687 1285615 745142 622586 423388 418149 486169 485211 513835 520822 532696 536613 616311 617545 1017399 1066722 40.15 68.6 2
14:25:32 2023-10-12 508819 501869 122429 123934 195228 200284 206416 206147 160447 158932 166287 169360 193007 195024 562807 610302 1742423 1715965 663893 688014 183259 161403 177364 177358 193052 189620 180564 182240 121107 120536 371994 338741 981182 996010 305306 306177 393018 393511 468154 457139 490526 490733 513770 526067 495509 552930 1239422 1300400 745142 630847 423388 414736 487035 485589 519243 523135 531079 537740 618390 618067 1032843 1069714 40.15 68.6 2
14:25:33 2023-10-12 501396 500235 123583 123852 199041 199657 207742 206290 160960 158932 166694 169629 193277 195024 561922 604014 1723892 1697314 656735 689967 183096 161885 176956 177952 192992 188236 180737 183097 120978 120784 373258 341372 978709 990377 307812 304851 393927 395319 466110 455657 489098 494748 518171 523144 495724 550459 1235321 1298552 746613 629019 427618 417708 488451 488974 513815 526094 536525 541436 621672 621175 1016640 1072627 40.15 68.6 2
14:25:34 2023-10-12 505852 502042 123806 121100 196567 201336 208799 206434 161776 159372 167278 170031 194361 195500 566819 607468 1733157 1701749 660122 691289 183958 162502 177898 178275 193944 188664 181711 182958 121653 120784 371994 340961 985264 994634 306816 306357 393927 394763 467495 459699 490526 495449 518171 522726 495796 550459 1235907 1298472 748084 630398 428227 414881 486927 489586 517706 525099 537893 539301 621816 621649 1020650 1072866 40.15 68.6 2
14:25:35 2023-10-12 507293 502015 123668 124334 194803 201581 207742 207829 161168 159982 167185 170861 196470 196923 565289 617549 1752149 1733381 670807 689987 187852 162179 181747 178309 195856 189620 183448 182529 122334 120867 373005 338299 1003862 1001722 308878 306681 394132 396650 473832 457012 491223 491556 518316 528175 495868 554768 1245054 1303847 748084 636456 425798 418149 492712 486796 522263 525064 534282 540940 621810 618450 1040392 1079060 40.15 68.6 2
14:25:36 2023-10-12 504782 504801 124474 124308 195480 201265 209078 208153 161766 160204 167663 170827 196780 196923 567840 612934 1733673 1716240 664366 692048 187817 162472 181456 178873 197774 188830 183111 183132 121993 121116 375533 341446 991444 996046 310337 305890 394553 400204 469030 458372 489135 494748 520615 525882 501427 558488 1240719 1300415 748084 628982 427010 421450 491103 490987 516758 523099 537473 537704 621810 622195 1029048 1075920 40.15 68.6 2
14:25:37 2023-10-12 513460 504814 124729 121750 196504 202747 210578 208700 162407 160905 168336 171421 193183 198350 570333 616233 1751766 1731460 669125 695064 188115 163254 181527 179112 196304 189821 183564 184298 122248 121938 373005 342269 989584 1002418 309570 306789 395737 401447 472096 458372 492302 495449 522964 530589 498674 557670 1245127 1310431 748084 635516 427618 420927 494844 489623 521524 523521 536710 544201 620250 622231 1041873 1078934 40.15 68.6 2
14:25:38 2023-10-12 508538 508065 124514 121723 196062 202924 211084 209130 162465 160494 168549 171558 193820 198142 571216 611232 1739917 1716240 665314 696159 186502 164062 179945 180076 196442 190553 183587 185038 122334 122775 374777 346061 986389 1001722 310812 306789 399316 401410 472488 459593 492973 495774 522927 527469 503926 557287 1241490 1299428 751027 630364 428227 421191 493758 494012 519647 524327 538275 542720 622080 625824 1034045 1079060 40.15 68.6 2
14:25:39 2023-10-12 514926 508492 124929 121910 196637 203563 210424 209820 162838 161100 168820 172104 194122 197410 571621 613028 1752113 1729257 676224 697182 188448 163551 178300 179679 194688 190092 184311 185143 124253 122639 373637 343147 992394 1004553 311767 306789 396997 399913 476521 463245 489382 495353 520632 529085 503756 553195 1247634 1309635 749087 635805 430830 421450 492602 495413 522263 530616 539015 542586 630427 625787 1032575 1081270 40.15 68.6 2
14:25:40 2023-10-12 512842 510076 125448 122471 197806 204099 211605 210961 163477 161454 169426 172394 194998 198142 572234 622078 1763645 1738603 667002 699161 185215 164597 178800 180248 195365 191294 184863 185403 124651 122907 375028 343391 995778 1004553 310446 308081 397034 402015 473832 459917 495280 494968 523072 529820 500193 558378 1252458 1316720 753969 638043 429991 423750 495170 493662 523003 526648 539150 545859 623403 625824 1051172 1086811 40.15 68.6 2
14:25:41 2023-10-12 514283 510980 125640 122948 197944 204206 212779 210989 163655 161556 169568 172687 195032 201878 573557 618458 1751689 1729257 671521 701000 186209 164888 179083 180749 195874 191190 185381 185332 123363 123629 370694 344369 1011183 1005266 313095 306789 396745 404798 476521 463536 490876 495738 523072 531373 504677 558479 1250683 1302228 756911 639846 429651 422450 494844 494235 522973 529053 542298 547450 622046 627413 1045322 1084458 40.15 68.6 2
14:25:42 2023-10-12 511272 509468 125722 123039 197970 205174 211415 212309 163655 161590 169913 173271 195540 201914 574405 621636 1762207 1733656 674821 699558 185830 165131 179186 180887 196010 191364 185381 188321 123449 123652 372269 342424 1013972 1008749 312873 309981 399316 401447 475847 465031 496850 500395 522257 528739 504567 555779 1255789 1317882 742562 639627 433737 421191 494844 493852 523003 531630 542535 547061 631222 628811 1032843 1089871 40.15 68.6 2
14:25:43 2023-10-12 516873 512122 126613 122981 199709 205824 212936 213060 163883 162592 172686 174153 195710 200674 578570 630771 1780752 1755244 681461 703604 186999 165166 180323 180887 197240 191969 185936 188655 124946 123652 376524 343391 1008759 1014929 311569 310060 397070 403154 477563 463500 498318 498456 522191 532157 501682 557547 1261702 1344185 766993 641877 434736 423082 495977 494712 522128 532148 537873 546820 632116 626936 1041717 1094539 40.15 68.6 2
14:25:44 2023-10-12 516873 512522 126205 123618 199049 205462 213633 211869 164786 161556 173072 172755 196663 198616 576995 625706 1772229 1752267 676458 702071 186897 166125 180254 182186 197411 193114 186292 186968 121924 124093 376671 345481 1005189 1014413 313984 309989 401012 404379 479377 464264 499388 499854 528447 533224 504677 562237 1262065 1322079 753969 641841 431247 423786 500022 494968 527600 532397 540271 549293 631222 627184 1051357 1094539 40.15 68.6 2
14:25:45 2023-10-12 513684 513280 126622 123822 199848 206040 213783 213017 164214 162421 173036 173910 196356 199274 579600 628730 1770589 1751046 670782 703744 187033 166114 180392 182071 197616 192576 188739 189025 121924 124093 377050 344957 1010768 1011612 312873 310748 401186 406022 477123 466826 500053 499319 529048 532121 503386 561531 1261457 1325861 752498 642824 433811 427571 500930 496467 525967 530580 540271 548055 627060 630032 1054383 1094502 40.15 68.5 2
14:25:46 2023-10-12 515262 513936 126876 124368 200153 205594 213633 213800 164901 162695 171245 174639 197382 199240 581247 621604 1771005 1738603 673312 706350 186706 167069 180185 183263 197068 193833 186458 186548 122092 124946 379680 350168 992160 1014486 311867 310095 401111 403135 476483 465939 498318 503903 529194 532157 507437 560932 1257914 1318695 756911 639664 432938 428478 498891 499817 528756 532148 544372 546551 628440 631137 1053531 1091359 40.15 68.6 2
14:25:47 2023-10-12 516907 518365 127011 124558 200511 209727 217959 217742 164214 163740 173107 177840 196971 200845 582752 627294 1781592 1751691 681126 708244 188040 167045 181364 183089 197892 193797 185395 186256 122429 124535 380906 347550 1013558 1017917 313256 311002 403287 405175 477900 467360 498318 501769 526103 532157 503955 556004 1259877 1317983 756911 639048 436283 428478 496049 495810 522936 532148 544003 547450 629366 634400 1047404 1094502 40.15 68.6 2
14:25:48 2023-10-12 525821 519102 127045 124644 200231 205628 217995 217330 167667 163444 173457 177349 197897 201161 580133 627388 1778450 1753541 687509 707106 187916 167186 181216 183263 197892 193868 185652 186548 122513 124946 380906 348326 1012627 1023902 316673 312477 404734 405162 482072 469256 496686 503044 522891 535168 508629 559271 1263567 1327813 756911 642677 436283 423822 498539 499428 523009 536076 546770 548479 631096 634888 1037198 1097667 40.15 68.6 2
14:25:49 2023-10-12 522153 518628 127706 124673 201492 206270 215305 215574 167818 163706 169653 177805 198207 201618 585272 631200 1794190 1765822 685483 710255 188246 170109 182079 184266 199136 195099 185720 187594 122682 125359 384609 349599 1003281 1024372 311867 312968 402877 404379 481959 466047 499929 503224 529194 537989 504810 560137 1268962 1337147 761325 641386 436283 428781 503999 501659 528975 536362 544335 547667 631060 631137 1044883 1097410 40.15 68.6 2
14:25:50 2023-10-12 523764 519357 127829 124706 202162 206304 218102 213723 165522 164252 170445 175986 198621 201724 583503 634662 1794938 1770421 687963 710367 188769 170144 181825 184430 199171 195398 187735 187888 123212 125392 380969 350168 1017853 1027347 313505 313409 403197 404379 482253 467781 499966 504094 529194 537989 504846 560534 1267237 1336838 759854 641877 436903 428781 504713 502442 528383 537980 545956 548479 634702 631137 1048186 1099787 40.15 68.6 2
14:25:51 2023-10-12 522525 519729 127986 125113 202198 206373 214117 214386 168038 164266 170464 177875 199244 201864 584420 635740 1799297 1769670 687472 709717 188804 170180 182079 184430 199761 195791 186269 187922 124027 125899 381928 350444 1015864 1029926 314877 313522 403976 405412 483131 469256 501076 504005 529194 538782 507738 563978 1272787 1340798 762796 642824 437526 429996 504713 503154 529167 537980 546770 548479 636121 631209 1049756 1101387 40.15 68.6 2
14:25:52 2023-10-12 524598 518410 127956 125462 202480 207271 214301 214685 168073 164415 170582 174788 199175 201900 584834 635740 1797532 1772192 687999 711296 189398 170691 182657 185087 200201 196340 186691 188053 123752 125806 383876 350666 1013364 1030000 313256 313921 404405 405592 483277 468521 501418 504751 527254 539577 508492 562237 1270909 1343004 758383 645151 438773 429996 505392 503081 529057 538594 547399 549961 637543 631209 1050501 1103775 40.15 68.6 2
14:25:53 2023-10-12 524787 519977 128588 125518 202906 208070 214863 215999 168707 164953 171210 174827 200009 202395 588156 638404 1805727 1773852 690451 713421 190087 168975 183110 185205 200424 196375 186922 188548 124160 126222 384226 351663 1006544 1030000 313769 314878 405368 405664 483619 468457 502948 504823 528032 538459 508887 562636 1272787 1343231 774110 645611 437820 428529 504171 503866 530291 539568 548053 550144 636607 634888 1054282 1105382 40.15 68.6 2
14:25:54 2023-10-12 525674 519973 128380 125564 203153 207664 214966 215087 168342 164862 171279 175169 200148 202571 588867 638295 1803437 1775114 689469 714468 190065 171036 183308 185358 200844 196990 187894 189067 124570 126188 382949 352626 1008605 1032926 315773 315178 407927 405664 483619 468823 502592 508930 531822 540905 509247 562673 1272787 1344766 774110 645712 437820 428839 504954 504581 530666 538829 548327 551352 638482 635785 1054383 1107083 40.15 68.6 2
14:25:55 2023-10-12 527269 522281 129263 125535 204222 207629 216120 215755 168342 165658 171279 175478 200497 203495 589629 640105 1806001 1778982 690451 715517 190364 171071 183308 187856 200493 197241 187510 189010 124603 126289 386397 352413 1008844 1030001 314725 315514 406011 408068 484646 468895 502985 504896 530144 541171 510146 564051 1278021 1350778 774110 645565 438950 431827 507584 506013 532134 540745 548327 551780 638030 636469 1053983 1108533 40.15 68.6 2
14:25:56 2023-10-12 529086 526019 129206 126298 203975 208895 216236 216288 164971 165449 171756 175377 201023 203459 590550 638550 1805381 1781057 690414 717040 190364 171417 183680 188444 201089 197666 187770 189342 124637 126970 385873 353668 1010916 1039194 315685 314914 406083 409331 485332 468823 504214 504896 530000 541171 511993 565186 1278265 1343958 768681 647548 439133 429478 505026 503224 532171 541162 549425 552992 641271 635446 1051320 1106630 40.15 68.6 2
14:25:58 2023-10-12 529086 523157 128835 126428 203758 208965 216340 216241 168715 165392 171859 175444 201478 203637 590467 635740 1805456 1778670 694175 718383 190456 169664 183680 184539 201581 197482 188555 189239 124981 126956 381928 353668 1023480 1032883 317652 314399 406083 410271 487399 468823 499929 504823 528067 539325 510689 567274 1279130 1342700 763406 649392 439133 431142 505429 503188 530346 541162 549814 553458 641271 638278 1054383 1106956 40.15 68.6 2
14:25:59 2023-10-12 532208 523198 128874 126433 204079 208965 217048 216426 168750 165623 171928 175875 201759 203887 588862 636225 1806001 1776415 697787 717219 191434 171558 184230 188224 202215 200148 188692 189308 125048 127004 388951 352664 1019581 1036252 319336 314878 406083 410563 486913 471294 503301 508930 531335 540265 513353 565916 1281861 1344568 772617 650316 440968 428520 505787 503969 530310 540910 552245 554796 641271 639213 1056707 1110113 40.15 68.6 2
14:26:00 2023-10-12 534862 527614 129554 127092 204581 209842 217584 216961 165560 165889 172442 176274 202041 204856 594480 640420 1808033 1780249 698595 718306 191870 167221 184804 188330 202710 200501 189023 189939 125495 127126 380906 353417 1020949 1032956 319562 315358 407859 411435 486985 473696 501418 504896 528439 537197 510834 563546 1281061 1344182 771623 651045 443031 433003 504713 503224 531418 537657 548612 553421 637580 640150 1066731 1111466 40.15 68.6 2
14:26:01 2023-10-12 530707 528465 129726 126846 207879 210164 218123 217846 168750 166842 171894 177142 202041 205177 595523 642102 1810539 1783109 694668 721411 191800 168648 184993 185117 202853 198634 189252 190336 125669 127546 384992 353417 1033881 1037424 319562 315536 408381 410526 485094 477096 503697 510054 532013 537989 510798 565224 1278221 1344914 775603 648930 443031 433003 504207 504715 533571 539604 549425 553458 636157 638278 1069578 1109026 40.15 68.6 2
14:26:02 2023-10-12 525967 527719 129760 127148 207879 210030 217724 218525 165969 166457 172682 176619 205158 204820 594426 640141 1799036 1772192 688488 720412 191335 168750 184804 185509 202427 200926 188825 191140 125115 128003 383971 355575 1031550 1029164 319336 315550 410005 413992 487745 475710 501345 504787 535023 541027 513298 570883 1281970 1329401 774565 653967 441283 432656 505429 506620 535104 540781 553033 559502 640364 640150 1075966 1116255 40.15 68.6 2
14:26:03 2023-10-12 528715 530680 130485 127232 204536 210275 219460 218550 168027 166655 173231 176585 205768 205609 598597 650421 1815717 1790815 689469 720412 193084 169101 185949 185414 203920 201173 190182 190804 125944 127935 387035 353668 1037121 1037722 318587 315938 408381 412894 486254 476420 509018 507788 536718 541625 510798 569818 1288396 1352152 771124 656328 440677 432800 510583 504715 538246 542829 549389 559677 642180 638206 1072040 1119023 40.15 68.6 2
14:26:04 2023-10-12 530598 530113 130476 127564 203935 210970 219083 217811 167137 166152 174446 176417 204173 205504 597307 646990 1831824 1803658 697880 722343 193214 169487 186174 185766 203920 200890 190707 191000 125944 127901 385772 354424 1036443 1043255 319453 317589 409536 415205 489777 474402 505990 504787 531941 541171 510529 568000 1294899 1357235 777095 659601 444291 432728 508673 505654 531878 541237 548921 558346 640074 636376 1065899 1115776 40.15 68.6 2
14:26:05 2023-10-12 534893 528461 130849 127266 205169 210934 219154 219206 166117 167426 173389 177701 205480 206477 598098 651196 1827114 1794975 699777 723038 192669 169521 186114 185834 204206 197448 190217 191743 125944 128420 386905 357470 1027345 1048314 319416 317589 412172 413479 489130 474183 507317 512149 532013 542076 514938 569445 1289275 1353287 773094 651045 443095 433668 510476 507752 535032 543435 553555 557515 640146 643917 1065105 1117570 40.15 68.6 2
14:26:06 2023-10-12 530259 533349 130701 128075 204506 211666 218930 219701 167036 166958 173821 177421 206232 205970 597160 640141 1808569 1778945 691151 725713 192511 170212 185134 186969 203634 198675 191118 191708 126326 128003 390001 354785 1038468 1035886 321832 317589 408958 413005 486985 476313 504929 507752 535924 540337 510762 568439 1291190 1348746 777095 659205 443095 437242 507547 504715 536618 541162 549389 557584 638445 640150 1086820 1120651 40.15 68.5 2
14:26:07 2023-10-12 530707 531810 130762 127624 205966 211420 220277 219644 167069 167238 174394 178267 202452 206915 597473 654119 1823021 1797569 689608 724649 194062 169824 186875 186384 207273 197448 191153 192069 126960 128393 386025 355182 1035141 1042146 319562 316416 410731 413296 486913 475746 509018 510451 538310 543672 513081 572514 1293979 1357235 778588 658664 442717 432403 512029 507752 538283 545264 551876 559276 645168 640186 1072802 1122357 40.15 68.5 2
14:26:08 2023-10-12 538178 530467 130849 128148 205139 211631 221559 219206 167137 167016 174134 177735 206302 207715 601076 652900 1836387 1809494 703965 726742 197449 169521 187905 186472 206222 198481 191512 192040 126677 128681 385140 355436 1032878 1049576 320131 320067 410405 412894 490924 474938 510467 512948 532049 543672 511989 568486 1294827 1369310 781214 654932 445356 436625 512392 510775 536618 545264 552696 558309 644713 643917 1063593 1120651 40.15 68.6 2
14:26:09 2023-10-12 535046 535248 131215 128534 205817 212813 220594 221413 167137 167718 174134 178757 202659 207715 599945 650421 1816550 1788257 695805 728290 194309 170601 187507 186969 207534 199626 191588 193433 126778 129177 383596 359338 1050850 1041962 322060 318153 409988 414606 487022 476349 505990 510848 536646 541171 513318 571856 1291190 1344145 778588 658236 444291 437588 507920 504860 539426 540514 555203 560105 640038 643953 1091447 1125841 40.15 68.6 2
14:26:10 2023-10-12 537557 532036 131489 128610 206390 212388 222266 220471 167599 167895 175074 178296 202868 207463 601680 655048 1831016 1805419 694779 726260 195127 170635 188035 187003 204421 198655 192297 192922 127164 128818 388057 355611 1039172 1046902 321376 316929 411604 414606 487022 474902 510467 512332 539072 545309 513845 571930 1297662 1358543 768681 660176 444049 435393 513117 508970 539808 546103 553518 561371 647104 643917 1076003 1127960 40.15 68.6 2
14:26:11 2023-10-12 541380 535186 133345 128568 206164 212664 222635 220612 167700 170505 174725 178330 203464 211551 599945 656709 1840421 1818350 707231 728659 195263 170804 187963 187454 206296 199174 191617 193733 127272 129412 387162 358501 1028824 1053805 321986 319163 411792 413296 492002 476912 509380 514330 537930 544926 513752 568475 1294899 1358543 783067 656795 445629 435357 510944 512296 538283 546103 556820 558447 648740 644814 1072057 1123954 40.15 68.6 2
14:26:12 2023-10-12 541436 536430 133438 128874 206134 213517 221940 221647 167965 170541 175249 178893 203464 207283 601717 649501 1831138 1800168 705077 729076 197449 170906 187186 187591 203820 199314 192362 193603 127408 129177 388057 356692 1035701 1045741 322288 316965 412443 415242 491219 479588 509483 515243 540600 545772 516354 571672 1292985 1351629 798656 656795 444649 439138 512971 513385 541339 543698 558009 561769 644917 645303 1085276 1125554 40.15 68.5 2
14:26:13 2023-10-12 535295 536632 133963 128822 207462 213703 222315 222029 167965 168330 175687 178893 204097 211659 606546 658643 1836387 1809494 696795 732402 197867 171213 190957 188016 205092 199940 193005 193728 127619 129446 389079 357487 1039851 1052567 322060 318370 410024 417096 491917 475978 508588 512332 536946 546111 515303 573593 1303219 1365399 781574 664152 446824 436625 513881 508506 541068 547713 555203 562604 647634 644863 1078943 1128306 40.15 68.5 2
14:26:14 2023-10-12 542990 537491 133728 129212 206554 212998 223140 222029 167932 170814 175249 179786 203961 209925 604487 661337 1846870 1818087 708678 732960 194137 171894 188528 188147 204773 200324 192836 194216 127449 129897 387035 360653 1034773 1057581 322746 317747 413096 414606 494131 476313 508752 512970 537930 546496 513824 570126 1299451 1363385 780450 658664 446824 437242 512392 513021 538283 546943 558009 560105 648551 645375 1079069 1126355 40.15 68.5 2
14:26:15 2023-10-12 543757 537948 133767 129422 206524 214375 222983 222496 168081 170814 175722 179458 204131 208221 605646 649155 1833778 1803744 705077 731365 197867 171483 191091 188237 204950 199975 192701 194216 127653 129571 391632 358749 1037972 1054179 323204 318746 414236 414134 491917 481522 511119 516707 541366 543672 513824 571142 1294899 1361087 783067 658196 445555 438781 512971 515827 540892 546103 557286 562664 640074 647230 1089918 1127468 40.15 68.5 2
14:26:16 2023-10-12 536313 538328 130812 129422 207820 214375 223296 223001 168299 166522 176303 179493 204801 207104 607145 657903 1840384 1820952 703779 733853 194392 171912 191261 188512 205446 199940 194194 193909 128956 129356 390100 355072 1047958 1057581 322746 320054 412479 414570 495181 477909 512053 512212 538018 545273 513845 568475 1304145 1380749 784560 657771 446899 439362 513968 512176 540573 550176 557612 559276 650426 645339 1072839 1127468 40.15 68.5 2
14:26:17 2023-10-12 544533 538324 133767 129782 207569 215153 223553 223136 169097 166455 176267 179923 205160 209631 606961 654119 1842789 1809494 713261 733853 194205 172031 189229 188739 205126 200604 193687 194216 128275 130078 389079 359375 1034441 1054179 323204 318887 413678 414570 492038 482081 508983 513837 539361 543707 513860 570163 1296740 1358543 783067 658664 446507 439046 513881 513499 540928 546907 557717 562205 640110 650284 1088200 1129948 40.15 68.5 2
14:26:18 2023-10-12 541188 537859 133728 129782 207241 215280 223925 222496 168799 170611 176444 179493 205439 207283 608043 652863 1831138 1810112 704502 735415 194811 171519 191772 188602 206235 200990 193982 194110 128398 129897 391122 357593 1044854 1054179 322746 320646 411792 414678 492038 482543 512090 515096 540538 548107 512199 575300 1304064 1371571 793338 664152 445555 438608 513968 513021 540964 550176 556029 564753 650426 644850 1084468 1134853 40.15 68.5 2
14:26:19 2023-10-12 547524 541343 130765 129782 207807 215583 224082 223314 169131 171110 176444 180095 205439 207931 608906 654320 1843038 1814232 710155 735433 194777 172100 191368 189403 205766 201060 193616 195307 128289 132247 394517 361936 1036772 1053022 323204 318887 414736 418385 492735 482081 509020 513801 540157 546651 517971 575300 1300410 1353287 787806 662124 446824 438250 513517 512176 540964 548233 557753 565191 647561 648178 1094512 1137653 40.15 68.5 2
14:26:20 2023-10-12 544076 540135 130864 130148 208691 215280 224937 223907 169233 166853 177257 180026 205473 208546 608685 659356 1843001 1818819 700401 736994 195352 172135 191673 189403 206408 201270 194194 197443 128535 132030 390100 359885 1048902 1059082 324123 319890 411249 419642 495193 480685 510534 513602 538310 546531 514573 570163 1308664 1390787 778588 663644 448024 438429 517020 513331 540956 550176 556424 560937 649046 645375 1077261 1133239 40.15 68.5 2
14:26:21 2023-10-12 544147 539415 134315 129782 208179 219287 227197 226932 169066 171110 176479 180630 205793 208581 608906 656782 1846736 1820838 716107 738248 194743 172751 187586 189334 206304 201892 194703 195307 128790 132321 390100 359885 1049361 1057581 324815 320197 413678 414642 495532 483518 513069 517583 537774 543707 513788 570163 1300447 1367659 784560 659242 446936 441083 516034 513801 540964 547749 557286 561769 644713 649164 1091294 1133239 40.15 68.5 2
14:26:22 2023-10-12 540873 540856 134639 132295 209157 218907 223482 227039 169368 167652 177293 180916 206435 207896 608999 664885 1849394 1833362 710582 729953 195420 173319 188279 189506 206477 201270 195321 195170 129300 132138 390288 358321 1049109 1062966 321683 322323 412479 417096 495542 482117 514380 517619 537809 549896 516803 571856 1305846 1376812 796369 664115 449265 437434 514004 516633 544418 549995 562398 563729 653196 649092 1082146 1136349 40.15 68.5 2
14:26:23 2023-10-12 549196 540977 131029 132137 209015 219323 223516 222723 169668 167801 177542 181042 206435 209890 608574 658570 1845659 1813573 710155 737879 195454 173200 188279 190201 206477 202611 194194 196406 128570 132597 395064 363484 1047356 1057581 323378 318887 415097 420868 495181 483482 508983 513765 540991 546147 518337 576976 1305846 1362066 790532 667462 446607 440081 513881 513748 545578 548556 557322 565995 647671 647266 1100647 1134253 40.15 68.5 2
14:26:24 2023-10-12 543834 541153 134607 132378 209811 216158 223585 227039 169368 167502 177329 180961 206584 211595 614083 665752 1850917 1826169 706430 739600 195963 173131 188541 190299 207087 202540 195321 196131 129148 132282 391290 361165 1059574 1061879 325046 320054 413096 420868 495963 483518 514846 512970 536946 548179 512992 571451 1311594 1389855 790307 664152 451043 438866 519325 513801 542491 550176 557612 562604 650426 649164 1078943 1134216 40.15 68.5 2
14:26:25 2023-10-12 545640 541153 134541 130866 209183 214923 223516 223412 169436 167835 177612 180995 206613 209562 610833 657597 1852297 1822909 717916 738608 195489 173200 188838 190466 207410 202540 195184 198051 129300 131023 388173 361862 1039645 1062710 325046 320753 414917 416951 495532 485502 512669 519120 541027 546952 519510 576529 1305997 1365399 786053 662197 448239 441259 518274 516817 545745 550176 561070 565995 647634 652981 1097667 1136708 40.15 68.5 2
14:26:26 2023-10-12 551526 543992 131297 132938 209811 219050 224972 223412 170074 168300 177862 181271 206791 210618 612673 669495 1864204 1834855 716385 738644 196508 173753 188838 190668 207121 203535 195321 194722 129148 132690 394130 362967 1046135 1065264 324699 320600 415097 419679 498950 486263 510570 513873 539616 546531 517971 571856 1309667 1375570 791839 666988 452251 441453 513968 513765 540475 549910 558544 562641 647634 649200 1096106 1133981 40.15 68.5 2
14:26:27 2023-10-12 544147 545133 131520 130875 210293 216801 225823 224572 169804 168300 178040 181960 207298 209785 613395 662386 1844348 1816231 707086 741750 196032 173753 188873 190668 207768 202575 196349 197912 129459 132316 391207 359885 1056463 1059082 323414 322586 414333 420273 494424 485575 515549 513873 541135 550185 513788 576976 1309667 1379475 786053 667415 446607 441813 520060 516670 547399 550991 556032 565052 650886 649128 1092920 1144152 40.15 68.5 2
14:26:28 2023-10-12 548612 545904 131276 132612 210503 214923 224555 222723 170362 167652 178790 180950 207795 209925 613578 665898 1866857 1844130 718428 740810 197673 174029 190325 190426 209269 203073 195696 195229 129286 129305 393098 364781 1055252 1069806 324098 320825 418035 419679 495963 484436 511545 517583 537774 548143 519510 574298 1311527 1375570 789039 666041 453611 438866 514004 513837 542106 550176 560238 564352 648785 649272 1094548 1136469 40.15 68.5 2
14:26:29 2023-10-12 549554 545895 131524 133007 211015 215892 224937 223602 171022 167768 181836 181236 208444 209925 614521 665533 1866796 1840175 719452 739580 197364 173753 190101 190634 209104 203535 197961 195297 129459 132672 391122 364002 1046396 1069816 323678 321870 418626 419679 495999 483518 511728 518351 537774 549797 519914 575300 1312459 1378497 798656 666988 453537 440463 514040 513873 540511 549910 561070 565593 653123 652691 1096893 1140248 40.15 68.5 2
14:26:30 2023-10-12 548420 547403 131631 133244 211018 216123 225496 225548 169755 169674 178182 183221 206860 211067 618220 665862 1849667 1818819 708990 740517 196066 174900 188707 191944 207410 203891 196937 195161 130160 132604 390196 360909 1058519 1059082 324663 322849 414989 420868 495963 484960 516758 513909 544233 550185 513824 576119 1314071 1380749 784560 668360 449766 441106 520060 516549 547399 552611 557717 566763 649123 651279 1094548 1145781 40.15 68.5 2
14:26:31 2023-10-12 552696 546671 131802 133408 211198 216227 225984 223602 170480 168368 179401 182098 208154 210913 614521 668584 1876190 1852029 720366 742202 197879 174203 189997 191566 209193 204357 195869 195365 129889 132926 396157 364139 1055680 1069806 324699 320896 418626 420868 500252 484354 512090 518387 538946 546952 519143 573149 1315258 1376812 789039 667462 453537 444095 517020 516817 541000 550176 559445 564352 649696 649308 1099230 1137552 40.15 68.5 2
14:26:32 2023-10-12 553485 547062 131880 133115 211860 214923 226019 225059 170210 169170 178719 182966 208119 212274 617250 674745 1873477 1841507 718428 744074 197419 175179 189468 192480 208452 204858 194735 195399 130320 129572 396194 362491 1055295 1068289 324771 322297 417445 419679 500008 486435 515549 521474 545576 549374 519914 575300 1309630 1377521 789039 666041 450381 446090 519437 520776 549079 553288 564301 567533 651274 656181 1103966 1144152 40.15 68.5 2
14:26:33 2023-10-12 547294 546406 131442 133598 210917 219108 225984 224676 171056 168368 181871 182133 209137 210997 618126 663441 1854932 1834855 713045 745130 197983 174378 190701 191606 209759 203891 195126 195365 130320 132741 393292 363484 1063126 1071191 324699 321965 415061 420398 501142 483185 514889 516817 540193 550185 513824 574483 1320959 1399033 786053 667936 453215 445195 522309 519928 544938 554273 559372 565593 652832 654134 1086820 1144152 40.15 68.5 2
14:26:34 2023-10-12 551531 548607 132253 133400 211233 217610 226160 226247 171054 169572 179691 183151 209318 211801 618016 665716 1865521 1837470 723585 745130 197364 175179 190793 192515 209514 204535 195310 196419 130195 130413 396118 366425 1071719 1066019 327677 321870 417445 421061 496035 486814 513652 513909 541135 548179 513896 577607 1316943 1380749 790307 673372 452251 446744 521533 513873 548950 550533 557717 565089 650886 649236 1102216 1149320 40.15 68.5 2
14:26:35 2023-10-12 551865 549700 132656 133594 211931 217272 226212 225059 171601 168368 182234 182006 209492 211279 618126 667218 1873477 1850769 722483 741612 198638 175214 190533 192346 209842 204932 196798 196828 130182 130039 395252 366084 1060726 1075901 326499 322407 419811 422061 501851 485337 513652 518865 540049 550185 519914 574483 1317914 1383283 792025 670607 454828 445715 518555 518387 541036 549341 561940 565593 649051 654864 1099796 1143744 40.15 68.5 2
14:26:36 2023-10-12 556871 548054 132651 133590 212412 217786 227813 225756 171056 169439 182162 183221 209457 212765 616310 673988 1877369 1846795 724603 745130 198052 175495 190701 192819 209612 205685 195005 196590 130684 129928 396194 364727 1066810 1072924 327677 322884 418626 422061 501851 486886 516486 521474 541063 550185 519914 575300 1316980 1383971 790532 665456 453389 447013 520060 521069 546553 550533 561903 565995 650886 654864 1103901 1147052 40.15 68.5 2
14:26:37 2023-10-12 549978 551457 133022 130386 212708 218829 226230 226317 171429 169572 179944 183010 209457 211314 620765 666156 1857572 1835515 715329 745504 197845 175459 191268 192480 210710 204499 196227 196385 130684 129839 391333 364002 1061428 1072091 324663 324287 418626 421654 499413 485919 519001 519928 545808 552549 519474 579048 1322637 1388669 789039 676728 454828 441850 521533 513801 545708 552611 558939 570369 656677 649272 1097667 1148466 40.15 68.5 2
14:26:38 2023-10-12 555287 549784 133298 133590 213677 216865 227107 226492 170988 169977 182091 186814 209422 213276 618964 676927 1881262 1849136 721834 746348 197845 175937 190596 193389 209549 205615 195818 196760 130762 130687 397226 365041 1069020 1072718 326499 324251 419514 421464 500361 486814 516537 522953 546616 552640 522976 577798 1315258 1379475 790532 668613 452251 445351 521533 522176 550117 552540 565690 567566 649015 654266 1108542 1150334 40.15 68.5 2
14:26:39 2023-10-12 556639 550023 132685 130281 212490 218289 227107 226492 171139 169943 179619 183477 209582 212608 618090 667785 1868123 1842714 725684 747062 198017 175863 191135 193429 210416 205794 195955 197789 130684 130823 399280 367986 1063412 1069806 328409 322777 419847 422320 499972 488992 515110 518387 545386 549338 519070 577570 1322637 1382669 796369 676247 454504 450629 522496 520354 547881 554780 559188 569226 654123 652836 1110085 1153977 40.15 68.5 2
14:26:40 2023-10-12 552222 550023 133306 133620 213184 218254 227602 227055 172112 169405 182782 183221 210806 211314 623382 675014 1878870 1856121 725609 746631 200166 176021 192100 193089 211406 205830 195955 197651 131049 130610 379273 366908 1057804 1077496 328409 323339 419847 423112 503985 486850 516318 521474 541063 550185 522742 576119 1322637 1388669 810074 668323 455799 448280 521533 522916 547362 552152 564812 567607 649015 655791 1106178 1148429 40.15 68.5 2
14:26:41 2023-10-12 552696 549838 133118 130323 212552 218970 227778 226492 172265 169807 180578 183267 210932 212501 623419 669408 1865521 1846140 718241 747687 199561 176021 191908 193089 211490 205976 196568 197137 131049 130889 394186 365562 1075742 1077496 326645 324298 418626 423249 503985 486742 518264 519891 543929 550929 516803 576939 1328033 1407056 794853 673335 456198 445037 524534 521807 547520 555443 560636 567645 654751 654864 1091322 1148429 40.15 68.5 2
14:26:42 2023-10-12 549732 550117 133960 130414 213827 218289 228166 227512 171601 169977 182618 184175 210771 213461 622696 676088 1873477 1854762 722537 749224 199227 176461 191908 193735 211702 205794 197047 197617 131049 130992 398258 366871 1070330 1082055 324771 324816 418901 420990 501595 485301 516758 522953 541135 552584 523754 578472 1327482 1393256 799490 671749 457499 443950 521460 522769 545563 555264 566055 570130 658182 656182 1104726 1146762 40.15 68.5 2
14:26:43 2023-10-12 556405 550203 133549 130323 213756 218782 228521 227900 171566 170908 182454 187215 210771 214994 623652 671029 1870816 1837470 717916 749952 199262 179729 190967 197072 210381 206918 196602 197171 131599 130922 397251 363552 1073297 1069806 328177 324816 420470 422915 501851 489713 518843 521474 545897 552161 519878 577607 1326113 1393906 802431 675287 453537 445424 525278 521437 552069 558924 562738 571824 658611 655791 1103784 1156999 40.15 68.5 2
14:26:44 2023-10-12 559938 553843 134083 130577 214388 218676 230010 227760 171975 170652 178818 184504 211255 213983 624265 680057 1889512 1859752 727198 750623 199713 177080 191803 194142 211406 207063 196568 197823 131415 130992 398258 366612 1064877 1077496 328678 324816 421037 421654 503985 490788 518264 521971 545808 550185 521829 576939 1318887 1389855 803946 669344 454181 446643 523049 522477 552069 554627 567705 568407 652795 658469 1111438 1153451 40.15 68.5 2
14:26:45 2023-10-12 555327 554730 133553 130531 213818 218970 229267 227512 172147 170011 183018 186658 211692 213947 624573 673951 1873477 1849136 718316 753109 200271 176514 192445 193936 212332 206991 197355 197685 131691 131497 395974 365761 1085118 1080578 327641 324600 419218 423583 504700 486814 520479 520776 544015 551773 519107 575187 1328107 1408175 802431 673298 456773 447646 523018 524400 548950 558330 562774 568672 658611 654266 1094511 1153451 40.15 68.5 2
14:26:46 2023-10-12 552184 554170 134213 130479 217348 219005 229071 228573 172181 170518 182890 186919 211396 213832 625201 680094 1882749 1862754 726606 754324 199887 176585 193159 194006 212770 206481 197493 197892 131415 131810 398258 368508 1060104 1084394 327850 324816 421074 422915 503273 486778 517859 524253 544160 552197 523754 577607 1326150 1393869 797811 674808 457344 448988 522272 522916 547071 556424 565394 569077 654605 658579 1110085 1153977 40.15 68.5 2
14:26:47 2023-10-12 553670 554812 134116 130695 214625 220031 228521 228999 172419 170924 179045 187180 211481 213312 626420 670884 1868123 1841039 719965 754793 199887 176585 192550 194419 212437 206481 197871 197858 131691 131021 400322 365797 1072271 1079026 327179 324816 421037 423547 501851 488992 518110 521474 547426 554211 522236 581076 1331902 1396872 793518 678548 457020 447013 524534 519891 548562 557509 561070 570130 660515 654864 1100540 1155094 40.15 68.5 2
14:26:48 2023-10-12 559290 555774 134424 130886 217733 219723 228911 229390 172421 171095 181388 185280 211812 214743 627199 676052 1890802 1857358 729606 754177 199539 177453 192515 197142 211808 207063 197664 198478 131783 131810 396229 366871 1062424 1079026 328641 324816 421406 422284 501851 489713 518264 521200 546281 551773 525430 581039 1325459 1379475 812927 675287 456123 448915 522679 522916 549905 556689 567705 571861 656677 657179 1116264 1156740 40.15 68.5 2
14:26:49 2023-10-12 557266 556560 134209 130926 217545 220374 229337 230427 172112 171640 182854 183794 211396 215217 627346 678512 1873477 1842714 720478 754324 199262 179989 192246 197212 211772 209963 198616 197858 131967 131687 397421 364727 1086762 1077496 327677 325182 420739 423619 501851 489713 519686 522953 547506 555452 522236 582802 1333973 1400549 802431 680106 454605 448243 526024 522399 552853 559045 565066 573524 660515 657179 1106966 1159065 40.15 68.5 2
14:26:50 2023-10-12 561286 556565 134428 131537 213672 219442 229839 229425 172421 171521 182890 184208 214550 215859 627346 684130 1892022 1862754 727641 755394 199852 180025 192550 197177 212437 210183 197871 198789 131783 131810 400322 368023 1066329 1079026 328678 324816 421406 422284 501851 491171 518074 522779 546737 552584 522729 582116 1326402 1380642 805462 674329 455475 448568 523791 521164 549977 556724 565184 574156 656177 658178 1116264 1156008 40.15 68.5 2
14:26:51 2023-10-12 560087 559348 134335 131604 215637 219583 230232 229249 172626 171588 179702 183373 212583 215189 629130 682017 1885428 1858568 720330 755331 200970 179954 192889 197177 212962 210071 197871 197892 133917 131021 400322 364139 1079423 1085163 328678 325672 419847 422320 503412 490788 521232 522779 547426 558404 523012 576308 1331888 1407056 803946 674628 456015 447013 523054 522743 551287 559189 566421 570130 658101 658178 1099759 1153939 40.15 68.5 2
14:26:52 2023-10-12 562705 555753 134432 131699 217616 220409 230016 229425 172764 171095 179272 183440 214921 216729 629130 676927 1882749 1846795 726677 758027 200726 178040 192913 197730 212260 206826 197767 199066 132337 131959 395252 365651 1080538 1077496 329609 327115 421037 426880 504700 492598 520790 522953 547542 554068 521460 579356 1331888 1402080 803946 677209 455549 448060 526085 523658 550014 559189 565690 574859 660515 656218 1108726 1159446 40.15 68.5 2
14:26:53 2023-10-12 559752 557952 134691 131518 213710 220066 231092 229390 172799 171129 179805 183187 214991 215368 627180 683091 1885569 1862791 722537 756467 200550 180025 193183 197248 213069 210367 198457 197892 132152 131844 401337 365539 1066923 1086703 327677 325707 419821 424462 503412 486922 520826 522851 547426 557554 522499 577643 1333777 1403074 795162 675287 459834 447013 522945 522779 550507 558937 570907 573746 663220 658105 1105243 1155879 40.15 68.5 2
14:26:54 2023-10-12 563014 559720 134996 131914 217876 220445 230768 230821 172730 172014 179667 184625 215187 216729 628103 678663 1882881 1849428 723108 755316 200236 180671 192550 194175 213069 210403 199149 198928 132262 132241 399294 366908 1076050 1082055 328177 325672 420151 423728 502561 489749 521232 522339 550424 557518 523012 584120 1329250 1403074 795944 682071 457020 448280 523054 522546 549905 559189 566092 573598 658101 655721 1109035 1159372 40.15 68.5 2
14:26:55 2023-10-12 562573 555713 134910 130996 214706 220409 230732 231180 172730 171947 179646 184745 212810 216288 630324 687527 1898762 1866736 733961 759696 200411 180965 193465 197800 213069 210510 198893 199796 132522 132456 400322 368844 1060694 1082020 329573 326654 423930 423583 503273 492634 519517 522851 549158 554246 522765 582839 1328365 1384701 797997 679511 456015 449872 523049 522916 549977 555906 565148 574413 656750 658178 1125563 1161096 40.15 68.5 2
14:26:56 2023-10-12 557395 557163 134868 132009 213749 221134 230016 231540 173315 171640 180375 184175 215664 215743 629101 676124 1882476 1853442 725684 759094 201638 178313 194456 197421 216659 210439 199149 199552 133858 132692 393292 368844 1071568 1085163 328678 325182 422793 428080 504700 489713 520826 522953 547426 558146 524497 582839 1342082 1408820 795011 683993 461026 450188 527520 522879 550470 561171 562590 570388 657993 655259 1106966 1161923 40.15 68.5 2
14:26:57 2023-10-12 562412 559329 134872 132582 214369 221790 230449 231292 173538 171674 180375 184336 215664 216424 630920 682090 1890448 1864118 735056 759936 201673 180383 193841 197629 213667 206607 198976 200389 133793 133156 400333 372001 1071367 1082091 331247 324816 421406 427475 503022 494730 518074 522953 546737 551773 522272 581113 1335320 1398996 797884 682034 458477 452108 527646 524662 553161 558760 564887 571898 656714 656218 1115822 1164427 40.15 68.5 2
14:26:58 2023-10-12 562175 559729 135174 132274 216388 221541 231345 229963 174248 170992 181164 183120 212485 215903 632268 684094 1904000 1878702 736405 756840 202732 180347 193841 197594 214420 207183 198802 200389 133893 132672 397274 370945 1077203 1088246 330544 326654 422369 426161 505049 494380 518074 522815 547426 552584 522361 578638 1332124 1401051 796504 674808 457424 450561 523090 526624 553161 558796 566822 572482 656750 663018 1117854 1161923 40.15 68.5 2
14:26:59 2023-10-12 567315 559108 134906 132627 214190 222363 231167 231540 173798 171947 180409 184625 211930 216729 633619 676196 1892022 1862791 728632 761320 202449 180545 193877 194175 213069 207287 199461 199726 134243 132706 397274 367502 1087875 1082091 330332 325778 420151 426799 501962 494583 523267 525655 553273 557374 522902 584387 1339479 1406675 806977 681075 457424 447343 528428 525816 556001 559009 567301 576086 661896 658214 1114879 1164406 40.15 68.5 2
14:27:00 2023-10-12 565090 558213 135178 132374 215039 221134 232209 231866 173556 172221 180375 184914 211930 220931 630920 689158 1905107 1874772 731780 757984 201181 180706 193671 194209 216737 207108 199149 200040 134080 132706 399294 369105 1063266 1085207 330076 325217 424002 423691 504342 492634 518074 522851 549194 555062 522837 585130 1329360 1386702 799490 682555 458804 451568 524534 521164 550014 555619 567116 575649 656458 658069 1128773 1166028 40.15 68.5 2
14:27:01 2023-10-12 559285 558698 135557 132340 215009 221790 232209 231703 173798 171947 181221 184557 211930 216729 631887 685246 1900114 1874772 732821 756282 201849 178576 195072 197353 213264 210439 199774 200389 134045 133373 397274 371208 1072647 1092806 330544 326654 423632 426125 507906 493332 518074 522815 547426 553983 522729 577198 1335357 1403074 808492 676935 460163 452181 523054 525845 549905 556793 565184 570976 656750 658250 1117854 1162749 40.15 68.5 2
14:27:02 2023-10-12 561286 559140 134944 132814 213749 223252 231492 231378 174283 171521 181198 183794 212451 216476 634261 680700 1889457 1866736 727753 761136 202946 176155 195037 194175 216695 207287 199774 200389 133080 133005 401354 368582 1089163 1091259 330163 327344 420742 423655 505013 492634 523969 527209 546316 559198 522693 578909 1333244 1411971 816070 676728 458730 446679 527609 528135 549941 559808 568576 571898 662868 663486 1108542 1159446 40.15 68.5 2
14:27:03 2023-10-12 564574 562636 135420 132415 215108 223060 232046 232717 173798 172582 180443 184947 212292 220584 632783 684137 1901294 1868037 738656 761356 202166 180777 194764 194647 216766 207900 199461 201686 134115 133172 400328 372266 1094553 1082091 331482 325182 421110 428795 504941 493594 523969 522815 550041 557252 523012 581113 1335062 1409821 805462 683717 458403 451036 530263 522707 555474 562063 567668 576795 658101 658250 1115470 1167851 40.15 68.5 2
14:27:04 2023-10-12 569408 561707 135344 132627 215078 221861 233339 232013 174127 172221 180981 184947 212292 221040 634522 692194 1909209 1878783 734983 763517 201849 176399 193841 194850 216695 207322 200088 200424 134167 132772 401354 370681 1082473 1088246 330742 325672 424002 423691 503412 494730 521232 527246 550005 555915 522909 584572 1333428 1388602 803969 680548 458751 450084 522982 525853 554835 559189 567698 576496 657993 658286 1128316 1161950 40.15 68.5 2
14:27:05 2023-10-12 559459 562908 136028 132706 218430 222270 233190 232681 174248 172152 181416 184880 214719 216693 634505 690620 1901294 1874751 733858 762976 202449 180777 195072 194816 214109 207651 200472 201370 133980 133457 409323 372796 1076745 1094357 331482 324727 424002 427475 509056 494024 519686 525881 546701 554246 522729 577643 1335394 1405063 806977 676728 458102 453071 527237 528597 555692 559189 569419 573154 659311 664424 1122366 1161950 40.15 68.5 2
14:27:06 2023-10-12 562573 562194 135599 133135 215108 222555 232863 236254 173798 172839 180443 185818 212440 220620 634522 686069 1887992 1860092 727753 762944 202484 180848 195108 194816 213629 207287 200402 201147 134372 133139 399294 370681 1097140 1091259 329856 325707 423334 430010 509737 492416 524198 524813 548941 556554 522496 580068 1340723 1425370 800915 682034 461471 450402 530675 525845 553638 559808 567301 571861 658101 661383 1106404 1161950 40.15 68.5 2
14:27:07 2023-10-12 568805 562412 135420 132910 214940 223287 232863 232880 176830 172290 181394 184981 213439 220656 634689 683127 1901294 1872104 733496 762976 202803 177527 195108 194850 212968 208655 200437 201054 134345 133164 400315 369105 1085287 1085163 331013 326692 421442 428758 505013 496764 524377 522851 550041 555915 523012 582389 1341129 1410206 806977 682071 457424 450438 530300 522851 556515 564704 569249 577579 665888 658141 1118651 1168533 40.15 68.5 2
14:27:08 2023-10-12 570999 562276 136058 133210 215747 222519 236937 232227 176706 172049 181416 184981 212621 216855 636115 694719 1917808 1882756 736030 762982 202484 177964 194173 195459 212968 208260 200437 201511 134439 133390 401445 370945 1075163 1089678 330544 325743 424111 427752 503448 494730 519650 522887 550005 555915 522873 584572 1337327 1393906 806977 684533 460163 452181 526049 522743 553979 559189 568477 576086 658648 658286 1130834 1167851 40.15 68.5 2
14:27:09 2023-10-12 561286 562457 136086 132885 215773 222903 233026 233101 176830 172290 181555 185777 213588 216584 636308 692868 1906711 1888187 739070 763407 202946 176521 196349 194613 214109 208586 200402 202040 130883 133683 402414 373328 1095725 1094357 332424 325707 424038 428116 510208 494325 522007 529080 550005 555488 522729 580664 1333391 1404160 797997 677551 458751 453467 529176 529044 556515 559023 571552 574168 658029 661331 1124807 1167851 40.15 68.5 2
14:27:10 2023-10-12 562973 565412 135830 133277 216112 223758 232863 232152 176830 172325 181555 185527 213280 220620 636566 684130 1895898 1865446 731393 763517 203692 177650 196423 194850 214326 208295 201102 201686 134511 133515 401999 371208 1093114 1094357 330544 327450 422071 428489 510245 494730 525978 527478 546737 559198 524125 579393 1345443 1426337 800983 680922 461356 450611 531427 528898 554225 562997 571059 574228 665830 662262 1109823 1165916 40.15 68.5 2
14:27:11 2023-10-12 570595 565277 136014 133273 215747 223916 234069 233249 174526 172256 181970 185784 213576 217869 636566 687257 1905355 1865446 728558 764601 203122 178279 194728 196070 213595 208586 201489 201335 131425 133608 398285 370155 1080162 1091186 330544 327414 423966 428758 504905 493681 525122 522851 549968 559198 522693 586238 1346675 1414844 813039 687458 462783 450366 529176 522779 552894 561453 567301 576906 665286 658178 1116264 1166948 40.15 68.5 2
14:27:12 2023-10-12 569771 563752 136478 133541 217220 224123 233518 234194 174770 173217 181992 186008 213805 219071 636566 691180 1910567 1882812 741982 765687 203122 178211 195966 196137 214189 208621 201348 202959 134406 134045 404549 373770 1092638 1088246 332424 325672 423298 430924 505013 498212 522340 522815 549545 555026 524125 584083 1340834 1411168 808492 686481 459764 454805 531803 525809 558092 560629 567705 575268 658101 658214 1122329 1172048 40.15 68.5 2
14:27:13 2023-10-12 562175 565281 136619 133490 217087 223916 232135 231898 177111 172805 182131 185947 213759 216889 639284 695210 1910567 1888128 736967 765120 203692 177964 196313 195459 214958 208551 201032 202642 131063 134045 401354 373206 1078308 1099805 332188 325707 424075 428467 510711 498212 523825 527296 550534 555700 527483 579994 1343317 1411054 811523 679138 461471 454805 529176 530250 555830 559189 569346 574413 660515 665798 1125289 1168682 40.15 68.5 2
14:27:14 2023-10-12 565774 565681 136095 134150 216855 224546 232100 233044 174630 172290 182547 185494 214331 216518 638376 686069 1901294 1878783 730704 764801 206799 178211 196313 195425 214292 209058 201700 202321 131788 133608 413340 370155 1088308 1097466 330544 328706 423930 427403 510172 494897 525941 530204 549158 559198 525831 581076 1343537 1416241 808448 678548 462126 450048 530300 530543 556792 565540 571663 576236 667373 667249 1116116 1166028 40.15 68.5 2
14:27:15 2023-10-12 570153 566809 136448 133708 216418 224546 232135 232152 174630 173926 181992 186694 213725 217904 637657 689857 1903084 1870770 732783 765919 202909 178279 195765 196036 214590 208621 202335 202321 131334 133704 401999 371208 1091211 1095910 331013 329545 424038 432182 505013 494730 524341 522815 548350 559198 522729 585821 1352295 1418260 811523 686481 463441 450827 529925 522851 549977 561453 564879 574859 664816 661543 1116264 1168682 40.15 68.5 2
14:27:16 2023-10-12 572193 565681 136301 133868 217087 223758 233500 232187 177111 173356 182131 186143 213942 218244 637206 694115 1919839 1889475 739182 764801 203692 178809 196002 196342 214258 209274 201665 202500 131788 134247 404451 373328 1069776 1094446 332188 327308 427571 427861 507570 496191 522340 529044 550113 558339 529737 587110 1343036 1396872 803969 685284 462091 453450 527609 525809 556478 559189 569382 575831 658137 663955 1136479 1172048 40.15 68.5 2
14:27:17 2023-10-12 562973 566618 136713 133306 217611 224388 233141 232187 177269 173321 182675 186110 214606 217227 638144 697182 1913285 1889475 739182 765956 206690 178279 196699 196070 215995 209239 201982 202994 131425 134483 404109 374927 1085455 1100427 332424 325743 426510 430654 512414 495792 522783 529044 549158 555879 522801 581893 1343523 1413951 811523 678878 461431 455655 530602 531561 558736 563943 573348 576496 658029 664667 1128624 1172734 40.15 68.5 2
14:27:18 2023-10-12 567735 567279 136275 134187 217220 225179 233861 233393 177462 173201 182744 186110 214640 217227 638144 688818 1907853 1884097 730704 767076 206870 178809 196937 196036 214992 209566 201700 201686 132796 133608 395334 370155 1084892 1100390 330310 328706 426510 428722 510208 494030 527136 530616 549968 559198 527428 583668 1346510 1417981 809941 681514 462783 450719 529176 529007 554139 561524 571958 576906 665793 664199 1122329 1169186 40.15 68.5 2
14:27:19 2023-10-12 568955 567936 136999 134049 217325 224862 233431 234239 174770 174048 182281 187212 214468 217869 638144 691669 1899943 1872075 732821 765956 203692 178279 196651 196410 215027 209274 202335 202959 131697 134078 401337 372796 1084951 1097466 331953 327679 424075 431841 510967 495284 525494 522887 547928 559198 524497 582802 1350588 1430540 806997 686481 463770 454112 532971 528187 554370 561524 566822 575268 665597 663018 1116264 1172048 40.15 68.5 2
14:27:20 2023-10-12 572193 565170 136756 133717 218468 224388 233500 233459 177358 174187 182385 187151 214606 218431 639062 694223 1919839 1889475 743414 768845 203692 178843 196798 196650 214992 209929 202335 203055 131515 134559 403419 374927 1075777 1094357 332350 325743 428103 432306 510462 497859 522230 528061 549896 555736 527108 586961 1350699 1411164 806977 686670 462346 456129 531244 528561 556478 560629 566822 574168 662390 663486 1132975 1174500 40.15 68.5 2
14:27:21 2023-10-12 567156 567284 136976 133935 217593 224862 233535 232903 177779 173080 182779 186110 215100 216518 638181 696195 1919839 1896122 745872 765956 203559 178279 197388 196036 214958 210552 201700 203029 131697 134483 402387 373734 1082772 1097466 332424 327185 426510 428722 510967 499666 525122 532121 550113 558339 525795 582802 1336958 1412242 810501 681514 461471 455448 531427 531864 559528 565140 573362 578551 662419 668667 1133610 1175279 40.15 68.5 2
14:27:22 2023-10-12 570117 568888 136713 134053 217802 224546 234256 234855 177710 173321 182744 186435 214973 217904 640859 694227 1910567 1886783 733901 767619 207050 179250 197012 196684 215027 209929 203007 202640 132230 134390 396895 371737 1084508 1105116 330544 329902 428321 430959 510967 495080 524341 530616 549968 558996 528620 584535 1346546 1416250 816070 684533 464686 453393 529176 530167 553161 560629 571722 575268 664816 663265 1127167 1170345 40.15 68.5 2
14:27:23 2023-10-12 572193 568050 136790 134407 217642 228542 233895 233424 177427 174187 182582 187314 214674 219490 641951 691144 1909209 1874772 734983 770451 203977 179942 196798 197334 215061 209964 203365 202747 133130 134720 405483 373062 1087671 1099805 331953 328564 426931 432453 508874 495987 525941 525845 550005 562181 527409 587528 1355730 1419361 813039 690400 465091 453450 532217 527405 554799 563140 566421 576944 669683 662981 1119865 1173718 40.15 68.5 2
14:27:24 2023-10-12 571787 566958 136980 134145 217833 228578 233535 234017 177551 173944 182779 187185 215123 218584 641005 695210 1922571 1888128 748534 770488 207195 179375 197048 196684 215660 210587 202688 204170 132330 134584 403066 376076 1092362 1094357 332424 328742 424038 432182 510967 498742 529012 529044 555720 559198 527409 587760 1348369 1420274 808448 688895 461397 453269 533691 528825 559601 566062 570801 577611 668735 665145 1125452 1175390 40.15 68.5 2
14:27:25 2023-10-12 574636 567897 136980 134508 218481 224546 234326 234122 177462 174343 182779 187314 215157 219301 641005 700271 1926371 1893422 741529 769502 206510 179375 196973 196992 215061 210952 202972 203636 132397 134517 404451 373328 1090739 1097466 332424 326727 428927 432147 509488 495828 524341 527797 550113 557518 522801 583316 1348629 1416250 817767 689705 463441 457422 532971 529007 558092 561488 567698 575868 658137 663955 1136573 1182075 40.15 68.5 2
14:27:26 2023-10-12 570631 569653 137334 134483 218436 225814 234514 233518 175977 173217 184095 186110 215665 217262 641951 694115 1929756 1901536 746404 769324 204374 179306 197527 196684 215061 210622 202653 203884 132763 134517 403419 373770 1094595 1100427 332424 328440 427716 428795 512052 500732 525941 532121 554899 559198 527428 584572 1342621 1412242 802476 682592 461471 456129 531840 532084 559674 563175 574956 577611 665054 666180 1134862 1175390 40.15 68.5 2
14:27:27 2023-10-12 568042 568081 137201 134398 218507 225365 233895 234135 177883 173788 183616 186762 215376 217939 642898 688891 1909209 1884097 740237 770524 203910 179250 200579 196718 216366 210658 203007 203884 132830 134923 404451 373807 1102233 1105901 332424 330451 423786 429754 512994 495684 528938 531943 549932 563952 528811 584387 1350550 1425444 812927 684047 464667 453450 531803 532084 556478 564869 574808 575868 669209 666685 1125289 1171215 40.15 68.5 2
14:27:28 2023-10-12 572193 568126 137196 134495 218507 223473 234291 235137 177586 175092 182744 188233 215307 219301 641987 694719 1909209 1878783 737078 771617 206905 179693 197527 197300 216702 210258 203577 203599 133013 134584 406585 372942 1090354 1101987 332424 328706 427414 430933 512052 497506 527510 527033 549968 558996 522765 585404 1358656 1434638 806997 687680 465422 455942 535207 528716 557584 564654 569324 576422 668589 664748 1123443 1175353 40.15 68.5 2
14:27:29 2023-10-12 572193 567901 137231 134622 218315 227092 234771 234378 177903 174222 183325 187314 215134 219161 641987 694719 1923939 1890691 745902 772711 203559 179817 198165 197334 216366 211946 202653 204170 133264 134584 390914 373807 1109273 1097466 331953 329773 426510 429728 509452 495864 529012 530616 555756 562181 525868 586774 1354553 1423425 817585 692371 464100 454163 533349 528597 557697 566098 570264 578467 669683 661295 1125563 1174537 40.15 68.5 2
14:27:30 2023-10-12 575634 568122 137441 134432 218201 223507 235050 233262 175749 173909 183943 187021 216104 219266 643883 694151 1933231 1902748 746404 772711 203734 179977 197527 197643 216123 212031 203365 204028 133565 135076 404451 375463 1090241 1103719 333369 328564 428890 430010 510533 499666 527099 532121 555574 559198 529779 585042 1346546 1408004 809941 687458 463112 456129 530300 530579 559674 563175 574140 579324 665561 665207 1142534 1177954 40.15 68.5 2
14:27:31 2023-10-12 569007 568122 137690 134440 219228 223473 235015 234180 177814 174222 183780 187349 216346 219301 644797 702362 1923599 1893422 742353 772711 203876 179817 198129 197334 217377 209964 203577 204170 132796 135271 390914 376039 1087662 1107951 331623 327715 428963 429724 512401 495900 525904 530616 550041 558480 529737 583372 1350476 1420274 814554 684482 464100 458357 532935 534731 559674 563175 574237 574168 664272 667227 1134862 1177080 40.15 68.5 2
14:27:32 2023-10-12 570976 572128 137064 135126 217868 224825 235085 234448 174354 173944 183943 187314 216682 219113 643883 693246 1917112 1893422 733459 770121 203910 179977 200438 197369 216853 211318 203577 203993 133700 134517 404451 372001 1092541 1106686 331482 330505 427716 430619 512414 495407 527510 531038 553261 560674 529067 585821 1351815 1423425 819101 685994 466417 454805 531464 532084 555656 564003 574548 575868 667789 669614 1133259 1176088 40.15 68.5 2
14:27:33 2023-10-12 578042 571445 137239 134694 218856 224825 235050 234740 177849 174500 183908 187773 216346 220022 644834 693246 1926957 1886866 740237 773734 203842 180512 197531 198435 216227 211177 203934 203884 133574 134957 399929 372080 1093094 1102768 332188 329702 427716 430365 510462 495648 528636 528224 550113 560674 525904 585907 1357928 1425413 814554 692371 466417 455807 533727 530167 556515 566098 568306 574205 668735 664894 1124763 1177080 40.15 68.5 2
14:27:34 2023-10-12 573493 568230 137686 134723 219232 225330 234653 235971 174320 174535 183943 187937 216346 219336 644834 694223 1926371 1893422 751440 772417 203910 180262 200474 197953 217039 211354 203007 205284 133297 135305 406585 377789 1120987 1100512 333843 330451 426858 433067 512378 500116 530519 531943 556433 564750 526465 587606 1356485 1426422 813039 691664 463293 454805 531995 530955 559674 568059 571994 580632 667042 664739 1127205 1179668 40.15 68.5 2
14:27:35 2023-10-12 577372 572288 138046 134660 220286 223473 235578 235172 177849 175092 183651 188528 216439 220057 645786 704352 1931857 1901393 746255 773808 207011 180581 200438 197953 216853 211318 203577 204457 133297 135212 404451 375892 1088694 1102768 333135 327715 428321 432145 512052 501481 528636 529080 554899 559198 522837 585940 1355766 1425444 811523 689216 462676 457667 536729 532655 562857 567623 570962 579140 665647 667249 1131995 1183030 40.15 68.5 2
14:27:36 2023-10-12 578326 571476 137686 135204 219434 224825 236472 233691 174354 174186 184576 187835 216751 220057 645786 700161 1938458 1907994 745607 774357 203944 180581 200474 197987 216366 212314 203862 204744 133608 135399 404451 375205 1106797 1105116 331588 329702 429875 431229 510967 500261 525941 531744 556542 561497 530602 588096 1352587 1408138 816070 691540 464760 457098 532217 530579 559674 563140 571958 579361 663372 664703 1145791 1183873 40.15 68.5 2
14:27:37 2023-10-12 573820 573985 137686 135134 219263 224859 236542 234740 174387 174535 184529 187937 217240 219832 647163 694223 1919839 1900040 736695 772229 204545 180581 198643 198366 217506 212251 204507 204135 134104 135204 399298 373328 1089297 1109832 332424 330737 429875 431229 513504 495792 525683 533631 550041 560674 530602 583316 1356447 1424434 806955 686670 466522 456775 532217 532838 556515 564003 574548 577166 667789 667191 1133249 1176244 40.15 68.5 2
14:27:38 2023-10-12 570572 574122 137916 135126 219917 225522 234688 235864 174354 175092 184564 187972 216717 219679 645397 694719 1916839 1893422 743840 774524 205182 180189 201218 197987 217563 212279 204183 207283 133733 135738 409714 376076 1107123 1109595 332424 331274 427534 431229 512401 498778 527164 534315 554216 565549 531474 587073 1358077 1428480 825162 687947 466749 455339 532971 531720 557697 567937 575961 578877 667006 667263 1128316 1174966 40.15 68.5 2
14:27:39 2023-10-12 575035 573985 138054 135198 219917 225522 235812 236629 177725 175687 183943 189156 216717 220092 647622 698187 1917112 1886621 739425 774524 203876 180581 201182 198022 218241 211354 205034 204744 133952 135654 401157 374939 1092269 1106686 331588 329773 428927 432669 513868 495900 528038 530241 550077 559852 522801 585404 1361912 1442808 819305 687716 465131 456775 536700 531720 558882 568203 571958 578440 668006 669344 1122605 1180427 40.15 68.5 2
14:27:40 2023-10-12 576110 573161 138207 135101 220295 225906 235777 236629 174830 175372 184400 188528 217391 220745 647438 702071 1939073 1904251 755729 776059 204760 181050 198643 198746 217645 212463 204613 203820 133910 135876 408764 378104 1100982 1102768 333676 330773 428624 432292 513868 501750 528766 531367 556910 561497 525868 586990 1358421 1428516 810008 689216 463770 454478 535150 530936 559027 568203 573695 581118 667115 666685 1130797 1180353 40.15 68.5 2
14:27:41 2023-10-12 580390 573981 138177 135652 220449 225814 237109 235899 174387 175022 184400 188990 217391 221844 645397 703165 1938384 1902748 752819 775072 203944 180650 200828 198608 217750 212683 204183 207354 133767 135876 406515 379239 1084698 1108440 334318 328600 431399 432489 513140 500079 528112 530433 555538 559198 522873 586331 1361555 1425334 817767 693287 466085 457043 537492 532838 558991 565700 571110 578914 665830 665207 1137562 1185503 40.15 68.5 2
14:27:42 2023-10-12 575455 573985 138172 135351 220634 226098 236542 235172 175453 174256 185151 187383 218103 220022 646346 704352 1942129 1912073 746758 774488 204897 180650 200722 198919 217377 213017 204183 207354 133918 135744 405483 376646 1112263 1106686 332360 329738 430179 431229 512414 501005 527136 532121 557330 559887 531910 588518 1355766 1411828 820616 693520 466749 458682 532935 532047 562059 563824 575450 580896 664671 667119 1143519 1180353 40.15 68.5 2
14:27:43 2023-10-12 571921 574136 139072 135288 220669 225556 236542 235984 175319 174952 184564 188398 217764 220092 646803 702899 1926959 1915898 753580 775145 205216 180421 197492 198056 217563 213316 204183 207389 133767 135876 405483 377180 1096375 1106686 332630 329773 429571 431229 512401 501750 529012 533521 554847 559852 532180 587643 1353771 1411242 820392 688691 464760 455617 532217 530936 558991 566569 576594 581118 667789 667263 1146535 1183030 40.15 68.5 2
14:27:44 2023-10-12 573794 576161 138042 135799 219570 226326 237109 235899 175486 174813 185151 187972 218138 220057 647297 699246 1927741 1902748 737852 776448 205650 181359 197924 198988 218289 212577 205333 204887 134104 135740 404402 375463 1088188 1115114 332424 329773 429089 430643 515326 495864 527885 530972 550077 562181 530456 583316 1359622 1426459 817585 690757 467919 456972 533349 531720 558882 564833 575365 575461 667281 667263 1134299 1181232 40.15 68.5 2
14:27:45 2023-10-12 571250 574797 138207 135556 220674 227346 235977 236892 175332 174743 185022 188597 218103 220022 647297 694187 1922571 1900040 743321 777377 205679 180650 197423 198608 218429 213352 204757 205633 134239 135433 390466 373206 1106038 1112744 332424 331812 429875 432453 513918 498488 530407 534436 556003 563869 531657 587909 1359511 1429494 825162 687680 467919 456129 531959 531792 558267 565811 577004 578504 667079 667299 1137823 1179668 40.15 68.5 2
14:27:46 2023-10-12 572938 575611 138340 135691 220392 226291 236377 237765 174936 175722 184728 189786 217789 220935 648745 694187 1919839 1896298 745872 777377 205216 180616 197457 198056 218429 212718 204757 207314 134171 135936 402359 376646 1108014 1112744 331354 331812 428963 430239 513918 500029 528766 531828 556149 564012 532180 586015 1360588 1429564 816070 687193 468082 455874 531959 531792 558092 567915 577714 581860 672427 667119 1134751 1181270 40.15 68.4 2
14:27:47 2023-10-12 574200 575601 138207 135568 220639 226221 237325 238098 174354 176338 184834 190073 217824 221688 653107 702143 1921473 1894835 744477 780577 205045 181371 197354 198885 219075 212946 205297 205897 134104 135842 410757 377143 1102016 1112954 334794 330701 427716 431272 513954 500969 529925 531792 555291 564806 528994 586238 1361555 1435564 825162 687458 466749 454442 535870 535398 561263 568203 574264 578840 670925 672945 1127969 1181347 40.15 68.4 2
14:27:48 2023-10-12 580317 575611 138172 135577 220603 226221 237239 236594 174387 176056 184529 189419 218068 222476 647297 702289 1923939 1893422 743845 778479 204545 180650 197388 199197 219110 213131 205045 206187 134627 136083 390466 377614 1130284 1112201 334318 331059 428248 433682 517781 500787 529889 531828 555720 564806 528738 586163 1362523 1437634 823647 687947 466749 456129 536284 531828 561263 568203 575113 579912 670997 671111 1128773 1181347 40.15 68.4 2
14:27:49 2023-10-12 580321 576417 138627 135790 220639 226256 237440 237327 175285 176056 184822 189717 218103 222824 650124 702326 1922571 1893422 743186 779067 204545 181406 197388 198608 219110 212648 205045 203786 134175 136099 404402 377180 1111805 1111956 332594 330737 427716 431380 513954 500261 530300 531792 554571 564806 528994 585977 1363891 1440709 825162 688437 466749 456020 536766 536632 561263 568095 577826 579287 670961 671111 1128624 1183030 40.15 68.4 2
14:27:50 2023-10-12 580317 576426 138592 135893 221045 226854 237274 237161 174869 176179 184564 189717 218068 222860 649167 704352 1923687 1893422 744500 779619 205182 181441 197423 198885 219110 213316 205333 203786 134205 136322 406515 377217 1108693 1112991 332864 331238 428321 431277 513954 500969 532471 531828 555291 564806 529779 587110 1363908 1435564 823378 686633 466486 456129 536729 534873 561263 568203 575520 579324 671909 672095 1127441 1182113 40.15 68.4 2
14:27:51 2023-10-12 580882 576421 138319 135961 220674 226959 237607 237362 174936 175898 185116 189585 218103 222824 650160 705253 1925308 1896298 745542 782655 207007 181624 197354 199093 220150 213473 205297 205897 134933 136322 390466 377180 1113176 1112744 335270 331189 428624 432525 513990 501714 534312 534910 555720 564878 528994 586238 1362941 1441734 833308 688437 466449 457422 536700 534910 561986 568203 574300 579287 672420 672095 1129069 1181347 40.15 68.5 2
14:27:52 2023-10-12 581141 575341 138583 136012 221328 227195 237607 237327 174902 175617 185151 189122 218595 222973 649204 704352 1923599 1893422 745160 780797 204545 181602 197423 199231 219794 213366 205333 204387 134205 136526 394962 377752 1114999 1113262 332630 330951 428781 434915 518260 501214 530603 535147 555574 564663 528811 586961 1363218 1439708 826678 688437 468082 455837 536663 534873 558919 571418 578088 579177 675407 672570 1128279 1183030 40.15 68.4 2
14:27:53 2023-10-12 581145 575328 138866 136012 221328 226924 237642 237362 174902 176056 185116 189551 218783 222860 650621 704352 1926371 1893422 745342 779655 205182 181441 200528 199717 219451 213316 203765 203786 134239 136322 401975 377217 1100816 1112744 332594 330487 430179 436256 513918 500225 528766 532121 554043 561497 525831 586238 1364949 1448913 808448 690363 467514 459984 538798 537395 561153 571381 574906 581181 672060 667047 1124577 1184641 40.15 68.5 2
14:27:54 2023-10-12 580390 574487 139048 136012 221674 227346 237561 237922 176664 175775 185754 189614 218668 222333 650014 701115 1940124 1909697 752175 781351 205679 181763 198490 199718 218394 214510 203731 204387 134644 136083 390466 376076 1116291 1106686 331588 332243 430179 432597 513140 500346 528766 531367 556542 564409 528994 591272 1370814 1434638 817585 695754 471175 458572 535906 533594 559674 568203 571958 579324 670925 666180 1131601 1183852 40.15 68.4 2
14:27:55 2023-10-12 580390 576238 139087 135987 222016 227699 237607 238168 175453 175898 185187 189752 219123 222128 651082 702326 1941142 1909315 755841 781905 205856 182051 198352 199892 218864 214935 205875 206477 134984 136424 409611 375966 1121587 1110621 334318 332603 431057 432692 513868 501005 529925 531937 558119 565372 530190 590296 1372764 1436674 819101 697240 469357 455617 536700 532838 559674 567951 571994 581044 670961 667119 1133249 1187227 40.15 68.4 2
14:27:56 2023-10-12 580804 576417 139443 135884 222047 227664 237763 238872 175486 176214 185187 189786 219123 222128 653540 703129 1935297 1910712 755645 781634 205822 181798 198352 199892 219145 215034 205261 204421 134644 136356 407547 377217 1109343 1106686 333135 332783 428963 432854 514596 503172 531088 531720 559592 567151 528738 593000 1368155 1436637 819101 697736 467748 458719 538110 531454 562226 568731 576184 582474 672750 671478 1134262 1187310 40.15 68.4 2
14:27:57 2023-10-12 582652 578060 139545 136242 223028 226800 238045 238168 175453 176215 185187 190073 219276 222824 652078 707288 1946273 1912073 757624 781905 205251 181763 198042 200170 219451 214058 207512 205520 134610 136674 407628 380481 1117474 1106686 333640 332243 428963 432746 516790 503885 531125 531346 556910 564842 528583 590259 1364913 1434638 817585 695754 466085 458070 538292 531756 562226 568789 575365 585098 675407 671515 1140103 1190642 40.15 68.4 2
14:27:58 2023-10-12 583895 576251 139082 136205 222710 226291 238819 238133 175453 176214 185741 189821 219276 222860 654571 713238 1955013 1920267 753595 782904 205753 182490 197354 200345 219653 214474 203799 205023 134205 136993 405423 381071 1102669 1112744 335673 330737 429875 435139 513882 504599 531681 533253 556518 561497 527391 587606 1367896 1438861 817585 693779 465422 457008 539827 531792 565158 569627 575365 584540 667115 667227 1137525 1190646 40.15 68.5 2
14:27:59 2023-10-12 584310 576766 139087 136701 222367 226994 239560 237362 175762 176214 185777 189752 219500 222824 653040 713494 1949300 1919719 751106 781905 205216 182340 197457 200612 219605 214058 203833 204739 134239 137027 407547 381291 1094977 1112991 336226 329524 432623 435080 516057 504205 530482 532802 556396 562362 529737 587643 1364986 1437639 817585 695754 466253 459733 538292 535110 564759 568203 573695 581081 669683 667191 1140911 1191577 40.15 68.4 2
14:28:00 2023-10-12 583750 576807 139117 136239 222367 227346 238080 236629 176039 175495 186369 188563 219996 222128 652078 713494 1946526 1921398 755729 781905 206072 182340 197457 200520 219451 214696 203799 205058 134678 136803 410757 378325 1088067 1114323 333640 331547 431654 432669 512365 503172 529012 532121 555664 559388 529815 589840 1364986 1426263 822383 698693 469419 459516 536766 534731 563439 567587 573473 582585 667098 667011 1150109 1192347 40.15 68.4 2
14:28:01 2023-10-12 574679 577018 139533 136326 223123 228160 239276 238027 175938 176074 186310 189648 219360 222646 653820 711223 1938161 1924138 755543 782794 206429 181567 199566 199857 219829 215373 205766 205092 134831 136820 406515 379941 1100430 1115905 333713 331507 429693 433608 514063 504599 528729 534946 557338 561533 533313 588060 1359390 1417280 840317 691738 465131 459947 532067 534910 563889 568203 577744 584503 667042 673045 1150109 1188953 40.15 68.4 2
14:28:02 2023-10-12 577854 577100 139447 136235 222871 226994 238783 238133 176005 175968 186037 189786 219500 222476 654541 713224 1942129 1921398 751254 783015 206360 182385 198525 199613 220409 214589 205910 205628 134996 137166 411926 381294 1099477 1119079 333749 330737 429693 432723 519735 503206 528693 537432 555664 561103 530419 585005 1359622 1432605 831614 688691 465095 459013 536700 536495 563889 568203 577671 583636 669683 673521 1146498 1189799 40.15 68.4 2
14:28:03 2023-10-12 579756 577172 139325 136372 221701 227311 239560 238133 176039 176214 186203 189752 219114 222668 655006 712989 1935334 1916164 748497 781905 206177 182051 198663 200485 221169 214058 204399 205697 134644 137218 405483 381565 1100747 1120349 333749 330505 430463 432669 518542 504933 530370 535110 555821 563554 531244 587036 1363454 1434527 819101 690400 467183 461328 536736 538123 565261 568203 575927 580183 669413 674473 1145716 1189878 40.15 68.4 2
14:28:04 2023-10-12 579499 577172 138627 136940 221674 228247 239153 238098 176039 175933 186666 189620 220493 222668 654969 703201 1938384 1916164 746404 783015 206533 182340 198892 200205 220326 214732 205105 204881 134962 136803 407547 378325 1097436 1121938 333135 331238 431618 432597 513990 500261 529012 531828 554935 561533 532180 587222 1364986 1433621 820616 691540 470023 459769 535114 534873 561263 567879 576818 581031 668479 671950 1142386 1190497 40.15 68.5 2
14:28:05 2023-10-12 579084 577248 139411 136590 222679 228407 238045 239613 176039 176214 186334 190442 219903 222574 654748 702180 1936309 1913630 752475 783497 207507 182455 199287 200205 220326 214732 204434 205525 135563 136769 410757 376949 1129473 1119345 333843 333324 430369 431916 516790 500261 527537 531865 556149 564842 532180 586774 1364986 1434638 822132 691812 470799 456972 532067 534873 559674 568203 574300 580360 667115 672570 1143347 1185466 40.15 68.4 2
14:28:06 2023-10-12 579494 577181 139443 136514 222715 228442 238010 239648 175837 176214 186369 189855 220185 222476 655006 702362 1933231 1909315 748882 781865 206602 182375 199287 200520 220515 215221 204434 205092 135640 137012 394343 376996 1125042 1120670 333532 333649 430142 434915 516826 503812 531951 536116 556251 566506 533313 589625 1364949 1437671 830656 691248 468804 456294 536321 537290 558955 568731 577262 581118 674432 673997 1136717 1183783 40.15 68.5 2
14:28:07 2023-10-12 581887 577298 139640 136612 222679 228442 238783 240020 175453 179826 185222 191454 219535 223594 655006 703237 1933231 1902748 749196 783597 206567 182375 199287 200380 220586 215408 204752 205554 135085 137252 411800 379401 1121660 1119345 333713 333559 430179 432597 518505 503172 534473 536532 557330 568212 532180 586322 1371275 1444856 842384 690610 468472 458719 538256 537524 564057 573034 580301 581044 674946 673997 1135229 1187853 40.15 68.5 2
14:28:08 2023-10-12 587622 581339 139522 136803 222608 228656 239418 239507 176215 176602 186227 190511 220317 224963 656869 708244 1926996 1908179 748534 784151 206114 182826 199218 201010 221550 214732 205071 205092 135345 137123 404402 379401 1106343 1117934 333676 332230 429875 435348 518542 503172 533534 535738 556542 566542 528994 585005 1368868 1448970 834691 691248 469320 457008 539817 538123 564458 570553 577707 581081 674982 673997 1131076 1188953 40.15 68.4 2
14:28:09 2023-10-12 587645 580509 139545 136944 222715 228681 239560 239648 176039 176708 186404 190384 220493 224217 655006 703237 1931141 1909659 749786 783979 205753 183395 198559 200415 221063 214907 205430 205594 135392 137308 417094 378325 1105785 1118492 335987 332135 430788 436493 519312 503172 533240 535147 556542 564373 528210 584592 1368595 1451996 820616 691284 469357 459049 541114 538123 559027 570472 576001 581044 676367 673045 1129957 1188953 40.15 68.5 2
14:28:10 2023-10-12 587226 580514 139452 136983 222710 228442 239560 238907 176560 176708 186477 190684 220647 223365 656869 703201 1943981 1902748 746998 782971 206211 183407 197492 201010 220550 214732 205105 205092 135174 137247 408579 379132 1106565 1118762 333676 332495 431362 438643 519735 503848 532595 535147 556003 563833 528064 587036 1372690 1453025 817585 691812 469320 459697 541348 538087 559063 571243 576817 580484 673956 673045 1129154 1188953 40.15 68.4 2
14:28:11 2023-10-12 588063 580591 139644 137081 222670 228832 239595 239329 176039 176708 186666 190719 220647 223365 655006 702935 1944139 1905461 749196 783597 206602 183535 198076 201185 220586 215408 205567 207059 135340 137157 409611 378325 1106231 1117934 333676 331812 430333 437183 517774 502816 531501 533447 556149 564445 527428 585042 1372184 1454913 826998 694766 470023 459049 541275 537795 562857 573808 575254 580036 670816 671914 1131719 1190497 40.15 68.4 2
14:28:12 2023-10-12 583066 577302 139844 136637 223023 229152 238819 240108 176425 176250 186382 190742 220731 223765 656795 707853 1949449 1919102 756255 782454 206602 182988 199287 201221 220220 216052 205036 205126 135434 136898 394343 377910 1118824 1114323 332630 332819 429313 432705 513159 501714 531125 532875 556542 566277 531390 589882 1374206 1439745 820616 697909 470690 458009 538292 531792 558919 571236 574548 581118 672931 667227 1135670 1192342 40.15 68.5 2
14:28:13 2023-10-12 583066 577208 139828 136531 223175 228992 239153 240224 176039 176708 186666 190852 220647 223944 654711 703273 1946273 1917531 759472 786519 206602 183535 199287 201185 220233 216517 206927 206166 135768 137115 394343 378252 1120635 1115832 334318 333378 432010 435153 513123 502816 531914 533106 559306 566506 530602 590333 1374206 1441780 833153 698404 470690 460021 538292 531599 558955 569565 574548 582807 674946 670527 1134262 1190730 40.15 68.4 2
14:28:14 2023-10-12 583895 580505 139921 136565 226564 228797 239357 240428 176282 176708 186964 191019 220802 223909 654451 709361 1945768 1921398 762338 783597 206602 182988 199322 201185 221240 216356 204434 205731 135562 137286 409611 379132 1119904 1112744 333713 333794 430788 435189 516790 502923 533534 531865 559628 567052 530310 591790 1374717 1439635 826998 699726 468750 460021 540545 531684 564723 570633 577004 583102 674800 672095 1140874 1190646 40.15 68.4 2
14:28:15 2023-10-12 587226 580142 139895 137027 223969 228071 240535 239843 176337 176708 186369 191019 220802 224805 656647 712251 1953546 1921398 759864 786356 206567 183023 199287 201220 221204 215900 205105 206442 135085 137963 410872 381733 1114518 1112991 336220 332819 430788 435990 517007 504023 534889 531828 559054 566506 529030 590333 1372184 1441786 820616 695754 466522 458009 539634 536495 565631 570544 574264 586242 674946 671147 1140911 1194948 40.15 68.5 2
14:28:16 2023-10-12 586351 581997 139735 137125 223337 227734 241086 239684 176073 176708 186797 191087 220802 224999 654451 717475 1954714 1928470 759939 786915 206464 183686 199496 201222 221218 215944 205390 206408 134865 137963 408579 383397 1104399 1115905 336695 331847 429089 436566 518128 504769 533571 531865 558982 564409 528984 588550 1370814 1442808 830076 695754 468082 459409 541001 536495 566832 572113 577004 586242 672968 672095 1140911 1194763 40.15 68.4 2
14:28:17 2023-10-12 587499 581997 139735 136944 226595 228442 241122 239648 176210 176585 186440 190852 223802 224647 654487 716316 1957803 1925160 755729 783043 206355 183442 198698 201501 221049 215748 205105 206052 135230 137840 407547 382653 1099849 1117752 336953 331525 431399 436611 513918 504661 532973 535147 558572 565549 528210 588637 1370814 1439745 830076 696744 466749 459769 540618 536116 566870 571676 576594 585372 671945 672095 1142901 1194763 40.15 68.4 2
14:28:18 2023-10-12 587256 582083 139937 137064 226918 228941 241122 239648 176073 176461 186999 191019 223716 224712 655449 717401 1960599 1927976 757886 783043 206567 183570 198698 201677 221550 216052 205424 206373 135153 137737 408579 382653 1096027 1115905 335673 330773 432653 437528 514026 504599 528802 531382 555700 560674 528994 589450 1371913 1439745 817767 699726 469419 462225 542192 534801 565485 571418 575217 583487 671392 667155 1145957 1192881 40.15 68.5 2
14:28:19 2023-10-12 581141 583232 139926 137149 224208 228976 240597 240365 176526 176708 187155 190846 220802 222717 658738 715210 1960599 1930724 762879 786245 208952 182988 199949 201501 220586 216356 205538 206304 135340 137512 411800 380481 1107740 1118762 333749 332855 433021 432705 513990 503278 528729 535110 558159 563184 530175 592049 1370814 1426459 820616 698899 469357 461328 536736 531901 563925 568203 576184 584540 666537 671147 1155818 1194763 40.15 68.5 2
14:28:20 2023-10-12 579765 582824 142491 136974 224555 229152 240544 240393 176627 176708 187297 191019 221590 223630 656413 712178 1956929 1934028 762299 784224 208591 182744 200578 201537 221302 216661 205002 206270 135806 137851 411800 381565 1108409 1120670 333713 332747 432908 432827 516790 506837 528693 534910 558516 564806 533470 592850 1370814 1424434 823647 698367 469284 461328 536700 534837 564723 568203 574264 585372 667006 673045 1158558 1194726 40.15 68.5 2
14:28:21 2023-10-12 579765 583318 140234 137000 226985 229117 240304 240393 176594 176426 187226 190985 224272 224260 656413 712214 1956929 1936235 762225 784188 208114 182756 200893 201431 221861 216661 205071 206373 135528 137703 411800 382108 1106677 1121143 333749 332783 431847 432597 514026 506712 533550 539346 562050 565229 535207 591901 1369701 1426337 840846 698730 469247 459733 536700 535665 565558 571985 580301 587040 670961 674473 1159938 1198239 40.15 68.5 2
14:28:22 2023-10-12 584716 583437 140267 137338 224249 229117 241559 240357 176594 176708 187393 191309 221887 224224 656376 716280 1951220 1926883 752821 784151 207610 183535 199914 201818 222555 216052 205567 206408 135404 138121 409714 382653 1108664 1125125 337244 331740 431888 435840 522025 504805 531088 538123 557302 563149 532180 586747 1364949 1439745 834691 691775 469084 462478 539435 540486 567234 568695 579832 585098 667079 674159 1152640 1194726 40.15 68.5 2
14:28:23 2023-10-12 583895 583913 139926 137436 223812 229152 241800 240393 176943 176708 187561 190707 221625 224009 660071 716385 1953168 1928508 752876 788034 208010 183651 199914 201748 222555 215373 206352 207098 135981 138599 394962 382653 1113579 1128325 336038 332279 432944 435189 520046 504242 528729 535702 556214 561497 532180 585088 1370814 1439708 822132 691738 470690 462515 538292 540486 563889 568203 575927 581081 670633 672157 1146808 1194041 40.15 68.5 2
14:28:24 2023-10-12 581408 583995 139844 137509 223341 230223 241015 240020 177150 176708 187596 190684 224535 224066 656376 710364 1947656 1921398 750673 785890 207859 183535 199949 201818 221896 216356 206386 206018 136213 137749 403341 379216 1115340 1129929 334794 332639 432836 432556 518324 503026 532032 536080 556542 563977 533691 591272 1375696 1439708 823647 695754 472700 462333 539443 538087 558991 568203 577225 581044 667115 671684 1146771 1192342 40.15 68.5 2
14:28:25 2023-10-12 581141 583084 140170 137398 226923 230259 239560 241104 176627 176708 187073 191286 224343 223909 658309 703201 1943981 1919993 751831 786483 208800 183535 199984 201818 222243 216356 205744 206373 136079 137372 408579 378325 1112206 1125125 333640 333830 430392 435843 519679 503885 533120 537707 556482 568212 534448 588513 1375189 1444819 845462 695717 473036 458869 538146 537941 562857 573844 580993 584466 674909 673685 1144976 1192230 40.15 68.4 2
14:28:26 2023-10-12 586956 583685 140177 137470 224284 229724 240908 241541 176324 177950 186786 192589 221067 225475 659242 710903 1942524 1917531 753007 787633 207824 183570 199984 201467 222555 216661 206065 206408 135963 138019 408579 381294 1123028 1124327 333749 333830 429657 432939 520083 503757 534744 539721 555700 568212 533691 587723 1370166 1444706 829709 693779 470690 459984 539817 539721 563889 572042 579421 583673 676895 673211 1139179 1190646 40.15 68.4 2
14:28:27 2023-10-12 586985 583986 140043 137501 226958 229866 241086 241104 176039 177559 186964 192192 224272 225742 658346 712989 1944890 1915163 752707 790278 207616 183978 200298 201643 222953 216589 206248 206304 135870 137983 419245 381022 1118414 1124327 333749 333505 431399 435153 520083 502534 535161 537832 556910 567946 532935 586774 1372147 1448913 823647 693779 470690 458332 540582 540486 564287 574619 580243 584125 676931 674123 1137525 1193191 40.15 68.5 2
14:28:28 2023-10-12 588785 583904 139926 137424 226958 229901 241479 241104 176316 180204 186999 192192 224308 225742 660286 713494 1942092 1912073 750498 788553 207466 183990 199984 201818 222555 216508 207656 206408 136007 138059 398297 381294 1114540 1123530 333749 333288 431362 436456 520932 505994 534976 537941 559306 568068 531997 589587 1374680 1450967 828193 693779 470690 461328 541348 540981 563852 572918 579421 583376 678370 676680 1138098 1192426 40.15 68.4 2
14:28:29 2023-10-12 590254 585144 140317 137454 226958 229901 241514 240997 177315 177204 187596 191587 224378 225490 661085 711478 1938124 1912073 751745 788786 206602 184154 199949 201853 223024 216356 206386 206408 135878 137929 417610 381294 1107619 1123530 333749 333288 429054 437183 521187 501791 535124 537327 557900 568212 530154 586322 1372147 1451755 837769 693779 470690 459697 542152 540486 563889 572927 579832 583221 677890 674159 1138098 1192342 40.15 68.4 2
14:28:30 2023-10-12 590365 583909 140382 137615 226923 229901 241086 240890 177226 177470 187874 191611 222496 225634 659635 712303 1948136 1916364 753858 788191 206567 184154 199914 202172 223145 216356 206352 206408 136041 138049 409611 381565 1109587 1125125 335673 332819 429693 437528 521556 502888 534926 538123 558119 568212 530566 586405 1374206 1453848 823647 693779 470690 459373 541275 541252 564723 573760 579421 582807 677890 673685 1134262 1194041 40.15 68.5 2
14:28:31 2023-10-12 590365 584004 140039 137730 226994 230259 241800 241104 176627 180077 187596 191622 224606 225742 659782 713494 1942756 1912073 753580 788823 206567 184575 199949 202453 223002 216481 206823 207277 136213 138047 409611 382108 1111952 1125088 335528 333378 432317 437510 521556 502888 535161 537327 558873 567740 530154 586322 1374169 1457153 837769 693779 470690 459769 542537 540868 563889 573760 581141 582807 678851 673685 1136479 1192992 40.15 68.5 2
14:28:32 2023-10-12 592146 584730 139960 137840 226994 230420 241631 241140 176627 179826 187596 191889 224728 225742 660286 714505 1947656 1916164 750002 789942 207569 184739 199914 202453 222867 216508 206421 206442 136007 138059 398297 381022 1114552 1125125 333785 333288 430121 437874 521556 502888 535161 536532 558119 567452 530310 589513 1378636 1462109 837769 694692 470580 459661 543655 541142 564686 574640 578973 583636 678114 674123 1137823 1189204 40.15 68.5 2
14:28:33 2023-10-12 592849 585782 140219 138059 224442 230799 241452 241711 177328 177027 187992 191756 224728 225353 662499 710182 1954976 1916164 754974 791099 208184 185198 199635 202949 222555 219277 207065 206442 136041 138059 398297 381022 1118137 1125125 333785 333559 432299 439152 520083 501791 534292 531901 554847 567910 528994 586774 1379093 1462219 816070 695554 471694 459805 543692 540486 563889 574619 575964 582807 674946 674473 1134862 1196462 40.15 68.5 2
14:28:34 2023-10-12 592044 585149 139926 137879 226958 230653 240766 241648 176661 180042 187596 191889 224641 225353 662499 712387 1959200 1920267 757346 790681 208404 184857 199844 202950 222604 216625 207030 206408 136062 138263 398297 381219 1113699 1125125 333749 333830 432639 439517 519937 501791 533498 531865 558119 566542 529030 586889 1380073 1462219 820844 696847 472029 461291 541009 540598 563889 572918 575927 581118 674396 672718 1134262 1195612 40.15 68.4 2
14:28:35 2023-10-12 592044 585659 140332 137999 226958 231372 241800 241818 177150 180113 187992 192058 224641 225706 660286 711478 1956929 1921398 758479 790538 208509 184446 200612 203091 222605 219694 206455 206442 136041 138155 404352 380481 1113632 1125461 336226 333541 432154 439005 518360 504562 533351 535147 558046 566362 529779 589385 1379360 1461223 824201 698899 472700 459841 542921 538087 564458 570437 577004 584434 674396 673045 1140063 1195612 40.15 68.5 2
14:28:36 2023-10-12 588867 585144 140674 138481 222715 231336 241800 242159 177184 177701 188017 192192 224834 225670 660286 711478 1956929 1926883 764897 791099 208800 184739 200612 203091 221896 220314 206455 206442 136487 138155 411169 379941 1118927 1125125 333713 333830 432603 437943 517007 504599 534473 531828 555700 568212 531390 592049 1383389 1456120 833153 700995 473036 459841 541238 536495 562262 572203 576184 583673 676895 673045 1142534 1196536 40.15 68.5 2
14:28:37 2023-10-12 588693 585144 142898 137926 225233 231610 241550 242392 177294 177577 188017 192087 220668 225562 661075 712807 1957766 1929349 762656 790805 208730 184411 200753 202807 221931 220458 207146 207237 136453 138155 409611 380211 1117024 1121938 333713 333830 432299 436175 516971 504599 534744 531865 557338 568212 532935 593845 1383352 1448876 837769 702526 473036 459769 541385 536459 562262 572078 575520 584540 676931 672095 1143347 1196499 40.15 68.5 2
14:28:38 2023-10-12 589528 582611 142898 137649 223283 231174 241122 245494 176661 180077 187596 192192 224834 225742 661296 712178 1960674 1929349 764407 789978 208695 184493 201033 202809 222342 216267 206283 207416 136444 138142 398297 381022 1121873 1120349 333713 333564 430369 437301 519365 507432 535161 536532 559054 568212 532033 593845 1378114 1448970 834691 703025 470690 459769 541385 536495 566964 573012 577262 583321 677890 673045 1146771 1196666 40.15 68.5 2
14:28:39 2023-10-12 590361 585144 143163 137394 223663 230259 242141 245530 176627 180274 187596 192595 224641 225742 660286 716352 1963399 1929349 768333 791099 208329 184610 200612 202949 222867 219658 205744 207733 136007 138155 411800 382886 1126295 1118762 335673 333830 430975 437838 517774 509724 534903 538196 562885 568032 532033 593905 1379962 1447933 834691 700847 470690 460964 541385 536532 566577 574204 577671 587645 677620 673045 1147424 1196536 40.15 68.5 2
14:28:40 2023-10-12 592007 586479 140823 137697 223594 229866 241854 245494 176627 180148 187347 192560 224763 225742 663916 718451 1966205 1930724 768333 792512 208509 184704 200612 202949 222867 219658 205779 208023 136254 138155 410757 383465 1123585 1118762 336220 333830 430369 437838 519715 504878 536720 536532 559126 568212 532180 594072 1378114 1446825 823647 701032 470127 459805 542537 537854 567234 573796 576853 585092 677890 674736 1145957 1196536 40.15 68.5 2
14:28:41 2023-10-12 592146 583319 143033 138133 223663 229901 242481 245494 176627 177559 187596 192240 222666 226838 662446 720412 1968100 1936530 768093 790952 208335 184599 200578 203091 222867 220314 206421 208610 137036 138540 414034 383773 1118979 1119345 336586 333830 430499 437838 519791 504914 535198 536153 559126 568212 531390 593845 1378114 1447850 822132 700958 469419 459769 542921 538123 567234 574025 577262 586057 677890 672192 1146808 1194429 40.15 68.4 2
14:28:42 2023-10-12 590828 583946 142833 137918 223628 229901 242481 245459 177349 180345 187596 192192 224590 225778 662234 720594 1966201 1930724 767809 791660 208509 184739 200612 203091 223024 220350 206421 208383 136470 138595 411926 385942 1118874 1120670 337098 333722 432930 437801 519900 504733 536720 536495 563554 568212 531390 593451 1378114 1447850 834691 700424 469173 459805 542921 539721 568037 573913 577707 585875 678851 672192 1145957 1206427 40.15 68.5 2
14:28:43 2023-10-12 592537 584357 140679 138144 223594 230117 246240 242329 176661 180148 188306 192192 220889 230265 662271 722636 1968999 1934565 764905 791099 207859 184904 200612 203091 223181 220386 206490 208348 136075 139043 409611 385207 1111765 1121938 337794 333559 431618 438859 520083 507843 536757 536532 559126 566506 530639 590411 1380073 1448913 822132 698936 470023 462551 541009 539721 568842 573832 578973 586706 674946 672192 1149329 1204304 40.15 68.5 2
14:28:44 2023-10-12 594537 587256 141204 138297 223559 230870 243679 242123 177608 177701 188450 192087 221042 227019 663247 721264 1968063 1940049 762879 792222 208660 185328 200788 203091 223024 220350 206455 207699 136041 138540 409611 384841 1100271 1121938 336768 332230 433124 439774 518578 504842 532742 534946 558588 564012 530602 592049 1380073 1445809 826998 701032 470690 465245 542921 538160 568659 570437 574300 585788 670961 673045 1153986 1202238 40.15 68.5 2
14:28:45 2023-10-12 589704 584357 142968 138014 223594 231149 242481 241648 177777 176708 191584 191320 221759 225224 662271 722088 1971267 1947281 767965 790841 209091 185057 200823 203911 223181 218358 207250 208064 136629 138570 412843 382653 1100755 1124853 336440 333685 435819 437583 518139 504842 531994 534801 559054 564012 530958 593386 1377841 1434638 820616 703025 470690 465245 540312 537670 567234 569650 575557 585010 671437 673997 1161932 1198793 40.15 68.5 2
14:28:46 2023-10-12 585483 585216 141050 138240 223663 231174 242481 245459 177184 180148 188680 192192 221076 225035 663718 720558 1969977 1944200 767238 791099 210473 184610 201596 203091 222867 216371 206455 208058 136559 138155 413886 381733 1118250 1125125 336220 333541 435284 437944 519735 504733 530603 535593 558910 564663 535207 593622 1379618 1433621 828193 703025 471434 463605 540582 537670 567234 568882 579437 587877 667187 671720 1162759 1198793 40.15 68.5 2
14:28:47 2023-10-12 584125 584101 143241 138016 225859 231372 243057 242769 177463 180274 191279 192192 223135 225526 664226 722636 1966201 1937902 767238 789803 210361 184739 201314 203091 222555 215919 206455 208203 136453 138540 405423 382653 1117503 1125125 336220 333830 435575 436307 518542 504612 530374 534982 559054 564842 531707 594273 1377136 1433621 820616 703025 470690 463568 539817 538123 566832 568806 575557 583284 667115 673045 1161106 1201654 40.15 68.4 2
14:28:48 2023-10-12 584162 583730 143167 138109 223620 231012 246132 242769 177574 177382 188342 192694 221042 225244 663100 720412 1971833 1947319 767614 792222 210508 184739 201913 203306 223145 216522 206455 208058 136487 138540 409611 383745 1132238 1125125 336494 333830 435806 435881 518542 504842 530374 536153 559018 565878 531707 593423 1378114 1432605 822132 703025 470690 463532 539817 537327 567234 571236 576001 584973 667151 671248 1162759 1202275 40.15 68.5 2
14:28:49 2023-10-12 583895 584361 143167 137875 223688 231174 242643 245459 177463 180148 191144 192192 221111 225742 663423 722125 1968999 1945685 767238 790687 210179 185198 201103 203091 222881 218503 207469 208139 137291 138540 398297 383745 1117908 1128325 336550 333649 435357 436067 518578 504914 531125 538196 558946 566506 531779 593938 1374206 1429494 825162 702526 470690 463297 539435 537891 567234 568731 577707 585010 667187 674768 1161959 1201654 40.15 68.5 2
14:28:50 2023-10-12 583414 588207 143493 137896 223693 230688 246132 245530 177463 180148 188833 192192 221111 225742 664226 722636 1964531 1946601 767695 792222 209196 184809 202231 202949 225809 216406 206455 208348 136487 138540 394343 382959 1112435 1127095 336768 333830 433016 435262 521556 507806 533950 539758 562486 566107 531851 592146 1370814 1430577 842227 696847 470690 463568 539817 541252 568842 572078 581214 585875 673919 678746 1163327 1202586 40.15 68.5 2
14:28:51 2023-10-12 586241 588565 143594 138214 224564 230511 243165 242499 177608 180148 191314 192192 221145 225742 663968 721810 1963408 1940049 762037 793346 209231 185198 201314 202949 222818 220422 206490 208708 136487 138830 414034 384934 1114440 1128214 337280 333830 433016 436529 522295 507843 534889 540522 559090 566107 531815 589877 1373195 1431471 823647 695824 470690 463896 539598 541252 568842 572113 581288 586838 673919 676169 1158595 1200799 40.15 68.5 2
14:28:52 2023-10-12 589047 586172 143167 138540 223697 231012 241796 245530 177497 180183 191314 192192 221111 225778 664226 724539 1967169 1940105 758593 792747 209711 185187 201420 203402 224913 215815 206455 208383 136392 138961 398297 386216 1109923 1129529 337794 333559 433142 437237 523035 508596 533571 540522 559054 564878 534264 588513 1370203 1441786 823647 695754 470419 463896 541385 542019 568842 571676 581251 585014 672968 676205 1157735 1196165 40.15 68.5 2
14:28:53 2023-10-12 589742 586154 143167 138371 223658 231209 241796 245530 177463 180148 191279 192192 221725 225742 664226 722417 1963408 1934496 759104 793346 209536 185292 201244 203091 222818 220277 207388 208639 136682 138926 412843 384841 1117662 1134760 337429 332982 435393 437692 524148 504697 532522 537905 559395 563833 533691 586738 1374132 1446911 822132 695754 472029 465245 541385 543558 569296 570401 580280 584503 671909 676169 1156460 1200799 40.15 68.4 2
14:28:54 2023-10-12 585449 585491 141067 138422 223658 232782 242481 240805 177709 177701 188971 192192 221759 225706 666115 715011 1955013 1930687 758479 793346 210326 185033 201878 203091 226198 215850 207388 207699 137340 138422 413886 380481 1120160 1131132 333713 333830 432908 436166 521556 503242 534328 539721 558946 568212 531779 590259 1378114 1447814 835771 697736 474046 461291 540199 541252 563020 571640 580905 584540 677411 676133 1150109 1194726 40.15 68.5 2
14:28:55 2023-10-12 585485 585892 143167 138082 225869 231808 242302 243387 177328 178075 188317 193268 221622 225634 664042 713348 1949524 1926883 759483 793125 210004 184704 201878 203091 222097 215850 207973 208686 136965 138846 413886 383472 1132750 1131132 333749 335718 432263 436493 522295 504414 536302 539392 558123 568212 531779 589477 1378114 1448913 834255 697736 473372 459805 540582 541252 563889 573966 581214 585788 678370 676169 1149873 1195612 40.15 68.5 2
14:28:56 2023-10-12 587182 585496 143241 138440 225859 232058 242994 242219 177150 180577 188124 195914 223292 227019 665642 712142 1951338 1924780 760051 790955 210080 184881 202302 203448 224403 216452 207573 208244 136986 139542 398297 382108 1128431 1131536 333676 335718 432980 436570 521337 505958 533461 539685 557338 568212 535096 592427 1378114 1447850 828193 696811 474721 459552 539817 541252 563057 570486 580728 584540 676895 675145 1153460 1192881 40.15 68.5 2
14:28:57 2023-10-12 587219 585928 143402 138396 223688 232093 242985 242219 177150 180506 188124 195844 221076 227164 665456 715664 1953695 1926883 759520 791842 210508 184998 202195 203091 226269 215885 207793 208348 136935 138540 398297 381022 1125260 1131132 333676 333830 433133 436493 521556 504599 532705 539339 555700 568176 531779 590259 1375510 1444706 826678 696811 474721 462478 539817 540868 563418 574213 582790 583791 674691 676025 1153348 1197533 40.15 68.5 2
14:28:58 2023-10-12 587226 585748 141206 138410 224520 232022 242311 242051 177463 180309 188510 192764 221759 225742 664226 713494 1949151 1930724 760164 792074 210473 185163 201878 202774 226198 216522 207712 207699 137224 138263 411552 380911 1118027 1132737 333713 333830 433282 436275 522395 502888 533534 540522 557338 568212 531779 590259 1378114 1448876 828193 696281 475360 459841 539817 541252 563454 570508 580280 584088 676931 676133 1153460 1196462 40.15 68.5 2
14:28:59 2023-10-12 585245 585892 143167 138328 223693 232058 242481 242219 177816 180436 188557 192824 222238 225526 666840 713421 1949188 1932387 762225 793236 210332 185116 202195 203091 222131 216371 207533 208430 137354 138733 413886 380620 1128259 1132737 333568 333830 432980 436493 522295 503278 535124 539758 559054 568212 531779 590071 1378114 1448876 835771 696317 474046 459841 540582 541252 563454 571676 581141 585372 677890 676169 1153460 1196499 40.15 68.5 2
14:29:00 2023-10-12 586767 585892 143367 138362 223693 231574 246168 242254 177150 180759 188424 195844 221571 226766 666115 714505 1949780 1926883 761641 792784 209815 185033 202195 203091 222131 216220 207712 208383 137183 138939 398297 384293 1129692 1134308 335528 336193 432728 436656 522999 507469 536683 540905 558982 568212 531779 590204 1382036 1450967 837286 697736 474383 459841 540781 542019 564723 573760 581177 586205 678851 676169 1150146 1196462 40.15 68.5 2
14:29:01 2023-10-12 590729 590380 143411 138396 225864 231986 241425 243833 176627 176686 188124 196152 221076 225908 666115 719743 1949300 1921398 755505 792110 209815 185033 202372 203091 222131 215885 207712 208430 136901 138733 398297 383745 1125682 1132737 333785 335718 432263 436511 522295 504414 536376 539392 558552 568212 531779 590259 1378114 1451996 832740 697736 473372 459805 540582 541252 563491 572954 581177 586205 677890 676169 1152365 1199083 40.15 68.5 2
14:29:02 2023-10-12 588063 589726 141301 138224 224559 231951 243851 242691 177608 176896 188450 193539 223149 230663 666115 712178 1955088 1929632 758331 790955 210326 185163 202408 203091 222131 216557 207746 208348 136935 138733 398297 381565 1127918 1132737 333676 333830 433187 437146 521556 503721 533534 539758 557766 568212 531779 592539 1378114 1448913 831224 696847 474721 459552 539817 541252 563454 570437 580728 584540 676416 675657 1153460 1192696 40.15 68.5 2
14:29:03 2023-10-12 585485 588849 143380 138362 223693 232058 242481 242254 177430 178325 191548 195571 222101 227201 664479 713494 1955538 1934028 762338 795454 210367 185222 202408 203625 224439 216755 208042 208534 137118 139165 398297 380584 1130784 1132737 336226 336193 433246 436629 522295 503278 535013 540522 558552 567946 531779 590296 1378114 1448876 839307 696811 474046 459841 540582 541252 563889 574619 581177 585372 677890 676133 1153460 1199092 40.15 68.5 2
14:29:04 2023-10-12 586447 585861 143402 138744 223701 232093 242481 242254 177463 180345 191548 192905 222101 225778 666115 712106 1956929 1930724 759826 792707 210985 185398 202231 203413 226304 216557 207712 208058 137385 138155 398297 380370 1133014 1132737 333713 335718 433129 436838 522765 503987 535087 539758 558159 568212 531779 590259 1379093 1448913 831224 696847 475397 459588 540818 541799 565662 571934 581030 585677 676785 675989 1153311 1200112 40.15 68.5 2
14:29:05 2023-10-12 587416 586190 143367 138401 223693 231844 246240 242592 177816 180633 191548 195879 222307 227589 667062 712178 1955538 1930724 760164 793267 210508 185363 202372 203661 225987 216522 207746 208383 137375 138846 398297 381565 1122568 1132737 333785 333613 433201 436638 522665 504769 536339 540522 558788 568212 531815 590333 1380073 1448913 834255 696317 473372 459877 540965 541252 563925 573881 581214 586205 678851 676205 1150146 1198239 40.15 68.5 2
14:29:06 2023-10-12 588959 586230 143467 138401 224351 231808 243815 243869 177506 178701 188510 192010 221999 227692 667025 717548 1949151 1928508 760398 792110 210543 185363 202338 206479 222440 216522 207746 208528 137539 139417 398297 381565 1135508 1134345 333713 335718 433052 436529 522295 503278 534744 540522 558159 568212 531815 590568 1381054 1448913 831224 696847 474309 459877 541114 541252 563889 572078 581214 585372 677329 676169 1153460 1198239 40.15 68.5 2
14:29:07 2023-10-12 586918 585861 141494 138786 224659 232129 242994 242830 177620 180577 188475 195879 221793 230265 664986 712178 1956929 1930724 759901 792707 211202 185363 202514 203947 224755 219122 208152 208825 137473 138830 407466 381565 1127123 1134760 333568 335682 435538 437128 522295 503278 533534 540376 557266 568212 531815 590545 1381999 1448876 828193 698367 475059 463627 540582 541252 564723 571676 582594 584540 676931 676169 1155103 1198239 40.15 68.5 2
14:29:08 2023-10-12 589685 585825 143625 138487 225147 232129 241796 242289 177463 176998 191279 196292 224027 225715 665492 712287 1955538 1924596 758405 792707 210543 185328 202514 203661 222166 216522 207746 208708 137128 138961 402330 380584 1136085 1133541 333713 335718 433088 437301 522295 503278 535124 540522 558982 568212 531815 593000 1381054 1448913 829709 696884 474721 462152 540582 541252 564324 572167 581214 585788 677634 678782 1156460 1199158 40.15 68.5 2
14:29:09 2023-10-12 587941 590490 143598 138609 224872 231951 243165 243000 177709 178438 191584 195879 222101 227750 668011 712142 1954939 1931265 760675 790955 210837 185363 202584 206261 222166 216929 208216 208854 137350 138822 398297 381565 1142375 1134345 333749 333830 432764 437183 521556 503242 533498 540522 557338 567946 531851 590333 1380073 1448913 837769 698936 474721 463896 540965 541252 564723 574213 581214 584540 676416 676169 1155103 1199945 40.15 68.5 2
14:29:10 2023-10-12 587338 589787 143616 138791 225046 232165 243134 242289 177777 180415 191584 195844 222444 230301 669602 716422 1960599 1935148 759789 795602 210992 185187 202443 204197 222818 216894 208478 208708 136935 138961 407386 382653 1131159 1134345 333749 335718 433016 437146 522295 504059 535839 540905 559018 568212 531779 590333 1378524 1448913 831224 696811 474721 459841 540582 541252 563889 572918 581214 585372 676931 676241 1153460 1194429 40.15 68.5 2
14:29:11 2023-10-12 588345 585861 143625 139075 224859 232854 242823 243034 177743 180577 191584 195914 222444 230338 665492 712251 1956929 1930724 762337 795062 211533 185918 202549 206549 222852 216894 208216 209069 137610 138961 407466 381565 1128456 1133541 333749 335718 436190 437301 522295 504023 533534 540522 558982 568212 531815 590550 1381054 1451977 840846 701223 476075 463714 541348 541982 564577 574250 580956 584392 676748 676133 1155103 1199092 40.15 68.5 2
14:29:12 2023-10-12 588063 585784 143572 138782 225046 232333 242481 243199 178066 180506 191584 195879 222290 226802 665456 712178 1954976 1930724 762112 793304 211167 185918 202549 206225 222818 216894 208216 208383 137610 138540 398297 381022 1119078 1134345 333749 335718 433016 436575 522665 504023 535161 540522 558982 568212 531815 590296 1382036 1448913 853539 696847 474721 462515 541238 541252 563925 572918 581214 585826 677890 676205 1153460 1198239 40.15 68.5 2
14:29:13 2023-10-12 587219 590563 141741 138864 224872 232568 243165 242930 177642 176130 188331 193539 222307 227661 668011 712178 1957878 1930724 762150 793267 211167 185398 202549 206225 225071 216789 208071 208854 137419 138540 411552 381565 1122424 1133541 333749 333830 435688 436166 522295 504414 533534 540522 557338 568212 531815 590333 1382036 1448913 828193 698899 475397 463896 540582 541252 564723 572078 583206 584540 676931 676169 1155103 1194429 40.15 68.5 2
14:29:14 2023-10-12 587854 589538 143485 138782 224698 232654 246168 243869 177777 180542 191584 195879 222444 230139 665492 711949 1956929 1930724 764586 796659 210886 185505 202976 204089 223059 217162 208292 208895 137247 139217 407466 382653 1128318 1134345 333749 335718 435086 437133 522665 504733 535198 539429 562087 568212 531815 590333 1381054 1453025 829709 696847 474721 462515 541385 541252 564759 573043 582904 586242 677890 676205 1154828 1199092 40.15 68.5 2
14:29:15 2023-10-12 587352 589721 143472 138980 224850 232654 246168 243034 177743 178450 191619 195844 222290 230301 665529 712178 1956929 1930724 760987 792147 211020 185398 202372 206116 222818 216894 208396 208383 137610 138788 402330 381294 1117495 1134345 333749 335718 433205 437528 522665 504059 535161 540905 559018 568137 531815 590296 1379360 1450967 829709 698404 475397 463204 541385 542019 566065 574401 580919 586168 677780 676025 1155888 1196054 40.15 68.6 2
[truncated: 149,779 more chars]
