# Supplementary material for: Methods for Estimating the Detection and Quantification Limits of Key Substances in Beer Maturation with Electronic Noses
Source: Sensors (Basel). 2024 May 30;24(11):3520. doi: 10.3390/s24113520 (PMC11175341; doi:10.3390/s24113520)
Supplement: Supplementary file 1 [file sensors-24-03520-s001.zip › Data/Diacetyl/raw data/Day 1/ETH1.txt]

Time Date R01 R02 R03 R04 R05 R06 R07 R08 R09 R10 R11 R12 R13 R14 R15 R16 R17 R18 R19 R20 R21 R22 R23 R24 R25 R26 R27 R28 R29 R30 R31 R32 R33 R34 R35 R36 R37 R38 R39 R40 R41 R42 R43 R44 R45 R46 R47 R48 R49 R50 R51 R52 R53 R54 R55 R56 R57 R58 R59 R60 R61 R62 T01 H01 Phase
08:36:00 2023-10-12 459594 457115 95118 96054 145990 152924 161147 160128 126791 125463 133774 134604 146467 148305 505333 539469 1461329 1444694 558450 577445 134592 118371 129729 131612 142458 135746 132486 131555 92032 94296 342121 301134 892081 889568 246888 243404 310564 311345 361010 351898 378682 380773 405894 409618 387885 433779 994777 1042617 652329 533179 331359 323866 379015 378848 401542 405138 412656 422015 480857 478084 870152 899595 38.55 71.0 1
08:36:01 2023-10-12 459915 455988 95533 94144 145592 150185 161407 157361 126825 125430 133750 134106 146226 147545 502762 538674 1466406 1453058 558589 574474 133691 118772 129188 132040 138038 136096 131091 131835 91719 94203 345332 302122 884222 887052 245937 243273 307466 310437 363053 353246 378646 381908 406074 411491 391328 432513 996839 1045711 643905 532047 331215 324816 381196 377883 400409 405398 414619 423287 477972 477411 866995 898607 38.55 71.0 1
08:36:02 2023-10-12 458155 455983 95248 94107 146134 150838 159112 157801 126723 125363 132024 134250 146738 147855 505976 540991 1470575 1451898 559454 577000 133931 118801 128940 131783 141752 136045 131207 132464 91779 94203 345332 302629 890774 886425 245937 244006 307466 310655 363053 352223 377969 381639 405808 411202 391328 430532 995483 1047190 645443 531258 331450 324816 379015 375941 400409 406570 414547 422015 475108 477411 865766 898243 38.55 71.0 1
08:36:03 2023-10-12 458353 455983 95122 93971 146172 152710 161442 160093 126825 125396 133995 134165 148800 147788 505333 545237 1475625 1442652 551421 573554 133821 118738 129188 131818 141717 136223 131091 131778 91912 94203 342121 301987 892629 884546 245039 243273 306537 311381 362797 353888 378422 381414 405125 410336 387921 429242 995304 1054497 642366 531258 332392 324636 378799 377351 402506 407034 416547 420937 475001 480789 866848 898465 38.55 71.0 1
08:36:04 2023-10-12 459712 455943 95114 96021 145969 152745 159527 158062 126791 125430 133902 134165 148766 148271 504177 546844 1466406 1441692 550250 573554 134264 118622 129437 131783 141949 135882 131666 131654 91898 94203 345332 301134 886055 884510 245830 242154 307216 311635 361010 351624 378610 382825 406074 410073 389913 431863 996750 1057824 642366 534509 330893 324359 379015 377675 402877 405363 413309 422052 477299 478491 865729 898539 38.55 71.0 1
08:36:05 2023-10-12 462866 457795 95118 96083 145626 150290 161407 160386 126825 125843 133902 134688 146090 148370 505866 543979 1465617 1444737 550213 577592 134246 118569 129265 132338 142130 136075 131848 131868 91912 94236 342665 303020 902321 886425 245039 241748 308433 311350 360866 352152 378574 382557 404824 409941 390775 431863 996045 1057860 640827 534765 330625 324359 380747 377373 400759 403525 413309 422015 477263 478229 861298 895993 38.55 71.0 1
08:36:06 2023-10-12 462555 455988 95122 95991 146269 152675 161329 160240 126825 125430 134030 134165 148903 148029 503152 545074 1462214 1441692 555138 576089 133821 118772 129009 131943 141683 136011 131058 132208 91719 94432 347470 305432 882800 881577 244868 242900 310455 308993 362216 352187 378271 380808 403650 412109 390775 430568 999687 1051718 640827 534315 330044 323750 379015 376506 400477 405363 418290 421782 475108 475676 857115 899632 38.55 71.0 1
08:36:07 2023-10-12 460752 457463 95319 96015 146302 152820 157409 157766 127074 125296 134359 133880 149007 147273 502762 543636 1464529 1437560 553527 575476 132918 119053 128713 132132 141451 136457 131025 132332 91719 94269 345883 304350 877462 885798 246459 242696 307931 309714 362795 351892 377401 380808 406074 411020 387921 430532 1001141 1051718 650767 533557 330278 324727 379015 376470 401040 405398 418326 419524 475108 477904 854060 899178 38.55 71.0 1
08:36:08 2023-10-12 460899 456406 95187 96012 145893 150290 161329 158027 126858 125430 134158 134245 146192 147545 503152 546398 1456152 1428324 551140 575355 133893 118846 129188 132040 141813 136117 131091 131902 91879 94236 345332 302660 881868 888938 245109 242696 308182 310682 363053 351898 378574 382557 405431 411491 386965 432206 1001117 1051477 639289 536558 331303 324780 377697 378668 402133 404868 414475 419305 478080 478085 857849 897934 38.55 71.0 1
08:36:09 2023-10-12 462761 456837 95423 95983 146371 152675 161477 160128 127183 125642 132253 134199 146568 147823 505691 541063 1447966 1428051 553564 575243 133696 118772 129188 131783 141798 136011 131124 131868 91879 94236 344977 303273 901212 889568 245074 242120 308433 309967 363053 351681 380896 381985 404860 411491 387921 433779 999723 1047451 637750 531756 331215 324816 379015 378655 400759 404160 414619 421382 480857 477010 856559 898317 38.55 71.0 1
08:36:10 2023-10-12 460026 457115 95244 96012 146198 152675 161364 157986 127183 125642 132253 134183 146738 148148 506050 537774 1450034 1432282 558304 575243 133788 118656 128975 131852 141752 136252 131029 131902 91845 94203 342665 303703 884340 889128 246285 242154 308468 309931 361133 351624 380933 380808 404539 412069 387921 431826 999687 1042653 640250 534765 330512 324816 379015 378848 400975 405957 414691 420749 480857 477411 856559 899918 38.55 71.0 1
08:36:11 2023-10-12 460895 454628 95248 95987 146409 152462 161512 157361 127156 125257 133936 133947 148869 147342 503152 538674 1461329 1441692 560211 575243 133704 118937 128851 131943 141765 136362 131025 131935 91686 94269 344721 304134 878560 889568 245590 243718 307967 309714 362216 351898 378574 381100 406074 411020 387921 432206 996042 1039592 644824 530470 330512 323785 378748 377387 399844 406893 418035 420456 477719 476560 862737 903666 38.55 71.0 1
08:36:12 2023-10-12 457855 455809 95409 94015 146200 150255 161703 157361 127244 125137 134158 134023 146359 147339 503861 541243 1461329 1440578 559099 577445 133453 118772 128975 132040 141529 136113 131029 131902 91815 94236 345332 302623 878689 889568 244320 244307 306537 309967 362181 351898 378574 381908 405786 410446 387849 431863 995304 1039628 640827 530163 330980 323785 377913 377675 399600 407176 416770 419451 477671 477411 859435 898607 38.55 71.0 1
08:36:13 2023-10-12 457380 455983 95252 93939 146239 152605 161442 157801 126825 125223 134147 134132 146568 147753 506050 541063 1461329 1441692 556718 575171 133788 118704 129278 131783 141915 136184 131666 131868 91845 94299 346433 300848 889417 890452 246285 242865 306502 311854 361010 351862 378610 380773 408190 409944 387524 432832 995372 1044717 640827 531038 333100 324744 377661 378596 402374 406500 415366 419451 477755 479804 867032 901195 38.55 71.0 1
08:36:14 2023-10-12 457570 456625 95437 94168 146239 152889 159558 157801 126825 125637 134054 134477 146162 148236 505691 539433 1461329 1441692 557907 576774 134483 118309 129832 131589 142216 135532 132187 131046 92059 94071 345883 300885 892081 889568 246285 242900 307931 311818 361010 351898 378682 382719 406074 409678 387849 433742 994777 1044051 642366 531681 331090 323866 379015 378812 401542 405328 412910 421345 480857 478084 869534 900519 38.55 71.0 1
08:36:15 2023-10-12 460789 456718 95114 94067 145626 149422 158854 158242 126656 126124 131792 134782 146431 148580 505223 540563 1463407 1444740 559099 575417 134802 118849 129209 131841 141781 135977 131058 132132 91835 94169 345332 302745 893909 888309 245937 242865 307396 310402 360650 352117 380824 382178 405716 409008 390739 432415 994777 1045638 640277 532802 331450 323866 381466 378740 400975 405363 413273 422987 480821 477819 870771 899881 38.55 71.0 1
08:36:16 2023-10-12 458487 455943 95244 95983 146265 152640 161442 160317 126825 125430 134123 134165 146568 147891 504617 541135 1470255 1453962 558443 575171 133990 118704 129278 131909 141816 135977 131091 131868 91845 94267 345332 302843 887475 886425 245937 243648 309711 310873 363566 353210 377969 381639 406074 411133 391328 430532 993825 1048708 645443 530433 331920 324672 378727 376219 401469 407320 414439 421832 475001 477940 866811 898095 38.55 71.0 1
08:36:17 2023-10-12 458147 458221 95252 96157 146375 152889 159558 160575 127088 125396 134311 134165 146910 147820 505829 543600 1475847 1453058 553343 574766 133855 118937 129403 130520 141949 136011 131881 131902 91879 94366 342665 302415 889689 881540 244833 243648 306537 311600 363053 353888 376798 380773 406074 411491 387921 429546 996189 1051681 652329 530433 332156 324816 378655 376205 401076 407461 414475 421680 474739 477868 867069 898539 38.55 71.0 1
08:36:18 2023-10-12 457645 455983 95244 96016 146299 152675 161407 160317 126858 125463 133902 134351 146365 147992 505866 549682 1473854 1443672 550272 578001 134541 118849 129265 132196 138248 135977 132304 131868 92069 94169 345883 301481 889433 881795 247763 242865 307431 311640 362908 353888 378574 382825 406074 410265 387957 431215 996713 1057824 640827 535073 331126 324816 379015 378207 402877 406274 413273 421382 477263 478455 865729 898185 38.55 71.0 1
08:36:19 2023-10-12 462628 457120 95370 96058 145626 150711 161372 160352 126825 125637 134089 134625 146022 147854 505333 544269 1462178 1444774 555532 575756 133918 118704 129188 132132 138133 136100 131757 131868 91845 94332 345332 303304 885705 884510 244697 242865 309369 309896 363053 352152 378538 380808 403615 410877 391328 431215 998874 1051681 640827 534765 330980 324587 379015 377315 399845 403490 414655 422651 476555 478084 861289 898919 38.55 71.0 1
08:36:20 2023-10-12 464844 458425 95252 94043 146097 150290 157375 157766 127041 125676 132301 134309 146568 147891 504617 545074 1464529 1442719 555138 579531 133788 118738 129141 131818 141683 136011 131058 131902 91686 94366 345138 304999 895531 884473 246459 243147 308433 308993 364080 352187 378235 380844 402973 412649 391328 430873 1000358 1053947 640827 534801 330044 324816 379015 376506 400442 405044 418058 422651 475144 475641 855272 894351 38.55 71.0 1
08:36:21 2023-10-12 460895 455952 95315 94003 146749 152392 161808 157141 127244 125017 134311 133913 148972 147307 506050 545166 1457186 1434434 551067 577183 133788 118738 129188 131909 141683 136184 131058 131902 91879 94332 349727 302843 888118 887925 245039 242865 307931 310873 362216 351898 377401 381378 405716 410985 387195 429886 1001828 1054467 640827 534889 332156 326654 377396 376928 404410 405151 414439 419268 475670 478049 854060 897898 38.55 71.0 1
08:36:22 2023-10-12 461222 457901 95401 95953 146375 152782 159112 157801 126939 125609 134089 134132 146568 147753 505691 546616 1457112 1430357 551494 574802 134011 118704 129278 131783 141752 135977 131091 131868 91898 94332 345332 302843 887853 888309 245074 242527 307931 310402 363053 351898 378538 382521 406074 411805 386614 431863 998906 1050228 642366 534473 331450 324816 377310 378812 402240 405292 414583 419118 478080 478455 860288 898571 38.55 71.0 1
08:36:23 2023-10-12 459688 457043 95244 95983 145930 150290 161668 160352 127183 125674 132253 134423 146426 147957 506050 540955 1453110 1430206 552558 577964 133859 118704 129313 132062 142109 136113 131752 132166 91812 94299 346433 303053 889647 891461 245074 242154 310089 309967 363053 351898 380860 381985 405395 411491 387813 433742 999650 1047930 647642 534728 331450 324816 378497 378885 401040 404090 414619 420676 480857 478900 857775 898607 38.55 71.0 1
08:36:24 2023-10-12 463341 455614 95183 95987 146375 152782 161477 157881 126858 125310 134123 134132 148972 147753 505333 539653 1452083 1439643 559418 575207 133696 119010 129154 131783 141683 136011 131058 131902 91782 94203 343608 304134 878224 889311 245937 242661 308433 309462 363566 351898 380860 382178 404788 412359 387849 433742 996713 1041099 652329 535073 330907 324816 379015 377639 400409 405957 417703 421052 477792 479198 857115 902381 38.55 71.0 1
08:36:25 2023-10-12 462242 457582 95474 94039 146237 152927 161633 157361 126858 125343 134123 133913 146839 147440 504617 536263 1457186 1440503 560645 575243 133570 118937 128975 132035 139799 136045 131025 132208 91719 94366 353657 304134 890313 889568 245244 242900 309615 309426 362181 351898 378574 381100 404788 412649 387885 431863 996005 1039628 640277 532011 330512 323750 379015 377883 399844 405363 417663 420415 477972 477411 860288 901195 38.55 71.0 1
08:36:26 2023-10-12 458024 454637 95252 95825 146299 150290 161843 157691 127441 125310 134089 134081 146293 147545 503152 541135 1461329 1439643 555064 576366 133754 118738 128975 132040 141726 136105 131091 131868 91782 94138 342424 302159 884067 889568 246459 243443 306502 310909 361168 351898 378610 380808 408803 413051 387524 432219 996152 1045220 642366 528716 331920 326847 377661 378293 399845 407747 414583 419451 477850 477904 861945 899845 38.55 71.0 1
08:36:27 2023-10-12 456207 455948 95248 94075 146434 152640 161668 157691 127122 125430 134089 134398 148972 147788 505691 541099 1457186 1439420 556322 573518 133603 118540 129278 131875 141683 135793 131091 131868 91845 94332 345332 300848 881814 891190 246285 242865 306288 311854 363053 351898 378127 380773 405160 411491 387503 432513 994777 1042220 642366 530433 331126 324816 377575 378510 399845 407461 413237 419451 478080 478084 866970 899558 38.55 71.0 1
08:36:28 2023-10-12 458294 456670 95114 94071 146329 150711 159112 158207 127074 125710 132209 134469 146534 148131 506855 540085 1461329 1441692 556718 576366 134369 118665 129265 131806 142147 135754 131881 131194 92156 92782 361989 300211 893991 887979 246285 243693 307931 311854 361010 351898 378682 380808 406074 409654 387813 433434 994777 1036716 650767 533286 331628 323866 379015 378848 399845 405328 413008 420712 478080 478084 867069 900556 38.55 71.0 1
08:36:29 2023-10-12 459920 457120 94992 94268 145900 152994 161407 160645 126858 125463 134030 134351 146467 147994 505333 537881 1462214 1446869 559418 575207 133821 118937 129403 131852 141752 136441 131091 131902 91879 94203 345332 302843 884602 889188 246111 243443 307931 310437 361010 353246 380860 382178 406074 410300 391328 433434 995483 1047930 640277 532047 331450 324600 381895 378488 400945 406288 414439 423177 477864 478482 866848 899558 38.55 71.0 1
08:36:30 2023-10-12 459521 457727 95378 96021 145930 150290 159558 158172 127284 125430 134123 134435 146293 147751 504617 540121 1466406 1453058 559896 574460 134124 118738 129403 132040 141911 136130 131124 131902 91898 94332 342665 301658 880831 887052 245764 243648 307466 310909 361098 353776 378610 382178 406074 411805 391881 431215 993825 1047966 645443 531112 331450 324816 379015 376470 400692 407140 414583 422687 475144 477748 864465 899817 38.55 71.0 1
08:36:31 2023-10-12 457317 455983 95252 95991 146338 152675 161703 160240 127210 125463 134089 134165 146740 148029 505333 545201 1475625 1444703 552030 575207 134027 118738 129368 131818 142062 136011 132304 131902 91879 94236 346433 301987 884940 880260 247588 243273 308706 311854 363457 354566 380112 384618 408371 410734 387813 429740 999022 1056942 652329 531864 332392 324816 379015 377373 401957 408595 414147 421345 475144 477750 867069 896857 38.55 71.0 1
08:36:32 2023-10-12 458673 456656 95244 96016 145935 152924 161442 160205 126858 125463 133902 134477 146568 148132 502762 546808 1466406 1441692 549471 575207 134133 118738 129437 131818 142048 135882 131699 131868 92136 94169 345883 301560 892850 884510 245865 242696 307466 312218 361010 352117 378610 383130 406074 410300 389825 432513 996713 1057824 634673 535073 331359 324587 379015 378243 402877 405363 413892 422052 477972 478455 865083 900109 38.55 71.0 1
08:36:33 2023-10-12 463915 458875 95503 94135 146034 149017 161528 158242 126690 125951 132301 134435 146465 148271 505333 544269 1462178 1445804 551103 575207 134133 118622 129437 128897 140779 135882 131790 131868 91879 94171 344721 301987 890560 884546 244868 241916 310528 310909 361010 352187 378574 382825 404824 410300 390775 431863 996005 1060107 650059 534765 330625 324359 379015 377351 400442 404408 414511 422987 477299 477750 861945 899817 38.55 71.0 1
08:36:34 2023-10-12 463799 455627 95187 96025 146409 152710 161738 160386 127210 125463 134123 134165 146706 147823 504617 544305 1464290 1441692 555138 576495 133696 118772 128907 132035 141619 136362 131058 132208 91686 94399 348595 304566 878996 884510 244868 242900 308433 308993 362216 352223 378271 380844 404503 411020 391328 430910 999687 1058846 642366 534509 330475 326400 380890 377194 402680 406074 418144 421832 477013 477010 855308 896294 38.55 71.0 1
08:36:35 2023-10-12 460789 457577 95502 93902 146613 152747 161808 157361 127244 125229 132659 133913 149007 147273 505333 543636 1462141 1437597 553564 576089 133352 119170 128851 132069 141486 136765 131058 132332 91879 94399 342665 304134 873932 884181 245039 242900 309542 309967 363268 352152 380112 381681 406074 411629 387921 430532 1001104 1051414 640827 533557 330475 324500 378748 376506 401040 405363 418326 419487 475144 477081 852778 899178 38.55 71.0 1
08:36:36 2023-10-12 460899 455632 95244 95987 146405 152710 161555 160352 127244 125871 134123 134165 146706 148167 505333 546616 1457186 1428324 551103 575207 133821 118738 129278 131818 141752 136011 131091 131902 91879 94236 346433 303432 895971 890452 247683 243065 309834 310766 363861 351789 378465 382683 405251 411962 387015 431423 998869 1050228 643905 531684 332156 324816 377274 378776 402276 405044 417733 419159 478080 478120 859068 899178 38.55 71.0 1
08:36:37 2023-10-12 459881 454637 95122 95991 145889 150290 161442 157691 126858 125343 134030 134236 146157 147751 505333 541135 1451052 1427273 551959 573671 133884 118738 129278 132040 142006 136126 131757 132117 91912 94236 345332 302623 883023 889820 245452 242527 308433 310909 361098 351898 380896 382557 405467 411491 387849 433779 998942 1048744 647642 534765 331450 324816 379015 378921 403822 404726 418923 421722 481282 481432 857665 902107 38.55 71.0 1
08:36:38 2023-10-12 462866 455840 95279 94079 146273 148915 159382 157801 127210 125463 134158 134384 149007 148061 506050 538638 1447966 1432394 558304 575243 134154 118937 129278 131966 141717 136045 131091 131935 91879 94366 345332 303703 881956 889384 244868 242527 310082 309931 361133 353888 381740 380808 404860 412858 390152 431763 998906 1042257 642366 534765 331450 324816 379015 378885 401259 404726 417037 420749 481536 478084 856522 899632 38.55 71.0 1
08:36:39 2023-10-12 460899 455724 95305 96025 146602 152569 161590 160093 127420 125430 134158 134165 148903 147685 504617 537917 1461329 1439643 560982 575207 133800 118772 129154 132069 141770 136328 131578 132299 91815 94399 353657 304350 874432 888938 246191 243683 308182 309714 362760 351898 378610 381100 406038 414324 387632 432219 1001117 1039446 651598 531038 331215 326654 378835 378329 401259 407521 417994 420415 478008 476081 861437 903098 38.55 71.0 1
08:36:40 2023-10-12 456316 457640 95275 95987 146501 150180 161773 157082 127244 125223 134158 134039 149007 147788 505691 544593 1461329 1439643 559062 575207 133821 119045 128975 131852 141619 136045 131025 131935 91815 94236 342665 302843 879780 886869 246285 243683 306502 311154 362216 351898 378610 382178 405125 410446 387655 431863 993861 1039628 642366 528861 330512 323785 378446 378243 400477 407782 414655 419524 478008 478084 861511 897934 38.55 71.0 1
08:36:41 2023-10-12 456348 456340 95248 96021 146172 148971 161590 160240 126858 125463 133936 134165 148766 148029 505333 540301 1461329 1441692 556718 576531 133821 118738 129403 131852 141949 135882 131881 131769 92092 92880 346433 300593 890219 890829 246634 243286 309360 312221 360938 351825 378538 380808 406071 410265 387813 433127 996152 1042220 652329 533179 331359 324816 378907 378885 399845 405398 413273 420749 480857 475641 869534 899632 38.55 71.0 1
08:36:42 2023-10-12 460549 456696 95187 96158 145935 152994 161407 160386 126939 125878 133902 134637 146365 148790 505333 538674 1461056 1442652 557332 575207 134292 118738 130078 131692 142251 135788 131914 131778 91912 94236 346433 301987 891327 886760 244662 243273 307967 310909 361010 351624 380933 380808 406074 409941 390188 431205 994777 1045675 642366 533179 331090 323807 381051 378632 402111 406288 416547 423177 480422 478012 871316 901553 38.55 71.0 1
08:36:43 2023-10-12 460310 455836 95114 94160 146003 150817 161407 157892 127142 125430 134217 134780 148800 148132 505333 541330 1462178 1446869 559099 575243 133821 118772 129313 131943 141752 136412 131124 131935 91912 94236 345883 302843 881980 889568 245937 242934 310673 310691 363053 353246 378393 380204 406074 410336 391604 433434 993861 1046958 634216 532047 331450 324587 381196 378546 398428 405398 414583 422987 478116 477411 867032 898607 38.55 71.0 1
08:36:44 2023-10-12 457390 456753 95179 96021 146409 152710 161477 160128 126892 125809 134030 134165 146740 147823 505333 543600 1473854 1450991 553379 574362 133821 118738 129403 131885 141949 136011 131666 131902 91879 94236 345332 301731 889703 879054 246285 243308 306537 310909 363493 354316 379572 382916 408371 411383 387777 429436 996116 1052387 642366 530250 331920 324816 378533 375941 400477 407534 414547 421047 474405 477859 867069 898465 38.55 70.9 1
08:36:45 2023-10-12 457182 455659 95110 96021 146299 152710 161477 160275 126858 125430 134158 134199 146584 148029 504617 546004 1473496 1443746 552360 574802 133788 118738 129313 131783 141752 136011 131124 131902 91912 94236 345883 301773 883091 881940 245074 242934 306572 311381 362797 351906 377401 381949 406074 411202 390188 429582 993861 1057860 642366 532047 330625 324816 379015 377675 403822 407176 414219 422015 475180 478120 867069 899359 38.55 70.9 1
08:36:46 2023-10-12 459881 457577 95118 96058 145647 150711 161407 160386 126858 125637 133902 134662 146226 148027 504617 543849 1462178 1443746 551568 575355 133935 118738 129437 130458 138412 136316 131963 132166 91969 94264 346433 300920 896437 885629 247158 242016 308292 310873 361010 352187 378610 383165 405287 410265 390739 432513 996787 1060697 650767 534801 330858 324359 381014 378243 401111 404726 414511 422987 478008 480644 861982 899929 38.55 71.0 1
08:36:47 2023-10-12 471055 455663 95118 96154 146360 152994 161442 160533 126858 125670 133971 134604 149007 148305 505333 541207 1462214 1441692 554805 575278 134166 118772 129437 131943 141984 136045 131748 132117 91912 94236 345332 304134 885177 882363 247238 242934 309873 309714 363053 353246 378610 383151 404539 412359 391328 431863 999687 1057300 642366 537740 331685 324780 381159 377495 402680 404927 417813 422766 476412 478084 857775 899467 38.55 70.9 1
08:36:48 2023-10-12 463524 455760 95409 94079 146405 152889 161512 157916 127244 125463 134437 134165 149007 147823 504617 544015 1462178 1441692 554744 576089 133570 119045 128975 131920 141520 136457 131058 132365 91559 94367 344721 304566 875825 880990 244697 242900 307967 309705 362216 352187 378005 380844 405467 411020 391060 430568 999650 1053984 642366 533557 329628 323820 379015 376542 400477 405398 418622 422052 475180 477046 852814 898539 38.55 70.9 1
08:36:49 2023-10-12 460899 457008 95401 95991 147084 150286 157693 157326 127420 125343 134276 134140 147080 148252 505691 545166 1460292 1432394 551885 575202 133788 118738 129334 132223 141915 136011 131633 132092 91845 94366 346433 302917 886982 887295 247332 243404 310455 312934 364852 351825 377825 384346 405822 413776 387596 430995 999613 1051715 641789 535073 332392 326654 377238 377567 402240 408254 414583 419268 476555 478420 856522 899817 38.55 70.9 1
08:36:50 2023-10-12 460899 457905 95248 95987 146023 150286 161668 160541 127210 125430 134089 134401 146328 147884 505691 546616 1452947 1428250 551494 575314 133884 118869 129368 132315 141945 136109 131848 132083 91879 94299 345332 302373 880917 888938 245795 242865 308363 312662 363566 351898 378610 382790 406038 412069 387179 433127 999613 1051715 647642 531684 331450 324816 377841 378848 402240 405292 414583 420086 480192 481359 860786 901851 38.55 70.9 1
08:36:51 2023-10-12 459953 455952 95252 96091 146239 150711 161668 160429 127122 125396 134311 134132 149214 147994 505333 537845 1447966 1435481 559821 578863 133897 118864 129265 132230 142043 136320 131781 132415 91839 94493 344721 304313 885115 889311 246285 243147 309334 312048 364080 353888 381398 380737 403860 412434 389825 432426 996677 1044051 650767 534801 330980 324816 379015 378812 400975 404691 417985 421047 480821 477748 856485 901195 38.55 71.0 1
08:36:52 2023-10-12 462482 454584 95374 96053 146511 152854 161703 160317 127210 125396 134123 134351 149214 147753 505691 536640 1457186 1440667 559381 575171 133754 119102 129266 132035 141880 136423 131058 132299 91782 94366 349727 304350 882601 890829 245764 243648 308363 309896 362753 353888 378574 381639 405716 413342 387632 432182 998911 1039446 648520 531038 330980 324419 378835 378293 400373 406500 417922 420676 480021 477411 862630 901158 38.55 70.9 1
08:36:53 2023-10-12 458673 454628 95408 93967 147503 150818 161773 157361 127420 125310 134276 134006 146978 147475 504617 541099 1460292 1439643 559896 575225 133352 119102 128940 132132 141683 136631 131380 132299 91845 94366 345332 303992 875461 890452 246285 243683 306966 309931 362689 351898 378574 381908 406074 412649 387813 432476 996713 1041099 642366 529610 330512 324816 378446 378207 402410 407782 417001 420081 477972 478084 862124 898571 38.55 70.9 1
08:36:54 2023-10-12 456993 457075 95374 96016 146613 152924 161703 160463 127088 125775 134123 134165 146568 148271 505333 540646 1462370 1441692 556644 575171 134225 118738 129437 132034 142216 135977 131881 131868 92199 93009 344360 301723 889897 892203 246634 243134 310286 312440 360938 351825 380679 383803 408371 410265 387813 433742 996839 1044405 652329 533557 331628 324323 378461 378560 399845 406535 413237 421680 481536 477418 869534 899595 38.55 71.0 1
08:36:55 2023-10-12 460388 456625 95114 94103 145756 149216 161372 160827 126791 126085 133960 135044 146550 148755 505333 538638 1461329 1442652 559621 577183 134099 118738 129299 131783 142048 136328 131091 131902 91879 94366 345332 302843 892513 886059 246285 243239 307931 310873 361010 352223 380860 380773 406074 409941 391051 433742 994777 1048708 652329 533179 331920 324323 381895 378560 401178 406288 414403 423140 480676 477976 869350 903392 38.55 70.9 1
08:36:56 2023-10-12 459846 456446 95248 96120 146371 152889 161590 160575 127149 125463 134311 134410 149007 147994 504617 537738 1465329 1453058 559497 575207 134242 118738 129154 131818 141949 136045 131757 132117 91879 94332 345883 302629 885996 888309 246285 243443 310186 310873 363566 353741 378682 382178 406074 412073 392158 433434 996189 1047190 645443 532011 331920 324816 381159 377603 400975 407140 414619 423587 477227 478084 864465 898571 38.55 70.9 1
08:36:57 2023-10-12 457648 456625 95244 96016 146459 150290 161703 160575 127210 125430 134123 134435 146328 147854 504617 544747 1475699 1446795 552818 573635 134116 118738 129403 132132 142105 136105 132054 132083 91879 94267 345332 300769 897524 882904 247413 243273 306966 311345 363053 354279 380112 384017 408767 411348 390006 429703 998313 1056157 642366 531038 332392 324816 379015 377337 402276 408128 417733 421979 475108 478420 868917 898185 38.55 70.9 1
08:36:58 2023-10-12 458814 457084 95252 96187 146375 152959 161442 158393 126825 125810 134123 134443 146568 148271 504617 548406 1466369 1443746 550213 576053 134225 118777 129403 131875 142182 135977 131914 131902 92166 94299 345332 301134 901867 884655 245795 242492 307431 311627 361010 353888 378574 383094 406074 410265 390783 431863 995972 1057040 647642 535073 332392 324816 379015 378207 402877 405363 413273 421979 477599 478420 863167 894351 38.55 70.9 1
08:36:59 2023-10-12 462592 458613 95179 96021 146133 150711 161407 160386 126858 125463 134123 134570 148903 148271 504260 541171 1461068 1441692 555064 577854 133821 118738 129278 132001 140288 136441 131748 132166 91932 94428 345883 304134 882436 885407 246634 245150 309661 309790 363053 352223 378538 380808 402973 411205 391735 431179 998906 1051681 640827 537466 330980 324816 380890 377337 399845 403772 416770 422987 476555 475641 857812 898539 38.55 70.9 1
08:37:00 2023-10-12 462607 457582 95114 96016 146676 150391 161668 157801 126858 125430 134089 134165 146876 148654 504260 544305 1461870 1440667 553453 575207 133788 118704 128907 132223 141683 136341 131058 132457 91782 94366 340932 304640 881486 883812 244662 242865 309117 308958 362181 352223 377969 380773 403650 410411 391328 430873 999650 1053203 640277 534889 330475 324383 381159 376362 402680 405187 418180 421832 477013 478048 857725 898539 38.65 70.9 1
08:37:01 2023-10-12 460241 454601 95252 93971 146302 150290 161703 157691 127420 125310 134346 134077 146563 147339 505333 546616 1463407 1439643 553490 575292 133419 119335 128816 132407 141640 136665 131058 132606 91845 94366 345332 303409 875368 885297 246634 242865 308398 309931 363268 354388 377401 381646 406074 411629 390152 430837 1001851 1051681 650767 533557 330512 324727 379015 376470 403552 405363 418917 420044 475108 477679 852778 899929 38.65 70.9 1
08:37:02 2023-10-12 459724 455720 95210 96021 146375 152710 161703 160352 127210 125775 134123 134351 149007 148132 505333 540610 1452083 1426222 553564 575207 133754 118738 129278 132035 141752 136011 131058 131868 91845 94366 346433 303304 880081 889568 245004 243693 310455 312048 364007 353602 381289 384346 405287 411926 387704 433262 1001866 1048671 642366 531720 331450 324816 378569 378885 401004 404691 414655 421382 481391 478158 857775 905088 38.65 70.9 1
08:37:03 2023-10-12 463014 454633 95244 96045 146066 150290 161633 160317 127210 125430 133936 134245 146619 147751 505333 537809 1447966 1433413 556668 574878 133872 118937 129368 132223 142105 136105 131091 131902 91782 94267 345332 302587 880116 890829 246285 242492 309334 309931 363822 353888 381740 380808 404824 412359 387885 431758 998199 1045638 640827 535833 330980 324816 379015 378848 400227 404691 417663 421345 481282 477832 858336 902092 38.65 70.9 1
08:37:04 2023-10-12 459796 456207 95378 95987 146604 152675 161477 160205 127244 125396 134311 134132 149041 147513 505691 539505 1457186 1437597 559271 577854 133620 119063 129127 128880 141776 136389 131025 132448 91745 94493 343608 304060 875677 886723 245764 243718 307896 309931 365110 353743 378574 381639 406074 412649 387885 432329 996713 1039592 653136 530021 330512 323785 377554 378207 400975 407461 418290 420378 478008 476380 861511 898607 38.55 71.0 1
08:37:05 2023-10-12 456280 454601 95283 95987 146405 152499 161738 157221 127244 125223 134311 134039 147688 147910 504617 541063 1457186 1440667 557833 576366 133696 119019 129154 131909 141898 136011 131058 132117 91879 94366 345883 302843 883062 889568 246983 243648 306825 310909 362724 351898 378610 380471 405125 410985 387560 432832 996042 1042354 659430 528679 331685 326654 377697 378293 402395 408559 414619 419451 478044 475641 860652 899632 38.55 70.9 1
08:37:06 2023-10-12 458296 455556 95252 96091 146647 152675 157517 157361 127332 125463 134346 134132 148972 147788 505333 542866 1457186 1440667 556718 577183 133821 118928 129278 132001 141949 136011 131124 131868 91845 94267 345332 300599 890477 888126 246285 242865 306039 312575 363053 351898 378610 380808 405160 411491 387583 433127 994777 1044051 652329 528898 330625 324816 377841 378812 400442 407461 413856 419451 478080 478084 864465 898607 38.55 70.9 1
08:37:07 2023-10-12 459920 456406 95183 96088 145900 149141 161259 160680 126825 126085 133867 134823 146467 148790 504617 537845 1461329 1443746 558304 574977 134259 118622 129472 131783 142216 135754 131881 132136 91879 94236 344721 302268 890566 890452 246634 243134 309579 310731 360902 353852 380715 383260 405736 409618 390152 433926 994777 1044999 642366 532802 332392 323866 379015 378885 401542 406535 413237 422687 480857 478084 869534 899595 38.65 70.9 1
08:37:08 2023-10-12 460628 457084 94992 96149 145896 153101 161147 160680 127258 125637 133995 134570 146365 148132 504617 537845 1464290 1448928 559418 575648 133788 118738 129278 131909 141850 136045 131091 132208 91912 94301 346020 302629 890271 884181 246111 242900 307896 312048 361010 352223 380824 382178 406074 410300 391881 433779 996189 1047190 643905 532047 331450 324550 381196 378524 401506 406857 418625 423140 477670 477976 866848 899558 38.55 70.9 1
08:37:09 2023-10-12 458294 458230 95114 96016 146366 152920 161442 160352 126858 125463 134123 134165 148903 148029 504617 544305 1473854 1457190 558044 576853 133939 119000 129299 132230 138248 136320 131815 132232 91845 94299 342665 302415 890981 884299 246285 243949 307216 312048 363053 353888 377825 382178 406074 412069 390152 429886 993861 1050228 650059 530988 331685 324816 379015 375941 399845 407818 416734 422015 475073 475641 867032 899178 38.55 70.9 1
08:37:10 2023-10-12 451357 455952 95252 96025 146066 150290 161703 160463 127210 125463 134123 134548 146328 147992 505333 545201 1475713 1445804 552668 575314 134335 118738 129521 132132 142109 136100 131881 131902 91879 94332 345332 300806 890336 882899 245074 243273 307001 311416 360873 353888 380112 384891 408226 411169 390006 430115 999022 1056942 640827 531038 332392 324780 379015 377675 402311 407782 414511 421685 475813 478420 867069 898539 38.65 70.9 1
08:37:11 2023-10-12 457857 453105 95183 94204 146172 152710 161477 160386 127122 125637 134123 134384 146910 148305 504617 545166 1466369 1443746 550323 575445 134006 118704 129472 132040 142147 136207 131914 131902 92199 94236 345332 301134 908816 885334 245865 242120 307501 311635 361010 352152 378610 383130 406074 410300 390188 432513 996713 1060857 644517 531684 331126 324359 379015 378243 404395 405292 413892 422052 477972 478491 861909 894079 38.65 70.9 1
08:37:12 2023-10-12 463673 457896 95252 96025 146409 152924 161477 160386 127244 125757 134346 134570 149041 148132 504617 544305 1462141 1441692 555101 576125 133788 118937 129403 128873 142257 136441 131748 132597 91932 94590 349727 304566 879255 885624 246634 243304 309192 309537 362181 353175 378538 380808 404539 413378 390761 431179 1001104 1053240 632700 535073 330512 324816 380978 377639 401040 405328 418326 422687 476184 477868 855308 899178 38.55 70.9 1
08:37:13 2023-10-12 465978 454633 95244 95987 146390 152675 161773 157361 127244 125396 134252 134006 149007 147307 504617 545845 1462178 1439643 553719 576053 133436 119136 128761 132287 141662 136457 131578 132548 91845 94366 345332 304134 874940 884510 247063 242696 307967 309931 363049 352152 377401 381378 406074 411629 390188 430532 1001851 1051718 642366 534926 331215 327541 378727 376928 400969 406168 419104 420530 476004 480789 855896 899467 38.65 70.9 1
08:37:14 2023-10-12 461480 455943 95544 96021 146397 152924 161625 160240 127420 125463 132253 134554 146873 148061 505470 544088 1452046 1430950 551738 578820 134091 118849 129265 132184 142193 136457 131790 132208 92092 93009 344977 302843 886827 889568 245074 243693 310455 310691 364080 351573 380896 383130 405467 412069 387849 433779 1002561 1048708 647642 534728 331450 324816 379015 378655 401111 404726 414655 421382 481536 477714 857812 898317 38.55 70.9 1
08:37:15 2023-10-12 459917 454637 95382 96125 146613 152959 161625 160386 127244 125463 134123 134165 148903 148252 504617 537881 1447966 1432394 557763 576495 133603 118772 129403 131943 141752 136362 131666 132208 91879 94301 342665 303703 883046 889348 246634 243065 309590 310624 364852 354388 381901 383260 405287 412614 389695 434975 1001866 1044090 641789 535073 331215 324816 378835 378524 400975 405957 417663 421382 481999 478048 856522 900593 38.65 70.9 1
08:37:16 2023-10-12 462537 454628 95244 96050 146639 152889 161738 160352 127420 125463 134158 134165 149007 147788 504617 536263 1455083 1440667 561079 576495 133821 118937 129188 132069 141850 136681 131091 132332 91845 94399 349727 304566 892695 889568 245244 243273 308398 311827 362470 353888 378646 381639 405431 411020 387596 432513 998199 1039628 641414 532011 330512 323785 379015 378510 400409 405398 418290 420749 477755 477496 860786 903629 38.55 70.9 1
08:37:17 2023-10-12 456316 456592 95307 95987 146126 150290 161773 157361 127244 125257 134158 134224 146531 147545 505333 541099 1461329 1439643 556322 577597 134137 118980 129196 128827 142319 136448 131848 132232 92066 94493 346433 300660 883012 889201 246634 243182 308778 311925 364007 351862 378646 380808 408190 412069 387885 433360 995304 1042653 642366 530200 331162 324816 378446 378848 400477 407853 414245 420712 478152 477010 865766 899918 38.65 70.9 1
08:37:18 2023-10-12 457426 457084 95248 96021 146409 152959 161442 160386 127156 125463 134030 134511 146775 148305 504617 539505 1461105 1441692 557114 574802 134478 118540 129800 131783 142152 135754 132129 131654 92199 94040 345332 300921 890724 889568 246285 242900 308182 311925 361010 351898 380896 380808 406074 410229 387921 433594 995262 1044257 642366 533521 333574 323963 378943 378704 402111 405257 415366 421942 477792 478084 869534 899372 38.65 70.9 1
08:37:19 2023-10-12 458943 457582 95248 96054 146229 150738 159346 158207 127271 125676 132438 134503 146772 147925 504507 538910 1469663 1455054 560211 575207 134247 118937 129403 128896 142736 136011 131881 132208 91879 94236 342121 302807 880917 886425 245937 243273 308208 310909 363053 353776 378682 382178 406074 412385 392435 432513 996189 1048744 645443 532047 331920 324816 381196 377373 398689 407176 414619 423287 476555 477748 864502 899632 38.65 70.9 1
08:37:20 2023-10-12 458289 457079 95382 96092 146409 152959 161590 160386 127244 125816 134158 134384 149041 148271 504617 545074 1473854 1455070 558304 575243 134133 119053 129472 128651 142048 136045 131881 132299 91945 94236 342665 302623 885346 885407 246634 243543 309360 311238 363822 354639 377825 382989 408299 412069 387921 430532 993861 1053429 640277 530433 331920 324816 378727 375941 402680 407461 414583 422015 475180 477904 867032 898539 38.65 70.9 1
08:37:21 2023-10-12 451678 454633 95183 96021 146459 150711 161703 160386 127156 125463 134158 134468 146328 147854 504617 543636 1473607 1444740 552030 574919 133914 118772 129437 132040 142044 136426 131881 132208 91879 94203 345332 300806 888927 882899 247063 243273 307036 311381 363053 351624 377401 381985 405160 411491 390152 429886 996008 1054765 645443 531258 330661 324816 379015 377108 404395 407308 417436 421759 475037 478349 866921 898073 38.65 70.9 1
08:37:22 2023-10-12 462401 455983 95272 96125 146273 152994 161442 160421 126858 125757 134065 134637 148800 148340 504617 541171 1464529 1446757 551701 578820 134192 118801 129729 132173 140717 136320 132029 132232 92032 94267 346433 302415 886448 881577 246983 242016 309369 310909 361010 352223 378393 385436 404860 410336 391051 432206 998165 1057860 642366 534801 330357 324587 380890 377919 400477 404125 414583 422687 477635 477046 861945 899178 38.65 70.9 1
08:37:23 2023-10-12 465049 455632 95382 96092 146308 149177 161442 160610 126892 125463 133936 134604 148903 148167 504260 541207 1462178 1441692 555495 576708 133855 118971 129437 132035 142018 136045 131881 132351 91912 94399 345883 304566 883244 883848 244697 242900 309838 309462 361098 353246 378393 384346 404913 412470 391845 432023 1000957 1056193 642366 536595 330255 324780 381159 377603 401040 405328 418326 423029 477599 477010 857167 898539 38.65 70.9 1
08:37:24 2023-10-12 461111 457582 95700 93967 146837 150149 158212 157326 127440 125209 134651 134200 146701 147370 504507 547003 1457966 1435278 553719 576635 133889 118738 129347 132132 142002 136446 131848 132299 91912 94236 345332 302159 881899 888309 245074 242730 308433 310655 363304 351898 380112 381717 406074 411664 387885 430568 1002561 1051446 640827 534694 332156 325252 377877 377108 401993 406535 417037 419487 476220 477750 852814 899178 38.65 70.9 1
08:37:25 2023-10-12 458516 454628 95374 96054 146163 152710 161703 160386 127244 125497 134193 134418 149007 148271 504022 546616 1457186 1430357 551922 575243 133855 119053 129437 131978 141984 136570 131963 132597 92092 94556 342665 302770 886286 888272 247332 243134 308292 310766 364080 351898 378610 382557 406074 411819 387087 432513 1001104 1051715 649204 536285 332392 324816 377877 378885 402311 405398 418649 419487 478116 478455 859678 897679 38.65 70.9 1
08:37:26 2023-10-12 459917 456156 95248 96021 146409 152745 161512 160352 127244 125809 134158 134511 149007 148029 504617 541099 1452074 1428324 552779 575243 133855 118772 129437 132035 141984 136045 131666 132299 91912 94269 346433 303715 887341 888016 245074 242154 308468 310002 363420 351898 380933 382557 405467 412069 387921 433483 999687 1048744 639289 537358 332392 324708 380783 378776 401850 405187 416892 421832 481731 480522 856983 898607 38.65 70.9 1
08:37:27 2023-10-12 459881 454410 95244 96016 146229 152710 159112 160240 127244 125463 134193 134368 146908 148027 505112 538201 1456216 1440578 561494 578001 134112 118966 129230 132218 141949 136328 131091 132332 91815 94622 348595 304350 884534 889568 245244 242900 311249 309790 362216 351624 378610 381639 404860 412470 387957 433127 998199 1041099 650251 532047 330512 323750 379015 378243 400409 405398 418326 421446 478008 477411 857812 899918 38.65 70.9 1
08:37:28 2023-10-12 458943 456988 95252 95991 146359 150290 161808 158587 127244 125430 134252 134228 146566 147545 504617 538710 1460292 1439643 559344 574496 133683 119053 128975 128971 141644 136551 131091 132332 91815 94399 344721 303482 875865 886869 245764 244189 310016 310406 365110 353780 378501 381908 405966 413812 387704 432329 999022 1041099 643308 530058 330512 324500 378158 378524 401259 407747 418290 420749 478044 479915 859435 899632 38.65 70.9 1
08:37:29 2023-10-12 455453 458047 95441 94007 146705 148804 157584 158097 127250 125710 134276 134351 149214 148029 505333 542609 1461329 1440667 556718 577592 134823 119023 129403 132035 141949 136389 131881 132299 92039 94332 346433 301061 882387 887979 246634 243239 306502 312984 363566 353639 378646 381646 406296 412069 387524 433434 996189 1044790 642366 531221 331628 324816 378446 378812 400723 407712 413856 420712 480821 477010 867032 898571 38.65 70.9 1
08:37:30 2023-10-12 458614 455916 95382 96157 146375 152959 161668 160645 127210 125878 134311 134823 146772 148755 504617 539469 1461329 1445804 558304 575207 134496 118665 130021 128774 138797 135874 132245 131802 92193 94428 345883 300988 893820 890756 246634 242865 307896 311818 361010 354279 381289 383260 406038 410229 387921 433779 997434 1042653 643905 533557 331592 324323 379015 378488 399809 406535 413273 422950 481536 475641 872009 900519 38.65 70.9 1
08:37:31 2023-10-12 459589 457176 95183 94111 145900 151029 161372 160870 126825 125844 134217 134790 148972 148271 504617 537845 1462141 1449959 559896 577817 134006 118903 129403 132035 142147 136011 131848 132299 91879 94366 345332 302843 886823 884145 246111 243369 307931 312048 363053 353246 380860 382719 406074 411491 392435 433520 998165 1049949 640277 533213 332392 324780 382237 378596 401542 406999 417213 424188 478080 478084 866958 901591 38.65 70.9 1
08:37:32 2023-10-12 458024 455632 95382 94035 146409 152924 159558 158207 127359 126024 132253 134469 146977 148166 504471 546121 1476860 1454072 553343 577592 134040 119136 129403 132315 138554 136908 131881 132174 91912 94332 346433 302232 889147 884005 246459 243613 307216 311600 363566 352152 377401 381343 405125 412069 387921 429850 993825 1057676 650767 530433 332392 324816 379015 376506 402932 407782 414547 422015 475108 478420 867032 894351 38.65 70.9 1
08:37:33 2023-10-12 458211 455983 95244 96120 146613 152994 157873 160610 127244 125844 134346 134790 149214 148271 503537 545166 1470575 1443746 550213 575207 134517 119102 129832 132035 142414 136328 132187 132299 92220 94366 346433 301731 905713 885476 248034 243134 310016 311747 363566 355140 378501 384100 408299 411662 390739 432820 998162 1057581 639289 534704 331556 324816 379015 378474 403161 406394 414183 422052 478514 479498 864429 897901 38.65 70.9 1
08:37:34 2023-10-12 464035 455764 95275 94107 146366 153029 161703 160645 127244 125724 132438 135431 149271 148236 504617 543885 1464529 1443746 555927 576053 134099 118937 129403 132092 142147 136423 131881 132299 91879 94366 345332 304350 882193 881649 244868 242900 309838 311386 364080 353741 378610 381949 404788 412649 391881 431827 1001067 1056256 642366 535073 330512 324816 381196 377639 403251 405328 418917 423587 477227 477714 857130 899544 38.65 70.9 1
08:37:35 2023-10-12 461554 454561 95343 96157 146096 150711 161843 160610 127420 125463 134346 134207 146770 147545 504617 545845 1464529 1443588 556097 576928 133754 119398 129016 129023 142052 136884 131571 133064 91872 94626 346433 304129 871527 884510 247332 243304 310419 309896 363849 352187 378235 384346 406074 413633 390739 431179 1002561 1051681 650767 533557 330512 325217 379015 376506 401076 406535 419250 421075 475144 477714 852741 898539 38.65 70.9 1
08:37:36 2023-10-12 459468 456248 95437 95987 146912 152640 158212 157361 127508 125430 134346 134165 149248 147788 505333 543600 1461329 1434434 552705 576287 134225 118985 129437 132223 142147 136423 131848 132332 91912 94399 345332 302843 881028 887052 245074 242865 308398 310909 362181 351898 380382 385436 405786 413342 387524 431069 999467 1052679 650767 535073 332392 326617 378505 377639 402877 405363 414619 419159 477683 480571 857775 898243 38.65 70.9 1
08:37:37 2023-10-12 459917 458613 95470 94168 146602 150923 157551 158242 127318 125743 134616 134655 146977 148131 504471 539616 1447966 1432394 558230 578820 134225 119010 129403 132035 142216 136457 131781 132332 91879 94399 345883 303703 880449 890829 246459 242865 309334 310646 361168 352152 382047 381913 405716 412649 389920 432403 999650 1044864 640827 531684 331142 324816 379015 378885 399809 404691 417037 421680 481536 478084 856522 901195 38.65 70.9 1
08:37:38 2023-10-12 459917 456049 95467 96025 146647 152782 161773 160352 127244 125430 134380 134351 149214 147994 504617 536228 1452083 1441692 559418 575207 133821 119019 129403 132069 138290 136665 131781 132597 92059 94687 343545 304566 877462 892093 245937 243474 309192 309790 365110 354388 380788 381908 404824 410985 387668 433742 998837 1042574 650059 533179 331450 324816 379015 378488 400409 405328 418290 421382 477972 477748 857849 900912 38.65 70.9 1
08:37:39 2023-10-12 457508 457582 95307 95987 146636 150526 157936 157801 127386 125430 134380 134165 146873 147684 504617 541063 1461329 1440667 556607 575243 133821 118937 129516 132253 141949 136457 131757 132332 91879 94366 345332 302629 880300 889568 244868 243613 306502 310909 362724 351898 378646 380808 405125 412649 387849 433127 995972 1044478 642366 529646 332797 326545 378410 378812 400442 408677 414619 419451 477719 475641 861945 898280 38.65 70.9 1
08:37:40 2023-10-12 455916 454637 95283 93907 146647 152745 161773 160352 127244 125463 134346 134351 146873 148027 505470 540811 1461255 1442634 556570 578820 134124 118966 129660 132414 142048 136412 131914 132299 92166 94301 346433 300520 883158 889311 246459 242865 306717 312440 363053 351898 381737 380808 405160 411166 387813 433127 996189 1042385 642366 531221 331592 324816 378446 378848 400777 407747 413892 419487 478080 475641 866380 899881 38.65 70.9 1
08:37:41 2023-10-12 458294 455627 95248 96016 146375 152959 157471 160463 127244 125637 133936 134637 149007 148305 504324 539054 1459255 1441692 557510 577183 134259 118671 129832 131783 142251 135848 132220 131835 92230 94040 345883 300211 890458 889568 246285 242900 310236 312553 362652 353743 380751 383260 405966 410122 387668 433668 995372 1045494 642366 533678 331628 324323 379015 378596 402395 406500 416141 421382 480857 477904 869534 898607 38.65 70.9 1
08:37:42 2023-10-12 461282 455809 95445 94067 145997 150887 157409 158463 127284 125743 134346 134654 146566 147957 504617 541330 1466406 1450991 560211 575742 134356 119000 129403 132223 142307 136439 131881 132299 92039 94399 345332 302159 894411 887258 245937 243273 307931 310873 361133 354308 380860 380506 406074 412069 392435 433742 996008 1050972 652329 532047 331920 324816 381734 378510 401469 406570 414619 423888 478008 478084 865079 899611 38.65 70.9 1
08:37:43 2023-10-12 459979 454637 95283 96125 146237 152889 159558 160498 127244 125463 134346 134570 149041 148271 504617 541135 1471427 1455033 559234 576089 134797 119145 129590 128859 138438 136578 131815 132232 92032 94559 342665 302733 885096 885407 245937 243613 308173 310909 361133 355857 378429 382719 406074 411048 391604 430873 996189 1048744 645443 530433 332156 324816 379015 376506 401542 407782 414583 422015 475813 478084 866380 896968 38.65 70.9 1
08:37:44 2023-10-12 458074 456718 95307 96083 146647 152959 161547 160645 127420 126057 134158 134604 149248 148271 504617 545459 1473854 1453058 554990 575207 133821 119019 129472 128847 142048 136328 131914 132332 92102 94399 342665 302415 882327 880296 246459 243443 309105 311854 363566 352152 377401 380808 405160 412069 390152 430239 998165 1054551 643905 530287 332355 324780 378691 376362 401814 407641 414403 422614 475073 477940 867069 894351 38.65 70.9 1
08:37:45 2023-10-12 458943 455943 95279 96120 146401 152994 159558 158539 127271 126057 132438 134909 146977 148615 505259 547510 1465489 1443634 552142 575171 134352 119010 130083 132035 138819 136889 132220 131902 92102 94203 346433 300952 889805 882896 245830 242120 307931 312575 361010 352187 378646 383165 406074 410300 391060 432170 998199 1060857 642366 531720 331592 324816 379015 378510 403480 405328 414219 422950 478044 479198 860652 897901 38.65 70.9 1
08:37:46 2023-10-12 459990 455592 95366 96191 145820 150711 161668 160645 127210 125878 134030 134692 146362 148267 504617 541171 1462178 1443746 553564 576621 134238 118937 129437 132040 138751 136117 131881 131935 92199 94334 346433 302403 886269 885407 247332 242761 309732 310766 363566 355642 378501 384346 405215 411312 391881 432476 1000331 1057787 642366 538122 332156 324816 381159 378488 400759 404585 414583 423287 477635 477010 862124 898539 38.65 70.9 1
08:37:47 2023-10-12 462519 457312 95478 94075 146475 152889 161773 160352 127747 125430 134346 134335 146632 147994 504617 544305 1462141 1443746 553453 576937 133788 119136 129188 132287 141683 136810 131091 132639 91719 94595 347470 304566 876737 880918 244868 242900 307931 311606 363304 353210 378271 381681 406038 411629 391037 430873 1001814 1054765 642366 533557 330512 324500 379015 376542 401040 406535 419250 422015 475813 477714 854023 897901 38.65 70.9 1
08:37:48 2023-10-12 459920 454379 95376 96025 146882 152534 157726 157361 127596 125223 134415 133913 149179 147273 504617 545845 1463486 1442559 554906 579568 133893 119199 129051 128925 142156 136734 131781 132631 92032 94558 345883 303666 891366 884546 244868 243404 310199 310402 363304 352117 378005 384346 405930 411664 390152 430873 1001866 1051718 642366 533557 330512 324762 379015 376219 401111 406535 418917 420415 476184 478085 854666 897130 38.65 70.9 1
08:37:49 2023-10-12 459920 457316 95502 96021 146912 150286 157860 157361 127508 125430 134380 134165 149041 147823 504617 546230 1461329 1434434 551885 577854 133821 118772 129403 131943 141949 136328 131666 132208 91912 94332 346433 302629 882975 882896 244833 242656 309542 312048 363014 351898 377401 384618 405786 414288 387560 430690 1000921 1053132 642366 534764 332156 327115 377697 377036 401957 405363 418058 419524 476076 478420 852741 897262 38.65 70.9 1
08:37:50 2023-10-12 458480 457577 95470 94063 146610 149017 157517 158021 127318 125743 134522 134655 146977 148131 504507 545845 1455046 1428250 552779 578710 134721 118903 129368 132035 141949 136536 131748 132265 91879 94366 345332 302415 884452 887925 245074 242154 308182 310655 363566 351898 378610 382825 406074 412069 386650 431863 999687 1052935 639289 534694 331450 324816 377877 378812 402649 405328 414655 419451 478116 478455 859678 895658 38.65 70.9 1
08:37:51 2023-10-12 460895 454637 95252 96025 146409 152924 157555 160386 127244 125463 134158 134418 149075 148167 504324 541099 1452083 1428324 552779 575207 134006 119053 129437 132035 141984 136457 132054 132597 92092 93009 342665 302807 885665 885323 247332 242557 310455 310731 364080 351898 378682 383130 406038 412359 387524 433742 999650 1047534 637750 534889 332392 324586 378748 378921 402276 405328 414619 420749 480857 478491 857849 897934 38.65 70.9 1
08:37:52 2023-10-12 462324 454633 95307 96021 146390 149120 159782 157801 127420 125497 134065 134199 149041 147817 504617 537054 1447966 1432394 559099 575648 133821 119136 129403 132069 141984 136328 132148 132332 91879 94399 345332 303488 879144 889568 244815 242120 309152 309967 361133 351871 381740 384346 404824 412649 390152 432367 999723 1044864 642366 534728 331215 324672 379015 378921 399809 404726 417037 421717 482217 478084 855272 900912 38.65 70.9 1
08:37:53 2023-10-12 463014 454633 95244 96016 146100 150290 161808 158280 127420 125757 134380 134574 146566 147957 505112 539493 1452046 1441606 561094 579231 134187 119165 129299 132591 142121 136525 131881 132332 91912 94705 344721 303299 879451 890829 245764 242696 308468 312601 362724 353888 381740 382178 404788 412649 387921 431758 998162 1042574 642366 535073 331649 324816 379015 378812 400409 405009 418290 423016 480857 478084 855308 901195 38.65 70.9 1
08:37:54 2023-10-12 461369 454593 95210 96021 146409 152675 161773 160386 127420 125670 134193 134384 149075 148029 504617 536299 1456152 1439643 560645 576053 133696 119019 129403 132253 141949 136491 131757 132548 91912 94399 344721 304566 877196 889568 245244 243104 310747 312048 365110 354585 378429 381872 405251 413812 390006 432943 1000442 1040521 645443 532011 330512 323785 379015 377955 401469 405363 418290 421345 478008 476308 857665 899595 38.65 70.9 1
08:37:55 2023-10-12 457182 454495 95445 94043 146783 152997 157936 157766 127528 125710 134581 134165 149214 147788 504617 542866 1463486 1437560 558267 575207 133821 119045 129265 132103 141949 136457 131881 132548 91879 94366 345883 302843 874621 888126 244868 243683 306537 311662 362760 353888 378646 380239 405160 411020 387691 432513 996750 1042574 642366 528861 331450 324816 378748 378812 400759 408390 417037 420118 478044 475676 859435 898571 38.65 70.9 1
08:37:56 2023-10-12 464840 454668 95435 96058 146647 152710 161808 160386 127244 125430 134193 134384 149041 148029 504617 540265 1457186 1440667 555927 575207 133855 119063 129196 128938 140547 136665 131815 132265 91905 94396 342665 301841 882749 889531 246634 243304 306467 311635 361168 351898 378357 384038 406296 412649 387813 432513 996005 1046707 640277 528861 331920 323750 378143 378524 400477 408712 414583 420081 478080 477046 864502 898571 38.65 70.9 1
08:37:57 2023-10-12 458165 456833 95313 96088 146375 152994 161625 160456 127143 125984 134123 134604 149007 148651 504617 538638 1461329 1441692 556114 575243 134478 118738 130083 131818 142251 135788 132344 131868 92233 94073 342424 300708 890539 888938 246285 242900 308182 311890 361010 351898 380896 380844 406074 410300 387921 431758 995483 1042257 642366 533179 331628 324550 379015 378885 399880 406570 413892 422052 481949 475641 868917 898956 38.65 70.9 1
08:37:58 2023-10-12 458943 456762 95118 96121 145935 153134 161407 160715 126973 126508 132253 135282 146771 149136 504507 537738 1464447 1447865 559423 578001 134318 118738 129867 131852 142182 136045 132394 132465 91879 94397 346433 302843 891038 885986 246285 242934 307931 310909 361010 352187 381740 380844 406074 410265 390775 431844 995421 1047190 652329 532802 331090 323866 381196 378596 399529 406570 414219 423287 481197 478084 868577 899632 38.65 70.9 1
08:37:59 2023-10-12 459594 458284 95283 96088 146269 149084 161364 160792 127420 125757 134346 134637 149041 148340 503903 536299 1462214 1449959 559454 577891 133855 118937 129472 132069 142083 136457 131881 132299 92199 94399 345883 302843 884444 889188 246634 245497 310236 311274 363822 353918 381326 383260 405642 411312 392399 435123 996045 1048744 643905 532047 332392 324816 381734 378885 399249 406606 418625 424115 478116 478084 867032 898571 38.65 70.9 1
08:38:00 2023-10-12 457531 455845 95445 94067 146336 150923 157551 160610 127420 125463 134158 134679 146401 148370 504617 544305 1471528 1451898 558987 575328 134141 119170 129437 132132 142040 136446 131881 132299 91912 94334 349171 301731 898865 884510 245937 243478 307466 310909 363566 352223 380112 380239 405160 412069 391328 430532 993861 1051446 645443 530470 330357 324816 379015 376506 400215 407818 414619 422052 475144 475676 866380 897262 38.65 70.9 1
08:38:01 2023-10-12 457645 455948 95279 96088 146444 152994 157932 160421 127420 125497 134193 134604 149075 148271 504361 543219 1475625 1448825 553719 577891 134242 118898 129334 132334 142345 136544 132120 132448 92096 94526 342665 302342 886985 881940 244697 243273 308669 311747 363822 352152 377437 380844 405160 411240 391051 429923 993861 1053240 643905 531490 330625 324816 379015 377072 402311 407853 417103 422052 475180 478455 867069 894351 38.65 70.9 1
08:38:02 2023-10-12 458677 455983 95252 96058 146371 150958 161512 160421 127244 125497 134158 134637 149007 148340 503903 544783 1465329 1442719 550323 575243 134292 118772 129472 131943 142117 136045 132129 132117 92136 94236 345883 301134 884505 882789 245830 242154 307466 311890 363053 352187 378646 383165 406074 410336 390224 432513 996787 1060107 647251 535073 331162 324816 379015 378546 402965 406251 414219 422052 478008 479534 864465 897264 38.65 70.8 1
08:38:03 2023-10-12 459728 454668 95271 94075 146610 149182 159641 158685 127318 125984 134393 134909 146977 148615 504471 544408 1465489 1441692 550323 575243 134483 118781 129944 132035 142216 136045 131947 131902 92156 94363 342823 301560 887648 884546 245109 241951 308398 311416 361010 352187 378646 383165 406074 410938 390775 432513 998199 1060107 644517 534963 331126 324587 379015 378812 402913 405009 413892 422987 478008 479198 861945 898539 38.65 70.8 1
08:38:04 2023-10-12 463524 456758 95248 96188 145863 150711 161703 160680 127244 126191 134158 134916 146293 148027 503903 541171 1462445 1441692 553564 575355 134351 118772 129437 128819 142147 136551 131914 132332 91912 94590 342665 303020 901683 885407 246634 242050 309732 312490 363053 355642 378501 384346 404824 411202 391328 432513 1001117 1057787 642366 534801 330625 324816 381897 378221 401076 404125 414619 422987 478008 478194 861511 899178 38.65 70.9 1
08:38:05 2023-10-12 463195 457253 95283 96025 146682 152994 161512 160421 127393 125791 134380 134604 149075 148305 504617 544965 1462214 1441692 555138 576089 134010 119170 129403 132356 141949 136525 131790 132581 91782 94497 347470 304566 875881 880296 244697 242900 310528 309462 363339 353246 378574 381985 405467 413378 391328 431252 1002561 1054801 642366 533557 330512 324500 379015 377373 401076 406570 419286 423016 476184 477785 855308 897262 38.65 70.9 1
08:38:06 2023-10-12 459920 457249 95379 96050 146925 152675 161878 160163 129960 125430 134708 134073 149420 147548 502798 547280 1464529 1440541 553453 579641 133721 119316 129299 128790 142078 136802 131815 132606 92069 94432 345883 303273 873265 887925 245074 242900 308433 311381 363849 355086 378357 381985 406074 411699 387957 431215 1002561 1051718 640827 534315 331450 325252 378482 377373 402311 406606 418622 420451 476591 480680 852851 897262 38.65 70.9 1
08:38:07 2023-10-12 461226 456365 95380 96120 146126 150711 161808 158650 127420 125430 134346 134544 146429 147992 504617 543943 1453115 1428324 551959 575323 134221 119010 129368 132407 142307 136534 131881 132514 92039 94366 341577 302085 879171 888938 245452 242492 308398 311337 363822 351898 378646 383130 406074 412359 387583 433742 999650 1051715 639289 535073 331685 324816 378446 378921 402558 405328 414655 420712 481536 479162 857849 898571 38.65 70.8 1
08:38:08 2023-10-12 462761 458613 95789 94079 146714 148979 157726 158242 127495 125710 132553 134655 146977 148131 504617 539433 1451052 1429737 553343 576017 134099 119102 129437 132103 138575 136699 131914 132332 92102 94366 344977 303273 882313 889568 245074 242154 308468 310655 364080 353707 381740 383058 405431 412649 387957 432367 1002561 1048307 649204 534728 331450 323750 379015 380797 401111 405292 417037 422015 482217 478420 856522 898919 38.65 70.8 1
08:38:09 2023-10-12 459881 456401 95275 96150 146843 152990 161773 160610 127420 125637 134346 134570 149214 148217 504617 537809 1447966 1433406 557799 576053 133821 119102 129403 132218 138438 136665 132145 132597 91932 94591 342665 304134 878450 889164 246634 242761 309192 310731 364080 352152 382010 381646 405109 413051 387921 432475 999687 1044126 640250 536521 331685 324816 379015 378921 399529 405957 417958 422015 482217 478084 856522 898607 38.65 70.8 1
08:38:10 2023-10-12 461222 454242 95382 94143 146645 151064 157659 160575 127332 125430 134346 134554 146873 147788 504617 534723 1457186 1440667 560174 575207 133989 119136 129278 132253 141873 136681 131124 132548 91845 94464 344721 304134 874278 889568 245590 243273 308433 309931 362724 354388 378646 382178 406074 411629 387957 433127 996042 1041099 640277 532011 330512 323785 379015 378452 400409 406570 418326 421345 478008 478084 857849 901195 38.65 70.8 1
08:38:11 2023-10-12 458289 454597 95441 96120 146474 150923 157827 160463 127508 125430 134474 134626 146563 147957 504361 539361 1461292 1442634 563098 578526 134183 119364 129265 132407 142105 136771 131666 132606 91879 94687 344154 302550 875221 888938 245937 244272 307791 309967 363304 353888 378646 381908 405750 411629 387921 433127 998906 1039628 646339 530200 331215 324762 379015 378812 398689 407818 418649 420712 478044 478084 860288 899918 38.65 70.8 1
08:38:12 2023-10-12 456015 454633 95279 93971 146647 152745 161851 160352 127244 125463 134346 134477 149214 148167 504617 540265 1460292 1439643 556718 575171 133821 119170 129403 132287 141949 136699 131881 132299 91912 94366 346433 301951 881536 890452 246634 242900 306467 311890 361133 351898 378682 381646 406332 412649 387849 433127 996008 1047190 642366 528861 330589 323750 378748 378848 403552 408390 414547 419487 477792 481243 867662 902232 38.65 70.9 1
08:38:13 2023-10-12 457344 455124 95404 94071 146679 149017 160006 158242 127461 125430 134311 134604 149041 148167 502825 542866 1461329 1440667 556718 577854 134449 119019 129472 132069 142216 136457 132129 132299 92220 94301 340361 300211 888603 889568 246285 242900 307001 311925 363566 351898 380860 381913 406367 411227 387849 433742 993825 1042653 642366 530140 331628 324816 379015 378885 400442 407426 413892 420786 481536 477046 867069 901158 38.65 70.9 1
08:38:14 2023-10-12 459846 456718 95307 96083 146409 152994 161477 160680 127244 125876 134193 135044 148903 148651 504617 539433 1462178 1441692 557907 577854 134563 118665 130237 128840 138819 136192 132460 132017 92290 94361 346433 300926 892190 889568 246634 242900 308147 311854 360506 354817 381974 381343 406074 410265 387957 433336 995483 1042653 640277 533179 331664 324359 380928 378885 399845 406570 413892 422651 481536 476750 869534 898607 38.65 70.9 1
08:38:16 2023-10-12 459920 455907 95275 96083 146604 153031 157551 160645 127420 125878 134380 134637 149075 148305 503903 537054 1466406 1450991 559454 575243 134462 119170 129437 132069 142018 136457 131881 132299 92199 94399 345332 302843 879724 887052 245937 243273 310186 310909 361133 353776 378718 380773 406074 412434 389622 433434 996750 1048708 645443 531634 331920 324816 382274 378776 399249 407782 414655 424188 477972 478084 864465 898919 38.65 70.8 1
08:38:17 2023-10-12 458294 457572 95445 96191 146784 149252 157869 158685 127393 126057 134651 134689 146977 148166 504471 540991 1472592 1455129 559896 576089 133855 119136 129437 131110 138438 136552 131881 132299 91912 94366 346433 302807 883937 880260 245937 243683 307466 310909 363566 353246 378538 382178 406074 412069 391604 431215 995268 1050228 645443 530470 331920 324816 378727 376506 399880 407782 414619 422052 476184 477760 865766 897262 38.65 70.8 1
08:38:18 2023-10-12 456353 455688 95244 96117 146639 152959 161738 158393 127244 125844 134346 134604 149007 148271 504260 547207 1473496 1443746 553527 576089 134166 119045 129832 132069 142251 136457 131914 132332 92136 94399 345332 301773 883202 881904 245074 243273 307431 312575 363053 352187 377969 382557 405196 411491 390783 430873 998199 1056293 630970 532047 332392 324816 379015 377919 403229 408428 417733 422656 477491 479056 866884 898465 38.65 70.8 1
08:38:19 2023-10-12 459594 456262 95630 94047 146435 149216 161773 160680 127244 126052 132473 134883 146531 148027 504617 545166 1464529 1445767 551103 575350 134604 118772 129867 132223 139134 136444 132344 132332 92199 94236 345332 300593 888644 884510 246174 242154 308182 311854 362797 352187 378682 383165 406074 411202 390224 433127 998911 1060857 644517 531684 331628 324816 381159 378524 403516 405398 414511 423287 478080 479906 863853 894461 38.65 70.8 1
08:38:20 2023-10-12 459953 458797 95179 94071 146639 149151 161512 160939 127244 125878 134158 135044 149007 148755 504260 541135 1464529 1444694 553379 579010 134377 119000 129729 132299 138438 136544 131996 132448 92193 94366 342665 302629 904621 881686 247158 244732 309334 311345 363053 353246 378646 385436 404180 411202 391328 432513 999650 1059357 642366 535289 332392 324816 381196 378510 401076 404726 414389 423287 478008 477714 862737 896294 38.65 70.8 1
08:38:21 2023-10-12 462861 454526 95315 93971 146647 152994 161773 160421 127508 125757 134415 134604 149179 148236 504617 544305 1462141 1441692 554670 576937 133821 119335 129403 132413 141949 136924 131124 132797 91879 94465 349727 305215 870326 884706 244662 242900 308147 309462 363304 353210 378574 381378 405752 411629 391328 431215 1002561 1057040 642366 533557 330512 324535 379015 377072 404124 406570 419250 422015 476220 478455 854666 898539 38.65 70.8 1
08:38:22 2023-10-12 460099 456930 95696 94136 147225 152890 160343 157766 127562 125536 134839 133997 146977 147477 504471 545845 1463407 1437597 555303 578710 133977 119335 129437 132321 141949 137114 131963 132548 92156 94399 345332 303273 881157 884510 244662 242865 307967 310909 363339 352152 378271 382521 406074 412628 390188 430873 1003984 1051718 650059 533300 331450 325252 379015 377072 402276 406535 418326 420415 476220 478491 852778 898539 38.65 70.8 1
08:38:23 2023-10-12 459979 455377 95437 96050 146576 150290 157969 160386 127420 125809 134380 134895 146668 147957 504617 546616 1460290 1431375 551885 575364 134335 119053 129506 132330 142040 136798 132178 132597 92092 94720 342665 303231 880782 887925 247332 242795 310528 311203 364852 351898 378271 382861 406074 411020 387668 431179 1001814 1051681 640827 534926 332392 323785 377892 378207 402311 405398 414691 419487 478008 479679 857204 899178 38.65 70.9 1
08:38:24 2023-10-12 459692 454668 95307 96188 146645 151100 157693 158539 127244 125757 134193 135196 146804 148271 504260 541330 1451052 1428287 553564 576089 134040 119045 129472 132103 141949 136491 131881 132332 91912 94399 346433 303273 880710 886760 245074 242154 309369 310655 361168 351660 382047 382825 406038 412649 390188 432471 1001104 1048708 650767 534765 332156 323750 379015 381064 401076 405328 417037 422052 479051 477750 856522 898607 38.65 70.8 1
08:38:25 2023-10-12 463854 454628 95502 96050 146749 152994 161808 160421 127420 125757 134415 134808 146873 148061 504397 540527 1447855 1436478 559497 579641 134124 119199 129334 132069 138533 136681 131790 132332 91912 94720 345883 303488 882266 890829 246459 242696 311371 309931 362216 352187 382047 381378 405431 410411 390224 432439 1001080 1044126 642366 534351 331450 323750 379015 378596 399249 405328 417699 422015 481877 478084 857812 899918 38.65 70.9 1
08:38:26 2023-10-12 460628 454601 95380 96092 146567 150711 157760 160498 127563 125463 134415 134548 146839 147751 504617 537917 1461329 1440667 561875 577037 133880 119252 129403 132223 142109 136796 131124 132810 91879 94432 342424 303231 874766 888309 245764 243718 307931 310691 363304 351871 378682 382178 405125 411664 387957 433434 998942 1040779 641793 530470 331450 325518 379015 378812 399564 407818 418954 420749 477598 477904 861326 902269 38.65 70.8 1
08:38:27 2023-10-12 456170 456284 95506 94043 146778 148812 158288 158132 127495 125710 134474 134559 149282 147823 504617 540811 1461329 1439420 556718 576089 134158 119170 129437 132069 142117 136945 131914 132548 91912 94399 345332 302629 883491 889297 244355 243478 306537 310944 362760 351898 378163 381414 405196 411020 387885 433127 996713 1045220 652329 528898 330357 324500 378748 378848 401040 408748 414691 420786 478152 477380 862514 899595 38.65 70.8 1
08:38:28 2023-10-12 456280 455623 95376 96083 146780 152780 161808 160421 127420 125670 134380 134604 149248 148202 502887 540682 1461105 1440667 556718 577036 134496 119213 129806 129013 138438 136578 132245 132448 92226 94526 346433 300702 883701 886613 246634 243404 308706 312839 363053 353780 380860 381949 406367 411491 387885 434666 995268 1045675 652329 532531 331664 324816 379015 378921 401040 407782 414281 421083 480857 477046 867069 899881 38.65 70.9 1
08:38:29 2023-10-12 458399 457048 95252 94268 145969 149282 159112 159019 126825 126206 134030 135077 148800 148790 504617 537467 1462178 1446869 559099 575243 134225 119369 129472 132138 142216 136699 131914 132514 92199 94399 345332 302843 886913 887925 246285 243308 308398 310909 361010 353246 382047 380844 406074 410336 396399 432063 993861 1048744 642366 532802 331920 324359 381734 378921 402410 407176 414619 423924 481877 475641 869534 898956 38.65 70.8 1
08:38:30 2023-10-12 458943 457084 95408 96088 146478 150711 159935 158685 127427 126057 132636 134790 146735 147957 504113 539799 1468618 1452984 559381 576220 134588 119053 129472 128902 138507 136560 131914 132332 92156 94399 346433 302012 888410 885798 245937 242934 307967 310909 361168 353812 380896 380808 406074 410188 389658 433779 996787 1048744 645443 530104 329662 324816 382004 378812 398689 407782 414655 424225 478044 475606 863204 897299 38.65 70.8 1
08:38:31 2023-10-12 457317 454633 95408 96088 146576 152959 161582 160421 127420 125670 134415 134730 149007 148271 504260 544305 1473496 1456105 557250 576089 134060 119136 129437 132138 142117 136457 132304 132332 91912 94269 342665 301987 885055 879054 246365 243718 307931 311416 361098 352223 378271 380773 405160 412069 391328 430568 995304 1050972 652329 530470 331920 324816 379015 376506 402965 409097 418625 422357 475037 478084 865619 896857 38.65 70.9 1
08:38:32 2023-10-12 456783 456284 95441 94075 146612 152959 161773 160421 127420 125670 134193 135368 146804 148271 504617 543219 1474579 1453058 553379 576053 134259 119170 129472 132069 142053 136491 131914 132332 92136 94399 342121 301987 889077 881904 244320 243683 307001 312253 361133 352187 377437 380844 405196 412069 389898 430568 996008 1053240 643905 530470 330893 324816 379015 376578 401993 408426 414583 422052 475144 478120 866995 898539 38.65 70.9 1
08:38:33 2023-10-12 457057 454597 95474 96083 146682 153029 161773 160533 127244 125878 134415 134637 149041 148340 504617 544818 1477008 1447791 553287 578001 134284 119000 129819 132334 140779 136320 132120 132448 92193 94366 346433 301560 900429 881648 247508 242934 309433 311854 363053 352187 378005 385436 405160 411491 390224 430532 996042 1054801 642366 531671 330661 324816 379015 377387 403197 407818 414547 422089 476555 478491 867069 897264 38.65 70.9 1
08:38:34 2023-10-12 459465 457577 95445 96054 146444 153064 161512 160715 127332 125878 134193 134857 148938 148686 503903 545845 1464326 1443746 550287 576125 134292 118971 129981 131978 142251 136234 132129 132117 92233 94301 343284 301134 900879 883885 245865 242154 308433 311890 363053 352187 378646 383165 406074 410336 391051 432513 998199 1060107 641392 531684 331628 324600 379015 378812 403516 405363 414511 422987 477719 479198 861945 894351 38.65 70.9 1
08:38:35 2023-10-12 462792 457577 95437 94127 146406 149182 157342 161024 127108 126159 134452 134909 146977 148650 504113 541099 1462178 1442719 551701 579231 134571 119102 129867 131978 142216 136481 132245 132208 92136 94269 346433 301987 892206 882896 245039 242154 310455 311381 362797 352223 378393 383165 406074 410336 391051 432513 998235 1060588 642366 531756 332392 324816 381196 378546 402276 405044 414547 423287 478080 479162 861945 898539 38.65 70.9 1
08:38:36 2023-10-12 459990 454207 95240 96092 146405 152994 161738 160905 127210 126045 134346 134790 149214 148271 503081 541063 1463407 1441692 555927 576459 134225 119136 129437 132218 142345 136423 131881 132332 92133 94399 345332 304078 883258 884152 246459 242865 310894 309931 363970 353458 378610 381610 404824 411780 391881 432182 1001104 1054765 641048 537321 332392 324600 382128 378488 402965 405151 417518 423140 477755 480789 860103 899817 38.65 70.8 1
08:38:37 2023-10-12 463524 454211 95252 96145 146333 150993 159558 160800 127474 125724 134158 134849 146563 148370 503117 541135 1463407 1441692 555064 576152 134116 119102 129368 132407 142307 136517 131881 132606 91879 94366 344721 304381 879060 882434 246634 242900 309369 309896 362181 353741 378610 381913 404788 410985 392435 432476 1001104 1056256 652329 536214 330980 324816 381159 377639 403822 405328 418917 423287 477263 477714 856522 898266 38.65 70.8 1
08:38:38 2023-10-12 462537 454566 95382 96166 146437 153031 159523 160575 127244 125463 134346 134570 146873 148027 503573 543979 1465489 1442634 554916 578820 134112 119165 129230 128957 142112 136741 131666 132639 91845 94432 344721 304381 872504 882904 246634 242900 311065 311827 363268 353210 378574 381949 405431 412628 391881 431827 1002561 1054692 642366 533936 330512 323785 381159 377603 401040 406535 419250 423287 476519 477714 854629 894351 38.65 70.9 1
08:38:39 2023-10-12 459594 454379 95599 95987 147387 152640 158212 157691 127862 125396 134732 134132 149386 147307 504260 545845 1461329 1437523 553250 575207 133901 119301 129403 132287 142062 136681 132304 132514 92102 94431 342121 302843 872915 884473 247063 242900 308398 310909 363814 352117 378538 381913 406074 411629 390115 430873 1001851 1053205 642366 533557 330512 324727 378979 377036 401076 407486 418917 420712 475813 480680 854530 900113 38.65 70.8 1
08:38:40 2023-10-12 460782 455545 95665 94039 146774 152892 158355 157766 127671 125710 134568 134317 149248 147788 504617 547510 1461329 1434434 551885 575171 134462 119307 129437 132253 142216 136647 131881 132332 92166 94366 342665 302843 881578 882896 245074 242865 308147 311591 363304 353888 378235 382521 406074 412205 387655 431142 1002561 1053205 642366 534315 331920 325707 378446 377639 402842 406570 417626 420081 476555 479162 852778 898539 38.65 70.8 1
08:38:41 2023-10-12 460895 454597 95252 96058 146613 149141 157551 160610 127420 125810 134380 134604 149214 148271 504260 541171 1452947 1428250 552742 576937 134259 119136 129832 132287 142216 136776 132096 132631 91879 94431 345332 302843 880277 887680 245452 242812 308433 310655 362181 351898 378646 383165 404865 412649 387777 433176 1003291 1052604 640827 536214 332392 324816 378835 378704 402698 405187 416820 420530 480821 479162 857812 896931 38.65 70.8 1
08:38:42 2023-10-12 462483 455983 95478 96092 146886 152959 157793 158207 127610 125844 134380 134604 149248 148271 504617 539054 1451810 1428250 554744 576459 134133 119136 130078 132103 142414 136681 132096 132514 92166 94366 346433 303488 878906 886723 245039 242154 308433 310655 364080 351898 381740 383165 406074 412649 387921 432471 1001814 1051715 639289 531684 331920 324636 379015 381064 402276 405328 417001 422052 481963 478455 857775 898993 38.65 70.8 1
08:38:43 2023-10-12 459724 456284 95307 93903 146886 150923 159558 158077 127569 126057 132765 134980 146977 148477 504113 539799 1451066 1433269 558304 576423 134099 119136 129472 132287 138724 137138 131931 132514 91879 94366 345883 303488 886312 891872 244662 242154 311994 310437 362181 352152 381108 381949 405716 412649 390188 432403 1001104 1048402 642366 534728 331685 324816 379015 381064 400777 405257 417663 422015 482217 477010 855308 898571 38.65 70.8 1
08:38:44 2023-10-12 459652 455333 95275 96050 146405 150711 157760 160610 127420 125843 134380 134654 146804 147957 504617 535851 1455046 1439606 560284 577037 133909 119136 129403 132407 142298 136758 131881 132731 91879 94399 348595 304455 875489 889568 245244 242865 308433 309462 362181 353888 380860 382178 405431 413230 390152 433447 999650 1044051 643905 533557 331215 324816 378749 378776 401469 406252 418663 421722 480639 477782 855125 903666 38.65 70.9 1
08:38:45 2023-10-12 461440 456284 95506 94103 146748 152959 157827 160610 127420 125637 132765 134774 147336 148098 504617 536263 1461329 1442559 562401 576937 133821 119335 129437 132448 141949 136776 131881 132639 91879 94529 345332 304134 873566 888938 245244 243648 308363 311166 363014 352152 378646 382178 406074 411664 387921 433127 998906 1042183 638762 531221 330980 324692 379015 378776 400866 407140 418917 421382 478044 478084 857849 899321 38.65 70.9 1
08:38:46 2023-10-12 456962 455729 95478 96120 146920 152959 158112 160610 127508 125609 134346 134477 149282 148029 504617 541063 1460290 1439643 558192 576901 133821 119335 129437 129001 141984 136681 131914 132548 91912 94399 345883 302843 882256 888938 244868 243683 306537 310909 363049 353888 380555 384310 409417 414615 387596 433323 1000442 1044790 623319 528679 331736 327115 380391 378812 401040 408999 417037 420676 477792 480160 862737 898534 38.65 70.9 1
08:38:47 2023-10-12 455921 454530 95474 96087 146764 152710 157760 160421 127420 125757 134415 134604 149248 148132 504617 541027 1461329 1441692 557325 576495 134040 119136 129832 132253 142182 136457 132364 132514 91912 94366 345332 301524 880131 889568 244815 242865 306537 311925 361133 351898 378682 384346 406332 412649 387849 433434 996008 1044126 640277 528898 330625 324672 378446 378848 401040 408712 414547 420749 480857 477010 864465 899595 38.65 70.8 1
08:38:48 2023-10-12 456353 458225 95470 94168 146425 150887 157584 158577 127284 125743 134625 134849 146666 148267 504077 541146 1460292 1440667 556718 577854 134584 119317 129832 132223 142229 136551 132211 132597 92199 93009 343284 299847 888217 886796 246459 242900 307466 312803 363053 351898 380896 381949 406367 411491 387849 433742 996008 1042617 642366 532047 333811 324816 379015 378885 400759 407461 414183 420749 481536 477010 866995 898571 38.65 70.8 1
08:38:49 2023-10-12 459594 456762 95248 94175 146273 149589 161407 161009 127244 126294 134311 135485 149110 149189 503903 537054 1462368 1442689 559896 576495 134225 119136 129472 132287 142216 136681 131914 132514 92102 94399 342665 302415 888014 884145 246285 242900 308398 310909 361010 352223 381704 380844 406074 410265 391328 432471 993825 1048671 641789 533179 332392 324600 382165 378596 402111 409119 414439 424416 481731 478012 870623 899558 38.65 70.9 1
08:38:50 2023-10-12 458943 456406 95370 96220 146405 149319 159670 160905 127420 125810 134380 134604 146804 148266 504260 537054 1464253 1450991 559381 577154 134133 119136 129472 132287 142018 136681 131914 132332 92102 94399 345883 302415 881716 887052 245937 243273 308147 311342 363566 354308 381471 380773 406074 411491 392253 432063 996713 1048708 645443 532011 331920 324816 382004 378812 399213 407461 414655 424188 478116 478084 866995 897898 38.65 70.9 1
08:38:51 2023-10-12 457641 454637 95382 96092 146303 148969 157684 160645 127420 125878 134415 134899 146804 147957 504260 544305 1471454 1455129 558304 577064 134347 119170 129472 132407 142229 136762 131914 132597 92039 94399 345332 301695 879477 882899 245937 244006 309542 311604 364558 355606 380652 383260 409837 412614 391182 430995 999022 1053132 645443 530433 330589 323750 379015 377086 401040 408390 414583 422651 476184 477904 865582 898539 38.65 70.8 1
08:38:52 2023-10-12 456166 454597 95279 96054 146852 152994 157551 160645 127359 125757 134380 134823 149144 148305 504617 545845 1475353 1448891 553416 575243 134040 119053 130043 132103 142216 136423 131914 132299 92166 94236 344977 301987 881646 881648 246459 243273 306966 311416 363822 352152 377969 381681 406332 412649 390188 430532 996713 1053947 643905 530433 330625 326277 379015 377072 402276 408390 414583 422651 478514 481772 870138 899551 38.65 70.8 1
08:38:53 2023-10-12 457124 454490 95478 94111 146783 149149 157726 158574 127372 126091 134710 134965 149248 148305 504260 543600 1474542 1442508 550993 575207 134478 119000 129832 132253 142216 136721 132096 132514 92199 94399 346433 301134 888282 882715 245074 242865 308832 311890 363053 352152 378055 383130 405160 411491 390188 430873 996750 1056293 640827 532047 331126 324816 379015 378510 403480 408390 414547 422651 476591 479870 866970 897264 38.65 70.8 1
08:38:54 2023-10-12 459692 455013 95279 96225 146409 153027 161703 160905 127244 126225 134346 134823 149041 148755 503117 541099 1464529 1441692 550323 575243 134478 118937 129832 132194 142449 136423 132129 132241 92263 94432 345332 301481 894481 884510 245452 242120 308433 311854 363053 353246 378646 384279 406074 411491 391328 433127 1000368 1062958 644517 537358 333337 324744 381445 378632 402698 405151 414403 423140 478008 481099 861909 898539 38.65 70.9 1
08:38:55 2023-10-12 463631 458376 95307 94039 146714 149182 161738 158615 127284 126052 134158 135111 146566 148475 504260 541099 1462141 1441692 553343 574878 134347 119170 129798 132223 142308 136572 131914 132332 92199 94399 345332 302159 886043 883187 247063 242120 309838 310655 362797 353210 378646 381985 404824 411491 391881 433127 999650 1057860 642366 534801 330589 324816 381196 378510 401076 405103 414619 423888 478008 477714 861511 897079 38.65 70.9 1
08:38:56 2023-10-12 461554 454601 95565 96225 146538 152994 159563 160645 127420 125844 134415 134604 149317 148305 503903 543885 1462178 1441692 555927 576937 133821 119452 129403 132287 138385 136905 131881 132764 91879 94595 347470 304566 874866 885486 246983 243439 310455 309790 365110 355894 378429 384346 405858 414396 391881 431827 1004720 1056293 642366 534130 330512 324430 381159 378547 401076 407320 419547 423287 476591 477750 854358 897264 38.65 70.9 1
08:38:57 2023-10-12 459594 454593 95437 96050 146916 152710 157827 160386 127732 125463 134732 134351 149317 147769 503903 545074 1461329 1439643 553490 576973 133662 119452 129403 132356 141949 136939 131881 132764 91912 94497 345883 304350 870097 884510 244868 242865 308398 310002 363339 352187 378271 381949 406074 411699 390188 431215 1002561 1053984 641789 533557 330512 324762 379015 377072 401111 409299 419291 421387 476268 480789 854679 897153 38.65 70.9 1
08:38:58 2023-10-12 459796 456284 95607 94035 147226 152640 158422 160128 129870 125430 134603 134368 146977 147753 503866 545459 1461329 1436441 553134 576337 134259 119136 129472 132287 142216 136681 131914 132332 92102 94399 345332 302629 878920 883666 245039 242865 308398 311569 363304 351871 378271 382557 406074 412275 387560 431215 1002561 1052460 652329 534315 330125 325252 378748 378207 402877 406535 417958 420415 476555 478491 852778 899178 38.65 70.9 1
08:38:59 2023-10-12 459521 456406 95376 96117 146882 149218 161730 160645 127508 125878 134415 134637 149282 148271 504617 541171 1452083 1428287 552779 577009 134225 119170 129437 132287 142117 136715 131914 132597 92199 94399 345332 302629 900150 887052 245109 242643 308433 310909 361168 351898 378682 385436 405340 412470 387560 433668 999540 1052753 639289 536214 332392 324780 378568 378885 402842 405363 414619 420415 480567 479728 857775 896331 38.65 70.9 1
08:39:00 2023-10-12 459688 456365 95437 94103 146775 152994 161808 160645 127563 125844 134415 134637 149041 148305 504260 539054 1447966 1426222 553564 576089 134133 119053 129472 132195 142216 136491 131914 132514 92039 94399 342257 302843 881313 886096 245074 242120 308433 310655 361133 351898 381471 383130 406038 412649 387885 432175 999723 1050972 649204 531720 331920 324241 379015 381064 402276 405328 417037 422052 481949 478491 856559 899817 38.65 70.9 1
08:39:01 2023-10-12 459917 457258 95539 94039 146636 149140 158221 158242 127440 125777 134651 134689 146977 148131 503720 539799 1447966 1431375 555757 579157 134482 119102 129437 132287 142018 136681 131914 132664 92039 94399 345883 302843 879144 889568 245039 242154 309369 310437 361168 352152 382083 382521 406038 410411 390188 432403 1001828 1048708 640827 531720 331450 324816 379015 380738 401076 405328 417074 422052 479051 477750 856559 898571 38.65 70.9 1
08:39:02 2023-10-12 459953 454247 95317 96021 146338 150711 161808 160645 127420 125670 134415 134700 146804 147992 503154 534652 1451052 1437597 559454 576166 133926 119136 129472 132407 142100 136547 131914 132514 91912 94432 344721 303267 878479 889568 245937 242527 309369 309931 363007 352152 382010 380808 405431 410985 390188 432173 999687 1042574 642366 535073 331920 326351 378799 378596 401542 405222 418144 421832 481731 478012 857115 902381 38.65 70.8 1
08:39:03 2023-10-12 461286 454561 95307 93999 146784 150747 158389 158242 127596 125637 134415 134604 149144 148061 504260 534687 1452984 1437597 561551 577172 133855 119170 129437 132407 142018 137007 131881 132548 91879 94432 344721 304134 879115 890452 245244 242900 310528 309679 362760 352152 380860 382178 405467 411055 390152 433742 998906 1042220 643905 532802 330980 323785 379015 378812 401469 405398 418326 422015 478116 478084 856559 899321 38.65 70.8 1
08:39:04 2023-10-12 458677 455044 95339 95950 146920 152959 157827 160386 127508 125809 134415 134199 149282 147823 503546 539505 1459252 1439643 560498 576937 133821 119369 129437 129001 141984 136810 131881 132672 91912 94530 345883 303482 885225 887052 245937 243683 307501 310660 365627 354316 378465 382719 408371 414396 387813 433323 1000442 1040953 643905 530021 331450 324762 378533 378221 401542 408390 418253 421382 478080 476785 860214 898607 38.65 70.9 1
08:39:05 2023-10-12 456857 454274 95469 96021 147053 152710 157860 160275 127596 125463 134544 134511 149317 148064 504260 540265 1460292 1439643 556347 576531 134035 119136 129472 132138 142018 136715 132304 132548 92136 94432 345332 302415 894518 888309 247063 243683 306537 310944 363049 353639 380592 380844 406332 411629 387885 433127 998199 1036752 640277 528861 331920 324727 379015 378885 401040 410029 417037 420749 478080 477046 862589 899410 38.65 70.8 1
08:39:06 2023-10-12 456058 454486 95372 94011 146464 150923 158355 158463 127495 125743 134719 134865 146804 147854 504617 541330 1462445 1440667 557510 576170 134238 119179 129334 132223 142213 136594 132129 132514 92136 94366 345332 300308 881978 886869 244662 242900 306537 313086 362181 351898 380860 381949 406937 412649 387655 433779 996713 1045675 642366 528934 331162 323750 379015 378885 401076 409035 414511 420451 480518 477046 864465 898607 38.65 70.8 1
08:39:07 2023-10-12 458943 455983 95252 94079 146647 149481 161773 160750 127420 125998 134252 135077 149179 149033 503903 537089 1461329 1441692 559099 576708 134765 118971 130299 131852 142588 136045 132560 132385 92199 94366 346433 301134 889594 884181 246285 242900 308398 311854 361010 352152 382083 381414 404865 410300 390224 432475 996005 1047681 643905 533337 333574 324515 381159 378776 402680 407320 416547 423140 482108 477010 868917 898607 38.65 70.9 1
08:39:08 2023-10-12 459649 457582 95340 94099 146265 149349 161477 161009 127183 126192 134193 135111 149041 148790 503903 537089 1461105 1446869 559454 575243 134292 119136 129472 132103 142018 136715 132096 132548 92136 94432 345883 302843 900094 884291 244320 242900 308182 311386 363053 353776 382083 381378 406074 411491 392253 432408 993897 1048708 642366 532802 330589 324816 382004 378921 399845 407782 417037 424711 481536 475676 868917 898607 38.65 70.9 1
08:39:09 2023-10-12 457645 455947 95315 96158 146610 150817 161878 160680 127420 125757 134817 134912 146770 148027 504260 544305 1471523 1453058 557510 578710 134364 119170 129506 132407 142411 136917 132096 132548 92199 94432 346433 300806 890397 885370 246634 246018 309579 311747 364080 354889 377861 383260 407973 412578 390006 431179 996713 1053205 645443 530200 333100 324816 379015 376542 401076 408426 416516 422504 475180 477081 866417 894461 38.65 70.9 1
08:39:10 2023-10-12 456857 457079 95311 96092 146916 152921 161582 160680 127596 125878 134415 134917 149282 148686 503903 542802 1475625 1444740 552950 576089 134259 118937 129766 132195 142251 136681 131914 132365 92199 94334 342665 301773 881832 882273 245074 243308 307251 311890 361133 352187 378005 382020 406332 412069 390224 431215 998235 1057076 642366 531671 331126 324636 379015 378279 403516 408426 417733 422693 478367 482149 866884 894240 38.65 70.9 1
08:39:11 2023-10-12 457572 458156 95474 94172 146573 149140 157969 160792 127420 125911 134415 135077 146942 148650 504617 546616 1466406 1442652 550140 576089 134512 119136 130083 132138 142484 136715 132344 132365 92296 94366 346433 301134 885609 882825 245865 242696 307967 311925 363053 352223 378718 384315 405125 411491 391051 433127 999650 1060857 647642 531684 331664 324816 381159 378848 403833 406570 414547 423287 478080 479906 863204 896991 38.65 70.9 1
08:39:12 2023-10-12 460017 457896 95248 96117 146444 153134 161695 160750 127420 125878 134287 134950 149144 148686 503190 541099 1462178 1441692 556718 576089 134259 119170 129777 128925 142117 136491 131947 132365 92102 94432 348595 302843 883150 880405 244662 242189 309656 310437 363053 353281 378682 381949 404536 411855 392290 432219 1000994 1056193 640277 537358 332392 324780 382019 378632 400969 405292 417074 423924 478008 477688 860288 898539 38.65 70.9 1
08:39:13 2023-10-12 457168 454633 95307 94103 146868 150711 161808 160680 127420 125878 134415 134912 146804 147992 503903 541171 1461105 1441692 555303 576585 134107 119218 129472 132407 142298 136878 131881 132902 91845 94399 344721 304418 877097 882899 247063 242865 311187 309426 362181 353989 378574 381913 404788 411272 392158 432133 1001814 1053947 642366 535073 330512 324816 381698 378171 401040 405103 418917 423888 476519 477714 855235 896868 38.65 70.8 1
08:39:14 2023-10-12 459392 453884 95756 95987 147502 152889 158456 160352 127773 125396 134638 134132 149386 147616 503903 545459 1461329 1437560 553527 576901 133754 119501 129403 132321 140288 136905 131848 132731 92059 93009 342665 303409 874469 885490 246634 242795 310455 311203 366145 354853 378357 382521 406038 412240 390152 430837 1003931 1053131 642366 534315 330980 325252 378763 378371 401922 407140 419547 420712 476184 478455 853242 897901 38.65 70.9 1
08:39:15 2023-10-12 459989 455058 95570 96025 147364 150290 158422 160352 127596 125430 134603 134443 149456 147994 504260 545845 1461329 1434434 553097 578710 134225 119136 129437 132195 142216 136776 132187 132731 92199 94464 345883 302843 894303 885762 245039 243147 310272 310909 363304 351898 378538 383058 405750 411629 387849 431179 1002561 1051715 623319 534315 332156 327541 378122 377919 404968 406288 416856 419305 477119 481808 855896 898391 38.65 70.9 1
08:39:16 2023-10-12 460568 454593 95275 96083 146847 153208 157693 158650 127495 125844 134533 134790 149248 148271 504260 545314 1457186 1430357 552705 576495 134435 119136 129472 132287 142117 136871 131914 132548 92166 94464 345332 302843 881716 887052 245623 242661 308398 310655 362753 351898 378574 383094 406038 412649 387777 432855 1001104 1051715 642366 534694 331920 324816 377877 378812 402842 406535 417001 419487 478116 479498 857812 899817 38.65 70.9 1
08:39:17 2023-10-12 459917 454242 95307 96150 146643 153101 158108 160610 127420 125724 134380 134790 149352 148271 502825 537054 1447966 1430357 555292 576937 134225 119136 129832 132287 142251 136647 131914 132731 92039 94399 345332 302843 884340 889568 246634 242154 308468 310402 365110 354817 382332 385163 405251 412614 390006 434975 1001866 1047339 640827 535918 331450 324600 379015 381064 401040 405957 417001 421979 482217 477714 854629 896820 38.65 70.9 1
08:39:18 2023-10-12 461554 455947 95307 96116 146741 152994 157584 160610 127508 125757 134380 134790 149248 148132 503154 535851 1447940 1434434 558194 576901 133855 119102 129403 128824 142147 136457 131881 132514 92006 94431 347470 303488 884229 886723 246459 242865 309334 309931 361133 352117 382587 381949 405716 412649 390188 432489 1001814 1045638 650767 535073 331450 324816 378691 380795 399845 405328 418290 422052 482217 477796 855272 902269 38.65 70.9 1
08:39:19 2023-10-12 460572 454379 95315 96125 146882 152994 157793 158428 127596 125724 134509 134604 149214 148132 504260 538091 1457186 1439643 561042 576901 133821 119409 129590 129065 138438 137114 131963 132697 92032 94625 344721 304566 883650 889495 245764 243508 308433 309679 363014 352152 378646 382537 405894 411272 387921 433127 998162 1042464 650059 532011 331413 324465 379015 378812 400975 406535 418917 421979 478044 478084 856522 898919 38.65 70.9 1
08:39:20 2023-10-12 458294 455337 95630 96054 146610 150711 158422 160610 127596 125463 132659 134527 146804 147751 503903 537845 1460292 1439369 560461 575346 133926 119335 129403 132407 141958 136999 131914 132893 92199 94464 342665 302942 873566 887052 245937 243683 308147 309967 363304 353671 378646 382178 406074 411629 387921 433127 1001141 1042257 643308 531869 331450 327346 378871 378438 401542 407641 418735 421795 477864 478084 860288 899881 38.65 70.9 1
08:39:21 2023-10-12 456207 456216 95697 94075 146882 152915 158112 160352 127596 125816 134839 134604 149282 148217 503903 540265 1460292 1437560 559099 575207 134040 119335 129437 132287 142083 136905 131881 132548 91912 94399 345332 303273 879258 888309 246459 243683 306966 310873 363304 353888 378646 380506 405160 411664 387885 433434 997456 1040668 632132 528861 331450 324727 379015 378812 401076 408071 417663 421345 478080 475641 861511 896931 38.65 70.9 1
08:39:22 2023-10-12 456311 454566 95408 96050 146852 153029 157902 160645 127508 125844 134415 134790 149248 148271 503510 538674 1460292 1440667 556681 575243 134259 119019 129832 132069 142182 136457 132096 132332 92199 94399 342665 300599 882158 890452 246634 243404 309542 312553 364080 353852 380447 384346 409526 411890 387668 433631 996839 1042617 643905 530433 334048 324816 378943 378452 401040 408355 414183 420603 480857 477714 867032 898534 38.65 70.9 1
08:39:23 2023-10-12 457704 456170 95244 96151 146647 150923 161773 160680 127508 125878 134380 134950 149248 148755 503866 537845 1461329 1440667 557510 577854 134605 119102 130299 132069 142449 136045 132560 132208 92424 94169 343284 300175 902788 886869 246459 243234 310308 311498 361010 353888 381740 381913 406074 410300 387921 432063 996189 1044126 640277 533286 332131 324816 379015 378921 401040 406855 417126 421722 481963 477904 866884 901739 38.65 70.9 1
08:39:24 2023-10-12 459979 454637 95252 94003 146409 149316 161703 160974 127420 125844 134509 135044 149179 148305 503154 536263 1463407 1446869 560582 577891 134462 119179 129694 128902 138438 137011 132211 132664 92032 94591 346433 302733 886326 887925 245937 243273 308398 311604 363053 353741 381974 380808 406074 411205 392399 431758 996713 1048475 649204 532047 332392 324816 382274 378848 400179 407461 417037 424526 480857 478084 866995 896931 38.65 70.9 1
08:39:25 2023-10-12 458001 454597 95307 96079 146852 152994 160006 160610 127596 125844 134380 134823 149041 148305 503154 537054 1466406 1450991 561079 575207 134483 119136 129472 132253 142216 136681 131947 132548 92186 94399 346433 302843 878963 881540 245937 242934 309542 310873 361133 354308 380860 380773 406074 413403 392290 433520 998874 1048562 646982 531869 332392 324780 382237 378329 401542 407712 414655 424489 478044 477123 863965 899817 38.65 70.9 1
08:39:26 2023-10-12 457280 454370 95279 96154 146740 153029 157760 160680 127508 125843 134380 134823 149248 148305 503117 539054 1472666 1451861 559271 576053 134225 119170 129472 132287 142251 136681 132129 132731 92166 94399 345883 302818 883269 884473 245937 243443 307931 310909 363713 353741 378610 382178 406074 412069 392158 430812 995972 1050228 637247 530433 330589 324816 382006 377337 399529 407818 416707 423888 476555 475416 863816 898539 38.65 70.9 1
08:39:27 2023-10-12 456353 454198 95340 96125 146602 150711 157693 160645 127508 125878 134415 134908 146804 147957 503154 545074 1471482 1450991 554202 576179 134335 119019 129832 132407 142247 136560 131914 132332 92092 94687 346433 301475 881028 882899 246459 243543 309506 311421 364080 354889 378091 381343 405160 412359 390188 430873 998165 1053205 643905 530021 330862 324816 381159 377072 401076 408390 414583 423016 475144 477010 865729 897264 38.65 70.9 1
08:39:28 2023-10-12 456207 454737 95307 96125 146647 152994 161773 160715 127420 125757 134380 134790 149282 148305 503546 545459 1473496 1445767 552913 576287 134133 119136 129832 132223 142216 136647 132311 132332 92199 94366 345332 301987 892249 881653 244662 243273 307216 311635 363822 351927 377401 381949 406332 411491 390188 430532 995972 1053984 643905 530470 332392 324816 378835 377351 404968 408428 414439 422504 474965 480160 866811 894166 38.65 70.9 1
08:39:29 2023-10-12 457645 455688 95404 96155 146745 153064 161808 160680 127596 125878 134380 134950 149282 148755 502469 547473 1467463 1444700 552142 578001 134597 119307 130000 128957 138819 136768 132460 132423 92233 94334 345883 301134 901392 884704 245795 242830 307716 312575 363053 354889 380860 384279 405160 411491 391060 433127 998199 1057860 639289 535073 333100 324816 379015 378812 403552 407140 414511 422987 478044 479906 863816 894461 38.65 70.9 1
08:39:30 2023-10-12 458444 455688 95431 94039 146639 149079 157475 160974 127420 126085 134380 135077 149248 149033 503903 541027 1461105 1443746 551959 576089 134698 119019 130048 132069 138968 136552 132344 132332 92327 94399 346433 301773 885394 883187 245452 241951 308468 311381 363493 355606 378429 386256 405966 411023 391808 433323 1001109 1060711 634673 536595 333337 324816 380890 378488 402877 405957 414403 423287 477972 479534 861945 898826 38.65 70.9 1
08:39:31 2023-10-12 459917 457185 95248 94071 146091 149140 161773 160939 127244 125878 134346 135141 146328 148475 502761 541063 1462178 1441692 553564 579568 134567 119019 129957 132223 142411 136560 132344 132548 92199 94432 345332 301731 884701 881027 244868 243693 309838 312048 363053 353246 378646 382825 405431 411202 391604 432820 998906 1060857 642366 536082 332392 324816 381196 378776 401076 405009 414389 424188 478008 478085 860288 898280 38.65 70.9 1
08:39:32 2023-10-12 462861 454242 95382 93971 146749 153064 161808 160645 127420 125878 134415 134823 149282 148305 503154 541135 1460033 1440667 555064 576089 134040 119170 129472 129056 138724 137138 132178 132631 92066 94625 343608 304999 883893 885490 246634 243134 309914 309643 362724 353776 381194 381985 405287 413521 392158 432170 1002561 1056561 664868 535073 330980 324816 381734 377675 401694 405363 418917 423888 477263 477750 855272 897264 38.65 70.9 1
08:39:33 2023-10-12 462265 454242 95445 96125 146920 152994 158604 160386 127596 125878 134638 134604 149386 148029 503967 544269 1462141 1440667 555101 576937 133821 119335 129437 132390 141949 136939 131790 132797 91942 94629 346866 304566 877906 882899 244662 242900 310893 309462 363339 353246 378574 381985 406038 411629 391328 431252 1003272 1057618 615680 534910 331215 327346 381159 377495 400969 407320 421317 423103 476376 480789 852741 897264 38.65 70.9 1
08:39:34 2023-10-12 459979 453884 95663 95884 146679 150290 158851 160205 127596 125642 131540 134427 147040 147854 503757 545772 1461255 1436404 553719 578820 134229 119301 129832 132407 142147 136788 132129 132631 92199 94399 342665 302122 894891 885334 246983 242696 308398 310944 363849 352117 378574 382557 406074 412852 387921 431179 1002561 1053203 642366 533557 331450 325252 379015 377639 404968 407176 418954 420712 476555 478491 852137 898266 38.65 70.9 1
08:39:35 2023-10-12 460752 454238 95307 96125 146645 152745 159894 160421 127420 125878 134415 134790 149248 148305 503903 545459 1457186 1430357 551922 575243 134247 119136 129472 132287 142018 136715 132220 132581 92199 94432 346433 302843 878754 885407 247332 243065 309329 311132 365110 353602 378501 383023 405966 414930 387668 431680 1002524 1053205 649204 534315 332392 326654 378410 378740 402594 406570 416743 420603 478008 478491 854666 894351 38.65 70.9 1
08:39:36 2023-10-12 459337 455720 95376 96193 146775 153029 157651 160680 127420 126024 134415 134823 149282 148305 503903 544305 1455203 1428324 552742 576053 134040 119136 129437 128824 142053 136681 131914 132548 91945 94432 346433 302629 880253 882860 245452 242189 308398 310909 362181 351898 378610 383165 406074 412649 387813 432513 1001104 1051715 650767 534694 331920 324816 377625 378848 403197 406251 417001 420456 477792 481858 860786 899141 38.65 70.9 1
08:39:37 2023-10-12 460899 453924 95252 96058 146886 152994 161773 160645 127420 125670 134380 134637 149282 148167 503154 541330 1452083 1427273 553343 579157 134369 119404 129806 128967 138628 136802 132245 132697 92096 94625 342665 302807 888521 884145 245074 242154 308433 311342 364594 351898 380860 383165 406074 410411 389775 432063 1001851 1051715 642366 531720 331450 324816 379015 378921 402877 405363 417037 421717 481536 478491 856522 898539 38.65 70.9 1
08:39:38 2023-10-12 461554 453924 95528 96083 146329 150711 161652 160645 127508 125757 134228 134700 146770 147957 503154 537054 1447966 1428287 552835 575337 134238 119136 129472 132407 138513 136792 131914 132548 92136 94399 345332 302623 879144 886796 245039 242154 308504 310655 361168 353888 382047 383130 406074 412470 389934 434864 1003969 1048598 647642 536595 332156 324780 378907 380665 401814 405187 417001 422052 482217 478455 858336 899817 38.65 70.9 1
08:39:39 2023-10-12 459881 454379 95311 96083 146640 151297 157751 160680 127596 125844 134415 134823 149317 148305 503903 536228 1447966 1431375 557405 576708 134133 119170 129437 132287 142216 136491 131914 132817 91879 94399 345332 303488 881932 889568 246285 242154 309369 309967 362181 352152 382623 381985 405808 411020 390224 432439 1001851 1047525 649204 531720 331450 324816 379015 381064 400442 405363 417663 422052 479387 477010 854060 898928 38.65 70.9 1
08:39:40 2023-10-12 461226 455368 95315 96083 146882 152745 161843 160680 127596 125670 134380 134604 149282 148305 503154 534277 1451918 1439643 560284 576053 134246 119335 129472 132321 141821 136939 131914 132672 91912 94754 349727 304455 876171 891461 245764 243169 309227 309860 365110 354889 381289 383260 406002 411664 389913 433779 1000283 1040411 635731 533179 330980 323785 379015 378380 400975 406570 418954 422052 478116 478084 857812 900556 38.65 70.9 1
08:39:41 2023-10-12 458943 456216 95372 96216 146912 152985 158246 160645 127508 125878 134638 134823 149282 148305 503903 535851 1460292 1439643 560101 577445 133855 119486 129472 132356 142216 136974 131881 132797 91912 94432 345332 303703 875751 886869 245590 244189 308468 311606 363304 352152 378682 382178 406074 411664 390224 433127 999650 1041099 650059 531777 330980 324727 378799 378560 402111 407534 419688 421869 477936 478012 857665 902381 38.65 70.9 1
08:39:42 2023-10-12 455878 453924 95441 93939 146955 152959 158145 160386 127596 125463 134638 134604 149282 148167 503546 542097 1462445 1440503 559348 579231 134158 119432 129334 129032 138438 137011 132245 133398 92102 94432 346433 302843 879373 890643 246634 243648 306966 310909 362760 353743 378574 380844 406296 411629 387921 433127 998199 1044948 652329 528451 331685 324762 379015 378848 402048 408999 418290 420786 478152 477046 860900 896968 38.65 70.9 1
08:39:43 2023-10-12 455371 453924 95380 96058 146955 152994 158579 160421 127596 125497 134673 134637 149386 148340 502432 539089 1457186 1439643 556718 575243 134259 119170 129867 132321 142251 136715 131947 132581 92073 94464 346433 301987 883292 884218 244662 242900 306933 311890 362724 353780 380606 384891 410033 413521 387777 433668 999022 1046707 642366 530319 332392 324600 378446 378885 401076 409035 418328 420749 480821 477081 860689 897934 38.65 70.9 1
08:39:44 2023-10-12 455942 454374 95347 96088 146920 153029 161808 160421 127420 125843 134415 134637 149282 148305 503903 539469 1462178 1440667 556114 576937 134292 119136 129902 132103 142186 136681 132220 132548 92199 94334 345883 300344 880508 888309 244662 242865 306537 311961 363053 351898 380896 381414 406332 411491 387885 433176 993861 1042617 632700 530470 331664 324816 378749 378921 401040 408677 414547 421382 480857 477823 865766 899669 38.65 70.9 1
08:39:45 2023-10-12 459736 454633 95248 94071 146303 151134 161773 161009 127244 126327 134380 135637 146531 148961 503154 536263 1458003 1441591 559022 575314 134720 118772 130299 132132 139278 136781 132610 132597 92189 94559 346433 301445 906722 887925 246634 243169 311028 312712 361010 352187 382047 381414 405822 409766 390188 432367 993861 1045675 643905 533069 331628 324359 381196 378921 400442 407176 414547 423888 481877 475676 868917 898607 38.65 70.9 1
08:39:46 2023-10-12 458037 457577 95244 96155 146401 149383 161477 161122 127244 126206 134228 135077 149075 148998 502798 535887 1461105 1446832 559418 576495 134259 119170 129472 128934 142152 136810 132129 132548 92199 94432 345332 302629 891618 884145 245937 242934 308182 310944 361010 353776 382353 380844 406074 410913 389349 432403 993861 1045127 643905 532545 332392 324636 381750 378776 402395 407355 416856 424416 481391 477652 867032 898280 38.65 70.8 1
08:39:47 2023-10-12 458294 454633 95343 96088 146920 153029 157827 160715 127596 125911 134958 134808 147352 148545 502469 537738 1470538 1455129 561895 579641 134344 119199 129832 132287 142117 136715 131947 132631 92253 94526 345883 302415 885325 883885 246285 243543 307716 311533 361168 354343 378718 380506 405125 412069 391940 432513 993897 1048744 645443 530470 329662 324816 382004 377675 399249 407782 414691 423888 476591 475641 861982 898539 38.75 70.9 1
08:39:48 2023-10-12 457322 454601 95315 96092 146647 152815 161773 160715 127420 125757 134415 134823 149282 148305 503190 541135 1469278 1455070 559099 575243 134259 119170 129867 132321 142053 136552 132220 132639 92166 94464 346433 302629 880868 881653 246634 244154 310016 311569 364594 354166 378429 383260 408299 412542 392049 430995 998222 1051715 640277 529646 331920 324672 381014 377243 399773 407782 414619 423287 476340 478084 865729 898539 38.75 70.9 1
08:39:49 2023-10-12 456316 454374 95382 96158 146567 149422 157760 160680 127596 125724 134474 134895 146770 147957 503117 544269 1471454 1450991 556681 577041 134326 119170 129832 132407 142247 136887 132311 132631 92199 94464 345332 300806 879197 882273 246111 243426 307431 311345 363566 352152 377969 380773 406961 412359 390188 430191 996189 1051715 649290 528861 332156 324816 379015 376470 399880 407782 414583 421722 477836 477940 866353 897116 38.65 70.9 1
08:39:50 2023-10-12 456280 455688 95275 94103 146737 152994 157551 160680 127420 125844 134380 134823 149248 148547 502761 545459 1473496 1444703 553682 578710 134496 119262 129987 132518 138628 136802 132278 132664 92193 94493 342665 301591 885458 880483 246634 242900 308706 311854 364300 353140 378501 381949 405160 412649 390043 430532 995968 1053984 643905 530433 331090 324816 379015 377351 402877 408390 414547 422052 475144 478455 867069 897264 38.65 70.8 1
08:39:51 2023-10-12 456280 457582 95378 96088 146643 149178 161808 160645 127420 125878 134380 135044 149282 148651 503117 545845 1472666 1441692 551775 577854 134478 119136 129867 132253 142484 136681 132311 132548 92199 94464 342121 301097 882580 882899 245623 243147 307251 311890 363566 352152 378574 383130 408154 411491 390449 430885 1000368 1057678 642366 532421 333337 324780 378943 378632 403337 407605 414281 422052 477263 479498 867625 898181 38.65 70.8 1
08:39:52 2023-10-12 459589 454566 95252 93971 146338 151276 157902 158907 127393 126091 134625 135010 146701 148821 502579 544408 1464410 1443746 551494 576161 134770 119136 130021 128902 138984 136826 132344 132332 92360 94399 346433 300806 892748 884546 245452 241916 308433 311854 363053 352187 378321 384279 406074 411202 391051 433127 998199 1060588 644517 531720 331628 324816 381196 378812 403252 405363 414511 423287 478044 479870 861298 897264 38.65 70.9 1
08:39:53 2023-10-12 459688 454593 95244 96121 146375 149113 157965 160974 127508 126052 134380 135077 149144 148790 502825 540265 1462141 1441692 552835 576053 134478 119136 130048 132253 142449 136647 132344 132332 92294 94720 342665 302446 886269 885407 246634 242016 311628 311238 363566 355894 378538 382951 406002 411455 391881 432513 999650 1063840 642366 537321 331090 324816 381196 378668 401076 405292 417733 423888 478008 478455 860900 894351 38.75 70.8 1
08:39:54 2023-10-12 462329 454561 95283 94047 146647 149282 161808 160939 127420 126112 134380 135044 149179 148755 501659 541063 1464253 1441692 556718 576089 134259 119136 130048 132356 142251 136905 132187 132548 92166 94497 346433 303647 879197 882986 246459 242900 310308 309931 364326 353246 378646 381949 404788 412069 391881 433470 999687 1054728 642366 534728 331450 324816 382004 378488 403822 405957 418035 423814 477828 480789 857591 897079 38.75 70.8 1
08:39:55 2023-10-12 460425 453919 95534 96088 146920 152959 158254 160352 127596 125757 134673 134570 149317 148029 503154 544820 1464529 1442559 554953 576829 134095 119798 129265 129242 142241 137217 132029 133315 92025 94562 346433 304134 889225 885370 246634 242865 308398 309931 364140 355355 378465 382521 406074 412628 391328 431179 1003272 1054765 640277 532471 330512 325252 379015 377639 402276 407140 419583 421979 476555 478420 851497 897264 38.75 70.8 1
08:39:56 2023-10-12 458723 454374 95570 95983 146602 150290 158995 160240 127773 125809 135005 134451 146839 147545 503903 545074 1462408 1435456 553564 576594 134360 119335 129867 128917 142411 137016 132311 132893 92199 94432 345332 302587 878171 884510 245039 242900 308398 310909 364104 354566 378357 385436 405858 414980 387704 431069 1002414 1054625 639289 534657 332392 325217 378461 378207 403197 406570 418035 420086 477599 480726 852137 898539 38.65 70.8 1
08:39:57 2023-10-12 461554 454490 95542 94176 146783 149249 158422 158463 127705 125844 134603 134950 149282 148651 502825 541293 1452083 1428324 553564 580016 134470 119170 129867 132356 142251 136905 132344 132764 92360 94562 346433 302843 878533 886723 245417 242154 311335 310909 362181 352152 382623 383130 406074 412649 390224 432484 1002561 1051715 649204 531684 330361 323750 379015 381064 402276 405398 418290 423016 479759 478455 856559 897898 38.65 70.9 1
08:39:58 2023-10-12 459917 455489 95437 96220 146912 153099 157860 160680 127596 125878 134544 134950 149317 148547 503903 534723 1447966 1436538 559454 576937 134225 119369 129867 132413 138819 137148 132394 133030 92189 94658 338439 304350 880005 889311 246634 243134 309696 310731 362979 352985 382894 381681 406038 413705 391051 432408 999687 1044126 634216 535073 331450 323785 379015 378921 399529 405363 418326 422651 482217 477424 855272 899881 38.65 70.8 1
08:39:59 2023-10-12 461554 454339 95437 96117 146636 153062 158036 160680 127596 125757 134544 134604 149317 148305 503903 534652 1457186 1439643 562784 576937 134133 119335 129437 132390 142216 136939 131914 132764 92102 94432 345332 304134 874092 888309 246017 243273 308468 309931 363304 352152 378682 382448 406074 411664 390188 433127 998906 1041836 650251 531717 331450 327079 378835 378668 401542 407379 419437 421832 477900 477976 857591 900751 38.75 70.8 1
08:40:00 2023-10-12 455558 455724 95724 96192 146946 152994 158456 160533 129601 125844 133040 134774 147591 148061 503217 539325 1460218 1442358 556533 578001 134344 119398 130048 132471 142233 136905 132220 132764 92253 94497 346433 301987 878909 888309 244662 243508 306537 311890 363014 351681 380896 381985 406937 411594 387921 433434 999650 1046707 642366 528898 331090 324727 379015 380528 401111 409645 414619 421680 480857 477750 861982 898280 38.65 70.8 1
08:40:01 2023-10-12 455671 457221 95408 96088 146912 153020 158221 160680 127596 126085 134638 135077 149317 148737 504260 537917 1461329 1441692 556114 575278 134478 119170 130208 132287 142484 136457 132344 132548 92394 94399 344764 300672 888777 886059 246634 243404 310455 313064 363750 353888 381865 381842 409237 411312 387740 434975 996152 1045638 641789 533557 332365 324636 378799 381064 401076 406857 414511 422687 482108 477750 867069 898607 38.75 70.8 1
08:40:02 2023-10-12 458902 456284 95571 94107 146783 149489 158212 158574 127705 126052 134544 134999 149317 148651 503573 537748 1466369 1449855 560571 578820 134225 119369 130083 132321 142449 137170 132344 132764 92233 94465 345332 302843 877981 886155 245937 243273 308398 311381 362216 354343 381451 380808 406074 410985 390514 433779 996750 1050972 650059 532047 330625 324816 382274 378812 400406 407818 417037 422131 478008 475641 862589 898571 38.75 70.8 1
08:40:03 2023-10-12 458677 454593 95470 96117 146576 149046 158713 160827 127596 125911 134817 135119 146804 148027 502861 541135 1471486 1453999 559234 580016 134601 119296 130021 129158 138603 136948 132460 133005 92527 94723 344977 301585 893195 882899 246285 243683 309651 311854 365110 355355 378538 381378 405196 410446 391037 431032 996750 1051754 652329 530140 330625 324816 379015 377373 401076 409035 418923 422987 475849 477750 865766 898539 38.75 70.8 1
08:40:04 2023-10-12 457376 454601 95315 96083 146886 153064 157902 160750 127596 126112 134544 135077 149317 148790 503190 544305 1475625 1444703 553024 575243 134478 119170 130083 132321 142449 136715 132344 132672 92360 94432 345332 302145 881823 881648 244868 243273 307466 311890 364583 352187 378307 383130 406652 412359 391037 431947 1001117 1060480 643905 531111 333337 324816 381159 378596 404261 408857 414583 423250 477299 479906 867032 898924 38.75 70.8 1
08:40:05 2023-10-12 462829 454668 95408 94103 146441 149930 159829 159130 127427 126474 134686 135350 146977 149136 503007 540919 1465451 1444700 552835 576973 134873 119170 130299 129088 142774 136810 132527 132764 92360 94465 345883 302807 896756 883187 244868 242189 311024 310909 363566 353776 380592 383094 406038 410726 389622 433434 1001851 1057860 658842 535556 330625 324816 382274 378848 401111 405363 417699 424637 478008 478455 860288 896442 38.75 70.8 1
08:40:06 2023-10-12 462829 454370 95271 94067 146877 153099 157651 160750 127508 126440 134415 135044 149213 148686 503117 541135 1463486 1441692 556322 576973 134292 119335 129867 129090 142251 136939 132220 132797 92199 94530 344721 304925 879034 885370 246634 243169 309732 309825 365110 354166 378501 382951 405572 411629 389658 432820 1002561 1059193 633956 535073 330980 324273 381895 377919 402133 407176 419619 423888 477299 480644 854666 897264 38.75 70.8 1
08:40:07 2023-10-12 459796 456284 95607 96083 147360 152959 158742 160645 127596 126091 135005 135044 149524 148340 503903 544015 1461255 1432394 553564 577009 134478 119296 129902 132356 142449 136905 132344 132764 92233 94465 345332 302843 879100 882896 245109 242900 308468 311698 362724 351898 378646 383201 406074 411629 389609 433127 1002561 1051681 640827 535073 330625 323785 379015 378921 403552 407176 417663 420786 478116 479906 857849 896294 38.75 70.8 1
08:40:08 2023-10-12 460246 453888 95532 96151 146640 153029 160006 160715 127596 125878 134817 135077 149351 148547 504260 541099 1455203 1431151 554670 576829 134470 119316 129944 129088 139388 136992 132460 132697 92166 94529 346433 302843 879394 888644 247683 242492 308433 310909 362216 351624 382478 383201 406074 410985 387957 432489 1004005 1051715 639289 531720 330589 323785 379015 379907 403232 406535 417994 423287 479759 479534 857540 898571 38.75 70.8 1
08:40:09 2023-10-12 459953 454410 95371 96258 146946 149515 158070 160715 127596 125878 134509 134950 149317 148340 503903 536263 1447966 1432351 558626 576816 134259 119369 130083 132356 142285 136939 132344 133218 92199 94465 342121 303703 879561 889568 244697 242900 309838 310002 362760 352187 382946 384891 405556 413705 390630 435940 1001704 1047755 644097 536595 331736 326654 379015 381064 400161 405398 418995 422840 482899 478084 855308 898607 38.75 70.8 1
08:40:10 2023-10-12 456993 457964 95733 94043 147115 150923 158928 158242 127950 125777 134874 134799 147110 148267 503866 540646 1461329 1441692 561344 577018 134335 119452 129867 132407 142308 137260 132245 132897 92233 94530 342665 302660 893477 888938 245039 243752 308669 311381 364140 352152 380896 380879 406367 412275 387957 433779 998235 1036752 643905 528861 331920 324989 379015 378885 401111 409680 418290 421382 480518 477785 861335 898571 38.75 70.8 1
08:40:11 2023-10-12 455558 457258 95502 96121 146981 153020 158456 160715 127596 125878 134638 135077 149351 148340 503903 539505 1461329 1440667 556718 579568 134259 119369 130083 132356 142320 137053 132610 133030 92287 94754 346433 300915 889237 889568 246634 245497 309360 312696 364852 353639 380896 381985 409381 412470 387813 433742 996750 1045220 643905 529907 333811 323785 379015 378921 401111 409357 414317 421418 481536 478085 864502 899595 38.75 70.8 1
08:40:12 2023-10-12 458939 454668 95214 94159 146406 150030 161738 161269 127244 126327 134415 135519 146632 149064 503154 536263 1462178 1445804 559022 576973 134478 119486 130083 132390 142285 137148 132344 132797 92233 94432 342121 302629 887879 887295 246285 243478 308433 311416 363053 353776 382623 381681 405125 411202 389658 432439 996008 1050228 643905 532802 330625 324816 382274 378921 402695 407782 417110 421762 481877 475676 867069 897299 38.75 70.8 1
08:40:13 2023-10-12 458677 454597 95441 96117 146955 153278 158355 160715 127596 125878 134673 134841 147591 148996 502825 539762 1468415 1455129 560932 579641 134822 119432 130125 132448 142449 136939 132344 132764 92220 94754 346513 302629 884564 884510 245937 243513 310528 311416 362216 354379 380896 380844 405160 411083 390240 433434 998235 1050972 650059 531112 330625 324238 382274 378812 400161 408712 417699 424637 478008 476712 864465 897262 38.75 70.8 1
08:40:14 2023-10-12 457376 455729 95445 94139 146610 149352 158422 160905 127596 126191 134603 135111 146804 148440 503866 544269 1473854 1455129 558267 576576 134546 119301 130048 129094 142610 137021 132311 132893 92293 94562 345332 302122 882691 882899 246634 244154 310016 311604 364816 355606 378393 383803 409237 412614 390833 430959 999022 1054698 643905 529985 332392 324816 381249 377459 401922 408999 414619 423287 476148 480548 866995 897264 38.75 70.8 1
08:40:15 2023-10-12 459796 455449 95567 94139 146783 149589 158221 159024 127671 126192 134568 135077 149456 148998 503117 546510 1465489 1443746 551494 576937 134631 119390 130299 132287 138863 136776 132652 132639 92424 94464 346433 301097 888693 881504 245795 242085 310199 311890 363566 353210 380860 384856 406074 411491 391881 433434 999650 1062360 644517 534692 333811 324816 381734 378848 404084 405363 414583 424489 478080 480917 861872 898539 38.75 70.8 1
08:40:16 2023-10-12 462792 454628 95658 94103 146636 149522 159782 161234 127596 126294 134603 135077 149386 149033 503117 541099 1464253 1442615 556718 577568 134902 119296 130202 129331 141507 137122 132676 133097 92290 94690 345883 304134 883689 884779 247158 243239 310308 310402 361133 357408 380860 383058 405680 412649 389622 432219 1003106 1056256 643905 535520 331920 324816 382274 378524 402240 405328 419250 424637 478008 478420 860288 898539 38.75 70.8 1
08:40:17 2023-10-12 459579 453821 95769 96054 147045 150290 158995 158132 128239 125430 135193 134548 147522 147545 503903 545845 1461329 1436464 553490 576603 134368 119335 129832 132591 142411 137012 132344 132902 92293 94529 342424 302159 873750 884473 245074 242900 308398 311345 364396 354388 378574 382825 406074 412852 387921 431827 1003984 1051407 640827 534315 332392 326466 379015 378207 403161 407176 418290 420712 477742 479498 852741 899178 38.75 70.8 1
08:40:18 2023-10-12 460246 454022 95441 94143 146886 149046 158827 159019 127780 126057 131598 134909 147524 148893 503720 544929 1460365 1435315 553719 576901 134292 119418 130048 132448 139150 137615 132527 132764 92327 94562 346433 302843 880031 884291 245588 242865 309334 311381 362724 353639 378682 384009 406074 411020 387849 433127 1001754 1053205 650767 535073 332392 324816 378979 378524 403516 407140 417958 420749 481536 479870 860288 896257 38.75 70.8 1
08:40:19 2023-10-12 461554 455874 95437 96188 146882 149218 157936 160792 127596 126052 134638 135044 149490 148651 503903 538638 1452083 1428287 554744 580839 134445 119418 130264 132321 142389 136939 132527 132764 92263 94562 342665 303053 884787 890540 247508 244768 309192 311238 365110 354639 382441 383831 405606 413776 390152 432480 1002524 1051715 640827 536521 332156 324816 379015 381064 402877 405222 417626 422651 482899 478455 855915 899817 38.75 70.8 1
08:40:20 2023-10-12 461554 456733 95632 94135 146740 149042 158422 160792 127773 126052 131498 134909 147213 148581 503866 534652 1452947 1441692 561116 577158 134259 119418 130048 132424 142414 137457 132096 132764 92102 94562 342665 304566 882853 890452 245764 243273 309369 310402 363304 352187 381704 380773 406074 412275 391051 433779 1002561 1045530 640277 532802 331450 324727 379015 378885 402680 407461 419583 422651 478080 478084 857812 900923 38.75 70.8 1
08:40:21 2023-10-12 458582 456935 95570 96125 146567 150703 160231 160722 127909 125844 135193 134891 147282 147992 503866 538674 1463486 1443626 563865 576942 134180 119432 129694 129069 138603 137320 132427 133281 92193 94659 342665 302979 875058 888309 246634 244294 309108 310873 364104 352152 380860 383187 406332 413855 390152 433742 999650 1042574 643905 529610 331450 325217 379015 378848 400477 409035 419250 422015 478116 478084 861511 898993 38.75 70.8 1
08:40:22 2023-10-12 455883 455679 95636 96121 146955 153029 158456 160645 129780 126057 134826 134917 149524 148340 504617 540229 1461440 1440667 557510 576937 134445 119452 130048 129267 142484 136905 132344 132797 92199 94562 345332 301987 877108 888938 246634 243239 306966 311854 362724 353888 380860 384891 410033 413669 387596 433668 1000442 1046595 647943 528679 332392 327115 380391 378848 401076 409645 414619 420754 480676 480608 861909 898243 38.75 70.8 1
08:40:23 2023-10-12 459323 457582 95571 94167 146645 149692 157902 159095 127495 126192 134804 135350 146977 149449 503683 538743 1461329 1441692 559099 579568 135343 118976 130571 132069 139378 136681 133043 132448 92521 94399 345883 301134 892294 887052 246459 242900 311333 311890 361010 352152 382047 381949 406074 411202 390152 432403 993861 1047153 643905 533557 334286 324816 381159 381064 401040 407782 414511 423888 482217 477010 869534 898571 38.75 70.8 1
08:40:24 2023-10-12 459979 454597 95366 94131 146511 149997 161773 161234 127420 126294 134415 135485 149248 149241 503117 536299 1462141 1449959 560211 576901 134512 119418 130048 132321 138968 136905 132610 133030 92220 94786 342665 302807 884173 885407 246634 243508 308257 311203 363566 354273 382280 381646 406074 411491 392253 435593 998259 1048708 640277 532802 332392 324816 382274 378596 400442 407782 416743 424526 481877 477010 869534 899817 38.75 70.8 1
08:40:25 2023-10-12 457731 454593 95404 94039 146886 149352 158078 160905 127596 126052 134638 134917 147352 148615 502761 539469 1471372 1454093 560064 576901 134478 119301 129987 132356 142449 136939 132344 132764 92263 94562 345332 302843 886676 883224 245937 243683 308398 311635 363007 354273 378610 380808 405196 410985 392435 432205 997456 1051715 646982 530433 332392 324816 381159 377603 400442 408999 417001 423287 477263 475641 864429 894351 38.75 70.8 1
08:40:26 2023-10-12 456857 454633 95437 93999 146877 149046 157860 160792 127596 125878 134603 135044 147352 148753 502825 543979 1474761 1454018 556533 579641 134436 119165 130125 129023 142449 137085 132311 132639 92166 94399 342665 301585 878202 880260 246285 243648 310016 311747 362181 352187 380112 380808 406296 412649 390775 430873 996750 1051450 646982 530433 330625 324816 381159 377337 401730 408999 417001 422651 475813 477750 865729 897264 38.75 70.8 1
08:40:27 2023-10-12 456316 454601 95400 96159 146916 149046 158713 160827 127596 126085 134638 135044 149524 148651 502788 545074 1473460 1446795 552521 576495 134445 119335 130083 132321 142519 136939 132527 132797 92328 94399 345883 301987 896859 881648 245039 243273 309542 312078 364558 355355 378429 382951 409526 412578 390521 430690 1000442 1057692 643905 531869 331090 324816 379015 377955 403373 408963 418328 422987 476184 482490 866995 897264 38.75 70.8 1
08:40:28 2023-10-12 458797 457253 95502 94039 146498 151347 158288 161250 127495 126159 134568 135145 147267 148683 503866 544408 1464373 1444774 553292 577059 134799 119199 130606 132407 142614 136784 132743 132731 92360 94464 343284 300308 890990 882418 245795 242120 308398 311890 363566 353246 380860 384856 406074 411491 391881 433434 999650 1062281 646079 531720 331664 324816 381196 378848 405255 406251 414583 423888 478116 480616 861298 898266 38.75 70.8 1
08:40:29 2023-10-12 459917 455693 95344 94143 146647 149419 161808 160974 127508 126294 134603 135111 149386 149137 502761 540646 1462178 1442719 549689 576937 135140 119296 130202 129154 139278 136802 132552 132697 92290 94559 346433 302519 903955 885407 247158 242120 310269 310909 363822 355894 380715 383058 406002 411169 392158 433127 999503 1060107 643905 534728 332392 324816 382004 378812 401076 405328 414619 424526 478044 478049 860288 894314 38.75 70.8 1
08:40:30 2023-10-12 462761 456665 95506 94079 146602 149178 157542 158907 127562 125878 134509 134950 149317 148651 501623 541063 1461068 1440667 556892 576495 134461 119335 129832 132356 142285 136939 132669 132797 92166 94497 349727 304566 885828 882273 247063 242865 309838 309679 362760 354060 378646 381985 405431 411664 392158 432513 1002561 1056293 634216 535073 330980 324816 381734 378207 401076 406274 419286 423888 477635 478085 854629 895591 38.75 70.8 1
08:40:31 2023-10-12 460172 456216 95470 96117 146912 153055 158112 158685 127814 126057 131875 134808 147524 148373 501477 543985 1464410 1442634 556570 576901 134166 119627 129437 132459 138628 137252 131881 133072 91879 94629 344721 304566 877643 883120 244833 243239 308398 310646 364104 353776 378646 382521 406074 412887 389396 431863 1003984 1056293 640277 533557 330512 324727 379015 377603 401957 407461 419619 423287 476591 478455 852778 897264 38.75 70.8 1
08:40:32 2023-10-12 458939 453892 95793 95991 146610 150711 158456 160352 130126 125430 135099 134451 146839 147545 503154 544305 1461329 1440667 553527 577027 134132 119569 129472 132608 138418 137349 131914 133264 91912 94399 342665 302947 875664 885407 246983 242795 308292 310766 364253 355391 378574 382521 406074 412852 390775 431680 1004720 1055510 642366 533557 331450 327577 379015 377883 402311 407461 419619 421680 476591 478491 852741 896627 38.75 70.8 1
08:40:33 2023-10-12 461163 456284 95510 94143 146472 151170 160011 160680 127596 126085 134911 135811 147213 148755 503866 545459 1460019 1433269 553134 576937 134478 119369 130197 132390 142449 136905 132344 132797 92166 94530 346433 302843 880072 881577 245452 242900 310577 311381 362181 351898 378646 384009 406074 411307 387849 432820 1002561 1051681 650767 535073 330589 324708 379015 378885 403516 407140 417074 420712 477755 479906 857849 898539 38.75 70.8 1
08:40:34 2023-10-12 460959 454242 95478 94035 146955 153064 158070 160827 127596 126085 134638 135044 149420 148651 503903 541063 1452061 1430014 554510 580427 134411 119398 130160 129154 138819 137207 132460 132972 92256 94820 342121 302843 879809 888309 245623 243693 311335 311345 362216 353888 381756 384605 405966 410411 387885 432403 1002561 1052935 639289 531684 332392 323750 379015 381064 403480 406535 417663 422052 479387 479906 855915 898539 38.75 70.8 1
08:40:35 2023-10-12 462464 454339 95599 96150 146610 149285 158389 160680 127596 126259 135005 135128 146804 148475 503154 536754 1449959 1437560 560284 577149 134567 119369 129867 128828 142411 137055 132527 132902 92199 94629 345332 303519 883670 889568 246285 242865 309838 309967 363014 352223 382894 380808 406074 411664 390775 432439 1001141 1044162 643905 535073 331450 324273 380747 378885 399845 405398 419250 423287 482217 478158 855308 900556 38.75 70.8 1
08:40:36 2023-10-12 460715 456252 95599 94103 147114 149319 158422 158463 127562 125984 134874 134909 147643 148615 503683 537477 1457186 1440667 563711 580876 134839 119501 129832 132390 142216 136974 132576 133131 92166 94530 344721 304566 879242 888938 245590 243478 309369 310437 363849 353210 380860 381116 406074 412564 390739 433742 1001104 1042257 650059 531634 331215 325252 379015 378848 399213 407818 419583 422052 480857 478084 860288 901553 38.75 70.8 1
08:40:37 2023-10-12 457322 453928 95542 96146 146951 152994 158742 160680 129994 125878 134708 134637 149455 148305 503903 540265 1460292 1439643 561681 576053 134372 119569 129472 132390 142216 136974 132485 133214 92253 94918 346433 303451 878378 884036 246634 244294 310419 311203 366145 354889 380860 380844 406332 414288 389861 433668 999613 1042574 643905 530021 332392 327577 379015 378921 401076 409609 419250 421782 480482 477046 861511 899817 38.75 70.8 1
08:40:38 2023-10-12 455635 454601 95542 96159 147079 149419 158422 160905 127596 126085 134638 135077 149420 148753 503364 538674 1461329 1440667 557907 576495 134732 119369 130299 132356 142389 136810 132560 132764 92360 94399 343284 300175 889193 886796 247063 242900 307501 312619 363053 353888 381740 382521 406367 412069 387921 432067 995268 1044900 642366 532047 332167 324816 379015 381064 401076 408128 414511 422015 482217 477750 866380 898919 38.75 70.8 1
08:40:39 2023-10-12 458294 454410 95279 94075 146567 149386 157760 159130 127596 126327 134817 135591 146804 149098 502825 537909 1464447 1443672 559896 576924 135139 119190 130684 128879 139566 136538 132906 132332 92424 94399 346433 300587 896565 888309 246459 243104 308433 312289 363053 352117 382047 381681 405125 411491 390783 432403 995268 1047190 644097 533179 333811 324587 379015 381064 401076 407818 414547 423287 482217 477010 868917 898571 38.75 70.8 1
08:40:40 2023-10-12 458294 456401 95372 94071 146946 149319 161652 160974 127596 125878 134638 135077 149317 148737 502406 534723 1462178 1450991 560645 576937 134639 119452 130299 132390 142519 137294 132344 132764 92199 94497 342665 302629 882712 882860 246285 243478 308398 311635 362216 354343 382353 381378 406074 412359 389658 432471 997456 1050972 635163 531634 330625 324816 382274 378885 399880 407499 417074 422095 480857 475676 867625 899595 38.75 70.8 1
08:40:41 2023-10-12 458723 457362 95437 94071 146774 149478 158675 161250 127528 126125 134839 134909 149386 148686 502406 536299 1472805 1453058 560571 575476 134292 119369 130069 129207 142320 136939 132344 132797 92233 94432 345883 302415 878684 884473 245937 243648 308182 311306 362216 354841 380896 380808 405160 410446 392290 433742 998199 1050228 645443 531258 330625 323750 382274 378510 399845 407818 417074 424526 477972 478084 861945 898539 38.75 70.8 1
08:40:42 2023-10-12 457281 453924 95412 96159 146886 153029 158246 160792 127596 125878 134544 135044 149317 148755 501659 539469 1470575 1455033 559308 576495 134490 119170 130021 129154 138834 137148 132660 132697 92226 94593 342665 301372 879809 884152 246285 243543 307931 311162 362181 354308 378357 383260 405160 412649 390205 432206 996005 1048598 640277 530058 330625 324816 381734 377351 399880 408999 417037 423888 477263 475676 865766 898539 38.75 70.8 1
08:40:43 2023-10-12 455682 457577 95599 94039 146886 153136 161992 160827 127726 126071 134638 135044 149317 148790 503154 544305 1475630 1450991 554990 576495 134605 119369 130197 132356 142320 136715 132378 132764 92233 94399 345332 301987 882091 881648 244868 243683 309651 311818 361892 352223 378271 381949 406937 412649 391328 431215 996713 1053240 643905 530058 331126 324636 379015 377639 402311 409645 414655 422687 476822 478491 866380 894351 38.75 70.8 1
08:40:44 2023-10-12 456734 454247 95380 93939 146920 149182 158036 160897 127726 126091 135087 135249 147352 148858 503007 545772 1474724 1444700 553343 579231 134698 119418 130173 132390 142519 137148 132610 133389 92199 94399 346433 301560 886286 883579 247158 243478 307466 311890 361133 352223 378538 383165 406367 412359 391051 431215 999650 1057860 643905 531258 331359 323750 380890 378546 403888 409035 414619 423287 476591 479942 867032 897264 38.75 70.8 1
08:40:45 2023-10-12 458760 454374 95311 96193 146920 149216 161878 160939 127508 126467 134450 135077 149317 149033 502761 545845 1464290 1441692 551959 576053 134732 119170 130299 132321 142588 136715 132560 132581 92233 94399 343284 300610 892953 881940 245865 242154 308182 311925 362871 353246 380860 384315 405196 411491 391328 432219 999687 1060857 642366 535073 332131 324816 382006 378848 404156 407176 417733 423967 477828 480850 864579 894535 38.75 70.8 1
08:40:46 2023-10-12 461005 457253 95470 94167 146429 151453 157684 161087 127508 126327 134817 135178 147264 148891 503117 541027 1462178 1444694 551848 576626 134706 119170 130333 132407 138984 136917 132906 132548 92457 94432 345332 300806 884768 878981 245623 241951 308468 312934 363053 353246 380860 384315 406074 411491 391328 433434 999650 1060746 642955 531720 331628 324816 381734 378848 403229 405398 414547 423587 478080 479942 860043 897628 38.75 70.8 1
08:40:47 2023-10-12 459917 454278 95378 96183 146780 149656 161843 161044 127508 126294 134415 135111 149075 149033 502761 540301 1462178 1444694 553416 579605 135174 119233 130160 128934 139150 136836 132676 132697 92193 94591 342665 301987 887079 883187 244833 241951 311910 311238 363053 353210 378682 383165 406074 411097 391328 433471 999687 1054779 642366 531720 331395 324816 381734 378848 402311 405363 414583 423924 478080 479534 860043 894314 38.75 70.8 1
08:40:48 2023-10-12 459953 453247 95307 94071 146533 149182 161722 160897 127596 126294 134450 135077 149317 149033 502798 541099 1461105 1441692 556100 577009 134714 119170 130208 132356 142385 136810 132669 132764 92199 94432 345883 303703 879873 880550 246713 242900 310344 309967 361133 354308 378718 381985 405431 412359 389622 433127 1001851 1054765 643905 534765 332156 324816 382004 378848 401111 405103 417074 424600 478044 478120 857849 897545 38.75 70.8 1
08:40:49 2023-10-12 459953 454339 95376 94199 146636 149556 158389 158989 127562 126192 134780 134976 146977 148858 502579 542793 1462178 1441692 556718 577009 134496 119639 130056 132321 142449 136939 132311 132797 92253 94723 345332 304350 882377 882899 244662 242900 310091 309741 362216 354060 378646 382521 405752 410446 389978 432513 1002561 1054801 640467 534765 331450 324816 382274 378812 402240 405363 419286 421798 478008 478455 857812 897264 38.75 70.8 1
08:40:50 2023-10-12 459141 455947 95412 96155 146989 149150 158422 160715 129870 125911 134673 134823 149351 148305 502798 541207 1462178 1441692 555138 579605 133855 119569 129472 132608 142018 137423 131914 133231 91879 94629 345138 304566 873926 882899 244662 243216 308433 309931 363339 353812 378646 382557 405428 412275 392158 432206 1002561 1057076 642366 533286 330512 327346 381895 377955 404395 407641 420466 423777 477119 481468 855896 894203 38.75 70.8 1
08:40:51 2023-10-12 459796 455711 95672 96092 147364 153164 158827 158242 128094 125844 134885 134790 149524 147923 502579 544233 1461833 1439606 555101 576937 133788 119603 129606 129331 142147 137389 131881 133198 92069 94726 342665 304566 875368 884239 245039 242900 308398 309931 364396 353741 378574 382521 406074 412852 391881 432133 1003272 1054692 642366 533557 330980 327541 381159 378207 402240 407426 420213 423250 478514 478455 852741 898539 38.75 70.8 1
08:40:52 2023-10-12 458939 453220 95801 94035 147604 153173 158961 160575 130084 125637 134861 134477 149559 147753 503573 544784 1464529 1439552 554990 579641 134032 119764 129660 129331 138438 137461 132220 133164 92199 94529 345883 303409 873997 884949 246634 243239 308398 310620 364253 353175 378574 382825 406074 412852 391328 431215 1003984 1056256 643905 533557 330980 325707 379015 378207 404697 407747 420511 422015 477227 479127 853464 897264 38.75 70.8 1
08:40:53 2023-10-12 459328 453944 95566 96050 147293 150711 158961 160610 127862 125843 134817 134679 146804 147957 503154 545074 1461440 1434434 553097 575328 134339 119218 130048 128917 142610 137215 132311 132902 92102 94464 341577 302373 885559 883812 246634 242900 310528 310873 364360 354388 378538 383094 406074 412887 389876 431215 1002561 1053205 650767 533557 331450 325252 378425 378474 402842 407140 419547 421345 476891 480317 853279 899467 38.75 70.8 1
08:40:54 2023-10-12 460834 456284 95672 94015 147551 149017 158928 158242 127882 125917 135028 134748 149456 148271 503117 545074 1460290 1434434 553682 576973 134571 119535 130021 129154 142484 136905 132610 132764 92327 94529 345332 302843 882465 884473 247588 242900 308433 310909 364104 353888 378574 385436 406074 412887 387885 431215 1003984 1052460 652329 533557 332392 325743 379015 378474 403480 407486 418253 421010 476555 479162 851534 898185 38.75 70.8 1
08:40:55 2023-10-12 459989 454238 95637 94168 146920 149319 158389 160905 127508 125911 134638 135044 149317 148755 503117 544269 1455046 1431375 553564 576017 134571 119535 130264 132390 138955 136905 132344 132764 92263 94529 345883 302843 880449 884510 245417 242492 310491 310944 362216 353888 378646 383974 406074 410985 387813 432820 1003254 1054515 643905 536103 333100 326654 378568 378416 403941 406999 417813 420864 477900 479870 857849 898539 38.75 70.8 1
08:40:56 2023-10-12 459699 457577 95665 94168 146877 149491 158145 160939 127596 126038 134826 135044 149420 148755 503830 541099 1452947 1428250 552705 577009 134259 119535 130048 132390 142449 136939 132344 133214 92327 94497 345332 302843 878949 887052 245417 243017 308433 310909 362181 351898 380824 384243 404900 412649 387849 433127 1001814 1053205 642366 535073 332392 324465 379015 378921 403516 406535 417037 420712 480857 480616 857812 898539 38.75 70.8 1
08:40:57 2023-10-12 459615 454242 95542 96159 146533 151029 158456 160939 127774 126091 131598 135287 147040 148786 502971 540502 1451972 1431226 554633 580464 134673 119501 130264 132424 142610 137337 132610 133064 92293 94562 342424 302159 879255 888556 247508 242154 308433 310873 363014 353888 382010 384279 406074 410985 387849 435160 1002561 1051403 639289 535073 332156 325220 379015 381064 403480 406535 417958 421979 480171 479870 857167 899178 38.75 70.8 1
08:40:58 2023-10-12 461554 453884 95470 94071 146912 149182 158389 161052 127596 125878 134732 135044 149386 148616 502884 535851 1447966 1431375 556114 576296 134478 119418 130048 132356 142449 136905 132344 132764 92166 94464 346433 302843 880313 884181 246634 243693 309334 310873 362181 352187 383201 383130 406074 413230 391328 432525 1002561 1050228 642366 535252 332156 324238 381159 381064 402240 405363 419022 422993 483436 481772 857115 899780 38.75 70.8 1
08:40:59 2023-10-12 456116 456024 95599 94200 146774 149319 158389 161129 127596 125878 134603 135044 147694 148510 502725 537893 1447966 1433194 557653 576901 134259 119418 130162 132540 142449 136939 132344 132764 92327 94562 345883 303488 876544 888309 245004 242696 309369 310873 362724 352187 383201 382790 406074 411020 391328 432439 1001814 1047153 642366 531684 332156 326545 379015 381603 401040 406500 418917 423287 483022 477714 855272 898534 38.75 70.8 1
08:41:00 2023-10-12 461554 454343 95478 94236 147364 149046 158489 160905 127596 125844 134826 135044 149490 148651 502725 536754 1447966 1441478 562258 580427 134496 119579 130125 129242 138819 137461 132477 133097 92256 94854 342665 303950 877158 890452 246285 242900 310060 310985 363233 352187 383201 381913 406074 414396 391328 432439 1001104 1045675 640277 535073 331920 324500 379015 378921 402980 406535 419250 422987 482558 477010 855272 899595 38.75 70.8 1
08:41:01 2023-10-12 458814 455910 95367 94111 146778 152950 158456 160645 127596 125844 134802 134823 149455 148271 502725 534687 1460292 1439643 561875 577167 134133 119569 129832 132424 142251 137389 132311 133106 92166 94562 345332 304134 882025 888309 245764 243683 309334 310437 364104 352187 380860 380773 406074 412852 391051 433742 1001851 1042183 650059 531221 331450 325217 379015 378885 399809 408712 419583 422651 480857 477796 860288 899521 38.75 70.8 1
08:41:02 2023-10-12 456239 453216 95603 94111 147668 149319 159114 158650 127950 125951 135098 134909 149837 148131 502971 540085 1461218 1440667 561307 576937 134473 119696 130021 129242 142315 137355 132669 133198 92253 94854 346433 303703 875882 884181 246888 243718 307896 310873 363814 352152 380860 380506 406296 412852 390152 433742 999650 1042574 643905 530021 331450 325480 379015 378885 400442 409993 419583 422015 480857 475676 860288 898354 38.75 70.8 1
08:41:03 2023-10-12 455335 453924 95698 96117 147364 148943 158818 160792 127596 125878 134767 134917 149490 148547 503866 539433 1460292 1441692 556718 576495 134292 119369 130048 132448 139150 136939 132344 132764 92199 94497 345332 301987 883375 887052 246634 243239 309214 311890 363268 353888 381435 382521 407258 411342 387921 433779 998128 1045638 640277 528861 330589 327541 378763 378344 403822 409935 416856 421533 480712 480789 865195 899743 38.75 70.8 1
08:41:04 2023-10-12 455506 454566 95477 96188 146610 149355 158422 158907 127596 125878 134603 135026 146804 147992 501331 539325 1461329 1440667 558304 580427 134604 119452 130083 132407 142614 136995 132344 132902 92327 94562 345332 299599 882712 888309 246459 243112 306502 312583 362216 353888 381435 382521 409381 412649 387921 433779 997456 1045638 643905 530200 331592 324238 379015 378921 401957 409609 414353 421047 481536 478085 861982 898571 38.75 70.8 1
08:41:05 2023-10-12 455682 454601 95412 96225 146920 149079 158070 160939 127596 126085 134732 135077 149386 148790 502432 539726 1464529 1442634 559099 579641 134631 119281 130365 128977 139116 136768 132618 132731 92521 94366 344360 300175 887993 888309 246634 242900 307501 312839 364007 353888 382010 381949 406937 411491 387849 433779 996713 1046707 642366 531671 332634 324636 379015 378921 401076 408677 414511 421680 480567 477750 865115 898243 38.75 70.8 1
08:41:06 2023-10-12 458289 454233 95374 94039 146843 149316 158570 160974 127508 126294 134415 135485 149248 149033 502788 536228 1460292 1441692 559099 576901 134765 119102 130697 132069 139994 136681 132810 132299 92553 94366 345883 300672 891099 887052 246285 242865 308398 311890 363053 352152 382010 381949 406074 411166 387957 432063 995972 1045675 634216 532508 332131 324816 379015 378921 401040 407176 417066 422651 482217 477046 867032 901591 38.75 70.8 1
08:41:07 2023-10-12 458723 457577 95510 94111 146709 149826 157902 157000 127495 126778 134675 135793 146977 149625 501623 534687 1462368 1444703 559896 576937 134732 118937 130606 128934 139411 136457 132776 132548 92360 94399 345332 302145 889225 887052 246459 242900 309761 311854 362908 352152 382623 381949 406074 411491 390775 435445 995268 1047190 641048 533179 332400 324816 381159 381064 401076 407782 414511 423287 479759 477046 868301 897934 38.75 70.8 1
08:41:08 2023-10-12 458160 454242 95343 96254 146437 149623 159558 161009 127596 126052 134673 135077 149386 148755 501659 534687 1462178 1448928 561079 576973 134686 119418 130173 132356 142320 136939 132344 132797 92199 94432 345332 302843 892862 884291 246285 242900 309108 311381 363053 354308 382623 381378 406074 412493 389658 432408 996008 1051107 642366 532545 333100 324780 382778 380992 402680 407676 416856 424453 482108 478084 867069 896968 38.75 70.8 1
08:41:09 2023-10-12 458294 457312 95632 94107 146951 149249 158103 160974 127596 126173 131575 135925 149317 148651 502761 536263 1465365 1450991 561042 576495 134512 119569 130139 129242 142519 136939 132560 132797 92360 94530 342665 302629 879184 882860 246285 243273 308398 311381 362216 354343 382047 381378 408083 412649 390514 432471 999650 1050972 635731 532047 331090 324816 382128 378921 400442 407818 417037 422726 481536 477868 865079 899178 38.75 70.8 1
08:41:10 2023-10-12 458294 454410 95441 96188 147319 149149 158389 160939 127596 126125 131564 135215 147591 148753 502971 536946 1470501 1454018 561632 580464 134774 119418 130139 132424 142324 136939 132669 133248 92290 94529 345883 302843 884340 884510 246567 243439 308398 311381 362724 354343 381471 381378 405160 410985 390788 433779 998199 1050972 650767 531221 332392 323785 382274 378848 399845 408737 417663 422095 478044 475676 861909 898236 38.75 70.8 1
08:41:11 2023-10-12 456280 456289 95597 96254 146567 149274 158389 160939 127596 126085 135005 135170 146804 148475 501659 540301 1470407 1455033 559271 577068 134571 119569 130299 132407 139421 137237 132652 132910 92360 94595 345332 301658 879392 883187 246285 243683 307931 311600 362760 354308 378682 380844 406332 411307 390205 432513 998874 1051715 646982 530470 330625 324500 382274 378185 400477 409645 417663 424305 477719 480680 867662 899780 38.75 70.8 1
08:41:12 2023-10-12 456782 456280 95700 94199 147431 150234 159147 157033 130140 126327 134896 135519 149559 148996 501367 541099 1475625 1456105 559896 580647 134698 119603 130606 129331 139378 137580 132810 133465 92360 94629 345332 302629 882712 882899 244662 244552 308433 311925 363304 354343 378682 382521 408568 411664 390788 433127 999650 1053203 638762 531258 331664 324762 382274 378848 402311 410291 419250 424637 478080 479162 867032 898243 38.75 70.8 2
08:41:13 2023-10-12 458348 456661 96282 94447 148257 150896 160523 157986 130897 127619 131950 136728 150391 150219 505333 545201 1478248 1453962 557907 581649 135649 120303 133373 129954 141001 138706 133712 134137 92906 94990 345883 302843 884272 887052 246590 245188 312215 314526 365527 356480 381719 386355 410987 414980 394663 434864 1008157 1065858 643905 534278 333609 326850 384987 382106 408869 411585 421478 423466 481536 484255 874382 903792 38.75 70.8 2
08:41:14 2023-10-12 459975 457335 96483 94390 148602 151903 161164 159553 131203 128109 132366 139394 150494 150818 506620 548036 1484919 1452930 558304 583854 136316 122722 133628 131136 141491 139240 134369 134576 93300 95221 347018 303488 891312 886425 247352 245258 311033 315780 366627 357340 383237 387862 412542 414185 392892 432475 1008818 1068867 650059 534926 335750 329202 383366 380773 409499 412555 422185 425971 480469 486412 873659 903902 38.75 70.8 2
08:41:15 2023-10-12 459615 459157 96680 94518 148980 152392 161898 160438 128205 128721 133226 137655 149352 150815 507487 549509 1490488 1456068 559896 585600 136667 120973 130942 131778 142481 139812 134749 135160 93421 93367 347859 304492 907528 888309 248572 245980 311795 315816 367767 358669 385523 390165 413812 416327 394105 437456 1013191 1071395 657017 534801 337285 327821 385442 383094 408410 413492 423083 428228 483355 485623 876215 907799 38.75 70.8 2
08:41:16 2023-10-12 462397 460170 97342 95065 148210 153616 163598 161773 129133 132114 134674 140903 148928 154107 509188 550221 1498314 1469589 562636 589447 137845 123543 131619 133264 143867 143371 136686 137087 95438 93527 347323 305866 895787 891624 249763 247573 314571 316323 370024 360911 385196 389707 415088 421348 396826 437678 1019466 1076092 650059 537977 339439 331847 387849 386340 414750 418225 423453 431073 485400 489374 882536 915557 38.75 70.7 2
08:41:17 2023-10-12 464985 465136 97671 95359 150041 154678 165422 163615 130394 130545 135558 137566 149576 150733 511897 554862 1506117 1480995 567603 592970 140551 124024 133310 134927 145679 144491 138194 138215 95736 93813 350834 308050 900851 898447 250537 249143 315502 317761 371575 362048 387587 392007 416442 420030 399252 440429 1023849 1078912 653136 540795 341127 333830 392203 387898 411864 421011 428021 433746 487094 489253 881566 916870 38.75 70.7 2
08:41:18 2023-10-12 474167 471838 97842 96074 151317 157120 170383 169687 129035 132436 136672 139617 150434 152781 515827 550113 1500836 1479646 578135 595001 140815 123818 135064 135619 147689 142470 141696 141486 94620 94134 353548 309301 920477 911587 251138 249703 315983 318242 373962 365527 392025 394604 415016 419695 396682 442537 1023812 1077606 657752 543961 341612 332855 389871 391785 411792 418554 426177 433094 489677 487354 880285 920979 38.75 70.7 2
08:41:19 2023-10-12 469003 470996 97671 95129 151317 155713 170333 166424 128543 129173 136388 138655 150022 150868 513621 550221 1498314 1477836 576082 594929 137826 123543 134184 135525 147278 142436 141233 141486 95704 93749 349743 308924 912161 914478 250573 248374 314615 317796 373657 360911 387659 390218 415088 419142 391993 440076 1022397 1069811 661704 541215 340644 332855 388029 387934 409953 417887 423984 427925 487094 487098 881133 919283 38.75 70.6 2
08:41:20 2023-10-12 473653 473775 97175 94815 150698 155074 167456 165902 128011 128541 135772 138043 149509 150219 514878 549653 1491078 1477042 574817 594431 137246 122875 134184 134858 146834 144461 139000 140921 95505 93367 365926 306514 922775 915013 249341 247608 314172 318501 370024 360621 386389 390165 412216 414150 392158 435130 1016508 1069242 658579 542751 339199 329809 386830 387208 409354 412878 420882 423538 484825 483503 880030 912850 38.75 70.6 2
08:41:21 2023-10-12 477689 473604 95179 94107 151631 153616 163839 163925 129994 126927 133729 140443 150285 153287 512259 543636 1485294 1469589 574409 592970 134478 119452 131528 133377 144368 143711 137359 137832 93034 95056 350834 309229 910677 910497 246417 245188 310344 312839 364431 357626 384978 383130 406074 409977 387885 431215 1005892 1062140 650059 539655 334248 326654 386042 383224 402133 408892 414439 423777 477864 476200 871113 903866 38.75 70.5 2
08:41:22 2023-10-12 475564 471689 95114 95618 149469 152038 163508 161739 127244 125937 132979 139299 147694 148753 507679 544305 1474926 1467500 571856 585699 133453 118342 134625 132503 143469 143149 136544 136983 92521 94629 350834 308709 907891 909191 246983 243718 309542 310909 363304 355410 378682 380204 403650 409043 385455 426002 1002941 1055547 652329 535556 331920 323750 382814 378848 400409 407486 412040 420118 472302 472082 863167 899817 38.75 70.5 2
08:41:23 2023-10-12 472359 470992 94466 94735 146636 149182 161201 160096 125424 123755 135005 135111 146060 147273 503897 543565 1475625 1458214 564273 585508 131198 116352 133408 130579 141993 139504 134495 134643 91208 93780 350283 306406 906777 904824 245208 243693 305818 309848 360322 351506 374012 376434 400436 404539 378691 418044 995421 1048744 649204 532047 328464 320540 375578 374861 396367 403677 407719 414020 465277 468410 859405 888649 38.75 70.4 2
08:41:24 2023-10-12 469003 472504 96059 94370 145969 148668 160412 158573 124278 122878 134030 134408 145182 146283 504617 543600 1470575 1444703 559497 583585 129894 115786 130697 129650 141034 138590 133746 134158 90608 91860 353657 306301 908331 902031 243864 245392 303427 306694 357438 348689 371832 375377 395775 401388 375963 414412 989781 1047226 645689 531258 324487 318958 373035 372525 395737 401061 407264 411315 463855 466078 855896 883360 38.75 70.4 2
08:41:25 2023-10-12 471280 473181 95865 92166 145122 149452 159291 161374 123848 121680 133611 133603 144110 145804 503117 545845 1463215 1434461 555816 580382 132557 114748 130299 132229 139864 137615 133277 133264 90228 91448 346109 304566 906758 899725 243693 240966 301516 305436 354476 346036 369300 373692 395279 397741 372786 414750 985570 1048960 644517 531258 324739 317699 372657 369907 393061 396585 403850 408454 463114 463572 852252 877673 38.75 70.4 2
08:41:26 2023-10-12 473841 468566 94637 91050 143018 147720 160964 160205 122123 124110 129489 132329 142322 144226 495774 539417 1443790 1423095 550360 579157 131711 112980 128975 131316 142053 136011 131914 131902 89227 90251 349171 304350 907963 900648 240921 237455 299655 302764 351997 342344 366202 372036 387831 394544 369677 410075 980419 1037538 611484 531667 323172 314770 369301 366554 389831 392430 396434 402947 455898 459406 840940 873613 38.75 70.4 2
08:41:27 2023-10-12 476159 472250 92425 90573 142384 147209 157783 156922 121292 123629 128813 131470 141405 143358 495702 535997 1438474 1419052 551996 576366 131118 112438 128446 130941 141584 135566 130893 131046 88918 89906 346433 304566 897840 898447 239360 236529 300566 300226 350724 342884 366149 367615 385760 393338 368745 405470 977056 1030476 636705 530433 319530 313450 367522 363918 386205 389546 398980 404326 454086 454659 832550 871381 38.75 70.5 2
08:41:28 2023-10-12 471353 468343 91721 89537 141911 145171 156309 154841 119851 120423 127949 129675 140633 145033 496856 535204 1420269 1397185 548657 573006 127634 114750 126757 128190 138250 134708 129278 129718 87932 89300 344721 304640 892844 902566 237670 234828 297437 300005 347559 338002 363720 365545 381560 390133 362490 406119 970283 1013158 633580 526443 315762 311073 363727 364476 382228 385398 395802 396195 453663 448711 825060 867023 38.75 70.5 2
08:41:29 2023-10-12 474356 469371 91399 89218 140286 144701 155791 154309 119330 119722 127194 128721 139390 144377 494012 525739 1420306 1403498 553490 568032 126767 114374 125923 127733 137832 134142 132544 132799 87595 88877 344721 305506 886351 901287 236513 234605 296246 297897 346655 336392 359749 360929 381595 387403 360880 401251 962708 1006006 611484 520886 315173 310566 360772 360569 380969 387930 394352 396793 448112 448316 827999 865185 38.75 70.5 2
08:41:30 2023-10-12 467560 467509 90949 88796 139582 143731 155005 153144 119330 119216 126740 131661 138946 141670 493589 531372 1420269 1399177 549005 567622 126437 113843 125889 126475 137832 133201 132355 132376 87196 88263 345332 301097 897761 899725 236680 233487 294236 297789 342983 334596 359424 360857 378495 385218 363030 400647 959310 1006358 637608 521291 315516 306327 360988 359698 378401 385209 390467 394574 445600 445050 830115 861502 38.75 70.5 2
08:41:31 2023-10-12 468859 466963 89992 88238 142259 143571 153233 152652 121346 118461 125491 127938 141095 141103 489550 527290 1415099 1393215 544233 567224 124781 113167 124908 125991 136416 132065 129610 131804 86087 87653 346866 303703 891317 892989 234851 231662 293099 292963 342983 333870 355634 358365 377306 384427 356271 395627 957160 1008859 637211 519563 312619 308524 356056 354219 376412 381229 387542 390632 440638 441850 811749 851218 38.75 70.6 2
08:41:32 2023-10-12 469885 461969 89914 87418 142199 141815 154385 151224 121312 117281 125337 130413 140872 139562 486760 528918 1401866 1378561 540699 565622 124476 111036 124549 125784 135842 131429 129126 129417 85965 87529 346866 300769 889152 894890 234851 232053 292637 292927 341946 332895 357260 355856 374137 381273 354242 394570 952388 994011 637608 521291 311906 306357 355023 355036 372136 378358 385187 391955 441629 440786 811712 852768 38.75 70.7 2
08:41:33 2023-10-12 468766 466298 89105 87088 138405 141324 151660 150773 118380 117133 123482 130380 140052 139430 486652 521492 1401866 1389147 546594 562253 123660 110058 123033 124719 135050 134424 128438 128851 85710 86856 342970 300915 883202 893359 231581 231458 290371 291176 338682 331816 350436 353193 373314 376642 353675 387551 943901 996590 622057 515170 310414 303853 354752 351844 371508 378916 383192 386178 433726 437827 817300 846069 38.75 70.7 2
08:41:34 2023-10-12 466179 464881 88832 86506 138371 144189 151241 150257 118226 116436 123179 127499 139790 138517 485895 527326 1401594 1380906 534742 559018 123627 109687 123760 124242 134765 134428 128376 128097 85566 86352 346866 297212 893789 889568 232769 229254 288946 290573 335737 329315 349943 354406 368510 376047 351974 387249 946019 991647 628892 518169 306496 303726 355468 351519 372875 376788 384204 387610 436073 436007 805845 845948 38.75 70.7 2
08:41:35 2023-10-12 470700 464818 88496 86297 138021 140237 151039 149475 117709 116015 122895 126816 137182 138082 487316 527664 1392646 1370629 536646 559054 122615 109174 122441 123867 134044 133876 127619 127940 87157 86076 342970 299890 900712 890452 231648 229218 288129 294965 336515 325519 350508 353906 370020 376268 349747 387551 941899 988229 627688 517365 306748 301232 351974 351880 369776 374676 380815 385108 435356 434212 805956 843293 38.75 70.7 2
08:41:36 2023-10-12 467845 464528 87819 85768 136757 143446 148849 148486 116700 115823 125448 126661 135869 137836 485593 516463 1392646 1379925 542270 557266 121980 108514 125290 123089 133499 133329 126779 127185 86870 85331 342970 299183 882287 888309 229069 228508 285637 288775 335786 327582 347327 351627 369615 372233 347394 386470 936958 996157 640149 516633 306208 299846 350455 347550 369956 372083 378487 383023 431650 431574 806880 839179 38.75 70.8 2
08:41:37 2023-10-12 470106 463514 87477 85493 136376 143011 148744 149896 116506 115405 125239 126090 135728 137376 485323 521492 1387360 1367301 534634 558083 120430 108182 124699 123056 132581 133144 126085 127151 86564 85215 342970 299957 870393 884861 229104 227411 285401 287927 333956 324857 347865 350782 365594 371854 344930 386581 937540 978581 634506 516083 303811 299846 347786 348563 365460 369850 376224 378542 432635 429872 797771 842073 38.75 70.8 2
08:41:38 2023-10-12 465506 462784 86713 85223 135691 139911 149879 148541 116006 114640 124925 124937 135018 136079 481990 521492 1392609 1371640 531914 556506 120348 107536 124613 122217 132631 130319 125883 126112 86682 84804 342970 298299 902894 884783 229698 226182 281958 286866 331951 323907 345234 346469 362247 369911 346855 380715 930049 982042 631259 510520 302152 297667 346390 343251 363818 368712 375060 377261 424274 427957 793273 833724 38.75 70.9 2
08:41:39 2023-10-12 467841 464930 86617 85184 135602 139117 152293 148231 115995 114103 124682 124646 134511 135682 482671 521090 1369968 1343546 534778 556506 123294 107281 124722 122184 131935 130165 125257 125745 86160 84668 339159 297500 881100 889568 226911 224890 283508 284751 331484 322662 342699 344908 364462 368721 342852 381000 925652 970063 627688 511758 304732 296722 346610 346760 363791 367799 373966 378290 428886 424910 802271 834836 38.75 70.9 2
08:41:40 2023-10-12 465286 462095 86353 85133 134719 139077 150411 148231 115317 113848 124439 124236 134466 135512 480522 516463 1386375 1362374 530133 553225 122987 106634 124007 120815 131944 129429 125051 125244 86093 84646 342970 296818 879503 880405 226717 224890 280350 285223 329448 321946 342627 346527 360049 366782 342925 377257 929011 975816 631281 509872 302152 297775 342997 344806 362693 368006 372983 377355 425238 425384 793309 832541 38.75 70.9 2
08:41:41 2023-10-12 463682 463216 86026 86608 134221 138215 151133 147819 114902 113307 121892 123455 133168 134890 477782 518208 1372184 1353109 531644 550041 122510 106243 123525 120650 130291 129180 124573 125038 85573 84425 347831 298972 881424 880483 227115 223469 280350 281421 328915 320426 341616 345954 360790 366215 338552 377983 925053 965069 624514 509653 300338 293908 342961 342830 360979 367971 371533 373388 423293 422810 793309 829481 38.75 70.9 2
08:41:42 2023-10-12 474251 464743 85867 86447 133775 137729 148524 146929 114711 112703 121668 123357 133168 134137 477710 514094 1368868 1354145 534940 549932 122442 105918 123525 120484 130291 128718 124368 124627 85573 86124 339419 296519 878729 881504 225837 223469 279259 281689 326935 320415 337890 342902 358974 364420 338695 377387 921122 971543 624514 510629 299310 292157 342997 340761 360979 365763 371787 373980 419852 422810 785970 824060 38.75 71.0 2
08:41:43 2023-10-12 459917 463827 85701 86145 133315 137278 147767 146622 114109 112398 121042 122919 132669 133540 476930 516898 1374206 1346786 525531 548700 122120 105175 120991 123059 129929 127869 123755 124156 84138 84358 335727 296186 881361 880478 225837 222984 279892 281821 324956 317787 339684 341517 358295 364675 336551 373411 919720 963826 614830 504679 297771 291339 338766 341517 357442 361402 367296 369528 421474 419044 786319 824644 38.75 71.0 2
08:41:44 2023-10-12 470175 462778 85646 86015 132872 137019 147561 145909 114141 112268 120805 122516 132271 132654 476894 514094 1361009 1340944 530888 546665 121714 105143 120956 123059 129395 127658 123637 123743 83848 85683 339831 295136 875580 880918 225202 223140 277929 280832 324956 315061 337890 339660 357756 361375 337094 369596 911780 968753 624514 503437 297626 290524 339934 338423 358522 363689 366922 369384 417509 420778 791930 820776 38.75 71.0 2
08:41:45 2023-10-12 468726 463395 85686 85978 132631 136795 146808 145909 114049 112475 120530 122484 131446 132620 476223 516746 1363935 1339405 525494 546629 119648 105006 120461 122991 132664 127658 123010 123625 83617 85591 339831 296607 869464 880483 224569 222671 278944 279761 324934 315843 336365 340211 354543 361375 334494 372252 911817 954772 630069 501550 295675 291339 338327 338162 356047 361402 365033 368309 418238 417536 793273 823295 38.75 71.0 2
08:41:46 2023-10-12 471571 462778 87218 85647 132043 136090 146536 144965 113542 114926 120200 121999 131380 132070 474813 508020 1344798 1337501 531841 546665 119234 104288 120114 122821 132285 127413 122541 122998 83387 85467 347543 296672 869714 882986 222435 222203 277734 279367 324582 315843 337253 337652 354295 359593 333658 371469 910513 957438 614992 502505 295747 289713 341141 337167 355192 360791 365033 367166 414364 418221 790804 815446 38.75 71.0 2
08:41:47 2023-10-12 459652 462773 87091 85799 132034 136090 145823 144931 113322 114904 119764 121715 131347 132012 477114 513986 1356485 1339405 527399 548552 119035 103932 119713 122429 132124 126783 122508 122932 83215 85284 343738 296519 874148 875508 223167 221581 277929 278083 323586 315843 333722 337688 353431 357792 331856 369560 911915 946579 621606 506694 294046 288904 336292 335516 353956 359175 366140 366028 415056 412432 782386 817291 38.75 71.0 2
08:41:48 2023-10-12 467188 460174 86942 85127 131186 134915 145857 143926 113167 114256 119647 120380 131133 134796 476776 514166 1345755 1322688 524414 546580 118604 103576 119313 122158 131998 126539 122074 122496 82725 85101 343738 297029 872480 882858 222726 219991 276387 277939 321973 313854 335228 336489 355648 359629 331283 367162 902701 949810 610230 501295 294917 288852 336347 334508 351965 359620 364212 366579 414984 413530 786319 813716 38.75 71.0 2
08:41:49 2023-10-12 459652 460174 86718 85068 130520 135135 145282 143926 112760 114415 119097 120675 130340 134984 476439 514094 1363014 1335563 519686 545350 118522 103402 119313 122040 131872 125948 122074 122061 82725 84861 339831 294865 875838 872918 222470 219789 274158 278118 320299 313520 333342 334040 350210 356442 331821 366854 906687 953388 618381 502688 293841 293399 333767 333969 353956 357138 360429 366270 414732 414697 776999 816365 38.75 71.1 2
08:41:50 2023-10-12 471174 460174 86414 84944 133469 134542 144343 143693 112136 114256 118501 120430 129227 134855 474348 509879 1348704 1328215 522483 543870 117351 103576 118267 122157 129237 126525 120821 122397 82348 85021 344307 298025 861777 875457 220860 218917 273321 275673 323172 311078 332396 334508 351002 356359 329640 366059 902026 937565 611818 498542 292186 288039 333767 333852 351965 355902 359994 362663 411245 411428 779472 813471 38.75 71.1 2
08:41:51 2023-10-12 458932 460170 86410 84737 133443 134441 144577 143031 112169 114143 118419 119972 129105 134468 475392 508046 1344798 1335600 528488 544124 117586 103188 118682 121601 129451 125707 120986 121168 82367 84795 340439 295346 875424 875480 219605 219070 272868 275500 319131 311586 329524 334005 351231 353657 328502 365747 903569 953706 618381 503683 292182 286705 335836 332391 351857 356172 360429 363175 407548 412007 770304 811700 38.75 71.1 2
08:41:52 2023-10-12 463705 462519 86403 82936 133746 134221 144407 143626 112136 114030 118385 119761 128984 134433 474384 510202 1331208 1318929 527399 541063 117424 105627 118484 121567 129271 125673 120903 121135 82221 84646 344307 296186 867072 880483 219605 217746 273321 274394 319388 310171 329595 333888 351497 354188 325822 365674 897204 944310 618381 498542 292182 285294 335569 332841 349845 356350 358081 363761 406906 408017 778920 806966 38.75 71.1 2
08:41:53 2023-10-12 461286 460170 86221 82822 133119 133474 144109 142041 111766 113736 118106 122417 128701 131393 472899 509483 1337032 1318665 522783 540919 117195 105205 118286 119039 128912 124933 120572 120427 82188 84194 343880 292990 874392 879928 218711 217467 273411 275357 318026 308191 330415 331422 349201 352456 328623 360330 894586 946615 618381 495630 292291 284911 332576 330992 349564 352553 355896 362373 409386 409426 774870 805714 38.75 71.1 2
08:41:54 2023-10-12 465323 459917 86095 82822 133189 133566 143609 142501 111216 113849 117712 119354 131921 133954 472863 510274 1337032 1315147 517379 540955 116886 105351 117729 119039 128912 125053 120309 120510 81864 84316 344307 294718 875410 874807 218711 216663 270758 272946 316658 307259 329559 331834 347018 352632 325716 360618 894623 941347 606660 495376 291357 284951 330996 331798 347741 353648 357504 360551 410654 408849 781430 808705 38.75 71.1 2
08:41:55 2023-10-12 465131 460179 85860 82485 132612 133005 143342 142041 111076 113545 117482 122315 131761 131119 471493 503588 1332520 1317055 522600 539325 116190 103027 117459 118967 128247 124885 120131 120427 81565 82734 335489 295309 860992 876187 217458 216965 269077 272043 316658 306296 330406 329546 346460 349059 324771 360546 894623 937601 618381 495376 288901 283613 330531 328268 349599 352271 355953 359321 406043 407087 777073 804802 38.75 71.1 2
08:41:56 2023-10-12 464183 459854 85554 82481 132477 133335 143050 142377 110775 113578 117253 122417 131641 131393 471457 509483 1337327 1317055 519259 540085 115804 105137 117155 119039 127674 124813 122910 120427 81319 82734 335489 295346 859648 873086 217563 215956 269488 272043 316947 306082 329116 331565 344606 350455 324933 362033 893621 934046 611931 494732 288653 283869 330526 329617 345996 351392 354657 359177 408303 405975 778731 805946 38.75 71.1 2
08:41:57 2023-10-12 461226 460143 85864 82369 132535 133122 142824 141528 110904 113511 117543 122163 131458 131119 471457 505189 1346546 1324369 518153 537738 116384 104890 117465 118609 128097 124198 123149 123341 81430 82507 338324 293329 882174 869999 218976 215621 270152 272494 315942 306331 328651 329795 343347 349896 330631 358235 895556 942276 621878 497487 288554 282855 327707 329262 346381 349364 356729 357700 405094 404002 766737 804574 38.75 71.1 2
08:41:58 2023-10-12 465090 460098 85425 82096 132015 132166 142614 141093 110624 113241 116862 121927 131351 130583 468733 507201 1333464 1307783 516684 539060 115804 104677 116845 118098 127674 123893 122910 119927 81142 82247 335489 293676 879043 873086 216852 214735 270687 273242 315834 306181 328897 328622 345541 349756 323180 359982 892309 935517 618600 496562 288870 280139 329000 327772 346356 350446 354229 356804 401107 403695 774408 800136 38.75 71.2 2
08:41:59 2023-10-12 458939 459778 85366 81899 131832 132075 142187 140929 110624 113129 116829 122011 131135 130502 468733 509521 1329287 1313243 519628 537738 115579 104499 117007 117820 127552 123656 122842 122897 81054 82247 344307 293676 875298 871232 217896 214070 269043 270352 314168 306536 324744 327808 343021 347254 321653 357731 891978 928624 616164 495666 286992 281528 327707 327546 342952 350166 355377 357661 402909 402526 767203 804092 38.75 71.2 2
08:42:00 2023-10-12 459798 458005 85246 81722 132077 131015 142360 139657 110551 110925 116473 121573 131033 130160 468697 507913 1321698 1301283 519759 537288 115070 104465 116423 117786 127043 123457 120991 123170 80859 82083 339344 294472 865611 876187 216823 213487 270116 270748 314610 306383 324744 325765 343607 348782 320762 356084 885366 931552 620239 493646 286481 280531 328007 324839 343546 349085 351632 357408 398720 403128 773269 797197 38.75 71.2 2
08:42:01 2023-10-12 459979 459418 85092 81577 129426 131314 141321 140250 110432 113095 116473 121573 130852 130251 468467 505189 1330938 1309409 519259 537702 115037 104465 116456 117590 127043 123024 122399 122829 80906 82022 335489 295420 863052 868769 216823 213590 269393 269986 314168 306397 324107 328564 340969 348483 319934 357193 889710 928885 605469 494675 284977 281373 327696 328063 345623 348146 350108 356427 403120 402029 773550 799916 38.75 71.2 2
08:42:02 2023-10-12 472122 459135 85092 81396 129422 134236 142001 143181 110551 110618 116086 121102 130670 129355 470608 504864 1328215 1311519 519554 538164 115744 104123 116745 117112 127294 122517 123012 122319 80735 81732 340439 291194 874682 876187 216518 213191 268123 270748 311246 305499 324528 324260 341515 346971 320905 355314 881572 941347 616552 496078 287106 278370 325963 324839 342952 346175 351740 355533 397498 401290 756694 795433 38.75 71.2 2
08:42:03 2023-10-12 461226 458055 83499 81285 129246 134327 141967 143112 113170 110618 116052 121304 130569 129355 468661 508046 1317017 1300223 519723 538274 114780 104076 116036 117199 126416 122517 122196 122421 80317 81764 334605 293676 862375 875161 216213 217111 268601 269796 312264 304642 324081 327637 344883 345090 319685 357620 884922 932835 611931 491520 284591 279078 327269 324839 342960 346210 349406 355533 401538 402490 768016 795469 38.75 71.2 2
08:42:04 2023-10-12 459953 459418 83236 81299 128853 131015 140521 139823 113102 110848 115666 121337 130264 129390 467965 505080 1324432 1305888 515952 537893 114209 104110 115503 117233 125932 122686 120153 122455 80252 81732 335489 294509 860433 869999 216061 217076 267151 269227 313214 302969 322705 325502 341053 346971 319674 355528 884505 927573 607094 489478 285240 278335 324969 324487 342228 347938 349442 356361 398423 398237 765650 795556 38.75 71.2 2
08:42:05 2023-10-12 458723 459414 83143 81109 128632 134102 140521 139251 113102 110465 115553 121035 127950 128927 466577 504792 1327369 1307783 512852 537513 114478 102272 115922 116615 126140 122198 120153 122065 80252 81387 335489 291690 869037 866967 216106 214228 265807 270121 310162 303039 322418 324803 340287 347280 318861 351569 883183 931552 613684 495968 284673 277878 324969 324839 340367 348636 349442 351501 397463 397644 762252 796687 38.75 71.2 2
08:42:06 2023-10-12 458797 459423 82919 81117 128568 134067 140026 143042 113035 110618 115282 121035 130203 129231 467199 500548 1320555 1313169 521948 536682 114478 103831 115809 116615 126106 122231 120236 122285 80220 81476 336656 293260 862203 869999 215151 217228 266206 269155 310268 301870 320646 327600 339952 344819 319639 351605 884469 933841 613684 492470 284673 278953 324019 324839 342952 345884 352074 353308 400898 399207 758507 797820 38.75 71.2 2
08:42:07 2023-10-12 463673 458705 82853 80688 128182 133776 139800 142540 112957 110244 114871 120767 127862 128756 465885 500196 1318887 1300358 516244 537750 114425 102130 115483 116448 125764 122234 119952 120453 80091 81137 344307 291804 865965 873086 215000 213029 264507 269155 310020 300146 322073 323889 338641 343473 316973 350786 880505 933877 603869 492460 284673 278177 324933 323326 340954 345606 349406 351501 396398 396426 755182 792664 38.75 71.2 2
08:42:08 2023-10-12 460895 457048 82825 80684 128059 134140 143464 142523 112968 110244 115070 118622 127773 128467 465850 504261 1309667 1293795 519628 536303 113987 103587 115265 116435 125484 125160 119620 120057 79882 81155 335489 293532 858026 873086 214326 212730 266206 267057 309329 301999 320646 324646 340981 341656 315982 353630 883834 927589 607094 491061 284270 278729 324440 322178 342843 343634 348769 351393 396813 396391 756135 792065 38.75 71.2 2
08:42:09 2023-10-12 463973 458705 82445 80644 127848 133683 143394 142639 112812 110134 115149 118647 127590 128529 469522 504972 1319942 1294715 513269 535742 114078 101673 115199 116128 125484 125038 119620 119974 80026 81025 335489 292809 862726 869999 214377 212482 265169 267245 308358 301198 321844 322907 337834 343784 315030 351460 877906 920851 613684 490935 283066 277360 324488 322346 338579 345884 348843 350898 395840 396461 765070 790943 38.75 71.2 2
08:42:10 2023-10-12 462596 459059 82528 80619 127514 133648 143138 142601 112778 110211 114357 118454 127352 128432 467946 503516 1318887 1295634 512126 535095 113421 101460 114402 115968 124985 125003 119454 119641 79654 80975 331720 292605 868696 868769 213954 211803 264296 266773 309767 299201 320019 323745 336711 342612 318337 351033 880072 922930 612046 486580 283868 276546 322846 322871 338306 345329 348349 350332 393672 394039 763223 788594 38.75 71.2 2
08:42:11 2023-10-12 458939 458732 82329 80647 127338 133521 143324 142440 112700 110211 114423 118454 127352 128343 467946 502772 1318887 1300358 514380 532049 113421 101460 114270 116048 125072 125073 119289 119890 79536 80979 336220 294509 858705 865665 213654 211768 264102 265386 308394 299518 318193 323925 336581 341691 315920 350894 877942 915784 606086 488280 282866 277786 321119 322644 338318 343268 347856 351429 395176 395288 759986 791884 38.75 71.2 2
08:42:12 2023-10-12 458151 458700 82325 80363 127338 133300 142990 142074 112622 109872 114311 118290 127142 128214 467284 505152 1324422 1298510 509056 532013 113765 101319 114862 115583 125311 121872 119449 119471 79853 80753 340439 290939 871314 866967 213811 210860 263557 266470 308665 302051 318604 322381 336850 340633 315115 352547 879186 917762 603869 491050 281471 277643 321155 320883 338282 342469 345261 350332 396993 394732 763949 788667 38.75 71.2 2
08:42:13 2023-10-12 458481 458372 82244 80280 127094 132861 142995 142036 112589 109763 114101 118127 126757 127885 467284 505116 1324307 1298473 509993 532013 113453 101146 114402 115550 125278 124673 119289 119310 79513 80551 331720 290637 875889 865017 214140 210741 262891 266612 305573 300133 320213 321702 336310 341691 315403 349026 880505 921120 602256 493167 281471 276546 321808 322823 338033 344527 346655 350878 396533 395180 762610 791921 38.75 71.2 2
08:42:14 2023-10-12 459589 457375 82297 80205 127060 133104 142821 141940 112555 109687 113969 117930 126723 127585 466623 502772 1324648 1301939 510859 531761 113356 101045 114167 115450 124938 124935 119153 119339 79526 80422 335489 290232 876462 863455 213184 211267 262053 266203 306753 300347 320221 320669 334583 341417 315920 346856 875353 923729 610407 492049 279887 276087 321119 319652 334732 343259 347364 347140 394584 394455 758911 790720 38.75 71.2 2
08:42:15 2023-10-12 459915 459387 81973 80367 126433 133358 142419 142512 112333 109906 113812 118372 126481 128008 467284 499822 1318887 1305851 512669 531977 113200 101016 113853 115074 124694 124517 118925 119276 79341 80408 331720 292018 860578 863723 212247 211401 262053 266385 305538 298297 319535 321929 333485 342388 315631 349337 878088 920937 608768 492288 279743 275909 320680 319699 336106 343083 345749 346861 394620 394142 763343 790794 38.75 71.2 2
08:42:16 2023-10-12 459653 458382 81977 80055 126466 132757 140696 139505 112865 109569 114101 117600 126346 127238 466110 500476 1326402 1300298 510933 531869 112728 100833 113853 114975 124751 124518 118775 118878 79255 80266 332484 290525 866271 863899 212282 210376 261036 264979 305813 299573 319309 320172 333753 340668 315403 348815 875198 919782 608768 492086 279815 275664 319888 318874 336248 342230 344701 348783 394307 392377 761981 786291 38.75 71.2 2
08:42:17 2023-10-12 458810 457335 81711 79961 126466 130537 142453 141442 112400 109468 113734 117619 126447 127130 465268 503552 1322637 1294714 509631 532843 112574 100697 113697 114975 124627 124275 118809 118878 79287 80266 335489 290232 863678 864438 212701 210543 263382 265546 306712 299319 318938 319770 334653 340493 313787 348705 874698 917078 600644 490971 279779 275380 320676 318874 335706 341682 342618 348750 394128 392377 758874 785142 38.75 71.2 2
08:42:18 2023-10-12 458814 457371 81973 79965 126466 130368 142453 141477 112400 109468 113734 117538 126360 127164 466623 505080 1318887 1291006 508907 531530 112948 100627 113775 114975 124627 124068 118693 118680 79061 80015 331720 290318 872390 863723 212282 209065 261253 264203 306065 297602 318815 319464 333753 339070 312063 353196 872809 910258 607497 486652 279349 275242 319144 318392 337730 339674 342305 347140 393405 391816 763456 789559 38.75 71.2 2
08:42:19 2023-10-12 465360 458341 81707 79769 126428 130277 142143 138958 112367 109468 113635 117343 126239 127130 466293 505080 1318887 1292910 508465 531120 112541 100455 113619 114810 124460 122338 118538 118525 79245 80083 335489 290606 868628 866967 211477 208710 261148 264133 305205 297567 317661 320134 336329 338022 311957 348815 875088 912004 612046 489631 278920 275435 318662 317911 334732 341380 342618 347175 391023 390586 755321 785194 38.75 71.2 2
08:42:20 2023-10-12 459300 457344 81720 79773 126207 130096 142419 139045 112753 109468 113680 117276 126065 126920 466293 505080 1313874 1292910 510282 531941 112509 100422 113697 114784 124099 124068 118461 118482 78975 79983 335489 291121 864299 863723 210921 208378 262018 263324 305800 297602 315766 318722 332751 337551 311554 348559 875088 912004 608303 486208 279097 275151 319507 320317 336777 339500 342197 349489 389134 389862 754029 783896 38.75 71.2 2
08:42:21 2023-10-12 457322 457411 81683 79682 126012 130096 142121 138765 112289 109284 113614 117195 126065 126920 465232 504792 1318137 1293711 509631 531386 112411 100321 113697 114731 124289 122167 118326 118087 79029 79951 332645 290915 865708 866931 211181 208309 260819 263289 304740 299464 315622 319630 332484 339034 311519 347135 873848 912004 605481 487588 278065 274401 317185 316987 334194 339062 340515 348783 389276 389968 753497 784080 38.75 71.2 2
08:42:22 2023-10-12 456962 458475 81623 79620 126046 129735 139878 138769 112333 109435 116472 116953 125824 126710 465232 504333 1309667 1289238 510716 531530 112220 100422 113385 114593 123842 123826 118134 118121 78782 79896 331720 291857 869395 864511 210591 208378 263487 262519 304990 296702 315694 318697 333929 338855 312472 348742 871191 910570 600644 484651 279635 272968 319092 318215 333938 338589 342618 347760 389798 389755 756430 783451 38.75 71.2 2
08:42:23 2023-10-12 463705 457379 81538 79492 125568 130104 139878 138785 110853 109233 113705 117061 125656 126609 465049 501921 1307583 1281594 509631 530373 111760 100352 113220 114744 123985 123878 117869 118155 78782 79864 332484 292346 858891 865665 210591 208378 260024 262484 305205 296841 318371 316951 336858 339034 310575 346091 866273 913941 613827 486898 278065 272657 319281 314938 334697 338284 340479 347514 387573 389968 746952 782932 38.75 71.3 2
08:42:24 2023-10-12 459979 456661 81623 79420 126016 129644 142221 138361 112367 108882 113614 116531 125857 126082 465268 503588 1300447 1276258 509849 531711 111683 100112 113077 114515 123606 123740 117903 118391 78750 79810 331720 291981 858242 870669 210675 208100 261865 262344 305097 297570 315586 317648 333713 338416 310904 348139 868764 915748 610407 484088 278633 272827 317185 317539 334697 338549 342618 347198 387835 390003 745056 783524 38.75 71.2 2
08:42:25 2023-10-12 470703 458238 81552 79396 125670 129631 139913 138241 112476 108965 113639 116886 125444 126293 464866 496103 1305068 1285468 512090 528775 111607 100078 113077 114213 123064 123792 117707 118087 78472 79669 331720 291121 858864 868769 209571 208378 260286 262082 304990 294954 315766 315995 331452 337846 311256 342627 868837 921120 607334 489514 276946 272241 317185 315825 333190 343384 341510 345653 391205 387613 746114 784080 38.75 71.3 2
08:42:26 2023-10-12 456280 457339 81394 79260 125631 129306 141953 137961 112333 108915 116310 116531 125497 125910 465268 497566 1302114 1287369 514014 529555 111990 99736 113098 114049 124018 121554 117864 117817 78686 79682 332645 290155 870594 868796 209431 208205 261348 262047 302430 297180 315658 316249 333893 336923 311483 345613 871374 920469 610202 488516 277602 272883 315956 316438 333938 337517 342341 345093 387538 388841 750868 783487 38.75 71.3 2
08:42:27 2023-10-12 458760 459162 81143 79492 125560 129735 139139 138345 112111 109317 116159 116953 125031 126744 464866 496139 1308738 1298510 515036 530337 111531 100078 115900 114180 123064 123620 117673 118006 78472 79669 335489 291084 862748 863899 208882 208378 260430 261682 304726 295577 314220 317057 332089 336794 311773 342627 870068 910560 600442 486652 276926 272410 318830 318024 333631 340696 340371 344461 389715 387507 757659 783303 38.75 71.3 2
08:42:28 2023-10-12 458024 458875 81251 79362 125361 129520 139139 138249 112111 109099 116090 116531 125031 126259 465232 503231 1306816 1289951 511988 530976 111607 99978 113044 114082 123473 121827 117538 117837 78440 79637 331720 292845 861202 863177 209431 207660 259989 265526 303423 296309 313933 319448 332557 337065 310104 344638 866309 911735 607334 484833 278492 270548 315240 315960 332675 337543 340240 345129 387469 388841 755321 781421 38.75 71.3 2
08:42:29 2023-10-12 462866 458732 81074 79311 125155 129554 139038 138564 111957 109099 116044 116919 125031 126501 464210 501737 1303996 1281786 509993 528775 113994 100182 115567 114213 122763 123792 117200 118087 78037 79669 336656 292736 854650 863899 208882 207371 260430 260660 304990 295276 313742 316951 331534 336817 309604 344312 867110 909301 607130 487552 276185 270373 319318 315825 333360 337543 339487 344606 388015 389386 752165 779426 38.75 71.3 2
08:42:30 2023-10-12 460246 458471 81269 79090 125602 128878 139932 137770 112453 108681 113507 116265 125276 125809 464392 501921 1296703 1277946 513542 529519 111454 99736 115797 113958 122998 121554 117457 117823 78238 79420 328908 292059 858628 869999 208882 206438 259231 260449 303351 296504 313742 315008 337844 334502 309166 345125 865697 910560 607130 484454 277177 270926 315275 315825 333703 337092 341582 342523 388015 387683 744725 780605 38.75 71.3 2
08:42:31 2023-10-12 461554 459553 81139 79284 125151 129092 138926 137509 112034 108882 116010 116337 124998 125876 464538 495296 1294816 1283612 514963 528811 111240 99838 115567 114069 122847 123380 117086 117694 78068 79388 335489 291931 851348 866967 210021 208135 260071 261698 302888 294818 314554 317648 332378 335874 310651 341785 867110 919746 612162 486616 276363 272266 318605 315825 333938 338074 339451 342559 390674 387948 742544 782377 38.75 71.3 2
08:42:32 2023-10-12 457121 458516 81088 79080 125400 129099 139659 137720 112186 108898 113555 116331 124931 125843 463773 496103 1305997 1292910 514635 528739 111325 99703 112957 114016 122965 121319 117248 117512 78238 79356 335489 291121 858134 865738 207836 207013 260028 260813 303053 296107 311769 315704 332054 333964 310033 342447 868764 915235 603852 487588 275411 270478 315956 314973 331453 337529 339929 342138 388015 385849 753222 780568 38.75 71.3 2
08:42:33 2023-10-12 459337 458346 80990 79116 124706 129170 138366 137857 112044 108848 115940 116111 124726 125809 463046 496139 1309630 1289238 507354 531226 111281 99499 115693 113425 122833 121281 117289 117587 78313 79260 335489 290547 858351 861918 208527 207416 258827 263215 301441 295204 313414 315861 329515 336782 308989 341616 866273 909284 603852 490016 277072 270513 315956 315825 332999 338787 339435 342271 388015 384971 749076 778838 38.75 71.3 2
08:42:34 2023-10-12 457609 458023 81157 79148 125084 129057 138955 137475 112044 108848 115987 116271 124931 125843 463409 502065 1307736 1285440 507464 528703 111390 99362 115728 113392 122965 120982 117248 117235 78037 79324 331720 290282 865642 863287 208196 205693 260028 261734 300948 295240 312682 315861 331050 334970 307229 344529 864940 905176 603869 483318 275411 273036 315775 315645 332423 336879 341123 342379 384900 387948 751097 778790 38.75 71.3 2
08:42:35 2023-10-12 462555 459856 80927 79004 125085 128840 138362 137406 112011 108665 115906 116111 124731 125722 462392 499072 1302247 1277699 507324 530584 111293 99570 115670 113704 122833 121181 116999 117296 78111 79324 340439 291048 862748 865593 210794 206231 259663 261734 301476 294340 314626 315272 331229 335006 307193 342555 864654 909999 608768 483318 275375 269689 315956 314901 333938 335972 340566 342523 385314 385275 739580 778169 38.75 71.3 2
08:42:36 2023-10-12 460632 459121 80898 78865 124677 128810 138328 137216 112011 108918 115906 116045 124640 125601 463773 499687 1289182 1276184 513615 528703 111099 99533 115349 113794 122529 120982 116744 117269 77889 79270 340439 292638 853052 868769 207512 206334 260028 260998 301899 294098 312718 315861 331731 332681 309351 342230 865660 917181 603852 484235 276185 270734 315920 314876 332279 336985 340168 340864 387433 386424 747496 780940 38.75 71.3 2
08:42:37 2023-10-12 456857 457339 80894 78953 125088 128507 138362 136942 110337 108614 113365 115879 124712 125327 462973 499614 1300432 1283423 513269 530657 111454 99159 115797 113249 122866 120607 117424 116778 78175 79044 340439 288523 874288 866894 207547 206334 258934 261734 301085 294340 312718 315151 331551 333427 307694 341448 865588 910488 603852 485864 274568 270926 314588 315380 333468 334445 338392 341380 386816 386312 747210 777149 38.75 71.3 2
08:42:38 2023-10-12 456024 458377 80755 78869 124669 128631 138543 137182 111856 108848 115676 116078 124521 125635 463445 496067 1300447 1291072 513579 527924 113870 99329 115417 113360 122697 120982 116858 117121 77878 79076 328908 291048 859476 864477 208985 206162 258720 261590 302738 293678 310682 315861 329836 332786 308089 340237 867074 912004 603852 487243 274341 270734 315920 315825 329880 337056 338356 340385 387109 386677 751932 777872 38.75 71.3 2
08:42:39 2023-10-12 456671 458054 80995 78990 124610 128583 138155 137140 110167 108714 115940 115912 124488 125428 463445 502065 1305997 1285440 508546 530282 111164 99159 112849 113294 122561 120577 116858 116845 77741 79044 340439 290191 864405 862065 207333 205019 259480 261365 301298 294340 311515 315639 329480 333695 306301 342555 865881 902619 603852 481844 274568 269655 314588 315602 330665 336007 337337 341344 383281 384130 749202 776609 38.75 71.3 2
08:42:40 2023-10-12 458901 458006 80502 78865 124472 128631 138032 137363 111779 108848 115676 115998 124145 125635 462392 499433 1300447 1279965 509269 528739 113858 99470 115234 113392 122196 121112 116624 117425 77583 79260 340439 293602 848164 861991 209280 205876 258792 260301 302323 293373 310824 315861 328751 333718 308751 341100 862170 905446 603852 484468 277072 269783 315956 314901 329916 336785 338714 341380 385657 386200 747210 777064 38.75 71.3 2
08:42:41 2023-10-12 460124 460136 80834 78783 124673 127994 138328 136718 110261 108698 115722 115375 124521 125428 462102 502839 1291227 1272501 512126 528703 113892 99193 115268 113282 122127 120948 116469 116845 77477 78990 340439 291739 856687 868154 207189 205053 258934 260814 300526 293238 311769 314937 331551 331893 306944 341412 862207 912004 589598 482599 274989 268612 315031 313944 330951 333990 338392 340349 384503 385240 743927 774917 38.75 71.3 2
08:42:42 2023-10-12 459881 458444 80755 78841 124549 128295 138269 136957 111856 108698 115641 115408 124316 125394 462429 494599 1296672 1279656 513814 530209 111145 99230 115417 113327 122028 120810 116530 117101 77794 79044 340439 291981 862000 865593 208985 206265 257420 260998 301441 292035 311805 315272 329782 332926 307399 338294 862207 915711 603852 488280 273694 268016 315920 312955 331453 334997 338954 340349 386492 385769 738462 777149 38.75 71.3 2
08:42:43 2023-10-12 458814 458879 80502 78587 124673 127986 138162 136544 111890 108332 115676 115342 124316 124981 462392 498630 1292946 1278073 510265 529158 111143 98751 115303 112744 122529 120459 116744 116457 77635 78797 340439 288211 868891 866241 206291 205088 258571 261550 300447 292516 311805 313393 329729 332681 309224 342514 864433 913831 603238 484651 275310 270338 313966 313288 331812 334423 337301 340349 385079 384650 746432 778095 38.75 71.3 2
08:42:44 2023-10-12 459975 458382 80506 78587 124267 128317 137840 136718 110033 108831 116044 115846 124388 125327 459647 495959 1307857 1285365 506920 528830 113858 98718 115154 112984 122430 120691 116336 116812 77477 78905 340439 288527 867599 859627 206257 205839 257163 260998 300872 292516 311261 314679 327001 333964 311755 339043 864654 905446 602214 487588 274726 268834 314145 313431 330683 336242 336969 342127 385044 384650 746114 776512 38.75 71.3 2
08:42:45 2023-10-12 456857 458377 80806 78694 124259 128350 138177 136544 111779 108365 115641 115342 124145 125015 462392 502065 1300447 1279965 507464 529907 113769 98718 115268 112513 122127 120459 116469 116490 77477 78797 340439 290191 862079 862635 208985 206327 258720 260562 300411 293266 310682 314535 328343 332252 308642 341749 862023 901271 594194 480413 273729 270698 313489 313908 329631 334962 338714 340349 381922 386241 747541 774399 38.75 71.3 2
08:42:46 2023-10-12 462761 458156 80626 78523 124398 127858 137703 136407 112065 108531 115745 115243 124512 124895 459755 499072 1296672 1268777 506028 529158 113746 98718 115497 113074 121697 120459 116355 116490 77372 78797 330938 290847 856345 865629 207810 204382 258173 259863 299580 291787 311042 312077 329515 331963 306906 340416 861523 906719 604876 481844 272893 267982 314588 312991 331955 332953 338975 340313 382171 385769 737990 776269 38.75 71.3 2
08:42:47 2023-10-12 460895 459157 80466 78591 124148 127994 137710 136544 111856 108647 115607 115375 124079 125015 462392 495296 1283778 1274313 513142 529158 113667 98685 114891 112667 121682 120672 116269 117034 77477 78949 334740 292382 858699 866967 207517 205235 257995 259247 299615 291118 310789 313723 327954 332918 309479 338258 860256 914588 600442 485952 275896 269024 314809 312041 329951 333955 338236 338227 385693 385769 740067 777064 38.75 71.3 2
08:42:48 2023-10-12 457182 457200 80474 78621 124263 127749 137823 136882 110337 108564 115607 115276 124112 124603 459791 495923 1294899 1279965 512545 529158 113667 98685 114925 112192 121200 120174 116082 116457 77319 78765 330938 290601 863230 863723 207663 204700 257379 260264 297769 292642 309812 314229 329515 330667 312011 338294 864041 912004 608154 485520 274726 269783 312206 313944 329684 332953 339435 338298 384467 384650 747210 777064 38.75 71.3 2
08:42:49 2023-10-12 459468 458377 80328 78694 123822 127994 137130 136896 111525 108882 115217 115998 123332 125722 459755 494180 1304139 1287160 510859 529085 113791 98586 115222 112602 121697 120253 116302 116323 77425 78765 330938 290079 857702 860844 207810 205053 256552 260009 300447 290564 309883 315272 327714 331430 306617 337748 863158 906533 598427 487243 273950 269783 313192 312727 327928 335032 336731 338298 385386 383464 749769 774860 38.75 71.3 2
08:42:50 2023-10-12 458294 458439 80438 78369 124059 127926 137389 136509 111779 108590 115366 115309 123908 124775 459719 499072 1303996 1279019 505236 528784 113824 98652 115040 112038 121697 120140 116275 116263 77372 78680 331720 288486 863177 860844 206291 206182 256588 260264 297734 291379 309847 313467 326982 332681 305683 342514 865237 901397 610202 481735 273950 270734 312063 312521 328778 333955 337208 342968 380994 383159 745598 772408 38.75 71.3 2
08:42:51 2023-10-12 459913 458382 80296 78373 123826 127960 137130 136708 110033 108797 115652 115653 123776 124948 459611 499287 1294862 1274058 506883 529158 113408 99064 114811 112192 120957 120268 115949 116423 77267 78712 330938 290939 846495 862065 207663 203782 256947 260000 299615 289752 309812 313980 325753 331661 306690 338294 856515 900266 600644 483318 273950 268835 315031 311715 327963 334727 335709 339322 382171 384386 741676 773140 38.75 71.3 2
08:42:52 2023-10-12 458428 457375 80434 78310 124264 127504 137389 135619 111813 108224 115366 115084 123908 124160 459755 499072 1291227 1265014 506027 529158 113633 98652 114811 112038 121040 120106 116049 116263 77214 78626 330938 290642 855639 864401 208693 205893 257095 259140 298567 291379 311154 311644 327583 331788 305791 339962 860330 905446 610202 480449 274338 269034 313049 311024 330916 331919 336916 339799 383306 383214 736907 772578 38.75 71.3 2
08:42:53 2023-10-12 471854 458412 80373 78310 123793 127613 137625 136339 109957 108456 115595 115177 123332 124570 461314 492337 1289201 1274313 510244 529158 111157 98652 115130 112789 120791 120022 115696 116343 77162 78734 330938 291327 851648 863723 207517 204735 255518 258662 300447 289752 309847 312077 326737 330437 306906 338411 859014 912004 598427 486208 273756 268422 314145 310553 328920 332685 336731 338263 383875 382890 737990 774860 38.75 71.3 2
08:42:54 2023-10-12 458907 458475 80383 78424 123888 127504 137389 135935 111779 108299 115446 114959 123875 124160 459791 496175 1291227 1274313 510082 528410 113667 98451 114846 111885 121483 119665 116269 116190 77477 78531 331720 287864 862971 866967 207517 205893 256376 260049 296798 290564 309847 311814 327495 332683 306150 337748 860913 909356 610202 483062 273563 268016 312206 311024 329987 331954 337721 338227 382136 382014 740591 774860 38.75 71.3 2
08:42:55 2023-10-12 459218 457875 80154 78341 123080 128070 136682 136305 109729 108665 115148 115342 123299 124981 459719 493688 1298603 1281749 507317 528082 113442 98517 114732 111885 120874 119739 115856 116069 77162 78274 330938 288486 856669 859627 206934 206208 255729 258662 297491 290361 308909 313503 324057 330898 306690 339130 860913 902888 598427 486208 273177 269024 312242 311497 327433 334458 333713 340681 383353 382014 747210 773725 38.75 71.3 2
08:42:56 2023-10-12 457508 457375 80272 78274 123826 127416 137130 135935 111669 108332 115217 115117 123332 124570 459719 499072 1304139 1279525 505382 529048 113767 98520 115028 111961 121168 119768 116109 116130 77267 78456 327220 288559 863273 860844 207517 207715 256947 258591 298023 290740 310919 311934 326016 329907 305075 338805 858407 897618 602214 477638 273950 269214 311041 312006 327892 332418 335709 337752 378689 382890 746680 770987 38.75 71.3 2
08:42:57 2023-10-12 470023 458081 80190 78310 123852 127687 137079 135930 111515 108332 115057 115084 123332 124570 459719 497566 1291227 1266975 504484 527628 113442 98484 114697 111885 120625 119704 115696 115956 77004 78456 330938 290637 855030 862065 207663 207821 255800 258627 299709 288873 309847 312006 325000 330933 305003 343558 853989 900230 594194 481540 273563 268458 313668 309325 327963 332953 333388 338298 380425 382318 737990 771489 38.75 71.3 2
08:42:58 2023-10-12 459543 457758 80438 77971 124059 126865 137471 135479 110033 108099 115687 114887 123894 123419 459611 501810 1285616 1264692 508546 528784 113374 98451 114584 111731 120791 119783 115663 116036 77057 78274 330938 290879 856904 865629 207079 207679 256552 258193 299709 290198 314251 310153 327001 329642 305039 338294 855873 902888 599031 477674 273950 268458 312242 311024 329186 330658 337244 337990 378689 383195 735826 772555 38.75 71.3 2
08:42:59 2023-10-12 460241 457371 80158 78140 123113 127117 137008 135704 111482 108299 115023 114893 123299 124060 459755 493102 1281098 1270693 512090 529158 113251 98584 114584 111885 120625 119905 115550 116069 77004 78519 330938 291945 855487 865629 206173 205315 256057 257330 300557 289647 311298 311899 325875 330817 308375 338984 857854 909320 602214 482976 273950 267633 312686 310882 327627 331954 336695 338619 384538 383321 737990 774274 38.75 71.3 2
08:43:00 2023-10-12 456708 457088 80337 78109 123789 126982 137096 135568 110134 108199 115400 114953 123299 123538 459755 496103 1291072 1275877 510356 528410 113588 98283 114811 111579 120874 119339 115856 115684 77057 78274 330938 289742 862270 863077 206497 207821 255764 257831 298072 291591 314251 310842 328641 328656 305755 338651 860680 909257 602214 482635 273177 268835 310281 311743 327928 330924 337244 339135 380994 381746 742837 773725 38.75 71.3 2
08:43:01 2023-10-12 458889 458055 80099 78140 123109 127504 136771 136041 111482 108332 114988 115117 123266 124570 459719 493102 1291227 1282699 511446 528410 113364 98348 114584 111808 120625 119499 115816 116030 77162 78607 330938 290082 858195 861418 206462 205137 255195 258231 299709 289752 309542 313062 324737 328664 306617 338265 857157 903995 598936 484833 273104 268126 311295 310771 325428 332685 335673 337334 382171 381176 747210 772592 38.75 71.3 2
08:43:02 2023-10-12 456959 457839 80250 78026 123080 127117 136905 135729 109957 108232 115148 114893 123299 124093 459683 501346 1292946 1273406 506745 528410 113364 98148 114584 111579 120625 119339 115663 115651 76920 78243 330512 288523 857053 860844 206497 204023 255800 257795 298023 290670 309980 310775 325000 328919 304575 339054 856515 897356 599031 477602 273177 268458 310779 311060 325989 330959 333713 343696 377596 380821 743781 769132 38.75 71.3 2
08:43:03 2023-10-12 458255 458055 79899 78140 123047 127151 136573 135738 111448 108365 115023 115117 123299 124603 459683 496175 1292028 1275877 507243 528902 113362 98553 112607 111885 120460 119768 115418 116096 76910 78638 327220 292565 849120 859627 206173 205171 255304 256571 300132 289347 309542 312077 324635 328954 305039 338651 854628 897618 600575 481649 273563 266625 311987 310517 325919 332488 333352 343769 379857 382890 742275 770295 38.75 71.3 2
08:43:04 2023-10-12 460471 456977 80158 77700 123618 126664 137182 135147 111669 107860 115102 114355 123332 123301 462371 498336 1282007 1261420 507584 527664 113504 98215 114390 111579 120460 119305 115471 115684 76858 78243 330938 290637 858283 863760 206497 204166 256150 257002 298023 288873 310199 309648 326016 328392 304111 343728 853386 902888 603852 477602 273177 267445 311041 309577 327928 329633 336731 339135 380733 381176 733670 769781 38.75 71.3 2
08:43:05 2023-10-12 461226 458117 79935 78231 123080 126995 136569 135674 109695 108431 113244 114966 123134 123993 459539 492612 1280039 1268621 513232 528228 113150 98283 114356 111655 123427 119373 115464 115936 76816 78243 328908 291981 849552 865092 205484 207569 254979 256787 298023 288636 309980 311270 324510 329426 306474 337419 855460 906756 602214 482599 273177 266812 311295 309577 325989 332674 333749 337625 381030 381211 737467 772008 38.75 71.3 2
08:43:06 2023-10-12 461369 458480 79935 78002 123076 126995 136599 135478 111482 108116 114988 114545 123266 123789 459719 493138 1287532 1268851 507390 527628 113061 98115 114356 111579 120345 119305 114962 115684 76878 78243 330938 288523 852865 863113 206354 204704 253917 258125 300076 287914 311298 310446 324894 331050 304860 337200 857854 901511 600575 485864 270874 267669 311957 308967 327397 330393 333676 338619 380692 378658 736023 772008 38.75 71.3 2
08:43:07 2023-10-12 458650 458417 80263 78077 123014 126982 136730 135585 109653 108199 113259 114986 123200 123941 459719 492373 1289396 1281675 511810 527591 113139 98215 114356 111731 120625 119339 114995 115651 76878 78211 334740 290191 857545 860844 205484 207424 254553 257037 298023 288873 306825 312041 324022 329658 305540 336631 857157 903896 600575 483354 272406 267445 310352 310553 326726 330959 333676 337625 380994 379737 746114 773259 38.75 71.3 2
08:43:08 2023-10-12 458687 458041 79907 77949 123010 126698 136565 135541 111482 108116 114908 114703 123266 123571 459647 495814 1298603 1274313 503734 526847 113139 98388 114356 111426 120377 119100 115656 115837 77004 78329 330938 288378 859693 857052 206352 204739 253987 258221 298023 288873 308888 310153 322753 329941 305797 336998 857084 899345 600575 484797 270657 267526 310317 309144 325954 331456 331588 343940 379556 378645 737903 769168 38.75 71.3 2
08:43:09 2023-10-12 459543 460531 80025 77971 123010 126962 136497 135653 109813 108348 113244 114861 123200 124060 459683 496067 1291147 1270693 506634 527591 113150 98250 114322 111579 120427 119305 114896 115651 76816 78211 330938 292845 850417 859627 206062 204166 254874 255390 298023 289898 308524 311497 323726 328392 304039 337621 855938 897282 600575 477674 273370 265736 310317 310047 324641 330924 333333 338619 378654 382014 741676 768007 38.75 71.3 2
08:43:10 2023-10-12 468676 459530 79871 77824 123010 127045 136346 135534 111415 108116 114919 114782 123148 123656 459860 498630 1289182 1266498 505307 527300 113362 98151 112685 111579 120460 119134 115385 115790 76994 78116 332484 290155 857053 862065 206497 204310 254949 256931 297315 287796 311078 309073 326790 331515 302654 338651 854854 898959 603852 477602 272406 266812 310246 307887 327662 330358 333063 339338 378677 380003 732526 767427 38.75 71.3 2
08:43:11 2023-10-12 462390 457344 80089 77998 123014 126840 136390 135228 111602 108116 114954 114513 123115 123604 459611 491229 1282007 1266975 511008 526031 112882 98283 114129 111426 123376 119305 114896 115651 76753 78180 332484 292259 846563 863899 205484 207715 253950 256177 297879 293404 308633 309829 323987 329889 304753 333613 855460 906683 603833 484038 270874 265993 311224 308173 325919 330393 333604 337625 380994 380003 735554 770295 38.75 71.3 2
08:43:12 2023-10-12 460246 457339 79980 78002 123043 126778 136458 135109 109889 108099 113086 114696 123134 123504 459539 495537 1288396 1271335 508796 526979 113307 97915 114322 111329 120460 119071 115703 115690 76941 78148 332484 287293 860705 865738 205918 203953 253950 257760 296868 287831 310419 308892 324022 327646 304039 337346 854592 905446 600575 481468 270838 268233 309776 308138 326904 329633 333640 336711 378654 377706 736348 769676 38.75 71.3 2
08:43:13 2023-10-12 458907 454220 79589 78030 122139 127294 135944 135789 109560 108482 114691 115084 122862 124060 458928 494016 1295697 1274313 502948 526031 112994 97915 114288 111329 120460 119071 114929 115425 76763 78180 334309 288504 855200 857125 205918 204023 253313 256967 297077 288400 308960 311211 322043 329378 302654 337352 854592 896938 600575 483318 270874 267222 309767 310295 325393 330393 331516 339098 378689 378862 737127 769855 38.75 71.3 2
08:43:14 2023-10-12 457503 459525 79961 77936 122948 126860 136322 135326 109729 108165 112929 114729 123134 123538 459647 499036 1291227 1274020 507464 525995 113184 97947 114401 111361 120625 118872 114929 115425 76795 78180 330938 288599 860605 859627 205128 203452 254944 256571 296868 288873 308198 310082 323728 329889 303151 338651 855460 893772 600575 479482 272214 266812 308407 309794 324903 329898 332775 337589 378735 379968 740298 767818 38.75 71.3 2
08:43:15 2023-10-12 461286 458054 79780 77914 122578 126840 136201 135458 111415 108299 114726 114861 122862 123875 458928 496067 1287495 1268814 505916 526031 112892 98115 114095 111426 123307 119431 114731 115996 76784 78521 330938 291785 843823 859576 205342 204095 254022 255284 297915 288544 308524 310806 322043 330121 304746 337346 853469 896304 600575 480413 272189 265408 310970 308173 324924 330889 332558 337625 377561 380269 739656 766885 38.75 71.3 2
08:43:16 2023-10-12 460899 457200 80033 78004 122973 126631 136428 135109 109737 108165 113190 114513 122829 123438 459647 496139 1277359 1265014 511535 527628 112994 97980 114208 111394 123410 118872 114896 115425 76805 78180 330938 291189 854884 864945 205484 203594 254909 255425 297915 287962 309324 310326 324964 328202 303826 337346 854248 904165 600575 477566 272406 265958 309811 308138 325393 328911 335637 336563 378089 380536 738073 769676 38.75 71.3 2
08:43:17 2023-10-12 462353 458444 79843 77794 122804 126664 136296 135113 111448 108083 114760 114513 123031 123386 459611 490195 1284740 1270120 509366 525777 113171 98151 112372 111426 120362 118935 115385 115518 76878 78116 327220 288148 853483 864511 205484 203988 252468 257543 297505 292995 310199 310514 324951 329658 303115 336559 855460 902888 600575 484760 270004 266812 310281 307637 325954 329404 333297 337076 379002 376581 733399 769132 38.75 71.3 2
08:43:18 2023-10-12 468161 457983 79919 77967 122078 126840 135929 135382 109351 108482 114532 114893 122426 124027 458964 491610 1291227 1279965 508759 526031 112960 97947 114253 111329 123341 118790 114929 115458 76773 78148 330938 288486 856129 858411 205125 204166 253348 256571 296408 287927 309056 310806 324494 329658 303826 333613 854628 902619 597298 483354 270874 266367 309307 308173 324708 330889 331552 336563 378724 377706 743891 768650 38.75 71.3 2
08:43:19 2023-10-12 458160 458023 79843 77669 122607 126631 136210 135280 109813 108099 113086 114696 123068 123519 459467 499287 1298584 1272242 503944 525849 113116 97915 114356 111200 123444 118790 115431 115326 76805 78042 327220 288523 860221 861991 205484 202990 254127 256683 295503 288943 306789 309612 322978 329658 302194 338411 855460 893772 598427 479073 270874 266812 308121 309542 324903 329633 333099 337350 377864 381616 744148 767818 38.75 71.3 2
08:43:20 2023-10-12 461554 459259 79756 77571 122442 126281 136167 134702 111338 107934 114646 114290 122712 123168 458928 498982 1285653 1257729 502592 527182 112960 97947 114095 111255 123444 118872 114863 114917 76679 77936 330938 288523 854520 861454 205484 203025 253383 255425 298489 288500 309980 308173 322043 330121 301241 336595 851722 892497 602055 477566 270874 265993 309307 306957 325954 328876 331552 338140 378468 378534 729346 767596 38.75 71.3 2
08:43:21 2023-10-12 460053 457084 79819 77771 122915 126529 136488 135008 109729 108165 112850 114381 123049 123353 459611 496103 1276406 1264655 509020 526031 112960 97947 114016 111265 120232 118872 114896 114950 76742 78042 330938 291084 854668 864511 204837 203025 253917 255355 298699 293022 306789 309108 324475 327478 302923 336595 853002 902888 598427 477194 272214 265143 309307 307887 324903 328612 333676 335505 378677 378905 736879 767427 38.75 71.3 2
08:43:22 2023-10-12 458814 457335 79871 77539 122981 126213 136201 134702 111448 107934 114919 114323 122862 123068 458928 495681 1283778 1266975 508907 525995 113262 97747 114356 114032 120312 118442 115405 114851 76795 77873 330938 288221 862769 864511 205160 203594 253348 256177 295655 288137 306392 307922 323952 328734 302654 335573 856674 904165 600442 480449 270874 267222 309406 310295 328382 330701 333352 336381 378966 377565 737621 770003 38.75 71.3 2
08:43:23 2023-10-12 457176 458520 79779 77665 122541 126778 135850 134702 111415 108397 112894 114480 122796 123353 459611 492337 1289312 1276221 510356 525969 112960 97915 114095 111265 123376 118790 114863 114917 76742 78010 330938 288486 855315 859627 204479 203311 253137 255425 297859 293013 306644 310118 322043 328472 303186 333577 856674 900266 598427 482976 270874 265958 308407 308208 324924 329898 332594 333293 378724 377706 745203 768007 38.75 71.3 2
08:43:24 2023-10-12 466498 458019 79923 77633 122428 126247 135944 134702 111448 108116 114646 114290 122829 123268 458964 496067 1294816 1275877 504587 525777 113383 97849 112372 111200 120280 118654 115305 114818 76878 77979 330938 288378 860316 859019 205918 202743 253527 256177 296242 287962 308329 309144 324843 330085 300784 337621 855460 894066 594194 479754 270611 266589 307905 308138 324379 328911 332054 337662 377296 377407 738462 767257 38.75 71.3 2
08:43:25 2023-10-12 463487 458341 79752 77508 122143 126247 135828 135092 111338 108116 114566 114401 122712 123201 458282 496139 1283778 1261383 503734 526067 112770 97780 114016 111135 123204 118756 114863 114917 76679 77873 330938 288523 855925 860844 204840 203025 253348 255390 296659 287990 309542 308279 327634 329658 301241 335573 849879 894738 598936 477372 270838 265550 309811 306244 324938 328911 332350 337589 378699 377671 731449 765641 38.75 71.3 2
08:43:26 2023-10-12 460632 459521 79835 77193 122981 125972 136501 134305 109923 107883 112973 114093 123068 122866 459143 498873 1278221 1259258 507354 525849 113104 97747 112232 113998 123170 118674 115272 115452 76711 77904 330938 290196 855589 864401 204840 202848 253737 255176 296242 287704 306789 307707 323987 327972 301312 336595 852257 899594 600575 478734 270874 265143 308407 307637 326532 329649 333604 336289 377864 378534 730968 767818 38.75 71.3 2
08:43:27 2023-10-12 461554 457375 79589 77525 122457 126213 135965 134761 111415 107934 114532 114133 122829 122984 458964 494251 1282007 1265014 507118 523036 112926 97646 113937 113998 123170 118509 114863 114884 76742 77904 330938 287531 869187 863899 204622 203025 252151 256571 296242 288802 309033 310063 322753 328238 301947 333613 854248 901287 598322 482562 269138 265993 308407 306279 325428 328384 331588 336052 379002 375391 731449 769271 38.75 71.3 2
08:43:28 2023-10-12 455988 458192 79910 77531 122742 126112 136266 134664 109729 108132 112771 114381 122932 123083 458928 493868 1283815 1275877 511446 525623 112736 97780 112060 114032 120217 118509 114896 114917 76638 77904 330938 290816 860036 862065 204479 203025 252607 255390 296027 288435 305386 308208 323013 327213 302654 333577 855460 902888 597298 480449 270838 265550 307190 309108 324924 328384 333333 333618 379002 377108 740357 768007 38.75 71.3 2
08:43:29 2023-10-12 457380 457375 79585 77434 122143 126247 135918 134803 111372 108116 114646 114323 122744 123116 458928 498336 1291227 1269213 501563 523036 112960 97613 114095 113930 123136 118278 114863 114884 76711 77661 330938 288450 874352 860574 204801 202211 253348 255425 294224 293062 306464 308244 323750 328202 300784 337107 854854 892130 599031 477423 270838 265993 309515 310295 326726 330969 332037 335907 376286 377565 742195 765456 38.75 71.3 2
08:43:30 2023-10-12 461111 458520 79738 77539 122045 126247 135645 134824 111262 108281 114498 114480 122459 123268 458928 496103 1287346 1266975 505594 526067 112659 97847 111749 113942 123102 118872 114449 114950 76553 78042 330512 291908 851643 859627 204658 203025 252607 254393 297495 292639 306465 310991 323581 328734 301277 335780 850517 893433 600575 477674 270874 263891 309550 307207 324924 329404 330549 336289 378735 378934 737990 767818 38.75 71.3 2
08:43:31 2023-10-12 462866 457339 79643 77340 122106 126213 135820 134744 111295 107934 114532 114290 122459 123277 458282 498982 1282007 1260714 505022 528103 111207 97749 112025 111212 123204 118572 114731 114785 76679 77947 330938 290241 856187 863723 204479 202448 253882 254962 296242 292810 306717 307242 323013 327424 303452 336321 851758 898736 600575 478395 270874 264331 308372 307207 323926 329186 333333 335725 377900 378234 731595 767818 38.75 71.3 2
08:43:32 2023-10-12 461401 458875 79666 77340 122012 126213 135850 134466 109653 107826 114498 114100 122459 123035 458964 495296 1282007 1265014 507390 523000 112926 97613 113903 113807 123170 118476 114863 114851 76627 77661 331720 287414 857583 863899 204192 203025 252186 256683 295374 292433 308561 307207 322078 327972 301277 333577 853039 901576 598936 480377 269138 265993 307905 306244 324938 329649 331552 335541 379002 377085 732636 767818 38.75 71.3 2
08:43:33 2023-10-12 456015 457344 79585 77392 122110 126213 135756 134482 111372 108099 112894 114316 122697 123168 461388 492576 1281896 1270544 511082 522855 112947 97747 112060 113841 123136 118476 114673 115260 76657 77820 330938 288604 854731 861454 204015 203025 252572 254784 296034 293404 305495 307958 322720 326263 301947 333505 855460 900266 597298 480182 270230 265143 306511 308138 324924 329880 331767 333546 379002 376511 737648 766921 38.75 71.3 2
08:43:34 2023-10-12 457285 458055 79589 77371 121942 126247 135535 134356 111262 108116 114532 114100 122459 123035 458282 496869 1291227 1266975 500782 523036 112926 97313 112232 113807 123204 118394 114863 114851 76679 77852 330938 288536 872109 860235 204837 202034 252572 255390 294474 292918 305427 308173 324037 327972 300523 336357 854248 891681 603852 478395 270004 266140 306476 307207 324924 328384 331050 336563 375865 375985 737648 765309 38.75 71.3 2
08:43:35 2023-10-12 458760 458448 79682 77700 122008 126146 135433 134601 109577 108165 112458 114381 122730 123353 458928 495681 1284740 1266498 506826 525995 112480 97880 111594 114032 123119 118949 114449 114917 76542 77904 336656 290939 849599 859019 204192 202706 252361 254571 296616 287787 306681 309604 323126 328273 300819 333613 848077 893140 597298 477602 270384 263891 309378 306279 324924 328945 329550 336052 378468 376546 735520 765641 38.75 71.3 2
08:43:36 2023-10-12 460241 458736 79589 77403 121979 126387 135568 134449 111448 107967 114373 114100 122426 123035 458282 493832 1272787 1260524 510356 525969 112659 97613 111904 113807 122931 118360 114482 114884 76522 77661 336656 291121 852262 863077 203800 202531 252642 253790 295052 287787 306465 307242 327438 325210 301982 333577 849915 902249 598936 479073 270874 264111 307905 309201 324852 329969 333081 336091 378324 378129 733743 767744 38.75 71.3 2
08:43:37 2023-10-12 458678 457880 79675 77428 122012 126146 135535 134449 109594 107934 112389 114283 122393 122866 458282 489436 1278021 1263383 506883 526031 112581 97613 111749 113807 122897 118476 114482 114884 76522 77630 340439 290196 850546 862065 203978 203025 251379 254571 295539 287180 306753 306992 323126 327213 300784 331956 851156 903896 607164 482976 269552 264111 308407 306811 324816 329649 330513 333618 377561 375688 729587 767596 38.75 71.3 2
08:43:38 2023-10-12 458943 458373 79340 77424 121760 126247 135407 134668 111262 108116 112518 114401 122426 123201 457924 490195 1283778 1272566 509631 523036 112625 97581 111749 113773 122965 118244 114607 114851 76585 77661 328908 288495 855099 858411 203515 203025 251799 254962 295825 288079 305710 308927 322862 327213 302194 333217 853506 898736 590987 482184 269445 265002 309551 308983 323902 331506 332313 333402 379002 375426 740627 767818 38.75 71.3 2
08:43:39 2023-10-12 458760 459910 79561 77340 121859 126093 135501 134263 109426 108016 114418 114100 122342 122950 457602 496175 1291227 1268851 502153 523036 112770 97313 111982 113739 123085 118278 114863 114503 76585 77598 330938 288044 865065 859627 204801 201717 252186 255176 295310 288730 306213 309201 323126 327248 299208 335609 853039 888865 589598 478395 269778 265550 306511 309019 324924 333947 330585 336088 375601 375985 738425 765641 38.75 71.3 2
08:43:40 2023-10-12 458590 458019 79557 77340 121648 126093 135449 134643 111262 108099 112355 114349 122664 123319 460733 494456 1284703 1266741 505411 522891 111078 97581 111749 113807 122931 118278 114482 114752 76553 77630 327220 292018 853913 857198 203909 202389 254318 253365 296399 288395 305459 308244 323126 327478 300327 333541 849915 892130 598936 477230 270874 263487 307440 307171 324010 328384 330049 333618 377576 377706 737990 765641 38.75 71.3 2
08:43:41 2023-10-12 459337 457339 79553 77078 122307 125350 135653 133889 111482 107604 114566 113723 122459 125802 458282 498982 1274647 1254822 507104 523036 112547 97546 111749 113694 122931 118080 114449 114739 76490 77630 330938 290816 852833 864511 203836 201717 252607 253790 295088 287990 305386 306279 322078 326227 299452 333613 848114 897393 602214 478056 270004 264111 307440 306209 324924 327963 331588 333582 375565 376581 729113 765073 38.85 71.3 2
08:43:42 2023-10-12 462175 460177 79588 77508 122143 126501 135757 134373 109577 108132 112424 114159 122613 123135 458210 490123 1272787 1263215 511586 525932 112635 97548 111749 113964 122914 118538 114338 114884 76490 77820 330938 291387 846711 862065 202805 202708 252151 253755 296134 287584 306608 307207 323581 326192 302194 332153 848041 903995 594020 481844 270348 263487 308372 306209 324924 329649 330513 333185 379002 376511 730378 768909 38.85 71.3 2
08:43:43 2023-10-12 455665 457952 79521 77273 121830 125972 135568 134284 109560 107901 112596 113990 122393 122866 458246 493066 1281061 1267876 509557 522964 112669 97481 111749 113739 122948 118047 114449 114818 76563 77598 334309 288486 858030 862065 203479 202317 251765 254536 295310 292918 304743 308366 324037 325701 301206 333239 854248 900230 590969 477638 269516 264076 306217 309857 324708 328902 332270 333221 378555 377473 740019 767707 38.75 71.3 2
08:43:44 2023-10-12 460617 458520 79425 77633 121401 126213 135092 134786 109200 108265 112286 114630 122160 123286 457530 490159 1289312 1274313 505879 522964 112513 97481 111715 113863 123034 118047 114449 114739 76594 77630 330938 288450 856728 857125 203479 202635 251554 254536 295517 287990 306177 308208 321848 327213 300749 332189 851758 894664 600501 482635 269066 264296 306940 306209 324924 328612 330287 333546 379002 376806 741141 765641 38.75 71.3 2
08:43:45 2023-10-12 461554 458019 79308 77277 121499 126180 135025 134449 109275 108116 112146 114257 122193 123135 457888 494563 1282007 1263215 503734 523000 112368 97747 111371 113841 122591 118476 114070 114851 76468 77852 331288 291542 852738 857162 203800 202140 251730 253755 296659 287180 305710 308173 322601 327707 300486 333253 851010 891203 597298 480776 269373 263648 310428 308547 323866 331005 331916 333402 376694 375950 734926 765604 38.75 71.3 2
08:43:46 2023-10-12 462644 458613 79471 77162 121528 125764 135339 134432 109628 107901 112518 113723 122426 122866 457566 498982 1278302 1253930 501258 522964 112480 97514 111749 113897 122948 118047 114449 114627 76563 77598 331288 288523 855805 862065 204157 201682 251730 254145 294510 287994 306753 308207 323126 327937 298928 333541 848004 899322 598322 478395 269516 264296 309114 306811 324379 328725 329479 335505 375529 375391 728770 764481 38.75 71.3 2
08:43:47 2023-10-12 460246 459856 79525 77162 121644 125794 135245 134196 109351 108065 112286 114250 122664 123135 461388 494420 1273481 1259296 509557 522819 110899 97616 111715 113705 122863 118244 114338 114719 76616 77630 331288 291749 852510 864511 203303 201682 252538 253720 295017 287176 304921 308438 324037 324721 300784 333469 847369 898736 598936 478395 270384 263452 307154 305960 324924 328725 331588 332932 376694 376511 733399 765641 38.85 71.3 2
08:43:48 2023-10-12 459520 457339 79637 77131 121764 125764 135373 133977 111415 107793 112596 113723 122426 122766 458282 493102 1278302 1265014 506994 522964 112736 97248 111982 113559 123102 117653 114640 114437 76626 77262 325253 286692 864057 863287 203479 201717 251765 254962 293300 287787 306451 306847 323809 325964 299417 332459 851758 900377 595659 477566 268912 265143 306942 306811 324672 328193 330513 333474 376730 376541 732522 766710 38.85 71.3 2
08:43:49 2023-10-12 457108 458403 79537 77392 121938 126079 135365 134331 109426 108057 112424 114159 122328 122999 458210 492548 1282007 1274313 508537 522747 112635 97248 111749 113671 122863 118238 114665 114818 76490 77598 355826 288577 854992 857125 202840 202352 250995 254681 294474 287400 304779 308208 322112 326227 300995 331453 850517 892497 603833 481128 269066 263856 306476 306174 323100 328349 329479 333203 379002 377049 737127 765641 38.85 71.3 2
08:43:50 2023-10-12 456280 459910 79308 77158 121615 125972 135152 134196 109275 107934 112180 114022 122225 122866 457888 496139 1282007 1264114 505594 523000 112513 97248 111749 113671 122863 118047 114371 114627 76500 77461 355826 290286 861619 857125 202875 201682 252572 253720 294438 288477 304172 307242 322601 326227 299417 333505 848004 892472 600575 476703 270611 263487 306942 309420 323723 329435 332151 333257 375458 378934 740088 763177 38.75 71.3 2
08:43:51 2023-10-12 462861 458166 79461 77277 121401 125938 135245 134423 109275 108116 112286 114068 122193 122999 456887 495296 1282699 1259554 502985 522964 112291 97548 111371 113705 122625 118408 114103 114627 76500 77567 355826 290060 850622 859627 203479 201682 252887 253755 295646 286338 305602 307672 321172 327213 299382 332964 846770 889882 597298 477530 269102 263452 308121 306811 324010 329880 328449 333546 375843 375094 730986 763361 38.75 71.3 2
08:43:52 2023-10-12 462792 457371 79308 77110 121491 125764 135025 133977 109426 107934 112146 113723 122225 122833 457566 489400 1272787 1261383 509557 522927 112368 97481 111405 113739 122659 118047 114103 114660 76468 77598 330938 290900 854787 862065 202698 202671 251554 253542 294189 286741 305710 306847 321897 326192 300995 333304 850774 903685 600501 481359 268994 262943 309551 306545 324852 329009 331916 333293 379002 375391 729309 765641 38.85 71.3 2
08:43:53 2023-10-12 460707 458202 79304 77162 121499 125764 135373 134070 109426 107934 112336 113690 122342 122700 458246 493102 1278302 1261420 506349 522891 112625 97281 111749 113671 122863 117687 114482 114470 76500 77294 330938 287756 859760 862065 202840 201717 250995 254962 292811 287180 306429 306847 323126 325967 299452 332459 849879 897618 595659 477566 267450 264401 306227 306811 324924 328193 329515 332879 376429 375712 729309 765604 38.85 71.3 2
08:43:54 2023-10-12 458804 458377 79272 77131 121335 126059 134618 134415 109351 107901 112302 113755 122225 122697 456887 491610 1287532 1269753 503944 522964 112513 97248 111749 113626 122863 117687 114449 114470 76479 77294 330512 287972 857810 855878 204121 201682 252851 255108 293705 287675 307165 306523 322005 327831 299747 333131 852294 890939 592574 479754 268050 264296 306217 306811 324708 329186 328218 335196 374440 375355 737106 764426 38.85 71.3 2
08:43:55 2023-10-12 457057 457379 79308 77162 121416 125764 135025 134011 109351 107901 112146 113755 122025 122866 456887 496103 1282007 1263215 505200 522927 112513 97281 111749 113514 122829 117687 114103 114437 76500 77461 330938 290155 854901 857162 202875 201682 252361 253330 294196 288079 304279 307207 322563 326192 301275 333198 848004 891176 589003 476770 270384 263452 306942 306707 323782 329186 331100 333474 375601 376248 737995 763398 38.75 71.3 2
08:43:56 2023-10-12 463594 461448 79429 77445 121629 126079 135127 134314 109317 108091 112233 114159 122127 123168 460081 495260 1280153 1257729 503869 522747 112446 97248 111560 113671 122863 118007 114475 114470 76416 77430 330938 288523 857564 859627 203479 201330 250995 253542 294025 286025 306644 306595 321172 326949 298440 332459 845538 889531 595659 478395 268723 263268 309187 305948 324924 329186 327988 333582 374440 376806 728770 763090 38.75 71.3 2
08:43:57 2023-10-12 461554 458480 79280 77082 121421 125764 135134 134170 109560 107934 112146 113723 122217 122733 456887 489057 1272787 1257766 510808 522927 110541 97248 111216 113705 122591 118013 114070 114503 76426 77461 330938 291012 849666 860844 202203 202352 250995 252977 295131 286588 305208 308474 322148 324929 300749 330379 845538 901576 591767 480449 268688 262244 309187 306811 324744 327945 331916 332176 378288 377301 728659 765493 38.75 71.3 2
08:43:58 2023-10-12 460784 457160 79204 77099 121732 125523 135139 134082 109594 107826 112286 113904 122193 122766 456887 493102 1280153 1262095 506708 522927 112659 97149 111904 113289 123068 117423 114482 114057 76522 77231 331288 288576 861465 862065 202840 201365 250995 253790 292613 287180 305244 306847 323126 325210 301385 331956 851525 897655 587744 479229 268499 264331 306942 305985 324924 327204 329550 332896 375865 375748 733891 765604 38.75 71.3 2
08:43:59 2023-10-12 459141 457375 79308 77266 121314 125731 135041 134018 109594 107901 112146 113723 121992 122733 456887 496067 1289396 1266816 501083 522964 112625 97248 111749 113480 122863 117653 114449 114090 76500 77294 330938 287648 860922 857748 203800 200454 250995 254145 292649 287180 304779 306483 322112 326192 297536 333505 852863 889788 598936 477835 267943 264155 306906 306811 323830 328052 331445 333366 373665 376241 737545 761164 38.75 71.3 2
08:44:00 2023-10-12 457508 458875 79180 77197 121430 125764 134652 134070 109275 108065 112286 113723 122025 122833 456851 494180 1282007 1261420 504448 523000 112480 97281 111405 113514 122659 117687 114070 114437 76582 77430 330938 291870 852187 857125 202840 201225 251554 252202 294018 287180 303816 306992 320816 325964 298928 331920 847736 888703 597298 478395 269968 262209 306476 305985 323064 329186 328484 333474 375865 375950 738078 763361 38.75 71.3 2
08:44:01 2023-10-12 468421 457375 79409 77099 121434 125731 134931 133792 109275 107752 112146 113723 122025 125873 456887 491610 1267273 1254126 508907 522964 112291 97248 111371 113514 122455 117687 114070 114391 76405 77262 336656 291084 853913 863287 202168 201049 251589 254869 293975 286490 305422 308547 322947 323831 300642 332315 848032 900487 597298 478358 269102 262209 306942 306811 323723 327945 330406 331386 376393 375094 729346 765073 38.85 71.3 2
08:44:02 2023-10-12 463910 458382 79280 77051 121434 125644 135025 134024 109275 107826 112146 113690 121992 125873 456887 490738 1276454 1257766 505200 522927 112291 97248 111405 113480 122659 117653 114070 114358 76437 77262 330938 286692 857279 862065 202521 201365 251467 254848 293542 286418 305746 306847 322148 325210 300813 331453 848004 892425 589003 477638 266630 263522 306942 305948 324924 327734 329017 332932 376129 375127 728770 763398 38.75 71.3 2
08:44:03 2023-10-12 458889 458337 79244 76995 121314 125557 135147 133889 109275 107752 112068 113690 122025 122667 456530 493173 1287532 1265014 501796 522891 112436 97248 111594 113357 122897 117653 114259 114123 76468 77504 332484 289399 863864 856979 203694 200910 252531 254395 292917 287037 304600 308583 322076 326227 297294 332495 850517 887607 600575 478056 267415 263891 306906 306811 324129 328229 328981 333546 373283 375748 736907 761972 38.85 71.3 2
08:44:04 2023-10-12 456316 458417 79190 77026 121281 125756 134652 133977 109275 107934 112146 113723 121909 122697 456922 494527 1280189 1261420 504484 522964 112324 97215 111405 113480 122659 117687 114070 114437 76374 77294 326387 291532 851649 855914 202805 201084 252887 252167 293783 287180 303816 308438 321172 325701 299122 331489 846770 890510 597298 477041 269778 261843 306942 305995 322801 328671 331409 333185 377345 377724 736759 763214 38.85 71.3 2
08:44:05 2023-10-12 463515 461538 79216 77320 121401 125924 135523 133759 109275 107934 111990 113755 122262 122833 459429 495260 1278302 1255715 502474 522927 112368 97248 111371 113480 122710 117653 114103 114437 76426 77294 330938 288577 852940 860844 202910 200454 250995 252977 293542 286741 306465 305523 321886 326227 297988 332459 845538 893140 590969 477041 268274 262646 306942 305948 324924 327240 328254 333510 373843 376806 726632 762786 38.85 71.3 2
08:44:06 2023-10-12 459881 457371 79140 77047 121364 125770 135041 133759 111262 107826 112146 113690 121992 125838 456887 488714 1274610 1258660 505236 522964 112291 97248 111293 113391 122421 117653 114070 114437 76405 77325 330938 288518 853692 862065 202840 200735 251467 253790 294025 285499 305710 306847 322112 325476 298928 330951 848041 897427 595659 483174 266978 263346 308678 305840 324924 327521 331445 334146 375422 374409 728770 765148 38.85 71.3 2
08:44:07 2023-10-12 464510 457375 79595 77047 121462 125610 135245 133817 109275 107571 112233 113592 122025 125838 457566 492719 1278265 1265014 508907 522964 112368 97248 111405 113480 122625 117653 114070 114358 76405 77231 328908 288590 857884 860844 202203 201049 250785 252977 292649 287787 303944 306847 323126 324197 299417 331184 850553 898691 594020 477530 268086 262681 306043 306811 322741 327204 329550 331924 376393 376277 737036 767664 38.85 71.3 2
08:44:08 2023-10-12 456998 457375 79222 77047 121270 125591 134618 133792 109275 107934 112068 113723 121992 122799 456887 494144 1278338 1261420 503697 522927 112291 97181 111293 113480 122625 117653 114070 114358 76446 77262 327220 291775 853155 856519 202521 201015 251554 251956 293191 287028 303815 308547 321598 325105 300243 331346 848671 890939 591186 478087 269030 261808 306942 305746 322538 328725 330902 333474 375265 375391 737471 762820 38.85 71.3 2
08:44:09 2023-10-12 463915 460172 79218 77047 121270 125731 134618 133792 109275 107934 112068 113723 122025 122799 458778 496067 1279245 1254822 501796 522927 112324 97248 111405 113435 122625 117653 114070 114358 76551 77430 330938 288486 852617 860844 202875 200734 250785 252977 293506 286916 306177 305984 321208 325736 297536 332495 846046 892093 598936 477041 268310 262646 306942 306379 324924 327204 328484 333474 373319 376806 726117 761164 38.85 71.3 2
08:44:10 2023-10-12 460246 457375 79160 77068 121350 125350 134652 133725 109426 107901 112146 113534 121992 125873 456887 493102 1274610 1257766 505236 522523 112324 97050 111371 113289 122540 117538 114070 114090 76457 77367 332484 288166 856861 862487 202380 200910 252176 254430 292471 285922 305136 306545 321933 324232 300534 331184 848004 898063 595659 479413 266594 263891 306942 305195 324744 325725 328520 331924 374475 374026 728770 764059 38.75 71.3 2
08:44:11 2023-10-12 455883 459157 79136 76936 121397 125317 134850 133541 109518 107752 112146 113723 122025 125873 456887 490195 1278338 1263346 507464 522119 112102 97149 111062 113289 122421 117538 113880 114090 76519 76959 327525 288414 855177 859627 201568 201049 250227 252765 294175 287185 305534 306847 322148 323710 300959 330451 848041 897720 595864 476822 267450 262463 306510 306703 322538 327240 331114 333894 375843 375462 736759 762637 38.85 71.3 2
08:44:12 2023-10-12 458861 458234 79041 77162 121104 126246 134483 134162 109125 108116 111835 113755 121625 124896 458645 488714 1282007 1266975 503869 524221 112213 96917 111293 113289 122455 117423 114070 114090 76374 77147 330938 288076 852293 854669 202840 200968 251467 253365 292613 286338 303816 306847 319198 326227 297294 330451 848041 889158 589356 477638 266630 263268 306942 306595 323100 328193 328641 332955 374440 374587 732654 760552 38.85 71.3 2
08:44:13 2023-10-12 461443 458377 78992 77131 121100 125764 134584 134213 109125 107967 111835 113723 121625 122781 458778 495491 1277396 1254822 501796 522927 112136 97082 111028 113334 122421 117423 113959 114090 76342 77116 330938 288450 852617 859627 202875 200454 250611 254869 293095 285343 305746 306415 320651 325736 297748 331489 846266 893469 600442 477872 268024 263022 306906 305338 324924 327098 330237 333329 373141 375247 726044 760013 38.85 71.3 2
08:44:14 2023-10-12 459594 457344 79164 77099 121680 125350 134550 133541 109560 107826 111990 113625 121625 125803 456887 494563 1267273 1255715 507464 522927 112213 97082 111028 113323 122421 117653 113959 114437 76519 77147 328908 289986 849046 863287 201745 200419 250995 252167 293336 285601 303887 306847 322862 322962 300388 331453 846266 892425 598427 476433 268310 261843 306942 306379 323100 326254 331409 331117 373879 376806 729309 761164 38.85 71.3 2
08:44:15 2023-10-12 456309 460651 79136 76963 121303 124938 134736 133290 111262 107571 112146 113346 121658 125627 458454 490919 1272787 1259591 507390 521385 112436 96884 111405 113099 122659 117261 114070 113712 76456 76896 330938 288044 860711 860844 202026 200454 252851 252237 290626 286965 305963 306667 322350 324057 298822 331041 851084 897846 598936 479413 267308 263092 306043 306811 323782 326219 329515 331978 374872 375677 732595 763398 38.85 71.3 2
08:44:16 2023-10-12 459960 461959 79176 77179 121021 125591 134656 133889 109275 108116 111835 113755 121625 122866 458778 489436 1280189 1268851 507354 522155 112136 97016 111371 113323 122421 117457 113959 114057 76487 77032 330938 288455 853048 855814 201568 201084 249532 252977 293862 286338 302928 306983 320165 324232 299172 329417 847405 893433 598836 477674 267450 262463 306942 306379 321074 327910 327493 331422 376129 374658 737990 762820 38.85 71.3 2
08:44:17 2023-10-12 458618 457415 79032 76959 121100 125384 134491 133759 109200 107934 111835 113723 121593 122733 456209 493102 1274647 1257766 503021 522927 110422 97115 111028 113289 122421 117653 113692 114280 76456 77294 330425 291484 849932 857748 202062 200945 252176 252720 293883 285945 302750 308365 319988 324232 297572 330916 846266 884532 595659 479413 268239 261009 306942 306811 320789 327945 333465 332140 374440 376806 733114 760552 38.85 71.3 2
08:44:18 2023-10-12 462555 458516 79229 77016 121104 125350 134584 133666 109443 107752 111835 113379 121625 125873 456209 496067 1276491 1252148 499260 522155 112291 96917 111028 113211 122455 117295 113724 114123 76363 77032 327525 288450 852833 859627 202521 200384 250227 252237 292684 284992 305495 306415 320201 325771 297086 331220 845068 889650 603833 477717 267486 262209 306942 305017 324251 327469 329893 333221 373594 375462 725419 760471 38.85 71.3 2
08:44:19 2023-10-12 459656 457379 79032 76901 121220 125317 134618 133541 109275 107604 111990 113534 121625 125627 456209 489917 1272787 1254126 503734 520946 110491 97118 111020 113636 120844 117552 113893 114181 76394 77200 330938 289399 851597 862028 202026 200350 251113 253330 293506 284907 306626 306631 321812 324197 297988 329452 848671 895037 595659 480145 265741 262209 306942 304909 324010 326254 329550 331924 374404 373990 726080 763361 38.85 71.3 2
08:44:20 2023-10-12 456857 459525 79190 76905 121299 125110 134622 133474 109351 107538 112146 113314 121625 125768 456851 491610 1272787 1259554 505879 521349 112402 96917 111337 113222 122540 117261 113926 114057 76311 77063 330938 288527 857642 859627 201533 200419 251821 252202 290837 286916 305068 306415 322112 323188 297988 330379 848523 896121 602167 479643 267201 262951 305755 306775 322920 326042 331916 333709 374261 375498 733132 762206 38.85 71.3 2
08:44:21 2023-10-12 458943 457344 78969 77183 121281 125610 134725 133817 109125 107901 111766 113625 121444 122866 458522 488678 1279245 1268814 506883 522487 110580 96884 111028 113300 122387 117423 113848 114057 76424 77001 330938 288504 854776 855878 201533 200874 252229 252202 292373 285463 304631 306279 319645 323710 300352 329381 845538 892472 592382 477602 266594 262209 306690 305840 321039 328229 329573 330884 375279 374551 738082 762243 38.85 71.3 2
08:44:22 2023-10-12 457499 457371 78992 76932 121104 125350 134584 133541 109125 107826 111835 113723 121593 125907 456851 493102 1277359 1257729 502948 522891 110422 97149 110960 113289 122353 117538 113692 114247 76393 76896 328986 291676 849452 855878 202026 200419 250541 251360 293827 286016 302678 308293 319881 324581 300001 330772 846156 889011 595659 478358 268509 260869 306942 306595 321110 327928 329573 332140 373558 376806 735522 760552 38.85 71.3 2
08:44:23 2023-10-12 462450 457875 78996 76959 121104 125695 134584 133633 109125 107901 111800 113502 121560 125768 458454 495332 1274573 1250332 499613 523625 110575 96884 110883 113222 122387 117423 113659 113946 76393 76803 327220 288450 863824 857198 202168 199931 251467 252167 291511 283688 304743 306847 319162 325441 297051 330415 843834 883447 595659 477717 267004 261808 306942 304516 323782 327469 328641 334295 372725 374622 726632 758865 38.85 71.3 2
08:44:24 2023-10-12 461226 457379 78996 76963 121187 125350 134584 133557 109275 107571 111800 113314 121593 125803 458778 489591 1271848 1255715 504374 521349 110287 96917 110960 113334 122268 117423 113659 114090 76456 76865 330938 290225 858528 862635 201922 200910 251078 254832 293364 284476 303709 306739 320473 324022 299185 328883 845667 897282 590987 480413 266523 261774 306942 305017 323064 326113 327493 331422 376129 373670 726080 762820 38.85 71.3 2
08:44:25 2023-10-12 457249 458117 79244 76901 121509 125110 134618 133290 109409 107538 112068 113314 121625 125558 458454 491991 1272787 1257729 505953 522083 112480 96719 111560 113032 122625 116870 114103 113679 76342 76667 330938 286687 858938 861454 201288 200384 251821 252942 290837 286204 303816 305984 321884 323223 299432 329452 846770 892497 589003 478123 267004 263049 305182 305948 323554 325692 330287 333746 374155 374337 732811 762096 38.85 71.3 2
08:44:27 2023-10-12 458257 457379 78996 76838 121104 125317 134584 133323 109125 107571 111800 113346 121593 125803 458129 493066 1283778 1261420 499624 521349 110457 97018 111097 113489 121012 117322 113971 113992 76582 77241 330938 288576 860986 857748 202664 199722 251467 252942 290873 286083 304700 306847 320165 325210 297410 331184 848523 883042 595659 477041 266372 263279 306043 306379 322574 326254 329573 332968 371575 374026 732782 758328 38.85 71.3 2
08:44:28 2023-10-12 457182 457339 78992 76901 121104 125230 134647 133599 109200 107752 111723 113314 122184 125768 458454 495260 1274610 1257729 504214 522487 110287 96917 110994 113256 122387 117227 113692 113946 76424 77032 330938 290191 853981 855878 201533 200105 250960 251360 291963 286365 303873 306667 320130 323796 297501 330415 847467 886650 595044 475362 268437 261964 306474 306775 320967 327063 330003 331278 373701 376098 735084 759940 38.85 71.3 2
08:44:29 2023-10-12 459594 457079 78996 76845 121215 124904 134996 132889 109275 107571 111800 113346 121593 122667 458988 495393 1268696 1249970 508833 521241 110258 97118 110824 113557 120676 117518 113659 114057 76329 76896 327220 290460 846868 862065 201182 200070 252585 251360 292259 284956 302892 306415 320876 321958 298684 329417 845068 897393 594020 477041 267486 261009 306726 305052 322085 326219 328520 329421 373927 375748 728770 760545 38.85 71.3 2
08:44:30 2023-10-12 461549 457371 79000 77004 121187 125110 134550 133649 109275 107571 111800 113314 121593 125593 458454 489917 1272787 1255715 504484 520946 112180 96884 111028 113144 122387 117227 113848 113868 76352 76865 336656 287756 851771 862022 201533 200245 251113 253365 291560 285107 304528 305697 320851 323952 300213 330308 848069 896267 586132 481118 265635 263311 306690 304981 324010 325901 327493 331906 373439 373133 727663 760552 38.85 71.3 2
08:44:31 2023-10-12 456582 458094 79140 76838 121104 125230 134584 133290 109275 107752 111800 113314 121625 125803 458778 489815 1276406 1261420 507464 522119 110287 96884 110994 113256 122217 117227 113659 114057 76361 76865 336656 288450 856437 859627 201357 200245 251467 252167 292086 286338 301936 306415 321137 322217 298023 329381 846770 895670 594020 478395 266630 261808 305182 306811 321110 325955 330361 330116 373879 374587 733670 760582 38.85 71.3 2
08:44:32 2023-10-12 456931 458377 78945 76838 121067 125317 134652 133599 109125 107719 111800 113314 121593 125715 458454 494563 1274647 1259554 502948 522523 110287 96917 110994 113256 122268 117227 113692 114025 76393 76834 328908 289937 860010 857748 201639 199931 252887 252720 291538 286803 303941 306847 319763 324057 297501 329417 846266 886636 581663 475136 268239 261009 306043 306595 320753 326921 329353 331153 373283 375748 735268 760582 38.85 71.3 2
08:44:33 2023-10-12 459917 459585 78857 76932 124131 125350 134470 133725 109125 107901 111800 113502 121394 125838 458129 494753 1272787 1250295 500002 521349 110287 97050 110960 113177 122353 117261 113692 114057 76424 76803 330857 288450 852833 858411 201885 199757 251467 252132 292203 283688 304529 304694 319198 325210 297892 330920 842604 883519 590969 476703 266594 261044 306640 304053 324010 326254 328641 332212 371954 375713 726745 760070 38.85 71.3 2
08:44:34 2023-10-12 459688 457691 78996 76838 121038 125317 134550 133323 109125 107604 111800 113314 121593 125593 458454 489917 1271884 1255715 504090 521349 109982 97085 110755 113568 120592 117451 113593 113992 76424 77053 330938 288383 851157 861344 201393 200384 250549 252167 293095 283974 306366 306271 320130 323710 297294 328387 846266 898209 590969 477710 265812 261591 306942 304588 323064 326183 329573 330920 374475 373430 724502 762820 38.85 71.3 2
08:44:35 2023-10-12 464693 457375 79136 76786 121262 124904 134584 133081 109275 107538 111835 112971 121593 125348 457799 491681 1272787 1254126 505953 520946 112324 96587 111182 112998 122540 116837 114070 113647 76456 77105 330938 286754 863032 859627 201357 200070 251290 252167 290360 285499 304847 305518 321172 322962 300120 329452 845538 894738 603833 479303 266790 264985 304931 305481 322920 325061 330976 330777 373177 373848 730805 761127 38.85 71.3 2
08:44:36 2023-10-12 458943 459521 78939 76834 121104 125110 134584 133448 109125 107752 111800 113346 121593 125627 458319 492887 1287346 1262890 500260 522011 110592 96852 111200 113366 120844 117322 113971 113868 76456 76803 327220 288712 859201 857748 202628 199722 251467 252237 290696 285321 302644 306631 319799 324232 297892 330951 846538 881136 598936 476365 265812 262279 305827 306114 322049 326254 329573 332428 371019 373728 734747 756685 38.85 71.3 2
08:44:37 2023-10-12 456852 458700 78750 76834 124045 125230 134365 133507 109125 107752 111723 113346 121593 125838 456622 492337 1275500 1254126 503734 521385 110287 96917 110806 113256 122149 117261 113347 113979 76205 76938 327220 291569 848230 855878 201533 200070 250227 256470 291511 285463 301936 306595 319657 324843 299505 331594 844957 887162 589356 476931 269762 260436 305647 306235 321039 326975 329107 330920 373283 376133 733040 758865 38.85 71.3 2
08:44:38 2023-10-12 463309 457379 78911 77072 121038 125144 134331 133507 109125 107571 111835 113515 121068 125662 458454 494215 1272787 1249523 498520 521349 110287 96884 110840 113065 122268 117236 113659 113868 76329 76834 330938 288450 851811 860844 201885 199444 251467 251781 291865 284676 304279 305052 319198 324197 297149 330183 843871 888901 589003 476365 266630 261009 306043 304089 323554 325677 328641 331458 371054 374026 722343 756685 38.85 71.3 2
08:44:39 2023-10-12 459881 457795 78992 76755 120955 125228 134647 133290 109275 107604 111835 113314 121593 125593 458129 488749 1272787 1255715 504448 522884 110287 96884 110840 113177 122183 117227 113315 113946 76393 76834 325253 287531 849555 862635 201323 200267 250618 252872 292267 284414 305603 305804 319988 323309 299577 331888 846266 893690 594020 477674 267472 262139 306690 304267 323100 325955 329573 333561 373177 372313 724502 761091 38.85 71.3 2
08:44:40 2023-10-12 455884 458480 79197 76734 121100 124938 134664 132889 109594 107538 111835 113004 121625 125558 456209 490919 1272787 1261420 507464 521385 110575 96917 110917 113065 122183 117227 113347 113868 76350 76719 328205 288414 859910 859627 201217 200070 251467 251781 290837 286338 304304 305984 321137 322252 297536 329381 845538 894669 594020 478395 266594 261079 304754 306379 321692 324974 328218 329457 373283 374039 733928 763879 38.85 71.3 2
08:44:41 2023-10-12 457182 457411 78943 76786 121237 125144 134331 133198 109125 107752 111723 113314 121361 125680 458129 496103 1274610 1256836 504090 522155 110287 96752 110917 113455 120676 117336 113906 113959 76424 76803 330938 288419 858434 857139 201781 199618 252709 251360 290873 285499 301936 306415 319657 322943 302490 330415 845068 886022 594020 474092 267263 261044 305182 305948 321074 326183 328350 330420 371054 374658 733766 756052 38.85 71.3 2
08:44:42 2023-10-12 459881 459517 78754 76901 124105 125350 134112 133507 109049 108032 111611 113502 120949 125662 458129 492373 1272787 1253930 502511 520982 109982 96818 110806 113065 122183 117146 113347 113712 76361 76803 332955 288414 848756 857162 201533 199757 251290 251781 291920 283427 302928 306415 318269 324197 297640 329452 843035 884655 595659 477041 267852 261634 306906 304266 322431 327063 327995 331314 372060 373848 726448 760183 38.85 71.2 2
08:44:43 2023-10-12 461111 457772 78889 76838 124208 124900 134145 133323 109125 107571 111645 113236 121560 125593 458129 490391 1270693 1257119 505120 521205 110439 96819 110892 113288 120676 117127 114009 113770 76424 76688 328829 287348 852991 862022 201662 199722 251113 252942 290837 284357 304029 304909 320201 322287 302635 329150 846266 893772 580076 477717 264926 262463 305612 304089 323064 325202 329586 330420 372202 372313 726669 758865 38.85 71.3 2
08:44:44 2023-10-12 456015 458112 78943 76703 120938 124938 134365 132889 109125 107853 111723 113158 121328 125505 458778 489471 1274350 1261420 506994 520946 110210 96818 110806 113352 122183 116870 113315 113868 76329 76719 327525 288455 851296 859019 200901 200070 251113 251781 291759 285526 301020 305984 320366 322043 300213 331344 849053 893626 594020 479073 266265 261669 305003 305481 320410 325429 327529 331819 373843 373466 733486 761127 38.85 71.2 2
08:44:45 2023-10-12 456857 458426 78911 76869 120886 125197 134382 133557 109259 108032 111715 113514 121922 122633 458344 495491 1275389 1257392 502176 521680 109948 97050 110474 113379 120273 117484 113282 114025 76329 76719 330938 288306 848607 855878 201627 199722 251467 251746 293059 283383 304304 306847 318163 323710 297892 329381 842604 882969 594020 477717 266372 260575 306942 304481 320232 327169 327813 330884 372131 373430 728733 760145 38.85 71.3 2
08:44:46 2023-10-12 460131 458081 78961 76834 120988 124904 134554 132856 109275 107786 111766 113281 121593 125488 457805 495681 1268696 1245530 502985 521349 109982 96884 110772 113222 120341 117079 113315 113868 76329 76667 330137 288414 848759 862022 201604 199792 252140 252720 291582 284986 302714 304623 320958 322078 298000 330772 845287 889809 594020 475245 266968 261564 306474 304945 322466 324189 327953 330384 373925 373848 723403 763925 38.85 71.3 2
08:44:47 2023-10-12 455562 458346 78969 76890 120923 125110 134539 133256 109275 107793 111800 113314 121528 125733 455714 489917 1268061 1253930 505696 521313 109982 96884 110585 113188 120174 117194 113282 114025 76329 76771 327220 288541 860024 860844 201147 200350 250970 251360 291960 283653 302892 305733 319162 322962 297051 329975 843834 894849 594020 477602 266372 260792 306942 304053 322013 325692 328641 330348 374190 373394 726745 763947 38.85 71.2 2
08:44:48 2023-10-12 455883 458023 78969 76842 120972 125077 134331 133256 109275 107538 111611 113314 121361 125558 458129 491303 1277074 1265014 506920 520946 110287 96785 110772 110705 120558 117417 113561 113926 76487 76970 332645 290018 851260 857748 200726 200210 251078 252720 290696 284521 301020 306847 318644 322943 300037 330480 847196 889845 602167 479311 266007 261009 305827 306329 319548 326254 328641 329350 374404 373133 737106 760545 38.85 71.3 2
08:44:49 2023-10-12 458487 459805 78861 76838 120936 124904 134297 132889 109125 107571 111611 113281 121560 125733 457859 493066 1282007 1257729 499269 519812 110287 96587 110960 112998 122319 116998 113659 113647 76247 76553 327220 287127 855738 855878 201991 199062 251113 252167 290599 285085 304378 304658 319127 323917 295789 332175 846266 882049 590987 475618 267852 262366 304395 304622 321276 325937 328496 332014 372870 372171 734488 759576 38.85 71.2 2
08:44:50 2023-10-12 463339 457339 78750 76838 124062 124938 134297 132889 109275 107826 111611 113314 121328 125733 458129 494527 1276202 1250415 501009 521975 110185 96819 110982 113366 120676 117093 113593 113959 76487 76740 336058 288518 850576 861454 201288 198993 251467 251326 290873 284521 304415 304266 320994 324386 297892 332322 842604 888554 597298 474238 266558 260757 305827 304409 321466 324153 330040 330384 369911 373990 722343 757756 38.85 71.3 2
08:44:51 2023-10-12 460899 457308 78718 76838 124045 125110 134297 132897 109125 107793 111800 113314 121328 122506 455824 489917 1265442 1252148 505337 522884 109982 96818 110551 113110 120174 117194 113282 113868 76266 76688 328908 288450 841678 859627 200901 200512 250725 251360 291920 283419 302857 304945 319162 322943 299469 329756 846037 897537 595504 480776 266229 260869 306906 304302 321835 327133 329107 333235 374440 373394 724465 760944 38.85 71.3 2
08:44:52 2023-10-12 455544 458377 78911 76703 124148 124904 134297 133578 109259 107850 111526 113371 121528 122503 458668 492438 1276332 1266741 506773 523736 110287 96884 110585 112998 122149 117221 113282 113679 76329 76636 327220 288414 855646 857711 200236 199757 250725 252720 290802 284184 300984 306847 318644 321993 297712 328351 845667 890510 604041 479754 265741 260974 305612 305017 319548 326219 328641 329350 374404 372813 735789 759977 38.85 71.2 2
08:44:53 2023-10-12 459979 457344 78750 76834 124148 125077 134112 132889 109125 107571 111689 113281 121097 125611 457481 491646 1282007 1259554 499550 519812 110287 96587 110883 112998 122149 116803 113581 113647 76361 76605 330938 286651 856394 855318 201922 199166 251006 254150 291865 284414 303726 305589 319242 324022 296839 332359 847394 879163 605499 476770 265333 261808 305468 304123 321039 325429 327277 331422 369876 372171 730931 758033 38.85 71.3 2
08:44:54 2023-10-12 464698 459865 78722 76734 120882 124938 134264 133290 109125 107719 111577 113314 120787 125558 458129 495260 1272787 1255715 502164 520946 110210 96554 110585 112998 122149 116998 113282 113647 76298 76667 323584 288486 850525 855318 200866 199132 251467 252720 290802 286039 302940 305984 318644 322252 297892 329381 845435 884327 603833 473830 267227 260974 305182 305948 320553 326183 328641 330116 371575 374551 734973 759465 38.85 71.3 2
08:44:55 2023-10-12 458943 458879 78996 76546 121017 124452 134584 132423 111415 106881 111835 112829 121593 125244 458129 495645 1267160 1244644 508273 521349 109982 96785 110585 113032 122115 117302 113561 113926 76393 76991 327220 288459 854833 861991 200726 199236 251962 252720 291547 284264 301936 305661 320615 322911 297748 330236 842567 893580 595044 474238 266978 260869 306043 304731 321074 324189 327988 329386 371539 374551 728770 758292 38.85 71.2 2
08:44:56 2023-10-12 461286 457339 78746 76755 124114 124871 134112 132856 109125 107571 111611 112939 121130 125523 458129 487161 1271884 1252148 502948 520946 109982 96884 110619 113110 120174 116870 113282 113647 77716 76834 336656 289536 851532 860844 200866 199548 249846 251746 290696 283220 302892 305052 318361 322252 297892 329509 844797 893469 594020 477638 264962 260974 306798 304180 322287 325673 328997 330241 373701 372136 724355 762901 38.85 71.3 2
08:44:57 2023-10-12 459594 458736 78718 76848 123925 125317 133641 133633 109049 108116 111388 113930 120769 122667 457481 489917 1282007 1259184 500935 523699 110219 96819 110713 113176 120592 117093 113782 113770 76456 76803 332484 288166 855315 855185 201568 199513 250901 252167 290767 284552 301936 304694 319056 324232 296982 329114 846266 883369 595659 477041 264926 261808 304645 304766 321039 324920 327641 331422 369911 371721 729309 758445 38.85 71.3 2
08:44:58 2023-10-12 457182 458381 78965 76790 124144 124929 134331 133256 109191 107571 111577 113281 121328 125768 458129 496031 1276134 1255715 503227 521385 109982 96818 110585 113110 120008 116837 113250 113679 77684 76719 330938 290660 845787 855318 200866 199132 251290 252009 292175 284556 303123 306631 318198 322252 297676 331307 845435 886776 594020 476219 267085 261720 305971 304730 319890 326042 328191 330080 372131 374551 731289 761700 38.85 71.3 2
08:44:59 2023-10-12 460062 458023 78754 76786 124110 124904 134116 132889 109259 107957 111526 113371 121528 122537 458705 493391 1263457 1254890 506826 524107 110151 96884 110585 113032 122065 117202 113561 113926 76329 76719 327525 287972 852199 862635 201253 199409 249846 252132 290908 283220 302892 305017 319198 322252 297784 328387 845068 892203 594020 477602 264150 261009 306043 303590 322538 325116 328641 330116 372131 371721 723403 759402 38.85 71.3 2
08:45:00 2023-10-12 456011 457344 78992 76734 121006 124785 134365 132856 109565 107571 111723 112939 121477 125435 458129 490159 1272515 1254126 505916 520543 110287 96554 110734 112998 122149 116870 113315 113679 76298 76636 322721 288450 862284 859627 200866 199792 251395 252720 290352 285178 301794 304909 320508 322078 299686 330852 847394 893626 594020 478395 265776 261009 303719 305661 320932 324189 330040 329350 372167 372871 732922 760619 38.85 71.3 2
08:45:01 2023-10-12 456661 458412 79101 76901 121038 125043 134778 133223 109393 107801 111629 113514 121412 122603 458129 495995 1272787 1254126 503832 521313 110287 96719 110508 113032 121997 117221 113528 113946 76339 76636 330938 291121 847803 855318 200901 199409 251467 252364 291724 284441 301020 306415 318198 322252 297604 328883 843834 884058 589003 476365 267004 259384 305827 305052 319523 326219 327641 330116 372131 374587 730378 758313 38.85 71.3 2
08:45:02 2023-10-12 463779 457379 78746 76730 124028 124904 134112 133310 109125 107901 111611 113314 121361 125593 457481 495491 1269145 1245530 501527 521313 109982 96554 110585 112998 122115 116837 113315 113926 76456 76938 334265 290225 854236 861381 201077 198958 251431 252540 290731 284343 302254 304053 320651 322217 297892 329417 842457 883519 597298 474238 266185 260575 305325 304873 322013 323962 327458 329421 369911 373705 722343 756648 38.85 71.3 2
08:45:03 2023-10-12 461226 457344 78943 76738 121181 124904 134112 132856 109275 107719 111611 113158 121394 125558 458129 489917 1267273 1252148 504228 519812 109982 96852 110398 113032 120174 116870 113250 114025 77684 76688 328908 288523 851220 859627 200726 200070 250021 251185 292168 283185 304415 305052 318901 322252 297892 329043 843871 895670 594020 477372 265333 260212 306474 303021 321537 325183 327790 332290 374297 372171 723769 762244 38.85 71.3 2
08:45:04 2023-10-12 456348 458023 78911 76842 124148 124938 134297 133448 109275 107901 111422 113346 121162 125803 458129 490609 1277396 1265014 505307 524070 110118 96919 110721 113176 120341 117012 113593 113803 76393 77105 330938 288782 852079 854712 200866 199409 250021 252720 290590 283764 301901 305088 317238 323971 297410 330443 846266 881758 589003 479413 264150 261671 304431 304766 320813 325920 324771 331153 372167 371200 730324 758572 38.85 71.2 2
08:45:05 2023-10-12 457508 458050 78718 76734 124080 124904 134078 132856 109125 107571 111611 112971 121417 125523 457408 496103 1275500 1255715 501222 520579 109982 96554 110772 112964 122115 116837 113347 113303 76318 76532 330938 287567 862292 854633 200271 198474 251113 251185 289716 285094 301020 305395 318198 322252 297394 329452 845435 883009 596683 475239 266043 261669 302959 305338 320185 325481 328227 332438 372081 373394 732558 756421 38.85 71.3 2
08:45:06 2023-10-12 459920 457759 78911 76636 124105 124494 134640 132822 109275 107464 111723 112996 121778 122437 458645 495537 1268962 1242727 504374 523736 110101 96787 110636 112964 120174 116837 113250 113679 77684 76740 330137 288414 851596 861454 200866 198785 251767 252720 290837 283653 301478 304089 320165 321216 298000 329417 841375 889882 597298 474202 266372 260178 305182 304089 321039 323701 329047 329386 373097 373430 724502 759111 38.85 71.3 2
08:45:07 2023-10-12 461540 458050 78718 76837 124080 124904 134112 132889 109200 107571 111456 112971 120949 125523 457481 489917 1265442 1252148 503697 519812 109982 96818 110619 113032 122115 117032 113250 113679 76339 76605 327220 288491 863775 859627 200691 199583 249846 252720 291476 283171 302678 305431 318761 322113 297820 329436 843054 894849 594020 481118 264891 260575 306043 303128 321110 324920 328350 330116 373248 371721 722343 758902 38.85 71.2 2
08:45:08 2023-10-12 458723 458453 78819 76945 120936 125387 134011 133223 109058 107834 111285 113436 121032 122567 457658 490500 1278302 1263215 502511 524107 110084 96554 110661 113032 121946 116837 113282 113614 76424 76532 330938 287329 851113 854106 201041 199479 250021 251746 290360 283812 301689 305088 317273 323710 296022 334384 845667 882086 588805 478395 264150 261009 305182 304089 320813 325202 324771 333235 371054 371165 730324 758572 38.85 71.3 2
08:45:09 2023-10-12 456316 457375 78913 76703 123942 124904 134112 132889 109125 107571 111611 113281 121097 125593 457805 496067 1272787 1255715 501454 520579 109982 96554 110585 113032 122115 116723 113315 113647 76411 76771 328908 289812 870110 856531 200761 198958 251821 252720 290458 285129 300878 305338 318163 322182 297275 329417 843834 882555 588805 473459 266630 260974 304290 305518 321312 325237 328141 329386 369946 374026 732558 756126 38.85 71.3 2
08:45:10 2023-10-12 460895 458561 78851 76778 121006 125096 134416 133164 109275 107571 111534 113203 121462 122603 458454 491303 1263567 1252148 508324 520579 109796 96785 110432 113110 120008 117032 112997 113868 77704 76584 330938 290273 843971 859019 199609 199792 250585 252364 291759 283220 303983 305052 318865 321768 297086 329276 842604 895670 589104 477336 265812 259962 306043 303057 321074 324939 327277 328888 373879 372871 723440 758865 38.85 71.2 2
08:45:11 2023-10-12 461443 457696 78718 76667 124148 124527 134196 132864 109125 107571 111611 112939 121296 125435 457481 490195 1269108 1252148 503697 522921 110118 96754 110721 113275 120341 116736 113593 113503 76361 76532 330938 287552 859123 862065 200691 199132 250021 252167 290114 284010 304847 304089 319162 321768 297892 331036 845888 893140 594020 477041 264150 261808 305182 303839 322085 324224 328641 330894 371575 371130 726669 756685 38.85 71.3 2
08:45:12 2023-10-12 454919 457375 78718 76703 123967 124560 134167 133081 109275 107571 111611 112971 121245 125558 456828 488336 1272787 1261420 507464 519812 110207 96554 110619 112998 122115 116837 113282 113679 77643 76532 327220 288541 851811 857125 200236 199583 250918 256542 290837 284521 302266 305984 318903 321250 302598 334310 846266 892203 590743 479643 267472 260869 305576 305231 318958 325586 328496 331349 375782 372136 733743 758328 38.85 71.3 2
08:45:13 2023-10-12 456670 457093 78686 76703 123899 124900 134406 132889 109125 107752 111422 113126 121495 122501 456542 494090 1272676 1253538 500616 523736 110109 96787 110449 113176 120174 116803 113250 113647 77610 76480 330425 290928 850684 857125 200901 198785 250761 252720 290590 282753 304520 304124 317273 323188 297371 328883 838961 884655 590743 475655 265741 260212 305182 302667 322538 325202 326681 330384 369911 372349 723133 757905 38.85 71.3 2
08:45:14 2023-10-12 460959 458050 78718 76786 124114 124771 134238 132673 109125 107604 111611 112971 121065 125523 457481 493102 1261776 1244943 506027 519847 109982 96554 110508 113032 120008 116870 113282 113679 77643 76719 326387 288491 850040 860844 200236 198889 251290 252364 290626 283802 304304 304766 319916 320853 298000 331418 841229 891030 595659 474092 266826 260178 305182 304089 320813 324189 330127 330710 370689 373954 726632 756648 38.85 71.3 2
08:45:15 2023-10-12 455933 457375 78869 76869 121038 124943 134348 132789 109279 107801 111474 113249 121328 122572 457298 490537 1275228 1263215 505447 520579 110118 96754 110504 112964 120008 116723 113250 113647 76298 76605 327220 287977 851703 854633 200062 199444 250021 256506 290563 283790 301020 306415 317238 321733 297640 328177 843834 883555 596888 477566 265333 260939 304395 304089 319100 326219 326282 328852 373283 371165 732558 756052 38.85 71.3 2
08:45:16 2023-10-12 457645 458058 78718 76703 124105 125136 134112 132889 109125 107604 111422 112971 121000 122657 456152 494563 1282007 1255715 498244 522514 109982 96587 110772 112808 122149 116642 113347 113303 77643 76532 330938 288987 857776 857748 200726 199083 251078 252720 289822 284778 302830 304873 318057 322217 297473 329452 843871 880501 592382 474165 265741 261044 304325 305017 319854 324956 328409 331782 368772 372349 731490 756421 38.85 71.3 2
08:45:17 2023-10-12 460124 457196 79037 76790 121100 124427 134453 132656 109560 106881 111835 112597 121130 123488 457225 496897 1261739 1244906 506385 522921 109982 96554 110508 112875 120008 116837 112997 113679 77671 76574 330938 288599 851058 862065 200236 198785 251290 252576 290837 283481 303768 304194 319233 320287 302027 328387 840185 891212 595659 474275 265812 259781 305182 304089 320553 324259 329573 334352 371019 373146 726080 756648 38.85 71.3 2
08:45:18 2023-10-12 461554 457344 78754 76663 121017 124560 134112 133081 109125 107571 111456 112971 120884 125435 457157 487125 1268209 1251258 502985 519410 110084 96754 110568 113309 120189 116770 113250 113614 76329 76574 328908 288166 859315 860735 200446 198924 249321 251781 290290 282972 302678 304124 318642 321733 297682 334347 843090 890547 592382 477300 264115 260827 305182 302880 322049 323962 326318 329119 371019 370056 720266 757905 38.85 71.3 2
08:45:19 2023-10-12 458487 458736 78516 77005 120844 125110 133641 133290 108824 107967 111113 113625 120621 125767 457157 489917 1281098 1256836 499661 519847 109982 96522 110619 112964 121980 116723 113282 113303 77757 76770 330938 286723 853745 854633 201533 198474 250021 251430 289681 284122 302976 305088 318456 323223 296430 329150 845068 874217 592382 474982 264962 262934 304539 304552 320588 324974 328177 330420 368772 371200 729583 756421 38.85 71.3 2
08:45:20 2023-10-12 457029 458377 78714 76671 123907 124904 134078 132889 109125 107934 111456 113004 121417 122600 457225 494090 1274387 1251999 503003 522994 109881 96819 110483 113176 120258 116837 113664 113335 77704 76480 327220 289399 851463 857089 201134 198785 250585 252684 291476 281927 302396 305088 316981 322997 297473 328387 838961 883515 595659 476365 265555 260575 305544 302667 321110 325237 327641 330384 369946 372313 722343 756421 38.85 71.3 2
08:45:21 2023-10-12 458943 458157 78869 76519 121012 124118 134365 132390 111262 107637 111835 112597 121130 125191 457481 493868 1261383 1242875 506745 520579 109982 96587 110508 113032 120008 116803 113282 113679 77651 76480 328908 288559 848472 861454 199922 199097 251113 252364 290696 283775 303873 304766 318949 322529 297892 330443 839266 892994 592382 475472 266229 261720 305182 304017 320363 324259 329573 330301 371919 373430 725529 756126 38.85 71.2 2
08:45:22 2023-10-12 455630 458059 78690 76868 120973 124737 134163 132722 109242 107727 111319 112906 121032 125628 457298 490537 1272640 1263215 506685 519847 109982 96754 110381 112930 120008 116723 113139 113335 77618 76657 330938 288414 850898 854669 199644 199132 250021 256470 289739 283653 301760 306581 317238 321250 302490 329043 843871 886979 598836 476858 264962 260212 305182 304089 318582 325990 327641 328355 372760 371756 733114 756685 38.85 71.3 2
08:45:23 2023-10-12 458325 457411 78718 76671 123907 124527 134284 132856 109409 107571 111456 112971 121130 125470 457481 494251 1282007 1255715 498244 521349 110210 96554 110619 112842 122065 116689 113315 113237 77684 76480 327525 289124 861096 857748 200972 197785 251078 252720 291975 284427 302898 304873 318057 322078 297018 329381 843871 880804 590969 473575 265555 260974 304325 305017 320068 324956 327618 329119 368257 372313 732288 757365 38.85 71.3 2
08:45:24 2023-10-12 468831 458264 79137 76675 121299 124393 134449 132989 109619 107504 111800 112829 121361 125278 458645 494768 1263530 1246416 507464 524070 109813 96719 110474 113076 120008 116803 113062 113647 76307 76584 327220 290118 848472 861454 199888 198751 251113 252009 290696 283198 302346 305017 319127 320252 302562 330626 841338 893772 592382 476329 266372 259962 305182 303804 320292 324224 329340 330448 372131 373430 724465 758276 38.85 71.2 2
08:45:25 2023-10-12 462533 458019 78718 76692 124080 124785 134078 132856 109275 107686 111577 112939 121065 125488 457481 489917 1269071 1252148 503585 519740 110439 96424 110986 111409 120676 116636 113782 113237 76361 76480 334309 286947 859649 861410 200132 199027 250549 252720 289004 284556 303616 304230 319574 321216 297892 329989 845667 891909 594020 477041 265741 260974 303704 304981 321074 323701 328641 328817 371575 371981 730324 756648 38.85 71.3 2
08:45:26 2023-10-12 456207 458705 78889 76695 124041 124943 134778 132856 109351 107901 111611 113126 121462 122603 457444 493066 1272787 1254822 502511 519812 109915 96587 110177 113076 119925 117032 112997 113835 77618 76688 328908 291048 848537 855318 200236 198924 250585 252009 290696 283419 300563 305984 317203 322217 297682 327855 840707 884387 594020 477041 265705 259169 306043 304053 318852 325920 326608 329350 370984 372836 728733 759670 38.85 71.2 2
08:45:27 2023-10-12 461554 459920 78686 76640 124019 124527 134112 133281 109351 107571 111499 112939 121097 125488 457188 495936 1267793 1244186 505879 523736 109847 96522 110415 113220 120174 116703 113184 113303 77618 76480 330512 288450 851730 861991 200167 198716 251113 252009 290316 284123 302940 304552 319645 320252 297892 329154 840743 890756 590969 474202 266185 259996 305347 303128 320553 323927 329573 330448 369946 371994 726595 758572 38.85 71.2 2
08:45:28 2023-10-12 459881 457335 78722 76703 124045 124527 134078 132856 109275 107571 111388 112939 120884 125435 457481 487089 1265442 1250295 502511 521245 109982 96390 110585 112774 120174 116609 113282 113627 76235 76376 323584 286940 857101 860844 200236 198751 250021 251395 289004 283419 304461 303767 321339 323929 297532 330172 843651 890994 592382 477956 266715 261634 304075 302772 322013 323701 328641 328852 373061 370882 726595 758572 38.85 71.2 2
08:45:29 2023-10-12 457508 457303 78629 76640 124045 124943 134222 133089 109259 107924 111440 113216 121296 122503 456615 494887 1281861 1255327 498483 519009 109982 96522 110585 111332 120258 116575 113250 113237 76318 76854 332645 288987 858619 854633 200236 197819 251113 252720 289004 284197 300738 305052 317238 321733 297185 329381 843237 879525 579870 472754 265555 261684 303365 304516 319843 324677 327605 328852 368737 372313 730931 755748 38.85 71.2 2
08:45:30 2023-10-12 460899 459481 78579 76703 123796 124871 133675 132889 109125 107934 111388 113314 121222 125733 456006 490159 1270946 1252111 502436 519776 109982 96554 110398 112964 120174 116837 113528 113303 77684 76532 327220 288414 844381 857748 202498 198819 250725 252720 290219 281821 302714 302665 317062 322788 297581 328315 838259 884655 594020 474238 267472 261720 304932 302136 320789 324189 326354 330241 369323 371721 722109 755748 38.85 71.3 2
08:45:31 2023-10-12 464087 457191 78933 76786 120973 124804 134281 132756 109359 107768 111465 112906 120884 125401 457481 489700 1269108 1252111 502985 519740 109982 96722 110636 112964 122149 116448 113282 113172 76318 76428 336656 286940 857593 860844 200201 198751 250582 251746 289075 283419 303873 303164 318680 321216 297153 330590 843237 891176 595202 477041 264150 261044 304254 303128 321074 323701 328641 328852 373661 370056 726632 759099 38.85 71.2 2
08:45:32 2023-10-12 455883 458023 78718 76757 123937 124527 134078 132639 109125 107571 111422 112939 120884 125435 457121 487161 1272787 1261420 504310 519009 109872 96554 110398 113275 120273 116992 113184 113737 76298 76532 330938 288987 850684 855111 200062 199270 249914 252720 289919 283287 300492 306150 316699 321594 297532 328541 842604 884532 589104 479754 264150 260178 304754 303164 318582 324850 326645 328355 372167 371165 732522 758572 38.85 71.2 2
08:45:33 2023-10-12 460237 458669 78629 76706 123839 124868 133910 133122 109200 107793 111045 113203 120589 125733 457335 490195 1269108 1251184 502153 519776 109578 96587 110025 112964 119675 116803 112525 113647 77638 76480 330137 288464 841113 855878 200201 198819 250021 252364 291724 281892 300984 305052 316724 322182 297018 330012 838888 882049 589356 476365 265333 259962 306043 302880 319808 325237 326378 331981 369946 371981 724429 756825 38.85 71.2 2
08:45:34 2023-10-12 458997 457339 78877 76661 124114 124460 134112 132731 109426 107538 111577 112565 121328 125278 457481 494563 1267793 1245924 505382 522994 109662 96522 110338 112985 120008 116736 113217 113581 76266 76574 327220 288486 851649 860844 199957 199062 250725 251832 290696 283220 304033 304730 318680 319995 302490 330012 838888 893772 594020 475319 265776 259350 305182 303164 320068 324189 329107 330214 371575 372871 724502 757737 38.85 71.2 2
08:45:35 2023-10-12 455599 458480 78636 76675 123955 124737 134129 132822 109125 107571 111311 112939 120819 125348 457481 489917 1272787 1261420 502802 519009 109948 96554 110398 112808 119925 116609 113139 113270 77692 76480 330137 287936 850898 854712 199922 199132 250021 252720 289748 283225 301020 305984 316978 321250 298000 328578 843834 883447 590743 477264 264150 260178 304754 303128 318582 325692 326608 328355 372725 371130 731485 757905 38.85 71.3 2
08:45:36 2023-10-12 457641 459525 78718 76706 123907 124527 133893 133122 109225 107883 111414 113151 121032 125559 456006 494036 1280039 1255327 499661 519375 109915 96554 110211 112663 119925 116669 113029 113270 77618 76376 336656 288414 859520 856531 200201 198474 251467 252009 289884 284236 300107 303771 317203 321250 297473 328848 841375 884655 592382 472420 266185 259996 304040 304766 319100 324224 327106 329083 369911 373133 729346 757201 38.85 71.3 2
08:45:37 2023-10-12 462792 457335 78579 76734 123804 124527 133675 132889 109125 107901 111388 112971 120671 125733 457157 491610 1269145 1247560 499188 519009 109611 96587 110211 112808 119841 116723 113029 113303 77618 76532 336656 288175 841990 855878 200481 198854 250367 252612 291511 281751 301794 304909 316618 322113 296874 330136 841240 881390 592382 476329 264926 259962 306330 302489 319808 325202 324699 329350 372797 371615 724429 755860 38.85 71.3 2
08:45:38 2023-10-12 463755 458188 78686 76734 120903 124460 134406 132756 109175 107768 111285 112874 120949 125488 457157 487089 1265442 1252111 501454 519009 109948 96554 110245 113197 120072 116642 113139 113270 77638 76480 330938 287982 846109 859627 199888 198474 249321 256542 290366 281892 303873 303875 317238 321250 297473 329043 841375 887534 602167 477530 265584 260212 305182 302632 321074 324189 327641 328852 371019 370056 721526 758572 38.85 71.3 2
08:45:39 2023-10-12 456309 457339 78746 76671 124080 124494 134112 132390 109275 107538 111577 112829 121097 125278 457211 488714 1268172 1254822 505594 519009 109982 96554 110211 112696 119925 116669 113184 113516 76266 76584 327220 289399 876013 857748 200097 198923 249950 252720 288728 284485 302224 303200 318903 322754 297784 329509 843798 889495 592382 477041 266904 260178 303329 304766 320068 323214 328641 329650 371019 371200 728770 758572 38.85 71.2 2
08:45:40 2023-10-12 456857 458875 78619 76730 123834 124785 133675 132689 109259 107801 111388 112939 120852 125435 456152 495491 1270656 1251221 501083 519776 109242 96587 109805 112964 119509 116837 112114 113679 77519 76636 330512 290010 838578 855318 200062 198439 250021 251655 290837 282046 300317 304194 316689 321733 295825 328089 837667 881426 592574 475992 264926 258594 305777 303128 318618 325166 324771 328852 369911 371402 726632 756421 38.85 71.3 2
08:45:41 2023-10-12 461554 457339 78686 76671 123873 124494 133708 132822 109200 107571 111268 112829 120935 125401 456188 493832 1265442 1243225 501759 522650 109746 96489 110372 112985 119925 116622 113217 113783 76275 76657 330425 288450 850040 860844 199922 197888 251078 252009 290325 282788 300984 304089 319583 322112 298000 328387 838888 888554 595864 475239 265741 259384 304968 303128 320068 322989 329340 334315 369911 372313 725566 757905 38.85 71.2 2
08:45:42 2023-10-12 457382 458669 78722 76644 123839 124374 133708 132722 109259 107571 111311 112906 120801 125401 456188 490342 1271884 1260524 505879 519009 109948 96456 110211 112774 119675 116609 113217 113237 77618 76791 330938 287567 853697 854633 199574 198924 249846 252364 290858 282881 299162 305984 319087 320768 297676 328578 841412 883447 589104 476747 264150 261720 304754 302741 318101 325237 327373 330594 372167 370092 731485 758572 38.85 71.3 2
08:45:43 2023-10-12 465360 457344 78690 76644 123869 124527 133708 132856 109125 107883 111337 113183 121592 122537 457014 492576 1280039 1255603 498923 522254 110151 96457 110551 112741 120008 116381 113606 113172 76370 76324 336058 286651 854985 855878 200937 198232 250021 252542 288627 283653 302438 304230 317238 321250 295624 328883 843237 874109 590969 473867 264186 260757 303400 303839 319136 324224 327872 329386 368222 371165 730842 755311 38.85 71.3 2
08:45:44 2023-10-12 460862 456985 78718 76640 123899 124489 134099 132623 109125 107538 111345 112565 121032 125191 455143 494180 1266261 1241073 501454 519410 109712 96456 110245 112774 119675 116642 112744 113270 77618 76480 330938 288495 853913 859627 200236 197854 250618 251832 289545 282788 302908 303164 318939 320287 296565 328387 838925 883447 602167 472827 264962 259781 304754 302986 320553 322243 329107 328852 371674 372017 721286 756421 38.85 71.3 2
08:45:45 2023-10-12 462561 459851 78865 76883 120925 124427 134204 132756 109208 107768 111406 112906 121148 122572 457444 487089 1263567 1248520 503631 522254 109839 96522 110245 112730 119675 116669 113184 113270 77651 76376 330938 287348 849882 859627 199888 198474 249146 251395 289884 282037 301936 303503 317238 321216 295825 329509 841375 888590 596683 478395 265584 260575 304968 302207 321039 323214 328141 328355 369946 369469 720266 756421 38.85 71.3 2
08:45:46 2023-10-12 454874 457371 78718 76640 123985 124460 133986 132390 109275 107571 111422 112829 120819 125313 457481 490609 1268696 1257729 506671 518245 109796 96390 110211 112774 119925 116642 112997 113704 76329 76740 330938 289981 850684 857748 199783 198958 249986 252720 289778 283043 300938 305733 317238 320252 297712 328578 845556 886279 592382 478056 264926 260178 304575 304643 317211 324712 327641 329980 371575 370127 731659 758572 38.85 71.3 2
08:45:47 2023-10-12 457176 460182 78654 76734 120790 124485 133641 132639 109125 107571 111183 113565 121462 125488 457121 490159 1269108 1252570 501796 519410 109796 96423 110211 112964 119675 116609 112712 113270 77605 76428 336656 287972 851244 856458 200062 197888 249846 252364 290696 281427 301020 304838 316246 321993 296148 329509 837667 879562 594020 475655 264186 259781 305827 301925 319136 324885 324663 328888 369359 371165 723403 755860 38.85 71.3 2
08:45:48 2023-10-12 459791 456656 78718 76536 123907 124084 133927 131993 109518 106914 111611 112225 121065 125034 456152 493832 1263567 1239274 505382 522144 109746 96754 110160 112952 119925 116703 112822 113237 76275 76574 328986 290429 845988 860844 198949 197922 250021 251652 292269 281927 302689 303911 317273 319292 297748 329253 837703 891497 592382 475692 265369 259169 305182 303128 320032 323736 328641 329477 371610 372278 724268 758572 38.85 71.3 2
08:45:49 2023-10-12 463850 457088 78881 76671 124011 124494 133675 132606 109125 107694 111233 112752 120621 125313 456152 487161 1269108 1261420 505558 520042 109796 96390 110135 112696 119841 116448 112712 112952 77585 76428 330938 287608 849881 854712 198984 198785 249671 252009 289040 282788 302424 305554 317167 320287 297892 328541 840780 883519 590743 478395 264115 259781 304290 303519 318101 324974 327142 334278 372131 370092 731595 756126 38.85 71.3 2
08:45:50 2023-10-12 458294 458879 78543 76578 123839 124489 133834 132423 109125 107571 111079 112841 121263 122503 456940 490123 1279130 1254710 498023 520705 109847 96391 110415 112707 120008 116415 113062 112700 76329 76376 327220 287552 860365 853390 200726 197854 249808 252684 289075 283450 300527 303768 317238 321733 295173 328387 842007 874506 595659 473495 264115 260610 303365 303164 319136 323736 327106 329421 369988 370882 730324 754776 38.85 71.3 2
08:45:51 2023-10-12 461185 458875 78579 76620 123834 124460 133675 132423 109125 107538 111422 112906 120769 125278 456043 493102 1263567 1239274 499260 518280 109796 96456 110211 112696 119675 116609 112569 112984 77585 76428 327220 288175 852901 859627 200236 197819 250021 252009 289681 283108 302474 302703 319162 320287 295725 328387 838296 883042 598830 472827 264962 259384 304290 303057 321074 322243 328409 328852 368772 371756 719176 756421 38.85 71.3 2
08:45:52 2023-10-12 460899 459521 78734 76703 120838 124737 133423 132664 109058 107619 111285 112841 121097 125646 456615 486981 1263567 1247634 503944 521369 109847 96357 110025 112808 119675 116609 112842 113237 76275 76708 330938 287149 851754 859627 199922 197888 248971 256506 289919 281892 303658 303200 317203 320768 297626 328578 840149 889158 592382 479073 264834 260319 305182 301925 320588 323214 327142 328355 369911 369469 720193 758520 38.85 71.3 2
08:45:53 2023-10-12 455240 458879 78714 76605 123873 124285 133742 132390 109409 107538 111388 112752 120917 125313 457121 488714 1264547 1253930 505755 518280 109982 96488 110211 112774 119925 116448 112744 113237 76318 76626 330938 289399 859706 857748 199783 198820 250021 252542 288899 284379 302584 303858 318644 320287 297473 329276 842640 892350 591767 476703 264150 259781 302868 304730 319925 323249 328641 334315 369982 371165 730324 757980 38.85 71.3 2
08:45:54 2023-10-12 457508 457200 78658 76703 120840 124460 133675 132606 109049 107571 111079 112861 121065 125470 456115 493066 1269145 1249896 502005 519045 109460 96587 109839 112808 119509 116803 112492 113569 76047 76428 326387 288270 853403 854633 199922 197922 250021 252009 290873 281069 302474 304588 315990 323929 296565 329509 836484 879562 592382 475692 266337 259169 305827 302172 319100 324259 324699 328888 369651 370905 723916 755748 38.85 71.3 2
08:45:55 2023-10-12 458943 457344 78722 76674 123903 124460 133893 132822 109275 107538 111456 112565 121032 125104 456188 493832 1263567 1235686 503021 522144 109746 96688 110270 111468 119841 116703 113107 113237 76316 76511 328908 288374 852187 860187 199888 197854 250585 252009 289708 282647 303394 303825 319162 319995 297018 330333 838961 883519 600501 473495 265404 259384 304754 302347 319843 322278 328641 334388 368842 372313 723440 755748 38.85 71.3 2
08:45:56 2023-10-12 454865 457375 78865 76636 124045 124490 133986 132299 109275 107538 111474 112752 120949 125348 456188 489436 1265479 1252148 505273 519786 109982 96554 110211 112774 119675 116609 112777 113270 77585 76480 330938 288008 858307 857198 199609 198508 250021 252009 288873 284321 300071 303128 318456 320031 297892 329276 843237 888626 582907 476365 264150 259781 302443 304552 319100 322989 328409 329221 370759 370127 728770 758033 38.85 71.3 2
08:45:57 2023-10-12 467793 457379 78638 76786 123633 124938 133206 132856 108824 107934 110934 113236 120935 122667 455860 486909 1279130 1257504 498134 522254 109881 96457 110449 112952 119841 116415 113139 112919 77585 76272 330938 287756 851220 852626 200866 197888 249843 252684 289040 283220 303172 304124 317238 322252 295173 330626 842640 874145 594020 474238 263895 260212 303400 303128 319136 323736 326645 329421 369988 369762 728770 755311 38.85 71.3 2
08:45:58 2023-10-12 462792 456864 78579 76546 120974 124494 133675 132423 109125 107538 111079 112752 120441 125313 456188 492373 1267160 1240191 495679 518280 109796 96225 110101 112652 119675 116448 112712 113127 77552 76324 327220 287661 848759 859019 200236 197819 250021 252009 289884 281962 301020 302243 318454 321216 295904 334584 838925 886644 594020 473598 264926 259419 304325 302916 321074 322243 324483 328852 369988 371200 719550 755348 38.85 71.3 2
08:45:59 2023-10-12 459920 457048 78619 76703 120910 124393 133910 132573 109058 107694 111285 112906 120949 125559 456689 486981 1260844 1244869 505337 521515 109679 96787 109805 112897 119592 116609 112395 113270 76284 76376 332955 288378 843340 857125 199400 199062 249671 251655 290696 282174 300984 304053 317167 320957 297892 327505 837631 892436 591972 479073 264891 259315 305182 302596 319808 323666 326608 328320 372167 371130 722109 759099 38.85 71.3 2
08:46:00 2023-10-12 458814 457299 78440 76764 123761 124494 133423 132606 109125 107826 111045 112939 120441 125593 456115 487125 1272787 1259296 500690 521146 109948 96357 110177 112629 119675 116381 112712 112732 77605 76324 327525 287552 849829 852897 200201 197854 249321 252720 289004 282753 300527 303930 316211 322252 296040 328578 841338 879453 591767 477717 265584 260178 303222 302844 319100 323927 324374 332290 372498 372013 726963 755561 38.85 71.3 2
08:46:01 2023-10-12 455417 457623 78565 76695 120777 124427 133574 132585 109125 107819 111045 112906 120819 122503 456043 494527 1271410 1250295 501967 522477 109796 96554 109991 111177 119675 116415 112712 113270 77659 76428 327220 290282 848973 854712 199888 198439 250725 251124 289884 283391 302266 304552 316689 320957 296076 329043 838634 879525 600501 472790 265741 258919 303365 304017 318101 324189 326572 329957 369841 372278 730842 756384 38.85 71.3 2
08:46:02 2023-10-12 462537 459530 78436 76703 123770 124489 133767 132897 109049 107719 111045 112939 120539 125488 455071 491610 1268962 1244644 498244 520042 109712 96424 110236 111177 119837 116622 112712 113237 76244 76480 330938 289399 850576 860187 200167 197819 249808 252009 289681 283242 301512 302172 318644 321216 295489 328351 841240 884655 589003 472790 264926 259384 304718 303093 321039 322209 327641 329047 369627 371165 719550 756384 38.85 71.3 2
08:46:03 2023-10-12 463693 455988 78686 76703 120932 124393 133826 131960 109125 107689 111388 112809 121263 125278 456115 490956 1266853 1254822 504411 520778 109872 96390 110211 111448 119675 116381 112647 113237 77585 76428 327220 288035 854314 856483 199540 197888 249671 252009 288829 283653 301303 303200 317238 319737 297892 328578 843871 889788 594020 476703 264080 259384 302620 304444 318324 325014 327873 329710 369911 370056 730842 756421 38.85 71.3 2
08:46:04 2023-10-12 458582 457339 78413 76706 123607 124904 133427 132822 109125 107901 111011 113126 120441 122651 458319 486837 1279843 1255327 497391 521515 110067 96292 110415 112884 120174 116475 112997 112667 77692 76272 330938 288576 862398 855318 199853 197441 250318 252009 288557 283432 301546 304089 316945 320768 295868 328387 840112 874109 592581 472754 264115 260143 303080 303590 319065 323666 326608 328320 369700 370092 730842 753596 38.85 71.3 2
08:46:05 2023-10-12 460632 456783 78793 76640 124045 124374 133893 131993 109426 107635 111611 112533 121097 125034 456115 493832 1259914 1239237 504484 521146 109763 96522 110101 112741 119675 116415 112492 113205 77552 76376 330938 288504 850147 860844 199888 197819 250549 251301 290642 282528 302908 303626 318644 321208 297018 329975 838671 883519 594020 473495 265369 259350 304290 302880 319100 322243 328641 329330 368772 371721 723916 756421 38.85 71.3 2
08:46:06 2023-10-12 458502 456977 78547 76644 120871 124737 133910 133081 109259 107801 111174 112874 121000 125524 456040 486837 1263420 1248192 501454 520042 109872 96357 110236 112585 119675 116381 112997 112700 77585 76479 331080 286736 867453 858982 199574 197854 249671 251360 288566 282011 301020 302667 317238 320733 296767 329043 841338 893948 596888 476365 265209 261720 303329 302172 320553 322278 327106 328054 369876 368882 722307 756421 38.85 71.3 2
08:46:07 2023-10-12 455558 459157 78405 76636 123804 124494 133515 132423 109125 107999 111045 112829 120801 125313 455757 494563 1270946 1250295 501083 518245 109839 96357 110211 112741 119675 116415 112504 112700 77519 76376 336656 288486 848835 854106 199574 197854 250725 251301 289479 283666 299162 304552 316689 321181 296773 329043 839303 881426 592382 472754 265741 259134 304004 303804 318066 323962 326342 328355 372534 372884 730657 758782 38.85 71.3 2
08:46:08 2023-10-12 463376 457160 78654 76699 120827 124804 133843 132756 109175 107571 111354 112939 120636 125401 455107 491503 1267200 1242875 498244 518609 109847 96589 110211 112741 119675 116415 112712 113205 77552 76572 330938 288382 850724 859627 200236 197819 250021 251832 288829 281927 301973 302243 318903 320733 296430 328315 838888 881758 595659 473495 264926 261454 304290 303093 320517 322209 328409 328320 369988 371165 719550 756421 38.85 71.3 2
08:46:09 2023-10-12 455240 457987 78575 76574 124011 124251 133273 132623 109125 107737 111388 112939 120769 125313 456115 489917 1268696 1256799 505558 520042 109872 96423 110211 113137 119675 116415 112525 113139 77585 76376 327220 287936 866578 855878 199262 198474 249671 252009 289075 281927 301303 304695 317203 319995 296731 328541 842604 888565 595202 478211 266337 261684 304004 304407 317070 324834 326961 329404 371398 369880 732885 756236 38.85 71.3 2
08:46:10 2023-10-12 458538 457299 78547 76581 123804 124460 134150 132585 109275 107538 111045 112829 120819 122470 457340 489436 1274610 1252148 497780 520042 110063 96456 110211 112663 119675 116061 113250 112732 77585 76324 327220 287348 859015 855318 200271 197785 249759 252364 288531 282863 300071 303626 316945 321216 293953 328351 841338 878020 589003 472790 264115 260178 303329 303093 321112 323666 326608 329350 369722 370021 728770 754896 38.85 71.3 2
08:46:11 2023-10-12 457316 458705 78579 76663 123766 124494 133515 132423 109125 107793 111311 113286 120506 125488 457340 492584 1271410 1251309 498097 521479 109847 96489 110075 112918 119974 116589 112964 113107 77659 76376 327220 288058 848870 860070 200062 197819 250021 252009 289444 281927 302254 302667 316467 321699 295624 329975 836448 884765 595659 474202 264150 259384 304040 301255 321039 324834 324735 329314 369988 370056 719550 755274 38.85 71.3 2
08:46:12 2023-10-12 461554 458879 78632 76734 120888 124859 133641 132390 109125 107571 111233 112752 120902 123798 456115 487993 1263567 1248192 503227 519750 109948 96225 110177 112629 119675 116415 112647 112984 77572 76324 327220 287531 855488 857125 199435 198529 249671 252009 287674 283653 301760 303164 318163 319772 297473 328578 841375 888199 592382 475655 264080 259384 302372 304017 319100 323920 328141 329921 369911 370056 727700 756421 38.85 71.3 2
08:46:13 2023-10-12 459970 457375 78638 76671 123736 124737 133478 133122 108890 108065 110875 113138 120377 122570 455938 486909 1272676 1258325 498097 520042 109872 96225 110211 111177 119641 116602 112809 112952 77585 76324 327220 287756 853155 852897 200201 197819 249146 252720 289425 281927 302853 303200 316724 322217 294930 329509 840780 879525 592382 476703 265209 260178 303365 302773 319100 323214 324663 329350 368772 368917 727700 754635 38.85 71.3 2
08:46:14 2023-10-12 457426 452963 78164 76525 123444 123643 132772 131136 111338 107752 111045 112225 120147 125000 454209 490123 1257914 1233603 498244 518269 109208 95930 109434 112373 118714 115608 111655 112492 77314 76117 323002 287552 839774 852897 198603 197201 249671 250348 288093 280767 305165 302207 317619 320308 296953 329472 834703 884655 592382 471872 264080 260251 302868 301255 318101 321725 327641 328546 368772 371473 723539 753264 38.85 71.3 2
08:46:15 2023-10-12 457415 451016 78484 76598 123616 123985 132706 131070 112031 108564 111480 112752 120409 125104 453364 484175 1261494 1245530 500371 518537 110287 96225 110075 112184 119344 115449 112038 111751 77380 76169 327220 285720 851808 849883 198949 197785 249671 251301 287221 283309 300723 302383 318680 320287 296695 329509 840149 889614 596888 473495 264045 259384 302160 303128 319819 322243 328641 328320 370984 371721 726632 757365 38.85 71.3 3
08:46:16 2023-10-12 450733 451161 79144 77016 124062 125110 133675 132639 112622 109872 112146 113723 121625 122748 456798 495296 1274595 1254822 502948 520910 112703 97581 110585 112998 119925 116481 113107 113270 76424 76719 322721 287348 845882 844909 200271 198785 249498 251151 290153 285428 302396 306847 321622 324197 298231 331956 847467 884400 586132 471819 267486 261599 305863 306595 322252 327557 330507 332284 373999 377265 735084 761156 38.85 71.3 3
08:46:17 2023-10-12 456134 453051 79557 77539 121220 125798 134365 133776 110349 110925 114498 114513 122426 123353 458129 492958 1274610 1255715 501491 522927 112926 98115 110806 113412 120008 117113 113347 114025 76405 77294 327525 286615 835802 848082 201533 199757 249463 252202 294232 284409 304779 306279 321172 327213 299382 333234 847467 888590 600575 476365 267450 262646 307404 305948 324010 329649 328254 333582 376694 375391 730842 761127 38.85 71.3 3
08:46:18 2023-10-12 457992 451125 80296 78424 122897 126631 135530 134449 110851 113432 115412 115276 123332 124570 458282 489436 1278338 1263215 511408 528374 113667 99159 111749 113964 122625 118047 114449 114851 76690 78095 327220 288026 847224 852897 202840 202176 251765 254571 296659 287584 308597 308918 324915 329675 303789 335247 855203 909301 590969 480268 270240 264966 309887 309420 327687 329369 333063 337625 380692 378799 734413 769095 38.85 71.2 3
08:46:19 2023-10-12 453546 451125 80506 78729 123737 127280 136497 134715 111701 113736 115710 115375 124316 124981 459647 496067 1287495 1269753 511810 529158 111607 99261 114436 113964 123204 117687 115358 114851 77004 78211 330938 287483 855531 852897 203479 202034 253348 255425 294845 288198 309179 309144 326016 328392 305719 338651 859389 909257 592581 477530 270874 267445 308407 309568 327433 329898 335673 338619 380727 381141 737648 770332 38.85 71.2 3
08:46:20 2023-10-12 450940 455075 80990 79179 123884 127960 136768 135825 112444 112035 113512 116572 124745 126157 459575 494420 1293905 1283423 515101 530282 111607 100045 114356 111426 120297 118736 115438 115618 77214 78626 327220 288062 847919 850485 203836 203025 254162 256787 297915 288873 309542 313467 325981 329685 311975 339758 862133 906719 590969 481164 272406 267669 311260 310517 325954 333990 336695 339322 384503 383464 746311 774274 38.85 71.2 3
08:46:21 2023-10-12 452013 453572 81534 79678 124739 128840 137853 136544 112947 114744 116275 116919 125617 126710 463118 502065 1298603 1279019 512489 530337 113200 100833 114846 112038 120625 119305 116082 116343 77825 79108 327220 288613 864383 849883 205918 204166 257775 258306 297769 291414 309847 315194 329782 333497 307659 342483 863682 906792 597419 479073 274148 269593 313925 314643 329987 336513 337301 341416 385729 387912 749956 776842 38.85 71.1 3
08:46:22 2023-10-12 458755 455817 82016 80151 125646 129597 138190 137733 113633 112398 113812 117844 126031 127374 465195 500583 1304139 1278036 511810 532013 113453 101460 115337 112887 120957 119939 116502 116731 78068 79388 328034 288581 853760 852897 206463 204452 257414 259863 300983 290740 313450 315861 330786 336558 308195 342627 863719 910679 599031 481236 273729 268612 315956 312955 333468 338074 339215 342596 387706 386424 740335 774917 38.85 71.1 3
08:46:23 2023-10-12 457508 453713 82618 80560 126307 130368 139134 138165 114409 112671 114278 118372 126723 127619 466623 498982 1292982 1281786 521108 535132 114176 103831 115337 113769 121432 120577 116891 117660 78750 79951 331720 291542 856899 855318 206643 205019 258649 260998 303351 294098 315178 315995 331683 338083 313702 345125 871374 924812 594194 486208 276292 272266 319092 315645 335791 339979 341439 345472 393424 389862 744541 783859 38.85 71.1 3
08:46:24 2023-10-12 456857 450764 82886 80942 126496 132835 142000 138557 115086 112891 115070 118454 127440 128254 467358 504658 1305883 1288284 518890 535924 115004 104009 115831 113769 122730 120745 117673 117660 79093 79983 331720 287873 855635 857125 207810 204700 259699 260883 301935 295899 315766 316691 333753 338796 313453 348285 872845 919574 600644 484797 275904 272657 316193 315008 335742 337577 342654 347478 390440 389422 747210 785752 38.85 71.1 3
08:46:25 2023-10-12 450904 452994 83373 81489 127632 131555 142552 141442 115416 114037 115859 121270 130230 129141 467234 501288 1311245 1302209 522820 537946 115658 104499 113131 114560 122998 121661 118100 118121 79513 80551 331720 291121 849466 855318 206291 206162 261164 261682 305205 297671 315766 319948 336333 340909 317525 350725 880620 928320 609109 487588 278580 272898 318004 319251 336777 340624 347610 348563 394307 394732 758935 788557 38.85 71.0 3
08:46:26 2023-10-12 455883 455177 83558 81834 127778 134141 142536 141975 115383 114863 115939 121808 130230 130251 466870 500548 1318887 1309644 521851 539799 115964 104605 113274 114593 123064 123551 118134 118796 79622 80836 340439 291084 849687 852897 207547 206403 259627 263105 306065 296667 323598 321929 334794 341179 316017 349026 882416 929967 607497 487588 279582 273946 320449 320432 338687 341717 348596 348188 395804 394732 757486 789785 38.85 70.9 3
08:46:27 2023-10-12 450940 454855 85333 81899 128212 133872 139442 139930 116467 115272 116694 121808 129067 130112 470608 501886 1319004 1309650 524304 537666 116384 104924 113385 114863 123643 121997 118693 118878 79795 81119 331720 291726 861302 854633 207547 207048 260456 263324 306928 297743 319083 322943 337834 340668 317672 350930 883060 928515 603869 487588 279815 276352 320148 318945 340403 342230 348349 349312 398913 393419 752005 790943 38.85 70.9 3
08:46:28 2023-10-12 458943 451654 85726 82420 128849 134265 143394 142440 116928 115517 117024 122011 131135 130593 467929 501676 1316046 1301283 521787 538495 116644 105317 113619 115074 123842 124033 118925 119475 80165 81587 332423 291908 845314 859019 209390 208378 261253 264979 307426 299464 320646 322943 340466 343784 319899 351050 882416 936591 586257 486208 282666 276087 323299 321893 340918 343845 348879 351573 396813 400452 756135 792517 38.85 70.9 3
08:46:29 2023-10-12 469463 453713 86085 82350 129651 130835 140779 142565 117575 115484 117415 122011 131419 130320 470608 510926 1315040 1292910 522820 540538 117290 105418 113931 115583 124217 124102 119289 119641 80285 81587 340439 292431 848054 859627 209912 207694 263733 265015 307892 299483 320682 322979 341187 345928 318414 356645 879049 927537 616962 486580 282666 277360 324969 320883 341987 347449 348125 353635 396316 400655 767827 792701 38.85 70.9 3
08:46:30 2023-10-12 460101 454354 86124 82936 129606 131504 140715 142942 117742 116402 117712 119208 131670 131717 468733 510992 1328107 1307783 522413 540991 118176 103188 114974 116048 124627 124310 119620 119807 80823 81797 331720 292909 853846 854712 210886 209100 266020 266425 308394 302721 321656 324749 340423 347458 319899 356084 889710 931618 598724 492810 283467 279479 324933 324237 342952 348916 349227 355333 400964 401076 767536 796596 38.85 70.9 3
08:46:31 2023-10-12 456207 453713 86166 83389 129426 132539 140322 143320 117742 116824 117678 119875 131823 134245 468769 504689 1328639 1319868 525793 541027 118209 103279 114534 116081 124660 124552 119620 119890 80767 82022 335489 292431 854814 854633 210921 210229 264578 267504 309581 302400 322669 328332 342496 347946 324404 357983 893133 937565 608706 489478 284471 278335 324476 324839 342995 347938 351632 356902 404793 403695 761711 799569 38.85 70.9 3
08:46:32 2023-10-12 460246 452998 86536 84985 132171 132697 141466 140278 120526 117133 118681 120022 128701 134468 472196 509128 1331990 1307509 519686 541063 118836 103576 115537 116388 125105 124621 119986 122031 81175 82360 335489 292845 857882 857162 212615 210446 266615 268904 312637 303552 324528 327136 342436 348224 324753 358956 891831 936843 594952 488974 285169 278335 326808 325694 342995 351380 354266 357628 406043 403695 772601 799989 38.85 70.8 3
08:46:33 2023-10-12 454277 453713 86693 85044 132385 132768 142309 139850 120876 117248 118535 120086 128984 134468 472239 510992 1345021 1317055 521108 545386 119241 103789 115922 116468 125518 124742 122196 122149 81523 82507 333596 291569 857377 855318 213654 211071 266615 270366 311282 304856 324780 327278 343643 350210 330631 358271 897389 937601 610319 492434 284942 279218 326808 326749 343511 348042 355953 358529 406043 402452 763407 802375 38.85 70.8 3
08:46:34 2023-10-12 454688 454209 85581 83858 133093 133064 142333 140538 121311 117390 118995 120528 129778 132548 472899 507949 1331539 1317147 528001 544929 119867 103860 116069 116468 125932 124865 122434 122031 81719 82507 335489 291669 868816 861794 212984 211437 267847 270748 310455 305536 327359 325835 346758 349372 330667 359063 893621 946615 608706 493975 286079 278492 327972 325466 346846 350411 357757 357664 403583 404602 763407 802520 38.85 70.8 3
08:46:35 2023-10-12 452407 452645 87066 85534 133193 133784 142754 141593 121278 117869 119247 121284 129790 135257 473270 514094 1340177 1318965 526651 547003 121563 104217 116036 117166 125812 125142 122230 122421 81752 84136 335489 293676 854985 856893 214025 211838 269393 270748 311907 305337 327859 329831 346758 350980 324933 363243 898878 937565 600708 495376 285878 281176 328219 329458 347437 353400 358011 358888 409206 406341 772417 808241 38.85 70.8 3
08:46:36 2023-10-12 453298 454566 87126 85626 133378 134229 142627 141724 119616 118100 119296 121317 130463 135352 473605 508424 1337327 1326327 530374 547390 121799 105071 116069 117199 125932 125212 122434 122574 81897 83174 333596 293324 858364 859019 213989 213029 268979 275358 314832 305407 327687 331368 348890 351506 327533 363793 900152 946579 605469 496782 285842 281537 329996 326749 349354 352553 356182 358779 404834 408910 765810 804005 38.85 70.8 3
08:46:37 2023-10-12 455599 454675 85600 85894 133408 134475 142879 141974 121631 118659 119730 121966 130887 132070 475019 510992 1343036 1322688 527362 547390 121968 105530 116389 117753 126106 122349 122569 122863 82010 84797 348058 295549 847833 856483 215303 213477 270152 270748 315942 306047 329582 333058 349340 354401 328736 368119 903916 942607 610230 495193 287216 283409 329818 329689 349809 356314 357220 360479 412401 409988 779285 809293 38.85 70.7 3
08:46:38 2023-10-12 454598 452927 85743 86124 133564 134475 143149 142377 121716 118891 119931 122115 131133 132328 475728 509483 1345021 1335959 530603 547390 122239 105675 116698 117753 126348 122433 122842 123068 82301 84613 337345 293676 872385 859357 215303 217228 270152 271178 315690 306331 330370 333888 349908 352597 329818 366854 902701 957511 607056 496782 287598 284481 330692 329262 351110 354711 358333 360479 409984 412587 774246 809867 38.85 70.7 3
08:46:39 2023-10-12 459979 453713 85718 86229 130077 134949 143309 142501 121817 119289 120166 122516 131380 132462 476439 512540 1346546 1325606 526988 548941 122357 106422 116812 118180 126348 122770 122876 123187 82537 83650 337345 294780 847755 862361 216823 214680 270914 272318 318897 308565 332994 333780 350786 356859 331318 366024 902701 949384 593760 493131 288829 285049 331497 331798 350472 356850 358297 364570 413745 412623 784090 812893 38.85 70.7 3
08:46:40 2023-10-12 455479 453713 85665 86322 129988 135356 143575 142930 121935 119289 120200 122516 131413 132678 476439 508020 1355518 1338452 527289 548941 122595 106170 117121 118180 126766 122601 123046 123136 82659 85038 343453 293260 864820 855878 216518 213373 269453 272911 316145 308226 330755 333888 351497 356859 333645 366024 908009 957584 618381 496782 290535 285428 330996 332571 351965 356315 360357 365420 414732 414333 774685 813937 38.85 70.7 3
08:46:41 2023-10-12 459468 453604 85839 86524 130897 135135 143841 142698 122256 119289 120569 122755 132776 132678 477114 507949 1345555 1328374 528729 548941 122748 106455 117088 118247 126766 122855 123081 123341 82659 84919 334605 293260 852264 863628 216823 213191 270724 273747 318592 307725 332315 333888 351260 357612 333911 366024 902664 960297 611818 493902 291769 284516 333947 331834 351713 356314 360247 367082 412439 414697 778296 811703 38.85 70.7 3
08:46:42 2023-10-12 454655 453713 85870 86456 130676 135356 144175 142930 122324 119688 120889 122886 132204 133230 477114 514166 1359622 1335674 525793 548242 123021 106601 117432 118609 127219 122940 123354 123341 83068 85094 336220 292845 856199 857125 216145 214036 270534 274622 317136 310100 333311 334005 351296 358327 335619 370778 911731 959005 610230 498194 292246 286119 333369 333780 353399 357783 363675 367603 417404 411533 774870 815943 38.85 70.7 3
08:46:43 2023-10-12 457176 454737 85962 86600 131124 135416 144688 142871 122426 119688 121008 122919 132453 133759 477114 512540 1349417 1330106 530337 547435 123226 106634 117513 118575 127429 122855 123388 123290 83101 85127 333596 292068 858419 863899 216823 214219 273217 275464 319083 309630 333649 333503 353409 357009 335836 368010 907972 961071 611818 496078 293215 286159 333983 333852 352253 357854 363893 366872 414984 414018 778178 813471 38.85 70.7 3
08:46:44 2023-10-12 454477 453713 86121 86763 131522 135868 144343 142997 122426 119722 121077 123154 132669 133885 477114 517842 1363014 1334577 525904 548278 120283 106700 118021 118773 127851 123024 120325 123444 83330 85437 337345 293249 861292 862635 219286 216043 272622 275780 317990 311881 333469 335446 354330 360084 336994 369344 912562 959618 610230 498542 293217 287534 333947 334203 352253 356682 365033 369170 416375 414053 777625 816061 38.85 70.7 3
08:46:45 2023-10-12 456239 451161 86239 86755 131951 135834 144777 143031 119444 120006 121414 123239 132885 133885 477114 513298 1350625 1332149 531162 548278 120118 106700 117661 119005 127640 123590 120277 120395 83445 85284 337345 292638 857360 864240 216818 214953 271621 276381 320435 311113 336377 334578 355574 359149 336044 369488 909978 966700 614992 496782 293841 287140 336347 333852 355926 356966 365069 368309 417813 416309 783175 818691 38.85 70.7 3
08:46:46 2023-10-12 457316 453418 86394 85112 132378 136258 145045 143761 119737 120339 121753 123390 133160 134142 478284 518392 1352699 1325311 527399 550387 120513 107355 117695 119005 127674 123860 120342 120593 83445 84131 337345 294509 870248 863287 217528 214919 273285 275500 320099 312059 337253 334578 355610 361375 335278 373411 911915 956158 613405 496430 293115 287140 335872 334508 352289 359175 366140 369420 417318 415867 786319 816061 38.85 70.7 3
08:46:47 2023-10-12 457271 451156 86434 85180 132415 136347 145147 143871 119769 120339 121788 123390 133168 134171 475481 513697 1351852 1333707 531538 549896 120513 107669 118089 119204 128097 124164 120572 120593 83617 85526 340040 292845 856199 863687 217528 216257 273321 278673 321070 312789 337767 336600 356717 361340 339657 372548 910456 971251 607018 498120 295586 288279 337776 336690 355406 358714 367626 369312 418258 419008 781721 815483 38.85 70.7 3
08:46:48 2023-10-12 457426 453196 86676 85256 132606 136313 145248 143693 119851 120339 122159 123971 133168 134577 476187 518574 1355766 1328215 525677 549968 120513 107751 118055 119369 128063 124198 120490 120758 83675 85559 337345 294574 854099 863863 218581 215922 274770 277000 321141 313741 338724 336338 356717 363038 336587 375713 911853 957584 614992 497135 294082 288445 334741 336058 354410 361106 367699 369564 418861 417762 787414 817870 38.85 70.7 3
08:46:49 2023-10-12 460298 450683 86653 85191 132631 136382 145282 143926 119883 120423 124111 123881 133570 134924 476223 511783 1355518 1335600 532471 549509 120844 107933 118286 119369 128097 124231 120655 120924 83675 85709 336135 293680 857637 864511 218546 217000 273910 279115 322510 313711 339444 340773 358728 363406 340329 374925 915807 969292 614830 498194 294046 293291 336764 338121 356405 362855 368221 372253 418532 420957 786097 818487 38.85 70.7 3
08:46:50 2023-10-12 458604 451161 86649 85282 132598 137019 145316 144160 120656 122841 124318 124170 133821 135017 476187 516463 1359622 1331053 527200 549968 120927 107966 118334 119788 128131 124574 120738 120924 83675 85742 338048 294927 857749 862065 219263 216814 275842 278083 323059 313998 337109 338162 357792 364384 338659 375261 915805 961657 616579 497487 295432 289254 336257 337309 356047 362162 366193 372852 421438 420693 793059 821026 38.85 70.7 3
08:46:51 2023-10-12 458379 451161 86974 85257 132877 137096 145549 144160 120062 122841 124232 124170 134106 135017 476894 511028 1361153 1338452 531951 550005 120927 108149 118450 121533 128247 124885 120903 121599 84022 85886 338048 294436 855995 865125 219275 217536 274593 279223 324042 314033 337381 339458 359990 364391 341012 377116 915842 964570 611705 498194 295432 288799 337852 336564 358737 361402 366193 373679 420774 423406 787450 820304 38.85 70.7 3
08:46:52 2023-10-12 458673 451161 87050 85356 132881 137278 145552 144428 120209 123080 124266 124236 134213 135460 476820 518208 1361046 1335665 528752 550041 121176 108149 118484 121567 128644 124780 121069 121168 83906 85893 336220 294509 874056 860844 219819 217524 276760 278974 324498 313998 338365 340797 358871 365772 340197 376125 918514 955629 603907 497303 297059 291628 339213 338387 358089 363432 368743 373834 423818 422333 795417 820776 38.85 70.7 3
08:46:53 2023-10-12 454874 453450 87206 85388 132902 137449 145898 144228 120177 122876 124439 124236 134073 135998 476187 514094 1370276 1350625 528901 550005 121780 108215 118484 121533 128555 124813 120986 121090 84080 85926 337345 294166 873092 857198 219982 218389 276300 279761 324690 315843 337345 341313 358907 365772 342334 377397 919595 969415 618166 501513 294766 290630 339423 337344 360979 363539 368959 372552 423998 423858 786319 822240 38.85 70.7 3
08:46:54 2023-10-12 457380 451165 87449 85524 133281 137763 146235 144794 120095 123320 124439 124851 134292 135998 476894 517111 1364986 1340944 531163 550005 121010 108915 118450 122040 128097 125398 120738 122061 84022 86058 337345 296829 850699 859627 220136 218389 277539 279367 327219 315663 339317 342614 360210 366765 341636 378357 921048 960187 616393 500676 295288 291339 338838 338637 359892 365763 370317 373798 424070 424002 795565 822858 38.85 70.7 3
08:46:55 2023-10-12 454614 452958 87202 85642 132906 138085 145653 145267 119980 123594 124266 125090 134039 136419 476223 511028 1364986 1356522 532522 549968 122213 108581 118847 121685 128823 124985 121069 121664 85540 85992 341178 294927 855755 859627 220172 219447 277539 279761 324511 315026 338401 342902 360740 365772 342925 378429 920896 975779 624514 501550 294981 290524 340448 337617 360979 365214 369393 373415 423699 424052 787487 822858 38.85 70.7 3
08:46:56 2023-10-12 450606 451089 87573 85646 133658 137746 146845 144794 120896 123269 124717 124970 134511 135998 477638 518423 1364986 1344872 532742 553188 122582 108915 119080 121803 128912 125019 121510 122280 84546 84393 337345 295807 857581 859480 220944 219306 279892 279725 324956 318978 340648 342902 360616 365110 340820 380751 924979 966627 618166 504544 295596 290701 340820 339661 358808 366277 372983 375681 424070 421606 785707 822858 38.85 70.7 3
08:46:57 2023-10-12 450832 450863 87877 85524 133956 137624 147050 144228 121292 123115 124838 124646 134731 135810 477638 514094 1364986 1344872 535087 550041 123018 108806 119313 121719 129271 124985 122008 121730 85665 84413 337345 294583 869223 864511 221014 219447 278356 279056 324690 317039 339460 342383 362247 365110 342961 380615 920933 978581 613405 505259 297446 290630 341960 339411 360799 365221 372956 377817 423890 426220 788557 824977 38.85 70.7 3
08:46:58 2023-10-12 462047 452375 88073 85704 134145 137754 147050 144794 121292 121094 125204 124612 134917 135755 477638 517660 1364986 1333629 528839 550041 122817 108948 119080 121837 128912 125225 121412 121963 85724 84387 337345 295415 853434 863723 221776 219140 279141 279056 324444 316013 341519 342347 364837 366817 342925 380751 921122 965980 621340 500805 297518 291551 340448 341517 360979 364593 372752 376058 425238 422888 795442 825265 38.85 70.7 3
08:46:59 2023-10-12 456281 451161 88061 85799 134015 138267 146023 144760 121292 123354 124751 125056 135048 136461 477674 511028 1353844 1344872 538173 553261 122615 109283 118915 122040 128912 125639 121069 122496 85724 84520 338324 296186 851119 863723 220396 220581 279534 279091 325950 316269 341243 344697 364983 367468 345450 383686 922430 972188 617955 500586 297662 292263 342961 339483 363021 366773 372348 374966 423710 426575 797169 824024 38.85 70.7 3
08:47:00 2023-10-12 452223 451161 88117 85980 134187 138250 146570 145267 121260 123388 124960 125123 135018 136608 477674 518423 1370203 1348704 532779 554043 123051 109317 119279 121871 129181 125432 121808 122061 85850 84456 337345 295074 877476 860844 222279 220132 278614 279907 327450 317964 339974 343046 362283 369049 344901 381937 924960 971543 632213 505976 297843 291748 341443 342866 360979 366535 374112 374966 427138 426365 787450 828929 38.85 70.7 3
08:47:01 2023-10-12 458160 451161 88029 86043 134031 138925 146023 145638 121209 123594 124960 125382 135018 136737 477266 518208 1368868 1344835 530407 554043 122967 109317 119313 122074 129271 125466 122008 122463 85909 84614 337345 295351 851685 863140 222832 221058 279928 280691 328281 318528 342447 346551 362106 369014 343343 385120 924960 965717 602440 501513 297771 293816 342695 341794 363534 367648 374112 377502 426468 427729 795565 828929 38.85 70.7 3
08:47:02 2023-10-12 465878 451165 88182 86008 134209 138250 146672 145267 121325 123594 124995 125502 135018 136737 477674 512540 1364986 1356260 537335 553225 123051 109577 119313 122074 129271 125466 121775 122496 85942 84410 336220 294932 868586 862065 222030 221235 279731 280761 325950 318481 339699 344425 365010 367330 344377 382514 923652 981349 609557 505976 300945 292476 342997 341794 364011 367165 374953 380275 428280 427478 790805 827990 38.85 70.7 3
08:47:03 2023-10-12 454232 451161 88182 86197 134011 138932 147082 146252 121292 123749 124960 125916 135365 137325 477638 512540 1370240 1363201 537914 552935 123494 109552 119576 122344 129451 125779 122470 122598 86198 84510 337345 294996 855866 859627 222904 221892 279892 281513 325950 317999 341003 345463 364725 369911 345414 384868 924211 980620 614830 507054 300447 292476 342997 342311 362150 369382 376880 378362 425322 427957 787487 825265 38.95 70.7 3
08:47:04 2023-10-12 454749 450771 88674 86043 134803 138293 146976 144760 122115 123149 125448 124970 135980 136079 477710 518423 1364986 1337501 531988 553261 123084 109687 119347 122311 129271 125639 122106 122496 85975 84583 338048 295136 856304 864370 223867 220581 279463 281225 326670 318481 342663 344842 366401 371015 346819 386089 926294 969366 624514 504040 301298 293191 342925 342758 363534 367729 375245 378506 429183 427285 801776 830069 38.85 70.7 3
08:47:05 2023-10-12 451126 451125 88488 86261 134351 138846 146464 145162 121524 123508 125064 125502 135745 136926 477674 516933 1379470 1352147 527750 553225 123660 109687 119913 122192 131404 125639 122391 122463 86067 84499 338324 293676 879890 859627 224569 221581 278579 281759 325950 319034 342627 346527 364498 371298 346491 384287 930329 973620 624514 504544 300023 296067 342961 342866 364109 367646 376080 376695 430365 430558 793309 830180 38.85 70.7 3
08:47:06 2023-10-12 450904 450899 88521 86528 134765 139027 146567 145566 121723 123629 125273 125709 135946 136961 477638 516898 1381465 1354145 527787 553225 123778 109721 120031 122311 131530 125673 122508 122697 86219 84510 337345 294436 872229 862022 225058 222146 279358 283555 327322 319859 342519 346622 364284 371677 347572 385450 930329 981268 621471 505397 299564 295329 344694 342866 365204 369902 377110 376165 428073 431494 795565 830351 38.85 70.7 3
08:47:07 2023-10-12 456207 450807 88678 86628 134694 139029 146705 145938 121691 123663 125326 125709 135874 136901 477746 513826 1359622 1351699 539322 554899 123117 110092 119347 122548 129271 125914 122106 122899 86008 84668 337345 296186 859658 864511 223167 222827 279888 282041 328951 318963 342735 345150 366988 369084 345450 384511 924960 970172 616393 504544 301724 293823 344937 342866 362150 369005 376696 380466 430796 428645 799534 829959 38.85 70.7 3
08:47:08 2023-10-12 456243 451125 88735 86506 134685 139126 147287 145855 121723 123663 125483 125916 135937 137125 477710 513099 1364986 1350191 536492 552935 123901 110330 119874 122752 129631 125847 122442 122866 86324 84762 337345 295346 855074 864511 224411 223140 278649 282966 329697 318963 345758 345463 366730 369084 350237 388707 927695 975816 621080 503081 301298 295552 345107 342866 363273 370180 376880 378506 428524 430643 801923 830180 38.85 70.7 3
08:47:09 2023-10-12 451048 449784 88828 86628 134694 139126 147321 145909 121723 123663 125361 126151 136126 137576 477674 519590 1380449 1353802 528465 554043 123896 110058 120149 122260 131746 126115 122709 122899 86345 84668 337345 294092 862203 861794 225043 221892 280455 283449 327464 321007 344420 346504 367281 373599 348657 386323 931502 980975 616393 505939 301371 297320 342961 342794 368193 368829 378218 378398 433012 438055 793309 833229 38.85 70.7 3
08:47:10 2023-10-12 455883 450381 88796 86687 134732 139126 147321 146040 121992 123663 125308 125916 136254 137385 477674 511028 1364986 1349232 537297 553261 123778 110465 119747 122548 131370 125914 122391 122932 86193 84679 338324 295346 851731 863723 224569 226475 281909 282859 330018 319481 346320 345948 367834 370189 347608 387134 926344 975816 617955 504544 302078 294750 345627 343321 363308 370145 375131 381578 433129 431191 804811 832541 38.85 70.7 3
08:47:11 2023-10-12 450940 449748 89137 86842 135607 139029 147801 145672 122123 123611 125518 125950 136571 137610 480254 518388 1364986 1336736 535534 555291 124134 110465 120149 122616 131655 125948 122794 122998 86621 84736 336220 295346 854653 866967 225058 223033 281989 283307 329876 320865 346174 346362 369651 374315 347465 386245 929011 972989 617955 501586 303082 296333 344937 343356 364947 370145 376126 378290 433048 432407 804811 832000 38.95 70.7 3
08:47:12 2023-10-12 450935 450791 88861 87088 135134 139536 147665 146659 121723 120366 125483 126365 136348 137836 477674 513298 1372653 1363380 538136 554789 124271 110465 120114 123025 131678 125914 122878 122932 86464 84768 337345 294996 857472 862065 224569 222058 281135 284184 329947 320972 344674 349161 369463 372114 349639 386245 930057 987722 619753 504643 303008 296067 345627 343286 366560 369005 377231 382768 432042 432908 801242 832393 38.95 70.7 3
08:47:13 2023-10-12 450512 449712 89247 86988 135355 139320 148008 145875 122291 123800 125833 125916 136632 137316 477674 514130 1372221 1354108 536154 554535 124892 110194 120680 122684 132446 126162 123453 122833 86722 84831 337345 293639 870456 865738 225202 226758 282028 285187 329399 322925 347829 346469 370020 374088 351830 388522 929011 982042 619518 503044 302757 296937 345330 342866 367736 372366 375623 382446 430401 432630 804811 830143 38.95 70.7 3
08:47:14 2023-10-12 451126 450381 89137 87116 135215 139813 147180 145870 121723 123835 125483 126332 137025 137888 477674 519307 1374206 1357037 534778 555647 124476 110806 120316 122752 131804 126297 122911 122965 86464 84925 337345 296818 857810 860844 225837 222024 283357 283180 329983 322113 345758 349402 369463 374649 348586 389260 934188 981172 621080 508856 302397 296542 345913 346013 366968 369744 377212 382139 435534 431609 795565 834725 38.85 70.7 3
08:47:15 2023-10-12 451692 451094 89259 87386 135347 139731 148180 147067 122361 121006 122762 126857 137072 138121 480850 520042 1388936 1358647 529919 554826 124681 110729 120552 122582 132381 126713 122911 122965 86617 84983 339159 293740 860208 861721 225837 222058 281634 285374 329947 322925 346554 348635 367834 374685 351866 387443 934078 986754 619518 507054 302152 295731 346390 343286 368543 371809 378637 383060 432294 432890 793273 833724 38.95 70.7 3
08:47:16 2023-10-12 465490 448381 89447 87116 135893 139320 148231 145909 122492 123869 125938 126244 136795 137802 479717 518388 1367824 1343843 534706 554826 124481 110806 120552 122786 131964 126506 122944 123507 86497 84983 336135 295346 861704 866967 225801 224083 285656 284609 331807 322781 347756 347407 372077 376761 350306 387407 931650 975816 613133 503757 304460 297775 346647 345356 367147 372366 375923 382622 434065 431645 804547 834396 38.85 70.7 3
08:47:17 2023-10-12 450868 449748 89325 87418 135339 139904 147767 146860 122090 124076 122566 126782 136795 138517 477674 513262 1377136 1367027 538902 555647 124595 110806 120517 122786 131872 126539 122944 123507 86557 84983 337345 294927 858042 861454 225519 223089 282064 285223 331018 321779 346283 350818 368803 374088 351830 387515 931465 988192 618166 507571 304300 296937 347191 346723 367700 370180 378528 384543 432759 436081 801592 834873 38.85 70.7 3
08:47:18 2023-10-12 449776 450827 89664 87537 135828 139709 148214 146622 122525 121009 122795 126540 137209 137836 477710 517111 1372541 1355294 536535 554571 125304 110943 121086 119996 132757 126525 123656 123643 86822 85215 336220 294927 873269 864511 225837 223089 283481 285896 329697 324591 348605 348599 369354 375739 351902 387371 932451 987722 621080 504544 304589 297775 346669 343356 369696 374640 378226 384218 432976 434034 804547 832589 38.95 70.7 3
08:47:19 2023-10-12 449776 449712 89451 87569 135611 139904 148111 146860 122123 124076 125762 126749 137114 138717 477746 519518 1378114 1356260 534708 555683 124748 110959 120754 122821 132090 126627 122977 123507 86624 85099 336220 295976 860596 859627 225837 223089 284823 284787 331986 324857 347619 350782 368801 374405 351263 390999 936958 985501 619518 509580 303869 297775 346892 347372 369184 372189 378456 384799 435356 434821 796569 834433 38.95 70.7 3
08:47:20 2023-10-12 452334 450868 89353 87721 135351 142708 147767 147541 122277 121284 122629 127350 137304 139062 477602 513516 1382036 1368042 536114 554826 124714 111113 120922 123025 132090 126964 122977 123625 86803 85157 337345 294927 868319 860844 225837 223469 283062 286535 332022 324363 346198 351650 369977 375475 351974 390715 932720 992746 624514 508719 302959 297313 347750 345392 369993 372402 378528 386238 434065 436798 804240 835913 38.95 70.7 3
08:47:21 2023-10-12 455330 450349 89480 87713 135691 142777 147455 147114 122324 121120 125797 127080 137278 138835 477710 516599 1378114 1357037 531988 555647 124476 113167 120434 123127 131838 127168 122944 124032 86717 85504 337345 296186 849336 863863 227757 225507 284215 286392 333969 322781 349347 351699 369984 376797 353553 393355 937540 978581 621080 510305 304732 297491 347715 347514 367736 372402 381135 385418 436651 434176 795405 838731 38.85 70.7 3
08:47:22 2023-10-12 454837 449711 89953 87689 136033 142436 147936 146550 122408 124076 125973 126749 137290 138556 477710 513262 1374206 1358003 535124 554862 124748 111250 120754 123059 132381 126958 123010 123710 86836 85215 339159 294301 857355 864981 225837 223469 282925 287046 333499 323451 348046 350217 369613 374685 351938 393355 931650 979200 622642 507413 304300 297565 349363 346991 367736 374115 378384 386876 438699 436697 810551 837885 38.95 70.7 3
08:47:23 2023-10-12 456170 449487 89512 87873 136046 142807 148421 146929 122324 121158 122828 127201 137304 138744 477746 518024 1379618 1354108 532983 555355 125338 111620 120749 120254 132573 127066 123656 123966 85393 85447 336135 295346 863114 863287 227596 223503 284494 287163 333933 324098 348852 351916 369354 375487 353712 394581 937933 978581 619518 509835 302923 299532 347786 348599 368844 373519 382001 385964 437987 434856 795442 839363 38.85 70.7 3
08:47:24 2023-10-12 454525 450188 89791 87721 136269 142591 148490 147067 122525 124110 122810 126816 137400 138613 477746 513262 1374206 1358003 535050 555683 124748 113089 120956 123230 132473 127080 123519 123743 86903 85389 337345 294574 855650 864945 227115 223503 282961 288008 333969 323907 348888 351276 369942 375739 353675 394251 933488 985501 601823 507413 303740 297775 349747 348385 368664 374533 380815 385021 436437 434034 809303 839179 38.95 70.7 3
08:47:25 2023-10-12 462709 449395 89824 88166 136085 142942 148454 147541 122679 121367 122994 127486 137591 139326 477602 520005 1382036 1360285 531951 556506 124748 113279 120956 123281 130719 127385 123519 124118 86903 85331 337345 295346 863896 863287 226173 223538 285365 287688 333969 323907 348327 354139 370755 376082 353965 393986 938870 982600 617955 510629 303634 298014 348800 349125 369993 374377 382614 386823 438639 436869 797808 840874 38.95 70.7 3
08:47:26 2023-10-12 454874 449092 89947 87933 136432 143159 148628 146619 122525 124265 122979 127201 139790 138744 477746 513790 1374206 1360398 537223 556076 125159 113358 120956 123333 132158 127202 123637 124151 86903 85447 337345 295964 858836 866967 228240 225378 283719 287864 335859 323931 349272 351699 372578 376797 354967 395140 932757 979200 622642 508856 305276 297304 350419 349125 369956 376223 380851 385599 439064 436492 811712 839400 38.95 70.7 3
08:47:27 2023-10-12 450638 449043 89758 88239 136055 143141 148214 148754 122356 121203 122895 129882 137885 139166 477746 514130 1387360 1372600 532558 556112 125366 113279 121328 123367 132658 127406 123755 124184 86936 85472 337345 295001 871412 861794 226173 224890 284508 288467 333969 324857 350799 351916 369942 375225 354242 393986 938204 990865 621080 510629 303634 299532 350948 347514 369727 374092 383479 388951 437965 437741 799962 838481 38.95 70.7 3
08:47:28 2023-10-12 453491 448376 90104 88058 136406 142842 151133 147373 122557 124179 123306 127201 139858 138779 480522 517111 1378114 1355760 536492 555355 125752 111698 121547 120319 129331 127365 124064 124255 85299 85589 335430 293602 865497 864981 226173 224855 284117 288739 333969 324857 350225 351916 371606 377859 354277 396299 933488 984932 619287 507413 304810 300307 351726 348599 369956 374362 383228 386830 436687 436527 806917 839363 38.95 70.7 3
08:47:29 2023-10-12 450832 449702 90104 88178 136603 143011 148454 147062 122726 121203 123028 127411 139939 139288 477782 518423 1392646 1370629 531841 554107 125639 113392 121497 123298 132565 127202 123789 124151 87030 85441 351969 294301 859201 859627 226208 225378 284730 288775 333969 324278 348888 352134 372162 378925 357486 394324 940966 991928 622642 513218 305383 301922 351582 348420 372049 375466 382250 386794 436865 439131 803981 839326 38.95 70.7 3
08:47:30 2023-10-12 454236 448376 90104 88178 136535 140884 148973 147576 123049 121367 123315 127398 137973 139291 477638 513082 1375696 1359090 538827 556506 125366 113504 120991 120484 132565 127555 123755 124389 86970 85800 337345 296533 851359 863723 226208 225971 285312 288572 334189 324857 349979 351916 374471 376344 352156 396336 936875 982006 619287 504679 305884 299423 350984 350217 369993 374362 381731 386214 439982 438170 811712 841787 38.95 70.7 3
08:47:31 2023-10-12 458518 449711 89791 88363 136165 143499 148384 147920 122492 121316 122895 130028 139896 140110 477746 514058 1383426 1372690 536535 556112 125779 113426 121497 120319 132537 127413 123959 124184 87003 85504 339854 295272 868633 862635 228402 226024 285494 288739 333969 327156 349308 355912 373994 377064 355308 395738 938204 996864 624514 511604 306904 300307 351479 349125 373893 376080 382885 387411 440489 441408 805760 839400 38.95 70.7 3
08:47:32 2023-10-12 454240 449128 90132 88363 136561 143241 151133 147819 122525 121284 123112 127588 139989 139660 477746 516463 1383426 1359437 533263 556112 125366 113583 121328 120484 132376 127624 123789 124389 87123 85710 337345 295346 851120 862065 226911 224924 286476 289009 334728 324857 349979 352932 373314 378366 353179 395738 939128 991262 621080 510666 305311 299408 349117 350746 373629 376645 384095 387536 440350 440989 802382 841676 38.95 70.7 3
08:47:33 2023-10-12 451692 448412 90157 88363 136565 143246 151308 147819 122927 121200 123340 129952 139989 140276 481155 514058 1383426 1377908 540674 556214 126080 113830 121666 120484 129509 127521 124268 124494 85375 86076 335430 295136 861893 862065 226208 226078 286459 288775 335859 324802 348924 352170 375346 378932 355343 394581 938922 996864 621080 509908 306784 300731 351479 349688 372136 375513 383192 387411 439328 439736 811710 839326 38.95 70.7 3
08:47:34 2023-10-12 450940 449429 90169 88396 136667 143494 148765 147747 122927 121400 123264 130208 140206 140234 480522 516862 1383426 1364175 535124 557293 125572 113798 121328 120650 132561 127958 123789 124918 87030 86198 339159 297029 847657 862065 227263 225656 286879 288775 334798 324802 349451 353193 373923 378755 356691 395517 943545 989786 621080 513218 307341 302010 350804 351663 374194 374362 385241 386250 440350 441813 804674 843583 38.95 70.7 3
08:47:35 2023-10-12 452013 449492 90450 88396 137182 139878 149356 148541 123167 121284 123752 127942 140637 139590 477602 516930 1393289 1374643 533424 556506 126349 113685 121936 120650 132750 127624 124401 124594 85369 86257 339159 294509 864956 860844 227650 226322 286476 290222 334189 325818 351038 354290 373910 377802 356485 394051 939128 998276 582763 512186 306820 299408 351974 350499 372100 374397 384079 387484 439328 440079 806939 841189 38.95 70.7 3
08:47:36 2023-10-12 455827 449431 90326 88670 136983 143446 151448 150730 122957 121400 123297 130041 140315 140155 481876 516862 1383154 1363380 533156 556506 125572 113877 121560 120650 132658 127658 123789 124594 85427 86257 337345 296190 850468 863752 228023 226024 287247 288874 336137 326694 351424 355912 374293 379799 354277 394968 941233 991928 619287 510629 306712 300354 349962 351555 373252 375513 385514 386214 441079 440387 804811 842385 38.95 70.7 3
08:47:37 2023-10-12 453546 449702 90483 88686 137301 143398 149182 147782 122960 121284 123482 130028 140431 139777 480522 514094 1372221 1361444 540860 556506 125987 113719 121582 120650 132514 127958 124078 124627 87130 86257 337345 296607 852149 866278 226208 226391 287688 289014 334798 325292 351285 352932 376761 380100 354810 395198 939536 984068 625767 507607 308628 300319 350984 351519 373930 378916 383786 389818 441557 441646 813369 846588 38.95 70.7 3
08:47:38 2023-10-12 449448 448412 90483 88428 137017 143446 151554 148231 122960 121284 124133 130041 140481 139960 482219 521515 1388936 1369664 536492 558046 126336 114056 122006 120898 129828 128122 124473 124904 85470 86320 337345 297103 861444 862065 228004 226252 288942 288879 334763 326802 350261 355912 375310 382416 356449 393702 940685 991133 614671 510666 306676 301268 350701 350782 373252 376371 386061 386794 439364 441741 804018 841787 38.95 70.7 3
08:47:39 2023-10-12 459096 448061 90483 88428 137237 143346 151589 148128 122993 121200 123482 129503 140384 139729 480522 517842 1373232 1360285 539134 558083 126403 113877 123766 120650 132801 128293 124401 124660 85375 86352 337345 296818 859088 866278 227263 226356 288620 288775 335737 325853 351605 355336 377306 382131 356200 396276 942875 984786 619287 507155 306676 302866 351335 351844 371508 378658 384058 387448 441737 441538 811712 842967 38.95 70.7 3
08:47:40 2023-10-12 447909 448381 90604 88816 137436 139878 149460 148403 123299 121531 124056 128208 140832 140344 480377 521349 1389333 1367301 536265 557688 126739 114090 123938 120732 129573 127869 124606 124918 85449 86320 336135 295976 872228 861454 228467 226391 288942 288775 334728 327861 351321 354007 376196 383293 358350 394884 944680 996864 623619 509908 306172 303142 351974 350746 372693 378916 386344 387520 439364 441813 802529 842984 38.95 70.7 3
08:47:41 2023-10-12 458766 447045 90831 88396 138078 143176 152187 147716 123398 124213 124123 127588 140774 139465 481237 520723 1377443 1351363 534742 556506 126437 113798 123801 120815 129484 128081 124401 124885 85513 86524 338741 296359 865346 866967 228928 226217 289023 291055 335631 327119 351533 352134 374507 382416 357524 396421 943545 982006 617546 504643 306496 302360 351794 351880 370988 378658 385765 387484 441701 441408 806975 842333 38.95 70.7 3
08:47:42 2023-10-12 449143 448237 90765 88792 137466 143616 151976 150730 123233 121400 124089 130222 140579 140190 480183 522994 1397784 1374643 532742 556506 126437 113911 124007 120732 129488 128081 124573 124660 85534 86320 339159 294374 861498 859627 229104 226866 287544 289761 337285 327066 351677 355357 375596 380100 358638 396421 941935 998775 619287 512985 309270 300354 354002 351880 373252 376669 386061 391593 441989 441728 809303 842984 38.95 70.7 3
08:47:43 2023-10-12 453546 449066 90703 88922 137452 143834 149217 148264 122960 121498 123818 130233 140617 140602 480522 519932 1389926 1368650 533387 557220 126215 114283 121921 121147 129573 128402 124506 125110 85481 86384 339159 295346 853855 864438 228998 227024 288535 295038 337566 328277 351460 355891 376196 381309 356449 396457 946056 991133 622642 512222 306856 301726 351726 351880 374373 376704 385151 387484 441809 442729 804620 842370 38.95 70.7 3
08:47:44 2023-10-12 452149 447806 90802 88735 137501 143646 151976 150625 123280 121367 123970 130143 140774 140190 481613 514166 1374206 1366239 541009 557293 126437 114137 123801 120981 129484 128416 124487 125244 85438 86651 337345 296607 856777 866278 227615 227799 288738 294133 336821 326802 353449 356921 378745 382668 357416 396385 940870 987613 597378 510305 309903 301584 351974 351880 372136 378923 385514 389639 444598 440423 813150 845469 38.95 70.7 3
08:47:45 2023-10-12 448211 448089 90600 89313 137681 140273 149773 148645 123299 121531 124189 128297 141101 140477 481055 522263 1392646 1367711 531988 558009 127064 113877 124249 120732 129929 128081 124950 124938 85545 86352 336135 294301 871385 863863 230175 226356 288738 290026 334798 328818 351749 355072 375596 382451 360880 396493 946056 997330 616210 513712 306856 302009 354752 351880 375786 376704 387269 392176 442025 441886 804584 843330 38.95 70.7 3
08:47:46 2023-10-12 453527 447710 90831 88913 137813 143716 152011 150765 123365 121531 124413 130199 140779 140421 480522 519991 1387360 1356298 533534 556506 126855 114024 124042 120981 129751 128293 124850 125216 85609 86856 335430 295346 859368 865738 229711 226954 288725 291642 336609 327154 355926 355357 376196 382988 358387 399936 946019 988229 624205 513712 307999 302574 353752 352099 373252 377266 386961 390669 445638 441764 804811 845469 38.95 70.7 3
08:47:47 2023-10-12 450721 447045 90831 89011 137492 144189 149460 149094 123266 121531 124256 130504 140647 140617 480268 517111 1392646 1377929 539706 556506 126889 114137 124042 120981 129755 128416 124673 125038 85598 86683 339159 295210 863796 861454 229104 228191 288738 289761 336821 328321 351713 356463 379033 382147 360010 396493 943975 999481 619287 511394 310195 302221 354002 351880 376398 380091 387284 391899 442061 444079 813725 841105 38.95 70.7 3
08:47:48 2023-10-12 449849 450074 90864 89043 137812 144105 149879 148506 123280 121847 124223 130391 140997 140709 480983 519969 1390442 1371200 537335 558873 126787 114362 122347 121620 130019 128368 124606 125211 85545 86802 338324 297663 859145 862065 229139 227799 288203 294965 337554 329301 351713 356212 378500 384947 359721 396421 947127 996159 624205 510702 309319 304601 351974 351880 374444 378993 387269 389784 442061 445473 804811 843601 38.95 70.7 3
08:47:49 2023-10-12 450864 447746 90864 89011 138171 143516 152187 150765 123365 121483 124256 130413 140877 140519 481273 519991 1378419 1358458 537991 558083 126889 114171 124007 121064 129840 128574 124673 125244 85513 86683 335430 296186 860489 867540 229139 227605 288605 289550 337590 328604 354594 356668 378889 385182 359866 399299 944533 986841 612431 510305 306604 304030 353716 351880 372136 382065 387470 391199 445299 441777 809303 848927 38.95 70.7 3
08:47:50 2023-10-12 449556 450074 91166 89464 138094 140241 148239 148645 123299 121763 124566 128653 141229 140674 480449 520723 1397784 1379005 533498 557293 127240 114261 124301 121471 130593 128691 125051 125211 85577 86770 336135 294509 864342 861410 230139 228313 288535 290502 336479 328782 354239 357501 377895 382380 360844 398845 944607 1004584 619753 514440 310414 302185 355003 353870 377119 378322 385151 392731 444598 446382 811712 845125 38.95 70.7 3
08:47:51 2023-10-12 450976 447050 90831 89226 137787 144189 151941 151220 123332 121745 124189 130662 140843 140912 481201 517988 1388590 1370224 536228 558083 126437 114295 124007 121686 130103 128994 125022 125630 85673 86920 337345 297875 853199 861991 229676 228137 288761 291230 338789 329279 353703 356463 379033 385724 359505 396457 947398 996864 625767 513218 310145 304530 351974 351880 376062 378923 386925 390369 442097 445014 804547 844797 38.95 70.7 3
08:47:52 2023-10-12 448150 447010 91244 89011 138741 144048 152471 148542 123398 121400 124958 130380 141362 140723 481201 518940 1387360 1370224 539706 555364 127607 114295 124491 120981 130725 128505 125343 125382 85614 86952 339159 294927 866565 865593 229817 228508 288273 290467 336244 330849 355350 355357 378817 384407 363800 400009 943938 994011 628892 509079 310195 304066 355236 351880 373514 381229 387470 394549 441701 444530 815215 846032 38.95 70.7 3
08:47:53 2023-10-12 449482 448094 91240 89226 138355 144145 150089 151220 123398 121731 124633 130628 137592 140835 481286 524107 1403572 1377077 533438 556323 127525 114476 122841 121853 130169 128718 125223 125331 85646 86888 336135 295125 877827 861454 231054 228508 288924 291993 337541 329315 355638 358328 377895 383257 360916 400982 947398 1002346 627330 515170 310414 302221 353887 353870 375762 378888 386036 393917 445541 446734 811676 845432 38.95 70.7 3
08:47:54 2023-10-12 454298 447679 90835 89435 138144 144294 152117 151500 123365 121745 124633 130662 141073 141244 480522 518388 1390635 1370629 536646 558083 126889 114477 124042 122184 129662 129145 124606 125778 85513 87016 337345 297029 855311 862022 230139 228508 290540 292054 339599 329528 354521 357933 378925 385146 359577 399827 948595 999618 631530 513275 310195 304530 351974 354189 378459 380056 387542 390960 445227 445747 811710 847035 38.95 70.7 3
08:47:55 2023-10-12 447858 448996 91458 89345 138267 140111 148508 148957 123842 121731 125301 130594 141269 140617 482561 517842 1391309 1374606 541245 557688 127308 114397 122860 122086 130704 128932 125257 125451 85620 86984 335430 295346 865312 864945 229978 228508 288675 290502 336786 331350 354776 355357 379033 384677 363800 399444 943397 997330 619287 507607 310414 304030 353392 351880 375498 382371 387542 393360 442061 445050 816226 843601 38.95 70.7 3
08:47:56 2023-10-12 448983 448431 91273 89324 138474 144110 150194 148852 123398 121713 124838 130662 141381 141103 481577 523072 1392646 1371620 531988 556141 127641 114329 123207 122053 131400 128904 125642 125350 85811 86920 335430 294509 882613 864511 231074 228086 288570 291921 337294 330813 355638 357287 377572 385489 364057 400082 950090 1001492 609882 514912 309538 303959 354987 353870 375534 378958 389626 394585 445227 445050 806294 844833 38.95 70.7 3
08:47:57 2023-10-12 450904 448504 91484 89435 138371 144189 150369 151289 123398 121964 124944 130538 137326 140948 481839 514094 1379433 1370224 542640 558083 127186 114556 124284 122184 130390 129145 125229 125745 85742 87016 338324 296396 852264 864981 230023 230003 288570 290502 340399 329279 356755 357250 379853 384677 360554 402176 944643 991096 630650 508719 311734 304780 354752 353652 376062 383290 386925 392176 445564 445050 816106 848583 38.95 70.7 3
08:47:58 2023-10-12 448494 447710 91273 89353 138371 140407 152469 151255 123431 122212 125203 129011 137687 141336 481808 513986 1391309 1380526 543177 558800 127525 114738 124543 122217 130701 129145 125463 125871 85970 87254 336118 295420 862118 864511 230249 229720 289009 291796 338895 330813 354812 357824 378755 384947 363030 398845 946019 1002382 617546 508719 311293 304208 354206 353870 377832 382979 387542 394233 441773 448316 817880 844797 38.95 70.7 3
08:47:59 2023-10-12 446835 448440 91432 89595 138478 140631 150299 149234 123431 121745 125011 130696 141433 143689 482671 521421 1392646 1372653 534744 555592 127695 114522 124578 122184 131013 128994 125463 125658 85747 86984 339159 295136 877967 862635 231003 228581 292223 292050 338064 331709 355743 358220 378925 387393 364756 400785 950016 1003091 627330 512186 309538 305100 357522 354370 376376 381800 391681 394549 445783 445782 805687 847035 38.95 70.7 3
08:48:00 2023-10-12 452329 447940 91651 89525 138905 140534 150720 148816 124046 121745 125488 130662 141887 141116 482561 520042 1388554 1371367 538173 555592 127471 114590 124491 122184 130901 129145 125377 125745 85789 87016 340549 294092 860458 866278 231287 229218 287932 292963 339610 329813 358020 357537 378385 384677 363800 404358 945521 994048 628892 510666 311293 304102 356627 355839 375498 382407 387650 397014 446889 446705 818496 848583 38.95 70.7 3
08:48:01 2023-10-12 450193 446696 91432 89569 138405 140959 148539 151535 123431 121713 125044 130911 141338 143497 481237 518388 1401866 1383929 534976 557827 127668 111995 124978 122487 131592 129132 125363 125764 85874 87222 335430 295411 859871 861954 231054 229971 288168 292206 338895 331063 357260 359698 378720 384677 364057 401884 950090 1005295 619287 515995 312176 304530 354987 353122 379006 381800 390197 395705 444903 448439 814265 847269 38.95 70.7 3
08:48:02 2023-10-12 451965 449107 91721 89537 138873 140834 148777 149687 123365 121829 125078 130820 141436 143597 481990 514166 1379397 1370629 542544 555592 127484 114625 124457 122586 130668 129394 125343 126194 85747 87437 337345 297029 858952 866241 230285 230325 289343 291352 341465 329885 357513 358616 380990 384227 360952 403749 947398 992571 617171 508360 311955 305926 353392 354219 377265 383807 387614 394233 448775 448145 817300 851033 38.95 70.7 3
08:48:03 2023-10-12 446945 447045 91654 89663 138791 140868 148675 149478 124012 122344 125356 129280 141662 141406 481808 516966 1393289 1380488 542790 558800 127906 114556 124647 122469 131079 129187 125676 125865 85757 87286 338741 295346 864846 865014 230568 230522 289483 292276 340159 332355 355638 358651 380687 384227 364057 400931 947398 1003127 628892 509835 312176 305423 355023 352099 378401 383589 387650 395425 445323 448088 818533 846069 38.95 70.7 3
08:48:04 2023-10-12 448186 447455 91624 89751 138405 141324 148710 151535 123431 121778 125371 130945 141534 143733 481990 523000 1392646 1372690 534365 558083 127940 114590 124769 122217 131112 129180 125497 125691 85843 87286 336135 294718 873830 865018 231723 228972 290489 293026 338682 332715 356861 358508 378961 385805 365087 402461 950090 1006006 619287 513712 310268 305926 356306 352134 376376 382139 393310 396267 443585 447072 806939 848311 38.95 70.7 3
08:48:05 2023-10-12 454489 446867 91651 89533 138915 141388 148913 151535 123431 121811 125111 130730 141534 141336 482635 514058 1383426 1370629 540326 558083 127518 114704 124526 122619 131013 129394 125430 126194 85874 87318 339159 295351 857081 866278 231810 230719 288570 292064 341706 330527 355620 358651 379853 385218 363030 404931 947398 992571 628892 512948 312841 305030 354454 355036 377229 382979 387506 394549 449730 448426 819732 851033 38.95 70.7 3
08:48:06 2023-10-12 449776 447045 91469 89631 138405 141290 152363 151605 123431 122011 125044 130945 141436 141939 481953 516746 1392646 1377947 542715 559285 127913 112168 122048 122553 131046 129291 125777 126145 85970 87492 339159 295346 858143 864511 231252 230360 289518 292920 340770 333364 355889 358112 383069 384227 364535 401251 947398 1000223 612999 509872 311955 305030 355557 354621 377530 384668 389916 395705 442893 446965 818533 847306 38.95 70.7 3
08:48:07 2023-10-12 455018 448049 91687 90022 138877 141614 150967 149478 123974 122011 125491 130848 141595 143820 481953 521492 1392646 1368683 535124 556410 127940 114704 124734 122586 131400 129429 125497 126019 85906 87318 339159 295346 856495 864364 232534 230003 290365 292223 342018 329849 356191 360893 378720 385102 363800 402978 951041 998739 625767 516267 311955 306357 355592 356427 378682 382407 391681 395742 449590 449775 811100 851970 38.95 70.7 3
08:48:08 2023-10-12 453546 447911 91784 89663 138984 141650 151330 149862 124183 122446 125597 131206 138367 141441 481808 513950 1385974 1375114 542017 555628 127729 114818 124561 122858 131050 129429 125463 126281 85843 87529 339159 296676 868343 866241 231683 231403 292223 292206 342500 331350 356155 359734 381899 383121 363543 404931 947398 994011 617925 511425 311609 305926 354490 355856 378401 384398 387650 395140 448291 448088 820932 852243 38.95 70.7 3
08:48:09 2023-10-12 449457 448431 91624 89696 139075 141223 148880 149478 123464 122311 125657 131484 141685 144092 483049 517111 1395615 1379925 542344 556446 127974 114773 124803 122619 131112 129463 125791 126106 86029 87469 337631 296149 878268 866316 231723 230577 290462 293097 340842 333167 356825 359266 382025 385372 363069 402497 948926 1005377 620577 511389 312841 305926 356092 356884 378790 383077 389916 393984 444903 449775 820969 847907 38.95 70.7 3
08:48:10 2023-10-12 451755 446981 91970 89565 139552 140631 149932 149234 124245 121796 125771 129011 142089 141116 482708 522263 1392646 1366329 533571 556446 128186 114818 124803 122619 131868 129429 125878 126073 85970 87437 339159 296334 859647 865593 233132 230360 290153 292920 340627 331888 357839 360567 378755 385981 362815 405861 951041 994048 628892 516633 312176 306789 357188 356463 377796 383248 392900 394020 451003 448841 811100 851488 38.95 70.7 3
08:48:11 2023-10-12 453207 448549 91944 89696 141361 141236 148913 149548 124007 122227 125906 131302 138568 144004 483427 515342 1392646 1377908 542365 559555 128050 112210 125013 122957 131621 130082 125951 126563 86087 87736 335430 296186 859763 868154 232733 231514 289483 293616 342983 331888 357300 360663 381453 384227 362018 403866 948743 996157 602417 513712 311872 305926 356092 356463 378970 383589 387650 393984 450613 449106 823304 852732 38.95 70.7 3
08:48:12 2023-10-12 448869 445720 91882 89844 139081 141586 149080 151674 123464 122044 125698 131229 141800 144004 482671 522263 1396606 1378561 534744 556446 128487 114659 125047 122788 132324 129429 126119 126073 86029 87529 339159 295136 877639 862065 232733 230003 290745 293651 339921 333870 358020 360567 378755 387168 364743 403749 953136 1006006 593613 515170 311293 306789 357774 355803 379006 383589 394402 395202 445635 449703 811672 848620 38.95 70.7 3
08:48:13 2023-10-12 462616 445720 92104 89997 139523 141583 150039 147950 124316 122095 125805 131263 138588 141406 481772 522891 1392646 1369249 535124 555628 128214 112145 121878 122788 131778 129463 126085 126315 86205 87732 339159 295420 864851 863723 233168 230006 290877 293026 342018 331619 358090 360893 379853 386556 363104 404186 952425 996554 628892 517661 312176 306789 356663 357250 379006 383015 391980 394020 451039 449775 811676 852849 38.95 70.7 3
08:48:14 2023-10-12 453694 448809 91817 89975 141555 142385 149659 149792 124007 122479 125785 131302 141891 144100 482671 514130 1387948 1372690 539669 558083 128063 114921 124769 123023 131687 129463 125824 126315 86205 87732 339159 296533 858210 866967 232427 232053 289853 294207 342875 331947 360056 360677 382131 384227 362018 404150 948923 996159 593613 513712 311872 306357 358029 356177 379006 384668 389916 393394 449339 447729 822719 851525 38.95 70.7 3
08:48:15 2023-10-12 449141 447940 91910 89975 141559 141418 149085 149792 124388 122260 125664 131484 141724 144114 482708 522964 1398812 1376600 533571 556446 128611 114886 125047 122821 131935 129858 126206 126106 86205 87589 335280 294509 867033 863899 233532 229967 290912 293886 340435 333870 356191 360893 378755 386591 365362 404931 952425 1005295 594716 516633 311955 306644 358853 355321 379006 383553 394402 396389 449656 450091 811712 851033 38.95 70.7 3
08:48:16 2023-10-12 450832 445720 92036 90133 141499 142050 149522 149896 124126 122344 125872 131484 141835 144004 481953 524479 1398255 1369664 534218 559665 128084 112210 125222 122957 131835 129901 126192 126213 86146 87589 338324 295420 856977 867559 233573 230719 290877 293438 342018 332625 358775 360893 379888 386591 363140 405113 952425 991647 617546 516633 312176 306789 356663 357537 378379 383589 393529 395166 451075 449775 811712 852498 38.95 70.7 3
08:48:17 2023-10-12 446908 449208 91944 89852 141481 141236 149188 149896 124007 122278 125698 131302 141869 144039 481990 517111 1392646 1376600 540662 555592 128186 114921 124977 122938 131902 129858 125911 126348 86146 87621 335430 295346 865768 865017 232406 231240 290701 294135 340949 335347 355870 359770 382202 386556 365291 404645 949623 1000259 614515 510666 313062 305120 358277 354255 378667 383112 392900 395202 447995 448475 819732 851033 38.95 70.7 3
08:48:18 2023-10-12 446908 448431 92158 90058 139532 142011 150002 147950 124112 122644 125838 128048 138270 142203 481808 522631 1405852 1374927 534162 559285 128576 114932 125047 122905 131935 130039 126226 126562 86323 87621 339159 294509 878536 862065 234190 231240 290877 295485 341742 333870 357014 360929 383069 385407 365326 403014 952461 1007431 602417 513729 311801 306357 358889 355856 379006 383589 392344 396425 450478 450726 813689 851033 38.95 70.7 3
08:48:19 2023-10-12 456156 449075 92137 90164 141499 142168 149419 152168 124209 122677 125906 131229 141869 144276 482561 519991 1396523 1375621 536265 556874 127763 115057 121701 123056 131112 130325 125917 126914 86323 87944 335430 297029 864237 864511 233388 231458 292031 293993 344923 332715 357229 362971 381899 387474 364978 406276 953811 1003164 624205 516267 313729 306789 355557 356463 381150 384668 393493 393948 451003 451043 815215 852243 38.95 70.7 3
08:48:20 2023-10-12 446811 445720 92137 90127 141760 142174 150417 149896 124211 122311 125939 131229 141973 142201 483318 518208 1396606 1376914 541082 556446 128611 114989 125081 123056 132117 130325 126327 126382 86323 87653 339159 296186 865778 865629 233532 231403 291481 294171 340985 333555 357300 360603 383079 387132 366426 405543 948317 1000259 623039 512186 313680 305368 359394 355321 379006 384218 393529 399091 447940 449775 820969 852849 38.95 70.7 3
08:48:21 2023-10-12 446872 447491 92171 90164 141730 141882 149726 151956 124245 122442 126078 131263 141973 142236 482758 522891 1408577 1382219 533802 559665 128742 112275 122209 122990 132485 130039 126361 126315 86441 87653 340549 294941 877713 862065 234685 231403 291524 295199 341874 333870 357264 360929 380456 386591 366462 404186 955503 1006358 626980 516671 311836 306789 359972 356929 379006 384398 394682 396497 449662 449201 816106 852243 38.95 70.7 3
08:48:22 2023-10-12 452297 445684 92171 90040 141747 141781 150069 151956 124245 122734 125939 131297 141973 144276 483427 514202 1384624 1372600 543535 558087 128611 112219 125047 123089 131968 130325 126206 126975 86264 87957 335430 297601 860615 868769 232080 231890 292165 293687 342803 333870 357839 360929 384534 388631 363650 404792 948317 997293 622364 510666 313507 306292 356414 357537 380881 385398 394402 395202 451003 450827 819768 855812 38.95 70.7 3
08:48:23 2023-10-12 446945 449070 92352 90190 140055 142241 150139 148083 124316 122728 126221 127970 139137 144276 483085 516065 1394624 1380526 541096 557266 128968 114955 125325 122957 133056 130325 126327 126766 86323 87865 338046 295346 868415 864981 233309 231728 293459 295070 341742 333591 357300 360893 383419 387780 367013 403866 949659 1002419 631431 512186 313729 305829 359394 355891 379006 386767 394402 396461 448255 449775 820969 850247 38.95 70.7 3
08:48:24 2023-10-12 448234 445756 92171 90197 141833 142274 149726 152238 124647 122442 125973 131513 138785 144412 483427 523108 1409048 1380943 534328 557266 128789 112243 125186 123583 132631 130047 126630 126704 86559 87828 335280 294509 865952 863287 234851 231656 292031 295937 342500 333870 357803 360929 383338 387939 366941 404222 955914 1000661 622364 516271 311836 306681 360480 356463 379006 384668 394682 396533 449375 449236 814915 852243 38.95 70.7 3
08:48:25 2023-10-12 450904 447136 92306 90401 141976 142680 150139 149896 124245 122278 126187 127915 138427 144351 482671 514202 1383426 1376600 542544 558123 128254 112341 124873 123122 131935 130506 126119 127063 86205 88136 339159 296815 851268 866278 233132 235748 292208 294171 342983 333635 358414 360929 385111 387745 363940 405113 948317 991647 622364 512222 315292 306292 356734 358076 380881 385398 392308 396719 451111 451043 823304 852805 38.95 70.7 3
08:48:26 2023-10-12 446277 447806 92171 90164 141730 142342 149932 152025 124245 122878 125971 128109 139329 142636 484132 516966 1399549 1384190 543953 560856 128742 112438 122242 123056 132934 130290 126327 126908 86729 88041 337631 295415 864440 865738 233496 232599 292476 294677 342983 334022 356226 360893 384498 387745 366390 405794 952643 1005295 617546 512149 312749 306257 358781 357896 379006 385363 394087 396389 451710 451043 825060 853455 38.95 70.7 3
08:48:27 2023-10-12 453435 447273 92361 90288 141940 142304 149972 148218 124211 122611 125973 131666 138847 144276 482671 522631 1399805 1375584 535087 557230 128879 112296 125273 123089 132365 130597 126361 127029 86441 88045 339159 296334 863930 865738 234190 231890 292334 295485 345302 333364 360292 361995 382202 388868 365034 409522 956592 1001674 628892 513657 311801 306257 359671 359409 382228 385480 395802 396425 454304 453896 814993 856384 38.95 70.7 3
08:48:28 2023-10-12 453620 445546 92423 90408 139947 142635 150588 148420 124488 122812 126288 131661 139283 144680 483013 513842 1390598 1378561 544035 558087 128611 112593 125169 123716 132117 130688 126294 127151 86323 88138 339159 297029 857516 866241 233132 232706 293099 293881 344923 333870 358919 363473 385724 388903 364743 405470 951714 1000410 622364 511389 313481 306755 357702 358580 381150 385937 393456 395759 450967 449201 822135 855869 38.95 70.7 3
08:48:29 2023-10-12 447200 446664 92392 90288 142031 142308 150518 148420 124245 122761 125939 131729 139332 144478 483391 518208 1397748 1381999 542728 557230 128968 112593 122273 123668 132631 130410 126610 127016 86559 88313 339159 296385 879364 866967 233317 232053 292653 295485 342983 334525 360019 360785 384498 388903 366977 404150 954146 1005295 622364 512548 315019 306292 359358 356356 381150 385398 394682 399659 448922 451043 823304 852091 38.95 70.7 3
08:48:30 2023-10-12 453962 446990 92476 90259 142044 142976 150207 150211 124488 122845 125973 131666 138877 144553 482671 522263 1398592 1372653 535124 559445 128789 112438 122209 123122 132673 130597 126361 126941 86500 87925 339159 295976 863917 865738 234520 232400 293099 296264 344923 333834 360582 361995 383043 389484 365362 407873 957270 1003091 602417 519171 312749 306720 359901 359698 382228 385751 394948 396461 454946 450567 814058 852732 38.95 70.7 3
08:48:31 2023-10-12 452334 449233 92425 90321 141949 142501 150656 148456 124593 123254 126449 128430 139399 144883 482526 513986 1394458 1378449 542291 561254 128865 112593 125116 123631 132365 130688 126508 127083 86441 88106 339159 296260 857562 869433 234082 231306 291763 294956 344923 333604 359424 362971 385653 387403 365291 405506 950734 997293 617546 515170 314472 306222 358817 359156 381689 384790 393456 396425 454304 450531 825647 855262 38.95 70.7 3
08:48:32 2023-10-12 448182 445684 92425 90354 142070 142769 150552 148553 124245 122911 125939 131547 139080 144715 483354 523036 1401829 1380906 535124 558480 131084 112361 122441 123122 132797 130688 126954 127063 86761 88078 342121 295346 863922 863287 234520 231728 293745 295722 342983 334525 358378 363998 383043 391268 368119 405362 959310 1009313 612999 515535 313062 310053 360444 357214 382228 385059 395297 399122 452140 454236 814607 853381 38.95 70.7 3
08:48:33 2023-10-12 450659 445537 92609 90345 142487 142837 150830 150316 124621 122409 126356 131484 139494 142201 483245 523036 1396606 1370629 536492 561254 128968 112361 122225 123749 132581 130688 126745 127151 86559 88138 339831 295346 868095 866279 234851 232053 294486 295973 342983 333870 360618 363998 383043 390065 366977 409136 957950 1002382 622364 516635 312785 307220 359936 360241 380628 383915 394114 396497 453096 449236 815215 857494 38.95 70.7 3
08:48:34 2023-10-12 452329 445684 92617 90478 142199 142539 150656 148453 124621 122878 126356 131513 139461 144614 483013 518208 1397821 1379543 541830 561217 128976 112902 122240 123768 132664 131018 126610 127348 86820 88134 339159 296607 857701 867467 234520 231662 292334 296390 343365 333870 359967 363741 386883 389792 366140 405434 953811 1000223 622364 512948 314944 307220 358529 359156 382228 386547 394366 396231 454304 450567 824474 855262 38.95 70.7 3
08:48:35 2023-10-12 454604 445653 92553 90478 142096 142736 150588 148625 124535 122911 126356 128109 139461 144856 482671 523108 1406851 1380943 535124 557266 131209 112361 122273 123089 132797 130597 126988 126941 86857 87925 339159 294509 864575 864511 234851 231728 293546 297297 342983 334057 359207 363741 382775 389792 368673 405470 957950 1009277 621787 517767 312785 306970 360988 358076 382228 385572 394705 400013 450325 451902 815795 852091 38.95 70.7 3
08:48:36 2023-10-12 453298 445390 92553 90478 142096 143097 151005 149505 124798 123184 126672 128197 139461 144918 483281 522891 1402574 1379043 535124 558051 131175 112593 122273 124076 132697 130871 126745 127185 86793 88170 338324 295976 867950 863723 234851 232053 293582 296555 345411 333870 360654 363082 384498 390101 367013 409099 958629 1004584 622364 516635 313261 307676 360444 360785 380963 384218 393801 396533 455534 451938 816375 856476 38.95 70.7 3
08:48:37 2023-10-12 446908 447760 92617 90478 142264 143174 151036 149230 124621 122944 126356 128285 139296 145033 484600 517842 1399842 1383929 542691 557658 128968 112593 122240 123749 132856 130871 126954 127185 86702 88170 339159 295346 861919 864981 234520 236080 293994 297059 342983 335569 358342 362971 386539 390101 367529 405077 953099 1000661 626980 513018 313738 307220 360480 356463 381813 387930 395324 398559 450325 453595 824400 855887 38.95 70.7 3
08:48:38 2023-10-12 447018 449228 92580 90628 142452 142706 150689 148591 124278 122845 126356 128470 139399 144715 482671 523108 1406498 1383480 534328 557230 131334 112516 122441 123702 132831 130597 127164 126975 86857 87957 339159 294509 867651 863287 234851 232053 292405 296591 342983 334525 359460 360948 382739 389484 369265 405506 957950 1009313 623903 518169 313261 306970 360988 358616 380394 383915 394114 400333 451075 453450 816070 852732 38.95 70.7 3
08:48:39 2023-10-12 452066 447091 92617 90639 142259 143174 150931 148924 124852 122911 126531 128197 139296 144742 482708 517111 1389333 1378561 544196 558946 128968 112747 122174 124071 132548 130962 126745 127572 86559 88263 339854 297029 853753 868154 233861 231340 294479 295485 343541 333555 360292 362971 386596 392154 367278 410180 957839 999691 623903 512802 315068 311152 359179 359519 382228 387430 395297 396461 453409 451337 819658 855189 38.95 70.6 3
08:48:40 2023-10-12 445639 445336 92681 90843 143356 142837 151036 148152 124621 122644 126652 131666 139527 144513 483391 517624 1397784 1377929 540280 557266 131494 112438 122694 123122 133264 130506 127232 126766 87164 87925 339159 293676 872854 868816 234685 232706 293262 297789 342983 334057 360582 362971 385653 390101 369857 408449 953811 1005295 625441 514440 313738 307220 360988 359156 380969 386207 396364 401219 453663 450531 822719 856241 38.95 70.6 3
08:48:41 2023-10-12 449139 445684 92617 90624 140347 143097 151005 149163 124693 122878 126638 128350 139461 141007 482489 520946 1414094 1393215 534940 557266 129404 112670 122525 123834 132797 130688 126988 127151 87131 88166 336135 295346 861947 862065 234851 231662 293297 297579 344923 334057 360039 363918 385689 388938 368673 405542 956592 1015148 627330 516671 315460 306755 360988 358651 382981 385363 394682 400666 453663 454233 822719 852732 38.95 70.6 3
08:48:42 2023-10-12 451273 445336 92685 90793 142466 142803 150931 149196 124535 122911 126652 128197 139527 144936 483464 519153 1390598 1368683 541119 558480 131175 112747 122357 123834 132931 131053 127164 127484 86916 88263 339159 296260 865186 869999 234851 232379 294336 295650 343506 334057 360690 362971 383384 391889 367601 410040 957950 997330 623326 513621 313261 308186 360736 359447 381544 387677 396376 399549 456234 453595 816300 856937 38.95 70.7 3
08:48:43 2023-10-12 458807 447168 92681 90602 142458 142769 150931 148658 124798 122878 126740 128373 139527 144923 483427 521146 1399805 1377929 538680 558087 131175 112747 122273 123867 132831 130962 126954 127395 86766 88263 331817 295346 857309 868154 234851 231306 292653 296555 343541 333287 360582 362538 388047 390101 366977 409136 953811 1000930 617546 514440 315726 310004 359901 360821 380661 387124 394682 396533 456125 451938 824653 857766 38.95 70.7 3
08:48:44 2023-10-12 448504 448440 92681 90668 142398 142828 150729 149230 124621 122944 126565 128373 139527 144954 483049 523072 1411086 1386886 534560 557302 131209 112593 122441 123867 132864 133109 127232 127219 87045 88263 339159 294718 865940 862065 234851 235985 293709 297789 344923 337148 360330 366062 384284 389817 369641 408340 959273 1014597 616030 518793 315280 307079 360988 359698 380963 384253 393488 403388 454625 453879 820313 853977 38.95 70.6 3
08:48:45 2023-10-12 454563 446553 92647 90793 142397 143233 150898 149742 124449 122977 126565 128415 139527 145090 483049 521125 1401866 1381925 537372 558946 128879 112980 125238 124242 132581 133179 126745 127851 86766 88263 339159 297103 856895 863687 234851 231306 294514 296102 345371 335379 359460 363153 385689 392510 367013 405470 957128 1008564 625441 513657 314694 309590 359647 358651 382712 386547 395297 396497 453663 454624 814915 855906 38.95 70.6 3
08:48:46 2023-10-12 452035 448435 92836 90720 138768 143165 151106 149675 124931 122911 126848 128656 140297 141175 483965 518352 1388627 1367674 542790 558946 131266 112825 122357 123867 132831 131223 127062 127640 87012 88263 336135 296607 863699 869999 234670 236080 296145 296879 343541 334596 360726 363998 385111 392475 368709 410367 959310 998739 618493 513657 313738 308222 360988 359734 381689 387930 396520 399731 453096 451234 814302 857803 38.95 70.6 3
08:48:47 2023-10-12 449776 448228 92553 90951 141966 143655 150689 150053 124245 123689 126565 129271 139560 145298 483391 517842 1405981 1388638 542655 558087 131334 112747 122441 123867 133081 131275 127198 127395 86948 88263 339159 295346 858755 863723 234520 232053 293262 297579 343506 336382 359171 361995 388047 391268 368709 405470 956592 1010545 617546 513382 317166 308010 360808 358329 381736 387666 396926 399904 450859 453772 827410 857106 38.95 70.6 3
08:48:48 2023-10-12 446603 445684 92681 90780 142466 143528 151451 149502 124621 122977 126774 128415 139560 141239 481663 523108 1404854 1381962 534744 557694 129974 112670 122863 123867 133361 130871 127408 127253 87164 88230 339159 294583 874865 863077 234851 232053 295982 297009 342983 335605 360582 362828 384498 391879 369893 407909 957397 1012243 626980 517767 313261 308186 362810 359662 381533 385398 396520 401255 453663 453278 814915 854014 38.95 70.6 3
08:48:49 2023-10-12 451692 445023 92809 90830 142692 143266 151174 149296 124740 122977 126774 128373 139560 144989 483464 517111 1388627 1377580 544344 558946 131243 112902 122441 124071 132831 133237 127076 127817 86980 88295 339159 297029 858585 869999 234268 231662 295830 296591 346878 337423 360402 364512 387975 393508 368270 409568 957839 1000821 623326 513675 314730 309626 360480 360821 384396 390676 396168 399413 455480 453278 820711 857803 38.95 70.6 3
08:48:50 2023-10-12 445270 445684 92681 90668 142635 142837 151241 149230 125264 122944 127194 128373 140396 144958 484527 516898 1401866 1381962 542691 558946 132070 112747 122948 123867 133683 130962 127653 127219 87131 88295 335280 295001 871051 866278 234851 232019 295414 297009 342983 336382 360618 361995 386883 392164 372095 409136 956592 1000661 625123 514805 315209 310273 363066 359734 382228 387771 395332 402502 450714 451938 825462 858327 38.95 70.6 3
08:48:51 2023-10-12 451531 446872 92937 90962 142756 143769 151140 149675 124726 123420 126970 128623 140633 145130 483427 523108 1415847 1391123 536646 558946 131368 112747 123033 124176 133486 133118 127530 127606 87260 88295 339159 294927 867503 861410 236013 232019 293923 297897 343266 334631 360618 364792 387465 390684 369857 409136 957950 1016998 628892 516671 315762 307936 360988 360567 385486 386547 393801 401255 451791 455974 823304 855028 38.95 70.6 3
08:48:52 2023-10-12 449776 447282 94776 90565 142964 142477 151836 148891 125098 122944 127194 131666 140330 144839 483464 523108 1393791 1372653 534778 558982 131368 112825 122610 124276 133139 133179 127198 127640 87228 88295 339159 296220 859438 868154 236179 235784 294850 297789 343577 334371 363902 364209 385689 392510 369857 412222 959949 1007520 625441 520687 315179 309015 360988 362862 383853 386442 396412 401073 456361 454588 814878 857840 38.95 70.6 3
08:48:53 2023-10-12 452186 448086 93131 90790 142787 143456 151208 149776 125065 123556 127092 128415 140396 145095 483464 517111 1400872 1381925 542508 558946 131243 113057 122610 124480 133340 133271 127198 128063 87196 88327 339159 296681 874825 868154 234742 232803 294514 297009 345649 334596 362767 363153 386380 392475 368414 410403 956592 1003164 624864 513712 315726 309157 360734 360893 382140 389192 394150 400013 454477 453950 824070 857803 38.95 70.6 3
08:48:54 2023-10-12 449141 447136 94579 90917 142561 143571 150972 149776 124859 122977 126808 128535 140827 145174 483049 523108 1414094 1391235 536646 558087 131494 112902 122610 124104 133231 133109 127442 127640 87228 88327 337224 294718 876491 861410 236513 234019 294229 299328 346388 335499 360546 365197 386396 390816 369713 409858 959273 1020526 603163 518206 315798 307975 363579 360821 384941 385972 394114 401000 455912 456010 823304 856886 38.95 70.6 3
08:48:55 2023-10-12 450904 445684 92681 90984 142398 143697 151174 150525 124535 123722 126774 128841 139560 145298 482330 521263 1401866 1382986 538173 558946 131209 112980 122441 124309 132831 133399 127110 128097 86948 88905 337345 296937 850163 863287 234851 232019 294229 296670 345649 336382 360582 364209 387774 391801 369265 407909 962297 1011528 625441 513657 315171 310819 360988 359734 383321 387736 396592 399723 456872 455724 816226 856403 38.95 70.6 3
08:48:56 2023-10-12 449409 446990 93130 90852 139320 143355 151942 149230 124965 122944 127193 128535 140363 145024 483172 522523 1392646 1371404 536327 562449 131697 112980 122610 124276 133591 132993 127619 127940 87535 88602 340549 296260 859928 868769 236179 236021 296246 297009 344540 336672 364453 363953 385760 392510 369857 412295 959162 1003164 626403 518206 314766 310273 360988 362486 380999 386547 396556 401292 457490 453314 815873 860279 38.95 70.6 3
08:48:57 2023-10-12 448846 445715 94608 91050 142492 143598 151208 150016 124654 123637 126808 128721 140137 141538 483464 517111 1405852 1389221 544270 558982 131494 112980 122694 124276 133264 133364 127530 127851 87260 88569 339159 296334 862455 864370 234851 232088 294229 297789 346878 336653 360582 363153 388047 392510 369857 409956 958225 1013877 628519 513602 315618 309015 363275 359266 384396 389606 398055 401292 453663 454432 825311 857068 38.95 70.6 3
08:48:58 2023-10-12 446209 445684 92937 91021 142730 143598 151769 150190 124773 123552 126842 128688 140638 145298 483464 523180 1407851 1384914 534852 558946 132070 112902 122948 124157 133805 133179 127653 127640 87443 88327 339159 294583 879941 863077 236179 236115 296038 297536 343506 336618 360726 364529 386267 392199 372095 410077 957433 1014597 625441 519745 315762 308257 363836 360893 382712 386547 396205 403109 453167 454695 820932 857803 38.95 70.6 3
08:48:59 2023-10-12 450786 446386 93139 90955 142830 143571 151660 150016 124978 123010 127376 128656 140730 145236 483464 516862 1392646 1371677 542765 558946 131312 112980 122779 124309 133687 133306 127442 127974 87228 88602 339159 296396 861386 871288 236513 234019 296872 297680 344988 336005 363720 365028 386396 394374 369713 412551 958408 1001674 626980 518839 315209 309807 360988 360569 380928 387525 398799 401292 454477 455236 817916 860279 38.95 70.6 3
08:49:00 2023-10-12 450868 444711 94711 91025 142730 143494 151275 149776 124978 122977 127106 128447 140321 144993 484148 519554 1401866 1381962 539515 561217 131528 113057 122779 124309 133298 133399 127653 128097 87411 88602 339159 295346 872073 868769 234851 234514 294272 297613 345336 334596 362803 363698 387262 391889 368709 411639 956592 1003164 625312 513319 317729 309121 360988 360893 382677 389500 398348 400964 458824 455511 827580 860779 38.95 70.6 3
08:49:01 2023-10-12 457316 445542 93065 90885 142890 143663 151626 150223 124687 123918 126808 129125 140684 142019 484111 518208 1402959 1390881 545117 558946 131676 113057 122863 124309 133515 133271 127653 127974 87292 88602 335430 296334 867088 865629 234851 232122 294850 297789 346633 337433 360618 363153 386921 393062 369929 408522 957950 1011528 626980 513712 316640 309157 362921 359734 382677 389783 396205 402181 453663 454374 827104 856550 38.95 70.6 3
08:49:02 2023-10-12 454107 446034 92937 90951 142665 143969 151208 150223 125144 123519 127072 129105 140827 141467 483391 521492 1405852 1383892 538136 558982 131243 113368 122610 124719 133227 133620 127232 128329 87292 88751 335280 297029 852804 864511 236179 232088 296038 297897 347178 336618 360618 365048 388011 394508 369237 409749 964776 1013158 625441 518839 315509 312649 360844 360641 384833 387736 396520 400013 455729 458645 818496 857692 38.95 70.6 3
08:49:03 2023-10-12 450746 444988 94808 91161 139290 143697 151904 150223 125065 123604 127228 129304 140709 145298 484490 518388 1392646 1371545 541923 558982 131734 113213 122863 124566 133666 131897 127619 128028 87595 88723 339159 296607 858642 871232 236179 232019 296872 297789 345614 336618 365005 363118 386847 394723 369893 412880 960862 1002858 626980 516599 315690 310530 363066 360893 381807 387736 398908 402465 455791 454269 817264 861502 38.95 70.6 3
08:49:04 2023-10-12 448138 448805 94795 91021 142696 143731 151208 150290 124826 123722 126984 129335 140396 142134 483391 518208 1405852 1391198 545467 558946 132070 113213 122948 124480 133654 133550 127830 128028 87595 88836 335430 296672 861047 866967 234851 233186 296139 297392 347861 338285 360474 364578 387463 393615 372022 409099 957091 1014284 625123 515170 315798 310024 363066 360677 384400 390675 396484 403072 454304 456687 827690 856476 38.95 70.6 3
08:49:05 2023-10-12 447164 446359 94795 90988 142864 143969 151660 150257 124826 123519 127072 129016 140827 141636 483464 523108 1405852 1385899 531698 558910 131928 113135 123117 124276 133700 133364 127830 128028 87595 88569 339159 294927 872609 863899 236607 231306 296246 297789 343541 336653 362767 364756 386303 392475 372884 410403 960183 1012243 624864 519745 315726 308222 364093 360605 385486 387713 399756 403533 456234 455831 820748 858327 38.95 70.6 3
08:49:06 2023-10-12 454043 447168 93130 90951 142765 143697 151660 150257 124654 123590 127106 128841 140363 145298 483391 521456 1406572 1381925 537372 558946 131300 113290 122610 124685 133231 133620 127198 128418 87563 88723 339159 296607 859877 864511 236179 232088 296246 297536 347178 336618 360654 365304 388047 394446 368350 409136 960146 1010741 625441 513657 315726 311247 360988 360821 384436 387736 396520 400013 452163 457009 815529 856513 38.95 70.6 3
08:49:07 2023-10-12 450733 445426 94841 90984 142960 143598 151457 150016 125065 122977 127404 128656 140623 145192 483427 518388 1401866 1381925 541245 558480 131642 113135 122779 124480 133482 133527 127619 128063 87595 88569 339831 295346 857032 866278 236179 232769 294885 299262 346377 335569 364162 367100 390648 393053 369677 412112 957839 1005148 617546 515462 318178 309918 360988 362935 383250 390092 395297 401903 458499 455939 827690 860279 38.95 70.6 3
08:49:08 2023-10-12 447337 446592 94734 91021 142925 143969 151904 150257 125031 123689 127159 129105 140827 141636 483427 518208 1405852 1386865 544233 558982 131676 113213 122948 124566 133939 133399 127830 128028 87595 88691 340549 295346 877112 863723 234851 232088 296246 297897 343577 339338 363316 363082 388047 393615 373675 411603 960274 1006358 620577 515170 315762 311152 364608 360303 381766 389475 396520 404612 455335 454588 824967 857803 38.95 70.6 3
08:49:09 2023-10-12 450905 447278 94837 91050 142852 143977 151593 150324 124798 123755 127106 130156 140610 142064 483391 519955 1405580 1386886 540475 558982 131802 113290 123693 124514 133700 133527 127768 128213 87803 88991 339159 297909 861856 864511 236680 232989 297176 297608 345472 338512 362731 365340 388047 392966 372893 410111 962942 1015148 632365 513657 316640 312625 364093 360857 384130 389167 400145 403357 453337 456652 816070 856513 38.95 70.6 3
08:49:10 2023-10-12 447821 445395 94964 91153 143064 143697 152148 150120 125098 122944 127438 128535 140883 145192 483464 523072 1401866 1376600 536646 558982 132070 113213 122948 124599 133775 133585 127952 128063 87563 88723 339159 296049 875374 864364 236847 232053 296246 297536 345578 334596 364453 366439 388047 394169 369857 412880 961579 1012243 623903 518938 317580 310317 362958 364367 387679 387630 396484 401998 457075 457866 819511 859858 38.95 70.6 3
08:49:11 2023-10-12 451819 444952 94902 91050 142934 143826 152329 151905 125031 123571 127228 128809 140720 145435 483135 517111 1392646 1379888 545892 558982 131676 113290 122863 124719 133700 133620 127653 128452 87563 88877 342970 297452 856111 869999 234851 233128 296901 297789 346655 336382 363866 363082 388047 392966 369929 412222 958752 1000187 626070 515170 315532 311038 363066 360893 382069 390949 399826 401903 455151 454305 822719 860890 38.95 70.6 3
08:49:12 2023-10-12 448504 445336 94875 91017 142964 144064 151904 150257 125065 123604 127438 129148 140850 142049 483427 518423 1415099 1398181 540860 558716 131779 113290 123446 124685 133700 133434 128041 128625 87779 88877 339159 295346 859424 863287 236179 233487 295057 299787 348107 337421 364677 367292 391078 393472 372511 412112 962038 1020916 623039 519577 317294 309590 364093 360893 386189 389773 396484 403680 454512 459409 826481 858290 38.95 70.6 3
08:49:13 2023-10-12 450781 445461 94743 91300 142730 144064 151660 150740 124945 123722 127194 129643 140817 142398 483427 519955 1405852 1385899 539061 558982 132070 113290 123117 124719 133712 133620 127830 128363 87595 88877 339419 296483 864291 862065 236680 233128 298032 297671 346377 338690 362767 365340 388047 394136 373147 410403 965065 1016586 626980 513657 315431 311471 364093 360893 384436 389748 400748 403717 456052 457366 817388 860777 38.95 70.6 3
08:49:14 2023-10-12 453273 445023 94936 91050 142969 143964 152429 150636 125065 123010 127228 129027 140850 141636 483062 517842 1396606 1383929 544196 558910 130156 113857 122863 125308 133809 132156 127768 128515 87835 88995 339159 297452 855880 868816 236179 234104 297192 297789 347737 337161 364453 364244 391273 396178 369893 413502 960183 1003164 626980 514805 315834 312019 363066 362935 384436 392119 398944 402465 455863 456723 824474 861502 38.95 70.6 3
08:49:15 2023-10-12 453001 449546 95006 91037 143238 143579 152081 150257 125098 123722 127438 128906 140717 141820 484870 518388 1405852 1385899 543498 558982 132214 113213 124173 124552 134356 133399 128499 127940 87900 88602 339159 294753 866674 867540 236513 233162 295995 299473 344540 336618 365854 365048 386921 392510 373675 414125 958629 1008712 628519 517661 317331 309595 365495 363961 383143 389915 396448 405363 458076 457782 830079 860279 38.95 70.6 3
08:49:16 2023-10-12 447821 444983 93452 91353 141525 143731 152148 150290 125065 123519 127445 129610 140850 141669 483391 518423 1415099 1396421 544270 558982 131962 113290 123117 124719 133977 133654 128075 128363 87747 88877 339159 295346 858755 864511 236680 233487 295508 299473 346377 338726 360654 364280 387533 394446 372620 410367 957360 1012280 627942 515170 317657 310566 364093 360821 384130 390939 396592 403717 453096 457009 828902 857803 38.95 70.6 3
08:49:17 2023-10-12 450863 445023 94841 91426 142869 144198 151904 150982 125065 123755 127228 130099 140720 142297 483427 521860 1407015 1386367 539706 559018 131460 114268 122779 125163 133298 133910 127530 128878 87627 89064 342970 297663 854268 863455 237182 234679 296937 297608 348537 338310 363198 366847 390242 396952 369785 411420 962832 1012243 626980 517401 317693 312713 362921 362935 386169 390128 399544 402465 454370 459409 818007 860279 38.95 70.6 3
08:49:18 2023-10-12 450512 445719 94965 91300 143068 144268 152182 150532 125098 123722 127649 129610 141216 141733 485323 521492 1396606 1374643 540353 559018 131836 113446 123117 124719 134044 133782 128075 128487 88022 88909 339159 296186 866193 869999 237182 232088 297745 297789 346655 337670 366668 365340 388047 393516 373147 415339 963016 1006006 626980 521057 315762 311510 364093 363704 383250 388894 399217 403753 459656 455724 821035 862542 38.95 70.6 3
08:49:19 2023-10-12 446920 445461 95134 91459 139449 144064 152182 150636 125065 123755 127404 129610 140883 142101 483427 518574 1404948 1389184 544233 561217 130550 114170 123820 125102 134259 133923 127973 128562 87900 89056 339159 296186 883280 866967 236811 233522 295995 299328 345649 339465 364823 364756 387498 392931 372489 413501 959467 1010777 629480 516633 318403 311546 364082 362935 383286 390939 398944 406271 454512 457045 827690 860279 38.95 70.6 3
08:49:20 2023-10-12 447240 445680 94973 91463 143138 144098 152182 150740 125409 123722 127438 129432 141111 142266 484490 523144 1417984 1393215 537372 558982 132253 113922 124369 124719 134284 133748 128109 128487 87964 88909 337631 294583 863406 862065 235615 233162 296246 300175 345614 337670 365005 368427 387498 394169 373675 412623 964053 1023054 602417 519600 319457 312477 365124 363925 387222 389606 396376 404899 459475 460057 825274 860164 38.95 70.6 3
08:49:21 2023-10-12 451085 445684 95001 91712 143038 144428 152043 150988 124998 124130 127438 130352 140883 142466 483427 519955 1407015 1387873 539706 558946 131745 114157 123117 125130 133700 134241 128041 128699 87840 89125 339831 296483 853495 862635 236847 233487 297605 297789 347773 338762 363609 366439 387463 395033 373147 411639 965786 1015676 625123 516635 315762 312968 363836 360893 385339 390710 401424 403717 454441 458763 817300 860006 38.95 70.6 3
08:49:22 2023-10-12 452334 444328 95035 91522 143229 144232 152216 150773 125131 123722 127649 129465 141077 141703 484870 517111 1401866 1385899 545356 558982 131745 114268 123117 125163 133733 133945 128075 128878 87840 89125 339159 297029 872387 869433 236847 234793 296340 299473 348399 338321 364859 366296 389711 396394 371913 413795 961273 1000697 626980 514949 317657 312019 363066 363704 385012 392181 400145 403109 457254 458404 825274 862115 38.95 70.6 3
08:49:23 2023-10-12 445514 447769 95133 91492 143429 144049 152567 150672 125477 123722 127649 129978 141205 141966 484907 517660 1405852 1387873 543535 558982 132437 113290 124206 124752 134483 133561 128499 128487 87932 88942 339159 293779 872249 866278 237182 233522 296448 297436 345336 338215 366668 365375 387569 391801 372786 415339 960183 1010777 631431 513657 318142 310819 364444 360983 383321 393447 399572 406804 457969 457223 828754 861428 38.95 70.6 3
08:49:24 2023-10-12 448211 445023 94982 91590 143164 144432 152182 150773 125131 124011 127472 129740 140717 142466 484148 521090 1409048 1392392 540711 562848 128767 114236 124073 124996 134255 134145 128363 128617 87900 89088 335430 296818 862636 863863 234889 233522 297919 299111 346620 339751 363902 366475 387831 394066 371967 412843 965786 1017648 625123 518169 315726 311546 363317 360893 385375 390128 401424 405474 454512 458763 818496 860006 38.95 70.5 3
08:49:25 2023-10-12 450340 445414 95068 91087 143142 144268 152295 150740 125390 123519 127649 129282 141508 141636 483464 523144 1405852 1381925 535912 559018 132253 114268 123902 125130 134044 133689 128143 128789 87932 89064 339159 295976 862776 864981 235580 233487 297811 297401 347213 336653 365595 368168 390097 395764 371506 414786 964954 1012134 623903 519600 318214 311586 363800 364992 387494 390057 399826 404341 459297 459841 823378 861502 38.95 70.6 3
08:49:26 2023-10-12 451052 446904 95134 91608 139711 144232 152182 150740 125098 123755 127683 129643 141111 142398 484907 518574 1395615 1381962 545892 559018 131871 114268 123598 125163 134171 133910 128075 128789 87779 89157 339159 297452 857193 869999 236513 233522 297955 299473 347773 338463 365042 364756 387533 395033 373147 414125 964147 1003164 626638 515901 315834 312126 364093 360913 383286 392155 401387 403753 457290 456723 824474 861899 38.95 70.5 3
08:49:27 2023-10-12 449592 445376 94870 91652 142969 144701 151938 151258 124859 124163 127194 130162 140850 143126 483427 518574 1411086 1397185 544233 559054 132070 113889 123868 125044 134246 134241 128410 128699 87932 89145 339159 296672 862059 866353 236847 234500 297500 300756 347279 340121 363720 365197 388691 392966 373757 411639 961890 1012098 620577 515170 318628 311546 364572 360641 384436 392190 398944 404612 454122 457438 828938 860279 38.95 70.5 3
08:49:28 2023-10-12 446532 444364 94973 91555 143233 144232 152182 150773 125098 123755 127649 130001 141077 142365 483464 523180 1416172 1388384 536265 559018 132248 113857 124139 124752 134171 132258 128499 128487 87964 88909 339831 294301 881977 864511 236345 233162 297189 298756 346134 338215 365042 368687 387192 391801 371636 414125 963016 1021127 604283 519782 319079 310131 365863 363852 387393 389808 400325 406050 457075 460021 827410 859484 38.95 70.5 3
08:49:29 2023-10-12 449766 449423 95266 91050 140110 143630 152707 149986 125717 122977 128106 128721 141339 145263 484564 522855 1404497 1379043 538173 558874 132226 114393 124073 125621 134289 134110 128240 128741 87932 89157 339159 296186 861893 869433 238191 233325 297955 298060 347457 336653 367114 367615 386921 393551 373675 413174 965786 1010777 623903 519782 318403 312019 362773 363118 386785 390092 400182 404899 460053 458403 819732 859426 38.95 70.6 3
08:49:30 2023-10-12 450674 446961 95134 91555 139857 144062 152216 150706 125098 123755 127683 130156 141205 142162 484527 517111 1397821 1385899 545781 559054 131905 114301 123631 125456 134078 134108 128109 128878 87932 89218 339159 296091 864232 867540 236847 234803 296937 297401 349349 338726 365857 366189 392454 396952 373074 414639 962151 1006645 616977 515096 318221 312861 364093 361960 385662 392216 401096 404032 458220 458404 824070 862115 38.95 70.5 3
08:49:31 2023-10-12 446688 447168 95167 91492 139936 144232 152673 150740 125390 123519 127717 129335 141372 142266 484490 518024 1405981 1387873 542728 558982 132437 113368 124582 124752 134744 133654 128857 128398 87996 88909 331817 294583 868564 868769 234889 233557 297536 300885 345649 338453 367188 366511 388691 394446 372525 413174 960183 1010777 630057 513729 318628 310846 364992 363047 384742 391330 398944 404154 459534 457402 832550 859426 38.95 70.5 3
08:49:32 2023-10-12 446532 447173 95064 91656 143125 144560 152216 151016 125390 123926 127683 129708 141410 142365 485323 523072 1409048 1389184 537158 559054 132248 114268 124206 125130 134609 132156 128651 128707 88506 89239 337224 295976 865474 864511 237518 233383 299430 300745 346549 339715 365854 367579 386380 394136 376328 414125 965786 1018495 628519 521428 317997 310682 364992 363448 386512 389819 401992 404154 457495 459409 820969 860279 38.95 70.5 3
08:49:33 2023-10-12 452062 444141 95102 91652 143277 144466 152461 151154 125131 124160 127683 129740 141339 142432 484527 523108 1407574 1385899 537791 559054 131996 114268 123935 125334 134204 133945 128499 128789 87964 89157 340932 296186 866623 864981 235945 233522 297955 298304 349349 337670 365078 368723 388656 394136 372095 414125 965786 1015148 625312 519342 318337 311805 363509 364955 387840 391117 400922 403570 459153 459697 823778 862653 38.95 70.5 3
08:49:34 2023-10-12 447821 444017 95233 91555 139907 144466 152707 151016 125544 123755 127983 129367 141372 142365 484235 522994 1409854 1387836 542790 558838 132226 114393 124139 125236 134563 134335 128499 128878 87964 88909 335280 294886 859780 868769 235580 234243 296246 301341 347630 337670 366668 367026 389888 394446 372884 413138 959467 1006394 628519 517401 319982 311827 364093 363082 385626 391844 396592 404326 459823 459409 831959 861899 38.95 70.5 3
08:49:35 2023-10-12 449139 445533 95093 91689 143303 144735 152216 151326 125098 124163 127683 130553 141208 143358 484907 516137 1410085 1392425 544270 559018 132437 114157 124020 125163 134271 134241 128499 128789 87996 89186 337224 295420 867223 866241 234889 234243 297500 299957 346442 340014 366697 366332 388857 396394 374061 415228 963405 1012098 630057 516633 319079 312055 365284 360948 384185 392288 400109 404190 457290 457438 830462 860643 38.95 70.5 3
08:49:36 2023-10-12 447232 444364 95072 91652 143208 144266 152495 151016 125424 123789 127717 129740 141241 142466 483915 523072 1419299 1398444 540935 558982 132253 114268 124173 125370 134482 134241 128499 128878 87964 89157 337224 295420 865065 863287 235217 234688 297117 300708 347773 339274 363939 367650 389959 393516 371932 412587 961616 1018440 628519 516523 319530 312055 363317 362935 388020 393329 398690 406234 455187 458049 829894 860020 38.95 70.5 3
08:49:37 2023-10-12 456538 444364 95271 91492 143303 144232 152707 150982 125510 123722 127895 129521 141675 142033 482380 523144 1406978 1381925 538025 559054 131996 114190 124449 125375 134407 134485 128618 129023 88173 89276 339159 296186 863811 866967 236712 234104 298708 298721 347773 337670 366149 371028 391070 394136 372095 412848 965786 1015075 625441 519782 318628 312055 364093 363118 388020 390985 400218 403753 458973 458049 823304 860631 38.95 70.5 3
08:49:38 2023-10-12 451052 446646 95171 91656 143177 144620 152707 151326 125424 123755 127683 129740 141268 142213 484870 518392 1396606 1381962 545504 559054 132253 114373 124054 125370 134204 134241 128410 128878 87964 89251 339159 297029 858809 868769 236680 234080 297883 298497 348823 338726 366149 365375 388691 396246 374354 412521 964418 1005787 636212 516560 317852 313337 365124 364476 384293 392323 402736 405363 459117 457902 822831 861973 38.95 70.5 3
08:49:39 2023-10-12 449191 445371 95068 92064 143038 145205 152216 151779 125098 124439 127867 130455 141205 143688 484724 520042 1415062 1402170 544049 558874 128930 114583 124206 125403 134609 134073 128678 129099 88415 89373 340932 296186 875023 863899 237518 235379 297745 298792 347808 340815 364453 367062 390471 394171 371967 412916 961616 1015463 625123 516412 319530 312019 363317 362935 386749 393606 399818 406086 455791 460057 832550 861502 38.95 70.5 3
08:49:40 2023-10-12 446908 445765 95204 91774 139705 144769 152537 151224 125357 124327 127683 130345 141605 143702 484870 526140 1415099 1390330 534742 559018 132375 114268 124582 125163 134609 134004 128857 128878 88238 89186 340861 295666 868928 864511 238697 234679 297919 301810 348701 340600 365708 367435 390206 396952 374025 414566 967009 1018295 635058 519709 317543 311698 367644 364476 387294 390949 403205 404724 457754 459624 820896 861502 38.95 70.5 3
08:49:41 2023-10-12 451015 444293 95299 91618 140181 144667 152673 150982 125477 123755 127949 129740 141339 142432 484833 523144 1409012 1384914 538027 559018 132621 114459 124173 125543 134698 134319 128499 129057 88238 89373 339159 296186 866305 866241 238596 234208 297811 298965 349278 337670 366928 369278 388691 394722 373147 415339 967156 1016586 625441 519745 319079 312055 364093 363592 387948 391225 401031 404612 459764 459913 823045 862653 38.95 70.5 3
08:49:42 2023-10-12 446863 443985 95299 91652 140336 144532 153058 150982 125510 123722 128072 129708 141665 142365 484870 519919 1406941 1389147 542270 562848 129094 114550 124860 125515 134949 134145 129002 128775 88480 89211 337224 294264 874172 869999 235910 234243 298082 300155 348847 339333 369004 367249 389853 393516 374204 417631 962979 1013713 630057 516599 319304 311546 365540 363082 385554 392466 401031 405367 459981 458727 831507 861253 38.95 70.5 3
08:49:43 2023-10-12 448821 444368 95398 91652 140002 144667 152673 151258 125390 123755 127683 130130 141339 142928 484221 520723 1419262 1400470 544233 558982 132437 114459 124206 125456 134605 134335 128499 128878 87996 89373 337224 295976 862343 864511 237182 235002 297955 301280 347737 340779 364711 367284 391019 394722 372489 413501 964739 1020083 650251 516338 319457 311912 365899 363375 387186 393463 402039 406050 455827 460057 831959 861243 38.95 70.5 3
08:49:44 2023-10-12 452334 449281 95233 91652 140029 144620 152748 151508 125449 124168 128134 130693 141625 142852 483281 522451 1411860 1388421 539632 561784 131996 114649 124173 125577 134407 134437 128465 129057 88238 89373 342121 296186 868682 864945 238191 234243 297811 298756 350405 338726 365042 369278 389271 395898 373147 414713 967156 1017306 626403 518975 319079 313480 363836 361960 388020 391524 401351 404899 458579 459369 823304 860643 38.95 70.5 3
08:49:45 2023-10-12 450236 443981 95233 91938 139977 144667 152673 151224 125409 124011 127983 130130 141665 142894 485213 518388 1397476 1377580 544344 559054 132437 114570 124493 125456 134677 134428 128499 128878 87996 89373 339159 297103 865410 871907 238191 234361 299641 300029 348680 339608 367895 366296 390794 396312 374998 414376 965786 1000661 630057 518756 319079 312682 363317 362503 384436 391559 403205 405798 460779 458691 820932 861899 38.95 70.5 3
08:49:46 2023-10-12 450156 444297 95364 91745 140011 144466 152707 151258 125477 123755 128106 129975 141372 142398 484490 519955 1406978 1387873 541886 558982 132214 114570 124173 125543 134390 134202 128678 129147 87964 89435 337224 295346 863853 866931 236109 234605 297081 299245 349595 338417 367188 367579 391604 393826 373675 413465 961579 1009313 625123 513657 320435 312055 364608 363118 386497 393320 399254 404642 459764 459985 831811 864911 38.95 70.5 3
08:49:47 2023-10-12 447127 445082 95229 91652 140006 144701 152918 151258 125477 124130 128216 130130 141339 142928 485593 526176 1420306 1397523 537494 562848 129182 114616 124688 125476 135217 134402 128967 129168 88447 89304 340932 295171 867612 863287 237408 234605 297883 302110 347701 339715 366668 369835 392417 396115 373048 415449 964702 1024290 622364 520886 320209 311764 364956 364846 388020 391844 399508 404760 458579 460049 830115 861502 38.95 70.5 3
08:49:48 2023-10-12 451683 444328 95233 91938 143307 145036 152567 151326 125098 124130 127683 130520 141339 143392 485667 521456 1411086 1391160 540860 563084 132248 114682 124173 125577 134516 134389 128499 129237 87964 89529 339159 297146 870151 863287 236310 234605 297847 299473 350405 340815 365558 368723 392454 397494 375759 413831 970594 1020916 628519 520983 318446 314513 365124 364476 387804 392466 403519 405511 457218 459985 819548 861502 38.95 70.5 3
08:49:49 2023-10-12 458784 444328 95332 91865 140459 144932 152994 151123 125550 124064 128182 130276 142165 143058 485316 518099 1405741 1388862 547069 559018 132214 114583 124516 125837 134449 134459 128432 129237 88238 89431 336135 296818 852608 866278 235886 235530 298032 298304 350405 339476 367188 368104 391639 396488 373675 413102 963016 1010813 625123 515901 319530 313957 364608 363047 387330 392665 401992 404899 460017 457979 827690 862505 38.95 70.5 3
08:49:50 2023-10-12 446047 445719 95427 91874 140096 144769 153165 151542 125510 124045 128106 130166 141605 142427 484870 519896 1406978 1389184 543847 559018 132454 114517 124874 125336 135071 134241 128857 128878 88270 89611 339159 295976 882374 866967 238022 234863 297919 302534 347035 340085 368193 367399 389853 394101 377125 414412 966149 1013676 630057 513693 319530 311983 368239 364031 386169 393329 401387 405403 460017 459409 831959 861899 38.95 70.5 3
08:49:51 2023-10-12 456024 447100 95510 91815 140040 144692 152707 151258 125477 124045 128106 130162 141567 142894 484870 521528 1420306 1404497 544123 562217 132621 114491 124616 125577 135034 134428 128767 129147 88238 89496 337224 295976 876351 864511 235780 235002 297955 301280 348787 340815 365005 367615 391639 395033 373083 414125 963294 1018467 630057 516267 319530 313004 366937 363525 387695 394535 401242 407204 456397 460057 834845 862003 38.95 70.5 3
08:49:52 2023-10-12 453113 446641 95332 91938 140082 145021 152741 151224 125390 124130 128072 130873 141625 142861 484870 522783 1413833 1392392 538025 558874 132261 114649 124106 125823 134475 134695 128665 129472 88238 89463 342121 296544 855013 866967 236675 234734 297811 299245 351442 339786 365966 369835 389853 396523 373675 415044 967156 1016894 628903 519305 319530 313957 364608 362757 388020 392502 401992 404899 458579 460084 823304 861253 38.95 70.5 3
08:49:53 2023-10-12 448809 444364 95427 91938 140299 144735 153058 151292 125510 124163 128161 130341 141665 143358 485937 518388 1399805 1378561 543503 562253 132437 114682 124582 125610 134715 134428 128767 129237 88238 89529 339159 296892 866017 870615 236345 234605 297773 300599 349841 339465 368083 367292 391826 399198 375264 417371 966324 1011106 622281 519577 318933 313778 364082 363082 386581 392502 403850 407204 459981 459733 823304 865448 38.95 70.5 3
08:49:54 2023-10-12 448874 446488 93711 91991 140067 145171 153062 151992 125377 124354 128326 130793 141997 144300 484687 518574 1411086 1396149 546834 561639 132501 114649 124788 125610 135237 131110 129036 129237 88270 89529 337224 296186 867390 868154 236310 235002 297955 299245 347737 341008 365104 367615 390745 395898 375364 414376 965786 1015148 625123 513657 319530 313480 366676 363620 386205 393606 401992 405439 459944 459733 829527 861899 38.95 70.5 3
08:49:55 2023-10-12 448565 445765 95402 91942 139971 144970 152918 151292 125510 123959 128106 130435 141899 143437 484527 523144 1423334 1400470 540935 559054 132501 114649 124582 125610 134677 131096 129078 129279 88629 89611 337224 296186 866337 864511 238191 235589 297919 300014 349170 340743 365854 369574 391639 396952 376328 414713 965749 1021364 624555 518839 321117 313004 364444 363047 388020 394714 401067 404760 458220 460407 833734 862115 38.95 70.6 3
08:49:56 2023-10-12 447907 445729 95402 91946 139883 145070 152960 151745 125510 124163 128408 130553 141997 143901 485593 522227 1411086 1391235 541119 561857 132570 114682 124860 125784 135050 134202 128857 129237 88270 89529 337224 296186 867832 864511 236345 234278 298468 299245 349085 341848 366928 369278 387569 396594 375328 413491 966513 1021464 630057 522171 318787 313670 368239 364955 387840 392323 404599 405295 458399 462660 823156 861863 38.95 70.5 3
08:49:57 2023-10-12 451692 445466 95366 91938 140358 145137 152892 151745 125510 124130 128318 130463 142020 143257 485300 519125 1400581 1389814 547297 562072 129083 114649 124893 125890 134609 134553 128857 129327 88391 89561 339159 296425 870291 869999 235580 235002 300240 300958 350971 340264 367188 367284 391090 397706 372786 414048 966471 1000697 628154 516633 319261 314878 363863 363882 386785 392649 403850 404494 460053 459733 825274 863807 38.95 70.5 3
08:49:58 2023-10-12 444172 444021 95465 91874 140857 144799 153233 151292 125717 123959 128463 130130 142025 142500 484907 519554 1409048 1390924 543884 561857 129186 114649 125027 125577 135731 134428 129429 128878 88609 89251 341265 294166 871931 868769 236876 235002 299393 302733 347523 341510 369239 368579 390948 396394 374132 414376 964553 1013530 620577 518133 320435 311154 366676 366793 387078 393606 401031 405439 459764 458014 837024 863807 38.95 70.5 3
08:49:59 2023-10-12 448108 447173 95590 92002 140753 145103 153096 151643 125757 124439 128394 130520 141763 143392 485593 526919 1419924 1393215 535876 559054 132581 114682 125253 125770 135526 134389 129126 129237 88484 89467 336135 295136 866317 864981 237444 234045 298032 300155 349085 340851 367188 369538 388762 395345 375064 414182 967156 1021359 634673 522879 320209 312749 366640 363082 387984 392190 402313 405439 459981 459369 825238 862728 38.95 70.5 3
08:50:00 2023-10-12 452407 445501 95336 91950 139866 145171 152952 151955 125477 124130 128106 130553 141997 143901 484870 523072 1411086 1390172 539706 562253 132437 114715 124482 126171 134843 131363 128685 129597 88480 89463 341344 297029 863780 867559 236936 234863 297287 301920 351997 340815 366668 369618 390983 396558 371897 412812 967843 1021641 625441 519745 319530 314878 362738 363082 387767 393606 402598 405474 459657 460730 820506 861666 38.95 70.5 3
08:50:01 2023-10-12 449457 443039 95366 91942 140563 144769 153199 151326 125510 124045 128318 130553 141796 143259 485593 519554 1397821 1377892 544344 562289 129182 114682 124788 125784 134643 134271 128857 129327 88391 89529 339159 296607 865298 869999 237041 234278 300220 299245 349913 340815 366167 367579 389271 399198 373643 414520 967156 1010895 628519 521057 319348 313814 364849 364067 385482 392323 403666 407510 462546 460057 823304 865720 38.95 70.5 3
08:50:02 2023-10-12 446908 444333 95266 91942 139937 144769 153058 151779 125424 124373 128325 130846 142087 143688 485447 519674 1411860 1395087 544049 562072 129051 114682 124821 125784 134753 134616 129112 129528 88391 89529 340932 296049 872156 866241 238528 234967 297955 301134 349631 342365 367188 367615 391090 395933 375364 413792 962979 1015148 631019 513657 319530 313737 366676 362503 386477 393596 402313 405439 458615 459733 830189 861899 38.95 70.5 3
08:50:03 2023-10-12 446495 443674 95266 91938 140592 144769 153092 151326 125510 124130 128318 130463 141796 143358 484870 523180 1420306 1398407 540090 559054 132529 114682 124821 125784 135173 134616 128857 129237 88391 89467 339159 295420 867490 862635 238697 235848 297919 302770 349487 340672 366003 369763 392118 395169 375576 415228 965786 1021396 628519 513693 321307 313549 364956 363082 390215 391827 401351 407820 459031 460765 833734 862115 38.95 70.5 3
08:50:04 2023-10-12 451898 444317 95590 91964 140787 145171 153062 151853 125510 124130 128141 130553 141997 143155 485177 523072 1411086 1388862 538173 558874 132317 114649 124616 125784 135084 134424 128857 129237 88604 89529 340861 295976 855983 864511 236710 234640 296872 299280 351749 340300 366668 369907 390471 396523 371376 412848 967843 1015541 628519 521057 319530 313086 362773 363118 390215 393606 402598 405511 458255 460765 822285 861899 38.95 70.5 3
08:50:05 2023-10-12 449482 444075 95431 91938 140563 144735 153058 151292 125510 124160 128106 130341 141829 143126 485593 519153 1399251 1381962 545892 562793 129061 114616 124860 125855 134576 134601 128857 129417 88480 89615 339159 297663 858419 869999 235945 234838 299605 298792 350118 339500 367708 367249 389888 396594 376061 417075 967156 1006358 623607 513693 319079 313993 364444 363918 385590 393606 404709 404154 460053 459769 824474 864493 38.95 70.5 3
08:50:06 2023-10-12 446410 443013 95461 91874 141214 144735 153233 151292 125838 124130 128442 130130 141829 142928 484907 519554 1407015 1389184 542655 562253 132437 114682 124616 125610 134740 134428 128857 129237 88423 89406 340932 294578 858462 868769 238528 235002 297955 302451 350405 339512 366167 369314 392297 394757 375227 418560 964776 1013877 610815 519208 321800 313337 366158 365161 387804 393730 400109 403834 463381 459405 834326 864309 38.95 70.5 3
08:50:07 2023-10-12 447171 445756 95461 91938 140363 145575 153701 152064 125690 124406 128428 130912 142389 144100 484760 525995 1424234 1399139 538173 562253 132546 114748 124994 125963 135297 131273 129215 129237 88577 89467 337224 295109 873339 862065 237811 235002 297955 302776 349349 340851 365068 372036 391675 395033 374239 414412 965786 1018328 623903 521328 320889 313040 365540 365730 391042 393606 401067 405403 460017 461771 832137 860643 38.95 70.5 3
08:50:08 2023-10-12 450868 444021 95431 92191 140143 145441 152952 152023 125510 124368 128141 130619 141829 143858 484907 521528 1414094 1394206 541155 562848 132351 114715 124616 125904 134677 134494 128857 129417 88423 89594 335430 298512 867200 864438 238866 235743 299025 300567 350508 342462 367078 369691 390912 398472 375064 413174 969324 1023054 622092 519331 319079 315358 365576 363082 387767 394088 406887 405403 458615 460084 820932 860643 38.95 70.5 3
08:50:09 2023-10-12 450684 446904 95690 92061 140980 145205 153199 151779 125717 124163 128325 130520 142266 143358 485593 518208 1401246 1391198 546678 562253 132409 114748 124821 126112 135084 134494 128899 131461 88423 89594 340932 296818 856288 867540 238596 236328 296872 299280 351997 340851 365104 369574 393436 397741 372525 414484 965786 1012280 625123 515901 320435 314878 363898 364465 388020 393593 403241 403834 462728 459405 829564 864421 38.95 70.5 3
08:50:10 2023-10-12 444562 445719 95494 92064 140690 145171 153233 151996 125751 124163 128531 130586 142193 143901 485593 519932 1411590 1393743 546678 561999 129626 115136 125253 125803 135390 134625 129395 129417 88512 89709 337231 295346 884026 866278 237077 235848 297955 300807 347773 340851 366238 368759 391533 395345 375977 414556 965101 1015148 631596 516671 320435 313040 367780 365304 387366 391793 403278 407841 462728 458049 834326 864456 38.95 70.5 3
08:50:11 2023-10-12 448182 444368 93967 92064 140857 145239 153233 151779 125751 124163 128531 130586 142025 143392 484907 521528 1420306 1406498 544196 562289 132529 114715 124908 125991 135278 134616 128857 129327 88516 89594 337224 295980 866884 863899 236345 235764 296872 300190 349913 342365 366668 369026 393222 396312 376861 415154 963868 1019096 630057 517735 321117 313850 365398 364479 388020 393542 402598 405403 458327 460659 835109 861936 38.95 70.5 3
08:50:12 2023-10-12 450868 445461 95730 92249 140947 145674 153488 152165 125703 124339 128428 130912 142154 143756 485410 522964 1412597 1391198 537955 563952 129005 115368 124616 126205 134677 134564 128857 129562 88544 89778 342121 296607 855536 864981 237112 235037 297919 300190 351997 341367 367188 369943 391090 397741 371967 413174 966513 1018404 628519 519378 320435 315358 363353 363663 390215 393606 403564 403834 460017 463604 820470 861936 38.95 70.5 3
08:50:13 2023-10-12 448207 443048 95560 92001 140984 145201 153233 151779 125717 124163 128565 130586 141863 143392 485593 521090 1401866 1378945 544344 563120 132345 114748 124908 126025 135206 134616 129126 129562 88722 89861 339159 297094 861154 869926 238866 234898 298572 301024 350791 341427 369276 369278 389888 397741 374204 420202 966549 1010741 629480 520922 319530 315106 365433 364720 386785 393356 404996 405439 460654 458049 824474 867023 38.95 70.5 3
08:50:14 2023-10-12 447545 445756 95427 92054 141512 145373 153233 152098 125751 124335 128531 130586 142193 144300 486062 520042 1411086 1395198 545855 562289 132454 114748 125027 126025 135228 134428 129126 129417 88577 89594 340932 295346 860264 865628 236345 235729 297322 302133 349913 342884 366202 368463 392261 396594 376528 414448 965786 1017007 634673 513729 320435 313993 367816 363118 387078 392958 403850 407841 460017 458049 832550 864222 38.95 70.5 3
08:50:15 2023-10-12 445865 444017 95469 92128 141043 145441 153267 151812 125838 124368 128442 130586 142059 143824 485300 522927 1427227 1402170 538062 562144 129437 114715 125340 126098 135390 131205 129395 129417 88577 89717 337224 294927 872413 863287 237811 235530 299393 301139 349913 341740 366202 372036 392261 395933 374275 414484 967156 1024524 625441 519782 321074 313260 366676 364244 391319 394160 401424 405317 460125 462851 831959 860643 38.95 70.5 3
08:50:16 2023-10-12 448228 446784 95366 92128 140609 145463 153130 152162 125510 124368 128318 131019 141858 143901 484907 521528 1411086 1394206 541192 563952 129271 114781 125027 126058 135118 134529 129126 129507 88484 89811 339159 296937 863431 863287 237077 235037 300452 299210 350724 342474 367525 369618 390841 398858 376084 416483 971042 1023419 622092 518793 319457 315358 366640 363118 388020 394571 406146 405439 459981 460765 822719 864421 38.95 70.5 3
08:50:17 2023-10-12 452681 446775 95858 92058 141030 145540 153838 152165 125790 124439 128607 130879 142129 143756 485557 518574 1401866 1391398 547445 563048 129094 114748 124908 126199 135903 131467 129215 131552 88577 89873 335280 297663 855287 869999 236145 235729 298433 301170 351997 341812 366167 368687 392261 398964 374204 414484 968530 1007816 632700 513657 320209 315356 365505 365012 387639 393507 404996 405367 462401 458049 827067 866949 38.95 70.5 3
08:50:18 2023-10-12 445829 444399 95635 92132 141903 145171 153975 151745 125958 124163 128565 130812 142389 143901 485937 520723 1411086 1391398 543498 563084 129271 114715 125320 125958 135732 133383 129541 129493 88938 89709 335367 294092 871439 866341 236971 235754 299641 302303 349313 340540 367305 369871 392261 395793 375292 417822 965101 1014878 631596 521057 322028 313004 367192 366403 387754 392614 401387 405511 461984 459369 835625 866371 38.95 70.5 3
08:50:19 2023-10-12 446523 445426 95626 92191 141051 145437 153552 152094 125924 124570 128531 131059 142188 143824 485593 526919 1423095 1395198 537409 562253 129857 114715 125320 125990 135526 134616 129519 129507 88609 89561 340932 294927 884754 864511 238584 235037 297530 301139 349595 341883 366167 372036 391055 396211 375928 414484 968530 1027195 615854 522879 321344 313957 367164 364756 390766 393606 402276 405511 460089 464953 830152 861289 38.95 70.5 3
[truncated: 45,669 more chars]
