# Supplementary material for: Methods for Estimating the Detection and Quantification Limits of Key Substances in Beer Maturation with Electronic Noses
Source: Sensors (Basel). 2024 May 30;24(11):3520. doi: 10.3390/s24113520 (PMC11175341; doi:10.3390/s24113520)
Supplement: Supplementary file 1 [file sensors-24-03520-s001.zip › Data/Diacetyl/raw data/Day 1/ETH2.txt]

Time Date R01 R02 R03 R04 R05 R06 R07 R08 R09 R10 R11 R12 R13 R14 R15 R16 R17 R18 R19 R20 R21 R22 R23 R24 R25 R26 R27 R28 R29 R30 R31 R32 R33 R34 R35 R36 R37 R38 R39 R40 R41 R42 R43 R44 R45 R46 R47 R48 R49 R50 R51 R52 R53 R54 R55 R56 R57 R58 R59 R60 R61 R62 T01 H01 Phase
08:52:00 2023-10-12 448182 443670 96034 93087 142367 147238 154970 154026 126374 125223 129420 132561 143913 145739 485937 516898 1420306 1405667 549005 565622 131099 116252 126548 127733 136931 132667 132137 132468 89476 90752 342121 296186 871379 868154 239396 238032 302621 303937 351997 344408 372956 371945 397061 401035 381968 423619 972591 1024290 626638 521291 322629 314546 372657 369582 390647 397697 404891 413507 468262 465965 842993 872000 39.05 70.5 1
08:52:01 2023-10-12 445639 443048 96097 94537 142493 146696 155289 153352 126548 124984 129884 132204 143710 145064 485593 526176 1432573 1409742 544123 565622 131099 116252 126817 127733 137156 132700 132321 132376 89476 90690 340932 295346 868005 863899 239732 238822 300740 304363 355725 346252 368860 375204 399307 402410 378727 419031 974105 1031660 628154 518975 322737 315717 369749 367953 392163 398920 405176 411607 462704 468632 839372 867023 39.05 70.5 1
08:52:02 2023-10-12 444571 446090 96063 94533 142485 147174 155255 153812 126548 124984 129884 132295 143710 145300 486282 527664 1420306 1400470 539479 565622 131190 116059 126757 127645 137381 132917 132452 132376 89570 90532 340932 295136 866387 864364 240921 237961 301023 304900 353988 343409 369668 374253 397061 401388 381123 422048 974980 1035629 634673 523621 323682 315021 370002 369799 394002 396585 404285 412555 465454 470997 839648 870129 39.05 70.5 1
08:52:03 2023-10-12 451367 445756 96031 94631 142361 147174 155005 153812 126374 125190 129489 132295 143279 145300 485593 523036 1420306 1400433 544307 566422 131000 116440 126554 127672 137201 133239 132821 129045 89472 90716 337224 298374 865721 865738 240068 237961 303143 302729 352320 347514 369380 373026 396430 401671 382237 420410 977749 1030512 634673 522103 322256 316708 370002 368391 392163 396585 408910 412848 463354 467063 827690 868291 39.05 70.5 1
08:52:04 2023-10-12 449510 444648 96259 94464 142786 146696 155289 153352 126791 124606 130100 131503 143744 144795 485593 526919 1420306 1394206 540280 565622 130853 116286 126514 127767 137122 132917 132194 132376 89260 90690 337224 296607 860430 866278 240601 237830 302448 303937 352355 342884 369704 374217 397025 403119 377661 422683 977528 1027048 615294 525071 324091 318038 369301 369727 393471 399116 405461 410152 467567 469071 830189 869525 39.05 70.5 1
08:52:05 2023-10-12 457509 444145 96167 94500 142787 146455 155289 153671 126447 124606 129489 132300 143476 145304 486282 518388 1406851 1387175 547034 565622 130575 116252 125956 127767 136931 132950 132068 132376 89227 90690 331817 297029 859145 871232 239360 237629 302399 302372 352320 343374 372956 372503 395836 403119 378907 424221 976363 1018604 625123 524364 321687 316705 370002 369907 390373 395336 405642 411607 468800 465638 827067 872000 39.05 70.5 1
08:52:06 2023-10-12 445477 444795 96264 94403 143225 146386 155515 153318 126582 124539 130100 131503 143575 144701 486282 521492 1416172 1396384 545393 565622 130823 116286 125956 127767 136936 132984 132360 132561 89260 90657 337224 296607 861602 870669 240192 239024 301077 303829 355994 344824 371651 375204 399871 403008 378619 422011 972183 1018690 632700 519577 324782 316416 369409 369799 391541 398955 405425 410335 466217 467386 834442 870762 39.05 70.5 1
08:52:07 2023-10-12 441953 445801 96101 94439 142796 146386 155289 153318 126374 124606 129884 131672 143575 145304 486971 519919 1418255 1400470 545892 565622 131132 116252 126757 127638 137415 132156 132389 132250 89726 90499 337901 294301 870189 869999 240104 238032 301058 305831 351997 342884 372956 371981 397061 400753 378943 423319 970011 1020601 623319 521328 324174 315802 369749 369907 390957 396303 406036 412554 468340 467850 841051 871963 39.05 70.5 1
08:52:08 2023-10-12 448182 443052 96230 94566 142757 146765 155255 154000 126582 124984 129919 132080 143313 145165 485937 521479 1428475 1415510 549992 565330 131103 116514 126621 127808 137355 133134 132821 129156 89657 90683 337224 296260 860935 864981 238990 238770 301232 304706 354989 345445 369632 371389 397061 402868 380533 421712 973598 1024290 628154 519342 322438 315973 372657 368687 389826 398325 405569 414093 464765 464948 834479 870762 39.05 70.5 1
08:52:09 2023-10-12 457086 443013 94433 94472 142493 147174 155289 153706 126374 124984 130100 132329 143778 145165 485593 526176 1429526 1412790 544270 564750 131132 116286 126635 127767 137072 132984 132137 132376 89570 90752 345883 296186 860708 863287 239360 238770 301765 303937 352284 343409 369264 371389 396880 402585 381677 419227 974441 1027195 629669 518024 324551 318262 369929 369151 390373 398884 405533 412227 463029 466042 837961 869525 39.05 70.5 1
08:52:10 2023-10-12 445163 445695 96163 93151 142463 147342 155186 153812 126582 124984 129884 132295 143166 145103 485937 527291 1429526 1402500 540206 564459 131009 116252 126548 127733 137251 132734 132137 132376 89476 90690 337224 295346 865564 862065 239900 238525 299655 304864 354488 343374 369004 372538 396808 402553 378943 419150 972147 1024234 634673 517937 322665 315056 370002 367543 392163 398955 405268 411607 461984 467715 839372 869525 39.05 70.5 1
08:52:11 2023-10-12 446677 446286 96089 94631 143027 147000 155289 153812 126374 125017 129884 132391 143178 145506 485937 523036 1420306 1400470 537955 565622 131190 115866 126723 127523 137385 132542 132452 132250 89685 90617 336135 295765 868746 866325 240743 237488 302908 305186 353988 346288 369488 374181 395836 401388 381698 421712 976105 1036362 632700 525108 322701 314986 372095 369242 394654 395336 404927 412884 465490 469071 833815 869870 39.05 70.5 1
08:52:12 2023-10-12 451153 444431 96001 94570 142697 147102 155005 154167 126374 125190 129523 132391 143178 145506 486282 523036 1420306 1400507 543921 566422 131578 116286 126514 127945 137381 133235 132229 132411 89570 90847 339831 296519 868416 864511 240104 238067 303946 302977 352320 344961 369668 372800 395836 402959 382237 421712 977749 1030512 634673 525480 322176 317292 373111 369510 394654 396943 407828 413946 465347 468266 832402 870613 39.05 70.5 1
08:52:13 2023-10-12 452660 444639 96268 94440 143232 146731 155358 153812 126825 125017 130225 131536 143744 144658 486062 525922 1421071 1395087 541245 565512 131103 116460 126621 128020 137308 133239 130606 132715 89476 90847 340932 296260 861328 866314 240338 237997 302621 304186 354157 344824 369704 374253 397061 403119 378532 422084 975592 1026732 633134 523621 322438 316009 369481 369907 394240 397153 405606 410371 467238 469071 832550 869525 39.05 70.5 1
08:52:14 2023-10-12 456861 443013 96163 94440 142856 147209 155289 153812 126582 124984 129919 131569 143778 145165 486282 519932 1407015 1390209 547034 566823 130919 116286 126514 127979 137156 132984 132137 132537 89570 90847 339831 297029 863699 869999 239900 238032 302930 303814 353378 346496 372103 374071 396457 404824 378510 423172 977713 1019470 634673 522289 323631 316894 370002 369835 389826 396303 409270 411607 467531 466001 828938 873092 39.05 70.5 1
08:52:15 2023-10-12 450533 441895 96264 94562 143216 146455 155324 153812 126703 124984 130134 131672 143575 145103 486282 521528 1418219 1400433 549787 565622 130641 116286 126339 128190 137156 133268 132137 132664 89476 90880 336135 297029 860209 868769 239360 239547 302699 303723 354476 343374 369704 371389 396034 402865 378907 422084 976128 1015459 626305 518169 321687 317035 370002 369510 389826 399550 409236 411607 466181 465638 833851 874373 39.05 70.5 1
08:52:16 2023-10-12 445569 443670 96197 94599 142856 147414 155289 153846 126670 125137 130100 132238 143611 145300 486282 518388 1420306 1404497 547445 565622 131865 116059 127142 127645 137681 132883 130971 130684 89685 90749 337224 295420 870353 869433 239926 238593 301374 304685 351997 343374 372993 372503 396844 401209 378943 424221 971458 1020638 626638 522509 324210 315658 370002 372000 391577 397768 403964 412884 468046 467057 841796 870451 39.05 70.5 1
08:52:17 2023-10-12 446867 443705 95926 94944 142263 147929 154755 154377 126166 125463 129523 132760 143279 146135 486282 518423 1424345 1409780 549787 566422 131099 116286 126669 127979 137415 133796 132263 132445 89570 90880 342121 296186 862680 866931 239396 238770 301516 304650 352320 345481 372956 371981 397061 402553 380191 423920 974289 1018688 627775 520630 324782 317553 373147 369727 393474 397870 405461 413946 468082 467568 841162 872000 39.05 70.5 1
08:52:18 2023-10-12 446908 444801 96264 94599 142856 147414 155324 153812 126582 125229 130039 132527 143873 145129 486098 526067 1433306 1411516 544341 565476 131066 116540 126723 128055 137381 133168 132297 132531 89652 90847 337224 296190 871595 862065 239767 239369 300566 304864 352355 343444 369560 372016 396382 403119 381159 420410 974289 1027494 632700 518242 323191 316009 369821 368132 392163 399550 405606 412884 463425 467428 839372 869525 39.05 70.5 1
08:52:19 2023-10-12 449818 444399 96268 94604 143088 146932 155324 153846 126582 125017 130009 132300 143575 145657 486282 525775 1429526 1402500 540316 565622 131165 116319 126757 127979 137415 133201 132389 132445 89726 90847 340932 295136 869151 863899 240601 238487 301021 305544 355491 346288 369560 375234 398989 401209 382092 422499 976253 1035629 624555 524364 324439 315497 372548 369727 394553 397414 404927 412921 465930 468207 836884 869525 39.05 70.5 1
08:52:20 2023-10-12 449776 445131 96097 94599 142787 147240 155289 154343 126407 125310 129919 132432 143575 145911 486282 523036 1420306 1402500 544344 566823 131165 116286 126757 127767 137415 133235 132263 132353 89570 90847 340932 296186 863936 863723 240139 237629 303391 304363 352073 344961 369704 373919 396466 402270 381983 422084 977749 1033432 634288 525480 322737 315021 372131 369835 392198 396237 405569 414093 467992 468158 834771 871343 39.05 70.5 1
08:52:21 2023-10-12 449054 445765 96268 94665 142984 147444 155324 153846 126825 125017 130134 132329 143778 145199 486282 527291 1420306 1398407 542728 567668 130755 116862 126520 128341 136795 133822 132367 129451 89595 90749 342121 297875 853379 865738 240104 237679 301975 303723 357509 347269 369596 374217 397061 402900 378871 420598 975629 1027494 634673 522549 322701 317035 369481 368723 393374 397768 410208 410371 464801 469071 825311 869525 39.05 70.5 1
08:52:22 2023-10-12 446835 443013 96126 94566 142989 146765 155358 153352 126495 125216 129919 132329 143943 145300 486282 523180 1415099 1387356 543572 565622 131132 116286 126548 127979 137484 133239 132360 132715 89570 90847 337224 297389 862441 869999 240681 238032 302470 303972 355491 343374 373556 374288 397061 401391 378907 423705 977602 1027048 630057 525108 323047 316602 372353 372452 393819 396409 405497 412811 469030 466568 830152 871852 39.05 70.5 1
08:52:23 2023-10-12 449141 444648 96392 94594 142946 146731 155731 154034 126818 125195 130255 132196 144041 145163 486861 522083 1421146 1399139 545818 565585 131165 116526 126723 128156 137391 133792 132728 132900 89538 90847 337224 296855 861667 869999 240104 239105 302193 304864 354441 343303 372357 373097 396347 404255 378799 422646 974252 1021359 632321 517365 323153 316965 370002 369835 392163 400147 405642 411957 467567 468410 833778 872000 39.05 70.5 1
08:52:24 2023-10-12 441602 444462 96359 94529 142951 146731 155289 153778 126757 124984 130316 132113 143943 145131 486282 519955 1420269 1400433 545781 565622 131132 116252 126757 127945 137702 133201 132573 132561 89755 90719 331306 295063 867819 871907 240565 238558 302621 306118 354989 345531 373038 375204 396916 401174 378871 424221 973291 1021359 636212 522543 324631 315802 370002 372000 394096 398357 404249 412519 468994 465971 841796 873241 39.05 70.5 1
08:52:25 2023-10-12 446168 444734 96158 94697 142489 147654 154970 154309 126340 125430 129850 132760 143279 146011 486282 518388 1423334 1409705 549005 567224 131165 116286 126757 128156 137346 133235 132355 132595 89693 90847 342121 296607 864150 868154 239784 238770 301939 304864 354488 345481 373520 373061 397061 402553 383049 424522 974289 1025741 636212 521291 323155 315056 373183 369907 393538 401146 409624 414423 468850 466186 841611 871926 39.05 70.5 1
08:52:26 2023-10-12 445829 445276 94494 94529 142955 147174 155757 154094 126636 124984 130065 132295 143943 145300 485937 526919 1434471 1414463 544303 567005 131454 116540 126831 128020 137616 133872 132913 129265 89718 90716 340932 295976 861665 863899 240104 239192 302621 304864 353343 344408 369560 375470 400436 403686 381123 420708 974011 1027494 634673 518169 323418 316672 370002 368363 392163 399515 405569 412848 463354 467715 841796 870762 39.05 70.5 1
08:52:27 2023-10-12 447077 444399 96367 94730 143191 147515 155289 154026 126757 124984 130100 132395 143774 145506 486971 525739 1429489 1403498 540475 565294 131198 116286 126933 127911 137797 133201 132539 132376 89693 90815 338977 295346 870172 863287 241224 238728 302270 305831 352320 343409 369596 377336 398835 402302 381677 420598 976253 1033285 625123 520839 323994 318487 372095 369799 395387 398920 405268 412848 467992 468137 839372 869525 39.05 70.5 1
08:52:28 2023-10-12 461625 445450 94640 93334 142782 147720 155151 154420 126501 125502 129961 132627 143907 145838 486135 522891 1424345 1403498 544307 567808 131687 116607 126723 128190 137572 133981 132389 129208 89693 90880 345883 296483 864938 865092 240441 238735 303391 303937 352355 345481 369704 373621 396115 403119 382778 422011 977749 1031970 626260 525853 322665 315717 372920 369799 394943 396479 405642 414681 466181 465971 832550 870143 39.05 70.5 1
08:52:29 2023-10-12 452013 444648 96367 94701 142822 147517 155731 154060 126548 125190 130065 132329 143710 145300 485593 525768 1420306 1399401 543535 567224 130823 116674 126305 128190 137251 133889 130697 129629 89652 91216 339159 298724 851208 865738 240334 238593 302914 302834 355081 345303 369596 373359 397025 403839 382508 421231 977749 1027167 634673 522473 323172 319389 372095 369206 392198 397732 409851 413800 464729 468410 827690 869525 39.05 70.5 1
08:52:30 2023-10-12 448150 445146 96264 94631 142951 147174 155791 153812 126791 124950 130316 132080 144077 144795 486282 526919 1420269 1395198 540662 565622 131132 116286 126635 127945 137381 133452 132355 132595 89693 90847 337632 296396 862343 866241 240850 238032 302151 304614 353909 344824 372393 375341 397061 403686 378799 423319 975592 1024524 615854 524364 324551 318938 369749 371746 394266 397556 405533 410843 468154 468602 832365 871926 39.05 70.4 1
08:52:31 2023-10-12 450786 445276 96426 94627 142989 147174 155324 153846 126582 124984 130190 132204 143977 145533 486714 522994 1422045 1402170 547223 567955 131145 116781 126621 128020 137209 133834 132378 132664 89693 90880 345883 298069 859415 869999 240104 239511 302193 304542 354867 343374 371832 371981 396347 402900 378583 423282 976363 1017648 626449 518169 322438 317924 370002 369871 392163 400147 409163 411607 467202 467715 834920 872000 39.05 70.5 1
08:52:32 2023-10-12 445601 445591 96401 94533 142989 147174 156008 153812 126757 124606 130316 132080 144210 145165 487316 521492 1420306 1404497 545892 565622 131165 116286 126791 128067 137381 133327 132389 132715 89693 90815 337901 294514 864600 869999 240441 238770 300566 306010 355994 345763 373229 376268 399234 401209 378763 424448 974048 1022365 626638 521846 324667 315462 370002 369582 394654 398742 404855 412848 469030 468410 843886 874336 39.05 70.5 1
08:52:33 2023-10-12 456024 446459 96495 94793 142887 147481 155653 154137 126622 125462 130143 132627 143943 145300 486282 521492 1432394 1415547 549396 565622 131165 116560 126723 128054 137415 133235 132355 132595 89570 90847 337224 296544 859313 864511 239360 239140 300880 304864 355994 345965 371796 371945 397061 403119 380759 422315 973562 1025741 631185 518938 322701 316416 373183 369763 390683 398884 405606 414093 465419 466329 836884 872000 39.05 70.5 1
08:52:34 2023-10-12 445829 445460 96334 94636 143212 147068 155324 154167 126757 125017 130190 132391 143774 145506 486282 526176 1433591 1409705 543314 565622 131165 116319 126939 127884 137748 133536 130971 129143 89751 90749 337632 296186 867640 864403 239926 239298 301445 304864 352355 344408 369560 375204 397494 403686 381968 420410 974980 1029565 628154 518938 323383 316486 370002 368651 394654 400111 405606 412884 463389 467715 839335 870488 39.05 70.5 1
08:52:35 2023-10-12 444499 445692 96268 94697 142845 147508 154979 153962 126582 125017 130190 132204 143774 145335 486282 527664 1429526 1403498 541045 565622 131611 116286 126757 127945 137514 133239 132544 132439 89693 90847 337901 295420 874551 862065 240886 238735 300936 305580 352355 344408 369596 374253 396382 402231 381698 420410 974980 1035239 626638 521057 325476 318487 372095 369358 394374 398778 408170 412664 466669 469071 841162 869525 39.05 70.5 1
08:52:36 2023-10-12 449510 446015 96364 94599 143444 147897 155324 154206 126582 125435 130039 132960 143740 145990 486172 522891 1423169 1404171 543737 567115 131099 116252 126602 128067 137381 133143 132355 129457 89689 90847 342121 297029 862291 863899 242109 237785 302538 303687 352355 345481 369704 373621 396394 403119 382778 422048 975592 1028801 634673 525853 322665 315938 373183 369835 392163 398922 405642 414681 466145 469071 832550 870762 39.05 70.5 1
08:52:37 2023-10-12 452223 445695 96264 94738 142946 147897 155220 154309 126548 125190 130190 132295 144633 145406 485593 525223 1420306 1399438 543884 567224 130853 116829 126514 128156 137251 133670 132194 132733 89505 90880 339159 297392 858303 863863 240565 238452 302574 303850 355401 345859 369524 374074 396844 405395 383556 421529 977665 1028619 634673 522843 323172 316859 373183 369763 393338 398325 409851 414533 465454 467027 827690 869525 39.05 70.5 1
08:52:38 2023-10-12 448357 445591 96562 94891 143309 147649 155653 154206 126791 125190 130225 132204 144077 145567 487478 519955 1410048 1387175 545345 566859 131165 116319 126723 128156 137381 133268 132229 132629 89570 90880 337224 297029 858364 870615 240477 237455 303356 304364 354193 344408 374121 374181 396106 403686 381968 422757 975592 1021464 634673 525581 322665 316929 370002 372000 392163 396550 409546 412884 471460 468410 829527 871067 39.05 70.5 1
08:52:39 2023-10-12 450832 444075 96297 94726 142980 147551 155791 154060 126757 125017 130316 132295 144077 145300 486282 516898 1419262 1400470 550459 567845 131190 116862 126937 128054 137530 134150 132821 129451 89751 91124 337224 298299 862967 869999 239325 238770 302859 304925 355116 344372 372357 371945 397061 402900 381822 423319 977749 1018367 632700 520922 322176 318938 370002 369871 390373 398290 409814 412848 465859 466329 830152 871067 39.05 70.5 1
08:52:40 2023-10-12 448609 441890 96430 94562 143191 147102 156152 154094 126791 124984 130316 132308 144156 145405 486282 522263 1420306 1399438 547876 566823 131099 116674 126635 128190 137415 133637 132389 132698 89693 90880 336135 297029 856798 868154 240441 239918 302270 303579 355223 343409 371868 371981 396382 402900 378655 423025 978911 1021214 636212 518793 324321 318299 369929 369727 395494 400566 409199 412227 468262 467715 834771 874098 39.05 70.5 1
08:52:41 2023-10-12 445342 445729 96268 94660 143056 147755 155909 154317 126851 125609 130212 132660 144075 145705 487243 521515 1425196 1408502 549005 567224 131989 116286 127359 128020 138711 133452 132758 132664 89882 90880 342121 297645 868047 867540 240477 239176 302434 304936 353988 344961 374121 373656 399025 402553 382237 422163 974289 1025741 626638 522066 324403 315021 372775 372000 392163 398955 405533 414718 469066 466006 842993 871067 39.05 70.5 1
08:52:42 2023-10-12 448821 443013 96297 94795 142753 148033 155289 154343 126582 125190 130316 132329 143977 145335 486282 519554 1429526 1413796 550179 566823 131132 116674 126757 128190 137645 133696 132447 132715 89726 90880 337224 296612 860542 866967 240085 239369 303050 304757 355994 346623 372774 375204 399234 403686 380795 423319 974980 1027268 640846 519709 323418 316708 373711 369546 394096 399667 407936 415306 466145 467679 836921 872000 39.05 70.5 1
08:52:43 2023-10-12 444354 441719 94798 94631 143182 147102 155324 154309 126670 125229 130351 132573 143973 145506 486282 525775 1432356 1404497 540662 566823 131165 116286 126933 128067 137832 133452 132608 132537 89882 90913 337901 295136 867094 862065 241465 238770 301234 305867 352320 344443 369668 375113 397564 403403 381968 420781 976823 1033432 634673 520922 324174 316009 372095 369474 395180 399831 405533 413507 465127 466828 842082 869525 39.05 70.5 1
08:52:44 2023-10-12 445901 443763 96297 94726 142848 147107 155289 154201 126791 125396 130190 132362 143943 145335 486282 523000 1426211 1407141 545319 568430 131132 116540 127041 128020 137660 133603 129057 129231 89693 90847 337632 296186 872660 864401 240370 237609 303818 304864 352320 345481 371723 374253 397025 402553 382778 422982 977749 1034163 636212 522441 323682 315717 373183 369871 393338 396514 409350 414387 466873 469071 833188 871381 39.05 70.5 1
08:52:45 2023-10-12 451692 445729 96301 94767 142955 147680 155324 154343 126757 125310 130100 132329 143943 145932 486282 523108 1424345 1400470 544344 567224 131103 116560 126635 128190 137484 133670 132544 132715 89726 90946 340932 297104 857791 864511 240512 238770 303391 303901 355281 346244 371542 376268 396736 405323 383319 422564 980530 1033322 636212 525034 323861 316824 373183 369799 393374 397732 410467 414901 465419 469071 830115 869525 39.05 70.5 1
08:52:46 2023-10-12 447722 445477 94672 93215 143452 147550 155593 154206 126690 125296 130177 132627 144075 145636 487588 523036 1411086 1387175 546557 567151 131042 116607 126757 128156 137479 133670 132821 132531 89570 90880 337224 296892 857530 868769 240850 237997 302808 304650 354157 344408 374121 375078 397061 404396 382237 422757 975629 1025741 625123 525108 322701 316743 372095 372525 393374 396585 408009 412884 469102 469071 830152 871067 39.05 70.5 1
08:52:47 2023-10-12 450868 445095 96397 94692 142980 147551 155826 154201 126791 124984 130225 132329 143977 145335 486282 516862 1411086 1399475 548233 567224 131132 116674 126757 128307 137659 133880 131062 129629 89809 91058 345883 298087 859145 871159 239926 238593 303177 304185 355994 344649 374121 373097 397061 402584 381983 423353 975592 1021359 637750 524364 324551 318938 371913 372000 391541 397732 409851 413470 469102 467392 830152 873613 39.05 70.5 1
08:52:48 2023-10-12 445477 444653 96464 94591 143710 147276 156152 154026 126825 125017 130567 132238 144142 145335 486282 522957 1420306 1400470 545818 567224 131165 116795 126791 128190 137432 133889 132176 132715 89726 90880 337224 296186 861602 868769 240681 239511 300566 305961 354476 343409 372956 373919 398122 402865 380892 423920 976363 1024290 631185 518206 323682 317924 370002 369907 393338 400780 408009 411607 468298 469071 834479 870414 39.05 70.5 1
08:52:49 2023-10-12 444789 444836 94401 94636 143220 147035 156043 154060 126825 125017 130351 132399 144372 145911 487133 522994 1423169 1403387 546483 566714 131889 116540 127462 128020 138173 133486 132711 132629 89915 90617 335367 294509 868855 868769 240681 238770 303380 306766 352320 343409 373556 374217 398122 402553 378943 421794 975434 1022842 636212 522879 324775 318721 370002 372602 393338 398920 405497 412884 468670 469071 842720 871104 39.05 70.5 1
08:52:50 2023-10-12 448504 445692 96268 94763 142951 147680 155358 154343 126582 125257 130134 132577 143977 145842 486282 518388 1420306 1407703 547034 564858 131198 116319 126967 128190 137918 133670 132544 132715 89726 90880 337224 295420 870700 866314 240477 238989 302362 304755 354953 347760 373411 372990 399271 403650 384134 424448 976216 1027158 636212 522536 323454 316486 371848 371746 392020 398920 408352 413143 468958 467464 839372 870414 39.05 70.5 1
08:52:51 2023-10-12 445717 445910 96534 93474 143351 147652 155870 154420 126656 125329 130393 132544 144210 145335 486282 525775 1436553 1406498 541082 566823 131198 116734 126967 128224 137866 133704 132458 132664 89820 90880 345883 295346 869601 862635 240886 239140 302621 306550 353378 345239 369632 374288 398086 403686 382237 421414 976363 1027738 629669 519782 324439 316965 372131 369871 395413 401026 405606 413800 464801 466863 841198 870488 39.05 70.5 1
08:52:52 2023-10-12 446590 443052 96430 94730 142858 147689 155014 154343 126791 125223 130351 132395 144210 145672 486282 526176 1424345 1404497 540316 566823 132162 116748 127393 127952 138043 133570 129253 129330 89816 90749 337224 295351 872634 866967 242208 237997 302311 306298 352390 345481 372702 376398 396382 402868 382508 423619 977749 1035409 631596 524364 324703 315973 372657 369907 395809 398920 405569 414387 467567 468864 836921 869525 39.05 70.5 1
08:52:53 2023-10-12 452260 444326 96422 94799 143883 147342 155324 154592 126690 125223 130351 132727 143873 145911 486282 526176 1424345 1402500 544344 564591 131132 116674 126723 128492 137381 134015 132297 132767 89603 91323 339159 297392 855139 864511 240636 238805 302079 303048 355543 346279 371868 374253 397061 402900 380759 422683 978466 1033432 634673 523992 321687 317000 373183 369871 393963 398374 410467 414718 465818 469071 829564 870762 39.05 70.5 1
08:52:54 2023-10-12 449139 442795 96430 94694 143014 147414 156078 154137 126973 125195 130506 132561 144308 145232 486898 527182 1423169 1397074 541776 567224 131198 116674 126791 128190 137640 133880 132544 132664 89816 90913 333998 296186 864938 868154 241430 238770 302434 305279 354476 343374 369704 375377 395999 402900 378619 422048 978466 1030476 625123 523621 323682 318405 370002 369907 395458 398920 408009 411607 466217 468207 830189 869798 39.05 70.5 1
08:52:55 2023-10-12 448504 445063 94697 94767 143018 147680 156078 154343 126791 125223 130385 132362 144210 145537 486971 522263 1411086 1391198 546225 564591 131165 116674 126791 128224 137640 133704 132458 132733 89726 90946 337224 295614 868342 871907 240636 238487 304173 304757 354370 345097 374806 375234 396916 404824 382128 423390 977528 1024290 634673 525743 324551 316965 372095 372570 393374 396338 408945 413507 471792 469071 832137 871104 39.05 70.5 1
08:52:56 2023-10-12 448429 445910 94640 94895 143351 147515 156152 154167 126825 125423 130385 132362 144474 145976 486971 523072 1420306 1403545 545855 566422 131198 116707 126791 128492 137752 133670 132544 132799 89882 90946 337224 296149 864958 869384 240717 238770 300988 306298 355009 343409 373256 374253 398401 402900 380818 423588 976363 1023570 636212 518206 324210 317960 371565 372000 393409 401379 408009 412884 468994 466568 836921 871104 39.05 70.5 1
08:52:57 2023-10-12 444374 444653 96435 94637 143921 147689 156221 154201 126825 125017 130351 132238 144462 145571 486282 519991 1420306 1405135 549792 567042 132071 116573 127285 128054 138023 133515 129253 129208 89784 90782 337224 293779 873293 867540 240139 238805 302610 304613 353988 344926 374158 373954 396880 402904 382237 422757 974980 1025741 636212 522509 324739 315056 372920 372788 394654 398990 405497 414681 469102 468740 842993 872723 39.05 70.5 1
08:52:58 2023-10-12 446532 444789 96335 95013 143490 147377 155722 154377 126825 125017 130351 132544 144851 145494 485937 523108 1429526 1413796 548225 566823 131198 116674 126791 128224 137736 133704 132550 132698 89882 90913 337224 295765 877026 863687 240104 239547 301975 305580 354476 347061 371832 372835 396382 401706 381365 422048 974980 1018328 631185 518975 323718 316965 373183 369835 391577 400147 407973 414718 465490 466042 838145 871381 39.05 70.5 1
08:52:59 2023-10-12 445163 443763 96494 93220 143574 147755 155909 154497 126690 125296 130247 132445 143973 145670 486135 526810 1435555 1408502 543425 566823 131198 116862 126791 128190 137832 133965 132544 132531 89903 91058 331833 295346 862343 863287 240338 239547 301975 305867 354476 344961 369632 373692 397529 401671 382237 420781 974980 1030512 632700 518975 324439 316965 372131 369538 393061 401080 405678 413507 464438 469071 839409 870129 39.05 70.5 1
08:53:00 2023-10-12 446047 445801 96331 94763 143216 147368 156043 154343 126791 125017 130351 132627 143973 145810 486282 525001 1429526 1402500 541119 566823 131198 116560 127089 128190 137866 133268 132492 132715 89903 91058 338977 295976 869343 863287 241528 239202 303123 306104 355994 345339 369524 375941 398716 403686 382559 422084 977749 1033552 626638 521328 324703 316743 373147 369907 395773 400147 405642 414093 466181 468243 841198 869525 39.05 70.5 1
08:53:01 2023-10-12 451126 444918 96367 94927 142989 148167 155757 155169 126622 125396 130281 132727 144176 145976 484541 522819 1424345 1404497 545892 566968 131198 116835 127055 128190 137832 133889 132573 132698 89849 91164 345883 296483 869652 864511 240850 239301 304281 304364 354441 346522 372657 374253 396421 402233 381329 423319 978430 1033432 636212 522405 323383 316929 374240 369871 393891 396550 409582 415306 466838 469071 832550 870762 39.05 70.5 1
08:53:02 2023-10-12 451435 444648 96463 94791 142955 147654 156043 154343 126791 125396 130316 132636 144077 145638 486025 525479 1427227 1403170 543565 568394 131099 116896 126831 128410 137434 134007 129122 129451 89849 90880 342121 296755 858443 866967 240815 238735 302859 304864 356066 347514 369668 375341 396276 403464 378871 421718 978430 1030621 621826 523992 323682 318405 370002 369871 395144 398920 408549 411571 466181 468137 830152 872000 39.05 70.5 1
08:53:03 2023-10-12 449262 445642 96430 94767 143414 147654 156043 154309 126791 125363 130658 132544 144678 145537 487316 521528 1420306 1400470 550177 567224 131132 116835 126723 128581 137813 134108 132636 129455 89788 91289 337632 296268 857973 868769 239900 240255 303213 304864 356328 345203 372956 372764 397494 405894 381968 424522 977749 1018404 629290 519709 322701 318664 372095 372000 391852 401343 410467 413822 468958 467679 833188 874373 39.05 70.5 1
08:53:04 2023-10-12 446688 445438 94575 93215 143545 147472 156156 154171 126953 125089 130610 132503 144508 145773 487316 521492 1420306 1403058 546372 566823 131989 116640 127177 128156 138112 133977 132728 132808 90100 90880 344569 294583 870225 869999 240850 239308 302399 306802 353378 345148 374085 374253 398716 403403 381123 422721 975400 1022842 626638 522103 324775 316965 372095 373052 393338 400111 405533 413470 469102 469071 841796 872339 39.05 70.5 1
08:53:05 2023-10-12 446159 443670 96464 94927 142989 147895 155757 154699 126757 125430 130316 132793 144210 146147 486282 518388 1424345 1407666 549396 567224 131865 116835 127055 128224 138009 134007 129431 129629 89965 91253 345883 297029 878446 869433 240422 239298 303910 305616 354989 345481 374953 373656 399126 402728 383319 423390 974980 1026467 628154 522549 324667 315938 373711 372788 392163 399600 405569 412780 469066 468740 843592 872302 39.05 70.5 1
08:53:06 2023-10-12 447545 445276 94827 93474 143549 147860 156117 154557 126825 125276 130351 132868 144406 145773 486282 526176 1435629 1415810 545781 567224 132196 116674 127021 128190 138055 133889 132608 132715 89849 90880 337224 295980 860765 863899 240104 239511 302151 305795 354157 345445 369632 373061 397494 401671 382508 422011 975397 1027494 632700 519709 324174 316965 372657 369474 392198 401343 407973 414093 465454 469071 841796 871381 39.05 70.5 1
08:53:07 2023-10-12 452362 444399 96435 94833 143182 147927 155791 154343 126791 125276 130316 132927 144372 146317 486025 529158 1435555 1406175 541245 567668 132104 116781 127428 128122 138119 133670 132677 132722 89882 91058 336974 295346 878616 864511 242217 238786 302256 305436 353343 345481 372956 376506 398086 403403 382778 424221 977749 1035780 634673 524836 324703 316451 372920 369907 396610 399515 407705 414681 468262 468899 839372 870143 39.05 70.5 1
08:53:08 2023-10-12 456024 444363 96468 94894 143182 147685 155791 154807 126791 125803 130316 132835 143973 146215 486282 523036 1426370 1404497 542765 566823 131956 116640 127177 128190 138250 133889 132642 132629 89849 91323 340932 295314 868709 863723 240886 237785 304773 306010 355775 346795 373374 376327 396952 403650 384406 424116 977676 1038014 634288 525853 324667 316451 374203 369763 394204 397697 407973 413107 467279 469035 835625 872000 39.05 70.5 1
08:53:09 2023-10-12 449225 445269 94640 94961 143446 147918 156156 154669 126919 125296 130623 132329 144244 145502 486971 528638 1424345 1399177 542691 567224 131856 117104 127177 128492 137935 133889 132728 132892 89882 91289 337224 296681 861216 866241 241635 239140 303035 305759 356043 343409 371832 375941 396276 405572 378943 423282 979852 1030476 634673 524364 324174 318441 370002 369907 395737 399831 409199 412577 467567 468899 831959 872000 39.05 70.5 1
08:53:10 2023-10-12 446831 444390 96460 94763 143452 147929 156152 154343 126825 125310 130658 132544 144210 145773 487316 523000 1411086 1390172 545381 567224 131856 116862 127271 128554 138091 133914 129188 129544 89907 91316 340932 297738 859425 870506 240850 238699 304031 304864 354476 347983 375072 373883 397061 402900 382778 423426 980954 1021396 636212 525108 323646 317924 372657 372000 392127 398325 410467 414093 471792 468410 830189 873613 39.05 70.5 1
08:53:11 2023-10-12 447006 444462 96564 94795 143444 147689 156330 154317 127149 124984 130749 132329 144210 145300 486971 522631 1420306 1402500 546668 567224 131198 116868 127143 128581 137832 133889 132642 129451 89849 91323 345883 296607 862700 869999 240886 240086 302621 305544 355543 344408 373520 374253 398716 404098 380833 424522 977749 1022842 636212 518938 323682 318923 370002 372000 394240 401414 409851 412884 468994 469071 834442 872339 39.05 70.5 1
08:53:12 2023-10-12 441962 446013 96535 94767 143465 147897 156969 154497 126939 125229 130471 132868 144170 145584 487625 520579 1423169 1406175 548540 567224 132204 116640 127632 128156 138497 133603 129431 132595 90038 90880 342121 295136 872260 868769 240850 239140 302043 306514 352355 344961 374953 374253 397494 403119 382237 423390 974980 1023565 637750 522879 324775 316416 372920 372534 393338 400147 405533 414718 471792 469071 842734 872339 39.05 70.4 1
08:53:13 2023-10-12 447200 446697 96397 94965 142900 148620 155220 155376 126374 125878 129884 133102 143761 146102 486282 518388 1425402 1412790 549787 565330 131231 116674 126967 128224 137866 133889 132608 132790 89882 91164 341344 296607 864742 869433 240396 239686 302716 304827 355743 346902 373939 374039 400436 403615 381597 423353 975671 1018328 628154 522056 323646 315938 372145 372525 392163 399969 409004 413107 471756 469071 843592 871067 39.05 70.5 1
08:53:14 2023-10-12 447578 444281 94632 93440 143786 147342 156117 154557 126791 125190 130351 132960 144272 145911 486282 526176 1434609 1415735 544159 567224 131741 116674 127177 128402 138058 134166 132642 132767 89849 90913 340932 296186 861883 865092 240477 239883 301975 305831 354441 345445 371796 373097 398122 402268 383049 422048 977056 1030476 640827 519709 324667 317000 372657 369835 395774 401343 408910 414093 465419 469071 841198 871727 39.05 70.5 1
08:53:15 2023-10-12 445597 443013 96468 94833 143254 147689 155697 154592 126791 125276 130567 132636 144210 145773 486282 528410 1433591 1407179 542329 567808 132378 116848 127496 128355 138181 133603 129431 129451 90031 91157 338977 295346 874588 863077 242423 238857 302503 306730 353874 345516 373256 376542 401002 403435 382778 424522 975592 1033176 633134 523992 324739 316708 372920 369907 396367 400147 405606 414703 468262 469228 839409 870762 39.05 70.5 1
08:53:16 2023-10-12 450156 443013 96297 95085 142980 148171 155324 154699 126670 125430 130351 132977 144244 146466 485937 523072 1424345 1404497 545430 567224 131774 116674 127177 128492 137832 133923 132550 132767 89882 90913 345883 296519 861011 864511 240921 239511 304995 304614 354512 347044 372993 375078 397061 402268 381936 423920 978430 1033432 635635 525853 323682 316965 371848 369907 394517 397450 409851 413143 467567 466828 834326 872000 39.05 70.5 1
08:53:17 2023-10-12 451692 445276 94599 95148 143676 148099 156052 154845 126690 125329 130393 132694 144408 146009 486135 525995 1424345 1402500 544270 564591 131066 117253 126723 128759 137415 134142 132389 129718 89751 91448 339159 297356 858514 863687 240886 239308 303143 304577 356364 347009 372393 375078 395999 404134 384024 423319 981314 1030184 628154 523621 322438 318441 373183 369907 394517 399831 411776 414975 466145 466828 830115 871381 39.05 70.5 1
08:53:18 2023-10-12 448504 444075 96460 94730 143841 147654 156330 154201 126858 124984 130784 132295 144578 145300 486971 527291 1420306 1398407 542691 568028 131231 116868 127177 128581 137866 133889 132642 129629 90122 91216 337632 297029 871208 866967 241492 239369 303177 305652 356507 345303 372321 375341 396347 405301 382237 422688 982405 1031934 642366 522879 323418 319417 371950 369510 395144 399795 411412 412884 466145 468899 830115 872000 39.05 70.5 1
08:53:19 2023-10-12 450979 444399 96498 94763 143588 147377 156270 154703 126791 125396 130623 132839 144172 146114 486898 517988 1411086 1400470 547034 564591 131652 116949 127177 128670 137832 134015 132677 129771 89849 91323 337224 297663 860768 871232 240886 239140 304316 304900 356351 345481 375823 374253 397061 403464 382778 423268 978430 1024290 636212 525853 323646 317960 372657 373315 393026 398640 410467 414681 472459 469071 830189 873613 39.05 70.5 1
08:53:20 2023-10-12 451741 444644 96464 95013 143486 147929 156330 154592 126825 125396 130658 132760 144678 145808 487478 521479 1425196 1405173 550459 567589 131132 116929 127075 128746 137694 134074 132573 129540 89915 91323 337224 297655 864505 869433 240850 240291 302399 305365 356507 344961 373520 373097 398122 404699 382237 424522 977749 1020642 636212 518975 322701 318887 370002 372000 394654 401379 410503 413470 468958 468410 833815 873379 39.05 70.5 1
08:53:21 2023-10-12 447236 445095 96464 94801 143349 148171 156186 154377 126791 125310 130316 132793 144210 145808 486282 518388 1423334 1405667 549005 566823 132262 116640 127475 128224 138353 133670 132728 132715 90038 91260 340932 296260 871847 868154 240886 239511 302894 305795 352355 345481 375255 374217 396382 403119 380191 423390 974980 1024290 637750 522509 324775 315973 373338 373052 393927 400147 405569 415454 471792 468452 841151 875655 39.05 70.5 1
08:53:22 2023-10-12 446580 446459 94632 95188 142748 148549 155653 155238 126622 125710 130177 133093 144308 146283 486282 518423 1427462 1416818 549787 567626 131898 116983 127177 128478 138058 134108 132677 129451 89882 91197 334835 296607 867490 867540 240601 239582 302079 305831 354512 347603 375255 374217 397529 402268 382508 423353 977056 1027458 620333 522066 324210 317000 372702 372000 392198 400478 409236 413761 469030 468740 839335 871104 39.05 70.5 1
08:53:23 2023-10-12 447164 446386 96468 94866 143296 148206 156226 154626 126858 125310 130658 132760 145153 145797 486282 522783 1433543 1414914 549005 565386 131989 117104 127211 128554 138043 134007 129342 129718 89940 91286 337632 296607 866191 865738 240539 240113 302256 306536 354476 347044 372657 376268 401570 402865 382782 423319 977749 1026260 632511 519745 324703 317960 373183 369835 393374 401343 409199 414681 466181 467428 841198 869798 39.05 70.5 1
08:53:24 2023-10-12 446074 444076 94567 94956 143588 148134 156152 154592 126791 125609 130610 132835 143973 146114 486282 527664 1425366 1404497 541119 566130 132022 116674 127510 128492 138250 133704 132803 132698 90038 90913 338977 295346 881058 863687 242423 238931 302894 306802 353909 345516 373520 377108 400930 403403 380493 424522 975629 1036548 633134 524364 324739 316965 373183 372000 396997 400147 405642 415417 468994 468854 839409 870762 39.05 70.5 1
08:53:25 2023-10-12 448295 443017 96468 94965 143452 148171 156078 154733 126703 125642 130506 133027 144306 146110 486898 522927 1427384 1405385 543425 567955 132320 116674 127393 128224 138257 133923 132728 129455 90038 90913 340932 294605 879891 863687 240779 238067 304352 306298 354250 346558 373821 376542 395999 401671 380830 421861 977046 1039414 636212 522671 324739 316708 373975 372000 395423 398325 407685 413107 468628 469228 836291 869798 39.05 70.5 1
08:53:26 2023-10-12 458157 444653 96502 94927 143452 147929 156330 154377 126825 125223 130567 132760 144244 145808 486282 526176 1424345 1400507 544307 567224 131652 117097 126757 130873 137415 134175 132481 129807 89726 91448 337224 297320 852763 864981 241430 239547 303106 304900 356685 346558 372956 375413 397251 405966 381329 422982 981314 1030147 626638 522879 322438 318958 373183 369907 394625 400147 412688 414850 466951 471616 830360 872000 39.05 70.4 1
08:53:27 2023-10-12 448357 444317 94640 94862 143850 147481 156627 154283 127210 124950 130784 132113 144474 145331 486751 527664 1420306 1395198 541155 567991 131807 116868 127177 128581 138250 134015 132711 132836 89915 91197 340932 297029 864262 868154 242011 239140 303391 305831 354476 344182 373556 376578 397494 402900 381123 424559 979889 1027167 636212 525108 324667 317924 370002 372525 396961 399831 409236 412848 469030 471616 832009 871067 39.05 70.4 1
08:53:28 2023-10-12 449776 443763 96532 94796 143714 147652 156330 154733 126825 125310 130658 132577 144278 145808 486971 519919 1411086 1391235 550104 568686 131914 117138 127393 128691 138068 134074 129253 129807 90064 91316 337224 297663 859648 871232 241349 239176 303070 305616 358015 346244 376355 375377 396312 402935 383319 423498 979889 1024377 637750 525853 324210 317995 373183 371353 393374 399885 410540 414718 472793 469071 830189 873650 39.05 70.4 1
08:53:29 2023-10-12 447091 444435 94668 94801 143986 147478 156557 154343 127244 125223 130784 132744 144440 145708 484457 523072 1422323 1404497 546557 566823 131652 117063 127177 128581 138286 134142 132619 129629 90038 91323 340932 296818 861602 868769 240921 240459 301516 305006 356364 344961 374121 374288 398787 405301 382237 422127 978215 1021396 637750 518206 323682 318958 372131 371709 394553 402544 410503 413507 469030 466828 837857 873650 39.05 70.4 1
08:53:30 2023-10-12 444932 444644 96498 94796 143719 147892 156557 154600 127183 125435 130645 132660 144811 145705 487625 522083 1424182 1404497 547445 566531 132022 116983 127462 128643 138353 134108 129342 129367 90133 91323 336974 294992 865614 869999 241635 239802 301975 306442 354512 344443 374724 375377 399942 402584 381968 423353 977056 1024290 637750 521095 324848 317035 372131 373052 394553 401379 408642 414093 471792 466863 841796 873650 39.05 70.4 1
08:53:31 2023-10-12 454926 446015 96331 95274 142896 148724 155255 155445 126825 125878 130567 133260 144851 146102 486282 518459 1428512 1413796 549824 564591 132022 117097 127211 128581 138154 134538 132745 129540 89915 91385 340932 297029 861328 866967 240886 239918 303391 306298 355045 347603 375255 374217 397529 402303 382543 423426 975629 1024197 632511 522103 324667 317000 373035 372906 395701 400776 409559 416746 468922 468999 839262 875455 39.05 70.4 1
08:53:32 2023-10-12 447018 445586 94672 94990 143477 148171 155983 154626 126858 125522 130723 132760 144544 145808 486282 523180 1437671 1416962 550179 564591 132357 117097 127421 128759 138250 134335 132745 129629 90133 91323 337224 296396 865965 864511 240886 240291 302808 306226 355579 347603 372956 373954 398751 405287 382508 423920 975592 1029747 632700 519782 324739 317960 373711 369907 393374 401414 409236 413107 466873 469071 839409 871067 39.05 70.4 1
08:53:33 2023-10-12 446047 445533 96527 94899 143579 147858 156582 155091 126858 125343 130784 132864 144372 146215 486282 525775 1440653 1411203 542329 568028 132544 116963 127530 128691 138207 134040 129633 129718 90282 91323 338977 295346 869895 863140 242513 239511 302859 306766 354512 346558 373565 377711 398751 402268 380830 424559 978466 1035816 632700 524364 324848 317000 373338 372000 396997 401343 407973 412816 469030 472318 841796 871381 39.05 70.4 1
08:53:34 2023-10-12 451416 445095 96468 94965 143056 148412 156078 155233 126825 125463 130385 133010 144244 146283 486282 523144 1425366 1404497 545892 565422 131989 116902 127211 128670 138257 134142 132561 129544 89915 91323 340932 296685 876913 863723 241465 239547 304995 304577 354512 347603 373821 375377 397061 402900 384877 423920 979196 1033541 636212 522671 324174 317035 372180 369907 394589 398361 410503 413143 468262 466863 832009 869834 39.05 70.4 1
08:53:35 2023-10-12 451336 445801 94575 95112 143714 148135 156191 154988 127074 125329 130862 132968 144542 146145 486208 526176 1425366 1404497 545670 567088 131198 117292 126791 130782 137832 134917 132913 129897 89759 91448 342121 297392 863407 863723 241635 239547 303391 304900 356721 347116 373029 375941 396382 405372 381668 423319 981813 1035085 637750 523621 323191 318994 373711 369582 395458 400744 412396 412816 466873 468243 831544 870451 39.05 70.4 1
08:53:36 2023-10-12 457640 443013 96498 94801 143516 148171 156582 155091 126858 125663 130784 132827 144712 146045 485175 520723 1413090 1393215 549471 565386 131898 117063 127421 130748 138154 134175 132711 129629 89915 91448 342121 298237 860656 871232 240921 239547 304780 305831 357509 346001 376355 375341 399025 404063 383319 426792 981278 1026467 615854 525669 325939 318639 374729 374035 393471 399337 411557 415233 473352 468769 832365 876978 39.05 70.4 1
08:53:37 2023-10-12 451692 445281 96636 94894 143681 147892 156018 154772 127142 125396 130714 132727 144658 146110 486971 518388 1423334 1404497 551540 565784 131741 117063 127177 129110 138023 134581 132677 129807 89849 91448 340932 297356 861586 871232 240104 240255 304281 304900 356650 346487 374085 373919 396347 404983 383319 422721 979852 1023634 631185 522066 323646 318923 373183 372788 394654 401026 412323 414975 469030 469071 834326 875934 39.05 70.4 1
08:53:38 2023-10-12 447054 443381 96695 94894 143818 147998 156801 154807 127420 125276 131058 132760 144909 146041 487824 525223 1424234 1406175 548076 568796 132320 117205 127496 128835 138267 134175 129431 129718 90162 91385 337224 295964 861732 870615 241430 239847 301620 308502 355543 344926 374651 375377 399942 403746 382237 423353 977749 1025828 628154 519745 326382 318887 372095 373052 394553 402544 408874 414703 471756 468172 839335 873650 39.05 70.4 1
08:53:39 2023-10-12 447833 445027 96489 95096 143588 148202 156043 155341 126791 125810 130351 133298 143973 146725 486282 519153 1426370 1413796 550571 568028 131989 117063 127387 128759 138250 134108 129342 129629 90162 91385 340932 296607 871880 867504 240601 240051 303356 306262 354157 347044 376355 375078 398086 403686 382508 423498 977749 1027458 637750 522843 324703 316929 372964 371614 393927 401281 408874 414344 472459 466828 845846 876279 39.05 70.4 1
08:53:40 2023-10-12 448613 446532 94608 95060 143816 148480 156518 155134 127250 125710 130792 132910 144644 146011 486282 521090 1436553 1417827 550177 566218 131989 117219 127462 128759 138353 134142 132821 129544 90195 91448 340932 296260 860654 866205 240646 240255 303356 306536 355543 348372 374085 374217 398365 403746 383966 422721 977749 1027494 631185 521291 324667 317960 373261 372000 393338 401343 410140 414380 468994 469071 839335 873613 39.05 70.4 1
08:53:41 2023-10-12 452362 446015 96636 94952 143854 148516 156478 155091 126825 125430 130784 132977 144952 146102 486971 525775 1434523 1407499 542655 566932 131989 117063 127598 128759 138250 134142 129431 129629 90195 91323 337901 295346 872096 864511 242387 239935 302434 306334 354476 346522 372920 376542 399907 402865 380759 423319 977565 1034346 628154 522279 324631 318264 373939 372752 396817 401200 409690 415196 467387 470251 842993 871381 39.05 70.4 1
08:53:42 2023-10-12 453455 447091 94640 95058 144041 148412 156330 155091 127210 125910 130736 133102 144712 146283 486282 523036 1426413 1406498 540736 566218 132419 116868 127632 128581 138635 134335 129633 129540 90195 91323 337901 296544 867437 865593 242423 238735 302999 306802 357003 347044 374687 378243 397808 402268 381668 425242 978430 1039555 626070 525853 326419 316965 372109 372788 396925 398955 407973 413761 469030 470983 838109 871031 39.05 70.4 1
08:53:43 2023-10-12 451126 445465 96565 95092 143579 148167 156260 155376 126973 126024 130688 133503 144673 146317 487280 522964 1428362 1406386 546520 568796 131989 117030 127475 128849 138513 134142 129647 130080 90100 91415 339831 296483 862485 866213 241492 239547 305209 305329 354974 347603 374085 375677 397061 402900 382812 424559 981314 1035049 637750 525853 324631 317035 373261 372000 395135 398920 410467 414380 468958 468207 834326 870797 39.05 70.4 1
08:53:44 2023-10-12 446831 444648 96661 94828 143918 148136 156836 154699 127244 125190 133355 132636 145182 145672 486971 527291 1424345 1398181 542728 564555 131989 117063 127475 128759 138353 134175 132745 129633 90100 91385 340861 296681 861398 866241 242387 239476 303818 304970 355508 347245 374953 377675 397494 403464 381698 423055 982743 1027203 634673 525853 324703 318405 372095 371318 396925 399831 410175 413799 471502 473059 834252 874484 39.05 70.4 1
08:53:45 2023-10-12 451421 445901 94640 95121 143782 148307 156374 154807 127142 125396 130784 132793 144306 146076 486898 518352 1411086 1397185 552142 569639 131865 117063 127387 128938 138154 134142 132711 129807 90038 91448 339831 297146 857216 871232 240850 239547 304995 304577 356578 346244 376089 374253 396312 404699 380759 423498 979852 1024294 635635 525480 323646 318405 373183 373315 393026 399231 411703 415306 472793 469071 830152 874927 39.05 70.4 1
08:53:46 2023-10-12 444172 445276 96695 94858 143943 148033 157089 154557 127210 125190 130966 132747 144947 145739 487316 522667 1424345 1403802 547445 564591 131989 117063 127598 128759 138353 134568 129431 129455 90228 91385 337901 294583 864158 871232 241430 239547 302399 306802 355508 345203 374925 375905 400504 405930 382253 426563 977565 1025434 628154 519636 327334 318746 372884 373843 394965 402544 407936 414093 472459 468536 842172 874890 39.05 70.4 1
08:53:47 2023-10-12 444909 443013 96627 94961 144156 148273 156692 155091 127088 125430 130784 132977 144712 146283 486007 519554 1426370 1408704 550179 565386 132635 116868 128055 128759 138635 134142 129787 129540 90195 91448 342121 294677 884150 869999 241430 240086 304281 306802 353626 346558 376355 375905 398680 401671 380830 423498 977749 1025971 629669 524092 326685 316929 372180 371910 394553 401307 409582 414053 473127 466863 843573 873650 39.05 70.4 1
08:53:48 2023-10-12 447236 444110 96464 95096 143680 148860 156052 155709 126939 125917 130645 133277 144542 146214 486861 522254 1433480 1417827 550213 564591 132378 117097 127782 128870 138250 134142 129431 129629 90195 91448 337632 296607 861553 866241 240886 240628 303391 306766 356387 348653 375255 374253 398716 404098 383116 423160 975629 1025644 636212 521291 324739 318405 373821 372525 393374 401379 410467 414380 468994 466828 839372 872339 39.05 70.4 1
08:53:49 2023-10-12 445199 444390 96560 94956 143886 147858 156836 155091 126825 125430 130749 132960 144406 146317 486282 528037 1433591 1406498 541849 567224 132469 117030 127598 128759 138250 134142 129520 129629 90195 91448 337901 295346 867094 863287 242423 240086 302822 306802 355258 346522 372956 377675 399942 404680 380795 423920 978430 1037317 636212 522103 324775 317924 374203 372607 396709 402258 408945 416178 467423 470180 842882 873204 39.05 70.4 1
08:53:50 2023-10-12 446785 444281 94608 94993 143452 148171 156330 155091 126939 125743 130827 133068 144644 146248 486282 523036 1428475 1406498 541119 564591 132419 116983 127632 128581 138358 134108 129609 129455 90195 91323 334302 295420 870098 865593 242423 238067 303391 306802 354193 347061 374085 377675 398401 402268 381632 422757 977010 1038820 635142 525853 324812 316965 373975 372000 396997 399550 408009 413434 469030 472579 838145 872000 39.05 70.4 1
08:53:51 2023-10-12 449409 445276 96598 94923 143810 148412 156582 155091 127210 125396 130966 132977 144947 146011 486971 527291 1426370 1402500 544307 565784 131165 117488 127089 131179 137866 134801 132711 130075 90038 91448 345883 297875 868107 865629 241635 239883 303391 305544 357725 347318 373265 376255 401250 406403 384150 424110 983292 1036289 637750 524216 323502 319890 373711 369907 395773 401026 412724 414423 467531 469592 829527 871067 39.05 70.4 1
08:53:52 2023-10-12 448357 446010 96696 94759 144168 147897 157343 154240 127508 124984 131149 132362 145455 145483 486971 527664 1420306 1397185 543958 565386 131989 117063 127632 129041 138250 134175 129431 129807 90100 91448 345883 297029 861440 868769 242423 239308 302968 306298 356078 345445 375255 377639 397808 404098 381968 423426 981351 1030512 633134 525853 324703 318664 372920 371910 396997 400147 410503 414093 472459 470287 834104 872994 39.05 70.4 1
08:53:53 2023-10-12 450905 447013 94599 95251 143689 148724 156592 155095 127074 125329 130792 133060 145459 146110 487316 518388 1411086 1396384 549750 567808 131956 117063 127598 128759 138267 134158 129076 129807 90038 91323 340932 297029 860544 870615 241635 239301 304995 306334 356078 346244 376355 376506 396808 404098 380795 423534 981314 1018364 636212 522405 324667 318405 373711 371910 395737 398955 411433 413071 473127 468207 832550 873613 39.05 70.4 1
08:53:54 2023-10-12 449886 444435 96665 95240 143986 147858 156801 154841 127244 125430 131149 132872 144406 146215 486971 522667 1424345 1404497 551749 564591 131807 117340 127421 130998 138154 134538 132720 129807 90038 91448 338977 297698 857752 869433 240921 240797 303356 306298 357438 345516 374953 374217 398751 405337 383049 422163 978430 1024290 636755 521800 325476 319901 373374 373052 395774 402719 412505 414570 468850 469035 838491 874618 39.05 70.4 1
08:53:55 2023-10-12 445560 444644 96691 94796 144349 147858 156453 154807 127420 125310 131058 132993 145046 145808 486971 522263 1424345 1404497 547445 567224 132253 117063 127510 129075 138353 134142 132720 129722 90195 91448 337901 295420 864903 870615 241635 239883 302311 306802 356364 345445 374953 375941 400540 405930 382237 423353 975592 1025741 637750 518975 324739 318923 372131 373052 394553 403110 409236 414093 469102 468536 839372 873650 39.05 70.4 1
08:53:56 2023-10-12 454604 443013 96502 95125 143482 148619 156295 155376 126791 125637 130567 133227 144678 147052 486282 518388 1425366 1411786 550179 567626 132055 117097 127598 129110 138250 134175 129431 129718 90100 91448 340861 296607 869348 866278 240601 239971 303995 306514 356750 347354 376245 375234 398609 404539 385223 423390 977676 1025644 629101 522879 324739 316708 375795 371910 394517 401022 408622 414380 472205 469071 843573 873650 39.05 70.4 1
08:53:57 2023-10-12 447200 444644 96498 94940 143353 148619 156295 155341 126858 125430 130784 132827 144712 146248 485937 519955 1432573 1414914 550250 565820 132022 117063 127632 130748 138250 134175 129342 129718 89915 91448 335280 296607 860823 864945 240850 240291 303356 305472 355543 348689 375255 374253 398716 403816 383116 423353 975629 1026478 632700 522103 324775 319403 373857 372000 393338 401379 410503 414416 468512 468927 839686 874373 39.05 70.4 1
08:53:58 2023-10-12 446350 445356 94636 95089 143977 148201 156662 154953 127074 125710 130966 133110 144406 146317 486282 527073 1438672 1416520 546945 565386 132353 117387 127632 128849 138250 134175 129431 129807 90195 91448 337901 296186 861270 863455 241635 240797 303356 306802 356078 347080 373251 375078 399626 403499 380795 423619 975629 1033432 632700 520554 324775 318441 371588 369907 394589 402544 409851 413143 466873 467844 840883 871067 39.05 70.4 1
08:53:59 2023-10-12 445255 445276 96527 94990 143818 148412 156582 155091 126858 125463 130784 133010 144712 146317 486282 523072 1425402 1407499 542380 564591 132744 117063 127666 128759 138635 134142 129609 129629 90352 91385 345883 296186 869366 865629 242387 238770 304530 306802 355317 347252 374953 378546 398086 402900 382508 425987 981850 1042257 630057 526974 324667 316894 375035 373052 396781 399337 409054 414344 468634 471018 838109 869798 39.05 70.4 1
08:54:00 2023-10-12 451614 446860 96565 95336 143296 148724 156087 155713 126939 125757 130784 133227 145253 146102 486282 523072 1425366 1404497 545892 564591 131989 117097 127510 128759 138250 134538 129431 129718 90133 91448 337224 296519 869611 864364 242011 239918 305209 305580 355543 347639 374158 376542 396312 403499 383116 422127 981351 1034676 637750 522707 324667 317924 373261 372000 395449 398955 411740 414380 469066 468899 834326 870797 39.05 70.4 1
08:54:01 2023-10-12 446872 444435 96737 94899 144721 147723 157343 154699 127420 125190 131149 132577 144913 145571 484457 526176 1418255 1394206 543958 567224 132022 117097 127510 130782 138250 134142 129342 129807 90100 91448 340932 297029 862792 871288 242136 239263 304173 306154 355936 345339 375640 377531 400436 404523 382237 423462 981351 1027167 625123 525853 324667 318405 372511 371910 396997 400005 410503 414681 472793 473022 832009 872376 39.05 70.4 1
08:54:02 2023-10-12 449776 444644 96695 94990 144043 148205 156836 155268 127244 125430 130966 132977 144947 146045 483776 518388 1411086 1396421 547845 566254 132055 117097 127510 130782 138250 134335 132720 129629 90038 91448 340932 297029 862964 869999 241666 239511 305209 306298 356364 346558 376355 376542 396312 404134 380795 423534 981351 1025971 634673 525853 324703 318923 373975 372764 395458 400161 411447 415122 473985 471724 832439 876362 39.05 70.4 1
08:54:03 2023-10-12 451126 444281 94761 95184 144011 148167 156801 155065 127156 125430 130966 133398 144782 146317 486971 519492 1420306 1406423 551067 567052 132022 117430 127510 130816 138250 134209 132780 129986 90133 91448 339831 296937 861254 871232 240477 240291 304780 305602 356650 346558 375291 374253 397529 405301 381673 423462 979889 1021396 631185 523621 325013 318958 373711 373052 393338 400182 412652 412490 471792 468416 832550 875548 39.05 70.4 1
08:54:04 2023-10-12 444535 443061 96636 94961 143952 148064 156905 155125 127244 125430 131058 132793 144746 146147 484910 519955 1423334 1404633 548615 567224 132798 116902 128055 128759 138941 134142 129787 132892 90385 90946 337901 294583 872347 869999 241635 239563 304067 306802 354441 346001 375823 375955 402138 404716 383174 427548 977749 1027195 628154 524799 327500 317783 373675 374108 395109 401379 408315 412816 473650 471724 842343 876206 39.05 70.4 1
08:54:05 2023-10-12 446863 443048 94567 95384 143685 148827 156364 155410 126825 125878 130784 133569 144712 147033 486282 518423 1429526 1413796 550250 565422 132055 117097 127666 130816 138250 134175 129520 129807 90228 91448 345883 296818 867326 868154 241465 240291 304316 306802 355816 348408 376355 375413 398716 402303 383116 423304 974903 1028983 626638 522879 324739 317000 373857 371614 393963 401379 409851 414416 471466 466863 842379 873650 39.05 70.4 1
08:54:06 2023-10-12 446590 442702 96632 94994 143952 148412 156741 155233 127244 125463 130784 133010 144981 146248 486282 525001 1436669 1412790 543737 564591 132348 117063 127632 130757 138250 134142 129520 129986 90249 91471 340932 296822 863508 864511 242074 240690 303339 306694 356186 347181 372920 375941 400540 405966 381632 424000 978430 1040063 634673 520554 324812 318781 372145 369907 396367 402827 409851 413143 467567 469592 842993 871067 39.05 70.4 1
08:54:07 2023-10-12 452362 445409 96536 94961 143981 147858 156836 155341 127210 125463 130966 133293 144440 146317 486282 525775 1429526 1405667 541923 564591 132237 117063 127666 128849 138250 134175 129609 129629 90352 91448 337901 295346 868403 863899 243178 239918 303391 306802 355009 347324 374989 378279 399942 402900 381936 422163 978466 1039592 626638 524364 327183 318675 373985 373470 396781 402118 408765 416450 468958 473582 843518 873241 39.05 70.4 1
08:54:08 2023-10-12 448394 443013 96561 94994 143744 148445 156662 155203 126825 125724 130784 133227 144712 146352 487316 523072 1427462 1405667 544344 564591 132419 117063 127666 130601 138358 134175 129609 129633 90228 91448 337901 296260 867689 864981 241930 239140 304422 306802 354476 347639 375255 377711 396382 402584 382508 422757 981314 1039592 637750 522707 324812 317070 373297 373052 396088 400482 409272 414416 469066 469628 836884 871104 39.05 70.4 1
08:54:09 2023-10-12 449702 446382 94664 94961 143765 148620 157124 155022 127244 125463 130966 132981 145455 146158 486971 527664 1425402 1404497 545504 566653 131231 117488 127211 131032 138250 134648 132728 130136 90228 91574 340932 297452 853084 866241 242047 240122 304352 306478 358265 347318 373265 377122 398574 406403 384406 424485 983135 1032993 637750 524364 323682 320671 373183 371746 396673 401236 413896 415270 468298 469628 832137 873650 39.05 70.4 1
08:54:10 2023-10-12 448504 442671 94664 94830 144553 147929 157343 154377 127596 125223 131184 132669 145182 145571 484946 527291 1420306 1395198 543958 566218 132022 117292 127632 130782 138250 134209 129342 129807 90195 91448 337224 297029 859090 868769 242423 239511 304780 306550 356364 345481 375823 377711 398122 404098 382237 423498 982779 1028656 634673 525743 324775 318923 372920 371945 397034 400744 410829 412490 470506 471018 834771 875655 39.05 70.4 1
08:54:11 2023-10-12 451667 445792 94640 95123 143850 148549 156731 155061 127250 125710 130953 133093 144712 146248 486282 518024 1413870 1402170 551922 567088 132237 117292 127632 129117 138250 134581 129431 129807 90071 91574 340932 297234 858231 871232 240886 240291 303959 305831 357439 346558 376355 374288 396382 405337 380795 426866 981314 1023652 631185 524364 324174 318958 371848 370798 393374 400744 412360 413107 472459 466828 832550 874964 39.05 70.4 1
08:54:12 2023-10-12 452043 444363 94705 94993 144177 147788 157308 154807 127420 125396 131149 132827 144572 145911 487316 521456 1424345 1405497 547408 568028 132652 117340 127632 128938 138635 134581 129520 129897 90195 91448 338977 295346 864109 870615 241975 240051 302574 306802 356578 345481 375255 376506 401138 405894 383049 423426 978393 1026975 637750 521800 326395 319641 373147 374108 395593 403570 410248 414924 472277 471724 839335 873613 39.05 70.4 1
08:54:13 2023-10-12 441962 445054 94664 95247 143914 148064 156801 155199 127210 125396 130940 133394 145048 146283 487316 519919 1424345 1408502 548584 565784 132985 117030 128356 128759 139134 134108 129965 129455 90476 91323 340932 294374 878289 868769 241635 240291 304281 306802 354406 346522 376355 376506 398716 402549 380759 423498 977749 1027712 637750 523992 327682 316965 374167 372990 395701 401343 407973 413725 473796 468854 843573 875511 39.05 70.4 1
08:54:14 2023-10-12 447236 452692 96837 95125 144143 148449 157089 154962 127244 125603 131058 133193 145013 146283 486282 526116 1436632 1418978 550571 566218 132423 117462 127632 129075 138635 134581 129698 129897 90195 91574 337224 296818 868342 865738 241430 240752 303995 306045 356365 348510 373939 375798 400362 404523 384399 424374 981227 1029346 633134 520886 324775 318639 375264 372000 394517 403110 410467 414016 468448 468172 842993 872339 39.05 70.4 1
08:54:15 2023-10-12 445829 443661 94595 95026 143952 148619 156836 155341 127210 125430 131058 133102 144712 146248 486971 525739 1437688 1409705 543462 565784 132419 117097 127666 129075 138655 134175 129609 129718 90228 91448 337901 295346 874326 864511 242387 240291 303320 306802 356043 347324 373484 377639 401102 403781 381900 423920 979609 1035780 623319 520886 326649 318405 374240 371746 396961 403394 409851 413725 468670 474062 845846 871815 39.05 70.4 1
08:54:16 2023-10-12 445679 444954 94599 95287 144285 148755 156880 155203 127129 125603 130966 133273 144372 146317 484920 525958 1428399 1407499 541886 568650 132785 117063 128055 130963 138732 134175 129787 129629 90352 91448 337901 295346 874582 866241 243178 239301 304281 306802 354974 347568 375255 378848 401497 402865 382508 423390 979852 1041836 631596 522405 327414 318147 373261 373052 399280 401343 409546 414380 471756 471715 839335 870414 39.05 70.4 1
08:54:17 2023-10-12 451398 445276 96632 95302 143952 148619 156945 155376 127210 125430 131058 133227 145048 146283 486971 526919 1425366 1406498 545892 567052 131832 117684 127211 131339 138058 135073 132745 130815 90162 91701 345883 297464 851477 866894 242181 240255 304745 306514 358768 347603 374085 377108 398716 407149 382776 424337 986824 1039230 628154 524253 324030 320753 374240 372979 396299 401200 414043 415306 468922 470983 830152 871778 39.05 70.4 1
08:54:18 2023-10-12 455892 446015 94801 94861 144609 147788 157673 154747 127780 125190 131564 132768 145859 145955 486971 528410 1420306 1397185 544344 567488 132237 117340 127632 130963 138250 134801 129609 129986 90228 91448 342121 297029 862792 869999 242764 239547 304887 306298 356650 345481 376355 378546 398401 405301 382778 423534 984173 1032701 633134 525853 324546 318923 373711 372467 397034 401026 411703 413495 470836 472047 834920 873650 39.05 70.4 1
08:54:19 2023-10-12 448467 446382 96665 95026 144221 148620 157343 155130 127420 125430 131184 133102 145455 146158 484798 523072 1424345 1405497 550571 566218 132022 117488 127632 130998 138250 134801 129342 130225 90228 91637 340932 298078 857475 871907 242603 241465 302608 306658 358121 346902 375640 375762 400960 406937 383319 423426 981278 1024377 637750 521800 324703 320339 373183 371318 396331 404190 412944 415306 471792 468864 838109 875548 39.05 70.4 1
08:54:20 2023-10-12 444272 445582 94728 95125 144185 148412 157199 155091 127420 125430 131149 133010 145048 146147 485175 521492 1424345 1407499 548225 565784 132544 117340 128055 128938 138859 134175 129811 129629 90414 91448 341577 294927 879325 870615 241635 240255 303356 308320 355508 345965 376089 376542 401102 402900 382523 423462 975629 1024487 632700 522879 327682 318887 373183 371874 395737 402258 408945 415085 473650 471724 844155 876058 39.05 70.4 1
08:54:21 2023-10-12 448613 445269 94701 95320 144385 148305 156766 155410 127210 125757 131058 133935 144641 146725 487662 519153 1427425 1415510 550213 566218 132419 117292 127632 130816 138828 134581 129609 129897 90195 91448 338977 297029 875636 868769 241635 240291 304173 306802 354476 347568 376889 376241 398716 402549 382812 425930 979609 1028947 637750 523621 326649 317000 374119 374829 395144 402544 409525 414452 471533 468864 846078 874890 39.05 70.4 1
08:54:22 2023-10-12 447545 445276 96695 95121 143952 148619 157089 155341 127210 125430 131149 133227 145013 146283 486971 526919 1438746 1415810 545356 566182 132204 117340 127843 130963 138250 134175 129698 129807 90195 91448 342257 296190 876491 864511 241671 240966 303356 306802 356387 347288 372956 376219 403278 405966 384877 424065 980530 1034822 631185 520703 326504 318781 374240 371854 396295 403677 410503 413725 467938 469628 843592 871067 39.05 70.4 1
08:54:23 2023-10-12 452362 444471 94737 93816 143947 148619 156801 155341 127210 125724 130966 133193 144913 146283 487316 525775 1432573 1408502 542655 565350 132419 117097 128055 128849 138635 134581 129609 129807 90352 91448 337901 295346 864589 864477 243178 240291 303391 306802 355543 347324 374121 378546 400540 403499 382472 422127 980583 1039157 626638 523621 327183 318664 372702 373052 396745 402544 409814 413725 469066 471349 843592 871727 39.05 70.4 1
08:54:24 2023-10-12 449527 445533 96603 95224 143977 148375 156801 155410 127210 125810 130966 133335 144440 146317 486282 523144 1427425 1405667 547057 566254 132204 117292 127632 130998 138250 134581 129609 130437 90312 91631 340932 298724 861830 865738 241868 240148 305998 305616 356186 348510 374651 376506 396312 404664 383116 426223 984137 1036512 637750 525700 324703 318781 375795 373052 396961 400147 413017 414452 469030 472282 834920 871067 39.05 70.4 1
08:54:25 2023-10-12 451052 443759 96703 95129 144372 149786 157089 155341 127210 125463 131058 133193 145048 146317 486282 527664 1427425 1404497 545467 567924 131741 117766 127211 131248 138257 135153 129342 130815 90133 91701 337224 296685 851090 866205 242100 240291 303035 305472 358840 347639 374085 377373 399311 407470 382472 424559 985570 1035780 637750 524364 324439 320646 374203 372870 396673 402774 414079 415270 468814 470475 830005 874484 39.05 70.4 1
08:54:26 2023-10-12 446685 445276 94761 94956 144419 147755 157678 154850 127596 125276 131184 132669 145182 145773 487662 527664 1420306 1397185 544344 567052 132419 117454 128021 130963 138358 134581 129698 130214 90352 91637 335280 297103 868015 869999 242971 240086 305209 305902 356650 346001 376355 378812 398716 404983 383049 423534 984173 1033432 634673 522707 324775 319628 373711 372764 397034 400744 411740 412780 471306 471715 834326 874270 39.05 70.4 1
08:54:27 2023-10-12 451746 445700 96767 95125 144253 148724 157020 155376 127420 125430 131184 133227 145455 146102 487316 520027 1424345 1406498 552558 569529 132022 117522 127598 131213 138250 134801 129520 130536 90195 91701 340932 297356 857553 868769 240921 241577 304745 305974 358517 347318 375530 377336 401387 406972 384406 426637 983321 1023488 629290 521613 324631 320410 373711 371614 394302 403322 413918 413107 471792 468172 836291 878228 39.05 70.4 1
08:54:28 2023-10-12 445639 445281 94672 95096 144721 148516 157343 155125 127596 125430 131472 132977 145114 146147 485175 521528 1427425 1406498 548615 566182 132419 117454 128055 130998 138828 134894 129633 130258 90509 91574 337901 295346 874263 871232 242217 240291 302894 308538 358000 346279 375823 377373 402338 405301 383049 423232 978430 1026732 632700 519782 326722 319406 373183 371910 396052 403677 409814 414975 471430 469628 841537 876941 39.05 70.4 1
08:54:29 2023-10-12 448504 444021 96498 95257 143448 149035 155948 156095 126825 125878 130966 133662 144947 146999 486282 519153 1432573 1417970 551067 566218 132685 117292 128027 129194 138798 134852 129876 130304 90377 91667 337224 297103 862620 866967 241456 240823 304515 306766 356650 349461 376355 376255 399765 405966 384266 423498 979852 1033541 636212 522473 324812 318923 374417 373315 394517 402827 411703 414489 471756 468207 839409 873650 39.05 70.4 1
08:54:30 2023-10-12 445465 446127 96695 95059 143914 148619 157089 155341 127332 125637 131058 133260 145182 146283 486282 526919 1438746 1419015 548187 567052 132237 117454 127966 130998 138635 134581 129698 129897 90352 91448 342121 296396 865163 864511 241671 240966 303356 306802 356614 347603 373821 375941 400540 404699 381900 424522 975629 1035974 631185 522543 326129 318781 374094 371927 395629 403570 410321 417042 468448 471579 843592 872339 39.05 70.4 1
08:54:31 2023-10-12 444499 445729 94695 95450 144372 148611 157089 155376 127244 125850 130940 133227 144913 146283 486282 525775 1435629 1407499 542655 565820 132453 117292 128055 130998 138635 134209 129787 129897 90509 91448 337901 295346 870282 864511 243404 240291 302503 306802 356078 347603 374158 378848 401138 403781 381971 422127 980583 1036142 637750 523992 327451 318699 373261 371353 398998 403413 409851 414344 469066 472047 843592 870414 39.05 70.4 1
08:54:32 2023-10-12 450642 444081 96703 95162 143986 148305 156870 155410 127210 125878 131058 133901 144641 146725 486282 523144 1428475 1410195 546668 567088 131774 117718 127387 131248 138250 135056 132745 130980 90100 91860 340932 297392 859116 866659 242136 240379 304922 306010 358696 348265 375406 377531 399765 407293 382974 425390 985570 1034676 623319 524364 325939 320753 372667 372525 396997 402261 414190 416450 468994 470617 830360 871104 39.05 70.4 1
08:54:33 2023-10-12 449462 444399 94737 94919 144581 147617 157359 154841 127596 125190 133689 132823 144875 145911 484946 527664 1423334 1397185 543958 566254 132419 117292 128055 130998 138635 134581 129609 130136 90352 91637 340932 297029 864487 869999 243178 240086 304995 306802 356650 345481 375823 378546 398751 404699 382778 423498 984173 1034163 634673 525432 324848 319665 373183 372764 397034 401379 413332 415122 474320 474398 834771 876354 39.05 70.4 1
08:54:34 2023-10-12 451052 445272 96696 95055 143981 148619 157234 155341 127420 125430 131184 133102 145364 146283 486025 518423 1423347 1406498 554285 569970 132593 117645 127816 129705 138328 134920 129995 130528 90282 91890 340932 298586 857817 870615 240886 240966 304995 306010 358121 347044 375786 375391 398716 406544 384877 423426 981351 1023771 626305 522066 324703 319641 372145 371318 393963 402544 413896 413725 471792 468172 834442 876978 39.05 70.4 1
08:54:35 2023-10-12 444172 443728 96762 95059 144462 148619 157343 155065 127508 125430 131289 132793 145182 146045 486282 524107 1424319 1406498 548225 566218 132328 117463 127666 131032 138635 134615 129698 130258 90352 91701 345883 296607 861088 870615 242387 240966 303356 308270 358228 346522 375823 376578 401174 405966 384643 426904 983284 1029380 629669 519600 324667 320457 374203 374108 396781 404494 411703 412526 472793 470322 842082 876206 39.05 70.4 1
08:54:36 2023-10-12 441962 446468 94591 95154 144334 149267 157343 155272 127420 125637 131149 133227 145455 146158 485175 519991 1425402 1407666 549005 566254 132793 117292 128301 130873 139348 134209 130055 129807 90542 91385 336048 294927 884923 869999 242387 240291 304780 308538 354476 346279 376355 376542 400540 403464 381365 425966 977565 1018328 628154 524364 328182 318405 371848 374108 395809 402261 408585 413143 470872 469592 843610 876206 39.05 70.4 1
08:54:37 2023-10-12 450939 444471 96733 95064 143986 148340 157124 155376 127244 125670 131289 133285 144641 146317 484457 523072 1436669 1419052 550140 565820 132328 117488 128021 130941 138732 134581 129609 130225 90228 91727 338977 297663 862845 866967 241492 240930 304066 306694 356507 349563 375072 376062 400504 405266 384572 423055 979159 1033359 632700 521291 326419 319122 374119 373052 394589 403110 411412 414452 467243 468899 842993 873650 39.05 70.4 1
08:54:38 2023-10-12 446908 445281 96800 95435 143986 148619 157124 155410 127420 125497 131184 133227 145216 146317 486282 527664 1438746 1412790 544233 567524 132453 117488 127966 131032 140943 134886 129787 130214 90385 91637 340861 296049 867510 865092 242423 240966 303427 306802 356650 347639 374121 377675 401174 405018 382812 424559 980583 1040889 629669 522066 326722 318923 372738 372607 398686 403498 410212 417080 468850 471940 844192 874484 39.05 70.4 1
08:54:39 2023-10-12 449776 445059 96670 95162 143918 149035 156870 155410 126858 125878 130784 133569 145082 146794 486971 523144 1431375 1411203 547260 570448 132569 117583 127918 129477 138828 134954 129787 130782 90352 91701 345883 297500 864291 866316 242280 240628 306070 306298 357725 349478 375072 377675 397529 405407 384302 423390 985570 1043017 629669 525853 324439 319441 374417 370798 396961 401379 414190 414452 469066 472986 833734 871104 39.05 70.4 1
08:54:40 2023-10-12 449629 443759 94704 95162 144402 148619 157343 155376 127420 125430 131289 133010 145216 146283 486282 528556 1425402 1400507 545504 567088 132022 117488 127632 131213 138250 135022 129520 130070 90195 91637 338977 296818 859667 866314 242136 240291 303496 306802 359381 347603 373830 377423 402708 407543 384406 424522 986896 1033029 628154 525443 324559 320753 373711 372788 397034 402846 413309 415233 468994 471680 830189 872339 39.05 70.4 1
08:54:41 2023-10-12 448883 445123 94700 95027 144415 148197 157673 154910 127420 125430 131184 132827 145182 146079 484798 527291 1420306 1395198 545504 566653 132328 117488 127966 130998 138635 134801 129698 130136 90352 91637 340932 296275 864149 869999 242971 240086 305209 306284 356685 346558 373981 378848 398716 405301 383752 426002 984173 1030147 632890 522707 324812 319665 372216 373621 397034 401343 412396 414089 473614 471715 832009 874927 39.05 70.4 1
08:54:42 2023-10-12 450781 441863 96771 94998 144385 148375 157343 155376 127244 125463 131289 133302 144909 146317 484457 520759 1426370 1404497 550883 567845 132055 117488 127632 131213 138250 135294 129876 130914 90312 91727 340932 298299 856847 868659 241492 241287 304601 306622 358660 347324 376089 374814 399662 406902 384406 423426 981314 1021396 638762 521909 324451 320671 371848 371910 394589 403394 414800 413143 472459 468207 836291 876280 39.05 70.4 1
08:54:43 2023-10-12 446590 443052 94700 95059 144453 148619 157343 155376 127596 125463 131472 133010 145216 146181 484457 522299 1427462 1406498 546575 566254 132419 117373 128055 131213 138844 134801 129698 130214 90447 91701 337901 296408 866883 869999 242423 240628 303356 308538 357211 346558 376089 377409 401209 405372 380759 429625 979889 1026007 637750 520630 326929 320161 373939 374902 396223 404246 410358 415270 473759 470510 841685 876206 39.05 70.4 1
08:54:44 2023-10-12 455702 446006 96532 95261 143850 149140 156663 156060 126858 126206 130784 133821 145758 147384 487396 521515 1431449 1417790 552142 570043 132805 117631 128041 129297 138635 134581 129698 130291 90352 91448 337224 298078 866207 868154 242047 240628 304694 306586 355828 349215 376889 376277 399907 405700 384266 426002 979889 1027167 639289 523621 326685 318441 374453 371945 395180 402544 411740 414489 470872 468899 842976 873650 39.05 70.4 1
08:54:45 2023-10-12 447164 445146 96737 95158 144315 148619 157124 155134 127244 125757 131149 133260 145012 146352 486971 523144 1437688 1421071 550177 567088 132453 117488 128055 129408 138665 134648 129633 129986 90385 91637 337901 296607 861553 865017 241671 240966 304494 306478 357439 349455 374660 376098 400995 405231 384159 425427 981227 1033285 624691 521291 326455 318994 375264 372307 395037 403110 411703 414452 469030 468927 841574 872994 39.05 70.4 1
08:54:46 2023-10-12 446110 445497 96696 95150 144846 148305 157234 155410 127420 125670 131184 133339 144775 146317 483776 525775 1438746 1409780 544303 566254 132457 117488 128089 130941 138828 134615 129698 130217 90385 91574 338977 294677 865902 863287 242590 240797 303284 306802 356614 347603 373556 377711 401209 404735 382543 424669 980620 1036584 631185 521328 326722 318958 372999 372788 397034 402036 410503 414416 468994 473059 844044 873092 39.05 70.4 1
08:54:47 2023-10-12 449228 443048 96628 95192 143952 148931 156870 155912 126858 125878 131058 133569 145082 146794 486282 523108 1427462 1409780 547445 567924 132486 117645 128240 129442 138952 134886 129965 130258 90410 91701 342393 297452 873951 866353 242244 240051 304887 306802 356078 348689 375530 377531 397494 404098 383996 423426 984720 1039592 629669 525700 326722 318441 374417 372870 396961 400744 410540 414489 469138 470322 837651 872994 39.05 70.4 1
08:54:48 2023-10-12 450638 444653 96633 95093 144019 148619 156870 155445 126892 125757 131289 133293 145216 146352 486282 526176 1427462 1407499 547057 568686 132022 117522 127666 131248 138250 134835 129609 130602 90228 91734 340932 297500 856691 863723 242423 240716 305209 304970 358876 349215 375255 377675 398157 407149 384194 423353 987527 1035922 629669 525434 324523 320493 375832 373052 396745 402365 415021 417636 468958 470947 832550 871067 39.05 70.4 1
08:54:49 2023-10-12 455892 445027 94660 95472 144377 148305 157343 155376 127359 126024 131376 133725 145175 146725 488354 522964 1419089 1397800 549005 571257 132419 117650 128021 131179 138828 134852 130357 130791 90381 91701 340932 295995 865626 871796 242423 239511 305639 306802 357402 347603 375069 378243 398401 405337 382812 426905 984173 1033432 632700 522671 324775 319406 372964 373585 396637 401026 412323 414308 472267 470983 833734 875239 39.05 70.4 1
08:54:50 2023-10-12 451052 444390 94728 95125 144377 148305 156816 155341 127420 125724 131149 133293 144875 146317 486971 516862 1418219 1406498 551885 567924 132718 117488 127932 131304 138635 134894 129609 130692 90352 91701 337224 297392 870355 873769 241724 240343 305767 306154 357546 347461 377350 375762 401002 408767 385496 426869 982706 1025741 637750 525259 324559 319819 374240 371874 394517 401307 412834 414151 474131 468864 833734 876206 39.05 70.4 1
08:54:51 2023-10-12 450413 445497 96633 95162 144415 148619 157343 155376 127420 125724 131332 133193 145216 146317 487316 523072 1426370 1406498 550846 566254 132204 117650 127632 131213 138358 134894 129609 130569 90319 91701 341344 297949 854642 870615 241671 241644 304281 306766 358840 347324 376089 375341 399907 407435 381900 423462 981314 1024290 630783 520886 324703 320090 373111 371839 395109 403394 413932 415085 472168 468638 838491 875363 39.05 70.4 1
08:54:52 2023-10-12 446635 445272 96695 95158 143952 148619 156836 155410 127109 125844 131149 133536 145048 146794 486971 518388 1427154 1412410 552067 568686 133118 117645 128515 129297 139022 134733 130055 130470 90410 91794 342121 297029 875936 868769 242011 240628 305640 306658 355472 347603 377156 376542 399871 405966 382812 426604 977701 1029711 629669 523621 327414 319841 374119 373026 395737 402544 409236 414452 474320 469592 843573 874890 39.05 70.4 1
08:54:53 2023-10-12 448239 445686 96598 95469 143854 149492 156587 156134 126791 125844 130966 133628 145052 146917 486282 519554 1431556 1417933 551030 566182 132419 117488 127932 131032 138635 135073 129609 130014 90352 91701 337901 296818 859592 866931 241430 240797 304745 306802 356650 349179 376355 375905 399591 405966 387138 428157 981924 1028241 628154 522696 324595 318746 375064 374108 395292 403110 411703 414489 473127 471616 843592 874853 39.05 70.4 1
08:54:54 2023-10-12 453001 444136 96737 95450 144581 148580 157064 155601 127284 126090 131079 133503 144773 146725 487206 528337 1441553 1413796 544123 565386 132453 117611 128055 131178 138828 134615 129698 130470 90345 91854 338977 296570 866417 864511 241975 240966 303391 306802 356578 347568 373520 376542 401138 404664 381936 424522 978393 1033516 639289 520886 324487 318923 375264 372000 396646 403677 410467 414344 468922 473356 843592 871067 39.05 70.4 1
08:54:55 2023-10-12 445199 445272 94636 95158 144402 148619 157234 155410 127210 125637 131149 133227 145148 146317 486282 528410 1433591 1407666 543490 566218 132889 117259 128233 130998 141263 134581 130205 130214 90377 91694 337224 296251 870612 864511 243274 240486 304138 308937 356436 348194 374770 380294 401102 404063 381971 422127 983246 1042367 636212 523621 327682 318923 375264 374035 399280 403413 410467 414416 469066 472414 844192 872615 39.05 70.4 1
08:54:56 2023-10-12 445187 448308 96662 95224 143947 148619 156811 155783 127210 125844 131149 133720 145182 146759 486282 525669 1428438 1407666 543535 566218 132885 117430 128267 130998 141151 134615 129965 130103 90509 91574 338439 296186 874957 864945 242935 239476 305209 308270 355543 348372 376089 378885 399591 404063 384002 423426 981314 1044051 635058 522707 326323 318923 376365 374071 399026 401022 410321 414344 471647 472307 839151 874484 39.05 70.4 1
08:54:57 2023-10-12 451692 444653 96733 95125 144185 148931 157089 155376 127210 125810 131149 133193 145148 146283 486700 525886 1430281 1409189 544196 570448 132386 117631 127918 129477 139189 134920 129965 130258 90476 91637 340932 296818 855983 866967 242351 240255 304780 306802 359345 347461 374121 378243 399907 407791 381900 423055 986969 1033103 629669 525581 324739 320932 373711 373052 396997 402544 415094 415306 468994 471680 830189 872339 39.05 70.4 1
08:54:58 2023-10-12 451247 444644 94640 95125 144653 148412 157673 154875 127508 125396 131564 133135 145216 146283 487316 527664 1420306 1395198 544344 566218 132453 117488 128055 131213 138828 134801 129787 130443 90509 91701 340932 296254 865112 870615 243178 239883 305209 306802 357713 347318 377240 378596 401570 405231 384134 428111 985460 1029929 634673 527349 324631 319854 372180 373061 397034 401343 412797 414016 471533 472414 834326 875655 39.05 70.4 1
08:54:59 2023-10-12 458807 444104 94833 95442 144677 148236 157204 155272 127406 125710 131262 133565 144773 146725 486971 519919 1425366 1407179 550571 566218 132419 117684 127932 131213 139317 135277 129698 130602 90447 91701 337901 297029 860276 869999 242387 240966 303496 306802 358804 347044 376355 375941 401174 408840 381632 423498 981314 1025741 632700 519745 324775 320860 373975 371910 396961 401662 412981 413459 472793 469592 838109 876169 39.05 70.4 1
08:55:00 2023-10-12 441926 444426 94664 95125 144411 147961 157343 155341 127420 125396 131472 133281 144875 146317 484798 521492 1426370 1407499 548225 566218 132453 117488 128055 130998 138987 134886 130115 130536 90345 91667 338977 295346 865389 871122 242208 240654 303177 309410 357402 346817 376355 377675 401452 405160 380759 423498 978430 1018436 631185 521035 327682 319890 373447 371945 396961 401628 410431 413143 470836 472282 842993 876169 39.05 70.4 1
08:55:01 2023-10-12 444535 444106 94737 95162 144573 148827 157343 155410 127420 125463 131149 133260 145216 146352 485139 519153 1425366 1407703 550179 566218 133302 117097 128727 130963 141323 134581 130402 129811 90542 91574 331833 295420 870532 869999 242100 240628 303923 306802 355508 347568 377424 377108 399907 402900 381936 425893 977010 1026732 629669 524143 328391 318416 375264 373776 396223 403377 409090 417673 474466 470475 847200 876169 39.05 70.4 1
08:55:02 2023-10-12 447159 446010 94558 95154 144177 149035 157343 155774 127596 125844 131376 133645 146163 146974 487478 523036 1440741 1422888 552105 570043 132785 117712 128219 131270 139153 134928 129787 130345 90345 91827 335367 296818 863017 864511 242253 241644 304745 306802 357402 349179 374121 376241 400821 405337 384230 422757 980345 1030147 631185 522066 326685 319406 373261 372833 395773 403677 411703 414380 468994 469557 841151 873650 39.05 70.4 1
08:55:03 2023-10-12 445597 445586 94737 95162 144319 149018 157343 155410 127596 125637 131184 133227 145216 146317 486971 525775 1438746 1409742 544196 567960 132635 117488 128089 131032 138925 134988 129901 130749 90447 91701 338708 295976 862613 863899 242800 241202 303781 308284 357188 347496 373976 378099 404725 405160 382938 424448 982622 1036548 632700 521328 327183 318958 375529 373052 397034 401628 410503 414380 468778 472414 844192 871067 39.05 70.4 1
08:55:04 2023-10-12 457185 446536 94704 95648 144245 149243 156915 155956 127250 126018 131149 133695 145182 147136 486025 522819 1428438 1408704 547445 570374 132751 117488 128267 131032 141058 134975 129876 130304 90509 91701 341577 295435 863855 864328 242423 240291 306070 306802 356364 349742 376355 377675 398401 404699 384302 423426 984173 1039414 629669 526443 326722 318923 374453 371353 396673 400147 411740 414489 471792 470652 835662 872068 39.05 70.4 1
08:55:05 2023-10-12 450832 445272 96696 95158 144440 149035 156488 155843 127420 125810 131184 133260 145182 146317 486282 525768 1428475 1405667 546631 571220 132585 117678 128027 129657 138828 135175 129787 130980 90253 91954 339159 297320 854757 866353 242935 240628 305589 305831 358229 349563 375218 377639 398401 407437 384266 425729 986269 1038050 639289 524364 324667 320410 373892 373052 396997 402544 414777 414223 469030 470983 832550 871104 39.05 70.4 1
08:55:06 2023-10-12 447833 444518 94663 95125 144411 148619 157343 155376 127596 125463 131656 133010 145688 146248 486971 528410 1425402 1400470 544307 567052 132453 117684 128055 131248 139198 134835 129787 130324 90509 91701 337901 297029 870951 866278 243178 240797 305209 306802 359634 347324 374651 378243 399907 407756 381900 425581 987527 1032883 628154 525480 324703 320825 373192 373579 396889 402401 413712 415306 469030 473990 830189 876279 39.05 70.4 1
08:55:07 2023-10-12 450409 444644 96733 95133 144285 148619 157429 155169 127393 126024 131376 133528 145080 146656 486934 520005 1419126 1407179 552595 567016 132419 117766 127666 131464 139352 135694 129698 130947 90414 91827 340932 299150 858279 869999 240921 240966 305209 306478 358840 347639 376355 375941 399907 407791 385186 423498 983476 1025828 635731 522879 324739 320932 372999 371910 394589 401347 414777 414380 473127 468207 836884 878148 39.05 70.4 1
08:55:08 2023-10-12 446895 444644 94704 95125 144653 148619 157343 155376 127596 125463 131691 133135 145418 146147 485175 522263 1425402 1407703 549005 566653 132486 117684 128089 131282 138828 135056 129965 130881 90542 91701 338977 297240 864615 871907 242513 240895 303249 308974 358408 347461 376779 378329 402195 406972 381632 423534 980345 1028983 632700 520335 326685 320860 372145 374035 396709 405314 412360 413761 470872 471018 841537 876243 39.05 70.4 1
08:55:09 2023-10-12 445639 445018 94728 95121 144385 148380 157563 155878 127596 125844 131472 133368 144944 146317 485175 519955 1427462 1409780 550571 568686 133227 117292 128727 130816 141451 134585 130926 129807 90542 91448 337901 295351 872068 869999 242423 240716 305209 306478 355543 347603 375069 377675 400821 404098 382508 427243 978430 1024197 639289 525209 328646 318699 373332 373621 396709 402859 409943 418230 475474 470876 847803 876095 39.05 70.4 1
08:55:10 2023-10-12 446168 445272 96800 95158 144319 149035 157343 155445 127420 125844 131599 133293 144990 146352 484421 526176 1441692 1421762 550384 571662 132785 117780 128377 129795 139022 134954 130304 130914 90443 91890 338439 296607 865276 864981 241724 241501 304709 306410 357725 348653 374953 376856 402056 405372 383081 422757 979852 1033588 637750 522066 327219 319406 373261 372788 396358 403677 412323 414416 469030 470688 843592 873379 39.05 70.4 1
08:55:11 2023-10-12 444535 445751 96767 95093 144164 149140 157343 155341 127420 125757 131289 133268 145859 146158 486971 525775 1437688 1409705 544270 567088 132718 117488 128267 131213 140955 134835 129965 130291 90542 91701 337901 295346 867286 863287 243521 240966 303980 308538 356650 348653 374989 378596 402088 405714 385496 425729 983321 1039047 628154 523882 327500 319488 375832 371910 399280 401662 410467 414416 468958 472414 844192 871104 39.05 70.4 1
08:55:12 2023-10-12 451153 444177 94761 95545 145093 149031 157204 156243 127284 126159 131114 133829 144773 147134 487243 522964 1429526 1409742 548225 572068 132818 117650 128055 131066 141053 135056 129876 131058 90377 91860 337224 297428 865762 863723 242477 240628 305639 306550 357438 349742 375823 378279 398401 405372 384842 423498 985570 1038820 639289 526851 324812 319441 375279 371353 397034 400831 414190 416906 471792 471018 833815 873650 39.05 70.4 1
08:55:13 2023-10-12 452062 444639 94700 95257 144419 148931 157343 156129 127596 125878 133611 133662 145553 146352 486282 527664 1429526 1404497 546668 567960 132022 117881 127632 131674 138358 135391 129787 131559 90345 91887 335280 298586 863099 866967 242316 240690 305066 306225 359743 349036 375218 378279 400504 407827 383116 426223 986969 1039424 639289 525108 324703 322512 373261 373052 397034 403110 412620 414380 471525 471715 832550 873613 39.05 70.4 1
08:55:14 2023-10-12 447941 444653 94735 95030 144833 148412 157783 155125 127773 125343 133832 133010 145553 146045 485175 527664 1420306 1398444 544344 567888 132635 117684 128233 131157 140989 134962 129965 130357 90509 91827 346020 297029 865112 868154 243178 240628 305209 306802 357689 346522 375823 378921 399907 405407 380795 423462 985570 1033588 636212 525853 326431 320125 374203 373743 399062 402401 412176 415270 472350 472307 837038 876978 39.05 70.4 1
08:55:15 2023-10-12 458613 444644 94700 95162 144649 149035 157343 155445 127596 126079 131564 133260 145553 146995 487096 522254 1430320 1408465 553269 570448 132660 117780 127918 131601 139022 135089 129698 131013 90385 91987 340932 299728 864913 869999 240886 241644 305209 306802 360051 347639 376355 375905 399907 407756 382543 426866 983476 1024377 635731 522103 324739 320896 373594 371945 394589 403394 414777 414380 472793 469331 836291 876243 39.05 70.4 1
08:55:16 2023-10-12 445514 444644 94769 95093 144687 148619 157673 155410 127596 125463 133611 133227 145909 146317 484834 522667 1426413 1408502 548731 567052 132486 117684 128089 131282 140891 134928 129787 130291 90447 91701 337901 296186 858708 869999 242459 240966 303356 308393 358265 347354 376135 377797 402267 405266 384134 423390 982622 1030841 631185 520886 326685 320896 373711 371945 398593 404387 412944 414053 470836 471018 841088 877875 39.05 70.4 1
08:55:17 2023-10-12 446908 446843 94640 95486 144432 149443 157059 156496 127074 126192 131079 133997 145182 147719 486282 519189 1431375 1416925 551457 567924 132635 117522 128274 129622 140960 135153 129787 130528 90542 91860 341577 295435 869526 868769 242423 240966 305209 306802 356650 350571 375069 377373 400540 404134 385455 426942 981081 1032701 640827 523992 326722 318923 375578 373026 395773 403110 412981 416906 471568 468854 843573 876243 39.05 70.4 1
08:55:18 2023-10-12 445533 444648 94664 95187 144449 149035 157343 155445 127596 125878 131529 133662 145216 146386 483776 523180 1438746 1422083 550140 567088 132702 117684 128274 129622 139269 135294 130516 130914 90443 91890 342257 297029 882118 866353 241993 241644 303035 306802 357725 349742 375255 376821 402056 405337 384266 423426 981351 1036362 632700 521697 327451 319925 374119 372788 396646 402633 412688 414452 469030 469592 843592 874927 39.05 70.4 1
08:55:19 2023-10-12 443946 445381 96805 95257 144453 149140 157274 155912 127596 125757 133689 133695 145758 146509 486282 528192 1438746 1409742 543810 567088 132668 117645 128514 131282 141024 134869 130402 130569 90542 91701 341577 295346 865649 863077 243178 240966 303213 307263 356614 348408 374724 378848 402338 404699 384038 422793 982743 1038973 639289 522623 327890 319523 375566 374108 399243 404210 411229 414308 468886 472449 842379 871141 39.05 70.4 1
08:55:20 2023-10-12 458134 444399 96737 95225 144177 148860 157124 156382 127393 126091 131284 133964 144974 147134 486934 522964 1430431 1410510 548577 569382 133485 117684 128123 131282 140989 135662 130549 131058 90443 91827 339831 297464 861440 864401 242684 240752 306501 305472 357761 350306 376355 378243 398122 405372 385149 423462 985570 1039628 639289 526991 324775 319665 375578 371649 397034 401414 412391 416906 471792 471751 833815 872376 39.05 70.4 1
08:55:21 2023-10-12 458613 444644 96830 95183 144449 148931 157343 155445 127420 126045 133611 133293 145250 146386 486282 526919 1429526 1404497 545892 567924 132022 117799 127666 131674 138358 135489 129520 131046 90542 91924 338977 296838 861271 866967 242720 240752 304208 306730 359492 348791 375374 378135 400397 408866 383009 426075 986969 1039414 631185 525108 324487 320646 372964 373052 397034 403110 414887 416968 469066 472414 830189 873031 39.05 70.4 1
08:55:22 2023-10-12 449445 444918 94833 95457 144647 149199 157748 155878 127508 125878 131564 133293 145250 146893 487625 518388 1416172 1404497 552142 567524 132751 117799 128089 131316 140955 135056 129965 130758 90542 91860 345883 296973 860320 871232 242423 240291 306595 306802 358552 348408 376233 377675 398751 408840 383116 427920 985570 1027494 626638 522707 324812 319961 373297 373621 395773 401414 413896 414416 473334 469628 832009 876280 39.05 70.4 1
08:55:23 2023-10-12 450413 445090 94663 95221 144587 148619 157343 155445 127508 125497 133518 133293 145250 146317 486282 519991 1425402 1406498 554510 570411 132718 117957 127952 131510 138828 135396 129876 130980 90410 91954 337224 298724 859286 868769 241635 241644 305209 306550 359237 347603 376355 375977 400540 408115 382974 423534 984173 1018328 638762 522103 324775 320967 374203 372503 395773 401697 414777 414380 470872 471616 836958 876280 39.05 70.4 1
08:55:24 2023-10-12 445560 444644 94671 95162 144985 148619 157783 155410 127596 125670 133774 133260 145688 146317 485175 522299 1427462 1407703 549005 567124 133010 117488 128089 131282 141200 135056 129987 130758 90542 91924 341577 296186 861899 869999 242626 240966 303427 308974 358804 347603 376355 378279 402410 406866 384332 428157 983321 1030110 632700 520408 327305 320753 374240 375168 396817 402668 412031 413761 471568 471018 842771 876903 39.05 70.4 1
08:55:25 2023-10-12 454604 447934 94595 95492 144411 149975 156855 156863 127359 126542 131420 134654 145046 147649 486824 521515 1435530 1422045 552632 567924 132889 117684 128274 131248 139313 135153 129965 130914 90509 91887 337224 297103 860823 867467 242181 240966 305209 308538 358228 350800 377424 376542 401102 405372 385455 426905 983284 1033432 639289 522879 327183 319346 376107 375392 395737 403677 412652 417495 471430 469592 842720 876206 39.05 70.4 1
08:55:26 2023-10-12 445501 443670 94676 95290 144653 149332 157343 155445 127596 125844 131656 133662 145519 146759 486971 526176 1440789 1422083 550179 570879 132885 117914 128480 131464 141186 135311 130409 130947 90575 92014 342121 297265 869264 866967 242621 242060 304601 308502 357546 349000 375035 377495 402390 405372 383116 423390 983284 1035996 632700 522030 327682 319925 373821 372870 396997 402224 412652 414489 469030 471715 842939 873650 39.05 70.4 1
08:55:27 2023-10-12 449029 446908 94765 95393 144411 149243 157343 156382 127359 126091 131424 133972 145654 147273 484798 522855 1429526 1412790 544611 567924 132852 117650 128480 131282 141186 135077 130336 130324 90542 91701 337901 295038 867474 864945 242423 240086 306501 306478 356650 349742 376355 378812 398680 404983 384266 423498 984683 1042574 632700 526851 327646 318923 374453 373962 396997 401343 412360 416906 472459 471644 839648 873613 39.05 70.4 1
08:55:28 2023-10-12 452440 444390 96758 95192 143986 148686 157234 155878 127244 125844 131599 133737 144875 146725 486700 522855 1430320 1411203 545707 570448 132362 117813 127530 131692 138583 135584 129633 131645 90319 91987 338977 297031 850355 866931 242585 240272 305209 306010 359634 348928 374962 378243 399626 407827 384266 423426 986969 1039592 632700 525581 324667 320932 373857 373052 397034 403110 414836 414416 469066 471715 832550 872957 39.05 70.4 1
08:55:29 2023-10-12 448979 441782 94761 95121 144786 148305 157783 155341 127773 125396 133876 133285 145346 146317 486971 527664 1425402 1399475 544344 567052 133110 117650 128055 131248 140989 135022 129965 130635 90509 91827 338977 297029 867419 866241 243178 240628 305173 306802 360745 347842 374962 378596 403710 408543 384406 426704 986896 1036326 628154 525816 327002 321835 373975 370798 397034 403110 413932 415085 468598 472449 832550 872957 39.05 70.4 1
08:55:30 2023-10-12 451712 445801 94699 95521 144777 149139 157713 155956 127495 126004 131700 133746 145719 146962 487316 516898 1418219 1405667 553719 567888 132718 117684 128055 131282 139038 135362 129876 130815 90509 91860 340932 296685 857953 871232 242217 240628 306573 306802 358804 348653 375632 377639 398787 408840 383081 427884 984173 1029165 628154 522671 324812 320410 373297 373585 395737 402261 414190 414187 473667 469628 833734 878148 39.05 70.4 1
08:55:31 2023-10-12 449482 444390 94732 95192 144619 148931 157673 155410 127596 125757 131656 133569 145654 146317 486971 520027 1425366 1406498 551775 567088 132419 117847 128055 131373 139146 135644 130055 131521 90377 91954 342121 298724 859286 868622 241456 241984 305531 306658 359598 348389 376355 375941 399942 408115 382974 423498 984173 1025741 640827 522143 324775 320932 373297 371945 395144 403677 414483 414380 473127 468891 836921 878148 39.05 70.4 1
08:55:32 2023-10-12 441962 454410 94837 95192 144645 148546 157783 155031 127596 125724 133704 133771 145516 146317 485175 522994 1425402 1408704 549005 567888 132885 117645 128514 131213 141220 135022 130336 130324 90542 91701 331833 294509 868629 869999 242423 240966 304316 307763 356650 347568 374770 378243 402976 405018 382549 426604 980583 1027494 642366 522879 328646 319890 372145 373585 396961 401662 410503 414053 472267 471715 842976 876280 39.05 70.4 1
08:55:33 2023-10-12 446568 445801 94594 95257 144577 148816 157343 156129 127420 125878 131564 134166 145175 147442 487515 522624 1431449 1415735 551711 570448 133402 117664 128734 131248 139764 135022 130055 130536 90575 91920 340527 297029 875388 868769 242800 240752 305460 306802 356078 348689 375632 377711 400856 404098 383152 427280 978954 1030512 639289 524364 328414 318405 374489 376232 396682 401628 410503 416906 472302 470652 847279 876206 39.05 70.4 1
08:55:34 2023-10-12 447191 447943 96771 95526 143986 149660 156592 156778 127244 126173 131289 133925 145216 147238 486282 519189 1433591 1419015 550993 569933 132798 117684 128301 131248 141084 135153 129965 130725 90542 91701 337901 296892 876013 867504 242011 241362 304958 308357 358013 350512 377959 377230 403241 406438 385855 427062 983321 1034896 631185 523721 327183 319925 376156 373026 396295 403677 413332 417531 472909 473059 841796 876206 39.15 70.4 1
08:55:35 2023-10-12 446198 446015 94793 93932 144654 149557 157134 155956 127495 125917 131459 133662 145863 146722 486971 528228 1441813 1411786 544270 567888 132818 117799 128480 131282 141220 135303 130148 130569 90575 91860 340932 296190 866304 863752 242459 240966 304316 308538 357725 348689 374687 378885 402976 405337 383152 422757 981314 1038922 631185 522103 327950 319925 374119 371318 399858 402575 411703 414452 469066 472485 842976 871104 39.05 70.4 1
08:55:36 2023-10-12 452362 445596 94704 95327 144453 149035 157826 156129 127420 125878 133576 133662 145688 146999 485988 527664 1429526 1409742 543498 567924 133582 117678 128700 129657 139821 134988 131380 130660 90935 91890 338977 296186 867980 866967 243864 240628 305209 308538 356650 349174 377119 381100 401773 405077 383152 428157 985570 1044051 632700 525669 328646 319406 374453 372764 399844 403677 411412 414525 473127 473886 842993 871104 39.05 70.4 1
08:55:37 2023-10-12 460241 443377 94728 95356 144394 149243 157343 156134 127420 125878 131289 133662 145216 146999 486282 523180 1429526 1407666 546797 567924 132806 117799 128055 131373 141058 135166 129876 131046 90509 91860 340932 297140 865034 864334 242967 240966 306070 306766 358840 350306 376355 378848 398716 407791 385455 423462 986269 1040889 629669 525627 324739 320410 375279 371614 397034 402846 414777 414525 471423 471715 834326 872376 39.05 70.4 1
08:55:38 2023-10-12 448028 445110 96805 95224 144649 149035 157064 155853 127603 126057 131686 134324 145551 146997 487662 528410 1430431 1407179 544196 567452 132889 117799 128267 131282 139488 135328 129965 131017 90542 91827 338977 297103 874263 866278 243178 240797 305209 308524 358840 347324 375823 378921 400540 408399 384877 423426 986969 1038002 629669 525853 327183 321419 371588 371910 399280 403110 413603 413761 471792 472449 831973 874890 39.05 70.4 1
08:55:39 2023-10-12 446872 444648 94829 95257 144653 149035 157343 155878 127596 125878 133611 133695 145654 146794 485139 523072 1418219 1395393 544344 567924 133102 117799 128514 131498 141324 135089 130402 130947 90542 91987 342393 296031 864938 871907 243440 240548 306034 306766 358156 347181 377959 378776 400362 406972 381900 427207 985421 1033516 628154 528098 327147 320375 372999 376232 399280 402437 413017 414380 472338 473850 836465 876206 39.05 70.4 1
08:55:40 2023-10-12 449926 445897 94768 95452 144786 149208 157783 155445 127596 125878 133739 133771 145887 146862 487316 519189 1429526 1408502 552987 567960 132486 117914 128205 131316 139022 135311 129787 131079 90542 91987 337901 297392 856245 869999 241635 241644 305209 306802 360201 348689 376889 376542 400540 407827 383152 425966 984173 1018688 640277 522879 324812 320575 373297 372764 395737 401662 412040 414416 472132 469628 836884 878148 39.05 70.4 1
08:55:41 2023-10-12 446590 441899 94736 95502 144782 148375 157469 155445 127596 125670 133876 133318 145346 146317 484834 523108 1427462 1411203 548782 570411 132818 117780 128411 131510 139410 135362 130893 130881 90476 91827 336974 295136 870076 870669 242459 240752 304773 307522 357689 347324 377156 378546 403116 405337 381936 426002 981314 1030476 632700 522103 328646 320375 372145 373061 396709 402259 410503 413797 472302 471054 841114 875971 39.05 70.4 1
08:55:42 2023-10-12 447869 444462 94663 95816 143977 152075 157124 156888 126858 126327 131149 134165 145216 147753 486282 518423 1429526 1415919 553134 567960 132889 117718 128480 131100 141195 135162 129965 130881 90542 91701 341577 297103 876224 868154 242423 240966 304995 306802 356650 350607 375632 377144 401138 405018 385491 427280 981351 1033432 631185 523992 327451 318958 376407 373585 396925 403677 413017 417495 472267 472652 843610 876206 39.05 70.4 1
08:55:43 2023-10-12 446168 443763 94727 95583 145112 149346 157608 156243 127528 125951 131516 133964 145551 146997 487243 522964 1438746 1423095 551775 567088 133026 118038 128390 131430 141220 135089 130393 131058 90476 91924 331306 297029 862508 864981 242100 241474 303923 308538 358264 350553 376089 377373 401773 406579 385455 423498 982779 1033552 634216 522103 327451 319925 374453 371058 396997 405048 413017 416870 471460 470322 842993 874927 39.05 70.4 1
08:55:44 2023-10-12 445865 445801 94696 95253 144453 149344 157783 156164 127508 125878 133689 133662 145758 146656 486971 525775 1438746 1412790 545356 567888 132885 117678 128480 131282 141220 135056 129965 130914 90377 91887 340932 296607 862957 864511 242657 241305 304138 309579 357546 348510 375218 378243 402374 405372 384578 425618 981314 1036142 632700 522103 327682 320268 373857 372788 397034 402294 412360 414452 469066 472449 843573 872376 39.05 70.4 1
08:55:45 2023-10-12 450572 444471 94737 95481 144385 149695 157573 156278 127508 126173 133689 134102 144944 147442 487662 523180 1429526 1411786 545454 570411 133147 117914 128514 131282 141220 135327 130647 131013 90575 91924 338977 295614 864411 865017 243178 240285 306501 306802 356685 349778 373981 378885 401533 405337 385491 423534 985570 1042574 629669 527773 327950 319441 376142 371981 397034 401414 412747 416942 473127 472414 839372 874927 39.05 70.4 1
08:55:46 2023-10-12 452260 444017 94793 95254 144453 149243 157343 156416 127596 125998 133518 133662 145722 147033 486788 525886 1434508 1410510 547408 567852 132785 117780 128343 131852 139130 135716 129787 131112 90542 92178 340932 300079 862572 865556 243178 240966 305854 306802 360708 350306 376355 378885 399942 408721 385455 423268 986969 1040889 639289 525108 324739 320967 374489 371910 397034 401347 412946 414525 471792 472449 831384 873650 39.05 70.4 1
08:55:47 2023-10-12 449139 443013 94833 95361 144587 149035 157573 156164 127596 125878 133739 133695 145722 147033 484834 523144 1418255 1397185 547034 567960 132751 117914 128390 131532 141024 135089 130336 131013 90575 91924 345883 296275 864037 871232 243521 240291 306595 306802 358840 348934 375968 378957 399942 406296 383152 427920 983976 1033432 628154 525700 327219 320671 374155 374217 397034 402544 413896 414259 473703 472449 832919 878854 39.15 70.4 1
08:55:48 2023-10-12 451545 445908 94768 95490 144681 149035 157748 155991 127528 126038 131792 133779 145654 146794 484457 516933 1420306 1409742 552668 567996 132635 117799 128089 131544 140031 135089 129876 131013 90575 91924 337632 297183 860937 871232 242217 240966 306285 306802 359381 349196 375704 377675 399311 407470 383960 427920 985570 1018436 642174 525853 324848 320896 373857 373061 395773 402544 414777 414452 472302 468927 832009 878148 39.15 70.4 1
08:55:49 2023-10-12 450413 445729 94598 95291 144441 149026 157673 155912 127596 125670 131551 133477 145925 146794 483776 522335 1427462 1407703 553343 567960 132668 117948 128487 130109 139375 135738 130860 131769 90443 92144 340932 298512 858509 870469 241921 242325 305639 306802 360430 348617 377424 377086 402195 408937 383081 426568 984173 1026394 629646 522030 324812 321870 373226 373026 396610 405261 414777 414380 470836 469592 838703 876206 39.15 70.3 1
08:55:50 2023-10-12 445633 445586 94768 95653 144754 149243 157783 156238 127596 126052 131792 134962 145654 147273 487316 519919 1429489 1415242 553024 567960 132885 117881 128514 131464 141186 135056 130369 131013 90542 91954 337901 295995 868205 869729 242387 240966 305639 308538 356650 350517 376798 377941 401102 404699 385455 428187 981278 1030257 632700 524364 327646 318923 376142 374146 396925 403677 412981 418121 472267 470983 846411 876169 39.05 70.4 1
08:55:51 2023-10-12 448182 445276 94769 95361 145123 149243 157783 156095 127596 126091 131560 133863 145922 147235 487317 522155 1439717 1423903 553719 570448 133001 117746 128445 131765 141272 135153 130316 131017 90476 91987 338977 297103 868129 866353 242100 241554 305209 308538 358516 351330 376889 377108 401174 406544 385998 423462 981278 1033516 635731 523350 327682 320635 375542 373579 396331 402224 412495 417495 471792 470287 842993 875548 39.15 70.4 1
08:55:52 2023-10-12 445865 446010 94696 95287 144453 149452 157638 156238 127596 125844 131656 133695 146062 146962 487316 525775 1435629 1409705 542655 567888 132918 117847 128480 131373 141417 135022 130647 130569 90575 91827 337901 295346 875152 865092 243864 240966 305209 309410 357438 349179 376355 378957 402338 405301 384230 423462 981314 1042183 628154 525108 328646 319890 374382 372728 400227 402224 411703 418825 472909 474266 846485 875455 39.15 70.4 1
08:55:53 2023-10-12 448394 446904 94663 95618 144475 150521 157184 156461 127596 126052 131691 134132 145654 147510 487625 523108 1432573 1409742 544344 569933 133339 117847 128816 131765 141451 135073 130926 131367 90575 91890 338977 296607 867110 865593 242971 239883 306703 308538 356650 349742 376355 378957 399907 407995 385149 425966 984173 1044051 632700 526443 328646 318923 375542 372467 399280 402225 411703 416906 473127 473814 839335 873613 39.15 70.4 1
08:55:54 2023-10-12 451766 445533 96901 95356 144377 149168 157343 156382 127420 126052 131184 134064 144875 147134 486971 523108 1429526 1409742 548392 572068 133118 117678 128452 131692 139313 135873 130615 131013 90443 91954 338977 299150 863006 866353 243142 240966 306969 306514 358121 350764 376355 378848 398716 406544 386162 425930 986969 1039592 639289 527223 326649 320635 377433 371910 397034 401379 414777 417495 472459 474398 834369 874890 39.15 70.4 1
08:55:55 2023-10-12 447868 444657 94800 95191 144888 148825 158225 155376 127862 125396 134054 133227 146026 146248 487316 527664 1426370 1400433 544307 567924 132885 117881 128480 131498 141186 135089 130369 131013 90542 91987 342393 297452 868177 867504 243521 240966 306070 308524 359887 347568 376089 378885 401138 409008 385149 423426 986969 1042278 629669 525853 327414 321870 374240 371910 399280 403394 413896 414344 471792 473482 832550 874890 39.15 70.4 1
08:55:56 2023-10-12 448492 444653 94890 95418 144684 149346 157864 156104 127692 125951 131792 133964 145788 147169 487971 522891 1421146 1399177 548621 567924 132760 117881 128665 131635 141186 135243 130369 131013 90542 91987 345883 297663 860487 871232 243521 240797 306501 306802 358804 349179 376268 378885 399907 407435 383960 428562 987527 1033432 637750 525664 327183 320635 373821 376765 397034 402544 414190 414452 474369 472378 834405 876206 39.15 70.4 1
08:55:57 2023-10-12 448773 444644 94801 95257 144653 149035 157783 155410 127596 125757 133797 133628 145925 146759 486971 523036 1428475 1408502 552521 567960 132453 117914 128274 131624 141151 135498 129965 131046 90542 91987 340932 297356 857628 869999 242387 242154 305209 306802 360708 348653 377424 376542 401174 408686 383081 425966 984871 1026467 629104 522066 324812 320575 373261 375699 396043 405599 415219 414308 472727 470510 837961 876021 39.15 70.4 1
08:55:58 2023-10-12 446273 444650 94735 95582 144811 148651 158004 155410 127596 125937 133876 133590 145548 146725 487316 523036 1430431 1407666 549787 567924 132885 117881 128480 131857 141186 135497 130304 131013 90542 91987 335367 296186 867926 871907 242971 240966 304067 307057 358804 347603 374805 378848 403579 407756 382776 426942 983439 1032701 629669 521291 328182 320932 372702 373585 396781 403455 412981 414380 472231 472047 842394 878499 39.15 70.4 1
08:55:59 2023-10-12 441962 446395 94732 95422 144641 149026 157359 156129 127596 125878 133832 133695 145688 146794 487662 519955 1430320 1413455 552067 570448 133708 117746 129141 129657 139913 134954 131029 130692 90950 91701 335367 295001 871187 871907 243233 240966 306055 309410 356614 348372 378496 378812 402338 405966 383081 427884 981314 1029711 639289 524735 329344 319406 373261 374181 396997 401628 410503 414416 473667 471715 845442 876243 39.15 70.4 1
08:56:00 2023-10-12 447946 446957 94695 95356 144752 149557 157343 156278 127508 125878 133503 133662 146062 147040 486971 519955 1436632 1422083 552558 567924 132760 117881 128480 131316 141417 135056 130336 130980 90542 91987 337901 297029 860318 866241 242100 240966 304422 306802 358264 351330 375069 377373 401138 406544 386306 426905 983439 1030147 642366 522879 327414 320635 376672 372467 396331 402598 412981 418158 473127 470287 841796 875548 39.05 70.4 1
08:56:01 2023-10-12 448071 445765 94759 95649 144684 149243 157748 156000 127528 125951 131792 133746 145278 147099 487588 522855 1441813 1423095 550421 571257 132852 118004 128480 131373 141211 135520 130549 130947 90542 91827 337901 296822 863466 864511 242387 241644 304995 309142 358264 349706 375255 376542 402338 406544 386041 423426 981314 1035049 630783 522103 328182 320635 374382 373052 396961 402575 412981 414489 471423 471018 844192 876169 39.05 70.4 1
08:56:02 2023-10-12 445865 443634 94696 95517 144649 149276 157343 156382 127596 126052 133797 133913 145688 147136 486971 525995 1429526 1412790 544344 570374 133407 117684 128816 131282 141537 135153 130893 130569 90575 91860 341577 295420 880589 866241 243864 240285 305639 309410 357438 349742 377424 381100 400888 405301 384842 426002 985570 1046822 633134 528850 328427 320090 377433 373478 400975 403322 411557 417386 474430 476443 842283 873613 39.15 70.3 1
08:56:03 2023-10-12 451545 448625 94676 95555 144649 149765 157352 156634 127596 126294 133611 134345 145788 147577 486282 523108 1432573 1409742 549005 567924 132918 117914 128838 131464 141417 135498 130459 130947 90575 91924 345883 296937 869952 865593 243178 240966 306969 306802 357725 350800 377156 378848 399591 406544 385491 425966 986969 1039628 640827 528041 327451 319605 376407 372728 398998 402261 414190 418158 472872 472449 836847 873650 39.15 70.3 1
08:56:04 2023-10-12 452013 445460 94696 95352 144679 152005 157783 156382 127596 126052 133867 134082 145786 147065 487096 527073 1430431 1408465 547371 572068 132751 118140 128308 131944 139022 135754 129876 131902 90542 92463 338977 297135 852951 865591 243521 240966 306034 306802 361010 349778 376355 378885 400856 409043 385420 423498 986873 1042183 639289 525853 324775 322395 374417 371874 399026 403677 413237 416870 471792 472449 833734 875934 39.15 70.4 1
08:56:05 2023-10-12 449457 444431 94833 95361 144686 148825 157673 156382 127596 125844 133876 133779 145346 147134 485175 523036 1419262 1398181 549471 567960 132885 117881 128480 131498 141284 135277 130402 131013 90575 91987 337901 296519 860614 871232 243178 240628 306393 306802 358804 350252 376233 378885 399942 407756 384266 428562 984476 1033432 632700 526479 327219 320860 374417 375042 398998 402544 414190 414489 474405 472200 834734 879481 39.15 70.4 1
08:56:06 2023-10-12 453030 444317 94760 95515 144786 148997 157934 156174 127794 126091 133969 133938 145346 146929 486971 519969 1426370 1408502 553564 567924 133152 118072 128514 131532 141087 135277 130055 131046 90542 91987 340932 297428 857493 872468 241894 240966 305782 306802 359923 349179 375104 376578 399942 408399 383960 427280 985570 1025898 632700 525108 326419 320932 373857 373026 396331 403198 415366 414489 472231 470322 833188 878771 39.15 70.4 1
08:56:07 2023-10-12 441602 444648 94728 95253 144918 149035 158004 155878 127596 125757 133867 133884 145925 146352 484457 521492 1427462 1410195 549435 567088 133427 117684 128975 131282 141542 135162 131029 130414 91046 91701 339628 295210 871187 870962 242800 240966 305209 307522 356650 347639 375968 378848 402940 405301 382508 427848 983284 1032267 631185 525480 329577 319783 375300 374074 396853 403642 410285 418416 473299 471715 844007 878148 39.05 70.4 1
08:56:08 2023-10-12 446580 444281 94700 95422 144453 151793 157343 156610 127393 126173 133704 134165 145418 147307 484533 519189 1429526 1416818 552668 567924 132885 117881 128480 131498 141122 135089 130304 130980 90575 91987 338439 297029 873212 868769 242423 240716 305639 308538 356364 349778 376233 378279 401174 404699 385455 428562 981314 1033432 631185 525209 328414 318923 376107 374181 396997 403677 412747 418158 473667 471054 847315 876243 39.05 70.4 1
08:56:09 2023-10-12 448186 446382 94671 95361 144377 149557 157343 156540 127393 126091 131814 133897 146265 147281 487243 519847 1440741 1424919 553306 567888 133110 117881 128514 131715 142033 136325 131070 131046 90575 91924 338977 297029 863354 866278 242217 241644 305209 308538 359622 351366 375069 377675 402056 407470 386650 426975 984173 1032372 624812 522879 327950 320896 376672 371945 396925 402259 413603 418158 471430 470983 841796 876206 39.15 70.4 1
08:56:10 2023-10-12 445759 441926 94769 95356 144585 149068 157783 156416 127596 125878 133782 133976 145346 147032 485175 525810 1438746 1412790 544270 567924 133339 117799 128514 131407 141220 135056 130926 131013 90608 91987 338977 295346 866868 863899 243864 240966 304694 307057 357725 349706 375823 381100 403579 408263 384266 423462 985570 1043312 636212 523992 328414 320410 374453 372503 400409 405599 412030 419422 471539 473707 845995 875730 39.15 70.4 1
08:56:11 2023-10-12 446785 445264 94768 95618 144752 149452 157673 156382 127508 126085 133797 133897 145889 147238 486282 523072 1429526 1412522 543958 567960 133319 117914 128906 131674 141542 135162 130827 131017 90858 91987 337901 294605 867546 866241 243864 240255 306070 308974 357725 349778 377156 381100 401174 405372 384842 425966 984173 1045331 631596 525700 328646 319925 376365 373026 400126 402544 411740 416906 470872 473528 841796 872994 39.15 70.4 1
08:56:12 2023-10-12 450905 446359 94663 95517 144649 149347 157030 156416 127508 126052 133611 134341 145654 147190 486282 523108 1429526 1412447 549638 572068 133152 117813 128679 131692 139604 135396 130893 130980 90476 91954 346020 297464 862501 864981 243175 241296 306933 306802 358264 350836 376889 378848 399169 405372 385491 425966 984708 1039628 639289 527259 327682 319925 376142 372764 397034 402846 414190 418158 473127 472414 836254 873613 39.15 70.4 1
08:56:13 2023-10-12 448504 445272 94925 95486 144956 149035 158004 155878 127773 125724 133867 133227 145925 146317 486971 527664 1427462 1403498 545892 567924 132885 117914 128693 131498 141220 135089 130959 131046 90608 91987 337901 297452 861886 866314 243521 240966 305854 308538 360720 348689 376355 378957 401174 409618 382812 423462 988934 1036584 642366 525853 327718 322431 372702 374601 400126 401662 414777 414416 471792 473850 832009 875548 39.15 70.4 1
08:56:14 2023-10-12 448504 444836 94833 95721 145180 149484 157974 156243 127916 126159 131700 134081 145682 147134 487625 525587 1420306 1397185 547034 571220 133152 117813 128480 131646 141254 135277 130304 131013 90784 91920 338977 296031 866191 871232 243521 240512 305962 306406 358840 348444 375968 378957 399942 407149 383116 428223 986969 1034896 642366 526991 327451 320896 374417 375306 399280 402544 414506 414489 473703 473850 833815 876206 39.15 70.4 1
08:56:15 2023-10-12 450404 445276 94736 95672 144922 149243 157783 156129 127596 125878 133739 133695 145688 146386 486282 519189 1427425 1407499 552987 567960 132806 117914 128267 131857 141067 135630 129876 131079 90575 91987 340932 296685 862985 869433 241635 241644 305854 306802 359959 349215 375069 377409 400540 409008 384266 426942 986269 1027494 635731 522879 324812 320967 376365 375965 398320 404707 415366 414344 474466 471507 838491 878586 39.15 70.4 1
08:56:16 2023-10-12 445790 445240 94800 95315 144956 149035 158119 156104 127950 125844 133960 133260 145789 146352 484457 522927 1428475 1408704 550179 567924 132905 117914 128390 131532 141220 135498 130369 131079 90542 91987 342393 297452 859226 870615 243178 241644 304945 308538 359959 348653 375069 378279 403579 410002 383081 426002 984173 1027494 640827 521291 327183 321644 373261 373323 397034 402891 414190 414416 471568 471751 839409 878148 39.15 70.4 1
08:56:17 2023-10-12 445285 446377 94663 95320 144718 149244 160523 156060 127596 126057 133876 133695 146269 146860 484798 522994 1430052 1413221 551356 567816 133469 117780 129106 129485 141939 134954 130992 130291 90858 91701 338439 295346 871601 870542 242764 240966 305209 308974 356614 348403 375968 378546 401174 404983 383116 427920 980583 1030512 631185 524364 328646 318923 375795 374181 397034 403677 410503 414489 473334 474062 843610 876280 39.15 70.4 1
08:56:18 2023-10-12 447054 444644 94769 95361 144453 151793 157343 156669 127508 125844 133646 133880 145688 147136 485937 519189 1434596 1421071 552668 567924 132885 118072 128514 131765 141233 135089 130369 131013 90575 91924 337901 297029 861101 867540 242047 240966 305209 308924 358840 351366 375069 377675 401209 406579 387274 427280 983476 1027702 630970 522879 327451 320635 376743 372764 396646 401662 413017 418194 470872 470652 841796 876978 39.15 70.3 1
08:56:19 2023-10-12 448259 444892 94788 95587 144816 148928 157748 156243 127562 126038 131700 133829 145244 147134 486282 523180 1438746 1423866 550177 567852 132918 117881 128548 131282 139361 135516 130369 130947 90542 91860 338977 296818 861606 863723 242217 241474 305173 308320 358552 350836 376089 377144 402056 406544 385455 423462 981813 1033552 634216 522066 327718 320410 375279 373998 396961 402575 413017 416906 471792 470688 842379 874306 39.15 70.3 1
08:56:20 2023-10-12 455073 447617 94728 95221 144687 149243 157678 156164 127596 125844 133774 134148 145688 147033 486282 527664 1437688 1409742 544270 567088 132952 117914 128665 131373 141254 135089 130860 130947 90608 91860 338439 295346 867286 863287 243693 240966 304780 308974 358287 349215 375823 378957 402976 405372 384266 423426 984173 1041099 631185 523735 328427 322114 374346 374637 400409 404815 411557 416725 468598 473707 843573 872376 39.15 70.4 1
08:56:21 2023-10-12 446304 444648 94728 93901 144786 149243 157343 156273 127596 125878 133646 133905 145651 147273 486282 526103 1429526 1409780 543958 567088 132952 117833 128816 131674 141254 135284 130926 130357 90608 91860 337901 295590 868928 866242 243864 240291 305209 308974 356685 349742 375104 381100 401209 405337 384878 426604 984173 1046707 633134 522707 328646 319925 375279 372800 401201 403394 411740 416906 470872 475292 841796 873650 39.15 70.4 1
08:56:22 2023-10-12 450549 443048 94793 95386 144687 151863 157829 156669 127508 126206 131630 134335 145887 147751 487478 523000 1429415 1413530 549750 567816 133549 117813 128816 131857 141451 135409 130770 131103 90943 91954 338977 296627 865365 864981 243178 240895 306523 306802 357761 350836 376889 378848 399311 407975 385491 426002 983281 1039628 632700 527296 328182 319925 376443 373061 397034 402544 413603 418194 473127 472485 836884 874890 39.15 70.3 1
08:56:23 2023-10-12 448186 444644 94728 95352 145115 149035 158004 155912 127773 125637 133902 133603 146162 146386 484457 525775 1428512 1403498 545892 567996 133031 117914 128727 131857 141255 135481 130402 131046 90575 91924 337901 297103 873743 866278 243233 240966 305854 308538 361010 348689 376089 378957 401209 409654 383081 423534 987608 1038123 629101 525853 327718 322431 372964 371910 399844 403498 414777 414416 471502 473933 832328 874779 39.15 70.3 1
08:56:24 2023-10-12 447431 445642 94796 95454 144786 149243 158079 155991 127495 125878 133797 133695 145925 147068 487478 523000 1420306 1397185 546225 567960 132818 117914 128514 131857 141149 135494 130316 131046 90608 91987 338574 297526 865474 871232 243521 240628 306070 306514 358840 348689 376268 380832 400540 407506 383152 428635 986873 1033221 628154 526479 327718 321678 374417 375078 399280 403110 414190 414525 474880 473886 833815 876280 39.15 70.3 1
08:56:25 2023-10-12 450733 446015 94695 95386 144820 149348 157783 156164 127596 125791 133876 133787 146062 146860 484910 519955 1428512 1408741 553416 568032 132668 117948 128514 131624 141186 135532 130055 131079 90575 91987 340932 297392 854555 869999 242047 241984 306070 306802 360720 349425 377424 376470 401102 409008 383116 428767 988230 1027117 638762 524782 324631 321727 375832 375699 396151 404815 415034 414452 471533 470287 838109 880736 39.15 70.3 1
08:56:26 2023-10-12 445977 445272 94833 95323 144922 149035 158114 155956 127596 125637 133867 133569 146127 146759 486971 522263 1429526 1408704 549005 567924 132852 117881 128480 131948 141220 135511 130369 131367 90542 91987 337901 297178 861951 870615 243142 241644 304780 308538 359877 348372 375069 378812 403579 408721 383081 428257 984173 1030512 625978 522066 327682 321870 373226 373585 397034 403737 414190 414380 472267 472449 841198 876243 39.15 70.3 1
08:56:27 2023-10-12 445639 445018 94825 95677 144786 148825 158084 156104 127780 126057 131814 134065 145750 147134 488354 520910 1430431 1412522 550571 567924 133227 117881 128906 129657 139799 135349 130992 130914 90858 91827 338977 295351 866853 871907 243142 240966 305209 307988 357689 348408 375668 378812 403579 405337 382812 427243 980546 1030476 639289 523992 328646 320375 373261 374181 396709 404246 411375 414380 472302 472414 842976 877875 39.15 70.3 1
08:56:28 2023-10-12 446835 445719 94696 95551 144281 152287 157343 156888 127244 126294 133576 134351 145553 147753 486282 518388 1433591 1419015 553024 567924 132852 117881 128548 131407 141451 135277 130615 131046 90575 91924 334835 297029 860765 866278 242387 240966 305209 308538 358300 351348 376197 378207 401174 405372 386614 427884 984173 1034896 631185 523992 327682 319890 376708 373621 396637 404351 413309 418790 475474 472840 845995 876058 39.15 70.3 1
08:56:29 2023-10-12 447054 445647 94759 95618 145178 149347 157783 156382 127596 125878 131814 134470 145992 147101 486282 523072 1440653 1423095 551701 567924 132918 117914 128548 131498 141417 135404 130680 131046 90575 91987 337901 297029 863976 864981 242477 241644 304387 308538 359345 351330 376889 377675 402374 407185 386578 423498 982743 1032335 634216 522843 328182 320671 376071 371874 396961 403513 413603 417495 471792 471018 841114 875548 39.15 70.3 1
08:56:30 2023-10-12 445509 444354 94687 95386 144786 149068 157783 156360 127596 125878 133689 133963 145446 147134 486282 528410 1432573 1413796 543498 567924 133319 117799 128940 131407 139702 135277 130926 130947 90608 91924 337901 295346 868701 863723 243864 240966 305209 309410 357725 349742 377156 380883 403008 408263 387138 425857 985973 1044753 639330 526974 329271 319748 374275 375662 400692 402259 411740 418825 474320 475220 843536 872339 39.15 70.3 1
08:56:31 2023-10-12 448186 446459 94728 95456 144653 149660 157673 156416 127596 126052 133646 134132 145688 147307 486282 523108 1429526 1409742 544344 571220 133386 117881 128906 131373 141542 135374 130926 131017 90575 91987 337901 296681 873295 866205 243178 240249 306501 308974 356685 350271 377424 381100 402102 405372 385455 426002 985570 1044126 631185 527028 328646 319665 376107 373061 399280 402544 412710 417826 470872 474553 839409 874270 39.15 70.3 1
08:56:32 2023-10-12 451951 445797 94736 95753 144684 149835 157713 156639 127528 126159 131700 133997 145754 147580 486861 526103 1433591 1409742 549005 572068 134034 117914 128844 131566 141451 135532 130926 131769 90542 91987 345883 297428 864037 864511 243178 240966 306969 306802 359658 351366 377156 378848 399275 407756 386650 425966 984708 1041099 631185 527259 326685 321202 376407 372467 397034 402544 412620 418158 471430 473814 834405 874927 39.15 70.3 1
08:56:33 2023-10-12 454926 444648 94864 95228 145427 148619 158595 155410 129814 125463 134123 133260 146162 146352 487096 527664 1426370 1399438 544344 567996 133335 117914 128727 131857 141468 135720 131380 131046 90909 91987 337901 297029 860654 868769 243864 240966 306070 308538 359381 347639 376889 381100 401209 407530 381936 423534 986969 1036548 632700 525669 327890 321584 375264 375699 400692 403642 414079 416746 473759 474743 839088 876978 39.15 70.3 1
08:56:34 2023-10-12 449849 444836 94829 95356 144777 149066 158119 156347 127596 126225 133876 133959 145582 147134 485175 519955 1417902 1398181 551531 568032 132885 117881 128514 130299 141130 135532 131109 131046 90575 91987 340932 297825 860656 871232 243178 240966 306969 306802 359887 349706 376798 378921 399942 407791 384302 429205 986969 1032701 631185 526851 326359 320932 377433 375306 397034 403110 415072 416906 475108 474398 834326 878771 39.15 70.3 1
08:56:35 2023-10-12 446423 444435 94764 95356 144952 149338 160747 156129 127773 125724 133960 133662 146162 146794 485139 522263 1429526 1407703 550179 567996 132989 118235 128693 132040 141204 135634 130435 131046 90575 91987 337901 297103 864087 870615 243178 242154 304780 309252 360178 348928 378385 378740 403435 408866 386206 427098 985423 1032085 631185 522030 327718 322395 373297 373585 396781 404019 414777 414452 472267 472449 839262 876280 39.15 70.3 1
08:56:36 2023-10-12 441674 445276 94764 95352 144922 149243 158004 156164 127596 125878 133867 133695 146060 147273 484457 519955 1429526 1409780 549009 567924 132952 117881 128940 131407 141451 135370 130992 130947 90858 91987 338439 295346 873057 870615 243178 240966 305639 307988 358264 348408 376233 378885 404183 405372 383116 428562 981078 1030476 631185 525108 329577 320896 374119 376232 399280 402540 411740 414489 474405 472449 849686 879481 39.15 70.3 1
08:56:37 2023-10-12 448617 446536 94662 95689 144820 149765 157969 156749 127461 126159 131700 134317 145890 147753 486971 518788 1434471 1416818 552668 569933 132918 117914 128803 131498 141417 135498 130959 131112 90575 91987 337901 297029 874637 868769 242971 241501 305854 306478 356685 350553 377063 378848 402338 405301 386034 428599 982743 1030184 640827 525581 328414 319406 376708 374217 397034 402259 413625 418490 474369 472378 847315 878148 39.15 70.3 1
08:56:38 2023-10-12 453642 445099 94703 95634 144841 149172 158004 156416 127596 125878 133876 134089 145548 147134 486282 527664 1442837 1419015 547371 567960 132918 117881 128816 131857 141451 135728 130926 131046 90608 91987 337901 296607 862957 864364 243521 241644 305209 309192 358804 349742 375823 378812 403615 407149 385149 423426 985421 1042257 632700 522586 328304 320789 375136 374108 399285 405957 413419 416761 471611 474361 843610 873650 39.15 70.3 1
08:56:39 2023-10-12 445865 445223 94860 95484 144884 151793 157794 156416 127596 126071 133867 134006 145722 147273 486282 525775 1433591 1409780 544344 567996 133339 117881 128940 131674 141636 135609 131029 131017 90608 91987 337901 295420 867369 863723 243864 240966 305159 307057 357761 349742 373945 381100 403259 408263 384842 425966 985570 1044051 637750 525853 329111 320410 375542 373585 400975 402575 412688 416906 471568 475256 842379 871104 39.15 70.3 1
08:56:40 2023-10-12 460568 447013 94598 95555 145068 149557 157783 156600 127596 126085 133876 134132 146062 147348 486282 523144 1429526 1409780 548039 567996 132935 117948 128727 131749 141455 135754 130959 131112 90608 91987 337224 297464 859090 866967 243166 241501 306897 306694 359779 351186 377424 378740 399765 408830 386434 425966 987572 1040668 640827 528061 326504 320896 376371 372503 399280 403129 416547 418158 472793 472485 833778 874336 39.15 70.3 1
08:56:42 2023-10-12 449739 444653 94663 95390 144956 152040 158114 156416 127773 126052 133902 133913 146060 147307 486971 527291 1429526 1406498 546631 567960 132727 118309 128301 132040 141130 135848 131019 131877 90641 91987 337901 297663 867600 866314 243521 240966 306070 309033 361010 349778 376355 378957 402056 410265 387138 423498 987572 1039628 632700 525853 326722 322884 374119 371910 399280 403677 416437 418230 471539 473600 832439 876354 39.15 70.3 1
08:56:43 2023-10-12 449567 441791 95021 95457 145491 148685 158668 155843 130036 125757 133936 133356 145682 147032 487662 527664 1424345 1400470 544196 567924 133139 117914 128761 131532 141662 135532 130959 131046 90575 91987 338977 296275 868521 868769 243864 240966 306070 308538 358840 347639 376889 381100 401209 407791 382543 426002 987527 1037317 629669 522671 327718 320932 372180 375965 400409 401662 414190 414380 470872 474922 838777 875584 39.15 70.3 1
08:56:44 2023-10-12 450832 443013 94800 95361 145123 151793 160747 156273 127596 126085 134089 134006 145719 147033 486971 519224 1429526 1409742 553564 567960 132981 117948 128514 132040 141114 136049 130336 131654 90575 91987 340932 297140 856571 869999 242047 241644 306070 306802 360745 349496 375104 377373 401174 409333 386864 427699 986969 1028651 635731 523882 326540 322478 374275 374003 396781 402821 413892 414525 472302 473728 838740 878771 39.15 70.3 1
08:56:45 2023-10-12 444209 444648 94763 95683 145518 151758 160817 156308 127596 125878 133995 133695 146162 147033 484798 523108 1429526 1409742 549435 567996 132918 118275 128514 131857 141220 135757 130435 131079 90575 91987 331306 297029 860921 871288 243178 241644 304995 309192 360466 348689 375104 378921 403615 409008 383116 427280 984173 1030512 631185 521328 327718 322395 373297 373919 398831 404090 414190 414452 472302 474398 841796 878148 39.15 70.3 1
08:56:46 2023-10-12 447236 445533 94858 95423 144956 152040 157783 156669 127596 125878 133867 134165 145925 147548 486282 519153 1429526 1414802 551885 567996 133352 117948 128940 131765 141451 135532 130992 131046 90943 92208 338977 297875 871070 869926 243034 241644 306070 309410 356507 350373 379572 378668 402020 405301 385455 428599 983321 1033432 632700 524735 328646 319406 378468 375198 397034 402259 411776 418230 474441 474062 846715 876280 39.15 70.3 1
08:56:47 2023-10-12 447200 445801 94667 95588 145084 149577 157343 156888 127420 126260 133782 134211 145346 147134 486971 519189 1436669 1423095 552987 567960 132918 117914 128727 131566 141451 135498 130402 131079 90608 91987 337901 295614 866191 867504 242513 241474 304887 308538 358840 351614 375668 377711 402056 407506 387231 427920 984173 1032509 642366 523621 328182 320967 377288 375965 396745 405691 414741 419305 474466 471940 842882 876058 39.15 70.3 1
08:56:48 2023-10-12 446781 446536 94703 95526 144956 151793 158004 156451 127814 126173 133925 134098 145925 147273 486282 526810 1442837 1423095 549714 567996 133039 117948 128940 131857 141443 135617 131029 131079 90608 91987 335280 297103 860318 863687 243007 245011 305209 308284 358840 349778 376355 378279 403295 407185 385113 423498 984173 1037832 634216 522879 328182 322656 375015 371910 397034 402926 413896 416906 472525 472449 843610 874927 39.15 70.3 1
08:56:49 2023-10-12 449592 443013 94704 95493 145123 152110 157783 156778 127508 126294 133782 134132 145416 147513 484946 523144 1429526 1411786 547107 568032 133319 117948 128940 131532 141584 135532 131025 131079 91016 91987 338439 296066 873186 864981 243178 240797 306969 308538 358264 351078 377849 378632 402708 406438 386506 427134 989073 1045457 631185 530245 328573 320635 376743 373621 399280 403110 413675 418972 470872 473850 839372 876206 39.15 70.3 1
08:56:50 2023-10-12 452149 445390 94796 95593 144709 149976 157783 156853 127596 126495 133902 134199 146265 147451 484457 526176 1432527 1409780 546998 570915 132793 118309 128514 131818 141220 135882 130271 131902 90575 93747 340932 299411 853710 864981 243521 240966 305356 306802 360722 351366 373981 378957 401138 409654 386306 428157 987608 1042220 631374 525480 324812 322431 375578 372503 399280 401697 414183 417531 472459 473850 833734 875655 39.15 70.3 1
08:56:51 2023-10-12 449457 444110 94728 95423 144675 151793 157538 156451 127596 125911 133680 133947 146060 147170 484457 519955 1418255 1398481 546648 568032 133306 117948 128727 131948 139799 135823 130959 132092 90943 92144 335367 297875 879777 871232 243792 240895 306667 308212 359634 349814 377401 381100 400856 411339 384842 428635 986873 1033552 635352 528850 328182 321906 375578 376205 399844 403394 412004 416942 475180 473886 834442 878148 39.15 70.3 1
08:56:52 2023-10-12 452114 444832 94792 95419 144786 149346 160635 156360 127596 126259 134030 134215 145749 147134 485211 518024 1425196 1409742 554744 568068 132952 118309 128548 132034 141451 135788 130680 131868 90608 93649 339831 297464 872272 872468 242423 241644 306969 306802 360756 349814 376233 378279 400821 409043 384842 428599 984781 1028983 632700 525706 328382 322144 377396 374039 396853 404246 416252 416761 475474 474288 837298 880021 39.15 70.3 1
08:56:53 2023-10-12 448499 443013 94763 95716 145640 149485 160895 156347 127950 126052 134276 133897 146228 147136 487662 523036 1429526 1408667 551918 567996 132997 118275 128782 132132 141520 135801 130967 131835 90575 91987 337901 297738 871113 871232 243139 242154 305209 308538 360720 349179 375069 377351 403579 409906 383655 427243 986969 1030621 631185 522066 327646 322359 373821 374110 399280 404431 415366 414452 472267 472414 839372 876903 39.15 70.3 1
08:56:54 2023-10-12 448182 445276 94922 95522 144888 152040 158004 156888 127596 126260 133867 134351 145890 147719 487662 519919 1429526 1417827 553490 567960 133851 117914 128940 131948 141864 135498 131025 131103 90983 91987 337901 297033 871339 868769 243142 241501 306357 309301 357439 350127 379303 378704 402797 405160 385819 429667 984509 1030147 631185 525108 328646 319630 376987 377688 396997 402821 412360 418749 477160 472271 848592 878771 39.15 70.3 1
08:56:55 2023-10-12 454926 445591 94607 95526 144553 150185 157783 156888 127508 126226 133832 134098 145890 147478 486282 519919 1436632 1423095 553379 571183 132918 117881 128906 131715 141550 135720 130992 131621 90608 92178 337901 297452 881455 866241 242971 242047 305854 308248 359381 351862 375932 378243 402940 407756 387503 427243 985570 1036362 640277 524092 328414 320896 377575 373585 397034 402856 415094 419378 474284 474398 843370 879481 39.15 70.3 1
08:56:56 2023-10-12 445163 445647 94825 95551 144880 152111 158004 156888 127596 126052 134182 134132 146162 147273 487662 525739 1436595 1412790 544344 571626 133725 118235 129127 130018 142091 135729 131029 131769 91009 91954 338977 296260 869714 866353 243864 241474 305639 309156 358516 350230 378227 381639 403543 406544 385420 429109 986969 1045638 639289 525853 329344 320860 375542 374146 401433 402856 412981 417531 471568 475256 843573 874618 39.15 70.3 1
08:56:57 2023-10-12 446872 445078 94728 95522 144918 152181 157783 156888 127596 126260 133925 134351 146026 147753 486971 523072 1432573 1412790 544611 567996 133553 117914 128940 131532 141554 135498 131116 131046 90608 91987 342121 295579 865988 864981 243521 240291 306631 308974 358264 351330 375632 381639 400785 408263 386614 429415 986748 1046866 631185 528850 329308 320268 376564 373741 399735 403534 413712 418749 471533 474886 841796 878854 39.15 70.3 1
08:56:58 2023-10-12 451319 446010 94699 95555 144820 149976 157979 156783 127596 126294 134088 134132 146062 147475 486971 526140 1432573 1409742 549005 567996 132952 118472 128816 131749 141451 135720 130959 131868 90575 92241 340932 297500 858601 864945 243521 241305 306969 306802 360720 351632 377424 378921 400821 409618 387195 425966 988737 1042146 640827 525664 326649 321906 376672 373026 399844 401662 414183 418785 473127 475405 834920 874890 39.15 70.3 1
08:56:59 2023-10-12 449620 441949 94833 95394 145188 148790 159125 156238 127986 126052 133969 133993 145683 147134 486971 526140 1424072 1398407 545504 567960 132918 117914 128816 131749 141451 135720 130959 131079 90983 92114 338574 298087 868468 871907 243684 241269 306429 309410 359743 348194 378496 381799 402159 408508 382776 427243 986837 1036179 637750 526815 328414 321285 373261 374217 401469 404815 414777 414416 477123 475292 836847 876169 39.15 70.3 1
08:57:00 2023-10-12 450512 445276 94792 95522 144956 152005 160747 156744 127596 126085 134054 134306 146162 147307 485175 519919 1418219 1401797 553564 567996 132918 118193 128727 131715 141451 136154 130959 131835 91016 92114 338977 297392 862006 873705 243142 240966 306969 306802 359923 349742 379498 378848 400785 408972 384842 429850 986969 1032431 629669 525627 327414 321906 375542 374217 396443 403462 416141 419422 475001 472271 836703 879285 39.15 70.3 1
08:57:01 2023-10-12 444481 444110 94856 95517 145389 149452 160895 156382 128120 126024 134054 133662 145982 146999 487316 522263 1430879 1412410 550421 572068 133218 118337 128803 130397 139799 135840 130992 131802 90946 92208 338439 296607 866009 871232 243062 241501 304254 309629 360466 349179 375668 378776 405109 409008 383081 427884 986269 1033432 631185 522066 328646 322395 375795 374181 399280 404090 414190 414452 472302 475852 842993 878148 39.15 70.3 1
08:57:02 2023-10-12 450913 444039 94800 95361 145326 151899 160747 156416 127773 126052 133867 134006 146162 147273 487662 519955 1429526 1409780 550250 568032 133536 117881 129244 131464 141816 135089 131633 130947 91175 91924 338977 295346 872688 871232 243612 241644 305567 308023 357725 349215 376233 378632 403292 406261 386590 428453 983292 1030001 631185 525853 330278 320457 376365 375569 399280 403513 412323 416833 477836 473814 846041 879396 39.15 70.3 1
08:57:03 2023-10-12 448504 446432 94760 95588 144884 152314 157783 157141 127596 126327 133704 134604 145925 148132 485139 519153 1433591 1419015 553490 568032 133319 118275 128906 131749 141648 135498 131058 131868 90608 92114 337901 296519 871454 869999 243142 241644 306070 309470 358804 351862 377063 378848 402940 406544 387215 429850 985570 1033552 640277 524735 328414 320375 377877 374181 397034 402891 414190 419414 474369 472414 846041 876206 39.15 70.3 1
08:57:04 2023-10-12 446895 444462 94735 95530 144956 149452 158004 156669 127596 126294 134054 134132 146162 147513 486971 525739 1442837 1414802 546557 570374 133415 117914 128940 131857 141542 135814 131029 131740 90976 92208 338977 296892 868701 865738 243792 242109 305066 309047 358660 350337 376355 378957 404467 407470 385384 427511 986969 1042574 632700 524092 328391 320825 375542 372467 400975 404055 413918 417531 471792 475256 844806 874890 39.15 70.3 1
08:57:05 2023-10-12 446908 445906 94727 95485 144956 152040 158004 156669 127596 126052 133960 134132 146026 147616 484798 527664 1433591 1412790 544344 567960 133771 117948 129154 131857 141648 135502 131025 131103 90983 91987 334835 295351 878840 865593 243864 240966 306070 307988 359080 350553 375140 381908 403579 407149 385455 427954 986969 1044900 633134 525664 329934 320646 377433 376232 401542 404815 412505 418049 473432 475818 844155 876354 39.15 70.3 1
08:57:06 2023-10-12 451692 445272 94703 95526 144922 152146 157826 156888 127596 126085 133867 134132 146060 147751 488092 522891 1435555 1414538 549359 567888 133440 118453 128982 131944 139635 135814 131380 131835 90909 92178 339808 300005 868558 864908 243521 241474 306969 308719 361010 351862 377424 378957 400540 410002 387195 426604 989007 1042574 632700 525669 326685 321644 376708 373026 399280 401628 413892 418785 473127 473850 833188 875548 39.15 70.3 1
08:57:07 2023-10-12 449849 445460 94735 95522 144782 149068 158114 156416 127909 125878 133995 133972 145582 147134 486282 527664 1429526 1407499 547019 568032 132885 118391 128514 132132 141220 135943 130926 131835 90983 91987 338977 297452 871777 866278 243864 241474 306070 309338 360794 350230 377240 378812 402231 410122 384970 423390 991183 1039409 631185 525853 327183 322920 375795 371910 400829 402856 414475 414452 472459 473493 833660 873650 39.15 70.3 1
08:57:08 2023-10-12 448504 442791 94896 95356 145583 149035 161042 156021 128086 125810 134123 133695 146162 146794 486282 526176 1424345 1399438 545892 567996 133022 117948 128727 131857 141537 135587 131029 131046 91016 92114 341577 297103 867045 868769 243454 240966 306285 306478 359887 348372 377424 381100 402374 408364 383081 426604 987572 1040889 629669 522671 328182 321609 372999 373585 400409 402282 414190 414416 471568 475256 839686 877615 39.15 70.3 1
08:57:09 2023-10-12 450884 444653 94760 95386 144956 152040 160635 156778 127596 126052 133995 134356 146127 147273 486971 516898 1425366 1411203 553343 568032 132981 118309 128665 132185 139806 135913 130893 132108 90884 92271 340932 298586 859148 870852 242621 242325 306070 308538 361010 349742 376004 377955 403116 410193 384266 427920 986969 1028651 640277 522879 327183 322657 374417 373883 396961 403490 413856 414489 472267 471018 838379 878771 39.15 70.3 1
08:57:10 2023-10-12 446273 444335 94792 95348 145393 149243 160817 156129 127998 125844 134123 133728 146162 146794 484910 523036 1429526 1409742 549824 567996 132952 118309 128816 131948 141451 135720 131025 131745 90983 92178 345883 297033 860524 871232 243521 241260 305209 307773 360466 348689 375668 378921 404788 409008 383116 427920 985570 1035239 623319 522279 328427 322252 373714 374110 399207 405957 415057 414308 476147 473814 842993 878148 39.15 70.3 1
08:57:11 2023-10-12 449818 445281 94864 95750 145325 149452 160782 156451 127773 126259 132209 134132 146162 147273 484457 519919 1429526 1409742 550250 567960 133570 117914 129368 131498 141717 135370 131757 130980 91175 91924 336048 295913 872163 870615 243178 240966 304922 307988 357977 349215 376233 378885 403579 406509 383152 428271 983476 1027167 631374 525853 329577 320635 374417 375042 399280 402259 412031 414525 474441 472485 844843 878771 39.15 70.3 1
08:57:12 2023-10-12 447200 444136 94723 95559 144777 149311 158004 156778 127596 126173 133995 134199 145785 147339 486282 521528 1438746 1423095 553379 567996 133553 118275 128906 131601 141451 135754 131058 131868 90891 91987 338977 297275 862620 866278 242891 242253 306270 309556 359743 351753 378496 378668 403400 410576 387632 427098 985570 1036548 639289 523621 328646 321620 377094 372728 397034 403490 414190 419159 470836 472047 842343 876243 39.15 70.3 1
08:57:13 2023-10-12 445829 446236 94755 95522 144952 151828 160782 156778 127773 126173 133902 134039 146162 147307 486282 525739 1442837 1417827 547408 567996 133415 118275 128940 132040 141739 135728 131058 131112 91016 92178 337901 296681 882203 864511 243350 241644 305209 309301 359381 350571 376355 378885 404183 407756 385420 423462 984173 1042574 640827 522879 328646 320932 375542 371910 400409 403490 413896 420169 471502 477018 846523 876354 39.15 70.3 1
08:57:14 2023-10-12 449766 446010 94768 95588 144718 149976 160635 157117 127596 126327 133902 134570 146265 148550 486971 525743 1432573 1413796 548621 573288 133771 118573 129127 132013 142008 135874 131025 131802 91201 92335 338977 298299 874288 866205 243864 240966 306039 306798 359346 351753 375896 381100 401138 407791 387294 427738 987572 1042220 640827 528825 327854 320967 377841 373919 400126 403110 412040 419414 471568 473850 838109 875548 39.15 70.3 1
08:57:15 2023-10-12 450606 444644 94820 95555 144956 152075 160782 156778 127773 126294 134030 134351 146365 147650 484798 526919 1433591 1411786 549005 568068 132818 118704 128514 132223 139542 136045 130158 132457 90608 93843 337901 299509 854915 866278 243864 241644 306969 308538 361010 351366 374016 381100 402976 411202 386362 428804 993134 1045220 632700 526974 327038 323723 375963 375819 400975 405386 414511 416870 473127 475292 833224 876978 39.15 70.3 1
08:57:16 2023-10-12 450274 441863 94957 95394 145592 149436 159112 156278 130216 125878 134158 133783 146056 146929 485139 527664 1426370 1400433 545892 572068 133352 118309 128940 132040 141486 135989 131025 131745 91016 93714 338977 296627 862904 868769 243864 241613 306537 308974 359923 348653 375069 381639 402088 408686 383116 427243 987535 1038820 631185 525700 328646 321870 373297 374253 398689 402259 415366 414452 473334 475997 837514 876243 39.15 70.3 1
08:57:17 2023-10-12 450413 444149 94792 95522 145284 152040 160817 156778 127773 126085 134123 134039 146162 147513 484798 520759 1429526 1409780 553379 568032 133002 118391 128727 132040 141537 136053 131029 131902 90891 93682 340932 298799 863684 872521 242891 242666 306933 308974 360902 349635 378496 378366 403116 410086 384842 427920 984708 1030626 632276 523474 327646 322884 374453 374181 396745 403984 413892 414525 472338 471715 839372 879748 39.15 70.3 1
08:57:18 2023-10-12 444836 444075 94828 95456 145454 151934 158416 156451 129994 125878 134123 133913 146162 147273 485175 523072 1429526 1409780 549787 567960 133650 118309 128975 131749 141520 135754 131025 131745 91016 91987 338439 296186 862311 870615 243521 241474 305589 308023 360466 349461 376233 378957 405431 410002 383188 428562 985570 1033432 631185 522473 328646 321942 374417 375042 399662 405957 413639 418825 474262 473707 845995 878623 39.15 70.3 1
08:57:19 2023-10-12 448145 443052 94728 95680 144951 152392 157673 157361 127420 126395 133832 135044 145925 148096 483740 519153 1436553 1423866 555303 572068 133683 118405 129051 132013 142109 135840 132122 131802 91009 92335 338977 297452 866417 868769 243003 242083 306969 309192 359670 351898 377329 378596 402833 407791 387813 429546 985570 1033552 630783 524364 328414 320932 377877 374253 397034 403231 414777 419451 474036 472414 843610 876941 39.15 70.3 1
08:57:20 2023-10-12 448234 444431 94800 95527 145087 149660 160782 156610 127596 126085 133995 134220 145853 147134 486282 522819 1442837 1424160 551738 567996 133352 118217 129154 132040 141683 135754 131058 131745 90891 91987 337901 296066 865163 866241 243178 245219 305639 309033 359923 351862 376889 378560 403932 408115 387258 425821 986196 1039304 635731 523474 328208 321727 375963 372467 397034 404090 414777 418158 472909 472307 842939 876243 39.15 70.3 1
08:57:21 2023-10-12 446590 443052 95051 95523 145292 152216 160817 157141 127773 126085 134030 134132 146162 147753 484798 525810 1442694 1415810 546631 567996 133649 118309 129278 131948 141739 135938 131091 131868 91175 93649 337901 296470 874288 864511 243864 241644 305639 307988 359381 350800 376355 381639 404788 407791 385491 423534 986122 1044051 640827 524364 329111 320967 375578 375965 398689 404090 413603 418121 470506 475292 846523 873650 39.15 70.3 1
08:57:22 2023-10-12 459915 446010 94768 95593 144713 150185 160488 157107 127596 126529 133902 134604 146265 148550 486282 523144 1432527 1413796 549396 568068 133352 118309 128940 131783 141648 135754 131748 132166 90976 92335 340932 299725 864938 866967 243792 241644 306644 308465 360034 351753 375632 378957 400856 408721 387231 429841 989007 1042220 642751 527668 327718 321763 377575 373621 399844 403677 413856 419451 470872 474553 836884 875584 39.15 70.3 1
08:57:23 2023-10-12 451015 442791 94759 95526 144986 152181 160852 156888 129960 126085 133808 134165 146162 147273 486282 526919 1431556 1408704 546998 571318 132727 118506 128390 132132 141165 136011 131199 132083 90608 92178 337901 297031 868094 866894 243864 241474 306501 308538 361010 350836 373981 378957 403295 411166 385491 425966 990482 1045677 642366 525853 327196 323579 377165 375699 400931 405386 414403 416761 473425 475113 834252 875749 39.15 70.3 1
08:57:24 2023-10-12 449771 443763 94759 95555 145393 152075 160782 156778 129870 126259 133902 134132 146162 147545 488590 522994 1422715 1403170 552987 567924 133218 118371 128803 130397 141840 135977 130992 131868 90641 92114 338977 298724 860432 872468 243521 240966 306969 308538 360576 350836 377969 378957 401174 409654 385455 430532 986873 1032701 639289 526851 328182 322395 377165 375341 397034 401628 413273 416942 475849 475888 834405 878771 39.15 70.3 1
08:57:25 2023-10-12 459658 444648 94759 95489 145373 151898 160887 156888 129994 126085 134123 134132 146365 147513 483776 521125 1429526 1409780 555303 568032 132997 118342 128761 132132 141332 136070 130926 131902 90608 93778 337901 296894 861370 869999 242626 245463 306537 308393 360794 349983 378422 378099 402833 410086 385005 427775 989776 1030110 640277 523621 327414 322920 374489 374217 396745 404749 414475 416906 473002 471751 842082 879481 39.15 70.3 1
08:57:26 2023-10-12 454706 443013 94832 95427 145427 152040 161112 156610 129994 125670 134123 133913 146162 147033 485211 524552 1429526 1409780 549860 568032 132952 118415 128940 131875 141486 135754 131058 131868 91049 93649 342121 296607 862595 871232 243521 241644 305209 307799 361010 349461 375968 378957 405752 409654 384578 428599 986269 1030257 632700 522473 328122 322431 374417 375078 399280 404691 414190 414525 473703 473850 844044 880736 39.15 70.3 1
08:57:27 2023-10-12 448504 444467 94671 95622 144783 149870 157783 157361 127596 126745 133832 135044 145925 148305 486282 519554 1434633 1421071 554744 572068 133352 118227 129161 132254 140190 136218 131534 131835 91108 92369 338977 297663 864938 869889 243377 242109 306933 308756 359959 351898 377401 378596 403543 407791 387849 429546 986969 1037832 630783 525209 328646 320967 377913 374217 397034 402926 413008 419524 473334 472449 843573 876243 39.15 70.3 1
08:57:28 2023-10-12 454737 444471 94832 95423 145079 149695 160817 156922 130036 126495 133936 134253 145752 147442 486282 526176 1443790 1425122 550957 568068 133352 118309 129188 131783 141717 135977 131058 131778 91049 93649 337901 296672 866417 864981 243178 240603 304922 307522 360178 351366 376889 378921 404788 408721 386306 428157 985570 1042257 626305 524143 329198 321799 375999 372919 399844 404868 414704 418012 473054 473850 844879 876206 39.15 70.3 1
08:57:29 2023-10-12 446241 445765 94727 95622 145134 152101 160670 156888 127658 126440 132218 134520 146090 147855 486861 522891 1434508 1415547 546631 572068 133889 118241 129368 131715 141915 135720 131715 131736 91142 92241 331306 296186 879123 866931 243792 240797 306595 307737 358264 351330 375668 382178 402302 408840 386578 428223 986969 1047117 634673 527223 329344 320860 376708 374146 400975 403677 412981 418749 472231 476296 841796 874890 39.15 70.3 1
08:57:30 2023-10-12 451052 448588 94663 95587 144820 149976 158114 157107 127596 126260 133969 134536 146265 147681 486282 523072 1432573 1413796 549005 567960 133319 118309 129120 132040 141886 135848 131058 131745 91079 92241 340932 297356 866527 866894 243612 241841 308669 308429 359201 351681 378227 378740 400326 407579 387015 427062 989073 1040632 631185 528788 328391 320611 378505 374110 400126 403394 415182 419268 471533 475742 836847 874890 39.15 70.3 1
08:57:31 2023-10-12 454783 444644 94767 95653 145321 152146 158225 156888 127596 126085 134054 134132 146127 147478 486282 526919 1432573 1409705 548225 568032 132818 118506 128693 132223 141417 136011 130549 132457 90542 93907 337224 299509 854168 864945 243382 241644 306393 306802 361010 351578 377424 381100 401102 410265 386614 425966 989007 1044051 632700 525853 326649 322849 376371 373061 400126 402633 417696 418790 472909 474600 834882 876362 39.15 70.3 1
08:57:32 2023-10-12 455892 445276 94884 95658 145454 151899 158270 156888 127773 126173 134089 134165 146162 147616 485175 526103 1424345 1400470 546908 573288 133553 118351 129106 132013 140324 135960 131571 132075 91042 92335 338977 297949 866932 869999 243864 240966 306969 309301 360286 348617 375632 381908 402338 408688 383081 428223 988889 1040889 629669 525700 328646 321870 373821 375583 401259 402224 414777 414452 473703 475961 838109 876206 39.15 70.3 1
08:57:33 2023-10-12 448809 445586 94792 95551 145254 149890 160860 156888 127596 126052 134089 134132 146162 147273 486971 518752 1419225 1402500 550287 572068 133285 118309 128940 131749 141451 135720 131058 131868 90983 92178 331306 296937 859983 871232 243864 241202 306969 308538 359923 350271 377401 381100 400888 408724 385205 430239 991072 1036326 629669 528850 328268 321692 375364 376291 400336 403677 415366 417531 475813 475742 837298 878771 39.15 70.3 1
08:57:34 2023-10-12 449776 445110 94824 95555 145381 149835 158632 156644 127814 126159 132301 133997 146228 147374 487552 522487 1432468 1409668 553343 567996 132897 118309 128879 132196 141631 135943 131116 132083 90608 92463 338977 297356 861481 870669 242971 240603 306070 308538 361010 349742 376197 378243 403579 410229 384842 427884 986969 1029711 635262 522879 327682 322920 374453 374217 396515 404090 414475 414525 472302 474026 839335 878771 39.15 70.3 1
08:57:35 2023-10-12 445122 441890 94892 95386 145390 149172 158819 156416 129856 125844 134123 134064 145853 147134 487316 522263 1429526 1409742 550571 567996 133742 118309 128940 131783 141717 135977 131058 131835 91079 92399 338977 297029 864677 873148 243756 241984 305015 310286 360286 349246 378496 378776 405359 408652 384230 428562 986122 1032518 640827 521660 328646 322395 374382 375198 399844 405009 414190 414489 473667 473850 844192 878771 39.15 70.3 1
08:57:36 2023-10-12 441998 446071 94890 95517 145393 152040 160782 156888 127862 126052 134089 134317 146162 147273 487316 519955 1429526 1413796 551030 567960 133889 117914 129403 131857 142307 135587 131881 131046 91208 91987 341577 295420 877150 870615 243521 241644 306501 307988 357725 349742 377099 378957 403543 406544 384230 428599 984173 1033432 631185 525853 330044 320375 377322 376183 399062 405599 412797 418012 475670 476416 847131 879873 39.15 70.3 1
08:57:37 2023-10-12 448182 445700 94792 95555 145222 149871 158225 157141 127950 126260 134089 134132 146269 147475 486282 525039 1445878 1427973 553306 567852 133252 118331 129196 132162 142172 136252 131748 131868 91142 92241 338977 297033 861436 866967 243142 242325 306070 310090 359923 351645 378227 378848 404183 409008 387619 426568 985570 1036142 635731 523621 328646 321906 376708 372764 397034 404090 414777 418749 473461 474398 843573 876206 39.15 70.3 1
08:57:38 2023-10-12 453001 445272 94852 95559 145239 152075 157904 156888 127773 126085 134089 134165 146162 147753 486971 525775 1442694 1416818 546594 567996 133356 118275 129154 132040 140128 135861 131091 132092 91175 92241 341577 295038 865276 864511 243864 242154 305639 307988 359598 351042 376669 380847 405107 408222 385890 423426 986010 1043941 632700 523845 329541 321799 376107 376232 401542 404691 413932 418603 473127 476332 847315 876169 39.15 70.3 1
08:57:39 2023-10-12 452681 446556 94888 94103 145043 152715 157729 157291 127562 126576 131884 134435 146025 148061 486971 523108 1433591 1412447 550571 567996 133612 118275 129301 132040 140304 135934 131058 131868 91016 92241 337901 296268 865801 866205 243693 241474 306969 308974 359634 351862 376197 380832 401138 407791 387813 427280 987572 1042367 632890 528451 328646 320646 377841 374181 399844 403677 412620 419451 473912 474517 838109 876169 39.15 70.3 1
08:57:40 2023-10-12 450758 448403 94764 95555 145254 152287 160635 156888 127596 126294 134089 134351 146162 147753 486282 526176 1433591 1411786 549005 571245 132935 118704 128548 132035 139719 136441 130959 132631 90976 92496 338439 299002 853337 867559 243756 242154 306897 308502 361010 351825 375069 381100 402374 409980 387596 426869 990446 1044126 632700 525853 326685 322920 376407 373026 400546 402856 414547 418158 470836 475256 833734 875934 39.15 70.3 1
08:57:41 2023-10-12 449139 444639 94924 95488 145626 152005 158527 156382 130084 125637 134346 133662 146568 146317 484834 528410 1429526 1403498 546668 567996 133553 118275 129188 131875 141584 135754 131058 131868 91049 93778 337901 297452 880766 868154 243864 241644 306825 309410 361010 349179 377156 381100 402976 409298 383152 425966 989007 1037648 639289 528098 328427 322633 376365 374039 401542 405386 415329 416457 474058 475818 836108 876169 39.15 70.3 1
08:57:42 2023-10-12 451421 444363 94864 95617 145900 149520 160895 156888 127862 126294 133902 134406 146053 147751 487861 520778 1423169 1408502 552558 571137 133528 118453 129016 131841 141584 135754 131025 131902 91227 92369 338977 297392 862567 872468 243612 241537 306644 308538 361010 350836 378271 378921 401209 409941 385455 431179 987572 1033432 631185 526851 328414 322395 375842 375869 397034 402633 413273 417862 476519 472449 834442 880021 39.15 70.3 1
08:57:43 2023-10-12 450512 444653 94759 95555 145427 152075 160817 156669 129960 126173 134123 134132 146162 147513 484798 519991 1429526 1409742 554633 568068 133010 118467 128940 132040 141636 136109 131029 132299 91016 93876 337901 297104 856824 869999 242423 243008 306825 309981 360830 350620 378496 378099 402833 410086 386169 428041 989036 1027458 638762 523621 327950 322920 377433 374899 396997 404090 414475 416942 476484 472271 839372 880021 39.15 70.3 1
08:57:44 2023-10-12 444390 446641 94929 95660 145519 150910 158522 156749 127950 126294 134276 134165 146472 147372 484798 520615 1429526 1413796 551848 572125 134717 117914 129832 131624 142048 135566 131881 131802 91208 91987 341577 293815 874108 871232 243521 245164 306501 308023 358264 350517 377401 378957 403028 405372 385149 429850 984173 1030184 631185 525853 330278 320635 376407 376434 399280 403455 412981 418194 475849 473850 847953 880021 39.15 70.3 1
08:57:45 2023-10-12 449187 443723 94695 95788 144880 152534 157783 157691 127863 126745 133867 135010 146060 148271 486282 519189 1436397 1423095 555138 572068 133641 118467 129161 129145 141802 136286 131923 132199 91042 92399 337497 297663 875001 869433 242935 241644 306070 307057 360466 351825 377365 378848 403579 407827 387813 429399 985570 1035816 630783 524364 328646 321809 378446 375042 397034 402926 414777 420378 476785 473149 844192 878148 39.15 70.3 1
08:57:46 2023-10-12 447309 446163 94958 95555 145222 149800 158190 157107 127773 126294 134030 134525 145819 147442 486282 526176 1442837 1423828 551347 568032 133365 118309 129154 132040 141520 136189 131116 131868 91175 93681 338977 297029 862449 866205 243521 245392 306070 309301 359923 351366 376669 378848 404788 408399 386614 428767 986048 1041985 634216 523474 328245 322216 376564 375168 399207 404550 414667 418121 473127 473850 844843 878228 39.15 70.3 1
08:57:47 2023-10-12 445565 444066 94796 95555 145292 152322 158632 157152 127903 126858 132253 134469 146262 147890 487625 522964 1435390 1414538 547445 567960 133754 118342 129244 131817 138438 136454 131757 131868 91112 93649 331306 297029 869914 866278 243864 240797 306969 307522 358804 351614 376233 382178 402020 407185 387195 427920 986873 1047930 623319 528041 329577 320635 377288 374217 400409 403677 413896 419451 472302 477482 841796 876206 39.15 70.3 1
08:57:48 2023-10-12 450602 443048 94731 95588 145373 150942 160747 157141 127596 126294 133902 134384 146162 147788 486971 523180 1432573 1411786 548782 568068 133319 118342 129154 131909 141717 135977 131624 131868 91016 93778 340932 300219 872222 866931 243166 241877 306933 308502 360069 351753 378227 378452 400960 408830 387740 427280 989044 1041448 632700 528850 327682 321870 377877 374217 399844 404550 414475 419451 471568 475292 834442 876242 39.15 70.3 1
08:57:49 2023-10-12 456215 441755 95144 95651 145583 149241 161189 156669 130216 126085 134158 134317 146156 147134 485139 526176 1426370 1403170 546648 567996 133754 118309 129278 132132 141868 136011 131124 131902 91079 93747 341577 296937 868129 871232 243864 240966 306969 308865 360466 350271 377969 382178 402338 409043 385149 430532 989628 1036548 632700 527259 328646 322359 376407 376219 400692 401662 413237 418158 476519 475961 836884 878771 39.15 70.3 1
08:57:50 2023-10-12 451692 444394 94792 95555 145381 150080 161042 157141 130036 126294 134346 134236 145819 147339 486282 517624 1424345 1412447 554916 571847 133285 118603 129230 132173 142008 136286 131658 132415 91042 92496 338977 297464 859549 873086 243178 242078 306969 308538 361010 350872 377401 378885 403850 410300 386034 430495 989007 1032701 632700 525581 328414 322884 376142 375042 397034 402294 414281 417862 474369 472449 835662 880646 39.15 70.3 1
08:57:51 2023-10-12 449141 443412 94892 95555 145659 152216 161077 156888 130084 126085 134346 134165 146467 147273 485175 523108 1432573 1409780 552056 568032 133440 118540 129003 132132 141644 136109 131091 132299 91112 93778 338977 296268 860627 871232 243864 240637 305209 307522 360745 349778 376233 378632 404536 409980 385133 428453 986933 1030330 631185 521920 328537 322383 374275 375306 400126 405328 413273 416870 475445 472200 841796 878148 39.15 70.3 1
08:57:52 2023-10-12 448504 445385 94856 94003 145285 150396 158376 157256 127828 126731 131884 134815 146570 149174 487625 521515 1434609 1421071 553527 568032 134011 118506 129120 131875 141717 135977 131058 132166 91075 93714 341577 296483 870367 868769 243521 241644 306595 307522 358840 351898 377401 378921 403579 407187 387813 430495 986269 1035372 632700 525108 328646 320896 378712 375341 397034 403490 412620 420712 475108 473482 846078 878771 39.15 70.3 1
08:57:53 2023-10-12 448234 444462 94799 95493 145427 152110 160817 156888 129960 126294 134123 134165 146365 147650 486282 523180 1442837 1425172 552521 568068 133700 118540 129278 132040 141717 135977 131380 132166 91197 92463 338977 297663 865276 866967 243449 242325 306501 310067 360286 351717 377424 378885 404503 409008 387777 429109 986969 1038820 630783 523621 328646 321763 377433 373026 399280 404125 414777 418158 470140 472164 842976 876206 39.15 70.3 1
08:57:54 2023-10-12 454926 443981 94832 95659 145284 152357 158632 157326 127950 126294 134089 134604 146162 147994 487662 522747 1433591 1413796 545454 571282 133905 118467 129403 132040 142109 136092 131848 131868 91175 92241 337901 295435 882643 866241 243864 240966 306969 307799 358840 351862 376233 382178 402056 407756 387619 428562 986873 1048307 640827 528041 329577 320932 377877 374217 400409 401662 414190 419487 473334 475997 841796 876280 39.15 70.3 1
08:57:55 2023-10-12 451471 443048 94849 95622 145432 152357 160817 157361 127596 126327 134030 134570 146162 147889 487133 525886 1436553 1413721 548931 571137 133654 118569 129230 132230 140155 136294 131025 132299 91049 93909 345883 300219 871438 864945 243864 241644 306969 306802 360938 351898 375632 381100 401174 410300 387813 427280 991072 1042653 632700 525853 327451 322431 377274 375965 400409 402891 414547 419414 470872 475292 835662 875584 39.15 70.3 1
08:57:56 2023-10-12 448504 442795 94856 95588 145655 149870 161147 156500 130208 125878 134193 134132 147482 147136 484457 525775 1429526 1406498 547057 572068 133386 118540 129188 131818 141717 135977 131091 131902 91112 93747 337901 296519 864948 868769 243864 241988 306969 310286 360830 349983 378422 382573 404996 411348 385005 427098 992593 1040558 631185 526583 328646 323866 374417 374181 402395 403490 412972 414489 471935 476740 837261 878148 39.15 70.4 1
08:57:57 2023-10-12 451971 444209 94856 95780 145592 150044 158668 157256 128128 126192 134531 134498 146414 147545 484457 518388 1425196 1413796 554865 571282 133352 118622 129161 132230 141584 136045 131091 132174 91016 93778 340861 297428 864835 872468 243178 241644 306969 306514 361010 350836 377969 378885 401209 410265 386034 430568 986175 1032701 632700 522707 327950 322693 375578 374253 396709 402259 414475 418158 475108 472485 835699 879342 39.15 70.3 1
08:57:58 2023-10-12 449771 444644 94828 95555 145664 152110 160887 156922 129994 126085 134158 134165 146467 147513 484457 523072 1429526 1411786 553379 568032 133587 118540 129127 128794 139908 136535 131571 132232 91042 92369 338977 298586 872073 871122 243413 242666 306537 308974 361010 350306 376268 378560 404360 409908 384878 428526 984745 1028838 631185 522879 328182 323411 374489 375042 397034 404726 414511 417263 473703 472449 841198 880021 39.15 70.3 1
08:57:59 2023-10-12 445574 447278 94823 95559 145729 149976 160817 157107 127998 126226 134346 134604 146468 148550 485175 519590 1433591 1414914 553564 568068 133821 118309 129403 132040 141752 135895 131091 131868 91112 93714 337901 296627 876117 868769 243440 241644 305854 307522 358552 351366 377437 378957 403579 407149 386650 430227 984173 1033103 632700 525108 329577 319961 377877 376506 399280 404749 413896 419487 476555 473814 848629 878771 39.15 70.3 1
08:58:00 2023-10-12 454926 445281 94800 95559 144990 152392 157783 157361 129780 126508 132253 134554 146362 147889 487280 521332 1438635 1426062 553306 571137 133654 118631 129188 132132 141752 135977 132105 132245 91175 93811 338977 295363 866756 866967 243034 240603 306537 307799 360502 351898 376268 378921 404467 409618 389920 428562 985570 1038820 640277 523621 328646 322395 378446 373656 397034 404125 412040 419487 471568 472485 842343 876280 39.15 70.3 1
08:58:01 2023-10-12 447309 444471 94808 95593 145180 149835 161077 156922 130036 126119 134123 134257 145853 147545 483776 525001 1443753 1422083 547371 568032 133386 118342 129313 131818 138100 136011 131757 131902 91208 93714 338977 296607 863121 865665 243684 242289 305818 310286 360322 350939 377119 378848 405215 408257 385312 425821 986122 1042574 634216 523621 329431 322314 376407 375695 398654 404726 414483 418676 471539 475997 845880 875584 39.15 70.3 1
08:58:02 2023-10-12 448466 445283 94832 95847 145252 150080 158446 157361 127740 126327 133995 134697 146162 148061 487243 523108 1433318 1413796 546961 568032 133574 117982 129368 131818 141752 135882 131666 131868 91175 93714 338574 296066 865336 866278 243521 240966 306969 307522 358840 351862 375968 381908 401174 407470 387231 427957 986873 1045675 632700 528078 329111 321095 377913 374288 400409 401628 414190 419487 475737 475292 841198 876280 39.15 70.3 1
08:58:03 2023-10-12 451692 446990 94759 95618 144990 152357 158119 157251 127596 126327 134123 134593 146162 147788 484457 526176 1432491 1414231 548392 572068 133152 118699 128590 132265 139604 136757 130959 132597 91009 92463 334835 299577 853222 868732 243864 241644 306285 309047 361010 351825 377166 381100 403543 411169 386943 426905 991923 1042349 632700 525853 327414 323866 376407 373585 400990 403455 414547 418121 470836 475961 834326 876169 39.15 70.3 1
08:58:04 2023-10-12 451536 443688 94864 95587 145660 150290 160895 156778 127950 126555 134311 134132 146365 147753 487662 519955 1421949 1400433 547034 568032 133319 118275 129154 132126 141886 136011 131124 132299 91175 93907 337901 298299 861665 871232 243864 240966 306969 309410 360974 350800 378235 382178 402338 409618 385491 430495 989744 1035372 632700 528041 328646 322359 376120 376506 400975 402259 413237 418158 476519 477110 834442 880021 39.15 70.3 1
08:58:05 2023-10-12 451471 444403 94864 95625 145794 149895 158538 157117 128203 126192 134625 134511 146446 147854 488280 520778 1424234 1413796 556097 571318 133352 118671 129127 132591 141845 136389 131537 132208 91142 93778 340932 297428 857911 871232 242764 241644 306969 308538 361010 350800 377933 378294 402338 410265 386034 430495 986800 1028656 632700 525853 328414 322741 376107 375042 396997 402575 414475 418121 475073 473446 834442 881994 39.15 70.3 1
08:58:06 2023-10-12 449139 444653 94884 95658 145761 152040 161042 156825 130084 126294 134311 134132 146568 147307 484762 526116 1429526 1409742 553306 567996 133390 119050 129120 132223 141726 136401 131091 132332 91016 92550 335367 298794 862933 872431 243792 243008 306501 309410 360902 350091 379572 378704 405359 411455 385420 428562 988934 1027239 632700 522806 327854 323866 375243 375163 399280 404974 414183 416870 474369 474361 841198 878771 39.15 70.3 1
08:58:07 2023-10-12 446702 447013 94929 95725 146307 150748 158446 157141 127991 126226 134276 134536 146574 148654 485175 522254 1435629 1416925 553097 573288 133788 118309 129368 132001 142048 135977 131724 132083 91175 93778 338977 296901 873103 869999 243864 242329 306717 307737 358516 351862 378501 381100 403256 407114 387467 430495 986269 1035409 642366 525581 329577 320410 378410 376470 399280 403772 414800 420676 476519 473814 848555 878771 39.15 70.3 1
08:58:08 2023-10-12 448182 445729 94791 95687 145380 152420 160782 157361 130050 126294 134311 134165 146467 147719 487316 522379 1445878 1428993 553306 567888 133675 118569 129592 132288 142043 136295 131781 132457 91142 92241 338977 297029 860877 868816 243377 242325 306501 307737 360720 351645 379266 378848 403579 409008 387849 427884 986969 1036548 630783 523992 328646 321549 377877 373585 397034 404090 415072 420081 473577 473814 842939 876169 39.15 70.3 1
08:58:09 2023-10-12 446433 445901 94896 95659 145424 152464 158381 157361 130140 126294 134311 134570 146467 148029 487662 528410 1434560 1415810 545892 568032 134209 118506 129403 132132 142105 136041 131881 131902 91208 92241 337901 296681 880038 866241 245244 240966 306559 308059 359634 351862 376233 380773 404467 407472 387159 428599 987572 1048671 634673 528005 330044 321870 377274 375306 400406 402856 414190 419414 473667 477748 843592 876206 39.15 70.3 1
08:58:10 2023-10-12 452681 445501 94952 94200 145291 152857 158225 157291 127916 126751 132288 134841 146329 148096 486282 523144 1434609 1413796 550571 571245 133754 118588 129368 132132 142451 136325 131848 132299 91175 93811 338439 297464 862389 865593 243864 242154 308488 308538 361010 351898 376268 381639 401138 409618 387849 428562 990482 1042617 631185 528415 328414 322622 377518 374181 400692 402259 414547 420378 472267 474898 836847 876243 39.15 70.3 1
08:58:11 2023-10-12 458157 444653 94896 95721 145761 152429 161077 157141 130174 126294 134346 134132 146568 148014 486971 527664 1433591 1409705 548615 572565 133260 118704 129188 132069 140190 136665 132145 132564 91386 92496 338977 297875 868984 869433 243468 241984 306933 310067 362797 350764 375069 381908 403579 411205 385276 427207 991923 1041444 629101 527349 328646 323866 374417 373621 401259 405563 414475 416870 471202 476668 834326 876206 39.15 70.3 1
08:58:12 2023-10-12 450733 444172 94832 95721 145647 149699 161084 157107 127773 126260 134217 134609 146087 147545 484834 518388 1420306 1408704 552742 571282 133352 118588 129154 132035 141850 136011 131633 132208 91175 93811 337901 297356 864262 871232 243693 241474 306969 308974 361010 351330 378574 381100 402020 409618 386306 431790 989007 1034896 639289 527223 328414 322884 376708 376506 399280 402540 414475 418785 477227 474517 836554 880646 39.15 70.3 1
08:58:13 2023-10-12 451052 444106 94993 95588 145625 152322 161077 157107 129994 126294 134311 134554 146702 147854 487441 522994 1432468 1412522 554842 571441 133532 118733 129072 132407 141739 136409 131058 132299 91079 92590 340527 297104 855694 869999 242800 243008 306933 306514 361010 351330 376268 378848 403579 411491 385455 428562 987608 1030439 640277 524092 328182 323866 376107 375042 397034 404726 414317 417495 474405 472414 839372 880021 39.15 70.3 1
08:58:14 2023-10-12 444530 446010 94920 93970 146277 149976 158557 157251 130126 126294 134311 134570 146672 148550 487662 519518 1433591 1416818 553490 568032 134225 118309 129923 132040 142216 135924 131881 131778 91175 93811 337901 295127 871148 870669 243864 241644 306969 307988 358804 351330 378235 381100 403615 407149 386650 431179 985570 1035409 629669 525853 330044 320635 377841 376506 399945 403772 413896 419451 476184 474230 850828 879488 39.15 70.3 1
08:58:15 2023-10-12 448759 445906 94796 95918 145051 152892 157874 157766 127916 126751 134054 134756 146467 148201 487316 522254 1441767 1425122 554707 568032 133784 118569 129368 132132 141915 135998 131848 132457 91175 93907 341577 297452 870431 868769 243521 240568 306703 307988 361010 351898 376798 378885 403579 411227 387921 429205 986969 1038050 640277 524364 329577 322622 378979 374217 399280 404090 412620 420712 471900 473482 844192 878771 39.15 70.3 1
08:58:16 2023-10-12 448182 445456 94827 95584 145390 149729 161042 157107 130036 126434 134123 134422 146022 147545 486282 528556 1444812 1422083 547408 567996 133805 118467 129161 130853 140190 136290 131781 132232 91360 92496 338977 297668 865425 866353 243756 242325 306070 308023 360720 350512 377424 381100 406002 409008 386614 426002 988230 1042574 632700 523621 328892 322622 376421 373061 400975 405292 415366 418785 473796 476344 846115 876206 39.15 70.3 1
08:58:17 2023-10-12 450684 445719 94824 95816 145423 152499 160817 157581 128026 126805 134158 134790 146162 148236 486282 523108 1434560 1413796 549435 571282 133570 118738 129368 132035 141949 135977 131757 132208 91175 93941 338439 297428 868561 864981 243864 241814 308706 309010 360466 351898 376268 381100 401174 409043 387524 428562 990482 1042617 632700 528825 328646 322359 378446 374217 400409 402259 414511 420378 472302 475292 836291 876243 39.15 70.3 1
08:58:18 2023-10-12 451692 443763 94856 95584 145756 152357 161112 157186 128237 126474 132438 134774 146534 147752 486898 527591 1435555 1412522 548894 572125 132885 118704 128940 132253 139799 136665 131794 132299 91175 93778 338977 297875 866164 869999 243864 241984 306285 307773 363053 351862 375668 381639 403579 412069 386034 427243 990482 1042183 640827 522671 328414 324323 374453 373621 399213 403772 414547 417531 471900 476704 834734 876243 39.15 70.3 1
08:58:19 2023-10-12 458618 444390 94823 95716 145390 149800 161077 157141 130216 126327 134252 134641 146090 147575 484457 518788 1423334 1409742 553564 572125 133561 118671 129244 132035 141816 136011 131633 132299 91175 93811 337901 297428 862680 873705 243693 241644 306969 309192 360745 351614 378574 378957 402374 410300 386614 432242 989044 1033432 639289 525700 328182 322920 376407 375869 397034 405314 417733 418531 476232 473707 837298 881198 39.15 70.3 1
08:58:20 2023-10-12 450303 445901 94923 94099 145763 149904 161302 157141 130174 126294 134380 135135 146500 147719 487662 523072 1429526 1414463 555779 572565 133457 118704 129368 132223 141721 136525 131666 132332 91175 93876 341577 297104 860856 871907 243864 240637 306501 310760 361010 350836 377063 378921 406038 411491 385455 429509 987572 1030512 632700 522879 328646 323866 375542 375306 401164 405292 414511 416906 474369 475742 841796 878771 39.15 70.3 1
08:58:21 2023-10-12 441408 443013 94993 95547 145900 152110 159112 156888 130208 126294 134346 134351 146568 147753 485895 521896 1432573 1416558 552855 572068 134078 118569 129299 132081 142345 136192 132211 132108 91456 92335 338977 295346 871952 871232 243864 242289 306703 309426 359345 350553 377401 381100 405858 410344 385149 430532 986269 1034896 632700 525853 330512 321906 376142 376506 400126 403772 413896 418158 476555 475256 847315 880021 39.15 70.3 1
08:58:22 2023-10-12 454604 443013 94831 95756 145622 152357 160852 157251 129904 126173 134311 134477 146365 147769 486971 523144 1442837 1426137 552913 568032 133570 118506 129368 132040 141821 135998 131848 132274 91208 93811 337901 295869 870544 866241 243178 240603 306501 310067 361010 351898 375104 378921 404788 409043 387813 426905 986269 1039592 631127 522879 329344 322395 376708 373061 399280 405921 412620 419118 470872 473850 843610 876243 39.15 70.3 1
08:58:23 2023-10-12 446362 444435 94948 94171 145786 150043 159112 157147 127950 126192 134531 134545 146054 147854 487625 529121 1444888 1415810 547445 568032 134023 118588 129403 132184 141949 136011 131881 131935 91393 93778 338977 296186 878165 864511 243864 241984 306070 311166 360430 351862 375069 382719 405431 408364 386362 426905 986837 1045638 639289 525480 330044 322395 376743 375341 399880 404691 414190 418785 471935 477411 846078 875584 39.15 70.3 1
08:58:24 2023-10-12 450868 444765 94831 95758 145389 152534 160817 157361 127773 126361 134158 134823 146365 148132 486971 523180 1433591 1413796 549824 572068 133536 118738 129278 132069 141717 136423 131848 132514 91175 93909 345883 299183 858741 864334 243864 242253 306969 308211 361010 351898 375968 381100 402338 411491 387849 427884 991923 1046781 632700 526175 327682 322633 377554 376232 401469 405671 416625 419305 474466 475818 836703 876021 39.15 70.3 1
08:58:25 2023-10-12 457326 444648 94859 95588 145765 152287 159112 157152 130140 126052 134380 134132 149007 147273 487662 525370 1433591 1406498 547445 570879 133897 118622 129368 132001 141717 135977 131666 132299 91175 93811 341577 296483 861213 866314 243864 241644 306969 307522 362785 350836 375069 381908 403615 411780 385113 427652 992663 1040668 632700 522707 329111 323866 374417 373919 399809 403490 413856 416870 471900 477411 833188 876243 39.15 70.3 1
08:58:26 2023-10-12 449043 444662 94864 95982 145563 152322 160964 157361 130084 126294 134346 134570 146467 147753 487515 522783 1427227 1403170 551775 571173 133687 118569 129265 132380 142043 136320 131848 132299 91208 93876 338977 297392 866078 871907 243864 241474 306969 307522 360758 351862 378574 382178 402374 410265 386614 431827 990482 1036142 636110 528041 328646 322884 376708 377639 400866 402891 414183 418822 477599 475256 834479 880373 39.15 70.3 1
08:58:27 2023-10-12 446871 444431 94863 95559 145587 149311 158703 156888 130036 126085 134380 134232 146259 147134 485175 522299 1429526 1411786 551848 571282 133352 118622 129278 131857 141717 136328 131091 132208 91112 93811 341577 297029 859483 870615 243693 245427 305209 307773 361010 350271 376268 381100 405752 410265 385185 429242 984708 1027702 632700 522843 328646 323411 376328 375341 400975 405363 413273 416942 474739 474528 841574 880736 39.15 70.3 1
08:58:28 2023-10-12 445639 446505 94923 95719 145759 149870 158890 157037 128128 126192 134581 134435 146225 148014 486971 521090 1429526 1413796 551885 568032 133922 118342 129437 132013 142049 136062 131914 131868 91493 92241 336048 295420 875825 871232 243612 241814 306969 308958 359381 350271 377933 381100 404824 407756 385455 430532 985570 1034896 632132 525853 330512 320932 376142 376542 400126 405885 413603 418158 476555 474922 847352 878771 39.15 70.3 1
08:58:29 2023-10-12 448186 446382 94929 95725 146753 150185 161112 157326 130216 126327 134158 134578 146672 147562 486971 526176 1443753 1428250 552484 568068 133603 118738 129437 131978 141949 136011 131757 132117 91208 93714 338977 296031 864314 864981 243521 240637 306501 307988 361010 351898 375104 378921 405395 409618 387777 426942 984745 1038936 634216 523772 329468 322478 376564 373478 400126 405151 415329 418936 473723 474374 845846 876243 39.15 70.3 1
08:58:30 2023-10-12 445865 445765 95025 95884 145625 152420 160964 156898 130208 126361 134522 134604 146359 147753 485175 525775 1442837 1415810 547445 571220 133788 118506 129403 132040 141997 136011 132105 132299 91208 93649 337901 296186 877826 863899 243864 242217 306070 310250 360212 351862 375104 380204 405431 408721 386650 427280 987572 1047190 642366 522405 330044 321870 376743 375341 400442 404691 414800 419451 472267 477411 846078 876206 39.15 70.3 1
08:58:31 2023-10-12 448445 445090 94864 95655 145188 150045 161077 157361 130036 126805 132253 134862 146087 148370 487625 522927 1437671 1417753 548225 571100 134124 118588 129556 131852 141949 135977 131914 132381 91208 92305 338977 295614 867328 864981 243828 240966 306897 307773 359658 351898 376268 382178 402374 407791 387849 428599 987572 1048708 632700 528451 329577 320575 377877 374253 400409 401943 414777 419487 474284 476740 841796 876280 39.15 70.3 1
08:58:32 2023-10-12 449445 444648 94892 95654 145626 152357 158562 157141 130208 126294 134380 134477 146944 147307 484457 525370 1432573 1405667 548225 572602 133591 118704 129278 132132 141850 136011 131124 132208 91175 93778 338439 296627 874726 868154 243864 241644 306703 307557 361010 350836 375104 381908 403615 410153 385455 427280 992663 1042574 631185 522671 328646 324130 375279 373919 398654 402891 414511 420169 474320 476416 834141 875400 39.15 70.3 1
08:58:33 2023-10-12 455892 446277 94960 95889 145759 149870 159001 157002 127950 126440 134158 134477 146568 147788 487662 526919 1425122 1400470 545381 573695 133696 118622 129403 128749 141949 136045 131790 132299 91208 93778 337901 296483 860430 868769 243864 241644 306969 307522 361010 349742 377099 380506 403615 409618 384266 429582 990519 1041444 637750 526851 328646 322884 376365 376506 399845 402891 413273 416906 475849 476380 838777 878771 39.15 70.3 1
08:58:34 2023-10-12 458613 444648 94831 95559 145702 152251 161112 157361 129994 126327 134193 134477 146467 147788 486971 519554 1420306 1401645 553306 571871 133620 118864 129161 132173 142043 136320 131781 132265 91075 92432 338977 298724 861611 872468 243454 241644 306969 309593 360758 351330 378538 381639 402374 409941 386470 431215 990482 1035049 632700 528005 328646 322395 376708 377337 400126 402598 413892 418194 477635 474588 835662 879481 39.15 70.3 1
08:58:35 2023-10-12 448077 444106 95175 95593 145896 149870 161147 157032 130241 126085 132659 134165 148869 147307 487316 522667 1429526 1412790 552142 568068 133469 118506 129188 132223 138038 136426 131124 132332 91208 93844 341577 296268 862467 871232 243864 240637 305639 309301 361010 350836 376834 378957 405752 410336 385420 429242 986822 1033432 642366 522879 328646 323866 375279 376206 400409 405363 413892 416906 474774 475256 842720 879396 39.15 70.3 1
08:58:36 2023-10-12 441660 445272 94920 95584 145900 150185 159001 157152 128237 126125 134393 134469 146534 148009 488354 521349 1433480 1416818 551885 572334 133821 118309 129590 132013 142182 135977 131914 132087 91463 93714 336982 295922 871666 871232 243693 241984 306537 308958 358876 350306 377969 381100 405716 407827 385455 430532 985570 1032823 632132 525853 330512 321870 375578 376506 399844 403525 413603 417531 476184 474922 846115 880021 39.15 70.3 1
08:58:37 2023-10-12 448234 444870 94929 94034 145462 152392 158597 157251 129994 126327 134380 134604 146467 147788 486282 522299 1439667 1426222 555027 571318 133788 118738 129403 132223 141816 136407 132014 132299 91208 93811 337901 295363 867960 866967 243178 240637 306753 309739 360756 351898 375968 378921 404860 409654 387885 427920 984708 1039628 640277 523992 329111 322884 377877 376232 399177 405957 415256 419935 474466 475296 846597 877963 39.15 70.3 1
08:58:38 2023-10-12 448182 444281 95016 95750 145592 149800 158890 157251 130216 126542 134531 134844 146293 147545 484493 525775 1445878 1416962 548187 571318 134120 118622 129437 132223 141919 136028 131881 132117 91208 93778 338977 296381 866177 863760 243864 245356 306667 308059 360756 351366 374805 381639 406038 409071 386686 426942 989007 1044936 634216 524364 330044 322431 376743 373919 399845 405328 414777 418822 470872 476740 846115 876206 39.15 70.3 1
08:58:39 2023-10-12 453001 444075 94963 95725 145664 152286 160852 157361 129994 126643 134193 134637 148732 148029 484457 526031 1437365 1418581 546945 571137 134217 118487 129334 128795 142505 136281 132120 132232 91264 92241 338977 294605 878137 866278 245244 240966 306969 308059 359670 351898 379572 383260 404503 407827 387231 428562 987608 1048744 634673 527296 330278 320932 377023 375341 400442 402575 414190 419487 473738 477460 841151 876243 39.15 70.3 1
08:58:40 2023-10-12 451435 446520 94856 95754 145857 152357 161337 157152 130174 126327 134346 134536 146910 147788 487316 527037 1433591 1409705 549005 572565 133193 118976 128940 132345 141648 136612 131058 132548 91208 93876 337901 298087 870365 867504 243864 241814 306969 307763 363053 351862 375104 381908 404503 412069 387202 427243 993330 1044442 640827 522671 327087 324323 375806 373883 401542 403772 414583 417826 471900 476704 834920 876206 39.15 70.3 1
08:58:41 2023-10-12 449237 446872 95366 94103 146465 149765 161718 156783 128305 126159 134769 134183 146840 147614 488317 527664 1425366 1404497 547297 572068 133754 118671 129403 132092 140473 136441 132021 132208 91175 93811 337901 296901 862957 869999 243864 241644 306969 307522 361010 349706 376268 382719 403579 410229 384266 428526 991072 1042574 632700 527223 329344 322920 374417 376147 399845 403490 413237 416870 475108 477411 841198 878771 39.15 70.3 1
08:58:42 2023-10-12 451048 443048 94956 95754 145765 152392 161189 157141 130208 126294 134346 134477 146568 147788 486971 517988 1429526 1412790 555927 572161 133641 118738 129368 132223 141907 136543 131058 132299 91175 93941 340932 297104 858251 871232 243142 241984 306969 308974 362785 351330 377365 378885 402374 411491 386270 430225 989744 1031970 637247 525706 328427 323315 376421 375726 396925 403949 414475 418640 474595 473671 838491 881273 39.15 70.3 1
08:58:43 2023-10-12 446530 444653 94961 93862 146100 150185 161337 157216 130084 126260 134380 134351 146839 147854 487316 522263 1429526 1411786 552930 567996 133570 118704 129368 132407 141816 136542 131091 132299 91208 93907 338439 297875 863567 871288 243864 240637 306070 307953 361010 350836 377401 378957 405716 411455 385455 429509 987572 1034896 632700 522879 328646 323866 375542 375905 401201 405363 414511 417495 474405 476599 841796 880021 39.15 70.3 1
08:58:44 2023-10-12 444931 445695 94919 95584 146684 150185 159077 156575 130216 126327 134346 134448 147502 147966 488207 523736 1433517 1413684 552930 571100 134112 118535 129660 132683 142147 135985 131881 132083 91430 93745 338977 295980 869421 871232 243864 241984 306631 311827 359923 350800 377401 381100 406038 408426 385149 430532 986969 1030147 642366 525853 330512 322395 375542 376470 400409 404655 413896 418158 476555 475256 847315 880021 39.15 70.3 1
08:58:45 2023-10-12 448323 444435 94961 95692 146252 150009 161112 157361 130216 126327 134346 134667 146293 147751 486971 522703 1442694 1426185 553343 568032 133788 118738 129437 132069 142182 136011 131881 132299 91175 93811 338977 296483 870544 866241 243382 240603 306933 307988 361010 351898 376268 378921 404788 409618 387885 427884 984745 1039592 635731 524364 329577 322849 377841 373621 399280 406274 412946 419487 472231 473850 847125 879481 39.15 70.2 1
08:58:46 2023-10-12 446908 448308 94919 95884 145793 152750 158895 157291 128128 126192 134546 134805 146568 147891 485139 527409 1448972 1417827 548615 571318 133876 118665 129334 132223 142199 136122 131881 132208 91334 93843 337901 296470 882203 863723 243864 240603 306070 309418 361010 351862 375069 382178 406038 409618 387583 427243 987572 1047562 634216 525108 330044 322395 376743 374253 399845 405328 414777 419414 471900 477411 846078 875548 39.15 70.2 1
08:58:47 2023-10-12 452013 443661 94856 95758 145629 152605 160895 157361 129960 126361 134346 135010 146467 148236 484874 523108 1434560 1415810 550250 572125 133754 118738 129403 132069 141949 136423 131881 132332 91175 93974 341577 299183 865852 864981 243864 242181 306502 308538 361010 351898 376268 381100 402374 410877 387885 428562 994006 1045741 632700 530837 328537 322741 378568 374899 401542 405386 417213 421162 475810 476632 836254 876280 39.15 70.3 1
08:58:48 2023-10-12 450514 445765 94887 95721 145866 152357 161224 157141 128237 126192 134380 134570 148972 147753 487316 527664 1435629 1407666 549005 572161 133590 118704 129403 132069 141949 136457 131881 132332 91334 93941 341577 296483 859964 868769 243864 241984 306969 307988 360873 351330 375932 382178 404788 412359 385455 428257 993367 1043312 632700 525664 329577 324816 375542 374217 399845 404090 414511 417495 472267 477411 833815 878771 39.15 70.3 1
08:58:49 2023-10-12 449505 444435 94831 93842 145491 150150 161224 157251 128237 126683 132659 134761 146461 147957 487662 522927 1424271 1403170 551347 571137 133662 118704 129437 132103 141949 136423 132157 132647 91300 93941 338977 297183 865965 874317 243720 241644 306969 307773 361010 351614 378610 382178 402976 410265 387195 431863 990482 1036179 632700 528415 328646 322884 376743 377639 401201 402856 414183 419082 477599 476079 834442 880021 39.15 70.2 1
08:58:50 2023-10-12 445829 444106 95053 95692 146133 152392 161407 157251 130241 126474 134415 134477 149007 147342 485139 523036 1431338 1413796 551885 572161 133666 118937 129437 128791 142100 136538 131881 132514 91367 93909 341577 297103 864150 871232 243864 245392 305854 308958 361010 350800 377933 381639 406074 410300 385420 429886 986873 1035049 632700 522879 329577 323639 377433 376470 400975 405398 415219 417867 475598 478069 845995 881198 39.15 70.3 1
08:58:51 2023-10-12 455077 446541 94984 96017 146043 150185 161570 157361 130208 126361 134380 134570 146804 148027 486201 519919 1433591 1414877 553137 571318 134680 118506 130264 131909 142484 135977 132669 131868 91526 93811 338439 294713 872151 871232 243454 240436 306969 308059 359381 351614 378574 381639 404824 407791 386650 432170 986969 1035049 632700 525853 330512 320932 377877 377337 400126 405032 413896 420749 477972 475292 848592 880736 39.15 70.3 1
08:58:52 2023-10-12 446532 445414 94945 95654 145551 152348 158527 157251 130126 126327 134380 134604 146568 148029 484457 527291 1443790 1425122 549005 568068 133587 118704 129437 132223 138723 136350 131889 132457 91208 93876 341577 295453 863742 864981 243864 240603 306501 308023 361010 351862 375069 381100 406038 409333 387251 427327 988785 1045530 640277 524253 330044 322669 376564 376122 401542 405328 412946 419451 471238 474969 849011 876206 39.15 70.2 1
08:58:53 2023-10-12 446074 444426 94888 95650 145592 150661 161077 157361 130216 126327 134380 134874 146192 147751 485175 525775 1436669 1414877 546668 573695 133788 118506 129832 132012 142251 136045 132096 132208 91430 93811 338977 294677 868676 865017 245071 241988 306933 309426 360466 351862 376834 381378 404536 409008 387813 429242 989007 1048744 637750 526991 330512 321906 377877 375377 401040 404090 414800 420415 474739 478084 843610 876206 39.15 70.2 1
08:58:54 2023-10-12 450671 443981 94896 93983 145660 150711 158890 157916 128128 126643 134393 134942 146738 148510 487588 522964 1437671 1415810 550250 573043 133889 118665 129954 132223 142307 136426 131881 132299 91430 92496 335671 296685 870282 866241 243864 241644 306537 307737 360466 351898 377099 381639 402374 409043 387849 428562 990519 1046818 640827 528898 329344 321584 379015 375341 400975 402259 413273 420749 475737 475997 839372 876243 39.15 70.2 1
08:58:55 2023-10-12 455892 444653 95057 95517 146444 152181 161442 156888 130456 126085 134673 134132 149248 147273 485175 525370 1429526 1404497 547445 573006 134006 118738 129437 132069 141949 136457 131914 132332 91367 93909 337901 296483 862673 869999 243864 241644 306897 308023 361010 349778 376268 380773 403615 409333 384842 428562 991960 1042625 621826 526479 329344 322920 376898 375919 402965 405957 416547 417708 474631 477976 839188 878623 39.15 70.2 1
08:58:56 2023-10-12 450340 444945 94864 95758 145765 152392 160999 157361 128237 126717 134346 134756 146568 147823 485139 519812 1420306 1402500 549471 571318 133788 118622 129403 132223 141949 136011 131881 132332 91208 93974 337901 297183 864600 871232 243864 241644 306969 307773 361010 351632 378610 382719 403259 410265 387231 431215 991960 1038820 632700 528451 329111 322920 377575 377639 400975 402575 414183 419118 477972 474934 836291 880021 39.15 70.2 1
08:58:57 2023-10-12 448467 444106 94924 95588 145930 152357 161259 157141 130118 126206 134415 134477 146568 147753 484798 523072 1429526 1412790 553343 571282 133444 118864 129278 132223 142213 136568 131666 132548 91208 93909 341577 296685 873810 871232 243864 240706 306501 309872 361010 351326 380112 378668 405750 411962 388515 429740 989776 1030293 632700 523474 328573 324323 375578 375905 399844 405363 417733 418640 475073 475256 841796 880021 39.15 70.2 1
08:58:58 2023-10-12 441597 443013 94887 95584 145900 152251 161372 157141 130174 126173 134415 134511 149007 147753 484798 522263 1433591 1415810 551494 568032 133788 118704 129472 132069 142018 136328 131881 132208 91430 93811 338439 295346 872374 871232 243864 245219 306070 309426 360756 350553 377401 381100 406074 409008 385455 431179 986824 1033552 632700 524364 330512 322920 376142 376183 400409 405292 414190 418158 476591 475328 848402 879799 39.15 70.2 1
08:58:59 2023-10-12 447381 447273 94956 94103 146277 150712 158890 157801 127950 126576 134625 134875 146676 149070 485971 519189 1433543 1420749 554906 572125 133821 118704 129437 132103 142241 136931 131914 132299 91334 93844 341577 296519 870114 869999 243864 245356 306969 307988 358840 351898 378574 381100 404788 407791 387849 431252 984745 1038421 632700 525743 329577 321003 379015 376506 399280 404125 414593 420749 477263 474588 848592 880021 39.15 70.2 1
08:59:00 2023-10-12 446908 444462 94884 96016 145491 149835 161147 157251 130126 126260 134252 134688 146192 147751 486282 527664 1445876 1423095 549005 571318 133788 118738 129437 132223 141949 136200 131914 132208 91208 93811 338977 296822 862277 865628 243864 245427 306070 308059 360756 351862 375069 381100 406038 409043 387231 426942 986873 1045675 635731 524143 330438 322633 377166 373776 401965 405222 415366 419268 474430 476560 847315 875971 39.15 70.2 1
08:59:01 2023-10-12 452362 443044 94896 94240 145617 152429 161189 157221 129994 126361 134380 135274 146869 148064 486971 525739 1436669 1415810 544539 571318 133922 118622 129437 132040 142053 136109 131914 131902 91367 93747 341577 294605 883280 864981 245244 241644 306861 308094 360466 351898 376834 380808 404824 407472 387231 429886 989044 1048708 633134 525736 330512 321942 377877 375341 400759 404090 414190 420145 474405 478084 843610 875584 39.15 70.2 1
08:59:02 2023-10-12 451692 442760 94856 95754 145617 152392 160852 157361 129904 126327 134158 134604 146672 148029 486282 523180 1433543 1413796 549435 572602 133352 118738 129403 132253 141752 136681 131091 132548 91016 94007 340861 299219 859479 866241 243720 242289 306536 308865 362944 351862 378496 381872 402833 411637 387668 428077 990336 1046707 632700 522671 327718 322920 377590 374217 400975 404501 414619 419487 475474 476704 833815 876206 39.15 70.3 1
08:59:03 2023-10-12 448504 444110 94952 95654 145926 152251 161182 156922 130208 126085 134415 134199 149007 147307 483776 525001 1432573 1407703 548225 572602 133662 118738 129437 132132 142018 136328 131881 132299 91208 93778 337901 297029 867940 868154 243864 241984 306969 311316 361010 350836 375968 382178 404824 412069 385205 427280 992663 1042574 632700 522707 329344 323866 374453 374217 399845 403807 414183 416942 475065 477460 835996 878623 39.15 70.2 1
08:59:04 2023-10-12 449025 444286 95081 95914 145592 150009 158890 157291 128039 126294 134346 134553 145887 147545 487515 522855 1424345 1403498 546998 573288 134120 118738 129437 132012 142057 136045 131881 132208 91241 93811 341577 296555 863241 871232 243864 241474 306969 307557 361010 349778 377437 380506 403579 409941 384878 430568 991109 1041836 637750 527296 329111 322920 375578 376219 399880 402891 413273 417567 476591 477411 839372 878771 39.15 70.2 1
08:59:05 2023-10-12 450880 444653 94929 95725 145765 151048 161077 157251 130174 126260 134311 134536 146568 147753 486971 519153 1433591 1413796 556718 571282 133352 118704 129092 132218 141845 136423 131058 132514 91142 93941 338439 297392 861022 870615 243142 240603 306969 309192 362785 351330 377063 378848 402940 411455 386306 429253 991072 1033000 629290 524216 328000 322383 376264 375127 396853 405957 414403 418121 475664 473446 839298 881994 39.15 70.2 1
08:59:06 2023-10-12 446590 445381 94887 93998 146481 149976 159077 157152 130306 126052 134533 134165 146876 147372 487316 522227 1432573 1412753 551812 572125 134002 118704 129368 132407 141880 136721 131848 132299 91175 93941 341577 297033 861951 871907 243864 240603 305854 307988 361010 350764 376798 381100 406002 411455 385420 429813 986969 1032870 631185 523250 329111 323866 375542 375905 400990 405328 413856 417790 475073 475961 842993 878771 39.15 70.2 1
08:59:07 2023-10-12 448577 446131 94860 95754 145381 150150 161007 157361 127862 126886 134123 135086 145819 148440 486971 519153 1436515 1422083 555138 567996 133788 118704 129368 128749 141949 136389 131881 132299 91397 93876 338977 298512 868355 871907 243612 242325 306933 310286 359779 351789 378393 380919 404572 408186 387813 431142 986969 1035116 651454 525853 329577 321644 378691 376470 399945 404974 413237 420749 476148 476900 846041 878771 39.15 70.2 1
08:59:08 2023-10-12 454737 444039 94920 95716 145905 152464 161112 157251 127950 126260 134311 134536 146568 147994 486282 523108 1444888 1427153 553569 571282 133658 118671 129368 132223 141945 136096 131757 132208 91175 93941 337901 295435 863691 866205 243382 240603 306933 307988 361010 351898 375632 378921 405395 409906 387849 427243 986969 1041628 635731 523992 329577 322849 376708 373883 399945 405992 416141 419159 474466 474409 846597 877615 39.15 70.3 1
08:59:09 2023-10-12 444064 444202 95021 95989 145827 150185 161042 156903 128120 126327 132438 135185 146568 148098 487662 527373 1445878 1416818 547019 568032 133800 118713 129403 132035 142182 136294 131914 132208 91493 93907 331306 295092 885775 864511 243864 242325 306070 309634 360430 351862 375668 380471 406002 408972 387583 427280 987535 1045638 631185 525108 330044 321870 376708 375306 400442 405257 414190 418785 472267 477748 845442 874890 39.15 70.3 1
08:59:10 2023-10-12 451688 445586 94832 95762 145393 150290 161042 157361 127773 126327 134158 134604 146365 148132 486282 523144 1435629 1415810 549398 573288 133662 118704 129368 132218 141915 136328 131666 132514 91175 93941 340932 297464 863586 864945 243864 242217 306969 306478 361010 351898 376233 381385 402052 410880 387596 428416 992593 1047013 630783 529328 328232 322705 378496 374146 401259 402891 416734 419159 475701 475961 834369 876206 39.15 70.2 1
08:59:11 2023-10-12 457708 444145 95122 95692 145592 149729 161337 157251 130216 126139 134158 134215 146293 147442 487316 527664 1433591 1407666 549005 572565 133783 118704 129403 132001 141949 136389 131666 132299 91334 93876 337901 297452 858542 867504 243864 241984 306969 307737 363298 350800 375632 382178 404183 412359 385455 427954 990482 1042574 631185 522671 329111 324323 375243 374181 399773 403490 414475 416906 472267 477748 831973 876243 39.15 70.3 1
08:59:12 2023-10-12 460985 444653 94856 95659 145538 152357 161077 157107 128086 126294 134311 134570 146568 147753 486971 517988 1420269 1407499 553564 571318 133775 118704 129334 132035 141717 136011 131748 132597 91419 92718 345883 298724 862567 873705 243792 241984 308524 309410 360902 351681 378574 381908 402338 409585 386907 432292 990409 1035629 640827 528005 328427 322598 376708 377036 399280 402540 414183 419145 477263 474517 834405 880021 39.15 70.3 1
08:59:13 2023-10-12 451052 447321 94960 95659 146273 150185 161077 157251 130126 126173 134065 134351 146672 148447 486282 518024 1432573 1412790 556644 572970 133352 119019 129278 132132 141907 136423 131091 132514 91175 93941 337901 297428 856871 871232 243142 240637 306969 309192 361010 351366 377099 378885 403615 411491 386306 429509 988971 1028619 638762 524364 328391 324071 378468 375919 399171 404868 414475 418936 474929 475669 839225 881161 39.15 70.3 1
08:59:14 2023-10-12 444209 442791 95057 95622 146057 150080 161570 156888 130264 126052 134346 134165 146772 147613 485175 521492 1429526 1412790 551067 571318 133629 118704 129403 132223 141919 136019 131848 132457 91208 93907 337901 296607 862363 871232 243454 241984 304922 308958 361010 350271 376798 381100 406074 410265 384878 429886 986969 1033516 630783 522879 329577 323375 375243 375905 400409 406274 414777 417200 474774 475256 842343 879481 39.15 70.3 1
08:59:15 2023-10-12 448504 445596 94780 95953 145051 152889 157724 157801 127596 126745 133995 135044 146365 148755 486282 517988 1436669 1425122 555027 571318 133855 118704 129403 132223 138418 136096 131881 132299 91175 93941 341577 297103 863864 868769 243693 240568 306969 310286 360722 353743 380652 378776 404644 410122 387777 430349 988897 1041628 634216 525108 329577 322884 379015 375883 399626 404691 413820 421010 474369 473850 844044 880021 39.15 70.3 1
08:59:16 2023-10-12 445456 445272 94924 95754 145866 150451 161112 157361 130140 126294 134252 134351 146568 147994 486282 526919 1444888 1425122 550571 573695 133662 118704 129403 132035 141949 136011 131848 132208 91430 93941 338439 296031 868242 864981 243864 243084 306501 308023 361010 351862 375069 381100 405356 409008 387195 426905 984708 1042574 634216 523621 329577 322657 376708 373621 400975 405292 412972 419118 470836 477238 847728 878228 39.15 70.3 1
08:59:17 2023-10-12 448211 443674 94888 94095 145393 152464 160817 157361 127998 126590 134217 134790 146365 148236 486282 523036 1433591 1414802 548269 572125 133788 118704 129403 128859 138438 136683 132145 132473 91360 92496 338977 297880 886426 867559 243792 241608 308669 307953 359923 351898 376233 381960 402088 407756 387813 428562 989744 1047736 630783 528825 329577 321609 378979 375306 398987 402224 412910 420378 473667 475292 839372 876169 39.15 70.3 1
08:59:18 2023-10-12 459426 444399 94864 95725 145180 150080 158630 157361 127862 126294 134158 134637 146056 147957 485264 523180 1433591 1413796 549824 571354 133574 118738 129244 132253 141752 136457 131091 132639 91131 93974 337224 297464 854183 864334 243864 241984 306969 308538 361010 351898 376233 381908 402976 412095 387813 428562 991887 1046866 623319 527788 327854 323723 377697 374074 401542 405957 414439 419268 474466 476488 834920 876169 39.15 70.3 1
08:59:19 2023-10-12 448504 443755 95374 95880 146200 152287 161372 157107 130208 126057 134651 133972 149144 147136 486971 527291 1429262 1404497 547445 571318 133767 118506 129403 128749 142109 136083 131848 132299 91175 93843 337901 295435 877967 866278 243864 241984 306969 307737 361010 350235 375632 382178 403579 411491 384842 427884 990482 1042574 640827 522671 328646 323866 376365 374181 399845 403490 413237 416906 472267 477087 833224 876206 39.15 70.3 1
08:59:20 2023-10-12 449519 444399 94856 95754 145761 152314 161077 157141 127773 126085 134311 134477 146568 147650 486282 516862 1426370 1409742 555138 571318 133570 118864 129368 132035 141915 136423 131633 132299 91175 93876 345883 297428 868428 871232 242891 242289 308669 310017 360938 351470 378393 378740 402797 411276 387366 430959 988971 1033432 642366 525853 328414 323579 376708 375306 399280 403455 414511 418826 477160 473850 835625 880646 39.15 70.3 1
08:59:21 2023-10-12 449134 445381 95042 95584 146481 149976 161112 157107 130126 126173 134474 134351 146978 147553 487316 522631 1429526 1413796 553269 571318 133478 118704 129403 132069 138195 136457 131848 132332 91208 93941 337901 297663 860507 870615 243864 240672 306070 307988 361010 350836 377329 381100 406074 412069 386034 430532 988889 1029419 639289 522879 329344 323866 376107 376183 400975 406535 414511 417903 478175 475674 844007 879910 39.15 70.3 1
08:59:22 2023-10-12 444750 445586 94992 95855 145966 149959 159001 157112 127950 126173 134193 134477 146910 147992 487478 519919 1432573 1413796 551848 573547 133821 118704 129472 132223 142117 136024 132187 132452 91493 92241 336048 295346 869354 871232 243864 240349 306969 309426 359381 350800 377969 381100 405808 407791 385420 430837 986969 1034896 630783 525853 330512 321870 376107 376470 400409 404055 413896 418158 476555 475292 846078 880021 39.15 70.3 1
08:59:23 2023-10-12 454604 445276 94831 94067 145799 152357 160999 157141 129994 126327 134158 134570 146568 148132 486282 522263 1442837 1426185 555027 571318 133775 118738 129403 132223 142100 136536 131848 132299 91208 93876 341577 295435 864825 866931 243521 240603 306969 307988 361010 351898 376233 378921 404824 409941 387632 428234 986822 1042372 637247 523474 329577 322741 378230 374003 399850 405151 413201 419487 471900 474219 844044 878771 39.15 70.3 1
08:59:24 2023-10-12 457651 447301 94860 95588 145555 150009 159192 157141 130050 126294 134217 134700 146568 147994 485264 524966 1444777 1416925 546982 568032 133994 118704 129403 132001 141949 135977 131881 132299 91208 93811 338439 295092 871752 864511 243864 245356 306703 308059 360720 351862 375069 381639 406038 410902 386614 426942 984708 1042617 624812 523992 329577 321906 376743 374181 399845 405292 414777 419451 470872 477411 846078 876169 39.15 70.3 1
08:59:25 2023-10-12 451052 444770 94824 95750 145583 152640 160817 157361 127909 126327 133995 134917 146365 148271 486282 523108 1433591 1413796 550213 571318 133805 118622 129403 132035 142048 136011 131881 132332 91397 93974 338977 299364 872017 866967 243346 242325 309142 309192 360830 351825 379572 382106 402159 409906 387885 428599 991923 1047013 624691 528415 328646 322622 378979 377032 401469 402633 414547 420712 472302 476368 836884 876903 39.15 70.3 1
08:59:26 2023-10-12 451367 441854 94892 95754 145592 150045 161077 157361 130036 126294 134380 134540 146328 147545 486282 526176 1433591 1411786 549005 571354 132885 119019 128975 132229 141683 136647 131058 132639 91208 93941 341577 297284 860203 866278 243864 241984 306969 310017 363053 351862 375932 381639 404788 412359 387215 427920 993367 1042617 632700 522671 328182 324359 376407 376765 402111 405957 418625 418012 474466 476560 834920 876021 39.15 70.3 1
08:59:27 2023-10-12 448956 445236 95374 95654 146375 152075 161442 156888 130208 126091 134474 134443 146772 147753 484834 527291 1429262 1404497 546189 571354 133872 118738 129437 132223 142109 136530 131881 132332 91367 93844 337901 297103 860765 868769 243864 241644 306969 307988 361010 349742 376268 380506 404219 410265 384842 429509 991072 1042574 631185 526851 329344 322884 374453 376183 399845 403490 413273 416906 476184 477748 839372 876280 39.15 70.3 1
08:59:28 2023-10-12 449462 444648 94929 95725 145930 152357 161372 157141 130216 126294 134380 134477 146226 147753 486282 521528 1432573 1411786 555816 571318 133386 118738 129244 132253 141717 136457 131666 132548 91208 93974 338439 297162 855220 869999 243521 240672 306969 307522 362677 351366 380112 378668 405750 412144 386470 430762 991183 1032304 632700 522659 328537 324179 375806 375905 399844 405328 414547 417903 475108 473814 841198 878771 39.15 70.3 1
08:59:29 2023-10-12 441638 446015 94961 95950 146676 149976 161407 157141 130216 126085 134380 134132 146876 148447 486971 521125 1429526 1413796 551494 568068 133662 118588 129437 132223 142083 136546 131881 132083 91493 93811 336048 295346 864103 871907 243864 241984 306070 309426 361010 350553 377969 381908 406074 409008 385455 430532 986969 1034603 632700 524364 330512 322884 375578 376506 401149 405292 414190 417826 477836 475292 844843 879748 39.15 70.3 1
08:59:30 2023-10-12 447943 445547 94800 95792 145222 150290 160782 157361 129946 126327 134158 134861 145887 147957 486282 519189 1438746 1425122 555064 571318 133821 118704 129437 132132 141949 136570 132054 132597 91293 92463 335367 297663 868454 866967 243548 242666 306933 310286 360830 351898 377401 378957 404824 409980 389898 429813 984745 1039628 635731 524924 330044 322920 378122 374253 399280 405292 413892 421680 472302 473564 843610 878771 39.15 70.3 1
08:59:31 2023-10-12 446495 445765 94924 95622 145921 152418 161112 157361 130028 126327 134380 134604 146944 148132 484457 527664 1445876 1421071 549005 571318 133889 118704 129472 132132 142040 136422 131881 132332 91367 93811 337901 295227 864876 864511 243684 240603 305818 308059 361010 351862 375104 381908 406074 409043 387231 426942 986873 1046818 632700 524143 330438 322598 377554 374074 402680 406738 415366 419268 474466 477231 848407 876169 39.15 70.3 1
08:59:32 2023-10-12 444895 443013 94888 95684 145897 150290 161154 157361 130036 126327 134252 134823 146534 148096 483740 526883 1434609 1415810 545892 571318 133821 118622 130048 131943 142251 136011 131914 132117 91430 93811 338439 296186 874555 866314 243864 240966 306969 310896 359634 351898 376834 380808 404503 408399 387560 429546 989044 1048744 625123 528041 330512 321942 377877 375905 400442 402891 414777 420415 474405 478084 842993 876243 39.15 70.3 1
08:59:33 2023-10-12 450758 441967 94823 95588 145629 150080 161112 157361 130118 126294 134380 134570 148800 147788 486282 526176 1433591 1411786 549396 571871 132918 119136 128975 132407 141683 136871 131666 132735 91175 93941 337901 297518 852694 866241 243864 242253 306897 309011 362944 351681 378496 382178 404680 412578 387596 428041 993183 1045494 630783 525469 328414 324587 376708 374110 399809 404090 417395 418490 472302 477267 834326 876206 39.15 70.3 1
08:59:34 2023-10-12 454926 441899 94992 95588 146096 149520 161407 156778 130306 126146 134509 134266 146362 147442 486282 526919 1429489 1402500 547445 571318 133821 118704 129437 132069 141885 136457 131881 132299 91208 93844 341577 297162 861159 868769 243864 241644 306789 307988 360758 349742 376268 380773 403615 409654 384878 429557 990482 1041836 631185 526479 329111 322920 374453 376506 399880 402926 413856 417531 475849 477832 839686 879481 39.15 70.3 1
08:59:35 2023-10-12 449482 444385 94860 95622 145935 152357 161112 157251 130118 126294 134415 134477 148903 148029 486971 518423 1432573 1413796 556285 573006 133838 118864 129161 128977 140386 136768 131815 132697 91297 92688 338439 299150 863101 869853 242999 240637 306897 308974 361010 351078 380112 378848 403579 410844 386650 429850 991183 1030512 630783 524364 328646 323866 376708 375905 398998 405328 414583 418553 475144 473850 839409 880021 39.15 70.3 1
08:59:36 2023-10-12 444535 447378 94988 95626 146710 149976 161407 157141 130241 126119 134287 134384 146570 148447 486282 522263 1431556 1412790 551067 571354 133570 118622 129403 132103 141850 136423 131881 132332 91367 93844 337901 296186 865603 871232 243864 245320 306070 309426 361010 351101 377401 381908 406074 410300 385491 430532 986822 1032920 632700 523511 330512 323495 375435 376398 401542 406358 415329 417976 476555 474934 843646 878771 39.15 70.2 1
08:59:37 2023-10-12 445296 444467 94956 95721 145930 152392 161112 157551 128237 126327 134380 134823 149007 148271 486282 518388 1432573 1414914 553564 571318 134259 118309 130048 132223 142414 136036 132187 132274 91367 93878 337901 297196 870792 869384 243684 245392 306541 308023 359923 351862 378574 381100 404824 407791 387813 431863 984708 1038086 630783 525853 330278 320932 379015 377072 400126 405138 414777 420749 477635 475292 848555 878771 39.15 70.2 1
08:59:38 2023-10-12 446227 444644 94827 95688 145935 152462 161294 157361 130118 126327 134193 134604 148903 148167 486282 527291 1446939 1419052 548615 571354 133947 118738 129472 132223 142147 136564 131914 132332 91526 93909 338977 296260 869261 865665 243756 242666 306933 309285 360902 351789 378496 383260 405894 409440 387777 426942 986748 1048344 632700 525853 330512 322884 377877 376765 400759 406429 412040 419487 472302 478084 848407 875584 39.15 70.3 1
08:59:39 2023-10-12 446277 443013 94920 95754 145664 152534 161147 157221 130084 126361 134380 134950 147585 148305 486282 523072 1434560 1413796 545417 573695 134133 118738 129867 132132 142251 136337 131914 132299 91493 93747 338439 296210 880856 866278 243864 241537 306288 310177 360466 351898 377401 381378 403579 408757 387849 429582 989044 1050972 632700 530200 330278 321906 379015 375905 399249 405599 416867 421089 477160 477640 842919 878660 39.15 70.3 1
08:59:40 2023-10-12 448821 444644 94920 95751 145965 152392 161182 157361 130118 126327 134509 134857 149098 148098 485175 523144 1423310 1403095 551003 572752 134242 118883 129694 132494 142345 136802 132245 132697 91360 92624 338439 297392 863017 872468 243864 241877 309105 307988 361010 351898 378682 380511 403471 411202 387813 432513 991960 1037685 632700 528861 329344 323866 377575 378243 400409 402926 414583 419487 478008 475292 834442 879584 39.15 70.3 1
08:59:41 2023-10-12 451052 444075 94919 95721 145926 152427 161147 157361 130208 126294 134380 134604 146910 148132 487316 518423 1433591 1413796 556681 572970 133767 118985 129368 132379 141949 136776 131848 132548 91175 94038 341577 297356 855057 869999 243350 240672 306897 307522 363053 351862 377401 378957 404536 412147 386907 430507 992593 1028546 633769 524253 328537 324443 376492 376291 399844 406500 414583 419109 477160 474374 841796 881273 39.15 70.3 1
08:59:42 2023-10-12 444499 444648 95017 95884 146375 152464 161485 157107 130298 126294 134673 134570 149214 147891 486971 521492 1433591 1413796 551885 571318 133788 118738 129832 132253 142182 136647 131914 132299 91397 93811 341577 295346 867229 871232 243864 242154 306070 309643 361010 351596 378235 382178 406074 409941 385420 431142 986567 1035049 630783 524364 330512 322920 375542 377301 400975 405328 414777 418158 476555 476332 846078 880646 39.15 70.3 1
08:59:43 2023-10-12 448234 445591 94896 95725 145935 151048 161337 157361 130174 126327 134380 134790 149007 148271 486282 522667 1442837 1426222 554559 572125 133897 118864 129403 132223 142109 136538 131881 132597 91419 92718 338977 297945 864241 866967 243792 243008 306933 310896 360866 353816 378496 378921 406002 410265 389884 428271 988934 1039555 635731 523621 329577 322598 377697 374146 400409 405328 413273 419451 472231 475256 843610 876243 39.15 70.3 1
08:59:44 2023-10-12 446273 445276 95147 95750 145900 152605 161224 157361 130174 126294 134380 134570 146670 148236 486282 528410 1445839 1417970 548225 572125 134060 118738 129437 132132 142117 136436 132311 132299 91430 93941 338439 296612 865551 864511 243864 245356 306501 308958 361010 351862 375668 380808 406038 410229 387777 428223 988934 1047930 629669 525480 330278 322598 377554 378298 403822 405222 415366 420232 473560 477940 847542 875985 39.15 70.3 1
08:59:45 2023-10-12 460241 444644 94895 95792 145900 152640 161112 157691 129994 126818 134509 135044 147149 148305 487478 525886 1440653 1415547 550141 574113 133654 119048 129265 129057 142008 137200 131848 133097 91079 94169 338977 301179 854068 866205 243864 242325 306753 309192 363752 351825 376233 382178 404788 412649 387849 428234 993367 1051949 622578 522707 328646 324816 377841 374217 399809 404691 417001 419451 472267 478084 833188 876206 39.15 70.3 1
08:59:46 2023-10-12 448577 444172 95118 95588 146295 149800 161668 156778 130422 126206 135005 134245 146804 147442 486282 527291 1428475 1403498 547445 572565 133821 118738 129437 132103 142182 136647 131914 132332 91334 93974 338977 296483 860654 869433 243864 241644 306933 308023 360794 350512 380652 384310 404644 410122 385312 430349 991740 1044680 631185 528850 329577 323603 375578 377639 403536 404550 414475 418121 477263 478084 838740 878975 39.15 70.2 1
08:59:47 2023-10-12 449776 444070 94923 95924 145652 152499 158527 157361 130208 126361 134380 134823 146772 148132 486971 518388 1420306 1409742 553564 573006 134023 119019 129403 132223 142312 136749 131881 132514 91208 93974 337901 297104 862567 872468 243864 241984 309274 309301 361010 351862 378610 381639 403259 410844 387231 433127 991923 1036472 632700 527259 329111 323866 377539 377036 399844 403490 414583 419414 477599 475220 834479 880424 39.15 70.3 1
08:59:48 2023-10-12 441989 444644 95025 95754 145930 152392 161294 157141 130208 126294 134380 134570 149110 147788 486282 521492 1433591 1413796 551922 571318 133821 118704 129832 128925 138724 136665 132394 132597 91552 92496 338977 295976 868450 871159 243576 242325 306105 309643 361010 351330 378538 381997 405786 408972 385420 431179 984708 1032883 642366 525853 330512 322395 376708 377639 400975 405103 414190 418158 477227 475328 847315 880021 39.15 70.3 1
08:59:49 2023-10-12 448551 453387 94929 95825 145866 150290 161077 157446 127950 126745 134252 135077 146568 148998 486282 519456 1434596 1423095 556322 573006 133821 118946 129472 132321 142117 136457 132311 132365 91334 94007 341577 296973 867498 869999 243864 240603 306969 309201 361010 353888 378574 381100 405395 409654 390783 431215 987572 1042257 630783 525706 330205 322741 378907 376327 400409 405187 416843 421832 476004 475113 845393 878771 39.15 70.2 1
08:59:50 2023-10-12 452362 444648 94993 95924 145725 150290 161147 157581 130174 126805 132659 134841 146839 148475 487625 527482 1439717 1417790 547445 575328 134635 118704 130013 132223 142432 136560 132527 132597 91552 93941 338977 296681 869914 866278 245764 241737 306969 308958 360466 351898 377401 381646 403292 409043 387849 430495 989744 1051715 633134 528592 330512 321906 378712 375905 401040 402891 412646 420749 475108 478084 843592 876280 39.15 70.3 1
08:59:51 2023-10-12 450905 445586 94855 95916 145761 152889 160964 160352 129994 126711 134380 135044 148903 148755 486282 523144 1436632 1415810 551067 573043 133788 118772 129832 132321 142040 136776 131881 132731 91397 94007 342393 299907 864548 864334 243720 242666 306608 309338 362799 353852 377221 382719 402797 411926 387740 431218 993330 1045638 632700 525700 328414 324551 378122 374217 399529 404090 416707 421052 475810 476704 834405 876280 39.15 70.3 1
08:59:52 2023-10-12 446556 445437 94984 95754 146710 150291 161147 157141 130241 126294 134817 134477 146978 147270 486282 527664 1432573 1407499 547445 572161 133788 118738 129472 132103 141984 136423 131914 132548 91334 93942 337901 296483 874723 866931 243864 241984 306825 308023 362797 350800 375968 380506 404788 412359 385455 428562 992627 1044478 631185 525700 329577 324587 375542 375341 403251 404408 414183 417867 476822 477832 838454 878388 39.15 70.2 1
08:59:53 2023-10-12 451153 445141 94952 95821 145592 150290 161224 157361 130216 126683 134415 134688 146328 147751 486282 516898 1427227 1413796 555668 572715 134023 118898 129681 129178 142276 136768 132029 132697 91360 92752 338977 298827 858760 871232 243178 240637 306969 309301 363053 351862 377329 378921 403579 412069 387359 430532 990482 1033432 637247 525480 328646 324323 376421 375905 399280 404691 414619 419414 475073 473564 838109 881273 39.15 70.3 1
08:59:54 2023-10-12 454421 444644 94952 95622 146287 152392 161294 157361 130061 126327 134638 134604 149041 147788 484457 522263 1433591 1413796 550459 571354 133880 118772 129472 132407 142152 136754 131914 132548 91208 93876 337901 297103 861551 871232 243454 240603 306070 308059 361010 351366 377969 382178 406074 411491 386054 430544 990368 1039414 632700 522733 330044 323759 375963 376892 401542 407344 413237 418158 475849 476668 845883 880760 39.15 70.3 1
08:59:55 2023-10-12 447468 443013 94953 95953 145357 148979 158632 158207 127848 126893 134487 134942 146534 148615 486861 519410 1441767 1426148 555927 573006 134006 118738 129771 128957 142057 136629 132187 132643 91208 93974 338977 297045 860877 868154 243864 240637 306969 308023 361010 353639 377969 381100 405431 410300 390152 430532 986785 1039157 638762 524364 329577 322920 379015 377032 399280 405363 413892 422015 473667 475256 846078 878771 39.15 70.3 1
08:59:56 2023-10-12 453642 443048 94960 95792 145900 150290 161112 157361 130208 126361 134415 134857 149007 148271 486971 525739 1446902 1421071 549005 573288 133821 118738 129832 132321 142770 136457 132311 132548 91430 93974 338977 297452 867885 866967 243864 242940 306717 309573 360902 351789 378496 383260 405606 410229 387813 428223 989744 1050434 624691 525581 330512 322920 377877 375655 400969 406535 412972 420415 473703 475606 847352 876206 39.15 70.3 1
08:59:57 2023-10-12 446241 444399 94960 95825 145617 150290 161147 157691 129856 126711 134415 135170 146362 147957 486282 523144 1437725 1414914 547071 572161 134259 118738 130048 132103 142449 136647 132311 132365 91493 94007 337901 296708 868946 866314 243864 241644 306966 307988 360456 351898 377401 380773 402976 409618 387957 431556 990482 1048708 642366 530058 330044 322657 379015 376219 402395 405957 417436 421869 474965 477267 839262 877963 39.15 70.3 1
08:59:58 2023-10-12 446835 443759 95118 95555 146432 152322 159112 156922 130365 126206 134732 134604 149144 147788 484457 526176 1431301 1406175 550571 572420 134361 119000 129694 128902 138507 136858 132427 132664 91493 94038 342665 296268 861606 871907 245208 241644 308669 307988 361010 351898 378538 380844 403579 409944 387813 432513 993367 1039628 631185 528861 329577 323411 377841 378510 399529 403807 414547 420443 478044 476368 836291 880021 39.15 70.3 1
08:59:59 2023-10-12 450156 444653 94924 95788 145935 152640 161294 157361 130241 126327 134673 134823 149007 148132 486971 517660 1429526 1413796 556718 573006 133788 119019 129437 132321 142018 136905 131881 132797 91430 94040 338439 297464 858236 871232 243178 240672 306969 307522 362797 351632 380382 378632 403932 412470 387087 430385 990065 1033285 638762 524997 328573 324443 377274 376506 399280 405328 414655 419305 475108 475742 841198 880646 39.15 70.3 1
09:00:00 2023-10-12 446753 446500 95114 94103 146100 152962 161718 157801 128128 126819 134581 135316 146942 148615 487625 519859 1434596 1421071 556100 573889 133973 118864 129832 132407 142216 136699 132652 132731 91430 94007 341577 297825 868946 869999 243864 240603 306969 308733 360502 351898 378610 381639 405431 409043 390783 432206 986873 1039157 630783 525853 330044 322168 379015 377072 400126 405328 414511 422052 477263 475328 846078 880021 39.15 70.3 1
09:00:01 2023-10-12 446908 441899 94993 95726 145622 150290 158925 157361 130126 126327 134817 135001 146566 147884 486282 525805 1446902 1428324 552913 571282 133821 118738 129867 132321 142152 136734 132485 132631 91515 92752 338977 297663 865952 866967 243828 243008 306861 311166 360902 351862 376197 381100 406074 410015 387704 428526 986748 1042617 634216 524143 330512 323866 378446 377032 399845 407140 413856 419487 471900 477411 848592 876243 39.15 70.3 1
09:00:02 2023-10-12 444571 443048 94915 95821 145930 150290 161294 160093 130028 126361 134415 134950 149007 148271 486282 527664 1434596 1413796 546668 573695 134233 118738 130048 132315 142407 136543 132311 132332 91526 93844 337901 296260 882712 868154 245244 241988 306969 312303 360756 351898 377969 381949 404501 409043 387885 430532 991923 1051715 634673 530082 331450 322598 378727 376219 401850 403949 415094 421235 474965 478012 844155 878148 39.15 70.3 1
09:00:03 2023-10-12 449139 443759 95057 94236 146137 152427 159112 157361 130365 126294 134638 135158 146908 147992 487133 528228 1435592 1408502 548150 572825 134124 118966 129875 129143 142216 136912 132096 132548 91430 92718 338977 296519 867387 868816 243864 242154 306933 308059 361010 350836 376268 380808 404824 412649 386034 428635 993367 1045220 632700 526479 329811 324587 375842 376241 403822 404726 414511 418194 474405 478084 838182 879123 39.15 70.3 1
09:00:04 2023-10-12 449776 445765 94988 95721 145652 152667 158819 157361 130208 126361 134450 134950 149075 148305 484834 519955 1424345 1402500 550323 573043 134242 118937 129867 132172 142251 136776 132311 132764 91526 94007 337901 296946 864487 872468 243864 241984 309602 310286 360866 351717 378574 383260 403471 411097 387704 433631 993220 1040779 625978 528861 329577 323639 377877 378632 401259 403455 414583 420415 478044 476560 835662 880646 39.15 70.3 1
09:00:05 2023-10-12 446081 445586 95187 95864 146438 152643 157308 157291 128305 126192 134638 134790 149248 147823 484834 524107 1434609 1414802 552742 571318 134360 119000 130048 132407 142407 136560 132311 132548 91526 93909 336048 295420 868921 871232 243720 245356 305818 309714 361010 351366 378574 382178 406074 409654 385455 431215 984781 1033588 642366 525108 330980 322956 376743 377639 400975 406879 414777 418822 477635 476740 848592 879191 39.15 70.3 1
09:00:06 2023-10-12 448182 444017 94891 95817 145799 152710 161147 160128 130028 126745 134509 135111 149007 148825 484493 519590 1434596 1421071 555101 573006 134242 119339 130021 129065 138819 136841 132460 132701 91649 94166 342121 298304 869761 870506 243828 240637 306969 309201 361010 353780 378501 381100 405395 409654 391060 432206 989776 1039628 634216 525853 330044 322431 379015 377072 399844 405328 414511 422052 476591 475292 844843 878771 39.15 70.3 1
09:00:07 2023-10-12 454283 445705 95144 95825 146680 150396 161442 157691 130216 126395 134415 134950 146876 148654 486282 525805 1443790 1428287 553379 573043 134040 118937 130083 132356 138819 136836 132187 132514 91397 94038 337901 297452 875978 864945 243864 240637 306933 308059 361010 351862 376161 381639 406074 410229 387777 428187 990900 1044925 629290 524253 330512 323459 378266 377226 401542 406928 416843 420493 472195 476704 848555 876206 39.15 70.3 1
09:00:08 2023-10-12 451815 444764 94989 95924 145583 150711 161189 158115 128102 126893 132659 135372 146557 148578 486861 522927 1436302 1416558 552142 572970 134065 118903 129832 132287 142779 137673 132295 132731 91460 94007 338574 297428 864507 865593 243864 242325 308706 309410 361010 351898 377329 382178 402940 410229 387885 429850 992627 1045220 632700 528825 329344 323601 379015 375306 401542 402821 414583 421979 474844 477748 838109 876206 39.15 70.3 1
09:00:09 2023-10-12 452334 444418 94992 95792 146133 152640 161337 157691 130332 126711 134509 134917 147012 148236 486282 527664 1435629 1414802 549398 573411 133545 119136 129368 132499 142312 137016 131881 132902 91493 93974 338977 296685 867276 870669 243756 242630 306933 310177 364080 351789 379303 383260 405251 413449 387740 428489 993931 1045331 632700 528061 329344 324816 376107 376765 400406 405187 414583 418121 472302 478084 834734 878111 39.15 70.3 1
09:00:10 2023-10-12 451688 445901 95183 95982 146203 153069 161337 157691 130388 126623 134603 134808 146977 148201 487662 517952 1425329 1415698 556718 573853 134023 119102 129832 132287 142147 136871 132187 132764 91460 94136 340932 297428 863586 872468 243521 242325 306969 309410 362785 351862 378538 381100 403259 412069 387467 432168 990446 1030074 634216 526600 328646 323866 377274 376434 399844 404090 414619 419414 476483 475220 836884 881273 39.15 70.2 1
09:00:11 2023-10-12 449187 445272 95025 93746 146375 152570 161668 157361 130422 126294 134603 134790 149317 148098 486971 522263 1433591 1416520 555265 573695 134819 119000 129694 129056 142345 136978 132211 132664 91486 92688 338977 298087 862700 871907 243864 241343 306933 308923 363053 351862 378235 381908 405822 412649 386578 431142 988971 1035816 630783 523621 329577 324780 376407 376506 402089 407140 414511 418785 476519 477411 841114 880021 39.15 70.2 1
09:00:12 2023-10-12 445006 441818 95118 95816 146031 150255 159558 157361 130396 126294 134603 134874 146531 147957 486971 519955 1434609 1415810 552668 571282 134653 118704 130299 132223 138830 136298 132743 132083 91686 93811 341577 295378 891930 871232 243864 240603 306244 309860 360430 351862 378574 382178 405107 411106 387215 432182 986933 1038568 634216 527349 331920 321692 378230 378560 401259 405292 415072 420712 477719 476009 848592 881273 39.15 70.3 1
09:00:13 2023-10-12 457624 444644 95248 94047 146162 150606 159112 157766 128305 126576 134745 134909 146942 148131 486861 527555 1447892 1423095 549787 572970 134453 119136 130013 132253 142216 136647 132669 132997 91579 93974 331306 297029 864140 864945 244868 240637 306969 308958 361010 351898 375932 382178 406074 410229 387813 427884 988971 1045675 643905 524364 330512 323375 378712 375306 401040 407165 413237 420378 472302 478084 847315 876903 39.15 70.2 1
09:00:14 2023-10-12 446532 446697 94952 95949 146710 150396 161372 157991 130216 126711 134474 135044 146978 149070 486971 525596 1434560 1417827 545381 572161 134259 118976 130139 132253 142484 136457 132527 132597 91579 92718 338977 297452 868564 866967 245244 241644 308669 309493 360794 351825 378357 381913 404788 409008 387619 430544 992593 1053205 632700 528861 330095 322562 378727 376170 400125 403455 413237 421979 475108 478084 842993 878771 39.15 70.2 1
09:00:15 2023-10-12 449558 441944 95114 95654 146269 149765 160242 157152 128841 126139 135193 134224 146804 147442 487935 528337 1429526 1406498 547445 572125 134099 119019 129832 132379 142449 136776 132344 132764 91493 94007 338977 296692 861665 868769 245071 242181 306933 308023 361010 350800 376798 381378 405395 411455 385420 428599 991923 1044051 631185 528146 330044 323866 376071 376470 401040 404655 418054 418158 476519 478084 841796 878771 39.15 70.2 1
09:00:16 2023-10-12 449776 445586 95053 95854 146341 152640 161442 157691 130388 126711 134603 135010 149214 148271 487478 522217 1427227 1406423 553024 572825 134179 118966 129875 129088 138507 136854 132278 132902 91493 93974 338977 299225 866643 872468 243864 241644 306502 307988 363811 351898 378682 382989 403615 412069 387813 433162 992627 1039414 632700 528825 329344 323866 377877 378171 400409 403772 414547 419451 478044 475256 834442 880646 39.15 70.2 1
09:00:17 2023-10-12 450487 444653 94992 94075 145900 152605 161442 157691 130388 126327 134603 134790 147012 147994 486971 519153 1433591 1413796 556681 573006 133570 119136 129437 132540 142182 136905 131881 132764 91208 94136 338439 297428 858394 870669 243178 240637 306969 307737 363713 351609 380652 378668 404644 412578 387323 430349 992593 1034786 623036 524625 328646 324323 376743 376470 399959 406252 414619 419082 475108 475742 839372 881365 39.15 70.2 1
09:00:18 2023-10-12 454604 446131 95122 95994 146102 152927 159001 157986 128305 126785 134804 134909 146772 148581 486282 518423 1434596 1423657 555495 573006 134225 118937 130048 128967 138819 136681 132311 132731 91493 93974 340861 297875 870008 869999 243864 240603 306969 308059 359923 351898 378610 382178 405395 408399 387921 432513 987572 1041836 630783 525853 330278 321906 378727 378171 400409 405328 413273 422651 478008 474934 848592 880021 39.15 70.2 1
09:00:19 2023-10-12 447164 441899 95057 95820 146501 150290 161485 157691 130306 126711 134603 135086 146531 147957 486282 523072 1445839 1428250 555816 572970 134225 119019 130021 129154 138819 137080 132610 132697 91456 94231 338977 297875 869441 866967 243540 243350 306608 308059 361010 351898 376268 381690 405786 411130 387849 428562 987572 1044478 635731 524364 330044 323639 377877 374217 401259 408415 413892 420712 472267 476704 846041 878771 39.15 70.2 1
09:00:20 2023-10-12 445514 442760 95114 95920 146366 152889 161407 157581 130241 126711 134603 135044 149214 148271 486282 525775 1442837 1414914 547445 572565 134339 119111 130264 132407 142610 136995 132560 132731 91686 94007 336048 296681 874324 865629 245244 242154 306969 310140 361010 351898 377933 381985 406074 409618 387655 430495 990482 1051477 633134 529602 331450 322741 378799 376327 401814 405116 415329 421162 474965 477679 843536 876243 39.15 70.2 1
09:00:21 2023-10-12 450303 445695 95114 95754 146684 150396 161407 157691 130241 126683 133079 134808 147597 148301 488082 528374 1436613 1412522 548968 573635 133998 119102 129798 132287 142251 136905 132311 132997 91526 94103 338977 297146 861914 868769 245244 242217 306969 308059 363566 351862 376798 380808 406038 412649 386650 428599 994777 1045220 640827 527773 330044 324816 376672 376170 401076 405009 418054 418785 473703 478084 836921 879396 39.15 70.2 1
09:00:22 2023-10-12 449130 443013 94992 95792 146273 152889 161633 157691 130298 126623 134544 135044 149075 148271 487316 521090 1424345 1403498 548657 573006 134133 119136 130048 132407 142414 136909 132311 132822 91526 94136 338977 297825 868342 871907 245171 242217 309324 310726 363554 351825 380715 383260 404003 411312 387668 433359 993330 1039555 632700 528825 329898 323615 378676 378740 399529 404055 414583 420566 477683 476668 836254 881273 39.15 70.2 1
09:00:23 2023-10-12 446479 445906 95244 95919 146438 152857 159382 157766 130422 126327 134697 134823 149248 148027 488701 522595 1435629 1415810 552705 573695 134462 119019 130264 132407 142614 136870 132618 132548 91686 93974 336048 296049 868158 872468 243864 240637 306667 309931 361010 351862 378574 382178 406074 409333 386614 432513 987572 1037942 634216 522707 331450 322849 376743 378171 399249 405328 414777 419487 478008 477411 848629 881273 39.15 70.2 1
09:00:24 2023-10-12 459024 446427 94896 95958 145900 152959 158562 160645 129994 127164 134380 135952 146568 149276 486282 519153 1438709 1426137 556458 572715 134369 119063 130021 129054 138724 136768 132460 132697 91582 94361 338439 298299 870838 869999 243864 240672 306969 311166 360830 354388 378538 381639 406038 411491 391182 431215 989044 1042574 632090 525853 330278 323866 378727 376470 400409 405363 414511 422651 474405 474898 843573 878771 39.15 70.2 1
09:00:25 2023-10-12 446495 443670 95122 95792 146401 152675 161442 160317 130298 126745 134544 135077 149041 148305 486971 525001 1447966 1423095 549787 573006 134225 119136 130264 132321 142449 136871 132618 132672 91686 94071 336048 297275 869261 864981 245171 240637 306501 309679 361010 351898 376304 381378 406074 409908 387596 429253 992593 1051182 632700 526600 331450 323195 378799 376892 402097 407308 413201 421345 474441 477010 849011 878734 39.15 70.2 1
09:00:26 2023-10-12 452013 445460 95171 95953 146442 150781 159558 158027 128271 126785 134780 134997 146701 147957 487588 528374 1437634 1415810 550179 574295 133792 119301 129896 129295 140670 136905 132311 132797 91493 94071 338977 297183 858007 868769 243864 240603 306969 308059 361133 351898 377099 380844 406002 411020 386650 428599 995421 1042617 631185 525700 330278 324816 376407 375619 401111 405292 414583 418822 473703 478084 836291 878771 39.15 70.2 1
09:00:27 2023-10-12 449139 445591 94984 95916 146375 152782 161407 160205 130241 126711 134638 135044 149144 148271 484874 521492 1424345 1403498 548621 573853 134314 119102 130048 132499 142605 136991 132311 132731 91526 92782 338977 298799 864825 873769 245244 241698 308706 310286 363016 351753 380679 384074 404752 411455 387539 433127 994777 1040411 632700 530127 330044 323866 378712 378668 399845 404090 416770 420712 478080 477748 836884 881273 39.15 70.2 1
09:00:28 2023-10-12 446049 446646 95374 93898 147093 150396 159558 157361 130456 126683 135004 134976 147084 148654 484798 522299 1436669 1415810 552705 572970 134259 118937 130173 132407 142449 137011 132527 132731 91652 94038 339628 294641 867256 873148 243864 240603 306969 309967 361010 351862 378610 382719 406074 409618 386650 432513 986837 1036179 632700 522671 331450 322920 377877 377675 402359 405328 415366 419487 478008 477411 848592 880047 39.15 70.2 1
09:00:29 2023-10-12 448138 443985 95017 96016 145626 152994 158819 160645 130174 127198 134287 135741 146944 149137 486971 520705 1440667 1428993 556533 572861 134585 119199 130125 128977 138719 136958 132643 132976 91619 94136 338977 296232 865163 870669 243864 240637 308402 308958 361010 352117 378465 381639 406074 411169 391051 431179 989007 1042574 630783 525480 330278 323866 379015 376470 400409 406570 414547 423016 474405 475997 843610 878771 39.15 70.2 1
09:00:30 2023-10-12 453321 445760 94992 95891 145956 150290 161442 160317 129915 126745 135005 135128 146668 147992 486971 524966 1447966 1423095 549787 573006 134225 119053 130264 132407 142449 136776 132527 132764 91686 94105 338977 297029 871176 864511 243864 240672 306969 309679 361010 351898 379572 384038 405858 409980 387740 428453 990336 1048525 635731 525853 331215 323459 377783 376542 401957 406535 416437 421089 473667 477760 847352 876243 39.15 70.2 1
09:00:31 2023-10-12 451571 446200 95248 94047 146372 151790 157375 158132 128305 126819 134839 134942 146977 148477 487662 527664 1435614 1412790 550533 574701 133754 119369 129437 132574 142117 137252 131947 132797 91526 94040 338439 297392 858567 868769 243864 240637 306969 311336 361133 351898 377365 380808 406038 411629 387524 429546 995483 1044126 632700 527223 330512 324816 376743 375941 401111 405363 414547 419118 474405 475641 835699 880021 39.15 70.2 1
09:00:32 2023-10-12 449457 444734 95309 95983 146401 152924 161590 160352 130241 126745 134673 135077 149248 148305 484421 521492 1424345 1404497 549471 573853 134263 119102 130048 132321 142216 137363 132485 132997 91579 92880 338977 298724 864713 873086 245244 242325 309142 310286 363016 351898 380860 381378 404788 411819 387596 433127 994713 1039157 640827 531112 330512 323866 378446 378560 399845 404090 414619 420749 478080 477748 838777 879044 39.15 70.2 1
09:00:33 2023-10-12 444499 444399 95175 95887 146403 150294 161703 157801 130456 126361 135005 135299 146632 147957 485175 522299 1434560 1415810 553097 573043 134684 119019 130333 132356 142553 136681 132594 132548 91879 93974 339628 294677 887956 871232 243864 240637 306969 309931 360745 351898 378682 380506 406074 409941 387813 433507 987572 1043017 634216 525700 331920 322657 379015 378848 399529 406251 412910 422052 478080 477748 851042 880198 39.15 70.2 1
09:00:34 2023-10-12 449187 444017 94927 94003 145935 153134 161147 160645 130275 126954 134450 135470 146908 148718 487478 522994 1446944 1430206 556174 572861 134440 119165 130125 132499 142614 137025 132560 132897 91749 92945 339210 296268 881864 866931 243864 240706 306969 308958 361010 352152 377401 381639 406074 411491 390739 429205 990519 1042653 637247 525108 330512 323866 379015 375341 401237 407176 414511 420712 473334 477411 846115 878771 39.15 70.2 1
09:00:35 2023-10-12 446908 443670 95179 95817 146409 152959 159447 160352 130275 126395 134638 135044 149282 148305 484457 525810 1444888 1417970 548225 573006 134653 118937 130264 132407 142519 136871 132560 132735 91782 94007 342665 295794 868092 866241 245590 242289 308838 312048 360794 353743 378429 382414 405930 411084 387704 430995 992593 1053205 639289 527668 331215 322920 378727 377351 402276 405009 412946 422015 476184 477940 843573 876243 39.15 70.2 1
09:00:36 2023-10-12 449029 445272 95252 95922 146502 152927 157484 157656 128573 126226 134861 134756 149317 147788 484457 529012 1435629 1409742 549005 573889 134462 119063 130083 132499 142484 136914 132344 132814 91526 94040 337901 297825 861889 868769 245208 240603 306829 308958 363053 351366 377401 381378 406038 412649 386306 429582 993367 1042617 630783 527296 330512 324323 376443 376506 401076 407986 414547 418194 475849 475676 839409 878771 39.15 70.2 1
09:00:37 2023-10-12 449849 444209 94992 95821 145921 150606 161442 160128 130275 126395 135005 135132 146804 147957 485175 521037 1424345 1405667 553564 573853 134276 119422 130021 129331 138819 137122 132676 133005 91712 94200 338977 298724 863241 874945 243864 240568 307216 309201 362541 351717 381180 380808 404752 412359 389920 433779 995421 1038820 632700 528861 330044 324359 379015 378812 400975 404691 417001 420749 478116 476704 836921 879616 39.15 70.2 1
09:00:38 2023-10-12 445745 444462 95179 95783 146647 152675 161738 157806 128662 126361 134673 135077 149248 148271 484533 519991 1435629 1414914 553490 573043 134292 118937 130515 132138 142588 136552 132776 132332 91879 93811 338439 294263 876404 871232 243864 242630 306969 309967 361010 351898 378682 380239 406074 409043 387813 433127 987608 1038086 624812 526583 331450 322395 379015 378510 399249 405328 413626 421680 478080 476740 850438 878916 39.15 70.2 1
09:00:39 2023-10-12 448182 445299 94895 96021 145900 153171 158890 158685 128271 127136 132800 136127 146977 148858 487625 520579 1445878 1429187 556533 573853 134351 119170 130264 132356 138859 137156 132311 132764 91686 94040 338977 296937 864241 868154 243864 240706 306969 308958 362785 352152 377969 381100 406074 411491 391328 430262 990482 1042183 637247 524364 330512 323866 379015 375905 400975 407176 414547 421680 473334 476332 846078 879396 39.15 70.2 1
09:00:40 2023-10-12 446931 443013 95021 93906 146375 152924 161329 160128 130241 126745 134638 135111 149282 148305 484493 525775 1447966 1419015 548615 573889 134259 119136 130299 132223 142519 137128 132685 132764 91782 94105 338977 295084 869769 867559 246285 243008 306933 309825 360938 353852 378127 382379 405966 410086 387885 430837 991960 1045729 632700 530356 331450 323411 379015 377337 404697 405257 413273 422052 476519 477750 843610 876280 39.25 70.2 1
09:00:41 2023-10-12 457185 448947 95252 93983 146475 152854 159183 160128 130365 126771 134708 135056 146977 148132 484798 527664 1434471 1413221 547034 574295 134133 119136 130264 129154 142251 136905 132560 132797 91686 94105 341577 296937 865676 868769 245244 245291 306253 308094 361010 351366 378005 381985 405752 411491 385491 430873 993367 1044126 639289 527668 330278 323866 376443 378243 402240 405328 414547 419118 478044 477832 839409 880021 39.25 70.2 1
09:00:42 2023-10-12 450733 443083 95114 95887 146830 152924 161364 160275 130365 126395 134708 135077 149317 148305 485175 518423 1421295 1416558 556644 574446 134246 119034 130125 128892 138698 137208 132676 133064 91519 94329 338977 297176 865739 873705 243756 243008 309106 307988 363053 351898 380860 382178 404680 412649 387849 433434 993367 1035816 634216 527259 329577 324359 378446 377373 400409 405103 417037 420712 477635 475328 836921 879186 39.15 70.2 1
09:00:43 2023-10-12 444354 445765 95334 96015 147119 150813 161555 157801 130365 126779 134817 135086 147080 149070 485211 519955 1436669 1421071 555101 573889 134698 118806 130697 132321 139749 136491 132652 132706 91686 94203 341577 296728 871339 869999 243864 240637 307041 308094 361010 351898 378718 382178 406038 409618 390188 433434 989628 1041444 640827 525664 330278 322657 379015 378488 398654 405398 414511 422987 478044 476704 851042 880646 39.15 70.2 1
09:00:44 2023-10-12 447200 443017 95244 94039 146406 151297 159558 158132 130591 126853 134850 135384 146977 148615 487280 525623 1447966 1428324 554165 575551 134496 119364 130229 132591 142449 136939 132527 133185 91679 94105 337901 297825 863293 866241 243864 241829 306969 309643 361010 351898 376798 382178 406036 411455 387849 428562 990446 1045638 630783 525108 330980 323866 378979 375306 400371 407747 414511 421643 473631 478084 848518 878771 39.15 70.2 1
09:00:45 2023-10-12 446634 445378 95175 95991 146303 150817 161633 160575 130422 126920 135193 135434 146804 148302 485139 527255 1438746 1418978 546189 573817 134478 119102 130596 132505 142717 136871 132743 132731 91865 92880 338977 297663 885780 869433 245937 241984 308669 309754 360830 353816 378393 383058 405395 410193 390152 431142 995421 1054698 640827 529985 330980 322526 378943 377036 401004 404055 414147 422015 478175 478084 843592 878771 39.15 70.2 1
09:00:46 2023-10-12 460333 446541 95382 95882 146920 152570 157827 157661 130897 126677 134920 135077 149456 148616 487662 527146 1429489 1406498 548621 574665 134259 119136 130264 132540 142414 136905 132527 132764 91715 94136 338439 297356 865163 871232 245590 242325 309105 308923 362797 351862 378610 382485 405359 411491 386614 433127 995483 1045530 631185 528825 330241 324323 378712 378812 401076 404655 414547 421745 478044 478084 838109 881273 39.15 70.2 1
09:00:47 2023-10-12 451692 444462 95122 95924 146613 152924 161668 160352 130512 126920 134767 135044 149248 148271 486751 519859 1431301 1417790 557399 574592 134470 119364 130091 129331 138819 137217 132643 133164 91652 94234 338977 299147 859824 873705 243864 240637 306502 307988 363053 353585 378538 381639 404824 412649 387849 432133 993367 1033103 637247 525853 329577 324816 378712 377603 400409 406215 417663 420378 476555 476753 841198 880327 39.15 70.2 1
09:00:48 2023-10-12 448248 446867 95053 95987 146031 150711 161598 160610 130422 127130 134603 135689 146633 148718 486282 519919 1438709 1425122 556718 574665 134263 119262 130264 132540 142484 136939 132622 132797 91812 94169 341577 297146 866806 869999 243864 240672 306969 309634 361010 352152 378610 382178 406074 410300 391613 433127 990482 1042574 643905 525853 330512 323866 379015 377337 400975 406500 414547 423287 476483 475997 843536 881050 39.15 70.2 1
09:00:49 2023-10-12 448178 446432 95565 94039 146577 149017 157342 158242 128662 126873 135063 135316 146977 148510 486282 528037 1447966 1432059 551274 573780 134550 119335 130264 132499 139570 136986 132710 132893 91812 94136 341577 296059 871063 865738 243864 241377 306969 309426 361010 351898 376798 380737 406074 411491 387849 428562 991072 1047190 642366 525108 330512 323866 378712 377299 401957 407426 413856 421345 472267 478084 850438 876243 39.15 70.2 1
09:00:50 2023-10-12 445219 443634 94992 95991 146375 151029 161668 160352 130332 126920 134732 135485 149282 148998 487316 523108 1437652 1418978 547034 574410 134445 119019 130480 129472 139374 136924 133009 132997 91745 94231 338439 297663 872797 866967 245244 241809 308669 311680 360974 353888 378538 382521 406146 409333 390115 431179 993367 1054698 634216 530163 330980 322884 379015 376506 400406 404055 414209 422015 475813 478084 842993 878771 39.15 70.2 1
09:00:51 2023-10-12 448846 445596 95275 93967 147085 152570 157936 157361 130637 126361 131832 135121 149524 148340 485895 527664 1429526 1406498 548621 574701 134259 119335 130264 132407 142484 137504 132743 132810 91686 94234 337901 298050 880876 871907 245590 240603 306502 308958 361010 351862 378610 382485 405395 412069 386614 432513 994777 1044090 642366 528861 330044 324323 377877 378776 404461 404691 414583 420712 478044 475641 839335 881273 39.25 70.2 1
09:00:52 2023-10-12 457509 444399 95049 95924 146027 150711 161668 160541 130456 126711 131516 135320 146632 148370 487096 520042 1428399 1416743 557473 574556 134310 119330 130229 132574 142449 136905 132311 133787 91612 94203 338977 297428 859549 873705 243864 242837 309542 308023 363566 351898 378646 381908 404788 412037 387849 432476 993367 1033552 631903 525627 329577 324816 378446 377036 400126 405328 417626 421075 477227 475997 839372 879575 39.25 70.2 1
09:00:53 2023-10-12 441674 444075 95118 95920 146541 152924 161668 160463 130422 126920 134861 135077 149248 148616 486971 519153 1434560 1419015 555027 573853 134698 118738 130571 132287 139311 136905 132776 132764 91686 94169 331306 296937 870607 870615 244904 240637 306969 308958 361010 351898 380860 382448 406038 409618 390152 433434 989044 1042574 626305 525664 330512 322395 379015 378776 401259 407165 414183 421685 477755 476380 851434 881198 39.25 70.2 1
09:00:54 2023-10-12 447687 446908 95179 94071 146671 148915 157584 158242 128484 126920 134767 135077 149282 148755 487478 525223 1447929 1431375 555816 573967 134504 119262 130264 132574 142484 137130 132622 132797 91812 94169 341577 296937 866836 866278 243864 242120 306969 310140 361010 351898 377063 382178 406074 411491 389884 428599 989744 1045220 637247 525108 330746 323866 378979 375306 399845 407461 414511 421979 473334 478084 848592 878771 39.25 70.2 1
09:00:55 2023-10-12 445829 443665 95333 95953 146613 152959 161703 160610 130456 126920 134826 135358 149282 148755 485175 528784 1438746 1421071 548225 573967 134902 119262 130670 129242 140217 136992 132710 132731 91745 92816 338977 297029 869693 868769 245764 241984 306969 309931 360758 353888 378538 383094 406074 410300 390152 431533 993968 1053240 632700 528898 331450 323375 379015 377315 402240 405009 413856 422651 477227 477714 844806 878771 39.25 70.2 1
09:00:56 2023-10-12 449520 445901 95252 95758 146955 152605 158717 157661 130704 126294 135155 134790 149559 147753 484798 528037 1433591 1408502 549005 574701 134356 119252 130202 132591 142614 137228 132743 132893 91686 94169 337901 296685 862673 869999 245590 240603 306502 308958 362785 351614 378538 382521 406038 412069 386614 431215 996189 1045638 640827 528825 330512 323471 376743 378812 402558 405328 414619 419451 477275 477010 839409 880646 39.25 70.2 1
09:00:57 2023-10-12 451545 443048 95114 94063 146375 150923 159782 158172 128662 126927 135063 135350 146977 148615 488354 521515 1426259 1416558 556322 574738 134259 119418 130139 129420 138848 137331 132527 133206 91749 94203 331306 299147 862567 873521 243864 240603 307181 307988 363053 351898 380860 382178 404788 412649 387885 433742 993367 1038050 637247 527632 329577 324587 378712 377639 401346 405009 417626 421345 478008 476704 838109 880272 39.25 70.2 1
09:00:58 2023-10-12 445865 445792 95122 95924 146749 152924 161703 160610 130637 126745 134861 135347 149282 148755 485139 519955 1437688 1421071 555927 573853 134727 119019 130697 132407 139378 136776 132835 132764 91749 94203 341577 297825 879076 871232 243864 240637 306969 308958 361010 353621 380824 382448 406074 409941 390152 433434 989708 1042574 630783 525664 331215 322849 379015 378776 401506 406288 417103 422993 477900 476200 848445 881235 39.25 70.2 1
09:00:59 2023-10-12 449212 445949 95382 94075 146709 150711 161703 160498 130275 126745 131607 135316 146804 148405 486282 522667 1446944 1428287 556248 573006 134225 119136 130264 132390 142519 136939 133068 133072 91812 94169 338977 296196 868468 866278 243720 241916 306861 308993 361010 353888 377365 382178 406074 412069 390739 429886 990519 1042617 635731 525108 330512 324323 379015 375341 399529 407844 414583 421680 473667 477411 848592 878771 39.25 70.2 1
09:01:00 2023-10-12 446180 445426 95187 96025 146643 152959 161668 160610 130456 126954 134896 135111 149524 148998 484457 528602 1445878 1422640 548819 573671 134673 119160 130558 128981 138984 136884 133076 133064 91902 94103 338977 295020 872873 866278 246459 240603 306969 312736 361010 353639 378574 385436 406074 410300 390783 431215 993367 1051681 636212 528861 331920 323411 379015 377603 402877 405292 413856 422052 476519 477714 843610 878771 39.25 70.2 1
09:01:01 2023-10-12 449134 446532 95409 95788 146920 150923 157726 157361 130704 126327 134966 134823 149593 147788 485211 525810 1435629 1407703 548621 573967 134478 119535 130480 132551 142553 137355 132776 133198 91845 94203 337901 297392 863406 871232 245590 243084 306537 308993 362797 351862 378538 382557 405107 412359 386614 431215 994777 1046707 631185 529377 330512 324587 376743 378812 403197 405363 416440 419451 478044 477714 839409 881273 39.25 70.2 1
09:01:02 2023-10-12 451594 446459 95283 94015 146610 149223 157551 158242 130716 126994 135098 135350 146977 148615 488701 519518 1425402 1413796 555292 575849 134445 119267 130168 132540 142251 137259 132676 133901 91686 94169 337901 297428 862680 873705 243864 240603 307431 308023 360838 351898 380860 382719 404788 412649 387885 433742 994777 1036584 630783 528041 329577 323507 379015 377639 400409 405009 417663 421345 477275 476704 838109 880272 39.25 70.2 1
09:01:03 2023-10-12 449818 444333 95252 95991 146852 152852 161773 160498 130399 126779 134708 135111 149317 148305 485139 519991 1434596 1419015 555495 574738 134845 119019 130879 132315 139374 136982 133189 132731 91845 94169 337901 295227 879932 871232 243864 240672 308669 309643 361010 351898 380860 380506 406074 409941 387921 433434 989744 1041099 634216 525627 332120 322598 381014 378560 401542 406714 416547 424144 477900 477568 850857 883783 39.25 70.2 1
09:01:04 2023-10-12 446835 446532 95183 95987 146780 149252 161843 160645 130637 126954 134802 135485 146977 148752 487316 523072 1447929 1432394 556681 574738 134512 119335 130299 132585 142484 137259 132743 132831 91782 94203 338439 296973 864365 866314 243864 241748 306969 309462 361010 351927 377401 382178 406074 412069 390152 429886 991923 1044900 637247 525108 330980 324359 379015 375905 400442 407782 414547 421717 474036 477087 847953 878771 39.25 70.2 1
09:01:05 2023-10-12 445865 446382 95179 95979 146671 150818 161738 158021 130399 126954 135193 135494 147695 149696 487478 529012 1442726 1421874 548931 574077 134597 119165 130558 129154 139669 136905 132776 132797 91845 94105 336974 297397 868430 866278 246285 245356 306793 310189 361010 353639 378574 382825 406074 410265 387885 431215 993367 1051681 641392 528861 331450 322920 379015 377639 402877 406274 413273 422015 476555 477714 842976 878148 39.25 70.2 1
09:01:06 2023-10-12 449249 444390 95365 95850 146405 150711 157684 160386 130490 126327 135193 134959 147317 147759 484834 525739 1434560 1411786 548621 574701 134710 119335 130299 132551 139259 137604 132652 133106 91782 94169 338977 297392 876350 868769 245244 240637 306969 309426 363566 351862 377437 382521 406074 412649 387195 429886 994713 1045638 642366 527259 330512 324816 376743 376749 402276 405363 414583 419414 476555 477904 842808 880424 39.25 70.2 1
09:01:07 2023-10-12 450262 445901 95252 94075 146510 151134 157342 158132 128662 127028 135098 135451 149282 148755 485175 521090 1428399 1406498 553564 574410 134440 119296 130454 132583 142614 137345 132652 132906 91749 94169 337901 296894 866932 873705 243864 242706 307431 310250 363053 351898 381435 381646 405107 412649 387921 433779 996189 1040889 643905 528898 330512 324359 379015 378885 399529 405009 416707 421345 480857 475674 838109 880272 39.25 70.2 1
09:01:08 2023-10-12 446273 443670 95244 93934 146886 152959 161773 160240 130490 126745 134931 135111 149455 148651 485175 521528 1436632 1416962 555138 574738 134698 119170 130697 132407 142424 136944 132810 132735 91845 93974 336048 295980 872328 873148 243864 240672 306502 310655 361010 351898 380860 380808 406074 410265 387849 433434 992556 1039673 634216 528850 332392 322777 378871 378704 402871 406394 416252 421795 480300 478084 850438 879044 39.25 70.2 1
09:01:09 2023-10-12 454926 446811 94992 96157 145900 149319 161337 160750 128237 127523 134638 135963 149144 149311 485139 519554 1441813 1427273 557510 574701 134452 119136 130264 132424 142484 137164 132560 132797 91845 94203 341577 296937 866868 868769 243864 240672 308669 308993 363053 352187 378610 382178 406074 409980 391328 432476 990519 1042574 659978 525853 330512 324359 381159 377072 400975 407176 414583 423616 475813 476704 843610 880021 39.25 70.2 1
09:01:10 2023-10-12 447164 445797 94988 95953 146329 150711 161590 160498 128662 126927 131641 135554 146632 148370 487662 527591 1451066 1426062 551749 574113 134571 119136 130264 132591 142484 137114 132710 132797 91749 94073 338977 297029 863681 866931 243864 240706 306969 309931 361010 353621 376834 380808 406074 411491 387921 428635 990482 1048744 643905 525108 330980 323866 379015 376241 402276 407782 414183 421979 473667 477868 848592 878771 39.25 70.2 1
09:01:11 2023-10-12 451471 444765 95122 96058 146405 153029 161703 160680 130456 126954 134708 135707 149317 148790 483776 526176 1438746 1416962 552742 574738 134137 119296 130048 132493 142414 137389 132349 133448 91526 94366 345883 300066 864002 866278 243864 240637 306467 307834 361168 352152 378005 380808 406038 411629 391613 430532 993861 1050972 642366 526479 329111 324816 379015 376506 401076 406535 418663 421722 477160 477904 837298 878660 39.25 70.2 1
09:01:12 2023-10-12 449420 446646 95789 96023 147811 150818 158456 157326 130738 126361 135193 134857 147901 148876 487662 528410 1433591 1409189 551356 574738 134478 119335 130606 132551 139245 137355 132776 133198 91782 94203 338439 297428 862225 871232 245244 245392 307001 308958 363053 351898 380896 382825 405752 412359 387885 433779 996839 1042617 631185 528898 330512 324359 379015 378560 401076 405292 414655 422015 480857 477010 839409 878953 39.25 70.2 1
09:01:13 2023-10-12 442410 443052 95374 95987 146920 152710 161808 160205 130580 126657 134837 135077 148041 148340 485211 523072 1438746 1416962 554744 574738 134520 119535 130454 132516 142553 137181 132810 133127 91845 94169 336048 295346 869400 872468 245244 240637 306969 310655 362785 351898 378682 381378 406332 411205 387560 432869 990336 1037575 630783 527349 332392 323327 377697 378632 403251 407140 413273 420749 477719 477868 851042 880235 39.25 70.2 1
09:01:14 2023-10-12 448846 445729 94992 94103 146332 149223 159147 160680 130332 127408 134817 136052 146668 148996 485175 519955 1438746 1425172 557907 574738 134478 119452 130515 132583 142553 137604 132743 133231 91749 94203 338977 297392 863691 870669 243864 240672 306253 309462 361010 352223 380860 382178 406074 411491 391604 433434 991960 1042617 635731 525853 330512 324359 381196 377675 402111 406570 414583 423287 476555 476740 843646 878719 39.25 70.2 1
09:01:15 2023-10-12 446848 443048 95248 96025 146640 149185 157726 158207 128662 126819 135098 135384 147524 148650 487971 528337 1452099 1428287 551738 574738 134372 119296 130467 129246 142597 137428 132906 133302 91845 93009 338977 295851 867286 866241 243864 241713 306933 309714 361010 353888 377365 380808 405160 411133 387957 429546 993367 1050228 645443 525108 331215 324359 379015 376241 402311 408390 414547 422380 474405 477046 848629 878771 39.25 70.2 1
09:01:16 2023-10-12 450868 444146 95252 96025 146744 152994 161738 160645 130490 127076 134708 135741 149351 148998 484457 526176 1438746 1418007 552705 574738 133855 119603 130264 129509 142251 137649 132344 133666 91430 94399 342665 299890 861533 866314 245208 240637 306897 308023 362216 352152 378574 381681 406074 411664 390188 430568 993861 1050228 634216 526851 329577 324816 379015 376255 403822 407273 418959 421199 474262 478084 837298 878623 39.25 70.2 1
09:01:17 2023-10-12 449666 446286 95437 95920 146916 152702 158036 160093 130704 126961 135572 135077 149559 148686 485175 527664 1433517 1406498 548657 575959 134478 119262 130515 132424 142822 137389 132776 133139 91782 94203 341577 297428 870544 871232 245590 240637 307001 309741 363053 351898 378682 383130 406074 412359 387655 433742 993861 1045638 632700 530470 330512 324816 379015 378921 402276 405363 414655 422052 480857 477046 839409 880235 39.25 70.2 1
09:01:18 2023-10-12 446931 444017 95283 96025 146989 149017 161914 160352 130524 126745 134966 135111 149593 148305 485211 523072 1436669 1419015 553490 573598 134613 119486 130606 129158 138889 137475 132910 132927 91845 94203 339628 294605 869261 873705 243864 243427 306969 310909 361010 351898 380570 384346 407936 411205 387704 433668 990336 1039482 634216 528576 332392 324215 378979 378812 400759 406606 414209 421387 480821 478084 851042 880308 39.25 70.2 2
09:01:19 2023-10-12 448883 447173 95114 96088 146409 153206 161442 160785 130061 127496 134638 136279 149282 149765 487662 519955 1442837 1428287 558304 574738 134782 119535 130571 129242 139183 137363 132743 133210 91845 94234 342121 297464 868468 869999 243864 241713 306502 309643 360873 353210 380824 382719 406074 412649 392435 433162 993367 1042580 637247 525853 330980 324816 381159 376470 401542 407747 414619 423888 477086 477411 846078 880646 39.25 70.2 2
09:01:20 2023-10-12 454283 447278 95413 93963 147498 151241 157693 158463 130668 127062 135168 135665 147700 149487 488317 526884 1452083 1423095 550179 574556 134664 119301 130697 129331 139344 137435 133227 133432 91845 94267 336048 296239 866226 866894 245590 241343 306969 310620 361010 353888 377969 383094 405160 411455 390115 430532 993367 1053681 643905 525700 331920 324323 379015 378207 404424 407426 414475 422651 477972 478455 848592 878771 39.25 70.2 2
09:01:21 2023-10-12 451126 446794 95336 95991 146619 150923 157827 160610 130795 126920 135382 135540 147317 147957 485175 525775 1438746 1411786 550250 574738 134698 119335 130606 129409 138830 137355 132776 133198 91845 94332 338977 297428 874564 869999 245764 240672 306537 309896 364080 351898 378538 382557 406074 413230 387777 431179 996189 1047190 637750 529602 331685 324600 378468 378185 403337 406394 416856 420232 477792 480463 842882 881198 39.25 70.2 2
09:01:22 2023-10-12 450413 445426 95401 96021 146567 149558 161773 160610 130693 127164 134931 135707 147797 149101 485895 519955 1425402 1412790 554508 575959 134664 119535 130299 132583 139282 137688 132743 133503 91812 94332 341577 297176 865276 874048 245633 240637 307931 310799 363822 353888 382010 380808 405395 412649 387921 432367 996189 1041628 635731 528861 330512 324816 379015 378812 401542 406879 418585 422651 480821 478084 839335 882182 39.25 70.2 2
09:01:23 2023-10-12 449134 449043 95926 94171 148464 151098 160378 158573 130829 127496 132233 136821 150460 150444 489586 523144 1447966 1434434 560608 577009 136301 120219 134625 131169 142539 139769 135377 135492 92841 94924 343284 301061 892428 879777 246634 243273 310060 313028 366145 357305 386123 385326 408652 414980 391887 436152 1003253 1056157 640277 532011 333645 325252 384480 383980 405188 412640 422075 426572 482230 479906 859493 890642 39.25 70.2 2
09:01:24 2023-10-12 456697 450832 96221 94239 151877 152324 162172 160642 130738 127198 133477 139884 147075 153429 492543 532049 1466406 1446832 562526 582527 136059 122688 134795 132856 143634 143336 136428 137087 93034 95187 343284 302415 883246 880616 245623 244907 310055 313433 367178 358094 383201 386627 410663 414150 390478 433742 1002561 1060857 640277 532531 333717 326727 383330 382412 408344 411621 421841 423430 478080 483217 859560 890101 39.25 70.2 2
09:01:25 2023-10-12 458776 455805 95956 94231 149852 152951 162814 161535 130939 127028 133628 139978 146976 150640 493626 531977 1460365 1436464 554471 582101 135871 120097 131891 132893 143901 143175 136910 137092 93034 94990 343284 301888 887451 881540 245795 242696 310815 312839 366913 357555 384360 387826 408371 411307 391881 432164 1002561 1062245 646982 534765 333103 324727 383295 382142 405332 408999 418290 423358 478044 478455 848555 885426 39.25 70.2 2
09:01:26 2023-10-12 468394 455983 94920 95319 148460 149452 161905 158826 126858 124606 135484 135963 149559 148305 491135 528918 1434560 1411786 553134 576901 133339 118309 134141 131202 142409 140159 135250 135714 91526 94169 345883 302415 881845 884291 245937 240637 306957 308059 363053 351862 378538 381378 401138 409391 380795 425966 996129 1045220 619586 532922 330044 323459 377733 378632 401542 405671 414667 417350 473299 472449 834442 878148 39.25 70.2 2
09:01:27 2023-10-12 461480 458064 96498 94894 147119 150818 159570 157902 125690 124201 135005 135077 146570 147065 485211 519189 1425402 1415810 557763 576366 131898 117063 133303 130211 141326 139240 134116 134609 90575 93681 341577 302629 884133 888309 242423 242154 306070 306802 361010 350306 376355 376506 397494 405337 381087 422683 986969 1018364 634216 525853 324775 321644 375795 373061 394517 402544 412323 414681 468262 466006 833734 872339 39.25 70.2 2
09:01:28 2023-10-12 456207 454374 96230 92446 145617 149243 158355 158685 124831 122779 132253 133863 145046 145705 485791 519812 1428362 1408427 552142 571137 129894 115866 130299 132675 139928 138039 133298 133566 90038 91448 338977 297825 878493 884706 241836 240291 301481 306226 356078 345481 373556 374253 396312 402553 375064 418817 977056 1024290 632700 522879 324739 317000 372095 373052 392198 399885 403644 409682 464765 463537 833224 866306 39.25 70.2 2
09:01:29 2023-10-12 454200 453717 93350 90984 142955 147174 157783 156416 123129 121168 130100 132113 142617 144058 477746 518024 1425357 1405667 549005 565820 132162 113889 128727 131857 142006 136087 131091 131868 88857 90029 341577 296268 873515 873705 238620 237961 298225 303360 351997 344824 365068 372036 392261 395898 373675 411639 970283 1025971 630057 518975 322256 315580 368925 368106 391872 396313 401096 408036 458824 462587 830174 856366 39.25 70.2 2
09:01:30 2023-10-12 455284 453640 92903 90819 142358 146559 157308 156095 122557 124282 129454 131503 142514 143714 477710 518574 1411086 1393743 546280 567626 131676 113213 128480 131282 141584 135720 130959 131621 88792 89996 338977 297428 889807 874152 237882 236213 300788 299245 351997 344824 365068 369907 387533 395933 373147 410403 969324 1024290 634673 522202 319530 315802 367780 364720 388020 394160 403249 402947 454477 459409 815215 854583 39.25 70.2 2
09:01:31 2023-10-12 458943 451161 92137 89975 141533 145712 156330 154592 121756 123629 128778 130978 141510 141736 479377 511783 1404854 1385899 547890 565622 128968 112593 127510 130873 140955 135089 130127 130914 87996 89373 340932 296483 864103 879154 237184 236093 296246 298339 350935 339751 366149 367220 387533 393365 366211 408231 961927 1008859 628519 516633 320435 312790 365124 364031 385411 392430 394982 400935 455693 455843 822025 853233 39.25 70.2 2
09:01:32 2023-10-12 451012 453464 91910 89696 141001 145367 155255 154733 121260 123388 128106 130586 140879 142115 477602 511028 1401866 1387175 547408 565186 128611 112231 127211 128581 138635 134801 129698 130014 87900 89125 345883 297029 871051 875394 235580 234640 295995 299943 347773 340851 362803 363953 387738 391303 367278 403866 959310 1012243 630057 516633 318142 311073 363027 362679 382677 390128 395297 400652 450967 450567 820932 851033 39.25 70.3 2
09:01:33 2023-10-12 453278 453717 91687 89475 140951 145167 155480 154317 121195 123320 127970 130276 140523 141403 479827 520042 1409817 1384914 536291 563084 128220 112201 127285 128156 138941 134175 129520 129633 87747 88812 339808 294399 876212 872813 236310 232769 295651 297572 345649 338690 362536 364209 383348 388938 365362 403866 958752 1012280 625441 521291 315798 309121 363027 360893 382408 385972 394114 400652 450116 450531 811710 848583 39.25 70.3 2
09:01:34 2023-10-12 458943 452574 90827 88978 143342 144368 155005 153318 119915 120840 127228 129016 139296 144742 474813 507985 1385936 1376600 545707 563084 126889 114625 125923 127884 137866 134142 132389 132767 86980 88327 340932 297029 865979 877289 236179 233522 293546 297124 346169 334596 360292 363998 383384 387132 360952 403749 951077 998739 625881 513712 315209 308186 360480 360569 382119 387930 391389 397676 449483 448009 816375 849002 39.25 70.4 2
09:01:35 2023-10-12 450832 454032 90666 88666 139445 143960 154223 153037 119607 120537 127092 128656 138946 144513 477114 507985 1395804 1379962 544233 562253 126504 114137 125923 127312 137415 133452 132263 132445 86559 88230 338439 296186 871051 874048 234742 232019 292334 295973 343506 336382 356978 360929 381025 384834 363030 398845 948281 1003164 625441 513712 313261 306755 360734 356427 379006 387592 391681 393984 445453 446651 814058 841105 39.25 70.4 2
09:01:36 2023-10-12 464037 453708 90450 88000 142765 142637 154116 151326 119444 119357 126531 131422 141869 143497 476776 514094 1381428 1358271 541959 558946 125900 113764 125648 127068 137122 133612 131885 132376 86205 87833 345883 297029 866128 878679 234190 232053 291516 293651 342983 333870 358635 358365 378889 386468 358351 396385 950053 992631 622281 510483 312841 308524 357559 356427 377207 384668 390467 393067 444972 443039 804584 842711 39.25 70.4 2
09:01:37 2023-10-12 452334 455380 90136 87965 142462 142637 153267 151745 122358 119323 125939 131320 141603 141046 476439 507985 1386375 1370703 542691 558123 125606 113460 125441 126441 136484 132156 131759 131998 86029 87589 337224 296186 871693 874084 233532 232053 292223 293204 342259 333870 355962 358112 379033 383598 357524 397046 944680 997330 625691 510666 313235 306573 356663 353936 377530 383589 387470 393031 439113 443075 809339 836875 39.25 70.4 2
09:01:38 2023-10-12 458618 453713 89480 87569 141640 141790 152571 151154 121817 118775 125491 130911 140950 140519 474311 505189 1370276 1361407 540899 558083 124662 113201 124616 126233 135879 131883 129429 130320 85837 87428 339159 297094 860473 876187 232427 232053 290576 291388 342320 331171 356718 356141 377895 378967 353179 396678 939128 987722 619287 511893 312176 304887 353958 354787 374373 380091 384639 387520 442061 441408 806367 836875 39.25 70.4 2
09:01:39 2023-10-12 455599 453625 89170 87422 141572 142680 151904 151258 121497 118983 124633 131302 140617 140910 473605 507688 1380600 1372690 539706 558083 124509 110806 124582 125610 135876 131520 129429 131587 85673 86952 337224 295346 868818 869999 231846 231403 288942 290538 338895 331588 354275 357286 375632 378402 353745 394022 940261 997330 622642 513712 311293 303567 356727 355300 375811 378782 385094 387411 438876 442174 802345 832430 39.25 70.5 2
09:01:40 2023-10-12 458542 454358 89011 87084 139196 141586 151660 151090 119782 118461 124633 130696 140384 140386 473423 507985 1379433 1358435 535124 555628 123778 110959 123631 125904 135118 131610 128767 131587 85513 86683 339831 296186 862622 871232 231003 229806 288942 289788 340435 328551 351677 355927 372756 378667 351938 392208 939165 988265 612556 513712 309501 303177 354002 352134 374075 378916 385514 386794 439364 439117 795565 833215 39.25 70.5 2
09:01:41 2023-10-12 454919 454141 88792 86288 138396 144084 151174 149776 121111 117673 123852 130109 140023 139236 472529 509879 1386375 1356335 530104 556112 123863 110092 124139 124785 135432 134459 128767 128878 85438 86166 342121 294092 880260 868769 231648 228348 287400 295147 335737 329066 350822 355643 372040 377859 353857 387443 939499 992561 609968 510086 306100 302185 354002 350782 372611 375478 385257 387462 435534 436527 788676 830314 39.25 70.5 2
09:01:42 2023-10-12 457433 454675 88674 85953 138405 143651 151241 149362 121111 117315 123870 129772 139862 138744 471493 511539 1364986 1336810 537122 556506 123117 110096 123117 124785 134643 134237 128499 128878 87130 85895 335430 295346 863691 875631 229139 227835 288011 294208 335773 326802 349451 351916 370012 376642 350481 387515 935512 979200 619287 507054 306784 301268 350984 351844 372086 376108 380851 385418 435640 434247 797206 830143 39.25 70.5 2
09:01:43 2023-10-12 460632 454354 88182 85858 137565 143939 150787 149230 120809 117214 123197 127588 137273 138538 473289 509843 1371789 1347745 531163 554826 122841 109434 122948 124480 134483 134097 128103 128391 85343 85769 335430 295136 866873 871196 228928 226884 286262 288595 337047 324857 349379 351916 369463 375189 348336 387407 934740 975743 621080 510196 306468 301157 350912 350145 367700 373519 378601 383910 435620 433016 787437 827644 39.25 70.5 2
09:01:44 2023-10-12 455526 450836 88089 85673 137531 143402 150414 150211 118462 116710 123028 126782 137273 137710 468697 505116 1364986 1348704 535013 553188 123018 108915 123117 123867 134609 133585 128287 127606 87056 85273 335430 293053 885513 873705 227934 226356 285566 288775 333969 325593 347278 349724 370020 374649 349639 387790 931378 979164 622642 505976 306468 300731 349603 347193 368002 374533 377780 382914 429653 432908 795454 824317 39.25 70.5 2
09:01:45 2023-10-12 453500 454996 87692 85556 137055 143311 151568 150119 118380 116791 122895 126816 136838 138259 468516 509411 1367896 1350625 533120 553970 122213 108915 122525 124071 134011 133876 127585 128063 86803 85331 335430 296607 862334 868118 227615 225971 285601 286298 333969 324767 347865 351560 368678 373195 344341 385413 931650 978581 621080 509079 303598 299423 348800 349617 369364 372105 377356 381869 432976 433016 786319 824024 39.25 70.5 2
09:01:46 2023-10-12 453563 454358 87325 85360 136955 142907 148946 151782 118102 116402 125903 126506 136008 137091 467893 507949 1370203 1340612 528789 550005 121980 108149 122357 123122 133884 133329 127164 127185 86617 84925 331782 294092 869159 868769 228779 224161 284778 286097 332022 324712 346237 349120 366115 373088 346610 382602 928863 977717 574367 509942 304516 297775 345627 347235 367664 370109 378071 378326 430329 431119 785203 823295 39.25 70.6 2
09:01:47 2023-10-12 459773 454493 87054 85314 136406 142772 148610 151535 117742 116175 125693 126177 135869 136832 467893 500160 1358421 1342268 531914 549968 120844 108149 125256 123089 133231 133364 126954 127185 86464 84920 335727 293676 880340 872468 226139 224698 281157 286097 332994 322925 347865 346504 365266 367913 344859 384214 923579 972229 619518 504544 303653 297559 347750 344284 363237 370145 376346 378506 427457 426650 788566 818487 39.25 70.6 2
09:01:48 2023-10-12 458907 453713 86648 85212 135927 139904 152293 149184 117513 115869 125378 125555 135392 136607 466834 502802 1355766 1337580 530337 549473 120513 107915 124977 123023 132797 131053 126683 126914 86555 84857 335430 293358 863228 873705 227435 223434 281909 286092 330768 321470 345966 344873 363299 366782 345414 378285 922430 972879 621080 502260 302580 297473 344553 342866 364912 369557 374076 376924 423646 427585 788640 814869 39.25 70.6 2
09:01:49 2023-10-12 455661 453717 86434 85144 135449 139904 152082 151360 117170 115869 125169 125815 134951 136384 466505 505008 1358656 1338666 530030 549860 120103 107933 124699 123056 132332 131529 125965 127151 86060 84794 335430 295976 852436 868769 227115 223434 280315 282986 331986 320901 342591 346469 361164 367295 342334 381289 922236 963826 614830 505976 301298 295493 346855 345635 365078 369827 374761 377817 427639 425117 785613 821026 39.25 70.6 2
09:01:50 2023-10-12 452112 454701 86308 86885 135160 139514 151976 148576 117036 115564 125187 125469 134790 135938 465850 501810 1355518 1346786 534144 548628 120200 107355 124734 122619 132552 130688 126085 126315 86060 84541 336135 293873 864179 866241 225837 223434 279853 282558 328951 320901 341243 345427 362212 366801 341780 378091 921122 971506 624514 507413 300617 294265 343555 342866 364048 365681 374907 376058 423962 424052 777073 815206 39.25 70.6 2
09:01:51 2023-10-12 450971 454354 86125 86734 134694 139091 149620 148231 116667 114896 124891 124937 134351 135682 467653 508046 1356485 1334669 527273 549050 120273 106700 124613 122151 132332 130255 125878 126160 85876 84520 335430 293676 863245 864981 225837 226758 282638 281225 326935 320901 341616 345708 360862 367138 338374 377149 919670 962983 603907 506620 300531 294158 342925 342794 360653 365356 372611 375351 423637 423406 779285 815785 39.25 70.6 2
09:01:52 2023-10-12 450868 454358 86121 86604 134694 138250 151660 147681 116667 114863 122931 124612 134258 135017 466257 500160 1349417 1335679 531914 548941 122987 106634 124422 122151 132351 130255 125497 125865 85783 84488 335430 293468 868772 868769 225202 226829 278645 281421 326935 320675 338401 344842 360049 365480 339409 377922 917140 969439 613268 506694 300023 292476 344937 341277 360979 365763 372647 374774 419816 423704 772564 811703 39.25 70.6 2
09:01:53 2023-10-12 450904 453713 85921 86385 133969 138181 148421 147578 116086 114797 124405 124203 133603 135017 466623 504545 1349417 1332001 528075 548941 122884 106455 124215 121064 131654 129360 125223 125451 84138 84413 333596 294399 873463 866353 224425 222948 279928 281344 327718 318785 340619 342758 359376 364604 334565 377387 915769 956688 621340 504507 297734 292440 341996 340474 359050 366535 369515 372479 420147 419044 777073 811703 39.25 70.6 2
09:01:54 2023-10-12 450514 454095 85878 86255 134086 137920 148923 146929 116086 114449 124197 123966 133444 134171 466221 498265 1345555 1331772 531088 548552 119721 106422 124007 120981 131136 129360 125017 125244 84138 85959 335430 293260 859425 866241 223867 222827 279465 279677 324898 318187 339203 342866 359665 361375 336587 374012 913210 963862 603907 504544 297577 290665 342478 338637 359604 364382 369335 373850 419770 420778 771108 810545 39.25 70.6 2
09:01:55 2023-10-12 450940 454354 85690 86112 133499 137729 148371 146860 115383 114070 124076 123966 133135 134255 466257 503944 1344601 1330175 526729 547909 119557 106144 122176 120898 130980 129222 124883 125283 84120 84338 336220 295136 857965 864511 223167 221701 279426 279509 326794 316455 338724 341830 356717 362071 333991 375676 911817 946579 618166 501550 296071 290665 339862 338637 358232 364667 367225 372443 417616 418714 774870 808110 39.25 70.6 2
09:01:56 2023-10-12 450514 453450 85686 86011 133398 137244 148008 146587 115383 114037 121902 123390 132885 134011 466623 498982 1347645 1331518 530785 547353 122323 105708 123732 120484 130737 128897 124606 125005 83848 85893 333596 293053 862941 864981 222435 221892 277539 279761 324956 315061 337730 341830 356645 360518 337666 372556 912341 964386 603907 501367 293975 290573 340472 337131 358593 361225 367960 368273 417404 418385 770995 807056 39.25 70.6 2
09:01:57 2023-10-12 457508 453713 85622 85860 133273 137331 147767 146384 115350 114004 121753 123357 132885 133885 467345 496139 1330938 1322688 531541 547390 122086 105853 121497 120484 129929 129145 124197 125005 83891 85742 332484 294055 852452 868118 221705 221892 277539 279367 324956 315843 338724 339661 356681 360898 334494 372811 907738 957547 614830 498194 295124 289713 338873 336564 358772 361366 366140 372331 415721 419008 777625 807093 39.25 70.6 2
09:01:58 2023-10-12 467450 452605 87315 85794 132877 136760 147234 146146 115317 113626 121414 123239 132237 133264 465008 502029 1350662 1324369 519686 545772 120294 105175 121497 123230 130019 128382 124368 124184 83675 85467 336135 291084 871453 864401 222882 219850 276033 279689 322916 315807 337309 338530 354863 361199 333767 368824 908009 956158 606822 503175 296352 288799 337781 338091 353383 359964 367515 368273 417404 413693 765810 807093 39.25 70.6 2
09:01:59 2023-10-12 450904 453717 85696 85584 132872 136313 147767 145875 115317 112989 121583 122750 132237 132587 465195 500393 1337327 1322452 528901 547003 121934 105143 121497 120072 129662 128259 124163 124389 83445 85526 333596 292018 865889 866278 221360 220097 275877 278546 322569 315026 336400 337380 355574 358042 333875 368860 906651 960297 613405 501513 294046 292877 338327 334543 355784 359175 367178 370220 413457 417336 766720 802336 39.25 70.6 2
09:02:00 2023-10-12 454690 454354 85722 85497 132295 136407 146498 145499 114823 113131 120889 122919 132080 132858 463809 498300 1337327 1320807 522783 545481 119526 105078 120680 120319 129626 128368 123656 124494 83082 85596 335489 294817 852181 864511 220361 219070 274998 276381 324042 314775 333203 337617 351296 357044 332828 369156 907588 944709 618166 497135 293841 289254 334741 334508 355693 358569 360645 367639 415056 412720 776521 804529 39.25 70.6 2
09:02:01 2023-10-12 454883 453713 86871 85497 132391 136795 146023 145909 114521 113593 120569 122886 131380 132687 463445 496103 1342621 1329160 522783 544124 119648 104217 120956 123059 132733 127658 123755 123776 83215 85192 332484 291532 860488 861454 220326 219070 273039 277851 321106 313998 333685 335552 350174 356726 333568 368340 909141 955772 613405 499573 294331 288761 335836 335881 355962 359367 363675 368014 414948 414405 764491 804231 39.25 70.6 2
09:02:02 2023-10-12 457508 454625 85694 85302 131799 135855 147050 144794 114744 112891 120603 122484 131380 132021 463773 500040 1331883 1316207 525048 541027 119317 104074 120922 122855 132750 127501 123637 123710 83215 85043 335430 288617 871531 868499 219947 218389 273356 278083 319554 313044 335356 334508 352350 355911 331283 366558 901429 959618 611818 498194 293471 287634 335751 335741 354311 356399 364444 365992 411245 413821 762793 801309 39.25 70.6 2
09:02:03 2023-10-12 450868 452958 86718 85068 131087 135646 146162 144897 114521 112638 120166 122115 131314 132070 462429 499036 1333464 1317018 522783 541027 119035 103860 120517 122821 132503 127413 122977 123710 82659 85010 333596 293676 856178 862065 219263 218075 274715 274373 320595 313341 332194 337441 351956 356752 328573 369202 903953 942638 611818 495666 292595 287949 335800 333672 353689 357001 360681 364864 411245 411106 767282 800136 39.25 70.6 2
09:02:04 2023-10-12 459915 453713 86693 84940 130988 135263 146209 144394 114488 112585 120166 121715 131133 135278 463357 496031 1330938 1318929 527326 540955 118696 103789 120316 122582 132376 127202 122911 122965 82626 84919 348058 291981 857137 863287 218241 217676 272517 274657 319131 313009 330254 334543 350174 355253 329017 366040 901429 946615 611818 498542 292522 286700 334437 333310 353707 357854 362502 364276 408155 412332 760629 800019 39.25 70.6 2
09:02:05 2023-10-12 466493 453717 86406 84886 130299 135169 145296 144428 114109 112585 119730 121715 130708 135313 462663 500040 1328107 1307783 521108 540955 118334 103647 119747 123076 130537 127174 122812 122833 82495 84930 332484 291836 850314 864511 218746 216826 274109 274586 320099 309161 331597 333888 349621 356181 327724 364896 898841 941347 610230 492434 291587 286700 333008 333852 351965 356850 356969 364018 411245 409520 770304 796559 39.25 70.6 2
09:02:06 2023-10-12 453527 453713 86747 84766 130360 134915 145282 143960 114109 112321 119764 121567 130463 135148 459755 498982 1337327 1317018 519628 540955 118243 103370 119997 122345 132381 126749 122794 122899 82480 84646 334605 290273 861312 859019 218581 216292 270723 274622 317172 310135 331260 333888 349662 356359 327759 362658 901429 946823 608643 497340 291624 285864 332756 333780 350207 355103 359307 363287 409877 407517 759585 797491 39.25 70.6 2
09:02:07 2023-10-12 456049 453713 86322 84622 130209 134681 144743 143960 113763 112333 119330 121169 129941 131669 459539 498340 1318929 1305923 527326 540811 118041 103435 119742 122480 130264 126715 122041 122899 82244 84646 333596 293285 864263 866205 216818 215621 271361 272699 320209 309161 330259 333852 349908 352034 325488 364896 893585 944162 611818 493939 290730 284951 333947 329760 351699 356600 356182 360551 406043 408910 767827 793300 39.25 70.6 2
09:02:08 2023-10-12 458280 453713 86280 84613 133564 134508 145011 143829 113698 112256 119213 121284 129324 135163 459647 496175 1326187 1305814 519628 540991 117513 103305 119230 122311 131712 126749 121808 122664 82075 84465 333596 291596 857151 862065 217155 214988 272447 272685 320264 309875 332396 333564 347483 354011 328391 362513 897315 938172 599205 490406 291906 284481 331462 332841 349282 354711 359463 363323 407512 406411 767282 795556 39.25 70.6 2
09:02:09 2023-10-12 453298 452927 86196 82940 133370 134441 144743 143761 113731 112138 119296 120888 129612 134538 459683 499108 1333612 1307742 513670 540085 118060 103220 119596 121955 132198 125948 122106 122262 82075 84349 333596 290227 864976 861184 216818 214551 270534 272685 315227 309378 331110 332877 348609 353657 324933 360546 897389 941743 603882 497487 288829 284481 332036 330795 347456 355245 357794 360153 408340 404602 758874 796414 39.25 70.6 2
09:02:10 2023-10-12 457353 451161 86137 82822 133467 134002 144883 142997 113653 114892 118932 121077 129203 134409 459683 491610 1318887 1304013 521232 540121 117390 105734 119080 122040 131621 126532 121742 122767 81925 83272 333596 290588 852909 866695 218050 214815 270116 272770 318178 309219 331234 330795 347804 351506 325752 358775 891831 948431 607056 490971 290535 283145 331623 329795 349318 351990 358011 360515 406043 405240 758996 793300 39.25 70.6 2
09:02:11 2023-10-12 455657 453713 86137 82712 133361 133566 144846 142831 113763 114630 119330 119843 129656 133954 459683 498300 1317951 1292910 519759 540085 117390 105559 119114 121837 131404 125914 121412 122028 81752 83117 332484 291957 858689 865017 216145 214219 269899 271178 315192 307259 333511 329867 348890 351471 324667 360510 892235 935160 605469 492470 288856 281852 332773 329439 347456 353896 357537 359213 403404 405975 763260 791921 39.25 70.6 2
09:02:12 2023-10-12 450940 453455 85796 82481 133111 133599 144075 143405 113354 114858 118699 120022 128929 134219 459287 498728 1332075 1305811 516463 541220 117290 103135 119060 119701 129631 125779 121793 121533 81733 82701 336220 288523 859603 859627 216179 215435 269962 272390 315720 307045 328651 329831 345574 351506 324236 357947 893502 939352 603882 495376 287954 282862 329996 329439 345098 351498 358011 357916 405363 404548 758709 790943 39.25 70.6 2
09:02:13 2023-10-12 450512 450723 85792 82388 133115 133440 144075 142698 113322 114710 118501 119907 128877 133988 458964 493102 1318887 1306816 523524 537702 117000 105418 118484 121601 129271 125673 120986 121399 81463 84103 336656 290601 857870 861410 216823 214036 269393 270764 315942 307295 327151 330835 345396 351141 324609 361006 891199 944685 608445 496745 285971 281989 329853 327295 347563 351238 356493 356053 403228 404002 755571 789749 39.25 70.6 2
09:02:14 2023-10-12 455215 451161 85759 82153 133223 133214 144573 142300 113600 112012 118762 119436 129250 131014 459503 500320 1313280 1290946 519517 537738 116611 105384 118450 119813 129313 125606 120738 121007 81286 82507 333596 291387 857437 863723 216557 217299 269962 275286 315497 305372 328186 327772 345715 349094 322368 358235 883516 932871 603882 490935 286956 281012 331464 325694 346381 351533 354803 357090 400544 402769 761136 785142 39.25 70.6 2
09:02:15 2023-10-12 465180 451161 85425 82302 132612 133532 143342 142732 112947 114710 118072 119843 131853 133988 457924 495296 1318887 1298510 518484 537702 116190 105418 118055 121567 128734 125639 120407 121218 81397 82507 332484 291288 859121 862635 216787 215133 269357 270748 315496 305894 327968 329617 342916 350894 322750 356835 889673 929578 603882 489979 288214 281034 327442 327772 344545 350446 354407 358239 404793 403092 760561 788036 39.25 70.6 2
09:02:16 2023-10-12 452334 451618 85517 82157 132542 132731 143342 142369 112947 114483 118106 119599 131887 131489 457566 500040 1323296 1301283 515952 538266 116611 104992 118450 119287 128912 125019 120655 121027 81319 82450 329929 288523 860816 859019 216213 213627 269168 270748 313655 305834 324780 328534 345650 347774 320359 357695 891603 931552 605469 493863 285049 281387 326983 325800 344545 350446 351668 357404 403296 403408 761748 790460 39.25 70.6 2
09:02:17 2023-10-12 460092 451147 85551 81866 132362 132826 143545 142180 112979 114415 118106 122417 132006 131119 458246 494215 1314145 1298510 521479 537946 117156 105303 118527 118768 129134 124918 120821 120427 81211 82247 333596 288378 862943 863250 215606 213899 267847 270748 312193 306505 326509 325800 343572 346218 321879 357693 888027 942013 605481 493553 285842 278988 327972 325204 344509 348320 355917 357914 399280 403092 746915 786310 39.25 70.6 2
09:02:18 2023-10-12 456582 450728 85333 81862 132359 132664 142913 141876 112792 114449 117712 122485 131670 131119 458282 490195 1304145 1292910 523561 536910 116077 104958 117661 119287 128521 125019 123457 120675 80855 82247 331720 292018 847956 863287 214849 217076 268412 269606 314610 304748 324780 328564 341480 346971 320905 356048 885403 934046 641972 488937 287106 280005 328660 327600 345476 349899 351168 357841 400929 403552 756835 786310 39.25 70.6 2
09:02:19 2023-10-12 463191 453713 83818 81862 132141 132697 142845 141876 112265 114483 117835 119696 128375 131529 460660 494420 1317129 1299372 517601 539762 115638 105152 117493 119287 127974 125019 123149 120841 80628 82375 329929 291799 841536 857198 215303 213777 267847 269227 314832 304570 324514 327507 342496 346184 320419 356934 885011 929967 600708 487588 285316 278370 324982 325730 342771 348042 351596 357661 398370 399462 756430 786310 39.25 70.6 2
09:02:20 2023-10-12 450550 453536 85150 81722 132007 132066 142747 141549 112233 114256 117482 122553 131419 131119 456851 495959 1311281 1296592 516613 539417 115804 104745 117628 118807 128432 124608 123217 123444 80735 82132 329929 292018 857076 855878 215000 213029 268386 268455 312892 305714 323399 326643 342979 347875 320571 357800 888068 925657 603893 488280 284343 279218 324969 325204 344819 347765 351029 357661 400630 398902 758027 786310 39.25 70.6 2
09:02:21 2023-10-12 454588 453950 83833 81634 129782 132041 142778 141482 112695 114437 117543 119242 131545 130762 456494 495332 1321698 1296448 514734 538274 115738 104644 117628 118541 128213 124440 123354 123376 80790 81989 334292 288423 857810 855841 215606 212879 266135 269986 310739 304820 323579 325204 342496 347946 318379 355511 884432 930199 607094 492361 284673 278335 326808 324839 342952 348250 349898 354348 399244 400638 758027 786310 39.25 70.6 2
09:02:22 2023-10-12 453527 453713 83315 81797 131907 132539 142350 141974 112169 114494 117253 122519 129379 131084 458778 489744 1318887 1304993 516130 538274 115705 104610 117398 118541 128097 124164 120277 120427 80794 81872 330966 288342 864375 857748 214609 213221 265550 269580 311033 304498 323543 324976 340430 347946 320359 353839 885550 934193 597534 491282 284673 279712 326808 324839 342433 347730 351330 354348 398334 398166 750831 784080 39.25 70.6 2
09:02:23 2023-10-12 450868 454091 83369 81512 129696 131437 142316 141059 112169 111901 117415 122282 131283 130866 458778 489744 1311471 1303136 522222 538237 115545 104644 117398 118666 127851 124164 123115 123427 80537 81732 333596 288486 851993 856483 213954 213029 265355 268706 311211 304071 322598 325730 340430 345857 319863 351569 887048 928552 593298 486616 284673 278300 324753 327296 342771 347408 350849 354489 399698 397432 746753 783896 39.25 70.6 2
09:02:24 2023-10-12 467542 451161 83377 81261 129602 131124 142384 140832 112233 114120 117219 122095 131101 130091 458778 492337 1310575 1294634 519368 537711 115671 104586 117493 118045 127960 124064 120196 123273 80693 81522 332518 286651 875159 862065 213669 212447 265320 269084 308394 303820 323315 324262 340423 345615 317933 351496 883206 936555 597137 490205 284673 278177 326808 324610 342952 347938 350993 353562 397029 398516 742617 782858 39.25 70.6 2
09:02:25 2023-10-12 457471 453713 83373 81220 129606 131157 142216 140571 112136 114075 117219 122095 131033 130216 456851 488678 1299488 1289238 521195 537477 115347 104432 116812 118575 127219 124131 122842 123307 80252 81732 332484 290939 846982 860844 212913 213029 265404 267245 311719 302013 322598 324875 340730 345054 319650 351280 880322 932798 607850 487552 285279 278657 324933 324394 342807 347414 350463 354098 397029 400054 742617 779389 39.25 70.6 2
09:02:26 2023-10-12 454583 453713 83377 81052 129606 131015 142677 142037 112707 112007 117347 121791 131113 129252 458705 499371 1300432 1285328 520738 538274 114971 102875 116812 117944 127368 124012 123012 123273 80252 81699 331720 290994 853589 862065 212544 211733 265727 266991 310268 301766 321584 324875 340981 342443 316938 353594 879946 927464 600708 486898 284270 277926 324933 324345 342952 345329 347305 354098 397029 396426 745745 778838 39.25 70.6 2
09:02:27 2023-10-12 454614 451161 83311 80937 129426 134324 141924 139724 112201 113781 117253 121539 129588 129321 457115 496067 1300447 1278982 517681 537477 115004 104398 116845 117983 127429 123893 121497 123068 80220 81555 331720 290000 861251 863715 213492 211267 265585 266879 309874 302083 321477 324466 341834 343021 318344 353594 878011 924776 600708 487368 284270 278177 324152 322835 342952 345571 349451 353807 397029 396391 747210 778838 39.25 70.6 2
09:02:28 2023-10-12 454583 451016 83196 80943 129288 130835 141823 139853 112136 113860 116862 121589 130852 129343 458197 495923 1300410 1276184 514454 536122 114839 104114 116617 117753 127185 123109 122773 119961 80078 81410 331720 288486 870121 861454 212913 210376 264542 266425 308358 301272 320611 322871 339630 342683 315920 351533 875389 923729 599121 486986 283066 277750 324476 321595 342952 345848 348349 351501 396993 395801 749335 777149 39.25 70.6 2
09:02:29 2023-10-12 454660 450796 82911 80937 129032 134234 142163 143521 111669 113702 116829 121707 130818 129321 457481 496031 1300447 1276184 513652 536682 114859 102590 116839 117714 126982 123490 122841 123033 80123 81313 331720 288342 854792 861954 212736 210341 264472 265794 308394 300763 323176 322728 340430 342647 315920 351496 876146 923510 599121 486898 283066 277945 324476 320883 342469 345329 347856 351465 396398 395178 749335 777149 39.25 70.6 2
09:02:30 2023-10-12 455661 451161 82911 80680 129032 134254 141738 143281 111854 113928 116829 121589 130784 129321 457115 495995 1302294 1276221 513652 536266 114595 104042 116584 117638 127097 122940 122773 122863 80046 81410 332484 288486 854128 861454 212580 210047 264000 265794 308107 300394 320090 321893 339952 342204 315920 351460 874043 921120 598526 486641 282957 277074 324632 320704 341807 344668 347428 351285 395625 396961 746657 777112 39.25 70.6 2
09:02:31 2023-10-12 457136 453713 82845 80712 128819 134195 141009 139687 111464 113815 116440 121589 130693 129148 457836 496713 1300373 1276999 516207 535706 114681 102306 116483 117618 126806 122855 122501 122710 79904 81123 331720 290847 854128 862065 211618 210047 264067 265621 307931 301198 319641 322191 339916 340633 315920 351424 874075 923729 597534 486208 282466 277165 323109 320622 341951 343740 347364 351429 395176 394004 744983 778169 39.25 70.6 2
09:02:32 2023-10-12 455111 451161 82886 80619 129032 134140 141967 142942 111669 113477 116634 121270 129035 128769 455755 496067 1298566 1272529 516205 536682 114747 103937 116389 117361 126800 122770 120956 122795 79850 81123 328034 289950 861856 862065 211703 209538 263698 264979 307426 300111 322224 322357 339153 342870 315883 351033 878822 924965 608445 485300 282666 276332 323073 321821 340918 342469 348572 351177 393815 395845 738170 777064 39.25 70.6 2
09:02:33 2023-10-12 454144 451161 82618 80707 128724 132403 141299 139300 111368 113836 116373 121706 128271 129183 457983 492922 1291227 1279928 518890 536710 114661 102306 116036 117213 126382 122601 122331 122591 79994 81039 331720 290601 846208 862065 210851 209837 263443 264168 307391 299413 318675 322835 337870 339578 315920 349835 874698 923729 597534 484760 282068 276087 322810 320883 340332 341682 347610 351163 393093 395566 738206 776512 39.25 70.6 2
09:02:34 2023-10-12 453559 451161 82593 80623 128819 133846 140909 142813 111260 113623 116414 121471 128442 129107 455714 492337 1291227 1279965 518549 535888 114209 103831 116036 117166 126698 122601 122331 122506 79654 81095 331720 290794 850663 862635 210745 209580 263119 264027 309538 300912 321349 322202 337420 339307 315920 349308 876330 925021 599319 484002 282068 275628 322094 320847 340474 341647 346837 349804 392194 394732 738462 776512 39.25 70.6 2
09:02:35 2023-10-12 454906 453657 82424 80600 128011 134010 140062 142916 111043 113511 115939 121304 128135 128969 457444 491303 1291227 1281787 520589 532013 113987 103693 115776 117166 126106 122433 120320 122557 79622 80979 331720 290528 842499 857674 210192 210194 261253 264097 307391 297602 318381 321629 335804 339613 315920 347171 875088 924812 595947 485140 282267 274821 322058 319556 338282 342977 348349 348188 391573 394732 738216 776512 39.25 70.6 2
09:02:36 2023-10-12 456427 451161 82499 80335 128148 133776 140289 142709 111380 113589 116019 121220 127950 128893 457481 487125 1296689 1281787 517968 535188 114045 101921 115902 117032 126180 122601 120537 122675 79526 80817 331720 288306 846290 859590 210704 210012 260819 264168 309926 299500 318639 320883 335804 339613 315920 348705 875709 930199 599837 486616 279887 274785 322810 318910 338282 342709 346801 349672 395212 394732 740067 778169 39.25 70.6 2
09:02:37 2023-10-12 457233 451161 82414 80359 128148 133776 140289 142709 111043 113511 115826 121152 128128 128860 456798 489779 1297609 1279965 516244 534792 114176 101910 115969 116615 126348 122231 122331 120724 79654 80551 340439 287756 866510 859627 210521 209065 261218 265386 306712 298262 318604 319912 336027 339070 314923 347171 876146 930260 603869 490416 279635 275258 321951 318732 338650 341542 346092 350481 395310 393517 740088 778169 39.25 70.6 2
09:02:38 2023-10-12 452066 453713 82470 80303 128148 133486 141439 142440 111011 113320 115952 119242 128135 128652 457340 490920 1300432 1290026 519480 531869 114078 101673 115709 116548 125932 125351 120236 122319 79602 80808 333126 288419 850885 855237 209536 208821 261756 263693 306928 298262 318335 321929 334794 338057 315403 348779 875371 919538 600644 487243 279815 274750 319180 320883 336213 341408 347610 353200 391980 393240 747210 777064 39.25 70.6 2
09:02:39 2023-10-12 454911 453713 82175 80550 127514 133811 143424 142942 110775 113815 115474 121505 127562 129321 456115 489572 1307773 1285431 511810 531977 113954 101460 115616 116548 125899 125317 120153 122149 79481 80551 328034 287383 857713 853362 210227 208704 260205 264697 306820 300347 319279 320548 334115 341004 313823 347646 876257 918482 602256 488974 278884 274785 320112 318945 336755 342753 342618 348188 393369 392030 749335 776953 39.25 70.6 2
09:02:40 2023-10-12 460111 453495 82297 80397 127681 133789 139863 142868 111011 111697 115566 119111 127814 128907 456115 494527 1305846 1282699 511810 535188 114144 101460 115583 116388 125899 122165 120286 120224 79341 80408 328829 287531 862261 854712 209536 207774 260819 263289 305635 297637 318596 319912 334256 338292 311519 347135 875088 914588 596939 485117 278456 274365 319109 320254 336213 340624 342028 347400 393093 391719 746915 774824 39.25 70.6 2
09:02:41 2023-10-12 460092 451161 82118 80051 127510 133486 143394 142519 110904 113398 115282 121035 127562 128432 454355 493102 1305883 1279965 509092 531905 113954 101460 115503 116161 125899 125073 120286 120239 79462 80357 331720 288576 863758 856531 210122 207411 261901 263552 305957 300238 318262 321362 333753 338292 311011 348559 875014 911967 595947 484038 278688 274785 318967 318392 335742 340624 342028 347175 392194 390003 747173 774274 39.25 70.6 2
09:02:42 2023-10-12 452334 453636 82011 80319 127287 133393 143324 142363 110700 111662 115500 120968 127528 128467 455398 490123 1300373 1279965 513615 531977 113421 101460 115199 116354 125484 125107 119620 120140 79061 80463 328034 291180 850843 854577 208917 207694 260784 261647 306712 296667 317365 319948 332716 337586 312942 348779 873848 910560 593298 481844 279851 273074 318627 320417 334662 341366 342654 348783 387503 392377 747210 771424 39.25 70.6 2
09:02:43 2023-10-12 457700 454358 81969 80051 127094 133521 143033 142540 111023 113511 114924 121085 127440 128680 456115 489436 1296418 1279525 513157 531725 113290 101392 115205 116415 125384 122135 119952 120307 79385 80422 330966 288414 841064 854669 208882 207660 261865 262965 306928 297396 319083 319652 332182 340909 311992 347217 868801 913941 602256 484797 278688 273109 320798 316438 335742 340624 342582 348500 389549 391170 742043 771971 39.25 70.6 2
09:02:44 2023-10-12 454561 454091 82005 79965 127333 133138 143324 142173 110839 111079 115441 118454 127562 127940 455435 493066 1291227 1266975 511728 531783 113388 101460 115007 116274 125484 125038 119620 120556 79061 80376 331720 288450 849331 859627 208917 206438 260240 262047 306065 297671 318110 316987 336804 339034 311743 348522 872051 920217 598327 483137 278973 272933 318932 317770 337492 340696 345287 347983 387503 391755 737990 774399 39.25 70.6 2
09:02:45 2023-10-12 451746 451161 81973 79737 127338 133011 143324 141975 111055 111164 115500 118647 127468 127905 456801 490537 1297662 1283500 517968 531761 113356 101286 115007 116081 125364 124829 119732 120155 79061 80481 328034 288400 849245 856458 210170 207515 260980 262047 305205 296667 314890 318980 332786 338083 313702 345649 873848 918410 599031 486208 277833 272849 318110 318392 333938 339639 344422 346668 391795 389659 746261 773688 39.25 70.6 2
09:02:46 2023-10-12 454514 453713 81683 80105 126466 133393 142821 142475 110464 113286 114733 120918 127142 128220 454646 487089 1303960 1281787 510045 531084 113421 101146 115086 115808 125484 124829 119620 119641 79061 80092 328034 287552 853048 852897 208917 207452 261128 264706 304454 297419 315622 318577 333965 340705 309927 346554 871154 910460 592773 483318 277177 273109 317150 319412 334428 339535 340443 348253 388660 388806 744272 770295 39.25 70.6 2
09:02:47 2023-10-12 457396 454213 81711 79923 126745 131227 142950 142500 110775 111542 114634 118748 126973 128220 454719 489815 1294816 1275877 511810 533599 112606 101112 114369 115742 125144 124829 119620 119890 79029 80147 329470 288211 843653 853993 208521 207127 260980 261647 306065 296107 317625 317946 333495 343876 310104 346174 866309 912004 602256 483318 277833 272205 319144 315008 334697 339333 340994 347162 387503 389386 738082 769713 39.25 70.6 2
09:02:48 2023-10-12 453527 453450 81687 79492 127056 132835 142890 141743 110624 110925 115288 118290 127176 127340 453714 492373 1289359 1263346 510607 531905 113200 101146 114303 115775 125329 121969 119732 119871 78933 80238 333126 288383 846428 857748 208777 206265 261496 263215 305026 296978 315658 315995 333485 338083 310798 347217 868113 915517 602256 480413 278065 271959 319924 316438 337253 339025 342690 346179 386890 389968 735987 772085 39.25 70.6 2
09:02:49 2023-10-12 450413 451052 81668 79642 126958 132757 142955 141708 110560 111130 114522 118454 127074 127585 454755 487125 1296672 1285440 516610 531494 112980 101146 114270 115742 125072 124760 119537 119641 78857 79983 328034 287977 859913 854106 209280 206438 260430 260883 304954 296273 315142 318945 333229 337101 311519 342591 870068 915748 604876 486972 277177 271410 317150 315960 333938 339639 342294 345617 389513 388806 746680 772053 39.25 70.6 2
09:02:50 2023-10-12 454228 452963 81687 79523 126846 133020 142890 142062 110679 111156 114568 118454 126757 127619 454719 490195 1302114 1283385 510207 534430 113290 101011 114908 115676 125144 124882 119586 119573 78965 80019 331720 286651 855315 852897 208882 206806 260358 262231 303351 295513 315658 316951 333821 338855 308195 346211 872051 906719 594360 481128 276363 272657 316193 316438 335590 338284 339451 347760 388015 387036 738170 769132 39.25 70.6 2
09:02:51 2023-10-12 458487 453450 81646 79840 126462 132835 142938 142034 110700 113095 114423 118372 126723 127585 454755 492337 1291227 1265914 508338 531941 112915 100973 114237 115662 124694 124586 119454 119641 78782 79951 325809 288500 850331 857674 208231 206013 260430 260848 304276 296769 315766 315043 331487 338083 309130 345930 866273 914588 603869 480413 277212 271375 316928 315704 334732 338537 341787 346705 388015 388806 731609 768044 39.25 70.6 2
09:02:52 2023-10-12 457508 452605 81590 79484 126496 132835 142938 141708 110959 111130 114792 118285 126838 127517 456040 486530 1291147 1274201 515469 530976 112630 100939 113931 115742 124694 124708 119250 119837 78750 79919 328034 288211 856721 860187 208126 206369 258934 260848 305155 295691 315730 316438 333260 337065 309852 342555 866309 919096 600644 487243 275446 271410 317185 315825 333692 337273 341510 345653 389549 387036 734797 772038 39.25 70.6 2
09:02:53 2023-10-12 452324 451161 81683 79468 127060 132791 142890 141529 110668 110925 114423 118290 126757 127381 455398 489917 1291227 1279965 516610 534809 112695 100800 114088 115629 124694 124586 119289 119558 78782 79951 328034 288211 859966 855878 207189 208546 260322 263029 303741 297570 313599 316881 333694 335874 310869 342375 870538 917181 603852 484797 276328 271375 316193 319412 333866 338249 342582 344498 387503 387948 745463 770295 39.25 70.6 2
09:02:54 2023-10-12 452039 454953 81682 79645 126327 130459 142699 140028 110603 111121 114357 118353 126555 127551 455864 494016 1291227 1278612 512053 531084 112066 100800 113931 115074 124560 124586 118925 119641 78472 79951 327220 291084 842046 852897 207512 205727 259663 261185 304740 294918 313742 317022 332089 337065 309166 342555 864976 909356 600644 482599 276363 269689 317185 314973 333468 338284 339965 345093 388015 389352 739738 768007 39.25 70.6 2
09:02:55 2023-10-12 458294 451161 81398 79492 126326 130459 142605 141631 110475 111079 114212 118290 126481 127374 454098 490195 1291227 1263346 509631 531120 112220 100766 113853 115041 124627 125004 119250 119437 78794 79922 333126 289399 866356 856531 209576 205876 260028 261734 303209 295240 315658 315861 332760 337609 310391 344834 865881 912004 592773 481236 275869 271011 315972 315825 334194 338549 341533 345898 386852 387036 729446 765764 39.25 70.6 2
09:02:56 2023-10-12 451992 450687 81520 79360 126433 130096 142787 141344 113304 110755 114547 117930 126690 126920 454041 487161 1291072 1275315 516281 531120 112220 100730 113931 115041 124541 124344 118925 119310 78579 79669 328034 288008 855620 855318 206291 205693 258720 261734 302430 295785 313230 315739 333025 335006 309807 342483 868837 915748 598427 483391 275869 270513 315956 315960 332999 338787 340994 342523 387763 385849 743094 768007 39.25 70.6 2
09:02:57 2023-10-12 453300 453393 81366 79513 125983 130368 142354 141575 113360 110848 114101 118127 126447 127130 454855 487161 1300447 1279525 509098 534430 112817 100529 114171 114942 124818 124691 119318 119106 78794 79704 331720 287756 851014 852897 207547 206472 258720 261734 301864 296107 313706 316435 332504 337254 306944 342591 866273 906728 603869 477638 275182 271305 315956 315825 333938 339025 339416 345337 385621 385849 740067 767818 39.25 70.6 2
09:02:59 2023-10-12 454911 454354 81589 79256 126462 129700 143343 139382 110927 110618 114357 117700 126447 126710 455130 491193 1282007 1263215 514417 531494 112066 100560 113697 115008 124508 124396 118925 119310 78440 79778 328829 288450 849777 859019 206291 205019 259663 261365 302819 295448 313706 315449 333495 334207 308160 342519 864654 910560 584501 477638 276292 269689 317743 315825 333938 338074 341474 343456 387979 387578 735789 769524 39.25 70.6 2
09:03:00 2023-10-12 465834 454095 81437 79420 126307 130096 142552 141442 110443 110874 114403 117987 126420 127347 453896 483995 1289312 1274058 514367 532916 112220 100388 113853 114975 124389 124448 119051 119004 78654 79605 331720 286940 848605 857711 208985 205053 258571 260813 301441 294340 315392 315861 332791 335006 308125 342206 864940 915784 589598 481844 274148 271151 315956 315825 333938 337021 339416 342487 387670 384096 734834 768900 39.25 70.6 2
09:03:01 2023-10-12 452186 451161 81185 79284 125983 129735 142319 139055 110487 110848 114047 117897 126118 127334 453364 491229 1294899 1273406 504657 530301 112066 100319 113775 114942 124422 124154 118891 118844 78440 79388 336656 287329 869322 852897 207810 203748 258934 261365 300948 295691 313158 315861 330464 334970 307229 342591 866495 905446 599031 479643 275411 270478 315920 315825 332999 338074 338356 342487 384467 385849 740591 765309 39.25 70.6 2
09:03:02 2023-10-12 457321 454191 81274 79541 125848 130208 139913 139540 110358 111010 114002 118040 126071 127415 450741 489917 1289359 1266498 510281 530265 111913 100422 113619 114942 124427 122680 118857 118912 78323 79388 331720 287936 847461 854106 206291 205019 258934 261365 302147 294162 314920 315965 330085 336287 308533 342447 862207 908000 602256 477674 274604 269655 315956 314422 333938 337802 337372 344534 385350 385275 731362 767273 39.25 70.6 2
09:03:03 2023-10-12 454561 453455 81070 79280 125983 129735 142527 139152 113114 110848 113989 117897 126118 127130 454077 489917 1279245 1266975 516537 531120 111760 100388 113307 114975 124099 124275 118504 119203 78345 79758 327220 290010 850798 857748 207517 205876 258471 260670 302534 293884 313635 315861 331014 333999 309303 342514 864470 918374 594194 484760 274568 270698 318156 315380 333703 338039 338392 341933 387727 385240 730931 767427 39.25 70.6 2
09:03:04 2023-10-12 454637 454318 81111 79581 125501 130368 141819 141708 113180 111079 114002 118156 125964 127306 450778 486331 1298436 1276221 509631 529519 111913 100078 113541 114797 124217 124240 118775 118912 78323 79388 328034 287756 855754 851690 206291 204417 257992 261734 300526 294305 312718 315861 330050 335980 306581 341412 866237 904805 599031 477674 272928 269724 315475 315307 332999 337565 337372 342559 384161 385769 740415 765641 39.25 70.6 2
09:03:05 2023-10-12 452260 453713 81070 79144 125771 129735 141966 138958 113180 110618 113812 117700 125824 126886 455229 487161 1289359 1269716 511624 533257 111683 100498 113286 114909 123677 124483 118326 119422 78324 79650 331720 289937 848191 852897 207810 204382 258571 260379 302711 293337 312682 315043 328982 334688 309296 341135 862207 905446 589598 480449 276287 268425 315275 314901 332494 338549 339435 342451 385971 384667 733633 765641 39.25 70.6 2
09:03:06 2023-10-12 457508 454660 81203 79148 125945 129485 142086 138625 110624 110721 113812 117700 125824 126710 453328 484139 1285653 1266975 511810 529519 111836 100319 113307 114863 123809 124033 118495 118878 77942 79356 331720 286687 843951 856483 207663 204348 256947 260998 301885 292197 313670 315639 330050 333695 306301 340105 864654 912004 598427 484760 274726 269244 315956 313944 333938 336513 337846 341897 385657 384650 729049 765641 39.25 70.6 2
09:03:07 2023-10-12 451052 451161 81078 78896 125775 129204 142086 138379 113180 110618 114002 117432 125970 126926 455827 486530 1289312 1279768 516500 531455 111760 99945 113385 114830 124013 124068 118495 118680 78345 79445 331720 287972 859966 852897 207225 206982 257853 260264 300737 293821 310789 315008 329515 332962 307694 339317 864654 911967 594194 483281 273694 268834 315697 314901 329987 338074 337301 342968 387670 385769 737671 767818 39.25 70.6 2
09:03:08 2023-10-12 453563 453708 80931 79144 125564 129735 141949 138851 113147 110771 113713 117700 125703 127008 450741 487161 1286583 1265914 508265 528739 111325 100078 115935 114751 123606 123999 118134 118878 78037 79356 328829 287531 837809 852897 207517 203748 257414 260343 301935 291237 312463 315861 328025 334467 306726 340380 861523 905446 597419 480413 273729 268799 315956 313431 332494 337565 338475 342174 384197 386061 731881 764481 39.25 70.6 2
09:03:09 2023-10-12 454911 453273 81249 78877 126192 129099 139913 138111 110507 110109 114101 117028 126071 126191 453183 490088 1278302 1257729 513269 530940 111607 100012 113143 114560 123776 123826 117999 118680 77889 79356 328829 288175 853954 857125 207225 208113 258571 259827 300526 292926 311769 314937 331753 331893 306906 340895 862170 912004 589598 477264 274568 273219 315475 314422 331955 334997 340455 340313 383353 391793 731449 765641 39.25 70.6 2
09:03:10 2023-10-12 450786 451161 80894 78892 125535 129306 141953 138345 113180 110618 113647 117309 125703 126467 454098 485611 1286583 1278073 515000 528331 111531 99976 113163 114482 123776 123826 118134 118482 77910 79458 336656 287517 845398 852293 206643 204382 256588 260045 301298 292962 312039 315861 328025 332427 307434 338294 863429 909356 594194 482599 274726 268578 315031 314422 329399 337281 338495 342481 386528 385048 741668 765493 39.25 70.6 2
09:03:11 2023-10-12 453435 450620 80912 79052 125430 129438 139527 138345 113102 110618 113647 117432 125796 126643 450669 488714 1292909 1272242 506745 528331 111607 99874 113286 114370 123776 123792 118134 118087 77973 79076 336656 285811 863600 851690 207810 207896 256947 260264 300447 293409 310789 315595 328751 333695 306438 340380 864654 900010 592773 479754 274726 268834 314145 313980 330987 336007 338714 341897 381564 384956 737990 762243 39.25 70.6 2
09:03:12 2023-10-12 453546 453708 80788 78869 125151 129520 139134 138379 113035 110618 113705 117505 125410 126677 450705 487161 1287953 1265014 510207 532843 111422 100154 113089 115206 122965 124275 117965 118743 77910 79260 344232 289812 851326 852897 207225 208113 257343 259576 301651 290564 311734 315639 327760 333695 306654 342514 861899 904165 595352 479606 274921 268016 315956 313679 331722 337056 337758 341657 383317 385227 730620 763361 39.25 70.6 2
09:03:13 2023-10-12 466179 453532 81018 78865 125501 129306 139328 138345 113069 110516 113804 117309 125583 126467 450705 483422 1282007 1266039 512539 527960 111422 99703 113122 114449 123573 123671 118066 118121 77635 79076 328034 286940 848693 856519 207225 207857 255800 260814 301407 292071 312454 314015 329053 332427 306906 339043 863429 913671 594194 481844 273756 269209 315031 312955 331399 334727 339194 340349 383927 383500 729346 765073 39.25 70.6 2
09:03:14 2023-10-12 452172 453713 80759 78869 125448 129306 139415 138138 113069 110431 116448 117432 125589 126541 450525 486939 1289312 1277946 515836 532162 111607 99912 113229 114527 123776 123826 118100 118400 78048 79196 328829 287500 851757 851690 206643 203782 256305 259540 299580 291730 310789 315861 327036 332427 312048 337748 863429 909320 594194 482940 274338 273027 315031 313687 329684 337056 337758 339835 385693 383987 740088 765061 39.25 70.6 2
09:03:15 2023-10-12 456207 453532 80506 78869 125084 129306 139038 138345 112879 110618 116310 117505 125031 126677 450705 487161 1283828 1261420 507464 527183 111325 99601 115900 114180 123031 123671 118066 118121 77477 79076 328908 287392 842923 852897 206934 207750 256552 259244 299651 290353 311515 314458 326051 332997 306690 338294 857780 902888 594194 477566 274532 269214 315920 311497 330951 334997 337208 340385 382743 384614 728770 761127 39.25 70.6 2
09:03:16 2023-10-12 463520 454628 81101 78742 125777 128604 139906 137684 110422 110109 113812 116786 125656 126157 453955 489400 1274610 1256836 513652 532052 111760 99703 115831 114213 123031 123637 118066 118347 77477 79076 328034 288040 855275 856519 206643 207424 257410 258627 299371 292155 310753 314015 329782 330402 306906 339317 858407 910715 603852 478395 272928 269214 314588 312955 330719 333955 337372 338263 381922 385227 729423 763398 39.25 70.6 2
09:03:17 2023-10-12 451273 451161 80539 78591 125122 128844 139134 137926 113035 110431 116344 116919 125290 125910 450741 485611 1283815 1272566 515147 527996 111261 99566 115866 114180 122998 123551 117985 118121 77583 79076 328034 288148 849068 852293 206207 208002 255800 259244 301407 291379 311115 315639 327001 330968 306906 344008 862207 908678 598427 482599 273950 269214 314145 312955 328920 336466 337466 341510 384793 383321 740868 763214 39.25 70.6 2
09:03:18 2023-10-12 460101 454281 80828 78909 125190 129252 139134 138249 112913 110278 116506 117351 125589 126541 453754 489815 1291227 1270430 507464 530474 111454 99396 113122 114148 123573 123551 118100 117972 77583 78829 328034 286940 854452 852293 207079 203775 256552 259426 297769 291787 309847 313980 327495 331705 305504 339353 862207 898923 597534 478395 273950 273375 313192 313467 329720 334727 337758 341473 379857 383500 736907 760588 39.25 70.6 2
09:03:19 2023-10-12 453563 450949 80898 78373 125564 128618 141945 137578 113136 110244 116506 116805 125410 125876 450778 490956 1272787 1261420 515147 527960 111261 99703 115831 114180 122998 123586 117707 118121 77477 79076 325253 288486 845960 856519 205484 207750 256947 257943 299615 290423 310317 313980 327760 329907 312084 344045 860293 911748 586623 482487 275115 268350 314516 311899 329809 334551 337539 340543 384360 384150 728770 763398 39.25 70.6 2
09:03:20 2023-10-12 456947 451161 80827 78666 125300 128844 139134 137926 113069 110431 113705 116919 125170 125876 450669 487089 1282007 1263309 512090 529907 111454 99261 113175 113769 123776 121319 118134 117579 77741 78797 328034 285004 853263 855318 206137 207715 255764 258627 296833 292480 309847 312112 328755 330437 306186 337748 862207 912004 602295 477444 273950 269783 312242 313247 330951 332953 338219 338263 382743 383464 733210 764518 39.25 70.6 2
09:03:21 2023-10-12 454874 454814 80474 78869 124706 128878 138945 138345 112879 110618 116206 117466 125143 126804 451873 486323 1290164 1273149 507206 530620 111357 99537 113023 114082 122998 121573 117788 117857 77425 78993 336656 287552 846428 849282 206497 207715 255231 259244 299600 292254 309847 313503 325490 332962 305971 343765 862779 902213 594194 481164 273370 269593 313668 312041 329684 334458 335637 340385 382171 382282 732558 761127 39.25 70.6 2
09:03:22 2023-10-12 457433 452963 80470 78738 124706 128844 138748 138153 112879 110431 116275 116919 124998 126259 450705 487161 1281098 1255715 507913 527183 111228 99533 115762 113991 122998 121746 117707 117972 77372 78797 328034 287531 851219 855318 206643 204166 255800 258228 297804 290564 311261 311850 327495 330968 305003 338330 857193 905446 596939 478056 273756 268458 313704 312041 331489 332685 337244 339322 380123 383464 724502 760619 39.25 70.6 2
09:03:23 2023-10-12 456207 450908 80676 78710 125127 128907 139312 137789 113057 110338 113540 116753 125209 125775 450489 483924 1276406 1261420 514160 530438 111240 99466 115659 114115 122932 121796 117639 117952 77425 78959 328034 288405 850983 855318 206062 208077 255301 257795 302786 290193 310282 312735 326051 330898 306870 338135 858370 913941 594194 482562 273756 268422 315031 311715 329951 333955 337721 339250 385044 382282 727945 764481 39.25 70.6 2
09:03:24 2023-10-12 462075 453713 80778 78373 124907 128810 139038 137892 113001 110397 116437 116886 124965 125876 452094 487053 1291227 1266975 506708 530282 111293 99329 115797 113769 122998 121319 117869 117857 77477 78765 328034 285846 853155 852293 206934 204023 255550 258627 296833 291556 310020 313026 326966 330898 304039 338258 862133 899558 591186 477717 273563 269593 312206 312699 328884 333639 336880 341473 382151 382570 735176 761156 39.25 70.6 2
09:03:25 2023-10-12 454588 454675 80369 78773 124950 128886 138837 137892 112812 110618 116252 117195 125143 126507 452020 486350 1282007 1261383 508759 530282 113769 99329 115762 113926 122932 121488 117639 117857 77319 78765 328729 287495 839832 852897 206352 204166 255729 257795 300660 289312 312071 312638 325717 331928 305003 338031 856478 900266 589598 479754 273563 268835 315209 310082 329880 334458 335600 339286 380959 381962 727663 759977 39.25 70.6 2
09:03:26 2023-10-12 457307 453495 80470 78555 124710 128507 138941 137441 113001 110211 116287 116805 124965 125843 453242 487053 1278338 1263215 510570 529158 111357 99159 113056 113425 123031 120982 117951 117545 77425 78658 328034 284902 872459 855318 205918 204166 255336 257795 297915 292219 309776 311787 327495 329872 305971 339130 862129 912530 584837 481081 273877 269142 311118 311863 329275 332278 337539 340265 381993 382140 731449 761127 39.25 70.6 2
09:03:27 2023-10-12 454911 453713 80296 78706 124573 128810 138371 137899 112778 110507 113498 117042 124554 126259 454226 482708 1287495 1268814 507317 529158 113994 99228 115728 113769 122932 121488 117558 117823 77372 78765 328829 287348 850331 848046 206062 204166 254663 258410 297915 290635 309307 312735 324964 331928 304681 338651 860950 900902 586424 480413 272984 268835 312242 311970 328884 333687 333676 339286 383269 380838 731449 758865 39.25 70.6 2
09:03:28 2023-10-12 451692 453713 80442 78599 124669 128597 138748 137441 112968 110397 116171 116772 124764 126090 453453 491815 1281859 1264902 510734 531409 111111 99503 112936 114082 122866 121404 117477 117857 77214 78765 328908 290001 845188 850485 205918 204166 255336 256825 298429 290635 310419 314671 325454 330632 305039 339130 857121 900266 602214 477566 273950 267186 313668 311970 326904 334458 335637 338263 380959 383428 729432 758865 39.25 70.6 2
09:03:29 2023-10-12 456773 459674 80434 78337 124677 128351 138362 137441 112778 109872 116206 116498 124726 125635 450633 481282 1274610 1261420 510356 529158 113892 99193 115659 113737 122730 120982 117281 117660 77267 78765 327220 287756 841452 855318 205484 203988 253737 258627 297734 289550 309847 312006 325981 329907 305039 338651 857157 906683 589003 481844 270874 268835 313192 310082 329649 332453 336695 339322 380959 379968 726632 761091 39.25 70.6 2
09:03:30 2023-10-12 450868 453713 80561 78211 125213 128570 138926 137304 113213 110075 113552 116672 124831 125741 450489 484677 1282007 1273074 513469 530282 111219 99335 115659 113769 122899 120982 117477 117660 77372 78917 328034 287091 849610 852626 205304 204166 254731 257579 299709 290431 310333 313980 325454 329642 305971 337346 859659 906007 592581 481844 272984 268422 312242 311497 325954 334458 333713 339725 382439 380838 736907 760013 39.25 70.6 2
09:03:31 2023-10-12 456962 452609 80296 78310 124434 128631 138293 137666 112622 110211 116102 116772 124521 125843 449294 487089 1280116 1255715 507104 529158 113892 99159 115498 113392 122697 120982 117248 117545 77162 78626 328034 287612 843932 852897 205918 203594 254766 257002 296833 289698 309812 311532 327446 330402 303151 338651 856674 900902 594194 478550 272984 267669 312170 309108 329684 332418 333388 340952 381845 381427 726191 760731 39.25 70.6 2
09:03:32 2023-10-12 454902 453672 80373 78251 124577 128460 138592 137304 112934 109906 116251 116531 124554 125674 451946 487017 1269108 1257456 514344 530062 113701 99159 115498 113802 122722 120982 117281 117694 77162 78765 332283 288414 841396 855318 204479 204166 254944 256571 299600 289312 314732 312006 325490 328885 306438 336595 854628 910679 589356 480413 273177 266812 313192 310118 329155 332418 335637 338619 382171 381711 725529 762549 39.25 70.6 2
09:03:33 2023-10-12 461410 453713 80158 78345 124296 128418 138293 137475 112589 110244 115940 116919 124719 126259 451181 482297 1285635 1266938 508275 529158 113926 98751 115532 113425 122847 120948 117548 117235 77214 78488 328829 286736 850552 848046 206378 203594 254162 257831 297915 289752 310419 311787 325490 330898 302902 338651 859014 892497 586424 478926 272225 268585 312633 310882 327786 332313 336281 341026 381110 380359 733966 760070 39.25 70.6 2
09:03:34 2023-10-12 450514 452994 80296 78345 124539 128535 138293 137406 112778 110126 116137 116652 124764 125843 449963 487053 1280153 1261383 508546 529158 113599 99261 115234 113802 121963 121319 116858 117857 77025 78765 328034 288437 847102 850485 205484 203880 254731 257002 298429 288650 310419 312077 324022 329872 304039 338651 856453 897655 594194 479073 272791 267222 314145 310047 327397 333454 333640 338227 378724 381105 728770 756648 39.25 70.6 2
09:03:35 2023-10-12 457237 453713 80300 78387 124644 127994 138328 137216 112700 109872 116171 116384 124554 125428 450633 481282 1274610 1260487 510082 529158 113892 98718 115532 113392 122697 120982 117281 117269 77214 78488 328034 286126 848164 854633 205304 203594 254162 258193 297915 289550 311850 311020 325769 330978 304360 337511 860330 908013 600442 479754 272334 268917 312190 309794 328920 330889 335673 338326 379716 378835 728770 758865 39.25 70.6 2
09:03:36 2023-10-12 450586 450872 80309 78225 124259 127994 138293 137216 112812 109872 116021 116384 124521 125635 450633 482708 1283649 1270693 511810 529158 113858 98718 115417 113749 122496 120948 117053 117545 77162 78712 331720 287756 846731 850485 204837 204023 253737 256787 298023 289514 310419 312735 323726 328919 303722 336321 859014 902888 600575 477674 270874 267633 311260 310731 325954 333418 333063 339098 380994 378870 732774 758292 39.25 70.6 2
09:03:37 2023-10-12 452407 453713 80154 78140 124387 128111 138142 137148 110274 109738 116160 116365 124421 125741 450259 489808 1282773 1261383 504729 529158 113858 98961 115601 113294 122496 120829 117053 117154 77244 78607 328829 286687 849354 850485 205160 202848 255336 256177 298699 289537 309506 311060 324022 330639 303186 338651 855873 892497 584837 475282 273031 267222 310281 311060 325954 331919 333676 339098 377900 381711 733077 757905 39.25 70.6 2
09:03:38 2023-10-12 455933 451161 80154 78144 124267 127960 138293 137464 112656 109872 115940 116304 124435 125308 450280 482672 1271884 1257766 513469 529158 113476 98718 115268 113425 121763 120982 116858 117464 76952 78488 327220 288153 836382 852897 204157 204023 253950 255425 300023 288540 309179 310624 324772 328392 305003 333613 855460 908678 589003 477710 272214 266402 313192 309108 327397 330959 333676 338619 381887 379756 726988 762823 39.25 70.6 2
09:03:39 2023-10-12 453969 453677 80337 78247 124569 128220 138575 137045 113023 109805 116102 116111 124554 125048 452500 485090 1276406 1265014 512126 529158 113914 98685 115303 113392 122496 120948 117053 117235 77025 78274 328034 287756 850554 852897 204479 202708 253772 256571 297077 290466 309506 310118 325945 329858 304075 337107 857193 901547 583250 477530 270874 266812 309342 311497 325954 330924 336421 337261 379822 379702 731755 759977 39.25 70.6 2
09:03:40 2023-10-12 450514 454177 80103 78034 124263 127986 138066 137086 112589 109872 115940 116304 124435 125428 449294 487017 1278302 1260487 508907 530282 113442 98718 115074 113392 121730 120982 116502 117660 76858 78765 332423 288486 834526 850485 204837 203025 253772 255425 297769 288400 309542 311212 323500 328919 303115 338381 855460 898669 589598 478587 272189 265710 313118 309798 325813 332313 333189 339025 381146 380933 727516 758461 39.25 70.6 2
09:03:41 2023-10-12 455401 453388 80154 78030 124472 127960 138086 137541 112890 109729 116056 116111 124521 125293 451836 489917 1269145 1252148 510209 529158 113510 98685 115108 113172 122094 120948 116891 117235 77025 78274 332955 287531 849131 854633 204658 202848 254197 255425 297315 288636 309980 310118 326457 329195 303186 337657 854854 904032 584837 476036 272791 266402 311006 309144 325989 329933 336183 337589 377561 380873 727700 756648 39.25 70.6 2
09:03:42 2023-10-12 451052 453393 80154 77971 124263 127837 138513 136862 112700 109839 115940 116111 124178 125015 450316 482708 1276454 1267012 512053 529158 113554 98652 115268 112952 122061 120577 116858 117040 77025 78243 328908 287552 849503 850485 203836 203452 253104 256177 298023 288435 308561 311792 326559 329943 304488 335793 857890 902778 590969 481802 270730 266634 310175 309869 324868 332383 333604 337662 382187 378623 734302 756648 39.25 70.6 2
09:03:43 2023-10-12 452407 453853 80067 78002 124163 127960 137935 136960 112589 109839 115906 116111 124145 125428 448626 489917 1281098 1259591 505755 528784 113701 98652 115383 112919 122496 120543 117086 116879 77057 78243 328829 287144 852294 850485 204479 202176 254162 256177 296868 289616 309069 311743 323987 333992 302654 338651 853989 895037 584837 474238 270874 267035 309307 310082 325919 330924 333333 338140 379002 380003 731449 755748 39.25 70.6 2
09:03:44 2023-10-12 455883 453749 80012 77979 124059 127893 137849 136544 112622 109872 115906 116111 124145 125221 449963 482708 1265479 1254126 513505 527300 113285 98685 115040 113360 121697 120745 116502 117269 76910 78274 327220 287936 837902 853362 203730 203349 253527 255249 297915 288892 309871 309976 323882 329822 304146 333433 854854 908037 590987 477638 270874 265674 311844 308173 325954 330658 333604 336236 380888 378870 721796 758328 39.25 70.6 2
09:03:45 2023-10-12 463191 451161 80075 77771 123888 127538 138066 136544 112700 109653 115860 115918 124145 124809 451637 484139 1272787 1261915 511810 529158 113701 98584 115268 112809 122496 120543 116858 117040 77025 78243 328908 287756 851489 852626 204157 203025 253348 255425 296659 289787 308947 309648 325035 329195 303186 336084 857157 901547 592581 479073 270874 266029 308372 310806 325919 329898 333749 337112 378689 378835 732291 759958 39.25 70.6 2
09:03:46 2023-10-12 455558 455702 79807 78278 123755 128282 137733 137402 112810 110262 115940 116498 124079 125843 448590 481282 1287346 1265014 505558 529158 113554 98652 115578 113262 121879 120577 116858 116845 76941 78243 328829 286940 848916 848009 204837 202990 252361 256683 297077 287792 309287 310118 323048 328954 301312 336357 856515 892497 595202 479073 270838 267445 309811 309360 325919 330428 332090 343733 379002 378934 728770 757365 39.25 70.6 2
09:03:47 2023-10-12 457508 453495 80099 77963 123892 127837 138066 136544 112656 109839 115825 115918 124316 124895 450420 487161 1269145 1244943 504657 529158 113476 98652 115108 112952 121465 120459 116502 116879 76878 78243 336656 287127 854023 854712 204157 202211 253985 255390 296897 290578 309542 309179 325525 329195 302230 337657 854854 902888 589598 475655 272406 265745 310539 309546 328614 331704 335492 337443 378930 379862 724355 760183 39.25 70.6 2
09:03:48 2023-10-12 457033 453609 79980 77971 123822 127803 137806 136509 110372 109839 115883 116045 124112 125188 449222 482749 1272787 1257504 509594 528747 113565 98652 115200 112952 121516 120391 116469 117006 76962 78587 331720 287144 856104 855318 204121 202954 251765 256177 297705 293444 310419 309108 323952 329658 302603 335537 856674 903958 598427 477602 269896 266568 310717 308138 327362 329863 333568 337589 379002 377635 722307 760853 39.25 70.6 2
09:03:49 2023-10-12 453731 453713 79976 77971 123826 127715 137905 136586 112711 109805 115791 116078 124079 124981 448554 487125 1283574 1257729 505273 529158 113633 98451 115280 113184 121963 120307 116824 116845 76941 78211 328829 287348 851113 851087 204121 201682 253313 255390 296242 288636 308561 309829 323013 329658 301451 337329 857434 893589 591186 475916 270693 266634 310391 310584 327687 330715 332883 337552 377526 378234 731696 755449 39.25 70.6 2
09:03:50 2023-10-12 456545 454354 79839 77939 123826 127926 137355 136786 112633 109872 115676 116111 124079 125394 449345 485575 1276406 1253930 506349 528374 113442 98518 115165 112667 121399 120307 116502 116845 76982 78211 327220 287756 838606 850485 204121 202317 252572 255355 297525 288599 309433 311652 324494 330907 301241 335537 852362 896304 592581 477041 270549 265923 311748 307136 325919 330589 331516 338342 379002 377935 720193 756421 39.25 70.6 2
09:03:51 2023-10-12 455901 453455 79871 77798 123826 127504 137676 136381 112753 109620 115871 115852 124112 124862 451958 484139 1272787 1256609 511446 528374 113667 98283 112616 112038 122496 119988 117053 116423 77057 78095 332283 286126 856539 854106 203765 202354 254857 255894 295503 291257 309069 308103 324335 327741 302441 335612 857817 905336 592581 478395 270802 265993 310391 309763 327922 328841 333604 336837 379002 378499 728623 758572 39.25 70.6 2
09:03:52 2023-10-12 450935 453708 79867 77971 123622 127749 137466 136918 112555 109872 115641 116111 123875 125773 453903 481246 1282007 1265014 505806 528889 113521 98619 115005 112602 121548 120509 116824 117062 76878 78211 328829 287348 848140 847973 203800 202812 252151 255390 296868 287927 308561 309577 322804 328850 301911 333577 857282 896304 595000 479532 269968 266367 309307 310259 325393 330854 331014 339973 379002 376546 728216 755449 39.25 70.6 2
09:03:53 2023-10-12 453347 454530 80275 78050 123760 127756 137668 136373 112810 109670 115987 115945 123979 125120 448906 489917 1276406 1259814 507280 528747 113341 98619 114811 112887 120957 120607 116209 117121 76679 78243 332955 288378 834104 848046 203943 202352 252572 254358 297771 292918 308983 310082 324638 329658 301277 333613 853039 896304 592581 477717 270802 264296 311006 308138 324903 330889 331516 337589 379002 378499 726595 760558 39.25 70.6 2
09:03:54 2023-10-12 457572 453717 79867 77665 124064 127504 137676 136509 112589 109729 115710 115885 124079 124862 447959 482212 1272787 1255715 508833 527555 113330 98451 115005 112700 121200 120106 116469 116845 76763 78180 328034 286126 852313 854106 203479 202317 251554 256177 297185 292918 309506 308208 323276 328964 301700 333613 855460 902851 592581 477300 269102 265993 309776 309857 328614 331668 334170 336986 378894 378667 723650 756273 39.25 70.6 2
09:03:55 2023-10-12 451766 453319 79993 77908 123822 127373 137662 136359 112555 109468 116079 115342 124046 124570 448590 482297 1276202 1265766 512053 527591 113408 98451 115005 112415 121200 120341 116469 116457 76784 78180 328829 287756 864585 849246 202840 202635 252361 255319 296868 293331 306681 310553 322043 328238 303115 333505 855460 900230 589356 477530 270802 265550 309342 308138 324658 330889 331552 336016 378389 377108 730899 758710 39.25 70.6 2
09:03:56 2023-10-12 457508 453713 79839 77971 123105 127504 137225 136475 112522 109805 115641 115965 124214 125015 447959 486295 1272787 1247560 505307 528410 113251 98451 115005 112192 121135 120106 116469 116490 76805 78180 327220 287756 845629 852897 204005 201682 252607 254571 296659 293331 309033 307207 323500 329195 300327 336268 854721 899688 603852 474763 270693 265002 309201 308032 328687 330076 335233 337132 377792 377635 719550 756384 39.25 70.6 2
09:03:57 2023-10-12 454911 453578 79770 77665 123708 127416 137471 136367 112555 109594 116079 115375 123875 124775 447923 480500 1267237 1254822 511772 527182 113251 98451 114777 112415 120957 120106 116242 116812 76773 78180 328829 287756 836979 852897 202875 202812 251730 254571 297077 293028 308561 308173 322043 328964 301277 332928 853506 901474 595202 477602 269968 264366 310281 307171 325621 328911 332288 336563 378654 376511 721596 758987 39.25 70.6 2
09:03:58 2023-10-12 453264 453713 79867 77982 123622 127504 137580 136509 112555 109620 115710 115408 123875 124775 449390 484139 1282007 1257729 504214 528374 113442 98316 115040 112115 121399 119905 116744 116457 76836 78095 336656 286126 855322 849883 204121 201400 252151 255894 294802 288766 306464 309679 324951 329053 299276 336413 855313 890958 584837 475582 269932 265958 307905 308138 326690 331506 332252 337314 376429 376546 728770 756937 39.25 70.6 2
09:03:59 2023-10-12 453546 453713 79843 77637 123618 127504 137238 136509 112367 109729 115641 115885 123332 124981 447959 484175 1276406 1253930 506671 528410 112994 98518 114584 112480 120791 120509 116049 116731 76711 78180 327220 288712 835845 850485 203479 201717 252116 254571 296897 287877 306753 309577 322875 329658 302129 333577 852091 894738 589003 477041 270802 265108 310752 306912 324641 330393 330513 337350 378432 376546 723367 755274 39.25 70.6 2
09:04:00 2023-10-12 457648 452574 79978 77602 123618 127382 137466 136165 112522 109468 115481 115342 123875 124570 447959 480536 1272787 1257504 508907 526031 113408 98283 115005 112038 121168 119905 116469 116457 76994 78085 328829 286089 856319 855318 203338 201859 252433 256000 295195 288802 309785 307887 322978 328238 301241 333577 854597 903958 592581 477717 269968 266402 307870 307997 325884 328349 332594 336016 379002 375950 724502 757365 39.25 70.6 2
09:04:01 2023-10-12 449487 453713 79835 77767 123113 127504 137389 136203 112555 109729 115641 115408 123365 124895 448590 481994 1277359 1266816 509919 527628 113251 98316 114811 112038 120957 120106 116355 116457 76773 78148 327220 286940 855826 848009 202840 202176 250995 255072 296242 292711 306753 309829 323126 329195 301241 332964 854854 892497 590969 477566 269138 265108 308407 307637 327224 332909 332387 336784 378785 378077 727516 755663 39.25 70.6 2
09:04:02 2023-10-12 452149 453500 79742 77820 123693 127368 137321 136076 112555 109502 115676 116038 123979 124570 449390 489917 1275500 1259296 508870 528374 113408 98316 114777 112038 121040 119905 116242 116457 76794 78042 327220 286687 847902 848046 202875 201682 253348 253720 295088 293331 306429 309108 321786 328202 300784 333541 853002 896304 590969 473933 270874 264296 308372 308173 324924 329863 333332 336289 378735 378534 730842 755274 39.25 70.6 2
09:04:03 2023-10-12 456925 452963 79839 77518 123109 127327 137454 136153 112555 109729 115676 115375 123875 124570 447923 479118 1269108 1253930 508907 527182 113296 98316 114777 112038 120957 119905 116242 116457 76742 78095 328829 286940 843269 852897 202875 201682 252851 255141 296242 287787 308561 307672 327791 328202 300663 333234 853506 903317 581663 481081 268509 265002 309201 308983 327687 330772 331372 335834 377396 376806 719550 754598 39.25 70.6 2
09:04:04 2023-10-12 451048 450872 79880 77778 123589 127016 137355 135619 112555 109418 115963 115342 123332 124193 447959 481282 1272787 1264114 512582 527591 113139 98215 114618 111961 120791 119871 116242 116423 76742 78042 327220 287552 854892 850485 202168 201717 251554 254180 296034 288599 305674 310007 324037 327213 301277 332459 854248 897655 588752 478395 269742 264331 308372 308173 324924 329369 331552 333546 379002 375985 729410 756421 39.25 70.6 2
09:04:05 2023-10-12 457285 453713 79581 77539 123047 127382 136906 136286 112367 109729 115446 115885 123332 125015 447888 485233 1272787 1248192 504484 527591 113251 98283 114891 112038 120791 119905 116242 116457 76825 78042 328829 287756 843532 852897 203515 201330 252151 253790 295991 288730 308742 308148 324951 328769 299311 336715 851539 898846 594194 474056 270143 264296 309953 307207 325919 329649 332306 336619 376658 376581 719550 755748 39.25 70.6 2
09:04:06 2023-10-12 456857 454177 79784 77459 123080 127113 137355 136063 112555 109729 115641 115342 123365 124570 447959 480500 1265442 1252533 509269 526067 113106 98215 114618 111885 120791 119980 116082 116423 76648 78042 327220 286940 846221 855318 202840 201506 250611 255176 295017 287990 308561 307672 327827 328202 300257 333469 853002 898589 595202 479073 268239 265143 308407 306244 324903 330366 331516 335505 377864 376806 721596 756421 39.25 70.6 2
09:04:07 2023-10-12 453113 450832 79734 77451 123076 127117 137001 135935 112444 109468 115481 115375 123365 124570 450677 487089 1276417 1255715 504521 528410 113330 97980 114846 111885 120957 119704 116355 116263 76825 78053 330938 287348 854811 850941 202734 200315 252222 254821 294296 288802 306464 308067 324193 327657 299452 335573 853039 890572 590969 473459 270021 264296 307190 308138 324924 328876 331014 335505 375565 376546 728770 756527 39.25 70.6 2
09:04:08 2023-10-12 455921 453717 79589 77539 123010 127382 136854 136359 112333 109729 115446 115375 123299 124895 447923 485233 1272787 1250415 504484 527628 113139 97980 114777 111885 120791 120014 116082 116423 76679 77904 327220 287348 852314 852897 203479 201015 251589 253755 295825 287990 308597 306279 323126 328964 300850 333541 849278 900318 592581 475282 269742 264296 307905 306244 325428 328620 332387 336272 376143 378826 718856 751849 39.25 70.6 2
09:04:09 2023-10-12 455178 453713 79730 77392 123080 127083 137260 135619 112478 109359 115481 115309 123365 124428 447923 483798 1269145 1255715 510356 526520 111005 98253 115325 112038 121367 119602 116302 116243 76783 78085 330938 287552 861632 852823 202451 201459 251554 253790 294232 288883 305458 307171 322008 326263 300327 333234 855938 902888 589003 477041 269552 264296 306227 308138 323891 329880 332054 333257 378468 375950 727700 756421 39.25 70.6 2
09:04:10 2023-10-12 453509 453713 79474 77539 123006 127504 136684 136286 112145 109839 115217 116078 123266 125015 447258 479826 1280189 1259554 504448 527219 113106 97947 114697 111731 120791 119339 116049 116069 76648 77904 327220 286126 849181 845543 202840 201365 250576 254571 295517 288395 306487 307707 322148 329195 299417 332459 853039 893175 598936 478963 268626 264860 309551 309201 324924 330112 331445 336381 377382 377265 724465 753599 39.25 70.6 2
09:04:11 2023-10-12 452087 451161 79557 77592 123076 127050 137199 135721 112367 109468 115767 115177 123299 124536 447573 486729 1272787 1254822 507464 527628 113106 98215 114663 111885 120791 119739 116049 116343 76720 77936 332067 288414 844448 847410 202486 201049 252151 252765 295825 288395 305244 310332 323126 327707 299452 333239 850517 893772 581663 474275 270420 262646 307896 307637 324924 328876 329550 333618 377598 378790 728253 753487 39.25 70.6 2
09:04:12 2023-10-12 455900 453495 79690 77371 123014 127050 137035 135653 112333 109099 115331 115309 123299 124160 447258 480852 1267160 1252148 508907 526067 112994 97947 114584 111885 120543 119704 115856 116343 76637 77904 327220 287552 843742 852293 202203 201682 251998 253790 295825 287257 306464 309456 323330 327107 301842 331310 850334 902669 592574 479754 268096 263715 308336 306811 323926 329880 330513 333329 378411 376806 719550 756384 39.25 70.6 2
09:04:13 2023-10-12 450795 453495 79710 77340 123105 126664 136906 135364 112367 109133 115446 115309 123365 124060 450997 482333 1271884 1257766 511810 527219 113139 98115 114618 111885 120791 119704 116049 116263 76648 77904 327220 287552 847153 850485 202168 201365 252851 253755 295374 292918 304779 307707 324037 326192 301015 332459 854248 899594 589356 477717 269102 263891 306975 308138 324467 330112 331516 333510 377576 375391 728770 755847 39.25 70.6 2
09:04:14 2023-10-12 450550 453536 79503 77291 123010 127079 136906 135841 112333 109468 115331 115342 123299 124484 447573 484103 1272787 1252148 506745 527628 112804 98215 114356 112115 123512 120022 115550 116457 76553 78042 330938 289912 852704 850941 202558 200875 252887 253437 295883 287477 306033 308103 321683 327530 299382 332459 847809 891059 589356 477041 269102 263049 309342 306698 324924 331506 329283 333618 376730 375391 723403 751959 39.25 70.6 2
09:04:15 2023-10-12 454116 453713 79585 77221 123047 126874 137130 135619 112323 109284 115446 115196 123332 123789 448718 487089 1262671 1244644 510570 526847 113150 97947 114584 111731 120543 119739 115889 116376 76594 77936 327220 287572 841375 852897 201568 201049 251765 252977 295825 287674 306429 308443 323809 325419 301277 334327 848004 901612 589003 477041 270096 263268 309953 306279 324924 333983 331552 333185 378749 378898 722474 755164 39.25 70.6 2
09:04:16 2023-10-12 453936 453713 79340 77424 122611 127083 136458 136097 109962 109839 115251 115408 123266 125015 447258 478411 1277359 1256799 504448 526847 113106 98118 115059 111885 121019 119665 116175 116130 76742 77841 332283 286940 843494 847325 202522 201015 251998 253790 294510 287990 308147 307242 321137 328734 298928 334401 852398 891030 589356 478056 267486 264296 309515 306244 324924 330112 328484 335578 376730 376541 723403 751959 39.25 70.6 2
09:04:17 2023-10-12 450197 453500 79553 77305 123014 126870 136872 135632 112289 109284 115286 115309 123299 124223 448047 487125 1270946 1253930 507464 526928 112994 97947 114584 111731 120543 119339 115856 116069 76542 77851 327220 288414 839413 846177 202168 200792 251554 252202 294153 287990 304779 307922 322637 327213 299382 332459 849278 891212 589356 473983 270323 262436 309515 309420 324359 329791 329408 335106 376551 378934 726411 753062 39.25 70.6 2
09:04:18 2023-10-12 457508 453713 79585 77371 123043 126874 136987 135757 112256 109133 115251 115309 123332 124160 450776 481918 1268696 1252645 508722 525886 113396 98151 114959 111731 120957 119202 116049 115890 76711 77630 328034 285315 850305 854106 202132 200454 250995 254859 293293 288201 306681 306030 324037 326227 299417 332459 851795 898959 590969 476365 268723 265108 306942 306244 323961 329186 331014 333546 376766 376519 720266 754204 39.25 70.6 2
09:04:19 2023-10-12 449880 451170 79340 77246 122940 126874 136492 135585 112212 109468 115251 115309 123299 124193 448718 479454 1272787 1263215 508759 523036 112994 97980 114504 111731 120543 119621 115696 116036 76605 77767 336656 286940 852863 845579 201885 201049 250227 253755 293705 287787 305925 310332 321598 327424 300080 331310 851612 893626 595659 479482 268509 264119 309551 306244 324924 328911 329820 333510 378108 376806 725970 754784 39.25 70.6 2
09:04:20 2023-10-12 451435 453464 79529 77361 123010 126919 136872 135585 112455 109435 115377 115309 123299 124093 449611 487125 1272750 1255441 508546 527182 113116 97915 114595 111731 120625 119270 115823 116036 76626 77873 327220 287756 847876 847337 202168 200664 252292 252731 294438 288485 304743 307887 322601 326227 301239 332423 848004 892436 589003 472754 270348 263049 309988 307171 324658 330112 329479 333474 376658 376511 727663 753288 39.25 70.6 2
09:04:21 2023-10-12 456095 453713 79557 77305 123010 126840 136837 135585 112488 109435 115412 115309 123801 124093 447888 480852 1267160 1251184 508611 525995 113116 98082 114515 111731 120543 119470 115990 116036 76616 77873 327220 286736 852540 855185 202558 200770 251785 254395 295160 286799 306861 306451 322911 326051 299241 333704 848041 897582 590969 478211 267237 264040 309006 306811 324924 329186 333059 333329 376393 375677 719550 753596 39.25 70.6 2
09:04:22 2023-10-12 450413 454733 79521 77277 123014 126840 136837 135453 112377 109350 115377 115163 123266 123723 449354 481246 1270008 1261346 512174 525995 113038 97915 114515 111655 120543 119305 115663 116036 76553 77820 327220 287348 854892 848009 201498 201365 250751 253507 293875 288130 304493 308208 322565 326157 300292 331417 850332 892461 586132 478395 268274 263856 307154 306209 323746 328841 329479 333438 378072 377121 730583 755748 39.25 70.6 2
09:04:23 2023-10-12 457344 453713 79312 77578 122779 127050 136424 135901 112300 109620 115217 115309 123266 124570 449721 484103 1269108 1245530 504214 525995 112960 97947 114515 111885 120791 119431 116009 116223 76648 77810 328829 287756 847608 852787 202593 200175 252887 252907 294438 287584 306644 306437 323294 327672 300534 333433 848004 895670 582655 473277 268877 263232 306476 306209 326762 328193 329515 333510 374404 377337 716348 751236 39.25 70.6 2
09:04:24 2023-10-12 455845 451161 79525 77214 122771 126664 136424 135551 112333 109325 115297 115276 123266 124027 447888 482212 1266853 1250295 510244 523000 112892 97947 114356 112144 123478 119670 115630 116230 76563 77904 323584 288576 850965 852293 202132 201330 251821 253330 295338 286539 306644 306707 323091 326192 301062 330379 850480 901503 589356 479754 267988 263609 310428 307917 324924 329542 329408 333366 377684 376062 718269 755090 39.25 70.6 2
09:04:25 2023-10-12 453435 453464 79521 77361 122893 126626 136458 135585 112333 109325 115217 115568 123266 123927 449611 485979 1280756 1256185 504411 525849 113362 98051 114730 111731 120791 119168 115916 116096 76553 77630 323584 284866 868058 848909 202204 199722 251730 253507 294481 287990 306719 309456 322112 326157 298893 333469 848041 888828 589356 472050 269102 263452 306942 310330 324467 328600 329443 333474 374404 375391 727700 749723 39.25 70.6 2
09:04:26 2023-10-12 457047 453713 79268 77225 122311 126840 136505 135901 112266 109435 115102 115309 123233 124331 449611 484103 1269108 1245530 502948 523000 112926 97915 114401 111579 120460 119270 115823 116003 76522 77630 327220 287892 845929 852293 202451 200036 250785 252942 295933 287144 306717 306847 323294 325981 300388 333217 848671 893662 592581 473313 268509 263276 309114 308257 326762 328123 329515 333510 374404 377337 718037 751886 39.25 70.6 2
09:04:27 2023-10-12 463702 453713 79280 77281 122911 127238 136454 135551 112344 109099 115263 115084 123233 123841 448010 481872 1263567 1248483 510281 526031 112926 97915 114288 111579 123410 119270 115630 116036 76563 77735 327220 287756 848690 852897 201815 200980 251467 252942 294118 286705 306141 306847 322601 325932 298893 329381 847369 901539 598936 479073 267450 262646 307870 306811 324924 329186 329479 334934 377864 375677 717438 754167 39.25 70.6 2
09:04:28 2023-10-12 453298 453427 79308 77214 122574 126622 136330 135551 112488 109401 115297 115196 123233 124027 449721 481282 1278265 1253930 502511 523000 113150 97915 114629 111426 120625 119154 115856 115651 76657 77598 328236 286126 848494 848528 201922 199792 252851 255590 293158 288156 304636 308257 322422 326016 301385 333131 852294 883483 589356 473215 268652 264014 308411 306209 324467 329186 329479 333438 373856 376412 726632 750702 39.25 70.6 2
09:04:29 2023-10-12 456656 453713 79280 77250 122578 126874 136261 135585 112266 109468 115148 115276 123233 124331 449292 483387 1267237 1246416 502948 525763 112926 97947 114436 111579 120362 119270 115663 116211 76594 77873 332955 287348 841048 851690 202451 200036 250751 252942 293222 287144 306032 306847 322314 327178 299577 332423 846734 893772 592581 474563 268274 262646 306476 306811 324924 328193 328981 333510 374106 376806 718456 754784 39.25 70.6 2
09:04:30 2023-10-12 451766 453455 79557 77131 122977 126247 136836 135215 112411 109066 115217 114893 123233 123571 447222 481211 1265442 1257729 511446 523000 112804 97847 114322 111502 120708 119431 115816 116110 76616 78001 328829 287552 845739 850336 201358 200665 252140 253225 294161 287162 303780 307637 322601 324702 302568 331238 850480 897282 586132 477717 268131 263613 308678 306922 323028 330112 329479 332428 377864 376541 728733 753450 39.25 70.6 2
09:04:31 2023-10-12 450940 453713 79304 77162 122779 126631 136424 135143 112300 109099 115182 115084 123631 123723 448974 484139 1276406 1250295 502831 525995 112926 97613 114515 111426 120460 119188 115923 115651 76563 77598 327220 286940 846807 846775 201908 199722 250995 252731 292330 287990 304279 306279 321886 325929 298440 332964 847369 883519 589356 471348 268912 262987 306473 308947 323723 328938 329145 333059 374297 377832 726448 753063 39.25 70.6 2
09:04:32 2023-10-12 454846 453713 79308 77131 122607 126281 136699 135415 112300 109099 115182 115084 123266 123604 449390 481532 1263215 1251309 507206 527090 113025 97849 112372 111731 120395 119134 115530 115903 76585 77778 327220 286940 839677 852897 201533 200595 251108 253720 294367 286338 306393 305781 322458 325701 298877 330916 848041 897578 589356 478395 266594 263452 306940 306595 324924 328689 329443 332968 374190 374587 719003 751923 39.25 70.6 2
09:04:33 2023-10-12 451052 454733 79312 77288 122775 126213 136424 135143 112333 109099 115217 114893 123233 123689 448681 480536 1269071 1257729 511535 523000 112926 97815 114322 111426 123512 119188 115630 116003 76511 77598 332955 286940 853302 848009 200866 200384 251998 252942 293016 286942 303780 310063 321172 324929 302275 332322 850973 896231 585527 477643 267872 262908 308642 306775 322359 330076 329177 332392 377260 375712 728770 755860 39.25 70.6 2
09:04:34 2023-10-12 457380 453713 79272 77277 122311 126874 136390 135585 112608 109569 113560 115144 123134 124503 449574 483279 1268925 1245962 503944 522855 112892 97882 114288 111426 123478 119270 115816 115903 76437 77598 327220 287348 843680 855318 202132 199548 250576 252167 293990 287144 305495 306055 323581 325612 297988 334290 845538 893772 592581 472087 268815 262646 306834 306811 324924 327663 330549 332932 374106 377337 719040 751390 39.25 70.6 2
09:04:35 2023-10-12 456243 453713 79312 77047 122574 126247 136424 135364 112300 109066 115102 114900 123266 123538 448681 480513 1263567 1247597 507067 523036 112736 97882 114288 111426 123478 119179 115471 115651 76500 77567 327220 286940 846274 852897 201498 200140 251183 255229 293769 285321 306033 306775 321969 325525 300850 330272 850480 894590 589356 478395 266594 263049 306476 305803 324924 327874 329212 334221 375529 374551 718456 751959 39.25 70.6 2
09:04:36 2023-10-12 451200 453455 79308 77131 123010 126213 136458 135380 112660 109066 115217 114893 123233 123386 449611 481246 1265135 1257729 511082 523036 112770 97780 112665 111426 123410 119071 115550 115618 76531 77567 327220 286940 848820 848009 200901 200210 251467 252202 293933 286857 302892 307207 322112 324232 301275 330379 848041 895670 589003 477717 267415 262646 306798 306209 322765 329649 331298 332392 377260 376277 728770 754486 39.25 70.6 2
09:04:37 2023-10-12 457508 453713 79361 77179 122311 126631 135978 135492 112111 109325 114988 115051 122862 124093 448974 483387 1265442 1242302 502948 523000 112770 97715 114322 111426 123478 119071 115816 115996 76553 77778 336656 287552 852643 852590 202027 199583 252531 252837 293151 286763 305853 306631 321302 325701 297501 332676 846734 894775 590969 473178 267450 262987 306441 306811 324924 327204 329248 333438 373283 376806 715334 752639 39.25 70.6 2
09:04:38 2023-10-12 455447 453713 79272 77047 122545 126247 136330 135143 112333 109099 115068 114893 123233 123689 447222 480852 1263567 1247560 509882 526031 112659 97915 114129 111426 123376 119071 115438 115810 76437 77567 328908 287552 836282 852293 201182 200839 251290 252167 294438 285539 305244 306559 321172 325210 299432 329884 845538 899558 592574 478395 267227 262209 307180 306595 324708 327945 331372 333059 377382 374088 717254 752803 39.25 70.6 2
09:04:39 2023-10-12 453726 451161 79276 77047 122245 126597 136286 135423 112266 109066 113566 114893 123233 123504 448974 479826 1274610 1256223 503227 525741 111207 97751 112372 111426 120395 119051 115564 115710 76563 77567 327220 287348 850047 845543 201498 199722 252887 252063 292330 287144 303816 306244 321137 325788 299995 331453 846734 890908 589356 471348 269102 262244 306942 306209 322741 328956 328449 332932 374475 376806 726595 750702 39.25 70.6 2
09:04:40 2023-10-12 457508 453717 79244 77047 122204 126597 135850 135507 112189 109250 115068 114893 123031 123637 448974 485979 1267160 1241036 502237 523036 112703 97613 114208 111318 123410 118906 115438 115651 76500 77430 327220 286940 845929 851690 201533 199409 250193 254689 293506 286575 304743 306631 322863 325210 302671 332208 848486 893175 590969 471942 267343 262506 306942 306775 324888 326992 331916 333023 372689 375619 715334 749723 39.25 70.6 2
09:04:41 2023-10-12 450733 451161 79276 76963 122545 126213 136201 134702 112266 108915 113734 115078 123134 123656 448571 482894 1268925 1259021 510170 522819 112914 97816 114174 111297 120385 119188 115438 115651 76605 77567 332955 286736 841303 848009 200621 200245 251467 252167 292330 286741 302857 307171 321137 323936 298928 329417 847369 895037 592382 477041 267379 262244 306942 306811 322799 329417 328946 331458 376730 375748 728253 754509 39.25 70.6 2
09:04:42 2023-10-12 453204 453713 79280 77099 122395 126213 136390 135109 112222 109099 115102 114893 123031 123386 448974 484856 1272787 1250295 501136 523000 112926 97581 114356 111232 123444 118756 115550 115425 76531 77577 327220 286126 850469 848009 201498 198924 252317 254869 292330 287046 304456 306847 321030 325035 299975 332315 849876 883630 590987 471348 267415 263350 306942 305995 323723 328671 328449 332896 372131 376277 725529 748956 39.25 70.6 2
09:04:43 2023-10-12 455883 454519 79148 77267 122882 126495 136254 135454 112354 109249 115331 114953 123134 123775 447900 480852 1259914 1246416 506826 522783 112859 97581 114129 111265 123410 118872 115530 115425 76500 77231 328034 285315 845796 852293 200866 199583 251290 253365 292168 286477 305244 306847 321886 324686 297536 330415 848486 897356 587744 475282 266149 263487 306942 305589 324924 327204 328946 332158 374404 374587 719550 750859 39.25 70.6 2
09:04:44 2023-10-12 450723 453713 79308 76995 122578 126213 136186 134829 112145 109066 115068 114893 122998 123419 449292 478447 1269108 1257766 508435 522964 112814 97613 114129 111297 123410 118872 115438 115618 76626 77641 328829 287348 861673 847926 200901 200280 251641 254509 292370 286159 304564 307207 319610 325210 300534 329381 850406 892652 597298 478056 267004 262428 306942 306775 323064 329649 328641 331422 375243 374587 724465 750169 39.25 70.6 2
09:04:45 2023-10-12 452186 453713 79276 77178 122245 126213 136167 134736 112145 109066 114988 114893 123064 123538 448974 486295 1268172 1244906 504558 523000 112736 97581 114243 111244 123410 118509 115438 115458 76478 77294 327220 286940 844204 846775 201217 199097 250960 252167 292408 287180 303603 306733 321137 324948 297536 331453 846770 889788 589356 468697 268688 262209 306942 305781 322252 328405 330902 332680 373892 376734 724355 751458 39.25 70.6 2
09:04:46 2023-10-12 454919 451618 79280 77078 122241 126247 136167 135143 112222 109099 115023 114893 123031 123386 447695 480852 1259951 1246416 506671 522711 113167 97783 112303 111361 120364 118935 115530 115551 76605 77451 328829 286126 845298 852897 200866 199583 250585 252942 293257 285142 305423 305589 321172 323917 297572 330772 845538 892461 589356 477717 265741 262681 306013 305948 324479 327698 328484 332392 375301 373990 716893 751273 39.25 70.6 2
09:04:47 2023-10-12 450404 451161 79280 76987 122545 126247 136424 134736 112256 109099 115023 114835 123031 123504 449292 479454 1265442 1257729 510356 523000 112736 97613 114129 111329 123239 119032 115471 115651 76405 77399 327220 286940 841703 848909 200271 200210 251290 252167 293300 286338 304847 306314 320165 324232 298893 329381 848523 894738 595659 476784 266897 262506 306906 306775 321906 328760 330471 331278 376250 375377 726595 750859 39.25 70.6 2
09:04:48 2023-10-12 454514 453384 78996 76963 121664 126603 135850 135143 112111 109359 114794 115078 122983 123993 448400 484948 1267086 1242727 501345 522783 111309 97716 112372 111426 123341 118872 115438 115538 76582 77504 328908 286940 840648 848082 201357 199132 251962 252720 292649 285227 305244 306415 320130 325704 302490 330451 845068 889495 589356 472790 267004 261843 306942 305052 324924 327240 329573 335083 372689 375448 714249 746942 39.25 70.6 2
09:04:49 2023-10-12 463191 454095 79359 76995 121859 126093 136256 134808 112145 109066 114954 114782 122862 123353 449292 481282 1254347 1245924 509520 522964 112513 97581 112060 111297 123170 119071 114929 115651 76342 77294 327220 287756 834776 851420 200866 200245 251113 251781 293807 285142 307127 306703 320259 324581 300213 330443 847430 905458 587744 479370 266862 261591 306227 305948 323782 327698 330397 334131 376658 374253 715297 750859 39.25 70.6 2
09:04:50 2023-10-12 454588 453713 79152 77449 121815 127049 135706 135484 112098 109519 113032 115210 122932 124574 448864 480744 1272787 1252148 502511 525596 111207 97281 114253 111135 123444 118674 115438 115452 76500 76959 327220 285315 846998 845543 201568 199444 251113 252202 290626 286338 303567 306847 320651 325701 297892 331417 846807 883042 590969 471384 266185 262646 306510 306595 323064 327698 330040 333149 371019 374026 721796 749325 39.25 70.6 2
09:04:51 2023-10-12 452087 453717 79193 76932 121760 126213 135833 134808 112111 109066 114908 114782 122744 123353 448339 481246 1263567 1248483 503734 522964 112402 97747 112060 111265 122931 119105 114784 115684 76424 77747 328829 289399 834621 847889 200761 199305 251431 252720 294054 285249 303409 308583 319503 324686 302562 329417 845667 888002 587744 474165 266558 260792 306227 306379 321477 328813 329340 331924 373843 375712 719550 749067 39.25 70.6 2
09:04:52 2023-10-12 457429 453677 79212 77099 122512 126112 136125 134702 112300 109024 114988 114578 122862 123903 447900 478111 1263567 1246416 507464 525895 112770 97248 114129 113841 123444 118476 115550 114917 76468 76938 330537 284508 854344 851690 200691 199535 251290 252731 290837 285499 304279 306415 321172 323971 297536 329452 848004 897486 587744 474946 266630 262716 306043 306595 324010 326254 328484 331911 374404 374324 721084 750859 39.25 70.6 2
09:04:53 2023-10-12 452334 453704 79140 76963 121975 126213 136068 134824 112145 109133 113373 114893 122829 123504 447839 480852 1271884 1257729 505126 522927 111207 97584 112303 111361 122368 118770 115451 115551 76437 77430 328829 286736 841776 847325 200866 199722 250761 252132 292168 286016 303709 306847 318868 325736 299686 328883 849876 890908 578489 477041 266185 261878 306942 306595 322741 329186 328641 332464 375265 374026 721596 750206 39.25 70.6 2
09:04:54 2023-10-12 451692 453713 79172 76971 121855 126093 135850 135098 112145 109099 114874 114736 122862 123386 448656 486350 1265442 1247597 505236 522964 112770 97313 114095 114066 123204 118674 114929 115425 76551 77325 321678 287756 848752 845543 200901 199583 250576 252418 292649 286741 302608 305354 320165 324232 302598 329417 847467 891049 587744 473215 268437 263201 306906 306811 321942 328052 330273 333524 373963 376112 725712 750132 39.25 70.6 2
09:04:55 2023-10-12 456239 453455 79136 77047 122461 126213 136012 134702 112178 109066 114908 114703 122862 123775 449072 477859 1265989 1248154 506920 522783 112947 97649 112372 111320 120380 118476 115517 114950 76468 77147 328829 285684 850803 852293 200726 199444 251467 252977 291582 285761 304743 306415 321886 323745 297329 329452 846770 892497 590969 474946 267004 262681 306043 306379 324467 326219 328520 331422 373879 374587 721084 750206 39.25 70.6 2
09:04:56 2023-10-12 452334 453713 79140 76998 121910 126247 135983 134770 112145 109099 114908 114926 122862 123571 448974 480998 1271884 1257729 505916 523000 112659 97313 114095 113942 123290 118708 114962 115458 76374 77231 327220 286126 840830 846124 200726 199722 250406 252202 292408 286016 306366 306739 318914 325682 298075 331418 848671 889678 586132 476931 266043 262104 306942 306307 323064 328725 328641 333221 375938 373430 721596 747569 39.25 70.6 2
09:04:57 2023-10-12 457508 451654 79140 77099 122325 126428 135963 134906 112243 109116 113225 114953 122965 123589 448156 483619 1265088 1238879 504484 522964 112513 97718 112234 111308 123273 118722 114896 115505 76519 77473 327220 287756 838868 852293 200866 198751 251467 251360 292613 285392 304736 305984 320923 323223 302526 331113 845995 892130 598936 471312 267415 261591 306942 306545 323483 325920 329443 331386 372131 375712 718493 750280 39.25 70.6 2
09:04:58 2023-10-12 456079 453713 79190 77016 122012 126146 136256 134770 112189 109066 114954 114513 122829 123286 449340 478075 1261739 1245530 506671 522964 111187 97581 114095 111244 123376 118722 114962 115538 76552 77200 327220 285647 846731 854577 200937 199583 251254 253225 291991 285321 304600 306235 320994 324843 297466 329381 845538 897398 587744 474019 265635 262611 306474 305948 323423 326219 330507 331386 374141 372313 719550 749687 39.25 70.6 2
09:04:59 2023-10-12 453398 453640 79212 77099 122479 126079 136254 134940 110575 109032 114919 114545 122829 123386 448754 487053 1268135 1247560 505953 525969 112914 97281 112216 114032 123341 118476 114896 115425 76374 77168 325253 286736 843628 845543 200831 199062 250193 251360 292387 286857 304810 306847 320390 324162 297640 330415 846266 883519 589003 468589 267486 261774 306474 306811 322013 327433 329573 331422 373283 375712 724195 746942 39.25 70.6 2
09:05:00 2023-10-12 457322 453124 78996 77047 121793 126247 135501 135109 112044 109099 114760 114861 122829 123452 448339 482672 1263567 1235649 501527 522927 112547 97751 112234 111361 120200 118668 114830 115518 76447 77231 328829 287756 840757 850339 201042 198923 251467 251360 292168 285392 303993 304551 321137 324600 297892 330415 845667 890365 589598 468661 266902 261009 306906 306379 324467 325692 327953 331422 371019 374622 713165 748498 39.25 70.6 2
09:05:01 2023-10-12 451237 451161 79140 76905 122059 126011 135944 134635 112266 108882 114954 114513 123101 123286 448974 480163 1267160 1255715 509993 522927 112547 97281 112060 111200 123341 118476 114929 115458 76446 77200 327220 287483 845409 848009 200062 199687 251113 251781 292330 285543 303873 306739 320130 323223 299892 328387 847467 893772 589003 476703 266372 261808 306942 306379 321074 328956 329573 330849 375565 374288 727428 749723 39.25 70.6 2
09:05:02 2023-10-12 450868 451161 79136 76984 121793 126360 135944 134668 112078 109066 114760 114513 122712 123168 449721 484605 1270656 1249970 505843 522783 112835 97483 112372 111232 120167 118620 115418 115425 76487 77063 325253 286940 851484 847373 200236 199340 250193 256470 291519 286159 302396 306847 320130 323939 299475 330379 846266 888517 587744 468661 268050 261044 306043 306811 322013 327698 329573 333235 373283 375712 723916 746869 39.25 70.6 2
09:05:03 2023-10-12 466498 453464 79161 76963 121695 126171 135535 134668 112111 109066 114726 114545 122796 123353 448339 482672 1263567 1238357 501491 522964 112547 97548 112060 114032 123136 118640 114929 114950 76487 77200 332955 286940 843130 851420 200866 198439 251467 256542 291511 285428 303729 305445 321600 323917 297712 331041 846156 892327 590969 472879 266862 261634 306906 305732 323974 325202 328484 331386 371019 375127 714212 750502 39.25 70.6 2
09:05:04 2023-10-12 457185 451170 79140 76838 121793 126011 136241 134639 112608 109015 113225 114683 122932 123714 448400 482176 1267086 1257392 509520 522662 112513 97481 112060 111265 120200 118722 114896 115406 76456 77200 328829 286940 844814 846775 199922 199132 250549 251360 292168 285214 303873 306244 318914 323188 299577 328351 847467 892472 594020 475999 265776 261044 306726 305948 320778 328229 328641 329421 374440 373394 725529 749030 39.25 70.6 2
09:05:05 2023-10-12 450904 453713 78996 76932 121764 126059 135722 134668 112078 109066 114794 114545 122627 123353 448339 484892 1267160 1248192 505953 522964 112591 97281 112060 113874 123170 118476 114929 114950 76363 77085 327220 287348 846563 848491 200937 199479 252673 252720 291560 286369 302501 306811 319952 324843 299330 332087 846266 883483 587744 468697 268024 263201 306474 306811 321786 327698 329573 331871 373106 375712 723916 748357 39.25 70.6 2
09:05:06 2023-10-12 457237 453677 79122 77068 121848 126045 136103 135050 112408 108932 113190 114480 122990 123168 448339 478111 1261383 1246416 506826 522891 112736 97551 112372 113807 123273 118244 115464 114884 76457 76803 336656 284508 854708 851690 200398 199062 250761 252132 290290 285428 305571 305518 321172 323188 302385 329114 845538 896304 587744 474202 266185 262209 305182 305948 323554 325692 330829 330384 373283 373466 719550 751569 39.25 70.6 2
09:05:07 2023-10-12 450905 453445 78911 76838 121462 125972 135501 134635 112078 109177 114726 114513 122426 123319 448339 478148 1267237 1254822 504338 522523 112480 97248 111982 111200 120184 118600 115318 115452 76456 77106 327220 286736 845134 847325 200097 199548 250689 251711 291688 285294 302892 306847 318396 324545 297640 334784 846009 886906 602295 476967 265555 261044 306690 305948 322801 328725 328104 333235 374368 372871 721596 747532 39.25 70.6 2
09:05:08 2023-10-12 457348 451161 78996 76991 121499 125972 136325 135506 112287 108923 114805 114513 122712 123168 449182 484139 1257914 1236237 508634 522964 112480 97281 111982 113841 122965 118476 114863 114950 76424 77147 327220 286940 844601 851690 200236 198439 251467 252720 291307 284556 302821 306581 321172 321958 302562 329417 843871 893772 587744 468661 267004 260792 306942 305733 322538 326183 328484 329386 372167 374587 718456 747532 39.25 70.6 2
09:05:09 2023-10-12 457508 451161 79000 76834 121546 125764 135688 134668 112111 108882 114680 114323 122627 123168 448339 478075 1265051 1247741 506826 522747 112914 97150 112372 111197 120267 118340 115385 115326 76415 77116 325253 286052 856058 850485 200027 199270 250761 251360 290395 286338 302608 305768 321137 322252 299507 328883 848004 892461 595659 474202 265776 261009 305182 306365 322801 325955 328449 330348 373283 373466 721374 749067 39.25 70.6 2
09:05:10 2023-10-12 450466 453388 78857 76834 121466 126011 135680 134635 111967 108882 114726 114835 122459 123168 448339 481246 1263567 1244644 502556 522891 112247 97248 111749 113964 122931 118360 114863 114917 76456 76865 327220 286126 834149 847251 200236 198751 250761 256542 293862 283185 303354 306847 318198 324197 297892 329114 842640 883042 589356 472790 265776 261009 306942 304053 322574 327344 328141 331422 372131 373466 714754 747201 39.25 70.6 2
09:05:11 2023-10-12 457392 451161 79218 76671 122078 125350 136072 134399 112642 108647 113244 114316 122932 122781 448229 484713 1254200 1243449 509771 522927 112291 97281 112060 111200 122897 118716 114797 115505 76424 77231 323584 288712 837813 852220 199262 199097 250761 252364 291960 284521 304847 305984 318879 322287 297988 330012 845396 895304 582907 476365 266594 260575 306942 305145 322765 326219 329340 329421 374475 373990 716385 749156 39.25 70.6 2
09:05:12 2023-10-12 454168 451170 79000 76786 121695 125764 135752 134415 112111 108698 114794 114323 122627 123035 446356 479862 1259951 1246416 508546 522155 112324 97215 112060 113807 122965 118442 114863 114917 76195 76865 323584 286126 845579 848046 200027 199305 250618 252720 291370 286262 301794 305230 320473 324121 297568 330150 848671 894066 590987 474202 267852 261009 304645 306811 321039 326148 333701 329386 373283 373288 722380 747532 39.25 70.6 2
09:05:13 2023-10-12 454378 453500 79009 76928 121550 126079 135620 135183 110393 109191 112929 114762 122613 123235 446356 481246 1263295 1244111 501454 522891 112436 97281 112060 111168 123307 118442 114896 114950 76393 76896 332955 286126 849915 848046 200726 198751 250761 256470 291659 283653 304279 305984 319162 324232 297892 329345 843834 883483 580076 476397 265776 261009 306474 304053 324010 326183 327350 331422 371019 373990 711114 747330 39.25 70.5 2
09:05:14 2023-10-12 454837 451161 78861 76786 121662 126032 135518 134542 111923 108990 114794 114513 122459 123371 448339 481282 1252569 1242875 508759 525223 112324 97281 111749 113841 122931 118634 114731 115452 76342 77221 327220 287552 841477 850375 200132 199966 249986 252720 292054 283653 304736 305984 319162 323223 297532 330012 845068 897282 595659 477041 265590 260869 306942 304552 322801 326219 328641 332180 374440 372313 713165 747569 39.25 70.5 2
09:05:15 2023-10-12 454265 454032 78933 76838 121430 125963 135279 134668 112000 108831 112963 114480 122796 123201 447036 478148 1274350 1244906 501083 522891 112547 97215 112060 113739 123204 118278 114896 114917 76424 76834 326799 285315 850298 846177 200236 197854 250761 256579 290290 285428 302396 305732 319198 323223 297682 331189 846266 884030 589598 468625 265812 261626 305777 305948 321787 326219 329340 330884 369911 371994 721249 747201 39.25 70.6 2
09:05:16 2023-10-12 454605 453713 78750 76817 121466 126005 135279 134702 111923 109099 114646 114545 122426 123319 447036 480536 1263567 1243225 502399 522445 110865 97183 111991 110974 123256 118340 114797 115492 76519 77168 328829 286736 839447 850485 200271 197854 251218 252720 291653 284521 302892 304552 320366 323570 298000 329452 843871 888208 589356 471835 265776 260575 306043 305518 323782 324939 329573 331121 369946 373990 711114 746302 39.25 70.6 2
09:05:17 2023-10-12 449335 453237 78996 76786 121760 125764 135535 134415 112243 108882 114760 114323 122459 123035 448022 480852 1263567 1255715 508870 522927 112324 97248 111749 113807 122965 118360 114863 114917 76424 77272 327220 286126 846036 845579 199609 199097 250021 256542 290873 284658 301689 311585 318715 322252 300120 330012 846266 889467 589003 476703 265555 261306 306043 305948 320588 327734 328641 330384 374440 372871 724465 746967 39.25 70.5 2
09:05:18 2023-10-12 450863 451161 79000 76838 121583 125764 135535 134542 111957 109015 113086 114696 123418 123201 446890 484031 1266187 1246305 504438 522711 110822 97450 111749 113964 122931 118442 114731 115452 76424 77231 323584 287599 841482 845524 200398 198647 250725 252009 292649 284556 303983 306847 318198 323223 297892 328883 843834 885908 595659 473532 266372 259419 306942 305625 319748 327240 328350 330420 372131 373990 719550 747201 39.25 70.6 2
09:05:19 2023-10-12 456280 451165 78996 76838 121644 125764 135706 134449 112111 108732 114726 114323 122459 123035 448449 478111 1259951 1242875 505594 522119 112547 97050 112060 113548 123170 117965 114929 114627 76487 76584 325253 284911 850202 850485 199922 198785 250582 251360 289716 285428 302892 305052 320651 322252 297734 328351 847467 893772 595659 473867 265741 261626 304754 305518 322801 325202 333429 329421 374190 372871 719550 746906 39.25 70.6 2
09:05:20 2023-10-12 450940 453532 79094 77020 121782 125991 135399 134601 112098 109149 112771 114762 122891 123556 448156 478111 1267310 1252148 503832 525223 112402 97215 111749 113615 123017 118278 115186 114851 76393 76803 332955 285720 845668 843729 200923 198474 250021 251395 290290 284556 302396 305984 318234 324267 296773 328387 846266 884030 589356 473495 264926 261591 305827 305482 322049 326254 327813 332194 369946 371721 720572 747311 39.25 70.6 2
09:05:21 2023-10-12 451988 453450 78754 76862 121350 125764 135501 134229 111923 108951 114601 114513 122426 123083 447072 483351 1262065 1244644 501491 522891 110388 97248 111594 113874 122659 118360 114640 114917 76394 77053 327220 287348 833959 847926 200132 198647 250725 252720 292259 283214 304447 306739 318163 323710 297892 328848 844234 883593 587744 472420 265741 260792 306942 303803 321799 327204 327641 332999 371610 373430 714791 747201 39.25 70.6 2
09:05:22 2023-10-12 456207 453269 78945 77030 121695 125837 135509 134381 111923 108698 114646 114290 122697 123035 446004 479826 1259914 1244644 508486 522155 112324 97181 111749 113807 122897 118278 114830 114884 76381 76803 323584 286126 849045 848082 199609 198785 250021 252542 290599 286441 301689 305898 320130 321733 297676 334420 847467 893772 588805 474202 265519 260757 304968 306595 321039 325202 330040 329350 372689 372313 720230 750391 39.25 70.6 2
09:05:23 2023-10-12 453620 453713 78678 76926 121172 126180 135025 134668 111856 109032 112630 114480 122393 123168 447182 478148 1272787 1244869 500727 525223 111019 97118 112234 111039 123341 118108 114830 114785 76424 76803 321753 285942 846690 847926 200831 197819 250021 251360 290555 285142 302573 305948 319127 322737 297162 332286 847576 882086 585432 470423 265519 261774 305182 306545 321039 326183 328641 330849 369876 373097 723465 744340 39.25 70.5 2
09:05:24 2023-10-12 454525 453713 79009 77109 121844 125938 135688 134638 112078 108882 113051 114663 122459 123068 448339 478111 1257021 1242875 505558 522119 112402 97248 111904 113930 122863 118244 114830 114917 76393 76834 328829 285720 839141 851690 199922 197888 249671 251746 290837 283666 303567 305719 319127 322252 297892 328351 845068 892472 587744 476329 264115 261044 306474 304267 323028 325692 328641 329421 371835 371165 713202 746832 39.25 70.5 2
09:05:25 2023-10-12 450188 453393 78965 76734 121666 125731 135922 134196 112111 108848 114726 114447 122664 123201 447510 481314 1263457 1255327 506017 522747 110746 97150 111957 111158 123187 118210 114830 114884 76424 76803 327220 286667 842544 846124 199609 199027 250021 252720 293570 284521 302396 306847 317203 323449 297892 329509 846266 883483 580076 476703 264926 260974 305827 305017 321787 327698 327106 330849 373283 372278 720811 747201 39.25 70.5 2
09:05:26 2023-10-12 465171 453546 79133 76838 121458 125731 135577 134309 112078 108848 114726 114368 122627 123035 447036 484103 1254347 1234759 507464 522927 112335 97215 111749 113897 122863 118360 114830 114884 76361 76834 327220 287552 844469 852023 199574 197854 251113 252009 290560 283653 304520 305518 319361 320957 302490 328351 840743 895402 586132 472588 266594 260178 306043 304981 321787 325692 327493 328817 372131 373990 716385 749325 39.25 70.5 2
09:05:27 2023-10-12 456207 453450 78722 76936 121807 125944 135706 135141 112132 108823 112963 114381 122730 123083 446173 477895 1259877 1242875 507104 522083 112547 97052 112388 113671 123307 117653 114929 114627 76478 76771 326799 285113 847810 850485 199574 198439 250021 252364 289479 285298 302396 304802 320130 323438 297358 330223 846266 893772 589003 473495 265555 261009 304431 305482 320753 325166 329573 329386 372131 372278 719550 749325 39.25 70.5 2
09:05:28 2023-10-12 450971 450908 78722 76838 121368 125972 135512 134449 111934 109066 114577 114513 122393 123970 447036 478111 1267237 1250295 502511 524442 112368 97215 111749 113739 122982 118162 114863 114851 76393 76719 328829 286126 846998 844778 200972 198945 249986 252720 290458 284591 302466 305553 318985 324057 296076 328387 846266 882086 581663 472754 264115 261044 305147 305017 321074 328164 328350 334332 369911 371721 721596 744643 39.25 70.5 2
09:05:29 2023-10-12 454911 453677 78847 76838 121662 125837 135587 134373 112044 108815 114646 114401 122459 123035 449941 480464 1252532 1241036 507243 522747 112180 97215 111749 113930 122897 118326 114830 114917 76329 76865 328416 286940 852459 850485 199888 198924 249321 252720 290626 283185 302857 305733 319127 322252 298000 328983 845068 895670 595659 477041 264926 260575 306568 303804 322765 325692 328641 329386 373248 371165 711114 746869 39.25 70.5 2
09:05:30 2023-10-12 451048 451165 78911 76807 121732 125523 135722 134103 112111 108698 114760 114290 122459 123023 448339 479790 1261739 1250295 508907 522221 112335 97384 111854 111147 120138 118436 114764 115458 76487 77085 327220 286940 841484 848528 199748 198716 250021 252720 290736 284992 302830 306847 319548 321664 302598 329975 847467 894853 586132 475289 265333 260974 306043 305948 319808 326219 329107 329350 373283 372313 723403 749325 39.25 70.5 2
09:05:31 2023-10-12 464032 453713 78690 76790 121513 126045 135212 134799 111890 109066 114532 114513 122646 123201 446817 481246 1259914 1236237 500709 522119 112291 97215 111749 113705 122863 118047 114830 114884 76329 77210 328829 286736 843460 850485 200201 197819 250021 252542 290837 284104 302857 304053 318843 322962 298000 329381 843200 883555 578489 471463 265741 261720 305827 303695 323028 324224 329340 330116 369911 373430 712350 745736 39.25 70.5 2
09:05:32 2023-10-12 454883 453455 78857 76734 121495 125764 135373 134196 112044 108882 114726 114368 122990 123035 448047 477823 1259370 1244186 506314 521975 110822 97150 112147 111073 123341 117911 115331 114818 76424 76584 326904 284508 848164 850485 200189 198439 250021 251395 289479 284490 302857 304552 319905 322217 297149 334821 845667 897781 589003 472790 265555 261079 304718 305017 322765 324224 329586 329386 372131 372278 718493 749325 39.25 70.5 2
09:05:33 2023-10-12 451582 451161 79005 76984 121466 125610 135638 134292 111923 108882 114566 114323 122393 123035 447036 485575 1262671 1244644 502948 522119 110516 97248 111637 113897 122829 118278 114482 114950 77757 77304 323584 287603 831622 846124 199888 197854 250549 252009 292613 283653 303443 306847 317238 323188 302223 328351 841971 886017 587744 473495 265741 259921 306942 304766 320813 327204 327373 330384 370984 372313 716348 747201 39.25 70.5 2
09:05:34 2023-10-12 454911 451161 78915 76974 121491 125857 135740 134432 110779 108831 112885 114270 122730 122866 446210 483995 1254896 1237006 509720 522523 112213 97248 111749 111158 123068 118210 114751 114884 76370 76740 327220 288371 839842 851690 198984 197854 250761 252009 291724 283790 301936 305395 318903 320992 297712 329975 843200 893772 600906 473495 266372 259384 306043 304552 321110 325692 328641 328355 373283 373430 714212 749325 39.25 70.5 2
09:05:35 2023-10-12 453264 453713 78722 76922 121104 125972 135422 134668 111890 108882 114566 114480 122393 123035 446004 478148 1269108 1248192 495679 521385 112358 96917 111904 113548 122897 117687 114896 114851 76361 76605 327220 285315 845412 845579 200201 197647 250582 256470 289681 284992 301689 305554 318680 322252 295901 329417 845068 881463 602295 468589 265369 261009 305182 305948 321039 325692 328141 329386 369808 372884 723539 748020 39.25 70.5 2
09:05:36 2023-10-12 466905 454354 78797 76973 121393 126045 135204 134534 112142 109116 112458 114447 122426 123168 446186 480873 1261494 1239762 499698 521349 112291 97118 111776 113705 122863 118080 114863 114884 76329 76803 327220 286126 842215 848082 200271 197854 250549 252364 290802 284122 303780 304788 318680 323223 296385 328848 842007 886906 589356 468661 265741 260212 305827 304053 323554 324224 328641 330884 369911 372871 712350 744716 39.25 70.5 2
09:05:37 2023-10-12 455558 453455 78718 76703 121462 125731 135585 134508 112000 108882 114646 114323 122426 122950 448022 478111 1256129 1241955 504448 522119 112213 97149 111749 111223 121519 118238 114698 115339 76393 76803 327220 287279 844306 850339 199748 198612 249143 251360 291441 283225 304736 305017 318949 322148 297892 330626 843834 892951 581663 476410 264080 260974 306043 303839 322765 325202 328641 329386 371575 370092 712968 747201 39.25 70.5 2
09:05:38 2023-10-12 453806 451161 78750 76755 121318 125644 135579 134432 111967 108848 114532 114290 122426 122984 446708 483798 1263567 1244074 504090 522927 112247 97215 111749 113739 122863 118383 114751 114884 76402 76719 327220 286940 841053 845543 199574 197854 251113 251655 289664 284956 302903 305984 318198 322217 297892 330246 843834 883042 595659 468625 266594 259419 305182 305948 320103 325677 328409 329421 371019 374026 720193 747201 39.25 70.5 2
09:05:39 2023-10-12 458613 451156 78718 76703 121281 125764 135364 134630 110495 108957 114566 114401 122426 123035 447072 483541 1259370 1236559 502729 521975 110592 97150 111876 111029 123153 118224 114764 114818 76329 76771 323584 286532 838257 851545 199957 197785 250725 252009 290802 283688 304415 304695 320165 321733 297473 331271 842007 886906 598936 468625 265741 260143 305397 304445 321110 323701 329806 329314 369876 372313 714285 747201 39.25 70.5 2
09:05:40 2023-10-12 458622 453713 78909 76734 121666 125770 135373 134196 112000 108882 114532 114401 122426 123035 448449 478148 1263567 1255289 501796 521349 112213 96917 111749 113548 122897 118259 114830 114884 76361 76803 327220 285315 859672 845274 200271 197819 249671 256542 289919 284086 303873 305088 318198 323710 296112 328387 845667 882273 580076 468697 264150 261009 305182 304766 321039 325660 328141 330884 368772 371165 719550 745539 39.25 70.5 2
09:05:41 2023-10-12 451619 451161 78714 76703 121299 125557 135829 134432 110337 108831 112355 114584 122361 123120 445229 482553 1261494 1244186 502079 522083 110651 97050 111566 113660 122863 118204 114731 114851 76266 76688 323584 286126 845254 848082 200062 197819 250021 252009 290316 283220 305571 304124 318198 323223 295968 330260 838961 884327 589356 468661 265298 260178 304896 303128 322801 324224 327641 330384 369323 372017 710330 746634 39.25 70.5 2
09:05:42 2023-10-12 459920 451152 78917 76609 121499 125317 135501 133809 111967 108332 114566 114100 122426 122700 446004 480852 1258093 1248520 507464 521385 112102 97050 111637 113582 122659 118047 114673 114851 77716 76657 327220 286126 847773 848009 198984 197854 250021 252009 290493 284992 301216 305554 318903 320992 297892 330012 845667 892472 580076 473867 264926 260178 305182 305948 319583 325202 328641 328852 372167 372313 723539 749434 39.25 70.5 2
09:05:43 2023-10-12 454378 456338 78686 76790 121401 125663 135607 134365 112098 108823 112771 114381 122393 122950 446999 480599 1268696 1246851 499224 521385 112291 97082 111749 113851 122897 117720 114863 114818 76370 76771 326799 285720 848330 845543 199574 197475 250373 252364 289681 285027 303369 304444 318198 322217 297473 330151 843871 874217 581663 468552 265555 260575 304918 305482 320813 325657 328141 329386 368807 372029 720193 746104 39.25 70.5 2
09:05:44 2023-10-12 454204 453450 78921 76747 121299 125350 135495 133759 111923 108698 114453 114100 122342 122866 445374 478111 1253458 1242875 503341 521313 110287 96917 111405 113548 122659 117720 114515 114884 77737 76636 327220 286126 837089 849883 199435 197854 248587 256470 290837 282037 303303 304588 318198 321285 296277 329043 842640 891424 590987 476365 265584 260212 305863 304612 321799 324920 327995 332202 370913 369951 713363 746795 39.25 70.5 2
09:05:45 2023-10-12 450937 453640 78909 76684 121434 125350 135501 134011 110626 108781 114805 114100 122426 122833 447072 477859 1263290 1250295 508546 521385 112180 96917 111671 113660 122863 117687 114482 114851 77790 76636 328205 286126 842324 845579 198915 197888 249671 252009 289739 283653 302010 306200 318163 320992 297892 328946 845667 888199 594020 474238 264926 260178 305383 304981 319100 325955 328409 328355 372725 371200 721833 747201 39.25 70.5 2
09:05:46 2023-10-12 453546 453393 78750 76671 121401 125384 135360 134284 112000 108698 114532 114100 122225 123141 446368 481282 1267160 1246201 502765 524951 110592 96985 111646 113727 122897 117911 114731 115108 76329 76740 327220 286126 855216 845524 199435 197612 251078 252009 289444 284521 303123 305088 319978 322008 297054 328883 843871 883406 586132 469793 265776 260178 304325 304837 319808 325692 327641 329888 368807 372313 720230 745010 39.25 70.5 2
09:05:47 2023-10-12 454874 453427 78686 76671 121299 125312 135451 134432 112044 108815 112630 114257 122193 122866 448132 478075 1254347 1240645 504484 521313 110363 97017 111637 113671 122795 118013 114607 114851 76298 76719 327098 286126 844086 849847 199400 197819 248516 252720 290767 281927 302360 303660 318163 321699 297581 329705 843200 890438 586132 475955 265584 260143 306208 303057 321978 325166 328104 329314 370984 371977 713363 745736 39.25 70.5 2
09:05:48 2023-10-12 451421 451161 78690 76703 121401 125317 135467 133759 110490 108797 112859 114250 122664 122950 446854 480744 1261494 1251752 507243 524207 110525 97017 111603 113671 122795 117653 114731 115439 76393 76719 336656 286126 839447 845291 201054 197854 249321 252364 289884 283710 301020 305446 318624 322962 296206 328541 845667 883005 589003 474581 265960 260359 304324 304481 320778 326148 324699 330585 371835 370092 718456 747164 39.25 70.5 2
09:05:49 2023-10-12 450904 454095 78911 76613 121644 125283 135688 133817 112266 108299 114805 113723 122426 125838 446004 483874 1250683 1237117 509631 522487 110287 97363 111371 113863 122625 118210 114607 114884 77716 77074 323584 287756 843535 850485 198742 197888 250021 251655 290837 283062 303947 304552 318163 320733 297676 328505 841338 895670 596683 474909 265333 261464 306043 304017 321003 325166 327873 331063 373248 372242 711114 748793 39.25 70.5 2
09:05:50 2023-10-12 456363 453139 78869 76838 121434 125630 135365 134095 112331 108714 112458 114237 122641 122866 448150 481872 1257914 1242801 507206 524479 110516 97116 111749 113671 122829 118204 114698 114851 76339 76688 323846 286736 850731 848009 199700 197854 250021 252364 289919 284556 300036 304516 318903 320252 298000 329276 846266 892436 586132 473459 264926 260178 304254 305661 319264 325166 329047 328817 372131 371685 722622 746832 39.25 70.5 2
09:05:51 2023-10-12 454837 453713 78911 76734 121215 125731 135195 134415 112011 108957 112493 114480 122025 123083 446647 479826 1259914 1237998 500371 521313 110439 97050 111637 113671 122829 117653 114640 114818 76339 77140 325253 286126 842105 850485 199853 197613 250021 252009 290325 283631 301901 303128 319870 322182 296430 328848 841338 886952 587744 468589 265705 261454 305111 304017 321989 323908 328350 332253 372081 372136 713326 743968 39.25 70.5 2
09:05:52 2023-10-12 456198 453604 78762 76742 121517 125610 135178 133943 111934 108665 112668 114283 122619 122866 446927 477667 1254347 1241903 504550 519776 112446 96884 111749 113480 122863 117653 114698 114594 76361 76532 328034 284306 847967 850485 199735 197819 250021 252720 289004 283728 301901 303804 319162 321216 296414 329975 843871 892472 571013 472790 264891 261009 304004 304017 322013 324153 328545 328817 371019 370092 716893 747201 39.25 70.5 2
09:05:53 2023-10-12 451052 453713 78686 76640 121364 125317 135229 134162 112078 108882 112596 114100 122025 122866 446963 483387 1258056 1242838 502511 520946 110541 96884 111560 113548 122625 117687 114449 114818 77737 76990 327220 286126 844810 846738 199574 197819 250021 252009 290767 281962 302396 304766 316945 322217 296501 329975 841764 885725 581823 473215 266715 261382 306474 302489 320932 325026 324555 333420 372081 371685 712350 744974 39.25 70.5 2
09:05:54 2023-10-12 450899 450877 79117 76578 121583 125110 135501 133507 112078 108564 114726 114068 122619 122682 446963 482297 1248668 1237117 508574 520910 110287 97082 111225 113705 122591 117931 114455 114851 77618 76688 323846 287348 833950 848046 198694 198474 249671 251832 290873 282753 301442 304516 318127 321699 297892 328273 840112 893772 589104 475282 264891 259350 306043 303128 321039 324677 327776 328817 373248 371685 713363 746302 39.25 70.5 2
09:05:55 2023-10-12 457113 453450 78718 76609 121303 125317 135212 133759 112078 108884 114612 114283 122664 123035 446708 482176 1258990 1249970 508398 523736 110338 97085 111578 113851 122795 117653 114449 114739 76370 76938 327220 286126 858300 845524 198915 198439 249564 252187 290360 284352 302474 305661 317203 321216 297113 328541 843560 883519 589003 475245 264150 260143 305182 304017 319065 326183 327106 328817 372986 371165 720193 747164 39.25 70.5 2
09:05:56 2023-10-12 457103 453015 78632 76723 121132 125610 135025 134162 111856 108848 112596 114100 122193 122950 446647 481282 1254347 1229991 504214 521313 110439 96884 111560 113671 122625 117653 114482 114818 77724 76605 332955 286736 848446 850485 199540 197475 250021 251655 290077 283014 300984 302879 319162 321969 296737 328351 838925 883519 587139 468516 264962 259384 305182 304053 320778 323701 329573 328817 368772 372278 713743 747311 39.25 70.5 2
09:05:57 2023-10-12 456128 453393 78784 76838 121484 125562 135136 134095 112176 108823 112458 114270 122328 123068 446150 477114 1257914 1238320 503697 519812 110423 97052 111603 113603 122829 117653 114640 114686 76393 76532 328034 284764 843932 850485 199262 197819 250021 252720 288829 283185 303836 303164 318644 321181 297473 329509 844797 889458 586132 473282 264115 260974 304254 304680 322013 323701 328373 328817 369911 370021 717359 747201 39.25 70.5 2
09:05:58 2023-10-12 451052 451161 78690 76671 121215 125523 135025 133943 112000 108848 114532 114421 122193 123035 446647 483763 1261739 1242838 503585 520946 109982 97215 110960 113773 122387 118326 114103 114884 77692 76688 327220 287552 833695 846495 199540 197819 249846 252009 291484 281984 300984 305733 316246 322217 295753 329509 838888 881390 589003 471348 264115 259350 306474 303093 320032 325866 324446 332018 372797 371438 714378 744826 39.25 70.5 2
09:05:59 2023-10-12 454758 451021 78901 76640 121583 125216 135646 133692 110490 108556 114726 113723 122426 122733 448177 483387 1250720 1233603 508685 522487 110287 96917 111371 113559 122625 117687 114416 114851 77704 76532 326387 287756 846989 850485 198327 197819 250021 251301 291463 282753 300984 304552 317203 320029 298000 328578 838888 893772 590743 472790 265298 259350 305612 303128 320553 324677 326282 329710 372167 371981 713363 744643 39.25 70.5 2
09:06:00 2023-10-12 452186 451161 78464 76703 124079 125764 134770 134415 111669 108957 112302 114480 121992 123168 446647 478039 1267160 1246416 499306 519776 112291 96884 111749 113480 122829 117619 114640 114470 76298 76480 323846 285315 846908 844925 198949 196858 250021 252009 288803 283653 301180 304766 317203 321250 296148 328387 841971 881648 586132 471350 266904 261720 303897 304801 319925 324537 327459 331349 369844 371544 721485 744151 39.25 70.5 2
09:06:01 2023-10-12 454919 448520 78547 76838 121299 125630 134550 134389 111856 108957 112224 114316 122262 123168 445665 480562 1256275 1237117 500371 521313 110388 96884 111371 113514 122625 117619 114449 114660 77737 76584 326799 286126 838977 850485 199574 197475 250021 251655 289919 283287 300984 301852 318903 321699 295356 328852 840743 883447 586821 468552 264926 259746 305347 303804 321074 323179 328641 329314 368772 373738 712350 746634 39.25 70.5 2
09:06:02 2023-10-12 459770 453717 78547 76640 121100 125317 134991 133977 111856 108882 114462 114133 122193 123035 445338 478039 1263567 1250022 503944 519812 110465 96884 111371 113480 121095 117619 114449 114470 77757 76480 327220 285315 843790 843132 199609 197785 249110 252542 289040 283309 303658 304480 316991 322978 295194 329129 843651 881013 590987 472572 265772 261720 303718 303768 320232 324224 324338 330116 371972 370056 718456 745891 39.35 70.5 2
09:06:03 2023-10-12 451052 453455 78623 76786 121100 125350 134991 134184 111779 108698 112414 114100 121992 122802 445980 484458 1257914 1240154 501083 519812 110287 96917 111371 113514 122540 117653 114449 114627 77618 76532 326799 286126 841375 846738 199574 197785 249671 251655 289884 281427 303983 302808 316246 322252 296076 334150 837667 882086 581663 468625 264150 259384 305777 301605 321074 324677 324699 329386 368772 372539 711844 744446 39.25 70.5 2
09:06:04 2023-10-12 450899 451016 78678 76546 121699 125149 135672 133817 110337 108564 112458 114002 122328 122866 445192 484605 1248557 1237117 507317 521083 109982 97050 111097 111029 122522 117653 114103 115141 77585 76657 327220 287144 836572 847373 198603 198474 249321 251301 290802 282002 303443 304089 316991 320992 297149 327237 838925 893772 596478 473910 264115 258989 305827 302844 320328 324189 327106 328320 372167 370092 711844 747201 39.25 70.5 2
09:06:05 2023-10-12 452334 450899 78636 76574 121100 125110 134618 134150 111890 108665 112596 114100 121992 122781 444673 484948 1262634 1241036 502985 521349 110651 96785 111560 113446 122625 117619 114449 114627 77618 76480 327220 286126 843293 844925 198984 197647 250761 251492 289040 283781 300036 305017 317167 320992 295753 329975 840112 882122 579870 469201 265555 259350 303365 304981 319065 324677 326608 330228 372534 374382 721374 746422 39.25 70.5 2
09:06:06 2023-10-12 466175 453677 78619 76703 121359 125837 134856 134280 110033 108714 112380 114133 122025 122866 444045 483126 1257914 1233566 499576 520543 110346 97085 111371 113480 122625 117586 114338 114660 77724 76480 323846 286126 839590 848046 199574 197167 249671 251655 289343 282753 301442 302420 318901 321216 295173 329975 838925 884655 589356 468323 264115 259350 304754 303164 321787 322243 327605 329083 369988 371130 710330 741899 39.25 70.5 2
09:06:07 2023-10-12 449445 451161 78682 76578 121202 125110 135212 133759 111923 108590 114577 113755 122193 122733 446332 478148 1257914 1247560 507390 521313 110287 96884 111371 113323 122455 117586 114449 114660 77618 76760 327220 285923 850900 846124 198603 197819 249146 251832 289075 282877 305128 305769 317203 320218 297410 328541 842604 886952 581823 474202 266337 261238 304681 304444 317995 325061 327459 330374 372025 369915 723650 747016 39.25 70.5 2
09:06:08 2023-10-12 452334 453135 78629 76574 121100 125283 135229 134387 111934 108631 112336 114100 122385 123035 445192 480536 1263567 1241036 502511 520946 110287 96719 111560 113480 122421 117538 114665 114627 77659 76480 323584 287348 841656 844925 199422 197647 250549 250912 289681 283617 299162 305052 316945 321216 296112 329276 840149 884765 586132 468187 265333 258954 304290 304552 321112 325166 326318 328320 369911 372278 719550 744974 39.25 70.5 2
09:06:09 2023-10-12 456207 451161 78547 76640 121299 125317 134622 133792 111890 108665 112596 114100 122025 122833 445701 477294 1253458 1235649 503697 519812 109982 96884 111371 113480 122421 117653 114338 114739 77671 76791 325253 284911 842690 849883 198949 197647 248551 256434 289681 281931 301901 303128 317915 323019 296876 329253 842420 889467 586132 473684 264834 262676 304681 302489 320896 323666 327142 334552 369911 368917 713178 743551 39.35 70.5 2
09:06:10 2023-10-12 449776 451161 78640 76592 121425 125182 134618 133725 111967 108590 112596 113755 121992 125907 445665 478075 1257914 1244906 508199 519812 110287 96884 111371 113514 122625 117653 114449 114660 77585 76480 323584 286126 851010 845524 198603 197819 249321 251832 289040 282987 302052 305195 316945 321969 297892 328041 842604 883483 582302 474202 264080 259384 304754 304053 318101 325202 326645 329980 371539 370056 720193 747201 39.25 70.5 2
09:06:11 2023-10-12 458211 451165 78405 76619 120905 125317 135017 134166 111967 108698 112405 114100 121625 122854 444782 480873 1254347 1226466 502629 520579 110210 96884 111293 113446 122506 117538 114259 114470 77638 76480 328205 286126 842593 850941 199679 197440 249594 251439 289568 282576 303013 302773 318985 322792 295933 330099 841838 888533 587744 468187 264150 261316 304467 303057 320032 322243 328641 328355 369519 371994 710036 745010 39.25 70.5 2
09:06:12 2023-10-12 455562 451165 78583 76722 121104 125230 134618 134052 111890 108590 112596 113755 122025 122667 444009 476587 1252532 1237117 503820 519776 110210 96752 111337 113368 122421 117504 114449 114437 77618 76376 323584 284306 842690 849282 198949 197475 248587 252542 289040 282015 301901 302616 317238 320287 295302 328578 841375 888236 587139 473495 264834 260178 304754 302172 321074 323701 327106 334625 369876 368917 713215 746422 39.25 70.5 2
09:06:13 2023-10-12 450230 454271 78654 76609 121299 125216 135110 133843 112109 108531 112424 113970 122025 125907 446684 478111 1259370 1249970 503944 519812 110210 96884 111225 113659 122455 117619 114338 114470 77638 76480 325253 285979 839086 843729 198776 197819 248587 251655 289040 282577 300527 305518 315769 321250 297018 327541 843564 884655 584519 473910 265584 259419 304325 304252 319136 325692 324627 328355 371575 369762 719993 742462 39.25 70.5 2
09:06:14 2023-10-12 457513 451161 78448 76581 121034 125317 134588 133792 111890 108698 112336 114342 122025 122866 445000 480536 1254347 1226466 501491 520946 109982 96785 111371 113480 122506 117653 114103 114470 77585 76480 327220 286126 845410 850941 199262 197167 250021 251301 289681 282788 302438 302703 318680 320218 295302 330012 838925 884400 589400 468552 264926 259384 304931 304612 320303 324654 328532 330411 369988 372171 714378 745920 39.25 70.5 2
09:06:15 2023-10-12 457070 451016 78601 76613 121100 125230 134715 133889 110337 108748 112596 114100 122025 122700 446332 476371 1254347 1237998 503697 519009 110287 96818 111560 113323 122455 117619 114449 114437 77618 76376 327220 284237 843680 848046 198949 197475 249146 256470 291089 281927 301901 303128 317238 320287 296148 328578 841412 891681 586132 471384 264834 260575 304290 302632 321074 323214 327373 334425 369876 368917 712932 744225 39.25 70.5 2
09:06:16 2023-10-12 451545 451161 78543 76546 121071 125317 134690 133897 111890 108698 112440 114271 121992 122833 445665 482672 1257021 1238324 501454 521349 109948 96917 110772 113548 122268 118186 114070 114884 77552 76626 323584 287348 829562 846013 198949 197510 249321 251301 290837 281856 302908 305017 316246 321509 295789 329020 839340 883598 594020 468552 266337 260984 306007 302808 318958 325536 324519 328817 369323 370056 712661 745891 39.25 70.5 2
09:06:17 2023-10-12 454637 451161 78636 76504 121183 124904 134622 133658 110478 108299 114453 113690 122225 125768 444009 481282 1247107 1229118 507104 519812 109982 96785 111145 113289 122387 117457 114070 114470 77585 76480 323584 286736 854732 850485 198603 197167 249671 251124 289479 282037 300527 303200 317238 325037 296241 328250 837667 889882 589003 468589 264926 260251 303932 303093 319583 323736 328641 329477 369876 371200 711114 746104 39.25 70.5 2
09:06:18 2023-10-12 454948 453713 78666 76636 124114 125350 134457 133977 111669 108882 111990 114290 121560 123035 443973 476551 1263567 1244111 498952 519812 110287 96554 111405 113289 122625 117716 114482 114437 77671 76480 323584 284508 842350 845274 199262 196995 249072 251830 290535 283334 302151 303946 316840 320629 294751 330406 841192 880002 583250 470200 265584 260178 303365 303518 319335 324680 324735 328355 369727 369762 719292 742266 39.35 70.5 2
09:06:19 2023-10-12 452407 451161 78420 76602 124178 125197 134681 133889 111779 108698 112224 114022 121909 122748 446016 480852 1255385 1237117 500727 519812 109982 96587 111222 113289 122421 117538 114259 114470 77585 76428 323584 285923 842593 845579 199574 197167 249321 251301 289075 282753 301689 302243 316724 321250 294966 328213 837703 884655 587744 468552 264115 259350 303008 301925 321110 323214 324410 329350 369988 370056 709826 741521 39.25 70.5 2
[truncated: 157,366 more chars]
