# Supplementary material for: Methods for Estimating the Detection and Quantification Limits of Key Substances in Beer Maturation with Electronic Noses
Source: Sensors (Basel). 2024 May 30;24(11):3520. doi: 10.3390/s24113520 (PMC11175341; doi:10.3390/s24113520)
Supplement: Supplementary file 1 [file sensors-24-03520-s001.zip › Data/Diacetyl/raw data/Day 1/ETH3.txt]

Time Date R01 R02 R03 R04 R05 R06 R07 R08 R09 R10 R11 R12 R13 R14 R15 R16 R17 R18 R19 R20 R21 R22 R23 R24 R25 R26 R27 R28 R29 R30 R31 R32 R33 R34 R35 R36 R37 R38 R39 R40 R41 R42 R43 R44 R45 R46 R47 R48 R49 R50 R51 R52 R53 R54 R55 R56 R57 R58 R59 R60 R61 R62 T01 H01 Phase
09:12:00 2023-10-12 438448 437765 96460 92958 142677 147027 155117 153216 126723 125502 130177 132536 143808 145636 472863 512540 1414094 1390405 538173 562217 131132 116286 126967 128190 137782 133570 132550 132629 89260 90499 335367 291981 856967 851087 239112 237226 301199 303937 351997 342859 369560 374217 397061 401388 378943 420744 969324 1028947 625123 517401 322402 315802 370002 368687 393927 397746 403929 411899 464765 468740 824070 852768 39.35 70.0 1
09:12:01 2023-10-12 440957 436425 96059 94468 142459 147209 154970 153812 126825 125637 129975 132669 143744 145773 472863 509450 1401866 1385899 542691 563916 131165 116319 126757 128190 137427 133754 131062 129629 89374 90716 332114 295346 860801 852823 238813 237085 303123 303740 354989 344408 369596 371981 394365 404396 382237 420410 974980 1027458 625123 521057 321344 315238 370002 367543 391577 395960 408009 412519 463162 466365 813689 852768 39.35 70.0 1
09:12:02 2023-10-12 456805 435059 96063 92958 143220 146863 154970 153318 126858 125430 130316 132503 143877 145506 473568 505116 1392646 1381925 548225 564048 131454 116674 126548 128224 137277 133704 132452 132799 89166 90657 333595 294509 849785 855878 237479 237750 300531 302694 353378 344824 369632 370834 396276 402268 378835 421712 969324 1015148 626638 515995 322256 315973 368889 369242 390957 398920 410411 410335 465490 466329 820969 856513 39.35 70.0 1
09:12:03 2023-10-12 436775 435865 96221 94366 142719 146696 155255 153284 127210 125568 130316 132436 143973 145432 473313 509411 1403170 1387799 546982 562902 131099 116540 127075 127849 137572 133637 132458 132698 89260 90617 338439 293260 851731 854633 237847 237226 301656 302977 351997 344408 371832 371353 397061 401388 382237 423019 968602 1018404 626638 513657 321426 315802 369785 369242 389755 397419 405533 413507 465782 466746 824474 857766 39.35 70.0 1
09:12:04 2023-10-12 439362 438987 96197 94464 143043 147687 155005 153182 126858 125430 130316 132329 143672 145752 472863 511028 1415099 1397185 539706 563084 131165 116480 126791 128190 137415 133268 132642 132664 89260 90532 342121 292638 853149 851690 239041 237513 301230 304114 353916 346252 369488 374110 396988 401245 378727 420598 972665 1030745 623039 518169 322211 315802 369749 368543 394204 399189 404249 411644 464765 468632 825060 852732 39.35 70.0 1
09:12:05 2023-10-12 443262 437429 96324 92933 142854 146421 155117 153368 127041 125296 130316 132511 143977 145064 472863 513826 1404571 1378561 538173 559054 131103 116654 126757 128190 137818 133754 132544 132715 89260 90532 337224 293324 866183 855170 239157 236859 299655 302977 353988 342884 369668 373954 396430 402553 377661 422084 972183 1023565 622092 519782 322942 315021 369445 369871 395503 396514 405569 410371 467531 466627 816106 857158 39.35 70.0 1
09:12:06 2023-10-12 442485 435445 96101 94468 142522 146731 154979 153318 127244 125430 130225 132329 143977 145527 473568 505116 1392646 1379888 546575 563952 131033 116829 126973 128341 137141 133973 132655 129540 89162 90716 333595 295309 843044 857748 237670 237261 301393 302056 353378 342823 369452 373616 396430 404360 378871 422048 973356 1012280 631185 516633 322256 316009 370002 369278 391595 397732 408910 411957 465127 464586 818533 857840 39.35 70.0 1
09:12:07 2023-10-12 439408 439069 95996 94627 142402 147170 154506 154201 126690 125878 130100 132806 143575 145911 472863 508046 1407015 1395198 545744 563916 131099 116286 126791 128190 137415 133545 132424 132698 89227 90532 337224 292845 852255 852897 239544 237629 299620 303013 353988 343374 368968 373088 397061 402553 381698 419483 968602 1022842 623319 516267 320749 315021 370002 366991 390647 399885 405533 411644 462668 465965 824070 855262 39.35 70.0 1
09:12:08 2023-10-12 437779 435365 96093 94399 142796 146421 155005 153573 127149 125642 130289 132561 143973 145810 473794 513914 1413870 1387431 538939 562902 131165 116286 127089 128067 138463 133649 129469 132629 89538 90499 331833 291811 859812 853959 239900 236093 299690 304078 351997 343339 369596 374253 397061 401388 378655 421414 970734 1030512 625123 519745 322438 315802 370002 368946 393338 396202 404285 412848 464765 468410 823304 854620 39.35 70.0 1
09:12:09 2023-10-12 444021 435976 96059 94497 142697 147068 154789 153846 126858 125670 130100 132823 143575 145911 472899 509092 1404854 1385899 541119 563518 131066 116560 126723 128224 137251 133704 132424 129540 89166 90847 335430 295346 848255 853362 239077 237347 302156 301914 355994 346533 369186 375204 396880 405109 378727 419483 974980 1024377 621826 519577 322942 316451 369149 367579 392198 396585 408801 410335 462668 467751 813221 855262 39.35 70.0 1
09:12:10 2023-10-12 443114 437792 96452 92962 142816 147172 155186 153603 127386 125430 130316 132295 144406 145942 473903 505008 1401829 1385954 548745 563880 130886 116640 126723 128547 137537 133982 132573 129540 89227 90782 333998 294656 860794 856446 237847 238032 300531 302941 356733 344824 369632 372467 396312 403686 378763 421681 969288 1018027 626638 515170 321687 315973 369409 369763 392092 399795 405497 410335 466110 466329 823304 856476 39.35 70.0 1
09:12:11 2023-10-12 436761 436092 96196 94500 142822 146662 155220 153284 127088 125396 130316 132295 144294 145300 473903 508010 1401829 1387484 546949 562757 131823 116795 127041 128054 137530 133603 129188 129451 89529 90650 338439 293529 856453 855318 238549 237226 302083 303366 351997 343339 372920 371910 397025 400575 382237 424221 968530 1021323 626638 513657 323172 315802 372095 369835 392280 397662 405533 414093 467531 465566 825238 857494 39.35 70.0 1
09:12:12 2023-10-12 437719 435834 96230 94533 142854 147174 154970 153744 127210 125430 130316 132511 144043 145739 473197 511711 1405852 1385899 539515 563880 131165 116640 127177 128190 137797 133670 132677 132848 89505 90657 338439 293676 856129 852897 238584 236494 301939 302977 351997 344147 369632 373026 395764 401352 382237 421675 972110 1027195 626638 521328 321651 315802 370002 368651 392092 395301 405533 414093 464729 465935 819658 855226 39.35 70.0 1
09:12:13 2023-10-12 441854 435445 96063 94598 142748 147342 155014 153821 127149 125710 130177 132627 144041 145684 473386 511568 1406572 1381851 540475 564445 130976 116829 126973 128300 137346 133855 132608 129565 89443 90716 338439 293676 844164 855318 239289 237191 302193 302977 354157 344824 369560 374181 397061 403119 378194 420744 972147 1024290 623039 518938 321687 315462 368557 369763 393338 396550 405569 409972 465419 468410 818496 855226 39.35 70.0 1
09:12:14 2023-10-12 441684 436171 96196 94500 142822 147140 155113 153318 127176 125430 130281 132329 144077 145300 473568 505152 1390561 1375621 546668 563482 131132 116286 126967 128368 137775 133670 132728 132715 89227 90617 333998 294844 864692 860798 238443 237085 301797 304171 355743 345799 369524 374144 396988 404824 378871 422011 973282 1015148 621826 516633 322256 316740 370002 369322 391872 398290 409163 411571 465917 464877 818496 857766 39.35 70.0 1
09:12:15 2023-10-12 440911 438148 96298 94729 142796 147307 154721 154133 126939 126024 130156 132773 143575 145911 473568 507362 1411086 1397185 544159 564048 131454 116526 126933 128156 137697 133670 132728 132808 89227 90657 337231 293053 847771 852897 238549 237714 299620 303972 354488 343374 368968 371649 397061 403119 381087 420076 968566 1024294 625123 516361 321687 315021 370002 367249 390957 398920 405340 412227 462633 466293 825201 855226 39.35 70.0 1
09:12:16 2023-10-12 438545 435374 96200 94529 143088 146794 154876 153637 127176 125430 130316 132577 143873 145810 472863 515285 1412597 1388384 538173 562108 131889 116540 127373 127986 138078 133965 129367 129451 89505 90624 331833 292576 855310 855794 240130 236388 300952 303972 354111 343374 369524 374253 397061 401388 381698 423348 972110 1032701 626980 521255 322701 315802 372095 369242 393302 396479 404855 413470 465419 468740 822682 855262 39.35 70.0 1
09:12:17 2023-10-12 441362 437883 96430 94374 143579 146386 155983 153037 127508 125223 130623 132391 143973 145405 474275 512468 1396606 1374606 540316 563916 131608 116640 127055 128457 137832 134150 132728 129451 89443 90782 333998 293676 855220 857125 239696 236494 301605 302906 352320 343063 372657 374181 396709 403400 378907 424221 974980 1021323 625123 519745 321426 315717 370002 369907 392163 396479 405606 412190 468958 467715 816070 857803 39.35 70.0 1
09:12:18 2023-10-12 444220 437765 94733 93022 143182 147092 155151 153676 127339 125710 130450 132947 144172 145911 473757 505044 1397784 1381925 548745 563734 131454 116801 126757 128581 137394 134007 129278 129629 89260 90847 333595 294509 843749 857089 237882 238032 303385 302870 354406 343149 369668 373616 397061 402830 378871 422683 971876 1015148 623319 516267 322942 316965 370002 369799 390957 399479 408874 411243 466181 466293 820932 857766 39.35 70.0 1
09:12:19 2023-10-12 437388 435360 96363 94533 143191 146386 155289 153284 127420 125396 130532 132391 143973 145506 474311 509483 1401866 1385899 545892 563482 132295 116252 127598 128033 138250 133586 129811 129265 89809 90551 333677 291872 858310 857748 240225 237417 300846 305580 351925 345311 372920 371945 397061 401031 383101 424522 971284 1020665 618280 518029 323172 315802 372657 369835 390647 398007 405569 414387 467531 465930 825238 857729 39.35 70.0 1
09:12:20 2023-10-12 437356 436123 96200 94570 142782 147377 155255 153744 127386 125637 130316 133506 144003 146179 473568 511711 1404854 1386329 539515 563880 131231 116560 127387 128190 138058 133670 132728 132767 89538 90657 337224 293701 854310 854441 239122 236494 302399 303013 353988 344372 371528 373919 396394 402517 382237 422011 972110 1024197 626638 521291 321651 315802 372095 369206 392127 395889 405533 414093 464765 466329 819755 855226 39.35 70.0 1
09:12:21 2023-10-12 441890 435471 96192 94627 142686 147619 154970 153812 126825 125724 130190 132727 143973 145871 473750 513462 1404744 1386442 540438 563734 131033 116929 126919 128622 137400 134108 132608 129629 89260 90782 333595 294065 848275 854712 239325 237226 300951 303331 354406 343339 369524 373621 397061 403464 378907 420113 976363 1025828 626638 519440 320713 316965 369409 368096 393338 397697 409254 410371 463318 468410 815215 855262 39.35 70.0 1
09:12:22 2023-10-12 442795 434802 96363 94562 142896 147897 155220 153318 127420 125396 130351 132511 144424 145584 474311 507949 1401866 1381925 544303 562253 131198 116640 126933 128581 137702 133889 129278 132767 89505 90815 342121 293260 863072 857125 238919 237593 300664 304150 353343 344824 371796 375699 397494 402553 378835 423619 969251 1018027 626638 513621 323646 315622 370002 369835 391816 398920 404855 411571 468262 466006 829141 861211 39.35 70.0 1
09:12:23 2023-10-12 442313 438312 96323 94788 142887 147515 154910 154175 127041 125883 130143 132976 144043 146147 473197 504864 1408577 1390135 547057 563048 131198 116971 127251 128547 138101 133670 132728 132733 89505 90657 337224 293324 849441 855318 238549 237961 300531 304100 354739 345203 371796 371910 397061 403403 380533 422946 969251 1021359 628154 516633 323172 315717 372920 369206 390957 398605 405606 414681 465454 466970 824474 857766 39.35 70.0 1
09:12:24 2023-10-12 438202 435135 94336 94594 142782 147174 154910 153778 127122 125430 130316 132329 144210 145638 473568 512504 1417110 1395198 539706 562253 131774 116829 127393 128307 137802 133977 129342 129455 89472 90683 331833 291904 854967 851543 239722 237619 299585 304614 353988 343339 371380 376802 396312 403119 381123 420410 971136 1031572 625123 513693 322701 314986 370002 369474 394517 398884 405176 412848 464403 468740 827690 855226 39.35 70.0 1
09:12:25 2023-10-12 443206 439033 96365 94565 142917 146902 155289 153778 127210 125710 130351 132329 144210 145638 473568 512504 1404854 1379888 539706 563084 131198 116674 127177 128581 138122 133704 132728 129455 89260 90690 333595 293324 863030 855318 239360 237060 300988 303901 354180 344580 371796 374253 397061 403686 378799 423648 974980 1024290 631596 519782 321687 315717 369741 369871 393927 396550 405606 411279 468262 469071 818496 857766 39.35 70.0 1
09:12:26 2023-10-12 442481 435440 96367 93147 142955 147414 155289 153778 127271 125816 130471 132868 144206 145670 474129 504972 1395272 1386442 548856 563734 131099 116754 126757 128759 137702 134108 129342 129897 89505 90815 337224 294509 842297 857748 238813 238735 300566 302620 354441 343339 371796 371389 396312 402900 381087 423319 972147 1016586 623319 515901 320713 316929 370002 369799 394096 399831 408585 411571 466181 466329 820969 857531 39.35 70.0 1
09:12:27 2023-10-12 439984 435099 96159 94562 142951 147414 155289 153778 127122 125430 130351 132329 144210 145537 472863 507949 1414094 1398181 541245 562289 131165 116640 127055 128492 137832 133670 132769 132825 89505 90815 334302 292845 853811 852293 239325 238032 299655 303579 354739 346472 369560 374253 396347 402553 381123 420744 973598 1026478 618840 516599 322701 315021 370002 369799 394517 398920 405497 412554 467992 468818 829141 857106 39.35 70.0 1
09:12:28 2023-10-12 439563 436442 96361 92958 142887 147481 155117 154137 127176 125757 130316 132793 144210 146297 473648 507949 1405852 1387873 541923 563734 131832 116640 127211 128492 138062 133670 132728 129540 89538 90847 338439 294509 853088 852897 239325 237593 302894 302516 352320 344926 369704 373097 396709 403686 380759 422683 974980 1026696 616787 521660 322942 315021 372657 369242 392163 396943 408910 414681 464765 468410 816070 855869 39.35 70.0 1
09:12:29 2023-10-12 442837 434799 96230 94533 142955 147414 155289 153671 127346 125430 130567 132329 144210 145638 472863 512504 1404854 1380906 540289 563625 131856 116862 127359 128478 137886 133914 129431 129629 89624 90716 331306 293566 857599 855318 239900 237226 301234 304078 355994 344824 371796 375341 397061 403686 378691 423172 974980 1024290 628519 520886 322140 318444 369741 371737 394553 396550 405606 411607 468634 469071 818496 857803 39.35 70.0 1
09:12:30 2023-10-12 440424 435440 96268 94537 143043 147241 155895 153318 127420 125430 130658 132329 144512 145335 473939 507949 1401866 1384914 544307 563916 131819 116640 127177 128581 138148 133889 132653 129455 89538 90752 330779 291162 854613 857162 239325 237427 301923 305329 352284 344824 373520 372800 397061 400995 378943 424522 968566 1016894 626638 517401 323910 314986 370002 369907 392163 398325 404285 413822 468994 467386 828902 860279 39.35 70.0 1
09:12:31 2023-10-12 440296 437975 96025 94759 142455 148134 154979 154600 126555 126091 130177 133093 144075 146179 472718 507865 1411860 1395049 546520 562253 131198 116674 127177 128643 138608 133889 132711 129540 89538 90815 333595 293358 854187 852897 238584 238032 301839 304364 352320 345219 369596 371945 396312 403686 382778 421042 969324 1024290 620333 516633 322176 315973 370002 367579 391541 399515 405606 412848 463354 465971 825274 856476 39.35 70.0 1
09:12:32 2023-10-12 444558 435064 96367 94570 143092 147307 155289 154274 129607 125757 130532 132806 143973 145911 474311 512504 1405852 1385899 540475 563916 131454 116835 127177 128581 137879 134024 132728 129540 89538 90847 331817 293468 852658 854633 240068 237629 301481 303972 354974 343303 369632 374253 397061 403499 378871 421414 976363 1025961 623319 518938 322665 318144 369741 369278 394266 398636 407719 411278 465773 469035 818700 858327 39.35 70.0 1
09:12:33 2023-10-12 441550 438148 96466 92958 143191 147068 155289 153812 127244 125850 130506 132810 143973 145911 474311 509124 1395272 1381999 547445 564786 131198 116868 127055 128581 137832 134108 132728 129629 89260 90847 333595 295167 847122 859357 237847 237961 302187 302941 354157 343374 373251 371910 397061 402584 381123 423920 974289 1015148 625123 516635 322714 316451 370002 369835 389791 397732 409814 412519 466181 465602 818626 860279 39.35 70.0 1
09:12:34 2023-10-12 440110 434190 96397 94529 142980 147379 155324 153352 127420 125430 130749 132329 144444 145335 474348 507985 1406572 1386404 545118 563336 131798 116848 127373 128657 138157 134007 129431 129629 89657 90815 335367 291532 849783 857162 239651 237503 299620 305293 354739 342823 372393 373812 398086 403119 378871 423920 971422 1016975 617347 516368 323682 315973 370002 369907 392198 398955 407860 411607 468262 467715 826481 860279 39.35 70.0 1
09:12:35 2023-10-12 438326 437788 96528 94562 143164 147379 155255 153812 127244 125430 130351 132362 144210 145773 473234 512540 1416172 1394206 539706 563084 131231 116560 127211 128224 138075 133889 132728 132825 89538 90785 334302 292018 855910 851690 240361 237629 301339 304900 354488 343409 369632 375341 397494 403119 381698 421377 972147 1026369 626638 516671 323646 315497 370002 369835 394589 400482 405497 413470 465490 466792 826481 854620 39.45 70.0 1
09:12:36 2023-10-12 440026 438038 96461 93215 142820 147411 155186 153923 127108 126038 130393 132843 143941 146009 472718 510926 1405852 1385899 542691 563625 131281 116640 127353 128581 138058 133923 129520 129807 89505 90847 331817 294509 852421 852897 239325 237629 302894 301808 352320 345445 369704 373132 396430 403403 383049 422048 974980 1018328 626638 521660 321426 316227 372920 369799 392198 396550 409236 414681 465845 467751 817300 855906 39.45 70.0 1
09:12:37 2023-10-12 442689 433888 96264 94570 142946 147897 155220 153812 127244 125463 130532 132669 144833 145595 473568 505116 1392646 1380906 547835 562757 131165 116674 127177 128581 137832 134142 132677 129718 89538 90880 338439 295346 846195 858411 237847 237750 301481 302408 354157 343374 371832 371945 397061 402865 381123 423019 973562 1015148 629669 513427 323172 319389 369821 369546 393538 398184 410089 412664 466038 466150 821184 860131 39.35 70.0 1
09:12:38 2023-10-12 439188 433972 96430 94566 142871 147691 155766 154000 127508 125562 130749 132337 144952 145584 473423 507949 1404854 1382986 543884 562289 131198 116674 127211 128581 138058 133670 132745 132733 89538 90690 334835 291009 854625 857162 239157 237795 301126 305365 353843 342823 372657 373097 398401 403119 378907 422915 969324 1016894 626638 513657 323682 315753 369736 369907 392198 399515 405212 412555 468958 468475 827104 860279 39.35 70.0 1
09:12:39 2023-10-12 439984 435616 96197 94629 142892 147897 155220 154094 127244 125724 130351 133010 145007 145972 474019 504900 1408577 1393818 548266 563336 131889 116929 127393 128533 138112 134108 132711 129629 89693 90880 338439 293529 859886 855318 238584 238032 301023 304114 355743 345516 372693 372503 396312 401671 380830 423920 971458 1024290 629669 513657 322438 315973 373183 369502 392353 398955 407973 414681 464765 466329 824033 860006 39.35 70.0 1
09:12:40 2023-10-12 441029 435227 96131 94665 142856 147929 155147 154343 127122 125844 130225 132793 143977 146045 472899 509486 1406851 1387873 541886 564750 131132 116902 126967 129075 137926 134175 132360 129811 89260 90913 335430 295415 840891 852897 239360 237629 301481 302977 355009 345739 369668 374217 397061 402900 382778 422011 977477 1028983 632700 517803 322485 317000 370002 369242 393374 398605 410503 412884 464765 469071 816226 858327 39.45 70.0 1
09:12:41 2023-10-12 442629 437356 96621 92830 143651 146593 156048 153182 127705 125262 131010 132196 144544 145030 474348 513298 1399251 1374306 542728 563952 131231 116707 127211 128691 138058 134108 132711 129629 89538 90880 336017 293676 846904 859019 239900 236859 302399 303048 353414 343409 374121 374253 397061 402268 381968 423091 975671 1021323 624555 521291 322176 316486 370002 372525 393338 398907 408585 413800 469066 468410 816070 860279 39.45 70.0 1
09:12:42 2023-10-12 435470 435223 96397 94533 143014 147174 155358 153706 127420 125430 130784 132362 144244 145300 474311 507557 1401866 1387873 545892 564786 132022 116286 127666 128224 138250 133670 129609 132664 89726 90532 337632 292018 856919 855878 239157 237629 301023 304864 351997 343374 373821 373097 397061 402553 381123 422091 968602 1020120 628154 519577 325939 315802 372095 369438 392056 398778 407301 413323 468814 467536 830360 860279 39.35 70.0 1
09:12:43 2023-10-12 439362 438020 96355 93220 142455 148127 154755 154343 126791 126052 130052 133193 143977 146283 472899 505189 1409048 1396191 547445 563518 131231 116674 127177 128581 138058 134015 132711 132859 89570 90847 333595 293260 854794 852897 238584 237750 301023 303972 352355 345481 369704 371981 396347 403686 381365 422048 970734 1024290 621826 513427 322438 315973 372657 368651 390992 400147 409004 414093 463389 466365 824070 856513 39.35 70.0 1
09:12:44 2023-10-12 438079 435467 96226 94599 142955 147449 155324 153846 127244 125850 130688 132777 144440 146041 472718 513154 1419126 1389814 539706 563300 131922 116768 127564 128492 138250 133889 132905 129902 89685 90782 331833 292162 860448 852293 240779 237997 302229 305580 355474 344408 371832 375413 396347 403119 382237 421232 972147 1033432 625123 519782 323682 315497 372131 369871 395773 398955 405569 413800 466181 466863 824070 855262 39.45 70.0 1
09:12:45 2023-10-12 440168 434834 96264 94566 143014 147689 155358 153846 127420 125430 130784 132362 144278 145335 473976 513660 1405852 1379925 539097 563952 132196 116868 127387 128951 138154 134108 129431 129629 89570 90847 337224 293676 863030 854633 240139 237462 301232 303937 353343 342823 371832 375377 395999 403471 378871 423319 976363 1024487 631596 519745 322438 316009 369741 369907 394589 398325 407973 411372 467644 468963 822792 857655 39.45 70.0 1
09:12:46 2023-10-12 441858 436865 96491 94756 143313 147515 155618 154064 127420 125430 130658 132760 144278 145773 474019 507507 1392646 1378561 545417 564604 131198 116868 127299 128759 138154 134142 132711 129807 89509 90880 337224 294927 845961 859627 239157 237997 302894 303048 353909 344182 374121 372503 397061 402584 381968 422757 974289 1015708 620333 519342 321687 316486 370002 369907 390957 397419 409236 413507 468922 465316 816143 860279 39.45 70.0 1
09:12:47 2023-10-12 436547 436163 96401 94534 143022 147449 155358 154094 127420 125463 130658 132793 144244 145706 473605 508046 1401866 1387873 547445 563518 131231 116674 127421 128581 138154 133923 132745 129629 89570 90847 331817 293468 856569 854633 239325 237997 301481 303543 353988 344961 374121 373097 396312 402553 383210 425544 973974 1023817 631185 519208 324321 317994 373675 371818 394096 398742 405606 415270 468764 466986 828277 861391 39.35 70.0 1
09:12:48 2023-10-12 440534 437429 96363 94697 142989 147654 155618 154026 127298 125430 130749 132981 144410 145875 473532 507913 1415099 1399797 543277 563048 131865 116835 127387 128759 138250 134108 132780 129629 89693 90815 336017 293260 857855 852626 239289 238032 300495 304828 353343 344372 371492 373061 398086 403686 382237 421675 970698 1026696 618840 516633 322665 315973 371832 368651 393302 400990 407936 414093 464041 469071 829067 856476 39.35 70.0 1
09:12:49 2023-10-12 437337 436087 96397 94631 142989 147823 155983 154532 127359 126057 130701 133093 144508 146110 473860 513444 1409780 1388750 539061 564714 131989 116674 127598 128643 138690 133982 129609 129629 89755 90847 337224 293150 856178 854106 240033 236494 302363 304828 354739 345445 372920 376170 397061 403403 383319 423319 974943 1033432 628154 523721 323646 315462 373183 369835 393891 396550 409350 415306 466838 469071 823304 857766 39.45 70.0 1
09:12:50 2023-10-12 441232 435116 96367 94701 143187 147342 155865 154274 127508 125810 130714 133039 144794 146215 475400 509483 1392646 1376600 547723 565149 131956 116868 127564 128849 138250 134142 129722 129807 89693 90880 333998 294718 862060 859627 239806 237593 302859 303865 354157 344372 374121 376268 397061 402865 382237 423019 976363 1017612 632700 521255 321687 318451 370002 372000 394096 397414 409559 413176 468886 467207 818700 862508 39.45 70.0 1
09:12:51 2023-10-12 443040 437765 96495 93087 143613 147264 155757 154060 127596 125690 130905 132960 144172 146012 472863 507201 1403461 1385899 544233 563880 131198 117030 127177 128849 138250 134142 129342 129862 89693 90847 337224 293468 845882 857089 239360 238699 302696 304741 354441 343339 372920 374181 398401 402865 380797 423920 972110 1019844 623319 516267 322402 316929 370002 369835 393302 400709 407936 412190 468262 469071 825060 859631 39.45 70.0 1
09:12:52 2023-10-12 440962 435365 96397 94692 143191 147582 155255 154274 127420 125810 130749 132843 143973 145911 473568 509483 1415099 1398407 548187 565251 131198 116674 127387 128759 138250 134108 129342 129718 89570 90847 337224 293676 869407 852897 238919 238452 301445 303584 353378 346244 372357 375204 400008 404680 384296 423135 974048 1025672 621826 518566 324782 318938 373675 369170 392092 400111 408895 415270 465966 468338 825201 857766 39.45 70.0 1
09:12:53 2023-10-12 438857 435223 96562 94701 142930 147654 156043 154167 127420 125724 130658 132760 144312 145808 473903 513226 1419225 1391160 537882 563916 131989 116868 127598 128759 138250 134142 129609 129718 89693 90847 330779 292990 854642 852293 240850 237961 302193 305544 355418 344372 371832 375941 398086 403686 382508 422652 973562 1030147 621826 518938 323646 315938 372095 369871 396295 399795 405533 414093 467495 468172 826444 855226 39.45 70.0 1
09:12:54 2023-10-12 440608 438016 94737 93215 143211 147858 155653 154420 127461 126038 130610 133060 144408 146145 473386 511649 1406851 1388862 543998 565294 132162 116835 127353 128759 138154 134142 129431 129807 89660 90847 337224 294927 852199 852897 239864 237997 303356 302941 353343 345481 371832 374217 397061 402233 380795 423319 977749 1032701 618840 522066 321687 315973 373183 369799 395214 396550 410140 414975 466145 469071 817880 857531 39.45 70.0 1
09:12:55 2023-10-12 441849 435365 96226 94627 143488 147342 155324 154274 127420 125637 130892 132831 144372 145911 473568 505152 1392646 1379543 546189 564750 131363 116949 127387 128759 138154 134243 132780 129807 89570 90847 337231 294718 845725 857162 238919 237593 302646 302620 354157 347245 372657 372503 397061 403464 381931 423920 977056 1016586 631185 513657 321651 319389 371913 369582 393538 398778 410285 413286 467387 466150 819511 861354 39.45 70.0 1
09:12:56 2023-10-12 439842 436816 96430 94697 143022 147619 156052 154034 127596 125430 131058 132636 144678 145638 474129 507949 1404854 1385899 544307 563482 131774 116868 127510 128849 138250 134108 129520 129718 89693 90880 333595 291532 856315 857162 239360 237997 300531 305436 353874 343303 372956 374217 398751 403686 378907 424522 972110 1018449 626070 516633 324403 316672 370002 372000 393338 400388 405533 412811 468958 469071 826481 860279 39.45 70.0 1
09:12:57 2023-10-12 439362 435436 96392 94726 143414 147654 155791 154201 127420 125844 130784 133181 144244 146011 474275 510992 1416172 1399759 541813 563916 131989 116949 127475 128759 138513 134602 129431 129718 89755 90847 334302 293260 865668 853678 239696 238735 300566 304864 355994 347514 371506 376219 398574 403615 382705 421864 975434 1033747 628154 519577 323874 316416 372131 369907 396696 400424 405497 414681 466145 468864 828277 858327 39.45 70.0 1
09:12:58 2023-10-12 439362 436513 96264 94734 143022 147307 156014 154343 127596 125878 130966 133068 144444 146248 472572 509450 1406978 1388862 543884 564750 132223 117063 127598 128759 138267 134175 129609 129807 89693 90880 338439 294509 850350 852897 239900 237997 304017 303901 352355 345516 372620 374253 397061 402606 380795 423583 977056 1028947 628154 522843 322665 315973 373711 369835 393338 396585 409236 413107 468459 469071 819658 860777 39.35 70.0 1
09:12:59 2023-10-12 444226 438718 94668 94797 143317 147859 155761 154420 127461 126124 130792 133060 144642 146076 473568 512504 1406535 1388479 541245 564677 131989 117030 127598 128940 138181 134209 129431 129807 89693 90880 338439 293676 848422 855318 240104 237961 301939 304614 355543 343374 369668 375341 396347 404664 381087 422646 977749 1027458 626638 519305 324992 317924 369713 369835 395458 398920 409163 412519 466145 468854 816106 857766 39.35 70.0 1
09:13:00 2023-10-12 443910 444234 96397 94665 143182 147411 155791 154000 127508 125844 130966 132760 144544 145773 473939 504720 1401866 1385899 549787 565186 131198 117097 127387 130907 138250 134581 129342 129986 89693 90913 338439 294509 849377 857125 239360 239511 302193 304313 355508 344408 372956 372764 397529 404098 381983 423920 974980 1016586 618466 516523 324551 318416 370002 369763 392883 401165 410285 412664 468448 467536 824474 860279 39.35 70.0 1
09:13:01 2023-10-12 437392 435445 96430 93151 143710 147379 156260 154167 127596 125430 131058 133415 144270 145739 474275 507913 1405852 1387356 545818 565149 132419 116868 128055 128759 138925 133792 129876 132790 89882 90815 338439 292018 861050 859627 240068 237997 301481 306262 353988 343409 373793 374181 397494 403119 382237 423353 970698 1019575 627775 518169 325707 315021 372131 372788 393338 400111 405533 414093 469102 469071 830152 861502 39.35 70.0 1
09:13:02 2023-10-12 438084 437751 96259 94730 143014 147895 156043 154343 127508 125878 130966 132977 144678 146076 474275 514058 1418219 1391198 539706 563952 132022 116868 127632 128759 138250 134142 129698 129718 89849 90880 334835 291981 854872 851690 240886 237750 303013 305974 355994 345077 372548 376362 398538 403615 383247 423773 974796 1034896 626449 518938 324174 315973 373074 369546 396295 400111 405569 414681 467974 468710 827067 856513 39.45 70.0 1
09:13:03 2023-10-12 440612 435294 96297 94730 143680 148136 155324 154557 127420 126052 130784 133193 144244 146283 474311 509486 1406978 1389851 543884 565622 131989 117097 127598 130601 138250 134175 129609 129897 89849 90913 342121 295346 849687 852897 239580 237997 303427 303652 353909 346279 372357 374253 397061 402865 381632 423920 977749 1030476 627207 522066 322176 316451 373711 369871 394204 397450 410503 413107 468988 468891 821035 860777 39.35 70.0 1
09:13:04 2023-10-12 442473 437743 96467 94858 143445 147962 155870 154386 127747 125810 130966 132793 144478 145773 473240 513770 1407578 1382908 539479 564750 132228 117239 127864 128849 138250 134142 129609 129897 89849 90913 338439 293676 851731 855318 240477 237961 302151 304614 354974 343374 369704 375941 396312 404098 381123 422683 977056 1024451 623607 519745 322701 319841 370002 369871 395737 398955 408874 412227 468655 468207 818533 859668 39.35 70.0 1
09:13:05 2023-10-12 441955 434830 96426 94726 143245 147312 155697 154167 127596 125724 130966 132760 144478 145773 474311 509092 1405852 1385899 544344 563916 131989 117097 127510 128938 138353 134175 129431 129811 89693 90880 337224 293324 853462 857162 239732 237997 300740 304900 354974 343409 373520 374217 398716 405251 381123 424337 976128 1023817 628154 516633 323275 316894 369966 371854 394061 402365 408981 413785 468886 469071 824690 862005 39.45 70.0 1
09:13:06 2023-10-12 437609 438681 96392 94730 143448 147619 156043 154206 127596 125757 130875 132793 144678 146237 474311 509483 1405852 1387175 547445 564786 132295 117063 127598 128759 138353 134175 129431 129811 89726 90913 337901 293740 860991 855878 239360 238032 302151 303970 353988 345982 374158 373919 396347 402553 380795 423091 972110 1024290 628154 518169 323646 315021 373711 372788 392163 400111 405606 413143 469066 466991 830152 860279 39.45 70.0 1
09:13:07 2023-10-12 437141 435445 96297 94730 143182 147689 156043 154309 127563 125844 130784 132977 144678 146011 472572 514094 1415831 1390172 539061 563952 132453 116949 127987 128759 138743 134142 129787 129811 89849 90847 331833 292082 859984 855207 241349 237548 301374 305652 354989 345339 372774 376362 400117 403579 383049 423920 974980 1035006 613987 520999 324631 318451 372657 369907 396331 398778 405569 414681 467279 468899 825647 856513 39.45 70.0 1
09:13:08 2023-10-12 443003 435476 96264 95169 142989 148171 155358 154283 127244 126052 130658 133227 144075 146317 473234 509092 1406978 1389147 544307 566422 131989 117292 127598 130998 138358 134581 129342 130214 89693 91323 333595 295420 848563 853362 240068 238032 303320 302977 355258 346522 372393 374253 397061 404664 381936 423319 977749 1035006 628154 518938 324207 317000 373183 369835 396336 399862 411447 415085 467992 469071 818700 857383 39.45 70.0 1
09:13:09 2023-10-12 441301 437738 94664 94854 143774 147721 156260 154026 127596 125430 130966 132993 144911 145739 474275 513298 1405852 1382494 539515 564786 132022 117097 127632 128938 138358 134175 129431 129811 89755 90880 337224 293744 859658 855878 240850 237997 302114 304614 354193 343099 372693 376241 396347 402865 378907 423920 977749 1028438 625123 520518 323453 316929 370002 371737 395773 398920 408585 413236 468628 468172 820932 857803 39.45 70.0 1
09:13:10 2023-10-12 442896 436553 96422 94730 143672 147654 155791 154309 127596 125724 130966 132793 144678 145773 474348 505035 1405852 1385899 545707 564750 131264 117259 127387 130907 138358 134767 129431 129901 89788 90913 337224 293740 845346 857125 239855 239511 301979 304614 355543 344408 373520 373656 401570 405966 381677 424300 974869 1020193 628154 516633 324551 318264 369966 371592 394168 402280 410140 412884 468958 469035 824474 860279 39.45 70.0 1
09:13:11 2023-10-12 436539 434176 96430 94793 143452 147654 156078 154094 127596 125463 130966 132793 144712 145808 474311 507593 1405852 1387873 545818 564750 132635 116640 128267 128581 138941 134108 129876 132733 90006 90847 331817 291875 863586 857162 239696 238032 302187 304506 354488 343444 374121 374217 396382 403119 382237 423055 972147 1020638 609624 518169 324739 316191 372131 372788 393338 399831 405569 414681 472191 469071 830189 862115 39.45 70.0 1
09:13:12 2023-10-12 438545 435445 96468 94763 143921 148033 156186 154343 127596 125844 130784 133010 144712 146011 475495 513298 1418255 1394206 540475 563952 132022 117063 127632 129075 138358 134142 129698 129811 89936 91058 333595 292667 853910 852860 240743 237926 301339 305652 355994 345232 371651 376205 398716 401671 382508 422048 976253 1035010 628154 519577 324439 318487 373147 371737 396646 401026 409624 414681 466873 468864 828938 857766 39.45 70.0 1
09:13:13 2023-10-12 439142 436508 96426 94763 143448 148171 155791 154592 127508 126191 130784 133010 144712 146283 473939 509486 1408577 1389184 544270 565622 132022 117063 127632 129120 138358 134581 129698 129811 89849 90913 337224 294161 853421 852897 240104 238032 304067 304614 353909 346522 372956 375078 397061 401706 381632 423920 977749 1032085 628154 522879 323191 318487 373985 369582 394266 398042 409669 416155 467423 468710 820748 857618 39.45 70.0 1
09:13:14 2023-10-12 444466 436171 96392 94763 143767 148136 156043 154600 127528 125844 130966 133010 144678 146181 473983 512396 1409012 1387873 541082 565622 131264 117097 127632 130963 138358 134209 129609 129811 89882 91164 331833 293740 846450 855318 240338 238067 302434 304900 356078 344443 371796 375413 397215 405018 381968 422683 975629 1029893 626638 519709 322737 318664 370002 369871 395737 399885 410467 412884 466181 468207 816106 858253 39.45 70.0 1
09:13:15 2023-10-12 442842 434830 94729 94730 143452 148033 156043 154343 127508 125757 130966 132793 144678 146011 474348 508764 1405852 1387175 547334 565622 131865 117097 127632 130998 138250 134209 132780 130075 89726 90913 331833 294092 849140 857162 240104 239511 300917 304828 355543 346778 373529 377336 402138 405680 380978 424485 972037 1021182 623319 516633 324030 317000 370002 369546 393963 402261 408440 412848 468958 469071 827299 862005 39.45 70.0 1
09:13:16 2023-10-12 437609 435374 96435 94767 143882 147582 155697 154343 127596 125878 131058 133185 144406 146317 474311 509483 1406978 1389184 548225 564422 132179 117063 127632 130816 138276 134209 129633 129807 89882 90913 334302 293676 861719 855878 239396 238786 302434 304828 352320 346001 375255 374217 397529 403403 381668 423426 972183 1025015 623319 518670 323682 315497 371848 372000 393026 400111 407741 413143 469102 468410 830115 860020 39.45 70.0 1
09:13:17 2023-10-12 437461 435727 96430 94763 143579 147377 156078 154343 127420 125878 130966 133081 144624 146317 473976 514094 1415099 1387175 539209 564786 132544 116949 128055 129110 138843 134632 130271 129986 89998 90782 331833 291872 857749 855318 241287 237785 301797 306118 353343 345481 373520 376542 400363 404111 383049 424221 974980 1035816 625123 519636 324667 315973 372920 369907 395485 399831 405606 415417 468628 469592 825274 857531 39.45 70.0 1
09:13:18 2023-10-12 442485 438677 96297 94796 143216 147819 155358 154841 127420 126173 130784 133323 144372 146317 473605 509486 1407015 1389184 543921 565622 132022 117097 127632 130907 138250 134335 129633 130014 89726 91323 333595 295346 857958 852897 240139 238067 303035 302941 354512 346522 372693 374288 397061 403499 381936 423319 975629 1030512 644255 520999 324278 319389 374240 369691 394410 398778 411266 416769 466038 469035 819867 857766 39.45 70.0 1
09:13:19 2023-10-12 441835 434759 96430 93215 143986 147685 156008 154343 127508 125844 130966 133181 144406 146114 473976 513660 1405981 1383929 539552 565585 132179 117097 127666 130816 138276 134581 129544 129897 89726 90913 336017 293676 854417 855318 240681 238032 302187 304542 355543 344665 371832 375977 396347 404098 381123 423019 975324 1027494 623319 519745 323418 317960 370002 369907 395773 399550 409236 412848 466217 468207 817916 857840 39.45 70.0 1
09:13:20 2023-10-12 442966 435365 96460 94826 143778 147617 156295 154807 127596 126052 131058 133072 144474 146317 474348 505189 1401866 1386153 549787 564786 131454 117373 127510 130816 138079 134615 129455 130193 89726 91197 331817 294718 849667 856519 239157 239599 302185 306056 358015 345339 373374 372954 400153 404594 382669 424448 976253 1015386 630783 513657 322438 318661 371986 372000 392163 401379 411412 414093 468476 467607 823304 862728 39.45 70.0 1
09:13:21 2023-10-12 437738 435374 96494 94702 143778 147342 156330 154343 127596 125463 131184 133181 144406 145911 474348 508020 1404985 1386367 545504 564786 132419 117097 128055 130816 138828 134640 129990 129807 89915 90880 332542 291363 858394 860844 240139 238770 302222 306730 352355 344408 373793 374288 398751 401706 381968 423426 972183 1021127 621826 518206 324812 316708 372131 372788 394324 400182 405606 414093 468814 468891 832730 862505 39.45 69.9 1
09:13:22 2023-10-12 439046 435718 96526 94824 143786 147685 156260 154665 127596 126225 131149 133281 144372 146317 474275 513262 1421949 1399177 540860 565585 132469 117415 127993 129127 138905 134488 129990 130193 90031 91061 336017 292906 857302 852787 240672 238664 301445 305688 353874 347514 373793 377301 398645 403686 383319 424522 976909 1030111 623607 520886 324667 316451 373302 371737 396925 400111 405606 415270 468592 472246 825238 857121 39.45 70.0 1
09:13:23 2023-10-12 449379 435471 96397 94898 143629 148377 156008 154841 127420 126139 130966 133227 144678 146725 474275 509808 1409854 1389851 543462 565585 131989 117063 127898 129345 138635 134581 129609 129986 89849 91164 333595 295346 854013 852897 240325 238032 302963 303616 354441 346765 372956 375042 397061 402900 381900 424522 977528 1033106 620333 522696 324091 316824 374770 369727 394374 401182 411484 416413 467495 466828 820276 857803 39.45 69.9 1
09:13:24 2023-10-12 443896 438631 96568 94930 144320 148101 156295 154665 127780 126125 131149 133068 144913 146248 474275 514555 1407851 1385899 540280 565585 132204 117259 127898 131145 138250 134581 129698 130075 89849 91131 337224 293676 852167 855318 240815 238032 302399 305458 356043 343409 372321 375941 397494 405266 381910 423319 977749 1024465 629669 519745 323383 318370 370002 369907 396331 400111 409814 413470 467202 469557 819695 860279 39.45 69.9 1
09:13:25 2023-10-12 443114 435187 96602 94894 143547 148136 156295 154557 127773 125844 131149 133193 144678 146112 474311 505152 1405852 1387873 550179 564386 131865 117454 127598 131179 138250 134615 129609 131277 89788 91289 330441 294509 846195 857748 239616 239722 302256 304362 356436 345303 373675 375736 401002 405160 382669 424522 976363 1015504 630783 519304 324321 318405 372095 372000 393026 401022 412380 414093 468994 468374 824474 862115 39.45 70.0 1
09:13:26 2023-10-12 437611 437638 96636 94861 143914 147684 156548 154167 127596 125637 131149 132977 144947 145808 475355 507949 1407851 1388862 545430 565186 132453 117063 128055 128938 138828 134243 130336 129897 90006 90880 336048 291532 860972 857125 240068 238032 302399 306766 354144 344372 374121 374253 399311 403686 381931 423124 972110 1021391 628154 518169 324739 316486 372095 372788 394204 400143 409624 414423 471992 468963 829968 862653 39.45 69.9 1
09:13:27 2023-10-12 440337 435440 96593 94828 143452 148342 155697 154807 127596 125844 131149 133193 144813 146248 473903 511747 1420269 1403802 542715 565294 132585 117354 127952 129083 138794 134699 129965 130593 90031 91220 331833 292809 850772 852897 240441 238770 304143 306370 354406 345445 371796 375042 399311 405143 383319 422683 976363 1027362 629669 513657 324631 316965 373183 369799 395737 402544 408549 414975 465454 468829 829490 857766 39.45 69.9 1
09:13:28 2023-10-12 437065 437979 96497 94894 143676 148171 156295 154807 127596 125844 131058 133193 144678 146248 474348 514022 1411049 1389147 540316 565622 132453 117063 128055 129110 138828 134175 129876 129897 89882 90880 334302 292845 853058 852897 240477 237226 302859 305795 353308 346001 374085 377337 399726 404680 384259 424300 977676 1035226 625123 522696 324487 318938 373985 371854 396115 398849 407973 413725 468958 471326 825238 859594 39.45 70.0 1
09:13:29 2023-10-12 441183 436083 96464 94936 143773 148516 156043 155056 127596 126260 131058 133260 144913 146317 474311 510992 1410011 1391160 543884 566422 131741 117488 127598 131213 138250 135022 129431 131277 89599 91448 333595 295346 839708 852897 240529 238735 301584 303901 356578 346487 372920 375341 396347 405301 381900 423920 977701 1029383 620333 519709 321687 318887 373183 369871 395423 400759 412652 415306 466145 468172 817264 857803 39.45 69.9 1
09:13:30 2023-10-12 441840 435436 94827 94828 143685 148136 156548 154807 127596 126018 131149 133102 144913 146283 474348 508046 1396606 1380906 548196 565622 132022 117259 127632 131088 138635 134801 129698 130470 89965 91438 333595 295235 846677 860089 239926 237891 302857 304649 355366 345823 376172 375163 399307 404664 383319 423462 977528 1021391 618840 522030 323155 317924 373638 372543 392990 399515 411703 415270 472459 469071 820960 862728 39.45 69.9 1
09:13:31 2023-10-12 442846 435471 96598 94866 143918 148377 156295 154699 127773 126052 131289 133193 144913 146283 475355 509092 1406978 1388862 545892 565622 132204 117454 127932 131122 138635 134767 129698 130470 89882 91385 334302 293676 847845 859019 240441 239157 301234 305795 356043 345203 374085 375341 399907 404664 382237 422757 974980 1021464 628154 516332 323682 318664 372511 372570 394266 402258 412571 413946 468850 469035 827999 862616 39.45 69.9 1
09:13:32 2023-10-12 439984 435847 96268 94993 142984 148619 155791 155341 127420 126294 130966 133662 144678 146999 474275 508546 1417902 1403802 548931 565003 132353 117354 127918 129297 138890 134886 130055 130916 89849 91289 335367 293676 859772 855318 239864 239440 302399 304506 354441 347354 373493 373919 398680 402900 383045 423920 974980 1018328 632700 513657 323646 316965 373711 369799 394654 401379 409814 413725 466838 469071 827690 861229 39.45 69.9 1
09:13:33 2023-10-12 437702 435476 96531 94890 143676 148377 156330 154699 127596 125878 131149 133227 144913 146248 474311 514022 1420306 1394206 540475 565186 132453 117097 127966 131054 138828 134801 130055 130014 89882 90880 334302 292845 855524 852897 241430 238032 301197 306766 354441 348500 373830 377955 401213 404824 384134 424485 977676 1036326 622092 521108 324329 316637 373711 372000 396961 400076 408331 414151 468958 470251 825238 857766 39.45 69.9 1
09:13:34 2023-10-12 443114 438494 96430 94923 143490 148719 156191 155376 127420 126260 130966 133503 145455 146713 474275 510202 1410048 1389147 543462 567224 131989 117259 127598 131213 138250 134801 129698 130659 89849 91448 342121 295346 851185 852897 240477 238032 304031 303543 355543 347055 373520 375905 397061 405301 382508 424522 979582 1033432 628154 521255 322402 317000 372145 369907 395423 398955 412323 414016 467531 466863 818496 857803 39.45 69.9 1
09:13:35 2023-10-12 441282 435258 96602 94927 143755 148516 156226 154841 127773 126052 131149 133227 145455 146102 474311 510204 1398592 1376600 545381 566823 132419 117488 127932 131179 138918 135167 130055 130881 90122 91571 338439 294927 850890 859480 240672 237856 302928 305077 354938 345965 376355 376205 396312 405966 383137 423462 977738 1024290 628154 522696 323682 317924 373183 371874 394553 398920 410467 415270 473127 466828 818496 860606 39.45 69.9 1
09:13:36 2023-10-12 443003 435191 96627 94923 143769 148516 156582 154738 127596 125844 131149 133197 145455 146158 474311 505152 1405852 1388124 550179 565585 131989 117488 127666 131213 138250 135056 129609 130881 89849 91448 338439 294509 845504 857125 239360 239883 301162 304864 356328 345168 374121 373097 398086 405301 382778 422127 977056 1015423 635731 518029 325013 318675 372811 372452 393231 402401 412505 414533 468814 468560 825693 862728 39.45 69.9 1
09:13:37 2023-10-12 440608 436348 96435 94931 143566 148724 156186 155238 127596 126260 130966 133737 144671 146974 474019 507793 1413870 1397111 549713 565403 132569 117516 127918 131179 138250 134581 129787 130503 89915 91375 342121 294238 855849 855318 239900 239140 303177 305831 357491 347639 374953 374217 398680 403781 383081 423232 976363 1024487 631185 516599 324174 317000 373261 372525 393338 401343 409778 414380 468958 469071 824653 861502 39.45 69.9 1
09:13:38 2023-10-12 439980 435143 96565 94927 143755 148620 156191 154841 127596 126052 131149 133227 145607 146102 474275 512540 1420306 1400433 546247 565622 132419 117454 128021 131088 138635 134581 129876 130536 89882 91197 334302 293468 853034 852897 240068 239511 301938 305220 357003 348747 372212 376062 400081 405966 384406 423135 976909 1034822 629669 513657 324667 317000 373183 369763 395971 402508 409236 413107 466181 471724 830115 860006 39.45 69.9 1
09:13:39 2023-10-12 438471 435369 96460 94862 143778 148516 156330 154772 127596 126085 131058 133235 145455 146158 475019 513624 1411086 1391160 541155 565622 132927 117340 128055 130998 138925 134581 129965 129986 90067 91289 334835 293468 859460 854106 240646 237629 303959 305544 353874 346558 374085 377072 399025 403471 381900 422721 977749 1035049 628154 522843 324667 316451 372145 372000 395701 398920 408585 414114 468958 472652 825462 862005 39.45 69.9 1
09:13:40 2023-10-12 440608 433972 96502 94799 143765 148310 156801 154274 130036 125724 131656 132760 145758 145903 474311 514058 1405852 1379888 540699 565622 132718 117645 128240 129408 139146 134954 129965 130749 90096 91349 338439 293982 849252 857748 241456 238032 303107 305544 355508 344408 373830 377603 398086 404098 381968 422757 980530 1028947 628154 521660 324174 317000 370002 373052 396961 401116 410467 414093 469102 469628 822719 860279 39.45 69.9 1
09:13:41 2023-10-12 441858 435116 96468 94931 143850 148724 156260 154875 127596 126052 131184 133227 145455 146102 474311 504828 1396606 1379888 547034 565622 132055 117340 127932 131179 138635 134615 129698 130569 89915 91385 338439 295136 847771 860235 240104 238770 304031 304777 355508 345481 376089 375078 397061 404699 383679 423498 977528 1023780 621826 522659 323275 317818 373411 373579 393748 399653 411193 415196 473127 469071 818496 862728 39.45 69.9 1
09:13:42 2023-10-12 436729 434497 96464 94763 143854 148310 156270 154600 127780 126024 131376 133210 145863 146110 474939 510926 1408778 1389777 545670 565585 132635 117063 128514 131054 141186 134725 131029 129807 90162 90847 338439 292018 865626 859517 240477 239140 303107 306802 353343 345481 375557 375377 399311 402549 382778 423498 974980 1022842 629669 519577 324812 316929 373183 371353 394553 400744 409624 415012 472459 466863 831368 862728 39.45 69.9 1
09:13:43 2023-10-12 441274 435374 96430 95026 143579 148724 156186 155272 127420 126617 130966 133884 145253 147143 474275 508046 1411086 1396421 549005 565622 132295 117454 128055 131032 138828 134801 129787 130536 89882 91385 331833 294017 859984 857748 240227 239192 302965 305652 355597 346938 375979 374899 401002 404788 385496 426186 974980 1018328 629669 520687 325476 315938 373523 373579 393338 400424 408945 414380 472459 466568 830189 862115 39.45 69.9 1
09:13:44 2023-10-12 439655 435440 96498 94862 143719 148412 156330 154841 127596 125878 131149 133227 145094 146283 473939 507201 1416172 1402500 549590 565622 132544 117292 127932 131066 138665 134805 129901 130258 89882 91323 334302 293680 849175 854712 239396 239511 302399 305831 354974 347603 374121 374217 398680 403464 383116 422721 974980 1026732 630783 516635 324174 317000 372999 369907 394654 401093 410212 417599 467974 468999 828589 862380 39.45 69.9 1
09:13:45 2023-10-12 436788 435365 96468 94828 143778 147858 156330 154807 127596 125878 131149 133314 144641 146317 474311 514058 1411086 1392392 540060 565330 133277 117192 128343 129297 139048 134699 130549 130348 90064 91157 331833 292845 859886 852897 240886 237795 303070 305544 353874 347305 374121 377675 400327 404716 381900 422721 977477 1035780 625123 522473 324703 316451 373975 372000 396925 398955 408009 413761 468994 469592 824653 857840 39.45 69.9 1
09:13:46 2023-10-12 442485 436335 96460 94956 143617 148305 156295 155341 127420 126173 131058 133733 144641 146725 474311 510238 1411086 1391160 544307 566823 132204 117292 127666 131213 138250 135073 129722 131367 89882 91448 337224 295346 846290 852897 240192 239105 303391 303829 356364 347568 374085 375941 399162 405966 385496 424300 982622 1033359 613657 521145 324551 317783 375035 371854 395701 399511 412652 414053 467567 471616 818313 859631 39.45 69.9 1
09:13:47 2023-10-12 441587 435064 96502 95190 144285 148096 156776 155100 127739 126159 131114 133223 144773 146827 474165 510926 1400581 1380526 544996 566422 132419 117645 128055 131213 138250 135081 129811 131367 90122 91438 330779 294509 848304 859627 240850 238067 303004 305580 355508 345516 376355 376241 396312 404134 380759 423498 975629 1025745 623319 522879 323682 317924 373183 373698 395423 399831 411412 412816 473127 468207 821035 862115 39.45 69.9 1
09:13:48 2023-10-12 443077 435073 96502 94898 143882 147858 155948 154841 127596 125911 131184 133335 144675 146317 474348 508046 1405852 1387138 550571 565294 132362 117488 127666 131248 138276 135056 129722 130996 90093 91534 333595 295198 851934 857748 239625 239828 302965 305258 356472 345859 374505 374181 398086 405337 380493 422757 977565 1016857 630783 516332 322701 318923 373147 372525 393026 401979 412747 414681 469030 468740 823304 862115 39.45 69.9 1
09:13:49 2023-10-12 437392 434754 96598 94767 144019 147377 156836 154699 127773 126045 131564 133193 144775 146317 474311 507985 1409048 1386292 545892 565622 132453 117130 128233 131032 138828 134894 129990 130225 90100 91323 334302 291870 852722 859627 240681 239140 301516 306730 356750 344926 375823 376241 401102 403499 382778 426149 974980 1023565 632700 516671 324812 317924 373670 373734 394302 402258 408729 414607 471278 471457 828718 862653 39.45 69.9 1
09:13:50 2023-10-12 439984 437947 96498 94853 144011 147853 156692 155091 127773 126085 131219 133302 144841 146317 474311 513099 1423132 1407141 544049 566750 132660 117549 128343 129477 139022 135081 130672 131367 90067 91323 337224 293468 849935 852713 240299 239511 302114 306190 355508 348253 372402 376542 399942 402900 380795 423619 977056 1030147 629669 516671 324510 317000 373447 372000 396997 402544 409199 413787 467567 469628 830189 857840 39.45 69.9 1
09:13:51 2023-10-12 437856 435223 96532 94965 143719 148412 156330 155091 127596 126173 131184 133569 145082 146352 474348 511640 1411086 1393215 540675 567224 132635 117488 128356 131032 139022 134801 129965 130470 90038 91323 334302 293676 856923 852897 240886 238032 304780 305831 354157 347091 374395 377086 399726 405966 382938 425729 980530 1032956 620333 524253 324523 316929 372667 372000 395423 398955 409559 414416 468958 471543 825060 860279 39.45 69.9 1
09:13:52 2023-10-12 440424 437365 94704 93215 144313 147997 157239 154206 128217 125710 131700 132935 145483 145974 475019 514920 1405852 1381013 540972 565622 132419 117373 127966 131066 139181 135107 129876 130390 89915 91323 334302 293676 851004 856519 241430 238067 303320 305243 355258 344408 374121 377675 398122 404098 381983 422757 977701 1024197 626638 521697 324174 317960 372095 370798 396997 400744 410503 414093 469138 470322 823304 860279 39.45 69.9 1
09:13:53 2023-10-12 441858 434825 94697 94956 143914 148516 156692 155091 127773 126085 131599 133260 145216 146352 475765 509124 1397784 1383929 548233 567224 132453 117684 128055 131248 138952 135516 130459 130947 90216 91508 333595 295346 847358 860771 240334 238963 304566 305150 356578 346244 376355 375377 397494 408263 384406 423534 979609 1021469 639289 521404 323682 318441 373183 372235 393374 400147 412360 413107 472793 469071 821035 861899 39.45 69.9 1
09:13:54 2023-10-12 442485 436553 96665 94961 143943 148412 156836 155091 129904 126085 131507 133260 145216 146317 474384 509486 1407015 1389184 546631 565622 132237 117522 128089 131248 138828 135056 129965 130947 90038 91448 330779 293676 847401 858411 240681 239157 301516 306334 356614 345445 375255 376506 400540 405337 383049 423390 976363 1023652 629669 518935 325939 319157 372811 373579 395629 403642 411031 414570 468922 471724 827999 862728 39.45 69.9 1
09:13:55 2023-10-12 440342 436460 96331 95125 143452 148827 156043 155410 127508 126294 131058 133897 144909 147270 474019 509302 1415062 1403170 549321 565476 132535 117549 128253 131213 138925 134835 130055 130536 90133 91471 335671 293676 863086 853362 240104 239918 303910 306298 355543 347639 374121 374288 399942 404134 383116 424559 976363 1025681 632700 516635 324703 317960 372145 369907 394266 402544 410467 413761 467603 466828 828902 860617 39.45 69.9 1
09:13:56 2023-10-12 438545 436127 96502 94899 144464 148516 156766 155125 127596 126085 131289 133260 145013 146352 474348 514094 1420306 1394206 540860 565622 132718 117373 128301 130975 140989 134835 130144 130470 90195 91323 334302 292431 857637 852897 242217 238973 304501 306514 357003 346795 373976 378099 400397 405750 384406 425427 977676 1032993 623607 519342 324775 317000 373939 373052 396997 402225 409199 413143 469066 470876 830152 857803 39.45 69.9 1
09:13:57 2023-10-12 444058 437792 94595 95093 144304 148480 156662 155203 127916 126159 131459 133536 145216 146317 475055 513408 1411086 1389851 542307 567224 132718 117645 128089 131100 140989 135056 129965 130725 90071 91385 331833 293676 863408 854669 241313 238805 302538 306298 357725 345481 372993 376578 398751 406579 382778 424559 979889 1027167 628154 520922 324703 319890 372131 372000 396997 401631 411703 414093 468298 469628 818533 861502 39.45 69.9 1
09:13:58 2023-10-12 441232 437984 96527 94961 143943 148507 156870 155125 127596 126294 133611 133293 145082 146352 475765 510992 1400835 1378561 543807 567224 132718 117678 128274 129657 139181 134988 130271 130914 90096 91382 333595 295136 857322 859517 241421 238497 304245 305637 356007 348253 377350 376134 397458 405266 383951 425893 979649 1023529 634673 522843 323682 318370 373711 373843 393891 400076 412652 416303 473796 469071 819658 863955 39.45 69.9 1
09:13:59 2023-10-12 442842 434891 96598 94923 143778 148724 156836 154988 127950 126052 131459 133227 145455 146158 474311 509124 1407976 1391160 548076 566823 132295 117732 128055 131430 138925 135056 129876 130980 90006 91448 342121 294509 848756 858982 240646 240255 301126 305795 356650 345481 375218 375042 400468 406509 383319 423390 977528 1022292 629669 518102 324030 319488 373147 372652 395521 403534 412140 415122 469030 468172 825462 862728 39.45 69.9 1
09:14:00 2023-10-12 440832 435200 96468 95195 143460 149348 156087 156035 127780 127062 130940 134301 145455 147384 475172 509411 1419126 1405173 550496 568028 132635 117488 128267 131179 139022 135294 130672 130914 90129 91448 334835 293809 867222 857139 240441 240051 303072 306514 357509 348617 374916 374253 399871 404664 383924 424190 977056 1028947 632700 516599 324667 317924 373523 371737 394204 402544 410467 414380 468226 467911 828865 861502 39.45 69.9 1
09:14:01 2023-10-12 438011 435111 96636 95092 143854 148724 156587 155341 127773 126139 131459 133628 145809 146509 475692 514094 1424345 1395198 540812 566823 132852 117454 128480 131179 141186 135022 130803 130848 90162 91323 331306 292845 872651 855794 242100 239192 303878 306658 354335 346902 374505 378596 400643 405966 384950 425464 977749 1039555 629669 520999 326685 316965 374240 372788 396637 402508 409234 414016 469066 471680 830115 860006 39.45 69.9 1
09:14:02 2023-10-12 444364 438052 94636 95155 144153 149140 156697 155307 127950 126173 131520 133260 146062 146565 475282 514058 1411049 1392114 543351 567224 132453 117488 128356 131213 141295 135022 130393 130881 90195 91448 334835 294509 853885 856531 241394 239308 303356 306514 357689 347760 374121 378243 398716 405301 382778 423019 981776 1032701 628154 522436 324703 320752 372095 373729 397034 401343 411703 414681 468670 471680 825374 862728 39.45 69.9 1
09:14:03 2023-10-12 442948 435431 96640 94931 143918 148567 157089 155199 127950 126173 131551 133628 145620 146317 475728 509483 1399586 1383974 550104 569287 132685 117645 128343 129795 139126 135362 130361 131017 90220 91634 333595 295411 848719 860844 240646 238966 303865 305185 356293 346487 376889 376470 399653 405160 381900 425966 978430 1023529 628154 522572 324138 318405 373975 371839 394481 400147 412710 413689 473796 469071 819695 861863 39.45 69.9 1
09:14:04 2023-10-12 442264 435409 96665 94988 143943 148481 156836 155056 127862 126052 131656 133536 145182 146317 475355 507201 1411049 1390135 547297 565622 132419 117488 128267 131248 139134 135153 129876 131017 90100 91448 333677 294934 847283 858375 240886 240219 303050 306298 357403 345481 375218 375377 400540 408263 383137 426267 977528 1020456 621826 516633 324259 319712 373147 373807 396151 403677 412323 414975 471756 468899 827999 862728 39.45 69.9 1
09:14:05 2023-10-12 440704 436549 96426 95125 143680 149311 156379 156070 127569 126785 131079 134183 145012 147374 474129 509411 1416999 1403461 549009 566823 132718 117645 128377 131430 141313 135056 130402 130947 90195 91534 342121 294092 854959 855841 240646 239511 303482 306514 356328 348617 376355 375341 399907 405966 384266 423498 977749 1024197 623319 518133 324703 317924 374119 373052 394517 402544 411084 414452 471756 466828 826481 862728 39.45 69.9 1
09:14:06 2023-10-12 439362 438020 96699 95022 144054 148719 156766 155341 127950 126085 131184 133536 145455 146102 474275 512540 1423334 1404497 546557 567224 132419 117488 128356 131248 139022 135022 130336 130881 90195 91534 331833 293908 858191 855185 240539 240113 302929 306586 356436 347894 373302 375198 400468 405266 382741 424522 976823 1027171 624812 516599 324703 318441 374240 369763 395737 403394 410467 414308 467531 468891 830152 861502 39.45 69.9 1
09:14:07 2023-10-12 444732 438052 94604 95223 143884 149035 156692 155410 127596 126683 131481 134065 145148 147101 475355 511828 1413946 1394206 545504 568028 132453 117684 128233 131373 138828 135089 130055 131046 90100 91701 337224 296186 855583 854106 240886 239511 304780 304992 357402 348617 374916 377373 397494 407149 386590 423055 981278 1033139 629669 520849 323646 318923 373226 372525 396925 401414 414190 414380 468994 469592 820896 861502 39.45 69.9 1
09:14:08 2023-10-12 439929 435440 96699 95026 144411 148619 157343 155199 130174 126052 133797 133227 145519 146248 475019 513734 1412597 1388421 542160 567151 132785 117746 128377 129760 139410 135362 130893 130947 90162 91574 335367 294301 855311 857711 242038 239069 302963 306262 356578 345445 374660 378668 398716 405301 382778 423353 981278 1027130 626638 522843 324739 318887 372657 371318 397034 401379 411703 414681 471792 471680 824215 862728 39.45 69.9 1
09:14:09 2023-10-12 441858 436425 96665 95030 144285 148619 157199 155376 130174 126294 133797 133662 145654 146352 476439 509124 1397784 1381888 548621 567224 132419 117881 128356 131464 141151 135089 130369 131079 90100 91574 337224 295346 846677 861454 240850 239121 305209 305795 356650 347009 377812 376219 401250 406296 384950 427098 981924 1023817 621826 523945 324223 318781 374240 373843 393891 400744 412545 416450 473796 469071 820932 863158 39.45 69.9 1
09:14:10 2023-10-12 437483 438973 94797 95285 144415 148515 157204 155203 128128 126192 131792 133746 145737 146860 476256 510204 1411049 1391198 550146 567115 133193 117454 128906 131248 141451 135657 130926 130848 90195 91448 333595 293676 871571 857162 240886 239476 303356 305436 354122 347009 376889 376506 398716 402514 381936 423534 974980 1018328 632511 519709 324812 316929 372702 371910 395135 402261 408549 414380 473796 468137 833734 861629 39.45 69.9 1
09:14:11 2023-10-12 440342 436087 96477 95195 143685 149243 156548 155878 127596 126677 131184 134006 145048 147203 474275 509124 1416172 1403498 550571 567224 132872 117650 128480 131282 141087 135644 130893 132092 90312 91534 335367 294019 859200 857139 240672 239334 304302 306586 356400 348653 376355 375377 399907 405700 384735 423462 977749 1026696 623319 519577 324451 318405 374382 373315 394553 402544 411703 414452 469102 468172 827690 862728 39.45 69.9 1
09:14:12 2023-10-12 440337 436330 96632 95121 144185 148305 156801 155341 130036 126555 133596 133758 144875 146725 474348 513624 1423095 1404497 545744 567224 132760 117684 128480 130035 141186 135089 130582 131013 90195 91448 335367 293676 852763 854106 240850 240255 303107 306802 356328 347044 373484 375941 400821 404983 381936 424522 977749 1030257 631185 519577 326868 318675 375081 372416 396187 403642 410902 417080 467716 472470 830005 862728 39.45 69.9 1
09:14:13 2023-10-12 441926 436776 96665 95129 143947 149035 156801 155878 129960 126327 131564 134006 145380 147372 474727 513826 1414877 1396803 545319 569639 132751 117746 128343 131910 139022 135720 129965 131835 90100 91854 332518 297223 842107 854712 241599 239511 304847 305938 358228 348653 374953 377639 398680 407435 386042 422757 982706 1033516 629669 520886 323682 320375 372964 372000 396997 402544 414777 414380 468994 470287 819695 861502 39.45 69.9 1
09:14:14 2023-10-12 441232 436482 96805 94927 144411 148516 157343 154807 130332 125844 133995 133010 146127 146045 475765 514058 1409012 1384914 542307 568028 132760 117881 128480 131464 141382 135404 130770 131079 90352 91637 335367 294509 850355 859019 242387 239308 303959 306478 356400 347760 378227 378668 399204 405231 385496 427062 983807 1031572 623319 524327 324739 318923 372145 375141 396781 401307 412323 414344 471533 470983 824478 861936 39.45 69.9 1
09:14:15 2023-10-12 438582 438148 94664 95250 144585 148201 157643 155169 128305 126159 131884 133607 145346 146317 475765 510202 1412980 1393177 547445 564555 133193 117645 129127 131282 141451 135081 131025 130470 90542 91323 334302 292018 861835 859627 240886 239511 304281 306802 355281 346522 376889 377639 400504 403781 381936 426637 977749 1026467 632700 519745 327183 317000 372145 371945 396331 402544 409199 414380 472872 469592 834920 863158 39.45 69.9 1
09:14:16 2023-10-12 441711 436589 96661 95583 143986 149311 156801 156382 127596 126920 131289 134519 144841 147545 475692 509483 1416172 1404497 550213 567224 132852 117678 128665 129657 139410 135614 130926 131827 90410 91667 335367 294895 852109 859458 240672 240051 304031 306802 356614 349179 376936 376098 399907 405266 385149 423534 977565 1033432 632700 518938 324739 318923 374453 371318 395449 403110 412360 414525 471792 468536 828865 861629 39.45 69.9 1
09:14:17 2023-10-12 453896 436776 96703 94998 144419 148931 157199 155376 130208 126294 133832 133695 145216 146896 474311 514022 1424345 1404497 546557 567224 132985 117881 128514 131765 141315 135370 130893 131017 90195 91448 334302 294161 857743 854106 240886 240291 302786 306802 356328 347324 374048 376506 401138 405301 381936 424559 977565 1034504 624812 519577 326273 318781 374770 371891 396745 404174 411520 418402 468922 469557 831959 862115 39.45 69.9 1
09:14:18 2023-10-12 441566 436584 96628 95125 143850 149035 156836 156095 127814 126508 131560 133897 145617 147477 474165 511604 1415884 1395807 544159 568796 132419 117881 128055 131857 139038 135909 130495 132166 90006 91827 331833 296260 840758 855318 241108 239547 304067 304292 358804 348128 374121 377675 399346 407756 383152 423390 983476 1036472 629669 521291 323646 320410 372999 372525 396997 402524 414777 414344 469030 470983 820313 861502 39.45 69.9 1
09:14:19 2023-10-12 441684 435476 94663 94956 144788 148412 157783 154841 130422 125757 134089 133227 145890 146283 475765 514130 1409012 1381925 543921 564591 132989 117881 128514 131765 141345 135592 130926 131621 90290 91637 331817 294578 857743 862022 242136 239227 304708 305794 356507 345374 376816 378668 399765 405196 383283 425930 982743 1032815 626638 522586 324631 319628 373711 373026 397034 401379 412687 414380 471306 471715 823304 861899 39.45 69.9 1
09:14:20 2023-10-12 441367 438048 94728 95250 144752 148826 157568 155341 130208 126294 133867 133662 145853 146895 475728 509450 1411086 1393215 547408 567224 132798 117881 128514 131765 141323 135566 131029 131046 90228 91448 334302 292909 853034 859627 240886 239192 302399 306802 356650 346001 376355 377373 402338 405337 380795 423534 977749 1027712 629669 517901 326722 319406 373183 371910 396925 401662 411433 415454 473127 470287 830189 861936 39.45 69.9 1
09:14:21 2023-10-12 438207 436465 96695 95121 143981 149035 157234 155410 130174 126704 131760 133913 145688 147273 475728 509483 1411086 1397910 551244 567808 132751 117678 128679 131635 139421 135528 130926 131559 90282 91634 331833 294779 858205 857162 240886 239547 303106 306622 357003 348653 377424 376506 399942 403993 384572 428157 975629 1027712 628154 519709 324775 317035 375279 371910 395737 403110 411740 414525 470506 468967 831959 861899 39.45 69.9 1
09:14:22 2023-10-12 439051 436584 96733 95162 144517 148619 157343 155410 130174 126294 133832 133913 145688 146999 475728 514166 1420306 1395198 540736 565386 133285 117718 128940 131498 141455 135089 131116 130980 90509 91574 334835 293260 856919 854633 242800 239105 303995 306802 355543 347324 376355 378885 400540 405572 382812 423462 978430 1039555 626980 522879 327219 317924 372999 371353 399280 402544 409851 414223 471792 472449 828902 860279 39.45 69.9 1
09:14:23 2023-10-12 441543 436762 96670 95224 144415 149242 156920 156104 127991 126819 134101 134216 145754 147406 475545 511604 1414988 1395198 546668 568028 132668 117746 128411 131944 141382 135498 130459 131621 90195 91887 338439 296607 851000 854712 241635 239918 305209 304506 357689 349191 375255 377675 398401 407149 384266 423390 983902 1035049 631185 522843 324138 318958 374119 372788 396925 401979 414190 414416 469030 470652 820932 861502 39.45 69.9 1
09:14:24 2023-10-12 441587 435476 96729 95121 144453 148619 157343 155376 130208 126294 133808 133662 145925 147017 475765 514130 1411086 1387873 543113 568430 132885 117881 128548 131498 141254 135498 130615 131079 90447 91694 338708 294854 858806 857748 242244 239405 304173 306658 356472 346102 375072 378668 399907 405372 380759 423426 983284 1030147 629101 523584 324812 318958 372920 374108 399280 401058 412688 413107 472793 472414 822831 860643 39.45 69.9 1
09:14:25 2023-10-12 443077 438052 94737 95092 144315 148931 157343 155376 128237 126226 133925 133927 145789 146794 476439 513462 1411086 1392392 547445 564555 132760 117881 128514 131566 141417 135897 130959 131745 90228 91637 327849 294301 848491 860844 241635 240459 302434 306802 357725 346522 375796 377675 402338 407114 381365 423534 977701 1018422 621826 513693 326469 319890 373711 371874 396925 402259 412981 413107 472793 470652 827727 861936 39.45 69.9 1
09:14:26 2023-10-12 437429 435480 96703 94994 144415 148619 157525 155376 130118 126206 133902 133662 145688 146794 475772 510816 1414840 1396766 550141 568394 133436 117780 129106 129657 139799 135175 131567 130980 90540 91448 334835 293468 874700 860187 241492 239511 304031 306802 354476 346831 377959 377337 399907 402900 382508 426942 977749 1018364 631185 521428 327451 318901 373297 373026 396331 403110 409814 414452 474430 469228 831973 861936 39.45 69.9 1
09:14:27 2023-10-12 440608 438718 96565 95158 143805 151828 156617 156416 127596 126833 131564 134132 145250 147513 474348 506454 1418255 1404497 551067 564591 132922 117766 128514 131857 141237 135532 130959 131079 90352 91637 334302 294509 849707 856483 240886 240291 304316 306802 356650 349455 376705 376291 400853 405231 385005 425857 980530 1031660 632700 518793 324631 318958 376328 371614 395737 403394 412358 416906 471756 468927 827727 861899 39.45 69.9 1
09:14:28 2023-10-12 437829 439385 94724 95484 144786 148824 157239 154962 128128 126226 131884 133951 145244 147134 476256 513770 1420269 1395198 543177 567005 133193 117766 128940 131498 141486 135550 131600 130980 90509 91448 337901 293260 856808 855318 242971 238770 304316 308089 355543 347675 376355 378885 400540 404699 386590 423534 980583 1041099 634673 523992 327451 317924 373857 371353 399280 401379 410140 414489 472459 472449 827727 862115 39.45 69.9 1
09:14:29 2023-10-12 441737 435976 96628 95187 143986 148929 157089 156273 130036 126361 133689 134224 144944 147442 475765 511747 1415099 1397185 546631 566218 132885 117948 128548 131658 141801 135772 130926 132166 90312 91920 337224 297029 852399 855924 241456 240077 305102 305616 358804 349143 375255 377675 398716 407543 386590 423390 984173 1035049 623319 520740 323682 319890 373297 372788 396997 403110 414190 414452 469030 471018 821035 861502 39.45 69.9 1
09:14:30 2023-10-12 442088 435985 96603 95162 144777 148825 157673 155986 130216 126704 133902 134284 145244 147134 476439 507201 1401866 1385510 550323 566218 132793 117881 128727 131566 141254 135498 130992 131835 90385 91701 334302 296123 855311 861454 241635 239918 305209 306550 356400 347639 375668 377108 398716 406864 383081 429378 981314 1025741 621826 523621 324703 319441 373594 373026 395737 401414 413896 414416 472302 469366 820969 864456 39.45 69.9 1
09:14:31 2023-10-12 443114 436335 96771 95031 144581 148375 157343 155410 130216 126327 133876 133972 145834 147134 476182 513099 1413870 1394812 549401 568833 132789 117813 128679 131944 141421 135532 130959 131745 90290 91887 331833 294509 846640 859627 241671 240797 302716 306802 358228 347044 376355 377675 402374 407470 381632 423534 979889 1026007 632700 513729 324775 319925 373711 371945 396358 402294 412981 413179 470176 470652 827690 864185 39.45 69.9 1
09:14:32 2023-10-12 438079 435976 96767 95154 144585 148410 157343 155410 130216 126294 133782 133988 145346 147032 475765 508020 1411086 1395198 548657 564555 133352 117684 129154 131498 141486 135089 131058 131013 90352 91637 334302 293699 861031 857162 241260 240086 305640 306514 357509 347389 377959 377531 400433 403993 382974 427098 977713 1030110 632700 519782 327682 317035 374119 373776 396925 403110 409851 416675 472267 470180 832598 863807 39.45 69.9 1
09:14:33 2023-10-12 442657 438668 94761 95349 144649 149312 157389 155922 128305 126751 133984 134065 145654 147203 475692 513842 1428399 1404460 545781 567224 133520 117780 128782 131464 141520 135793 131029 131711 90414 91701 334302 294156 857466 854712 241278 240628 303356 306802 356614 347603 374085 377639 402302 405372 383081 423019 977749 1033176 629101 518133 326649 319370 373261 372525 396997 404635 411703 414416 468922 470983 833141 862728 39.45 69.9 1
09:14:34 2023-10-12 438857 436740 96771 95290 144921 149139 157343 156095 130216 126677 133969 134132 145719 147156 475692 517002 1417110 1397185 542728 568028 133553 118038 129092 130018 139904 135536 131571 131769 90443 91634 331817 294124 858181 857748 242172 238735 305209 306334 356043 348617 376779 378885 399275 405266 384230 423498 983321 1042257 631185 525108 327147 320477 374382 371874 399280 401343 411375 414489 472859 472414 828277 861899 39.45 69.9 1
09:14:35 2023-10-12 441799 436228 94732 95058 144841 148619 157783 155100 128799 126052 134089 133260 146127 146248 477520 514166 1411049 1385899 543498 565784 132981 117881 128693 132040 141520 135686 131029 131621 90599 91637 335367 294787 856296 859627 242387 239511 304745 306766 356650 345481 376355 378885 399871 406224 380759 423498 981314 1033432 628154 522549 324739 318923 373183 372728 399280 402544 411993 413071 471533 472414 825060 863122 39.45 69.9 1
09:14:36 2023-10-12 442582 439225 96737 95125 144745 149026 157343 155892 128203 126974 132125 134301 145480 147134 476256 510167 1405571 1387483 552142 567016 132981 117881 128782 132040 141302 135738 131029 131835 90443 91701 335367 296544 850890 862065 240850 240051 305209 306262 357367 347568 375069 376506 398716 407149 383081 429035 981278 1025741 628154 522879 324703 319854 373558 371839 395109 401943 414190 414380 471900 469331 822719 864419 39.45 69.9 1
09:14:37 2023-10-12 442849 435436 96762 95125 144419 149786 157343 155410 130298 126327 133969 133880 145938 146999 473946 510992 1411086 1391198 547149 568028 132981 117914 128514 131857 141413 135604 131470 131835 90352 91701 337224 294574 848404 862022 241836 240716 302716 306658 358085 346902 376245 380024 402195 407579 384950 423462 978430 1018688 631185 519171 324451 319983 374240 372432 396997 402856 412797 414016 473796 471018 828902 864999 39.45 69.9 1
09:14:38 2023-10-12 441998 436611 94562 95551 144470 149661 157352 156347 130216 126590 133876 134324 145887 147406 475655 507949 1420306 1408465 550250 568028 132885 117914 128906 131715 139835 135498 131025 131621 90509 91701 334835 294718 854844 855841 240886 240628 304281 306802 356650 349742 376355 376470 401102 406509 385455 423498 979649 1030439 634216 518133 326649 319406 374417 373397 395737 403677 412323 416870 469066 469557 832550 861863 39.45 69.9 1
09:14:39 2023-10-12 439362 435812 94704 95162 144464 150278 157274 156129 130216 126677 134062 134098 146265 147065 476439 514130 1425366 1403802 544303 569287 133335 117780 129196 131761 139799 135618 131534 131645 90410 91634 334835 293468 857860 855318 243142 240045 304773 308974 356578 348581 376089 378921 401734 405196 384230 423426 981278 1039555 629669 521796 327414 318887 373261 371910 399844 403677 411397 414452 472793 473446 832550 861502 39.45 69.9 1
09:14:41 2023-10-12 444058 439261 94700 95516 144654 149544 157528 156129 130306 126327 133969 134098 146163 147065 476439 514094 1415099 1391160 544035 566218 132885 117881 128940 131715 141451 135498 131058 131868 90414 91701 334835 294509 862054 857125 242387 239883 304709 306118 358480 346522 375218 378848 400504 407756 381900 423426 983439 1036362 629669 522843 324812 320825 373975 371874 398990 403110 412981 413689 471792 472449 824474 863499 39.45 69.9 1
09:14:42 2023-10-12 442476 435763 96762 95550 144581 149557 157573 156035 128305 126576 131884 134002 146265 147281 476931 512373 1405571 1383855 549860 567052 133110 118038 128803 131772 141417 135720 131058 131868 90476 91890 338708 295346 848226 862065 241599 239511 305854 306730 358228 348408 376197 378812 399591 408840 383116 428526 984173 1026696 629669 524364 324739 319890 373261 373585 395737 402544 414190 414223 473667 469592 823304 864419 39.45 69.9 1
09:14:43 2023-10-12 441629 437984 96771 95158 144720 149140 157748 155878 130396 126327 134062 134132 146265 147065 477114 509450 1415099 1395198 549321 567016 132885 117948 128727 131841 141451 135720 131025 131868 90345 91854 334835 295309 850517 860735 241832 240895 302396 306694 358625 348210 377350 378063 402868 407756 381936 425930 982973 1027458 631185 517767 326649 320860 374203 375168 397034 402891 412981 414016 470836 472652 829527 864419 39.45 69.9 1
09:14:44 2023-10-12 441159 438048 94833 95260 144562 149348 157638 156382 128237 126327 134062 134065 146269 147065 476439 510884 1424345 1408667 550140 566218 132952 117914 128940 131715 141800 135814 131058 131835 90542 91701 334302 294509 853939 855318 241599 240966 304281 306514 357689 349706 375823 376506 402056 406509 387688 423426 978430 1030147 632700 518169 326685 319890 373261 373052 396925 402821 412944 414452 468994 469628 832550 861899 39.45 69.9 1
09:14:45 2023-10-12 437756 437167 94765 95158 144745 149035 157673 156129 130208 126623 133960 134132 146162 147273 476065 516821 1426174 1400797 542544 568833 133436 117780 129196 131910 141974 135584 131815 131711 90509 91701 335367 293676 869102 857748 243142 239440 304995 308538 356043 349174 376816 378957 401138 405266 383960 423534 980345 1041370 626638 524364 327682 318887 374382 373962 400126 402827 410467 414489 473127 473814 830323 862728 39.45 69.9 1
09:14:46 2023-10-12 441707 438052 94769 95129 144922 148619 157893 155341 130456 126260 134311 133662 146162 146283 476439 514130 1411086 1385899 543535 566182 132918 117914 128940 132040 141550 135754 131058 131868 90509 91827 337901 295074 852411 859627 242764 239547 305209 306514 357965 346487 376355 378957 400504 406544 381329 426975 984173 1030147 636212 524364 324775 319890 373711 373061 399280 402544 413566 414308 471900 473779 825060 861899 39.45 69.9 1
09:14:47 2023-10-12 444732 439513 94825 95484 144752 149208 157568 155739 128217 126542 131884 134183 145855 147134 475692 509483 1401866 1392392 552142 566182 132852 117914 128514 131749 139799 135840 131025 132083 90352 91827 337224 296431 853231 861410 240850 240255 305639 306298 358768 347639 375069 376506 399311 407756 383081 427207 983439 1025828 623319 521218 324703 319890 373261 371945 395449 402544 414777 414416 473127 468899 823304 866062 39.45 69.9 1
09:14:48 2023-10-12 440902 436127 94700 95158 144914 149035 157673 155878 130388 126327 134089 133880 146127 146999 476439 510597 1415099 1395198 549005 568028 133131 117914 128940 131749 140069 135772 131715 132166 90377 91827 335367 293602 854844 861381 242002 240077 302928 309192 358480 347288 377156 378243 403579 408947 384296 426869 978430 1018328 631185 518024 327914 320375 374240 373061 396997 402856 411667 414114 472231 471349 833734 865720 39.45 69.9 1
09:14:49 2023-10-12 440608 436339 96800 95323 145386 149281 157308 156382 129767 126327 133876 134596 145480 147134 475728 507949 1420306 1408502 550250 566218 132918 117914 128906 131658 141550 135720 131058 131868 90509 91827 335367 294509 851691 855841 241085 240628 304209 306802 357725 350271 377156 377072 401138 406544 385455 425930 978430 1032701 626305 518902 326685 319890 375542 371614 396331 402563 412944 417495 471756 469557 830152 861899 39.45 69.9 1
09:14:50 2023-10-12 439362 439252 94692 95228 144783 149347 157099 156129 130208 126327 133960 134301 145853 147475 475399 516601 1428399 1405173 543565 568796 133218 117780 128982 131727 141648 135498 131058 131654 90509 91757 331833 293468 856967 852897 242800 240255 303888 308851 356614 348653 375255 378921 402338 405337 386590 423390 981278 1038784 629669 519709 327718 319406 373821 371910 399844 402259 411412 414452 469066 473113 833734 862728 39.45 69.9 1
09:14:51 2023-10-12 444859 436771 96734 95365 144653 149276 157343 156273 130208 126711 133960 134132 146127 147273 475728 514022 1417110 1394206 544307 567845 132918 117948 128906 131715 141683 135720 131025 131868 90509 91827 335367 294927 850670 857125 242387 240081 304673 306802 359851 347568 375823 378885 402708 409008 382204 423426 985570 1033176 629669 522572 326649 320932 373711 371318 399280 403110 414506 413725 468742 473196 822461 865074 39.45 69.9 1
09:14:52 2023-10-12 442154 436624 94801 95465 145123 149452 157713 156208 128305 126610 134062 134098 145719 147273 476439 513826 1407851 1381925 546611 566218 133535 118173 128940 131783 141451 135848 131025 131868 90509 91860 331833 295493 849860 861454 242351 239883 304994 306802 357977 348653 376197 378848 399907 407149 383116 428271 984173 1028947 621826 525108 324775 319890 373821 374217 396961 402544 414190 414452 473299 470983 823304 863807 39.45 69.9 1
09:14:53 2023-10-12 441890 436762 94704 95290 144783 149243 157673 155878 130241 126327 133995 134132 146162 147238 476439 508764 1411086 1394206 551866 565784 133118 118235 128700 130520 139702 135874 130992 132108 90410 91954 338977 295976 851389 860698 242181 240966 303284 306802 359345 347354 377387 376506 402904 408721 382472 423534 982622 1026467 631185 517401 324812 320932 372702 372764 396637 402856 414190 414380 470800 470652 827104 865411 39.45 69.9 1
09:14:54 2023-10-12 441362 439920 96766 95488 144181 152066 157234 156888 127950 126920 133832 134570 145654 147959 475728 506454 1420306 1406498 551067 566182 133022 117914 128940 132040 141640 135827 131058 131868 90542 91701 334302 294578 865668 857125 240886 240628 304995 306802 357725 350571 377424 377373 401174 406579 386034 426905 978466 1032810 634216 519342 326722 319890 376142 371945 396646 401662 412981 418121 472793 468854 830152 863158 39.45 69.9 1
09:14:55 2023-10-12 440076 436163 96796 95154 144649 149347 157673 156139 128271 126893 132253 134301 145990 147409 475955 513950 1428362 1407179 544341 568833 133010 117914 128940 132040 141640 135913 131691 131835 90509 91701 335367 293532 857860 854106 242684 240628 302999 308538 356650 348689 375255 378921 402976 405372 383960 423426 980583 1040889 629669 519782 328182 318958 374119 371981 400409 403231 411703 414489 471792 473814 833734 862728 39.45 69.9 1
09:14:56 2023-10-12 443800 436127 96800 95253 144880 149347 157783 156382 130422 126361 134089 134132 146162 147136 475765 514094 1415099 1395198 544344 566254 133327 117948 128975 132040 141529 135856 131058 131868 90542 91827 334302 294996 852264 857125 242800 240291 303923 306802 359345 347044 376089 378921 401138 408686 381936 423462 984173 1036472 629669 522879 326685 320896 373711 371910 399844 403462 412724 416339 472575 473707 829464 865185 39.45 69.9 1
09:14:57 2023-10-12 442892 436629 94793 95448 144782 149452 157783 156347 130388 126361 134089 134685 145647 147406 477114 507949 1403857 1385750 551494 567488 133010 117948 128940 131857 141529 135835 131029 131902 90542 91827 334302 295420 854383 862065 242011 239563 306070 306802 358804 349179 376233 378812 399942 407791 384230 428562 984173 1027712 631185 525209 324812 320410 373857 374146 396925 402544 412972 414452 473667 470287 823304 865683 39.45 69.9 1
09:14:58 2023-10-12 443211 436549 94704 95257 144922 149035 157783 156129 130456 126327 134089 133913 146162 147033 476776 510274 1415099 1397800 548819 569970 133152 118337 129051 132013 141867 135960 131571 132199 90443 91954 335367 294792 848669 860844 242217 240628 303070 306559 359586 347288 376889 378546 403292 407614 382472 426336 978430 1029165 631185 516599 326685 320635 373975 373026 397034 402856 412981 414344 470872 471715 830189 864419 39.45 69.9 1
09:14:59 2023-10-12 441067 436771 94793 95486 144615 149243 157783 156273 130208 126711 133902 134132 146060 147307 475765 511028 1425357 1407666 550957 566218 133553 117948 129154 131783 141584 135754 131091 131835 90509 91827 334835 294509 852493 854597 241635 240966 304444 306802 357725 349742 376089 377108 402020 406296 385420 423462 979159 1034163 626305 518169 326685 319665 373821 373052 396961 402259 412981 414452 469066 470322 832550 861863 39.45 69.8 1
09:15:00 2023-10-12 440086 438658 96834 95649 144718 149381 157829 156357 128305 126610 131919 134031 146059 147374 476256 516966 1427384 1399177 542728 566218 133620 118072 129230 131715 141816 135754 131757 131194 90784 91827 334835 293260 860458 854633 243521 239883 303674 308538 356614 349442 380868 381100 401738 405301 384266 425966 981351 1042574 625502 524364 328646 318923 374453 373026 400692 403677 411740 416906 470836 475742 830152 860643 39.45 69.8 1
09:15:01 2023-10-12 441858 436465 94866 95162 145157 149035 160670 155445 130524 126294 134287 133662 146162 146317 477114 517111 1411086 1387873 544344 566254 132952 117948 128940 131818 141584 135754 131091 131902 90542 91890 331437 294509 852296 859627 243178 239582 305209 306406 357725 347044 374016 380832 401138 407149 381632 426640 984871 1031761 628154 525108 326722 320669 375264 376765 400866 403179 414079 417784 473332 474040 826822 866418 39.45 69.8 1
09:15:02 2023-10-12 444374 437362 94671 95261 144788 149347 157783 156139 128449 126711 134123 134795 146162 147548 476439 509411 1401866 1394383 552705 567488 132902 118193 128906 131852 141486 136011 131116 132299 90509 91987 338574 296186 848622 861184 240850 240628 305209 306802 359634 348689 374877 376542 400540 408721 383152 426604 982743 1025741 635731 519745 324775 320932 373297 372503 395737 403677 412040 414452 473127 469592 824215 866949 39.45 69.8 1
09:15:03 2023-10-12 440603 435511 94825 95158 144956 149035 158004 155912 130456 126327 134276 134039 146162 147136 475876 513826 1417902 1398143 548503 569639 133252 118173 129230 131978 141875 135840 131781 131868 90575 91827 338439 292845 856686 862065 242387 240628 304281 307057 357689 347496 375104 378848 403579 405372 382543 427280 979889 1028947 623319 520630 328646 319890 373261 374217 397034 401662 410792 414416 473334 471715 833815 865720 39.45 69.9 1
09:15:04 2023-10-12 442012 436615 94696 95225 144922 151828 157678 156273 130241 126395 134030 134590 146315 147273 476439 514130 1425402 1408704 550296 565820 132952 118193 129154 131818 141584 135882 131124 131868 90542 91924 334302 294301 855420 855318 242047 240966 304780 306478 357761 348689 375823 377711 402976 406579 384266 423426 981314 1036179 621565 518572 327451 319925 374119 370798 396745 402891 413017 414525 469066 472047 833734 864147 39.45 69.8 1
09:15:05 2023-10-12 440110 439394 94768 95653 144782 149171 157364 156243 128305 126873 132103 134372 145647 147545 476402 517111 1420269 1400797 542471 566182 133872 117948 129368 131566 141944 136193 131757 131868 90575 91827 334302 294092 861421 855237 242459 239511 305388 306802 356650 349496 376355 381100 400540 405966 385113 425966 981351 1044051 632700 525108 328182 318923 375578 372467 399280 402544 412360 417594 470836 473482 828938 861899 39.45 69.8 1
09:15:06 2023-10-12 441858 436339 94756 95196 145180 148340 160930 155410 130614 126327 134193 133988 145819 146929 477114 514130 1409048 1385899 545892 567488 133227 118309 129278 131818 141717 135848 131124 131902 90542 91924 328371 295136 851079 861454 242477 239918 305639 306802 358840 348689 376233 378957 400223 407791 383152 428562 985570 1033432 623319 525706 326431 320611 374275 374146 399207 403090 414704 414380 473560 472307 825060 864419 39.45 69.8 1
09:15:07 2023-10-12 441926 439298 94728 95583 144777 149163 157783 156382 130332 126361 134030 134317 145617 147134 476776 509124 1409048 1395198 551775 566290 132918 118309 128816 131909 141451 135977 131058 132299 90542 91987 337901 295976 852992 859627 241296 241474 304995 306248 359923 348689 374805 376578 402374 409941 386590 426002 983476 1024290 625978 518206 324775 321644 373261 373061 396997 402891 412620 414416 471533 470652 827104 866334 39.45 69.8 1
09:15:08 2023-10-12 438120 435985 94890 95192 144786 149406 160558 156164 130365 126327 133750 134398 145986 147442 476520 510489 1414988 1399139 550104 570448 133687 117813 129299 131715 141949 135404 131914 131654 90943 91827 335367 293260 865338 860235 242387 240752 305639 308538 356078 348408 375968 378848 402056 405301 383152 428562 979609 1028983 632700 521697 328646 318664 374417 376232 397034 401662 411121 416906 473703 472082 836591 866371 39.45 69.8 1
09:15:09 2023-10-12 439655 436843 94639 95196 145123 151934 157783 156416 130332 126711 134123 134165 145719 147307 475392 514130 1429526 1406498 547371 566254 133423 117948 129188 131948 141649 136066 131633 131868 90575 91860 337901 294098 865727 855318 242217 240966 304316 308538 357749 349215 375291 378546 403295 407149 384266 425699 980583 1038050 632700 519342 327718 319925 374119 373052 397034 402926 412981 416906 468778 472200 834734 863807 39.45 69.8 1
09:15:10 2023-10-12 439046 436446 94696 95482 144777 149452 158114 156278 128305 126711 134089 134165 146162 147548 476439 516894 1417176 1398444 542728 566254 134291 117948 129437 131783 141885 135532 131914 131868 90608 91701 334835 293260 857975 855914 243178 239918 305209 306514 356650 349215 377156 381100 402374 405372 384878 426942 983476 1042617 634673 524364 328646 318958 374453 372800 400866 403110 411740 417531 470872 474553 830152 861666 39.45 69.8 1
09:15:11 2023-10-12 443114 439033 94667 95192 144922 151934 157783 156382 130512 126677 134089 134132 146127 147238 475728 514094 1417110 1393177 544270 566182 133285 118275 129120 132132 141683 135720 131658 131902 90542 91827 334302 294509 855304 857125 242729 240255 305209 306870 358768 347305 376355 378921 401102 408937 382472 427511 987527 1037535 631185 523437 327002 320753 374203 374902 400373 403570 414006 414308 472793 475742 825060 865690 39.45 69.8 1
09:15:12 2023-10-12 443708 436736 94663 95323 145287 149452 158084 156243 130388 126711 134089 134317 146127 147513 477114 509414 1405852 1384964 548621 567888 133285 118275 128906 131966 141845 135977 131724 132208 90509 91954 334302 295346 854854 862065 241823 240051 306070 306802 358768 348653 376233 378812 399907 407756 384230 429509 985570 1025644 621266 525108 326382 320375 373821 374181 396925 402222 414777 414489 474369 470983 823304 866334 39.45 69.8 1
09:15:13 2023-10-12 445370 436731 94704 95294 144888 149347 158084 156104 128527 126893 132345 134435 146025 147374 476256 510926 1416726 1397800 552030 567016 132918 118275 129148 131966 140092 136599 131633 132265 90575 91954 337631 295198 850443 860844 242181 240966 304245 306802 359851 348372 377424 377675 403543 408972 383081 426905 981278 1018328 632700 517329 324775 321811 372964 373585 397034 403772 414777 414416 473912 471680 827690 864419 39.45 69.8 1
09:15:14 2023-10-12 441232 436807 96737 95492 144281 152287 157316 156888 130084 126920 133832 134790 145620 147959 473983 509843 1420306 1408502 551848 566218 133532 117914 129244 132040 141781 135848 132014 131877 90718 91827 334302 294509 853494 857125 241599 240966 305209 306802 358228 350800 375069 377675 402056 407494 386614 427243 981278 1033432 621565 521057 327183 320375 376672 373026 396043 405242 413932 419123 473577 470840 829968 866418 39.45 69.8 1
09:15:15 2023-10-12 440461 439536 94792 95584 145079 149241 158004 156382 130422 126893 134089 134583 145750 147442 475692 514094 1427190 1408465 548968 566218 133319 117914 129244 128697 141717 135943 131633 131868 90542 91827 331833 294092 856631 855318 241975 240966 304281 306802 358228 349179 375786 378243 403543 407114 384266 423426 980546 1035049 629850 518535 327646 319890 376328 373315 397034 402891 412981 414489 469066 474398 834920 861899 39.45 69.8 1
09:15:16 2023-10-12 441665 436776 94700 95422 144653 152040 157673 156610 130298 127042 134054 134570 145617 147994 475765 512504 1416172 1399177 547445 567052 132885 118588 128906 132184 141451 136389 131058 132639 90509 92178 335727 297029 846176 855318 242387 240797 305138 305436 359923 349742 376355 378885 400853 409298 385747 428157 986896 1039093 631185 522253 324523 322405 375364 374637 399280 401662 413820 416870 471901 472864 820896 861863 39.45 69.8 1
09:15:17 2023-10-12 441592 435445 94828 95457 145393 150205 160782 155878 130309 126139 134346 133695 146467 146352 476439 514166 1415099 1389147 544344 566617 133227 118193 129154 131875 141683 135977 131600 132265 90575 91987 335367 294927 851880 859627 243178 240255 304994 306802 358768 347324 377424 381100 401102 407435 381936 426604 985570 1033516 628154 524364 326685 320410 372964 376232 400692 403677 414190 414416 472302 474886 826673 864419 39.45 69.8 1
09:15:18 2023-10-12 444263 436429 94865 95687 145356 149835 158084 156243 128305 126819 134546 134435 145990 147566 476967 510492 1405852 1391198 553527 568650 133335 118472 129334 132150 141683 135977 131633 132597 90443 91987 335367 296186 849936 862065 241394 240681 306070 305902 359598 349179 376197 377675 399907 409008 384266 428526 985570 1026696 634216 522572 326649 320932 374119 373061 396925 403677 414209 414489 472231 470983 825060 867023 39.45 69.8 1
09:15:19 2023-10-12 439984 436771 94728 95352 144837 152005 158114 156416 130241 126745 134089 134570 146315 147753 476776 507913 1416135 1402500 550759 566254 133842 118275 129368 132040 141923 135835 131848 132083 90542 91987 334302 295001 859757 859627 242387 240966 305209 306442 356364 349461 376197 378812 402302 405337 385998 428562 979816 1035010 632700 521291 328414 319122 376421 377299 399160 404815 412505 418640 473560 471502 838491 867377 39.45 69.8 1
09:15:20 2023-10-12 441577 438464 94675 95323 144649 152005 157673 157221 128271 126677 134276 134132 146162 147513 475399 512373 1424345 1409742 552558 567016 133754 118309 129368 132001 142100 135977 131848 132265 90575 91987 334835 294718 865382 855841 241599 240966 304958 306802 358768 351330 377424 377675 402338 407151 387195 426568 980583 1034896 621565 519305 327414 320375 376371 371910 396961 402856 414190 418813 472459 470983 833734 863122 39.45 69.8 1
09:15:21 2023-10-12 441223 436803 94732 95522 144649 152111 157563 156634 130332 126954 134089 134604 146026 147856 475728 512108 1417110 1399177 547408 567052 133767 118309 129368 131966 141717 136232 131848 131902 90542 91987 334835 295346 855413 854597 242100 240628 305782 306802 358517 350512 377240 378560 399765 407614 386434 426459 986859 1041517 623319 525816 326649 319890 376672 373026 399280 403198 414851 418417 473127 472449 824617 866418 39.45 69.8 1
09:15:22 2023-10-12 446779 445170 94769 95323 144922 149452 158004 156000 130456 126745 134311 134165 146467 147513 476439 516382 1416172 1395198 544307 567488 133319 118275 129368 132132 141816 135977 131881 132208 90575 91987 334835 294927 851709 857125 242935 240628 304387 308597 360430 347603 376355 378957 402338 410229 385459 423498 986269 1035780 623319 522879 327682 321906 372145 372728 400409 404710 414190 414380 473127 474553 824474 866306 39.45 69.8 1
09:15:23 2023-10-12 443579 439289 94792 95548 145109 149661 158225 156749 128573 126994 132394 134402 146465 147719 477114 510992 1405852 1390405 550250 567016 133319 118506 129244 128859 142107 136011 131848 132299 90575 91987 334835 295590 849860 862065 242423 240255 305567 306802 359345 349742 377365 378921 400821 408364 384842 429850 986269 1030439 631185 525480 326685 320896 374417 375377 397034 403677 415366 417495 475108 471715 824553 866949 39.45 69.8 1
09:15:24 2023-10-12 437988 436549 94736 95327 144909 149243 160782 156382 130422 126361 134346 134351 146162 147273 477114 509450 1417110 1399177 550213 567052 134065 117914 129798 131749 142182 135532 132311 131835 90575 91764 327849 293260 863241 860844 242387 240966 305209 308538 357425 348689 376233 378812 402302 405301 384266 429580 978430 1030000 632700 521773 329125 319157 374310 374899 396889 404815 411520 417644 475518 472235 834369 866949 39.45 69.8 1
09:15:25 2023-10-12 440603 436771 96800 95882 144649 152287 157343 157216 130208 127164 132033 134942 146213 148236 476065 507201 1420306 1407666 552826 567488 133352 118472 129403 131909 141717 135977 131881 132299 90575 91987 337231 294927 850926 857162 241635 240966 305209 306478 358804 351366 376197 378510 402374 407756 387777 428223 981314 1032335 624812 520886 327718 320410 376708 373061 396637 402856 414190 419414 471166 470983 830152 865411 39.45 69.8 1
09:15:26 2023-10-12 439719 437979 94671 95393 144786 149311 158114 156778 130332 126954 134123 134654 145785 147545 476439 517842 1420269 1398407 543884 566254 133352 118275 129403 131966 141949 135814 131914 132083 90608 91954 331833 293468 872125 854633 243648 240548 304958 310031 357439 350108 378227 382142 403400 406937 385276 427098 983989 1044051 629669 523992 328646 320125 375399 373585 401542 402821 412944 418121 474466 474195 832550 861899 39.45 69.8 1
09:15:27 2023-10-12 444374 437769 94631 95522 144649 152216 157783 156997 130365 127042 134123 135010 146162 148236 476439 511747 1416209 1398370 548615 567924 133612 118472 129368 132040 142105 136109 131881 132299 90575 91987 337224 295420 857644 855841 242100 240628 306969 306802 358264 350836 377424 378885 399907 407149 386614 426604 985570 1039592 621266 525853 327414 319890 376708 373026 399280 402258 414190 418494 472909 473196 827888 865185 39.45 69.8 1
09:15:28 2023-10-12 445103 438048 94728 95486 145012 149452 157969 156605 128305 126920 134158 134536 146162 147614 476483 513950 1419126 1397185 545504 570448 133027 118472 129154 132132 141627 136096 131848 132299 90575 91987 335280 294578 847577 857162 243178 240797 305639 306442 361010 348653 376355 378957 402056 410229 383116 423498 986969 1034685 631185 522879 327219 323374 372964 371910 400126 401662 413237 414416 472859 474517 820969 863158 39.45 69.8 1
09:15:29 2023-10-12 455077 437853 94732 95356 144918 152040 158338 156634 130422 126745 133971 134351 146365 147478 475026 508764 1409012 1397185 553490 567452 133344 118309 128940 132223 141734 136414 131633 132514 90575 91987 337901 296260 853463 859627 241635 241474 305589 306802 359923 349179 375069 377675 401174 408688 386590 429527 986122 1026975 632276 519196 326540 321763 376365 376232 396745 405957 416547 414489 472267 470287 827067 866838 39.45 69.8 1
09:15:30 2023-10-12 438052 437979 94760 95257 145393 149347 158446 156382 130490 126327 134380 134132 146365 147273 476776 510597 1415099 1398181 549009 566653 133758 118309 129403 132040 142006 135934 132063 131902 90575 91890 336048 292909 863218 862065 242387 240797 304316 307522 357689 348670 376197 378885 404503 406544 383116 428562 979852 1028947 631185 521328 328646 319925 373297 374217 399280 402575 412031 414452 473370 474062 833188 866334 39.45 69.8 1
09:15:31 2023-10-12 439618 436807 94736 95426 145123 152040 160747 156416 130456 126745 134123 134351 145922 147650 476776 514166 1427462 1407666 548615 567088 133352 118309 129403 132035 141949 135977 131881 132299 90542 91987 334968 294780 859200 857711 242136 241644 304601 308139 358625 349563 376172 378632 403400 407756 385113 423498 982743 1034493 634216 519672 328145 321607 374453 371614 399807 404055 414190 417531 472525 472449 833188 861936 39.45 69.8 1
09:15:32 2023-10-12 439984 436607 94732 95526 145015 149871 158004 156818 130456 126833 134158 134525 146468 148550 477114 517842 1420306 1401797 544344 567960 133662 118309 129832 131909 141949 136189 132096 131902 90608 91987 338439 294509 864737 859019 243142 239547 306070 308538 357438 350271 377240 381639 401138 406544 386306 427243 984173 1043822 631185 525853 327318 319406 376107 373585 400227 403462 412724 418531 474466 474409 829968 867035 39.45 69.8 1
09:15:33 2023-10-12 445639 436353 94703 95651 145056 149871 157783 156888 130332 126954 132438 134808 146574 148654 476843 514058 1417902 1398407 546961 567924 133227 118506 129278 132069 141683 136423 131757 132639 90575 92114 337224 297029 850317 855878 242423 240966 306070 306802 360466 351330 377156 378921 400540 409941 386614 425966 986969 1039157 632700 524092 324775 321644 376107 372467 399280 402259 417460 418158 472793 473482 824474 863158 39.45 69.8 1
09:15:34 2023-10-12 441854 436771 94862 95390 144990 152040 158114 156778 130422 126745 134158 134570 148754 147753 476776 507201 1405852 1393215 553292 568032 133319 118506 129368 132069 141752 136011 131848 132514 90542 91987 337224 296186 848875 862065 241635 240797 306070 306802 359923 349742 376233 378221 400888 409369 385169 428416 985460 1029468 634216 522659 326504 321727 374275 374146 396007 401662 413856 416870 474357 471644 825647 869252 39.45 69.8 1
09:15:35 2023-10-12 441601 438052 94864 95522 145629 152040 160852 156451 130524 126745 134380 134351 146467 147650 477114 512144 1416172 1396421 550571 567888 133319 118622 129403 132223 141717 136453 131889 132639 90575 91987 334302 295136 856170 862065 242971 241474 303995 308538 360720 348689 375632 378921 404788 408688 383152 427920 984173 1029747 630783 518938 327718 321906 373261 374181 399280 404691 414777 414223 472267 472449 831959 866334 39.45 69.8 1
09:15:36 2023-10-12 441785 436874 96767 95593 145267 152464 157563 157251 130216 127198 134062 135044 145719 148305 476776 507985 1420306 1408741 553490 567960 133654 118506 129403 132223 142109 136079 132145 132597 90847 92111 335367 295415 855074 857748 241993 240895 304493 308937 358660 351434 376197 378812 402374 407791 387524 428453 983439 1035739 634216 519782 327427 320753 377575 373585 396997 405583 414483 419451 471900 471715 831959 865683 39.45 69.8 1
09:15:37 2023-10-12 440704 436771 94760 95386 145250 152075 160523 156778 130456 126745 134346 134570 146467 147753 476439 514166 1429526 1409742 549005 567488 133570 118467 129403 131978 141949 136011 131914 132332 90608 91987 334835 294509 857914 855318 242459 241644 305209 307298 358804 349742 376355 378848 404788 407791 386041 423498 981351 1038857 625558 519342 327890 320646 377165 374601 400409 403984 414079 417717 471647 473671 834882 865185 39.45 69.8 1
09:15:38 2023-10-12 439266 437728 94719 95419 145250 150080 158119 156997 130637 126920 133785 134604 146193 147817 477114 517111 1420306 1400507 544344 567488 134014 118309 129437 131852 142062 136011 132311 131902 91016 91987 336048 293676 864835 856519 243864 240291 305209 309410 357725 349742 375668 382178 403579 407149 385455 427920 984720 1044478 636212 525108 328646 319890 375578 375699 399249 401697 412688 417790 472267 476332 832550 861899 39.45 69.8 1
09:15:39 2023-10-12 441008 436127 94764 95361 145462 151899 160817 156174 130704 126327 134415 134132 147277 146829 477114 514166 1417110 1389147 545117 567960 133754 118506 129403 131978 141850 136328 131881 132332 90575 91987 337901 295346 866072 859627 243521 240797 306070 308829 359913 348367 378422 381872 402231 408543 382974 428111 986933 1035996 639289 525108 327682 320932 372999 375078 401506 404530 414483 414452 473703 475292 827999 865106 39.45 69.8 1
09:15:40 2023-10-12 441660 436803 94671 95676 145292 150626 160782 156778 130365 126745 134287 134477 146162 147753 477114 507557 1405852 1394206 553527 567996 133227 118506 129368 132035 141717 136328 131881 132514 90575 92178 337224 296186 861637 862635 241635 240966 306501 306802 360502 349742 376268 378510 401174 410229 385420 428599 986269 1024161 624812 522066 326685 321680 374453 373919 396673 402259 414147 416906 472267 471680 827925 869853 39.45 69.8 1
09:15:41 2023-10-12 439984 438672 94607 95522 144952 152075 157899 156778 130365 126954 134123 134835 146162 147994 476439 507593 1416172 1403498 551885 567924 133821 118309 129736 132346 138533 136218 132145 132265 90917 91954 335367 295346 878318 860698 242244 240895 305854 308538 356650 350571 377063 378632 402976 405337 385998 429850 981351 1034822 630783 522103 328414 318958 376743 375042 397034 402891 413017 419451 475108 474062 835662 866986 39.45 69.8 1
09:15:42 2023-10-12 441232 436589 94760 95423 144777 149520 158004 156888 130456 126954 134380 134683 146056 147751 475765 510992 1425402 1412790 553024 567924 133570 118622 129437 132069 141949 136328 131914 132332 91016 91987 337901 295167 853824 857125 242100 241644 304422 308538 359381 351862 374016 378848 403579 408399 387503 426002 982743 1037722 630597 521800 328159 320789 375963 374902 396925 405547 414667 417976 472684 472378 834326 864419 39.45 69.8 1
09:15:43 2023-10-12 439362 439028 94796 95522 145355 152075 160817 156669 130490 126940 134437 134637 146467 147788 476439 517111 1429489 1400433 544307 567088 133876 118631 129403 132040 142049 136126 131914 132332 91016 91987 338977 293744 859536 855318 243693 240966 304995 307799 358804 350306 376355 381639 404824 407756 386349 425966 984173 1042617 631185 522509 328646 320410 375542 373919 399249 402926 413603 417826 470907 475292 832046 861253 39.45 69.8 1
09:15:44 2023-10-12 444165 436803 94732 95390 144956 149835 160705 156778 130490 126954 134380 134604 146467 147753 476439 514202 1418219 1395198 545892 571220 133775 118622 129437 132223 142105 136435 131914 132514 90608 91987 337231 295210 858303 860187 243440 241251 305926 308066 360286 348474 377424 381872 402797 409763 383009 426459 986969 1038086 632700 524836 327890 322478 373226 373585 398654 402856 412972 414344 471935 475292 827727 865720 39.45 69.8 1
09:15:45 2023-10-12 454825 436838 94695 95555 145427 152216 160817 157032 130433 126954 134380 134604 146568 147823 477114 509450 1406978 1387175 552779 567960 133658 118622 129403 132223 141907 136096 131881 132332 90641 91987 334302 296260 851079 862065 242423 240966 306969 306802 360745 350306 377401 378885 401138 409618 385149 430908 986269 1029747 631185 525108 326722 321644 375243 374217 396997 401662 413273 417867 477160 474398 825647 866912 39.45 69.8 1
09:15:46 2023-10-12 438275 436180 94833 95327 145227 149557 158852 156783 130637 126711 134533 134536 146876 147451 475326 510956 1416135 1398407 550421 571183 134045 118467 129736 132265 142078 136286 132427 132282 91009 91954 337102 293602 860690 862065 242935 240966 305804 310286 358480 348617 376197 378921 404716 407211 384087 428562 983403 1027094 631185 522436 329577 320860 374382 375306 399280 402856 412286 414489 474405 472414 834442 866949 39.45 69.8 1
09:15:47 2023-10-12 441858 439957 94695 95484 144914 152322 158114 157216 130422 127164 134276 135010 146162 148236 477114 507913 1420269 1408502 553490 567960 133754 118555 129368 129243 142147 136389 132105 132481 90608 91987 334302 295136 862079 859627 242387 240966 306070 308538 357689 351578 377329 378812 403223 406866 387488 429557 986122 1034822 630970 521145 328330 319712 379581 375091 396817 403420 415072 419414 473667 475069 835922 866912 39.45 69.8 1
09:15:48 2023-10-12 441550 436335 94736 95492 145643 149659 160895 156888 130275 126920 134346 134641 146259 147751 476439 514058 1429489 1413796 551992 567888 133851 118588 129403 132184 142062 136423 132577 132514 90983 91987 335367 294927 854053 855841 242554 241644 305138 308538 359345 351330 376889 378812 403579 408650 386578 425930 983403 1036512 626305 519672 328182 320896 375542 372432 399280 404997 414483 418158 472459 472414 833188 864419 39.45 69.8 1
09:15:49 2023-10-12 440971 437764 94784 95551 145359 152394 158225 157361 130422 127130 134311 135010 146467 148236 477114 512504 1420269 1402463 548233 567960 133662 118506 129798 132035 140190 135977 132187 132299 91046 92114 334835 296112 856363 857711 242999 240654 306933 308502 358085 351681 378227 378740 400924 407720 387159 427243 987527 1042257 623319 525853 328414 320410 377539 376232 400373 403677 415366 419414 471533 474517 828865 864383 39.45 69.8 1
09:15:50 2023-10-12 446159 436807 94764 95687 145393 150219 160895 156997 130546 126920 134346 134790 146568 147994 476776 514130 1419262 1399177 546280 569456 133352 118472 129403 132218 142048 136457 132154 132514 90983 92178 334835 295346 851872 858982 243178 240716 306070 306482 361010 349425 377424 381639 402940 411130 383924 425966 987535 1036179 623319 524836 328414 322849 373821 376232 401469 405563 416164 414344 473759 475113 825647 867653 39.45 69.8 1
09:15:51 2023-10-12 444689 436771 94800 95781 145419 152287 161007 156888 130456 126920 134346 134570 146568 147753 477114 509092 1420936 1401797 552743 571257 133654 118849 129299 132483 142241 136734 132211 132631 90976 92241 342121 295346 854650 862022 242855 242325 305138 308538 361010 349425 378422 378704 404788 410229 384266 428526 984871 1030512 624812 518169 327682 322097 374083 374146 399923 404974 415366 414489 473299 475405 831959 866949 39.45 69.8 1
09:15:52 2023-10-12 438084 437781 94795 95352 145857 152040 158784 156778 130670 126920 134346 134570 146467 147719 477114 510202 1416135 1400433 550571 567888 134213 118588 130013 132035 142216 136011 132527 132265 91142 91987 336048 293053 862374 862065 243142 240966 306703 308023 358228 349215 379842 378632 404465 408426 384663 429703 983256 1030001 632700 522696 330512 320197 375507 375834 399844 402891 412944 420169 476148 473779 836884 867023 39.45 69.8 1
09:15:53 2023-10-12 442502 443206 94695 95588 144914 152712 157783 157361 130396 127585 134089 135077 146365 148510 476776 507949 1420306 1409705 553490 567924 133763 118588 129437 132253 142147 136423 132311 132639 90608 92178 334302 295136 872856 859627 242351 241474 306070 308974 359887 351632 377063 378885 403543 407791 387849 429813 985298 1035012 632700 521255 328182 320932 378410 374181 397034 404055 415366 420378 472302 472449 832550 866986 39.45 69.8 1
09:15:54 2023-10-12 439453 437417 94772 95522 145393 152322 160895 156888 128767 127042 134346 134790 146365 148098 475330 517842 1420034 1400470 545504 567888 133897 118588 130259 132223 142432 136734 132976 132597 91260 92208 337631 294156 858421 857748 243864 240823 305531 310067 358372 350764 375596 382178 403579 407149 386290 428077 985570 1044090 626638 525108 330044 320504 376107 374181 399809 402821 412981 418453 475028 476668 833734 863158 39.45 69.8 1
09:15:55 2023-10-12 441408 437769 94866 95929 145258 150080 158225 157012 130512 127164 134346 135246 146365 148271 477114 513624 1420306 1400470 549787 567960 133788 118738 129798 132253 142147 136665 132096 132514 90983 92178 334835 296186 859015 857029 243142 240966 306969 306802 358840 351862 375632 381100 400785 408364 387777 427280 984745 1043312 623319 526863 327659 320646 377518 376232 400415 403606 416547 419305 474430 475632 827999 866418 39.45 69.8 1
09:15:56 2023-10-12 445416 436482 94792 95621 146176 150396 158562 157037 130603 127042 134568 134794 146672 147759 477114 517111 1418219 1399177 546668 567924 133994 118704 129437 132161 142147 136423 132187 132514 90983 92114 334835 295346 860032 859019 243521 240966 306271 308538 361010 349179 377156 381639 402940 409944 384230 426604 987535 1039555 632700 524364 328182 322884 373821 373585 401542 402856 415366 414452 470872 475292 824033 864456 39.45 69.8 1
09:15:57 2023-10-12 441890 435883 94768 95447 145720 149871 161042 156818 130670 126920 134287 134604 146876 148447 477114 508020 1416172 1399177 552142 567888 133352 118704 129368 132287 141949 136647 131881 132731 90983 92178 334835 295346 851930 862065 242612 241984 305640 309301 360758 349455 379266 378740 405251 410699 384699 428380 986122 1031572 622759 518865 327718 322586 373821 376765 400227 405921 415366 414489 472302 473482 830005 866334 39.45 69.8 1
09:15:58 2023-10-12 438048 439512 94792 95488 146269 149976 161077 156888 130637 126920 134439 134604 146672 148447 477114 510202 1417176 1400433 550571 567960 133754 118309 129832 132092 142216 136389 132311 132299 91142 91987 336048 293494 860690 862065 242800 240966 305209 310250 358228 349179 377063 378921 404824 407149 386590 429509 982706 1027094 632700 522879 330044 320896 374453 375869 399844 402856 412944 417495 474739 473196 838454 870129 39.45 69.8 1
09:15:59 2023-10-12 440980 436598 94796 95555 145390 149835 161007 156888 130670 127130 134380 134882 146259 147751 475922 514022 1429526 1413796 551665 567924 133788 118747 129861 129056 138438 136699 132427 132664 90979 92208 331833 295346 853138 857748 242585 241984 305567 309192 359887 351862 377775 378885 404716 409008 387195 425966 985460 1038820 635731 522171 328646 321870 375578 372432 399280 404691 414851 418158 473127 472449 833815 865683 39.45 69.8 1
09:16:00 2023-10-12 440026 436767 94735 95522 145629 152322 161042 157107 130490 127368 134380 135044 146568 147994 477114 517842 1429526 1403498 545781 567924 133905 118704 130013 132407 142445 136534 132311 132514 91142 91987 336048 294938 859872 855318 243864 240966 303959 307737 359058 350800 375069 382178 404824 407756 385455 428767 987527 1046818 623319 522179 329308 320753 375963 374074 402395 405957 413419 417976 470800 476260 834405 861899 39.45 69.8 1
09:16:01 2023-10-12 440424 437933 94889 95517 145359 152322 158114 157107 128841 127062 134311 134917 146568 148132 477114 513262 1420269 1400470 544344 567960 133788 118506 130013 132223 142216 136332 132344 132299 90983 91987 334835 294514 858087 856992 243178 240255 306717 309410 358264 351330 375932 382448 402302 407149 387503 427884 985570 1047894 623319 522635 328646 319925 377274 374146 401397 403677 414190 419414 472231 476332 831959 866062 39.45 69.8 1
09:16:02 2023-10-12 442485 439293 94920 95418 145892 152040 161372 156669 130738 126327 134638 134132 149007 147238 477114 517111 1416172 1391160 546668 567960 133754 118704 129403 132069 142048 136423 132187 132731 91016 93745 338439 295346 857122 862635 243684 240752 306789 309410 359743 348510 378496 382953 403080 409440 383782 428526 987572 1038050 631185 525669 328268 321609 375264 375341 399809 402856 415329 414489 475108 474934 827690 866334 39.45 69.8 1
09:16:03 2023-10-12 441890 438849 94828 95555 145583 152322 161042 157107 130490 126954 134346 134604 146568 147994 477114 507949 1407851 1393215 553564 567924 133570 118622 129403 132287 142048 136457 131914 132639 90608 93778 334835 296186 868487 863287 242477 240966 305818 306802 361010 350553 377933 378848 402020 410229 385455 430495 986969 1030439 634216 524364 327451 322133 375578 374217 396997 402633 417399 418494 477160 472164 827999 869377 39.45 69.8 1
09:16:04 2023-10-12 439092 438108 94792 95517 145765 152110 161042 157141 130670 127130 134509 135142 146568 147994 477790 509486 1419262 1403802 554906 572068 133990 118864 129694 132518 142345 136768 132245 132664 91042 92335 334835 296186 859312 861794 242971 241474 306070 309410 358732 351330 378272 378885 403579 407614 387777 430837 983476 1033176 635731 522473 328414 319890 377877 375341 399280 402891 414190 420081 475108 472449 837187 867023 39.45 69.8 1
09:16:05 2023-10-12 441398 436838 94735 95568 145728 152287 161042 157251 130490 127076 134415 135010 146328 147994 476843 512144 1429526 1413796 553379 567996 133754 118704 129437 132103 142182 136681 132344 132731 91175 92241 337901 295136 855304 857125 242423 241841 305854 308974 360430 351862 375632 378885 404503 409298 387560 429415 987527 1035959 627798 521650 328537 321692 376528 375168 396889 404655 414910 419414 473127 472449 836108 866334 39.45 69.8 1
09:16:06 2023-10-12 439984 437907 94736 95526 145750 149869 160852 157141 130490 127272 134380 135010 149007 147994 477114 518574 1432394 1404497 547057 567960 133788 118622 129832 132194 142117 136457 132527 132764 91142 93778 334302 294154 858473 854633 243521 241474 305209 307773 359634 350836 377156 381639 405431 409008 386578 426002 986269 1044051 630783 521328 329344 320932 376120 373621 399809 404974 414190 418785 470506 477819 836291 865683 39.45 69.8 1
09:16:07 2023-10-12 444499 439193 94731 95622 145389 152640 160930 157661 130637 127198 134380 135044 146568 148305 477114 516933 1420306 1402500 549787 568068 133884 119045 129437 132407 142247 136891 132278 132893 91101 92463 333998 297940 848787 857748 243413 241608 306933 308670 360830 351753 378496 381494 401702 411491 387655 427280 991814 1045530 632700 524735 326685 321906 377554 373741 400409 402856 414547 419451 471533 475256 822831 864456 39.45 69.8 1
09:16:08 2023-10-12 441955 439920 94848 95526 145625 150201 161077 156888 130670 126779 135005 134604 149110 147753 477114 518208 1419262 1397185 546668 568032 133880 118738 129832 132407 142044 136754 132344 132893 91016 93681 337901 295420 853253 860844 243864 240966 306501 308974 360466 349179 375668 382178 403579 409618 384230 428223 986785 1039592 631185 525480 328646 321870 376365 377724 402395 405921 415366 414380 473560 476560 829968 866150 39.45 69.8 1
09:16:09 2023-10-12 454825 436602 94864 95559 145900 152322 158960 157141 130704 126954 134673 135144 149007 147788 478129 514920 1423095 1403802 551356 567852 133817 119000 129875 128957 138603 136871 132643 132731 91142 93745 338977 294578 851327 864511 243142 240966 305209 308023 360745 349491 377257 381100 406038 410229 384842 430225 985570 1034896 632700 519745 329344 322395 374453 375341 400409 405363 414190 416906 475073 474886 834442 869525 39.45 69.8 1
09:16:10 2023-10-12 439069 437769 94791 93998 145534 152357 161077 157361 130614 127164 134415 135077 146670 148271 477790 509450 1420306 1404497 552668 567996 134259 118704 130299 132069 142449 136665 132652 132548 91016 92241 334835 294927 867283 862022 243142 241644 306070 309192 358264 351042 380652 380810 403896 407008 387051 431032 982596 1036326 624812 522696 329541 319890 377841 376205 399995 403772 413932 420530 476483 474517 838109 868908 39.45 69.8 1
09:16:11 2023-10-12 442706 439772 94702 95593 145222 150396 158630 157326 130490 127042 134509 134917 147080 148654 475399 510597 1429526 1413796 553416 568068 134087 118903 129832 132321 142143 136647 132344 132764 91079 93745 334302 295346 866877 857125 242423 241814 306703 309192 360466 351898 376233 378921 404503 411227 387885 428223 985570 1034676 627798 520518 328646 321906 378410 373883 397034 404691 412910 420378 470872 472449 833188 867615 39.45 69.8 1
09:16:12 2023-10-12 448372 439193 94759 95650 145369 152499 160964 157361 130490 127408 134380 135111 146568 148305 477114 512540 1420306 1403498 547371 571318 134234 118738 129832 132223 139160 136669 132610 132822 91164 92208 337231 295346 858953 857748 243166 240859 306933 308175 358804 351862 376197 381639 401174 408257 387159 428526 984745 1044126 630783 527349 328646 320635 377841 374217 400126 402001 414777 420415 472267 475256 830152 865690 39.45 69.8 1
09:16:13 2023-10-12 446074 436589 94728 95584 145188 150290 160852 157361 130704 127164 134817 135094 146328 147992 477114 514166 1420306 1400470 547772 568068 133570 118903 129437 132390 141949 136905 131914 132797 90858 93941 336135 297452 846780 857125 243178 240966 306501 308053 361010 351898 375668 381100 402338 411202 387524 427243 987572 1043312 632700 523735 326395 322633 376987 373776 400975 403949 414475 419268 474058 475077 825610 865683 39.45 69.8 1
09:16:14 2023-10-12 442121 436843 94792 95584 145664 152357 161077 157141 130580 127164 134509 134841 146839 148061 478321 510816 1409854 1394094 555064 567852 133998 118966 129875 132505 142147 136715 132220 132797 91112 92463 338977 297029 852149 863287 242423 240716 306608 308320 361010 350836 378235 378921 402338 410300 386306 430837 986139 1030476 634216 524092 327682 322657 376142 374217 397034 402891 414317 418194 474369 472449 824653 869525 39.45 69.8 1
09:16:15 2023-10-12 442615 436812 94856 95489 145926 152322 161112 157032 130287 126954 134544 134823 149041 147788 477114 512504 1420306 1399475 553306 567960 133654 118772 129437 132407 142040 136991 132096 132893 91079 93778 337901 295148 851692 862065 243521 245392 305639 309775 362131 350266 376956 378812 405572 411348 385276 430688 986933 1033541 622668 518975 328182 323411 374489 375198 400409 405328 414511 416906 473703 474445 832550 868908 39.45 69.8 1
09:16:16 2023-10-12 438198 436624 94868 95551 145896 152251 161224 157141 130738 127130 134638 135044 149007 148029 474813 511028 1420306 1402500 551494 568032 134259 118704 130173 132287 142449 136457 132560 132332 91208 91987 333668 293468 864713 862635 243178 241474 306537 308094 358804 349778 377969 381100 405395 407756 385149 430532 984173 1033432 606809 523992 330278 320896 375578 376506 400597 404090 413896 418822 476555 476233 839686 871371 39.45 69.8 1
09:16:17 2023-10-12 441232 439961 94897 95588 145799 152392 161147 157361 130704 127164 134544 135044 149076 148236 477114 514202 1433591 1413796 550103 568032 134023 118864 129987 128967 138628 136768 132460 132697 91075 92208 331833 295346 858752 857748 243142 242154 305639 307057 360466 351078 377812 378921 405680 409654 386614 427243 986196 1039628 632700 520886 328646 321906 377968 373061 400409 405328 412040 418822 473127 474266 835662 865720 39.45 69.8 1
09:16:18 2023-10-12 439362 440544 94860 95588 146095 150036 161112 157361 130524 127198 134509 135107 146362 147957 474813 518574 1425366 1403498 545892 567996 134229 118738 130264 132321 142320 136457 133035 132731 91208 92178 336048 293676 858021 856519 244731 240966 306070 308023 358840 351366 376268 380808 405431 407827 386650 428307 986748 1048424 629669 525480 330278 320825 376600 375163 402965 404891 414373 419268 473667 477411 831973 864456 39.45 69.8 1
09:16:19 2023-10-12 443905 436812 94735 95580 145629 152392 161077 157516 128841 127347 132800 134841 146977 148166 477754 516966 1423169 1403170 546908 567996 133905 118772 130048 132407 138889 137001 132643 132893 91142 93810 335367 295420 854948 860844 243864 240966 305818 309192 361010 349778 375104 381908 403615 412069 384842 426942 990482 1038384 631185 524364 328646 323866 374382 373883 399845 403490 413892 416906 471568 476668 825499 866371 39.45 69.8 1
09:16:20 2023-10-12 442966 436847 94768 95555 145930 152357 160999 157361 130738 127198 134415 135044 146362 148271 474813 513298 1411086 1389184 551531 568068 133914 118937 130048 132223 142049 136766 132344 132902 91175 93811 337224 296049 858976 865051 243648 241331 306933 309192 360866 351222 378465 382106 402761 410086 386470 431179 987608 1033552 631185 528200 328646 322586 376407 377108 400126 405314 419729 418785 476555 473850 824070 869525 39.45 69.8 1
09:16:21 2023-10-12 441638 436807 94828 95523 145698 152392 161112 157141 130738 127402 134638 135044 149041 148271 474813 508020 1420306 1400507 555027 570879 133696 119053 129832 132390 141984 136905 132344 133198 91112 93876 338439 297389 848373 862065 242423 245356 306285 308538 360830 351366 377099 378921 403615 411491 386614 429521 986139 1029747 632276 520922 327718 323411 376142 375341 397034 405957 418328 418531 477160 472307 830005 869377 39.45 69.8 1
09:16:22 2023-10-12 442485 441371 94764 95817 146100 150818 160817 158021 130422 127918 134346 135707 146672 149487 477114 507985 1426370 1415472 556097 572068 134555 118966 130091 128990 138597 136768 132460 133064 91326 92463 335367 295346 860433 860844 242971 241841 306667 307918 360684 351898 377933 378921 404644 410762 387921 430837 986969 1035336 626305 522436 328646 322359 379015 375270 399280 404090 413237 421643 473631 473482 834920 868871 39.45 69.8 1
09:16:23 2023-10-12 440603 439153 94824 95754 145765 152570 161077 157361 130704 127313 134732 135044 149214 148271 477114 517842 1433376 1413796 549787 568032 134006 118903 130139 129510 142449 136871 132652 132764 91142 93778 337901 294927 872899 855841 243178 241984 306070 309848 360430 351330 377424 381100 405750 409333 387488 429415 986859 1042464 621565 520335 328208 322180 378468 375699 401542 405328 415366 419082 473127 479124 836847 865646 39.45 69.8 1
09:16:24 2023-10-12 445597 438760 94929 94047 145626 150923 158854 157997 130931 127449 134839 135350 146942 148927 477680 515979 1423334 1404497 549435 568032 134335 118908 130013 132591 142407 136754 132527 132893 91075 93778 334302 297103 852326 857125 243693 241644 306969 308706 361010 351898 376197 381639 402020 410265 387655 428526 989007 1045331 632700 525853 326323 322359 378410 374181 400975 402540 414547 420676 471900 475256 825238 865683 39.45 69.8 1
09:16:25 2023-10-12 444152 436807 95018 95551 145900 152570 161372 157361 130738 127042 134861 135010 149248 148236 477790 517842 1420306 1398407 549005 568068 133779 118903 129832 132499 142117 136879 132344 133214 91260 92463 331306 296153 856913 859480 243792 241644 306933 309848 362724 350620 378496 382178 404788 412359 385455 427593 991035 1041800 623319 524364 328646 323866 375100 375965 399809 404090 414511 417826 471900 476704 825425 866949 39.45 69.8 1
09:16:26 2023-10-12 456158 436843 94856 95621 145892 152605 161259 157361 130738 127164 134603 135077 149041 148271 476151 514022 1411086 1389147 551922 571282 133821 118903 130048 132356 142216 136776 132527 132797 91175 93843 338439 296186 855074 863287 243521 240966 306969 308974 361010 351614 378574 382178 402374 410265 386614 432133 989007 1036362 634594 526175 328646 322562 376457 377351 401113 405957 417237 419268 477828 474338 827999 869340 39.45 69.8 1
09:16:27 2023-10-12 440208 438844 94961 95555 146287 152464 161407 156997 130829 127042 134861 134917 149282 148236 478284 515285 1423132 1404171 553325 567888 134580 118898 130432 128957 139266 136639 132776 132606 91493 91987 337102 293468 869151 863899 243576 241644 305782 308923 359058 350373 377969 381100 405395 407791 385998 431215 984871 1030147 634216 523992 330512 320896 376672 377072 400409 405068 414190 419414 476519 475256 839372 870762 39.45 69.8 1
09:16:28 2023-10-12 441858 438760 94703 95920 145359 152924 160817 160386 130456 127796 134568 135707 146568 149241 477114 509450 1426413 1413796 555138 568068 133821 119102 130013 132356 142251 136905 132560 132764 91175 93843 331817 295346 856226 859627 242971 241814 306501 308683 360722 351681 380652 378632 404644 410086 387740 430349 986896 1038356 630783 522289 328646 323565 379015 375006 399280 405957 416547 421308 474105 473814 834920 866875 39.45 69.8 1
09:16:29 2023-10-12 444101 440626 94952 95880 145794 150676 158890 157766 131030 127449 134839 135601 146666 148648 475551 514022 1423334 1406423 547034 568032 134259 118738 130229 129065 138819 136905 132743 132731 91208 92369 337901 295346 860547 857162 243693 240716 306969 309192 359345 351862 376798 382178 402338 408686 387813 428599 987572 1045963 634216 526991 329111 320932 378712 375042 400409 402224 416496 420712 472338 475292 830152 866371 39.45 69.8 1
09:16:30 2023-10-12 446273 436843 94768 95593 145930 152605 161112 157691 130704 127374 134911 135077 146770 148305 477790 517075 1424345 1400470 547772 571282 133750 119136 129403 129246 138507 137547 132452 133465 91009 94263 335367 298099 864610 859576 243584 241644 306933 308538 362604 351862 376197 381639 403364 412649 387777 429580 990482 1046707 632700 524364 327451 323866 376708 373883 401259 404090 414619 419414 471900 476668 823450 865720 39.45 69.8 1
09:16:31 2023-10-12 440323 437764 94984 95845 146405 152075 161668 156888 131078 126711 134896 134570 149282 147753 475481 518208 1416172 1391235 545381 571282 134111 119102 130139 132407 142407 136978 132527 132897 91175 93778 337901 295420 858752 862022 243864 240966 306969 309410 361010 349742 377969 380773 403579 410265 385113 431179 990446 1042220 631185 528061 329161 322598 375999 377459 402534 405386 416843 418936 476376 477195 825238 869252 39.45 69.8 1
09:16:32 2023-10-12 443114 440282 94864 95625 146476 150291 158966 157361 130738 127164 132009 135121 147084 148301 478468 512757 1422157 1403170 552142 567852 134099 118932 130013 132356 142216 136871 132622 133214 91260 93907 338439 294927 853593 862065 243648 241644 305209 308023 361010 350571 377365 381100 406074 410300 385420 429850 986969 1034896 634216 519709 328646 322884 374453 375941 400975 405363 415072 417826 475108 474564 834405 869525 39.45 69.8 1
09:16:33 2023-10-12 439051 439758 94888 95588 146134 150291 161372 157361 130377 127198 134509 135081 147080 149070 476151 509450 1420306 1406498 552668 571282 134664 118704 130697 132195 142588 136423 132810 132548 91175 92241 335367 294092 861777 862065 243396 241877 306037 310286 358517 350692 378465 380992 404644 407579 386434 431032 983989 1030111 624812 523621 330044 320611 377877 376434 400409 405068 413896 419159 476412 474553 839335 869525 39.45 69.8 1
09:16:34 2023-10-12 441587 437826 94896 95842 145951 150114 159112 157621 130795 127340 135005 135149 146668 148198 476894 518099 1433591 1413796 549005 567888 134006 118738 130264 132356 142350 136905 132344 132764 91208 93843 331833 294509 855880 855878 243521 241984 306070 307988 361010 351862 375069 381100 406038 409618 387195 427207 986969 1044051 634216 521291 329344 322395 377310 375131 399529 405363 412040 419414 473127 476704 837187 865720 39.45 69.8 1
09:16:35 2023-10-12 439069 437764 94987 95584 146137 152640 161224 157361 130704 127374 134638 135111 149007 148616 477114 517075 1420306 1403498 544344 571368 134567 118946 130328 132591 138889 136767 133076 132697 91360 92399 335367 294574 867557 858375 243864 240996 306501 308023 359635 351753 377329 380808 403896 408399 387524 429703 986873 1048708 634673 525581 330044 320967 377877 375306 401076 402891 411740 420378 473703 478084 832550 865683 39.45 69.8 1
09:16:36 2023-10-12 445322 438719 94824 95788 145419 152640 160887 160352 130524 127585 134509 135485 149007 148755 477114 514058 1424345 1403498 550287 568032 134006 119019 130139 132321 142251 136810 132743 132797 91208 93778 338439 296254 856304 857125 243693 241644 306825 308538 360142 351898 376834 381908 402338 409941 387596 431451 991109 1045036 606809 528098 328537 321763 378835 375163 401542 405386 414547 421308 472302 475292 826481 866838 39.45 69.8 1
09:16:37 2023-10-12 442485 436361 94960 95555 146409 150290 159452 157152 129020 127225 134969 135141 146977 148131 478468 516930 1414988 1391833 546961 571318 134351 119102 130139 129154 138915 136905 132618 132797 91175 93811 335367 296186 871908 863287 243864 240966 306897 307057 361010 350836 378574 380773 403615 409621 386034 432133 990482 1036142 632700 522671 328646 322884 376708 377639 399529 402891 413856 419182 477263 476704 826481 869525 39.45 69.8 1
09:16:38 2023-10-12 444499 440232 94888 95754 145720 152632 161259 157361 130738 127198 134767 135077 149041 148271 477790 507201 1415099 1400507 555927 571282 133821 119136 130048 132424 142251 136905 132527 133231 91208 93941 335367 297663 863173 865665 242280 241984 306933 309192 360974 351487 378055 378740 402797 411491 386650 431179 988737 1033037 632090 523992 328182 322920 376708 375341 399026 403772 414583 419154 475108 473850 827690 871381 39.45 69.8 1
09:16:39 2023-10-12 439861 437581 94960 95817 145900 152392 161407 157361 130704 127347 134909 135010 149248 148236 477790 510992 1423169 1403498 551922 568032 134360 118830 130299 132407 142618 136762 132906 132902 91493 92241 336048 292909 872106 862065 243521 241644 305962 309418 358840 350306 378271 381639 406002 408399 386349 431179 985570 1034896 634216 524364 330512 321644 376107 376542 400975 404691 414190 418785 476519 475328 838777 870143 39.45 69.8 1
09:16:40 2023-10-12 442338 438760 94981 95651 145799 152924 161112 160352 130580 127619 134603 135741 149007 149033 474848 509092 1427227 1414500 555303 567924 134368 119000 130160 132683 138819 136785 132676 133285 91326 93941 334835 295351 856971 860844 243269 242325 306933 307522 359923 351898 378574 380810 405395 409043 387957 431863 986122 1038086 634216 522879 328646 321644 379015 375547 400126 405292 413856 421382 475144 474553 836554 868908 39.45 69.7 1
09:16:41 2023-10-12 454866 436482 94824 95622 146507 150396 161372 157361 130738 127408 135005 135077 147080 149070 477114 514130 1433591 1415810 552950 572068 134133 119136 130299 132482 142484 136939 132743 132831 91241 93876 337901 295346 853910 857125 243178 242801 306285 309265 361010 351898 378422 380847 405750 409980 387632 427775 989073 1041296 635731 522019 329577 322705 377539 373883 400975 405363 414245 420122 474466 475925 836884 866986 39.45 69.7 1
09:16:42 2023-10-12 442287 438799 94993 94075 145988 150781 158890 158021 130603 127694 134874 135724 146666 148821 478431 514022 1424345 1404497 550250 572311 134225 119102 130264 132390 142519 136905 132660 133766 91208 93811 338977 296396 855592 857674 243693 241644 306969 308538 360466 351898 377365 381908 402338 410265 387957 429546 989744 1044900 634216 525664 328646 321942 379015 375042 401542 402856 414583 421382 473334 476332 828902 866788 39.45 69.7 1
09:16:43 2023-10-12 445054 439193 94924 95655 145656 152640 158562 157691 130772 127619 134708 135485 149282 148305 477114 517111 1424345 1400470 549787 573006 133620 119535 129437 132608 142252 137471 132576 133822 91260 92590 338977 296672 846993 858873 243828 241984 306451 308865 363566 351862 376197 382178 404824 412434 387215 428223 990482 1045331 632700 524364 328391 324744 376407 374217 399845 404691 414655 418158 472267 477748 824653 867023 39.45 69.7 1
09:16:44 2023-10-12 441412 436847 94856 95655 146273 150325 161718 157766 130920 127374 134708 135077 149144 148510 477945 507985 1414129 1402500 555927 571318 134133 119252 130173 132459 142251 137259 132652 133106 91175 93974 334835 297029 849288 863899 242477 241984 306789 308538 361010 351614 378271 378957 403615 412359 386922 431179 989007 1031970 621565 523621 328414 323411 376743 376170 399280 405032 414619 419451 474739 473850 828938 870762 39.45 69.8 1
09:16:45 2023-10-12 440503 445791 94919 95688 146273 150185 161477 156828 130829 127164 134896 135044 149420 148337 478321 514334 1424182 1403170 552930 571137 134344 119165 130307 129154 139010 136871 132652 132831 91367 93876 331306 294190 858048 863899 243693 241644 304887 311557 360686 350306 377969 381639 406074 410229 385783 431215 986269 1033588 634216 522103 330512 322920 375578 376542 400975 405363 414190 418158 476555 475328 836291 869525 39.45 69.7 1
09:16:46 2023-10-12 440498 438108 94759 95618 145926 152640 161407 160093 130829 127496 134673 135519 149248 148790 474813 509486 1423334 1409780 553490 571318 134445 119019 130299 132390 142519 136939 132652 133072 91367 93844 337901 295346 863171 862065 243521 241644 306969 310286 359094 351681 378393 381421 404680 407650 387740 432329 987378 1036032 626305 524364 329577 320932 379015 376219 400866 405187 412910 421643 477263 475256 839770 871371 39.45 69.7 1
09:16:47 2023-10-12 440631 440319 95049 95914 146027 150114 159112 157766 131121 127415 135217 135605 146735 148267 477114 518574 1435629 1407104 546668 571245 134445 118903 130445 129248 139308 136741 132743 132731 91460 93907 336048 294301 862230 858375 243864 240966 306933 308023 360708 351862 377365 381646 405680 408972 387777 430530 986800 1048671 623319 525853 330512 321870 378374 375869 401076 404055 415072 420676 474369 478084 834326 865683 39.45 69.7 1
09:16:48 2023-10-12 441962 439117 94763 95886 145626 150711 161042 157801 130670 127551 135005 135736 146531 148718 477114 514022 1424345 1404497 550571 571282 134229 119102 130229 129331 139266 137114 133193 133432 91326 92624 335367 297029 857749 858234 243720 242325 308669 309192 360938 351898 377063 382178 402195 410158 387849 428562 989708 1046707 631185 525664 328646 322359 379015 375006 401433 402540 414547 421308 472302 476668 827653 866714 39.45 69.7 1
09:16:49 2023-10-12 442901 439293 95248 95816 146579 152465 161668 156888 130953 126920 131850 134774 149386 147753 478129 518208 1418118 1391160 545381 571282 134292 119136 130229 132591 142705 137207 132743 133269 91208 93907 337901 296049 859367 862065 243864 241305 306969 307737 361010 350571 378501 380808 403579 410265 385420 431179 989007 1039555 629669 525853 329111 322849 376107 377603 400406 403455 414183 419082 477599 477051 828865 869525 39.45 69.7 1
09:16:50 2023-10-12 443941 438067 94927 95725 146303 152854 161598 157801 130704 127374 131516 135436 146873 148822 477570 510926 1413870 1403170 556570 571100 134183 119330 130013 129158 142449 137428 132710 133587 91419 92718 338977 297103 852345 863899 242065 242325 306969 308538 361010 351862 377365 378921 403579 412649 387467 430495 989007 1033432 627238 522806 328646 323866 377504 376170 399280 405957 417001 419414 475073 474517 830115 872000 39.45 69.7 1
09:16:51 2023-10-12 440278 437421 94984 95650 146401 152605 161668 157361 130920 127130 134896 135010 149456 148098 478468 513262 1420269 1400433 550213 567996 134006 119102 130139 132540 142449 137130 132743 133198 91397 93974 338439 295346 865472 863899 243648 242253 305854 310946 360794 350620 377825 382106 405930 411855 387651 430312 986896 1035629 634216 519709 329344 323579 378237 376434 401542 406820 414147 418121 475670 476332 833151 870762 39.45 69.7 1
09:16:52 2023-10-12 443114 438071 95053 96051 146914 150396 159112 157766 131121 127164 135193 135044 147084 149278 479445 513262 1433591 1417827 554990 571137 134242 119102 130264 132551 142519 136905 132743 133072 91397 93941 337901 295346 858864 858375 243142 245356 306717 307988 361010 353888 376798 381100 406002 410265 390115 428562 986969 1037611 638762 522609 329577 322622 378374 374146 399844 405328 416792 420676 472231 474886 834405 866986 39.45 69.7 1
09:16:53 2023-10-12 440608 439193 94887 95782 146230 152782 161372 157581 130738 127198 134861 135077 149248 148616 477114 518574 1434560 1407499 548225 573695 134445 119029 130293 129331 139160 137213 133081 133373 91519 92496 335367 295346 859536 857748 243864 242154 306070 310177 360456 351609 375596 382448 406074 410229 387777 428111 986102 1045638 630783 522066 330044 322359 377841 374217 400442 406215 415366 420081 472836 478084 836847 866949 39.45 69.7 1
09:16:54 2023-10-12 446288 438067 94856 95783 145866 152924 159001 160575 130704 127462 134638 135613 149214 148963 477790 514058 1424345 1404497 550571 571282 134292 119136 130264 132591 142713 137004 132743 133285 91397 93876 337901 297103 855531 857162 243864 241644 308669 308538 361010 351898 377365 382178 402940 411166 387921 429813 990482 1046818 624812 526406 328377 322395 379015 375306 399213 403455 414583 422679 473299 476668 827653 866949 39.45 69.7 1
09:16:55 2023-10-12 443832 436624 94888 95716 146239 150711 159112 157806 129020 127347 135004 135316 147386 148477 478431 517696 1425196 1402133 548615 572125 134326 119102 130264 129246 138984 136986 132914 133281 91208 93907 335367 296040 858709 860844 243864 241644 306969 307953 361010 350535 376233 380737 404788 412359 385420 427884 990409 1041069 632700 525480 329344 324094 375542 375306 401004 404090 414147 416906 473002 476272 826481 869525 39.45 69.7 1
09:16:56 2023-10-12 442966 437764 94928 95758 146279 152605 161633 157361 130886 127374 135099 135451 146804 148513 474813 512108 1411086 1391198 553564 571318 134318 119102 130264 132591 142614 137203 132743 133285 91175 93941 335367 296883 856617 864401 243432 241439 306681 309410 360902 351681 378465 382953 403400 411419 387740 432476 990446 1039414 634216 527349 329111 322884 377274 378171 401542 405475 414511 419414 477972 475961 826444 870762 39.45 69.7 1
09:16:57 2023-10-12 441665 437898 95208 95909 146574 152677 161668 157361 130953 127130 131674 134942 149421 148201 475481 512504 1421949 1406498 550993 571282 134031 119136 130264 132424 142449 137355 132743 133198 91397 93974 337901 295346 864406 863287 243864 240603 306070 308023 361010 350800 377933 382178 406074 412069 385455 429886 988230 1032372 624998 519745 329344 323866 376107 376183 398654 407105 414183 418158 475108 476668 833188 870762 39.45 69.7 1
09:16:58 2023-10-12 439051 438809 94956 95788 146375 150711 161633 157361 130886 127374 134896 135077 149352 148271 475816 510561 1425159 1407179 555303 571847 134601 119000 130558 128944 139266 136992 133081 133097 91326 92496 335367 295346 870338 862065 243693 242419 306933 307953 359634 351862 378610 381997 407012 408686 387849 432476 986969 1036142 634216 524836 330044 320932 379015 377603 400975 405257 412646 421643 477599 475220 839335 870762 39.45 69.7 1
09:16:59 2023-10-12 440296 440012 95118 93934 145626 150290 161372 157801 130738 127496 135005 135553 146770 148302 474813 518940 1435629 1405630 548187 571318 134259 119102 130480 132407 142519 137145 132776 132797 91397 93907 332542 294927 858279 857029 243864 241984 306070 308059 361010 351862 375104 382719 406074 410229 387813 427243 986837 1045638 634216 522066 330044 322884 377841 375306 403552 406500 413237 420081 471900 478084 838072 866986 39.45 69.7 1
09:17:00 2023-10-12 441279 440539 95122 94015 146338 151684 159006 157766 131147 127483 135063 135537 146977 148823 478395 514058 1424345 1406498 544960 572881 134686 119068 130662 132407 139278 136991 132906 133097 91493 93941 336048 294583 875437 859627 243864 240966 306703 308023 359923 351898 377933 381913 404788 410002 387813 429850 987572 1050972 623607 525664 330512 321870 378410 376170 401004 403455 415072 420749 474369 478084 833734 866986 39.45 69.7 1
09:17:01 2023-10-12 446590 440153 94856 95916 145900 153138 161224 160610 130829 127768 134861 135801 149248 148998 477114 514130 1423058 1404497 550571 572970 134490 119136 130264 129445 138915 137355 133043 133469 91386 92654 331306 297880 863486 857748 243828 242325 308669 308937 360866 353816 377329 382178 403259 411491 389861 429850 990446 1044126 634216 527349 328391 322633 378691 375341 399529 403455 414655 421979 473667 477051 827653 867023 39.45 69.7 1
09:17:02 2023-10-12 443114 437760 94929 95758 146375 150290 159782 157691 130886 127340 134767 135485 146804 148473 476187 514094 1414094 1391198 549471 572161 134133 119102 130229 132482 142449 137130 132743 133198 91397 93941 337901 296186 868381 863899 243864 241474 306969 309739 361010 351862 378646 380773 403615 411491 387488 432513 990482 1036142 632700 525664 329111 322920 377841 378243 401542 403455 414511 419451 478008 477375 826481 871381 39.45 69.7 1
09:17:03 2023-10-12 444462 438844 94956 95754 146273 152675 161520 157801 130920 127496 134861 135077 149420 148510 478321 510816 1422157 1404385 556607 571137 134310 119364 130125 129509 139094 137363 132743 133457 91334 93974 335367 297875 850412 864511 242971 242325 306969 309775 363053 351862 377969 378957 404183 412649 387195 430837 989628 1033432 630783 522843 328646 323866 377274 376183 399844 405328 417001 419451 475108 474553 832550 872000 39.45 69.7 1
09:17:04 2023-10-12 439270 438108 94961 95626 146375 152534 161485 157361 130920 127374 134861 135358 149282 148305 478129 510597 1423334 1404497 551885 568032 134820 118738 130818 132407 139374 136784 133310 132731 91526 92241 337901 293749 863181 863287 243864 241984 306969 308923 359622 351330 378538 381908 405359 409008 386614 432476 986269 1036472 634216 524364 330512 320350 377274 377639 400975 404691 414190 419487 478514 475925 841482 870502 39.45 69.7 1
09:17:05 2023-10-12 442892 439247 94896 93927 145763 149017 158668 158242 128662 127905 134804 135929 146772 149485 477114 509450 1427227 1413796 555064 571318 134259 119136 130160 132424 142519 137344 132776 132831 91334 93941 334835 295976 856319 861410 243521 241984 306969 307988 361010 351898 378574 381639 405716 410229 390152 431827 986969 1039628 634216 523621 329577 322884 379015 376470 400561 405328 414183 422052 475813 475742 833778 869525 39.45 69.7 1
09:17:06 2023-10-12 441638 438072 95049 95717 146375 152640 159112 157691 130704 127198 134861 135358 149282 148651 477114 516746 1435629 1415810 551274 572161 134247 119262 130419 129331 139179 137452 132985 133315 91360 92496 335367 295351 860377 857748 243756 242837 306703 308023 361010 351862 378422 381421 406038 411805 387777 427920 986785 1042257 635731 521328 329577 322920 377877 374217 401259 406535 413856 420712 471568 476704 836921 867023 39.45 69.7 1
09:17:07 2023-10-12 450904 440635 94895 95891 146353 150711 161224 160386 128930 127768 135005 135796 146668 148718 477114 513660 1424345 1406498 549824 571318 134478 119136 130299 132574 142588 137130 132743 133198 91334 93941 337901 296818 865858 857198 243648 241984 306861 309192 361010 351898 377401 382719 402976 410265 387921 429886 990482 1045638 634216 526851 328646 322884 379015 375905 399529 405619 414619 422015 473667 477411 827690 866986 39.45 69.7 1
09:17:08 2023-10-12 445006 438505 94984 95783 146371 152924 161442 157661 129199 127523 131707 135402 148512 148615 477717 516966 1426296 1403170 548503 571980 134225 119267 130299 132608 142484 137355 133009 133812 91334 93974 335367 295346 856319 861991 243864 241644 306969 310456 361010 350553 376268 380773 404788 412069 385205 428562 990446 1042574 632700 525853 329577 323866 375279 375341 401076 404691 413892 418158 473667 478084 828938 868291 39.45 69.7 1
09:17:09 2023-10-12 442210 437760 94956 95684 146239 152534 161329 157361 130920 127198 134931 135077 149282 148096 475958 510992 1420306 1402500 557510 571282 133926 119335 130048 132767 142411 137367 132527 133515 91508 93974 334072 296892 850443 862065 243178 240637 306969 309410 363053 351862 377933 378957 405395 412649 386614 430495 989044 1032701 625978 521700 328646 324323 376708 376470 399844 405363 418737 419159 477836 474600 830042 871306 39.45 69.7 1
09:17:10 2023-10-12 440415 437969 95122 95847 146577 152750 157484 157361 130987 127368 134896 135077 147557 148061 477790 512504 1420306 1404497 552893 571282 134133 119136 130299 132591 142553 136939 132776 132831 91493 93941 338439 294865 859415 864511 243864 241984 304887 311239 360722 350836 378235 382178 406074 410265 385491 430885 986969 1033552 624812 521660 330512 323375 375578 377337 401259 406535 415072 418822 476555 476668 836884 870762 39.45 69.7 1
09:17:11 2023-10-12 440388 440696 94985 95783 146684 150396 161407 160205 130829 127619 135193 135485 147080 149278 477659 509450 1423334 1407179 555705 572068 134242 119228 130341 129154 138915 137252 132985 133315 91360 92624 334835 296422 854326 860844 243521 245356 306789 309666 361010 353888 378574 381100 405716 410122 390188 432476 986139 1039628 635731 523621 329577 322431 379015 376470 400263 405328 414511 422052 475144 475256 834369 870488 39.45 69.7 1
09:17:12 2023-10-12 439984 439911 94992 95792 146237 152782 161407 160352 130863 127374 134767 135485 149282 148755 477114 518574 1425366 1404497 546668 571282 134487 119102 130606 132407 142588 136871 132826 132797 91430 93811 336048 294509 859425 857198 245244 241644 306969 308993 360466 351898 377401 381646 406074 409618 387813 430837 987572 1048744 621826 525853 330512 321906 377518 376205 401076 404974 415072 420712 475108 477832 833778 866334 39.45 69.7 1
09:17:13 2023-10-12 444475 437562 94992 95825 146607 150781 159112 158207 129020 127660 134874 135788 146701 148856 478056 513878 1426333 1406498 551067 572565 134225 119262 130419 132574 138915 136939 132776 133198 91430 94166 335367 296607 859984 857198 243684 241984 308669 307522 361010 351898 377437 382448 403259 410265 390152 430495 990482 1044864 634216 526443 328646 322884 379015 375905 399249 405691 414583 421979 474369 477748 828902 867023 39.45 69.7 1
09:17:14 2023-10-12 445006 440232 94952 95788 146129 152880 161407 160240 130738 127374 134896 135485 149317 148651 477114 517111 1424345 1402500 549787 572970 133666 119544 129832 129335 142234 137679 132344 133742 91367 92718 338977 297084 847808 860126 243864 242325 306933 310859 363822 351789 379303 383260 405680 411020 387619 428599 995421 1046822 634216 525108 328646 324816 376421 375355 400759 405009 417001 418785 472302 478084 823450 867023 39.45 69.7 1
09:17:15 2023-10-12 454095 437960 94993 95754 145935 150711 161442 160128 129020 127096 134920 135077 149490 148305 474813 510853 1416209 1403498 556718 572881 134006 119252 130264 132424 142350 137259 132652 133231 91334 94007 334835 297452 864129 864511 242800 242329 306969 308974 361010 351862 377969 378957 403328 412069 387777 431142 989744 1030257 632090 523621 328646 323866 377310 376205 399844 405009 414655 419451 475108 475405 828902 871381 39.45 69.7 1
09:17:16 2023-10-12 440975 436798 95025 95659 146540 152427 161477 157361 131310 127076 135193 135044 146804 148132 474777 513010 1426211 1403095 552142 570734 134377 119165 130523 129154 138915 137217 132710 133072 91430 93811 334835 294030 856847 864438 243864 241984 306070 308958 360456 350548 378429 381908 406074 410265 385491 432242 984708 1033552 634216 521291 330512 322920 375578 377072 398654 406535 414777 418194 476555 476704 836884 869525 39.45 69.7 1
09:17:17 2023-10-12 442485 437769 94823 95846 145423 152959 158890 160421 130490 127653 134544 135707 149041 149241 477114 509450 1428512 1415810 555927 568068 134281 119136 130299 132390 142484 136939 132560 133231 91208 93844 337901 295346 857470 859019 243178 242154 306631 307988 361010 351898 378271 381100 405431 409980 390188 431179 986969 1038086 630970 522879 329577 322920 379015 375905 400126 405328 414511 423016 474739 474922 833188 870129 39.45 69.7 1
09:17:18 2023-10-12 441435 440090 95122 94240 146031 150535 161718 158021 130965 127360 135063 135397 146666 148370 477114 517111 1433543 1414463 552142 571282 134445 119335 130299 132424 139278 137252 132776 133231 91493 93909 331833 295346 856686 857162 243693 240603 306070 308059 361010 351862 375932 381639 406074 410265 387813 427920 984708 1044051 626305 521328 330044 322920 376385 374181 399529 406535 413892 419487 472267 476380 836921 866986 39.45 69.7 1
09:17:19 2023-10-12 439984 440544 94952 95821 146329 152560 161442 160128 130738 127408 134708 135111 149282 148755 475481 518574 1425402 1406498 546668 572125 134583 119170 130606 132424 139470 137247 133352 133340 91579 92496 335367 294574 875076 857748 245582 241644 306141 311166 360430 351898 377365 381949 406074 409656 387813 430495 987608 1048744 631185 527349 330512 321942 378748 376205 401111 406274 412620 421010 475144 475641 834442 866986 39.45 69.8 1
09:17:20 2023-10-12 446159 436598 95017 95821 146233 151370 161372 157801 130738 127374 135005 135475 147490 149070 477114 517111 1424345 1401797 547445 571318 134225 119369 130333 132608 142553 137259 132776 133198 91430 93974 334835 296186 871249 861184 243864 241644 306969 307988 362797 350872 377136 380808 405431 412649 386034 428562 992663 1042220 631185 525853 329344 324359 375578 375341 401040 404691 414475 418158 472338 478084 826711 867060 39.45 69.8 1
09:17:21 2023-10-12 443077 439772 94960 95792 146708 150290 158966 160093 130738 127232 135005 135436 147265 149487 478765 514920 1410975 1392825 552632 571980 134124 119165 130125 132459 142454 137225 132743 133198 91367 92718 334835 296186 852681 864511 243864 241305 308488 307522 361010 351898 378682 380506 403579 411491 387813 432820 990519 1036584 632700 528850 328646 323411 377841 378207 400975 403490 417733 419524 478044 475997 825311 870762 39.45 69.8 1
09:17:22 2023-10-12 440828 437728 95049 95716 146347 152570 161746 157361 131044 127130 134955 135010 149490 148201 476187 512504 1423334 1403498 550496 571245 134192 119384 130264 129154 142519 137337 132776 133407 91397 93941 336048 295346 868318 863287 243382 241984 306070 308023 361010 350800 378199 382178 406074 412034 386578 431105 986969 1036362 630970 521255 330278 323866 376107 377000 401542 407450 413820 418749 476483 476380 837149 872542 39.45 69.8 1
09:17:23 2023-10-12 439270 438795 95090 96022 146234 150465 157559 157962 131121 127415 135288 135485 146735 148337 476522 512044 1424345 1406498 553453 571282 135250 118908 130879 132321 139928 136647 133210 132764 91619 93876 338977 294509 870276 863287 243864 241984 306969 309130 359851 351862 378574 382178 405966 409582 387547 432820 986269 1033552 640827 524364 330328 321609 378410 377603 401259 405292 415366 421345 477936 477238 839372 871381 39.45 69.8 1
09:17:24 2023-10-12 442485 441168 94945 96086 145652 153234 158527 158534 130670 127796 135005 135929 147688 149206 477790 509450 1428438 1416818 556285 572125 134567 119262 130384 129335 141407 137320 133110 133629 91456 92496 338977 296251 860152 861410 243693 242325 306969 307988 361010 354243 378429 381100 405966 411455 390739 431142 988747 1040889 627798 522843 329577 322884 379015 376147 400126 405328 414475 422614 474369 475220 834442 869525 39.45 69.7 1
09:17:25 2023-10-12 441090 440534 94952 95853 146239 152640 161372 157801 131056 127449 134861 135485 149248 148616 475816 518171 1426370 1406498 545892 568032 134664 119102 130596 132390 139278 136871 132776 132797 91619 93907 340861 294509 864037 857162 245244 241644 306969 308958 360684 351862 378235 381913 406002 409618 387813 430495 987572 1048671 628154 522671 330512 322037 378410 376434 401922 404655 415366 421010 477123 478084 834920 866949 39.45 69.7 1
09:17:26 2023-10-12 445564 439073 94953 94035 145900 152996 161302 158172 129020 127768 133137 135657 146977 149101 478431 513878 1426259 1407179 551711 572970 134192 119418 130264 129320 142548 137772 133368 133507 91363 94105 337224 297183 849327 860070 243864 241984 306969 308974 361010 351898 376798 382178 403543 412649 390115 429850 992590 1048195 634216 525108 328182 323866 378943 375306 402735 405292 417001 421308 472302 476668 824617 866949 39.45 69.7 1
09:17:27 2023-10-12 441926 436446 94919 95750 146129 152819 161372 157691 130704 127374 134861 135077 149282 148305 478129 509414 1411049 1397185 555927 571318 134225 119301 130264 132493 142449 137355 132743 133198 91397 94038 337224 297029 850697 864511 243142 241984 306969 309410 361010 351632 378574 381100 403579 412069 387777 432476 989007 1030111 635731 525853 328646 323866 377805 376434 399844 405957 418923 420086 479193 476753 829179 871926 39.45 69.8 1
09:17:28 2023-10-12 444374 438978 95244 95951 146459 152999 161598 157361 130920 127164 134861 135215 147317 148440 478129 513262 1420306 1405173 551030 572125 134133 119301 130299 132608 142484 137130 132743 133198 91493 93974 337901 294927 852694 863899 243648 241984 305245 308059 361010 351083 378235 382178 406074 412069 385998 431142 986969 1033066 634216 519745 330044 323603 376107 376506 401259 408057 413856 418749 475813 476668 834405 870762 39.45 69.8 1
09:17:29 2023-10-12 439046 438067 94992 95758 146341 152640 161633 157691 130738 127164 134861 135485 149248 148616 478129 510166 1422323 1410195 556097 573695 134462 119247 130523 129331 139021 137252 132951 133373 91486 92752 333903 295346 862565 862065 243864 242325 306897 310104 359851 351898 378574 381908 405858 409008 390115 433434 986969 1037611 634216 524364 329577 322620 379015 377603 400409 405292 413856 421979 477706 475256 839335 870143 39.45 69.8 1
09:17:30 2023-10-12 440388 436589 94984 96014 146066 150290 161407 157801 130886 127374 135193 135187 146804 148440 475922 519307 1432573 1406498 547057 568032 134537 119102 130697 132591 142519 137337 132810 133164 91619 93941 336048 294514 864835 857089 243864 242181 306501 309391 360974 351898 377365 381913 406074 410229 387813 429546 987572 1048671 632700 525581 330512 322359 378410 376434 401957 405363 415757 421047 475813 478084 836884 866986 39.45 69.8 1
09:17:31 2023-10-12 449818 438755 95252 94144 146338 149082 159112 158242 131022 127953 135098 135793 146977 149066 478395 513878 1427389 1406498 549508 572125 134576 119262 130536 132683 142713 137228 132743 133173 91393 92624 337901 296619 861421 857162 243864 241474 306861 307953 360396 351898 377933 382719 403543 409618 387921 430544 989744 1047080 624812 526443 330044 322359 379015 375905 399529 403455 414183 421979 474703 477411 830152 867023 39.45 69.8 1
09:17:32 2023-10-12 441818 439512 95244 95650 147119 150185 161773 156853 131492 126920 135382 135014 147490 147768 478129 518208 1417176 1394206 547445 571282 134672 119335 130571 132424 142519 137095 132776 133231 91460 94005 338439 295976 853910 862065 243864 241644 306897 307988 361010 351083 378574 381949 405359 410809 386578 432820 992627 1041836 629669 522671 329577 323315 377288 378185 403822 404550 417733 420333 477828 477976 830360 870650 39.45 69.7 1
09:17:33 2023-10-12 445639 440507 95016 95882 146914 150391 161598 157941 129020 127238 135193 135418 147084 149174 478129 510926 1411086 1402500 555138 571282 134225 119335 130229 132516 142484 137355 132743 133198 91334 93974 337901 296818 852305 864511 243521 241984 306969 309410 361010 351632 378610 381100 403579 412069 387813 433127 989007 1030147 626305 525853 328646 323603 377539 376470 400126 404090 414619 419451 477599 476900 826481 872000 39.45 69.7 1
09:17:34 2023-10-12 441850 436807 95081 95716 146439 152640 161668 157361 130829 127164 134861 135077 149248 148271 478284 515285 1425159 1405173 552142 567888 134344 119330 130091 129331 138988 137217 132743 133198 91460 93974 335367 295346 859815 864511 243648 242325 304851 308923 362871 351186 378501 382178 406074 412359 386578 431142 984708 1033066 634216 520886 329577 323866 376107 376470 401542 408701 414147 418453 476184 476668 833224 870762 39.45 69.7 1
09:17:35 2023-10-12 442264 437826 94832 95991 145385 150923 158527 160757 130637 127830 134228 136013 146531 148926 477114 509450 1428475 1416925 555927 572125 134445 119136 130299 132608 142519 137130 132776 133198 91526 94038 335367 295346 858864 860235 243693 245427 306933 307988 361010 353888 378538 381100 406038 411491 390739 431179 988934 1039592 637247 522843 329577 322920 379015 375619 400409 405363 414475 421979 474369 475256 834442 871371 39.45 69.8 1
09:17:36 2023-10-12 441362 440227 95252 96089 146471 151134 161832 157486 131113 127449 135157 135316 148305 148581 477790 517842 1434560 1415472 548968 573288 134554 119301 130571 129335 139017 137021 132906 133306 91493 93974 336048 295420 856066 857089 243864 243084 306717 308958 361010 351862 375632 382178 405714 411166 387813 428526 986837 1046074 626305 522609 330278 322884 377841 374181 401040 407140 414245 420712 472267 478084 838109 866986 39.45 69.8 1
09:17:37 2023-10-12 445163 439189 94992 94333 145935 152959 161372 160386 130524 127462 134767 135835 149248 148998 477114 514094 1426370 1406498 550250 571318 134225 119418 130229 132767 142519 137474 132743 133231 91334 93974 331833 296937 867797 857674 243864 241984 306969 308974 361010 353888 377365 382178 402940 412069 390115 429509 992663 1047265 634216 527238 328391 323351 378871 375198 402534 404550 416856 421759 476484 476488 825238 866714 39.45 69.8 1
09:17:38 2023-10-12 443114 440232 95179 94135 146057 152770 159042 157361 130829 127164 135039 135469 149420 148236 475816 517842 1423334 1398407 548225 571318 134335 119301 130264 132516 142419 137130 132776 133231 91430 93974 337901 295976 851859 860844 243864 242154 306667 308023 363566 351862 376233 380773 405716 413342 386578 428599 993367 1043312 621565 525108 329577 324816 376107 375341 401040 405292 414583 418785 473334 478084 825311 867023 39.45 69.8 1
09:17:39 2023-10-12 442790 439916 94984 95788 146100 150290 161407 157801 130829 127374 131583 135631 147040 148786 479147 513878 1415025 1393818 552987 572825 134529 119364 130229 132758 142519 137355 132810 133465 91579 94103 335367 296186 851611 864511 243684 241984 306467 307773 361010 351632 378646 382719 404467 411491 387813 433434 990482 1036512 630783 525700 329344 323375 377877 378474 400975 404090 414583 420712 478044 474862 826444 871381 39.45 69.8 1
09:17:40 2023-10-12 438960 436838 95122 95758 146540 152640 161703 157361 131310 127130 135288 135044 146804 148132 477790 512504 1420306 1403498 551457 568068 134537 119228 130299 132499 142614 137332 132906 133310 91493 93974 337901 294583 867405 863287 243864 241984 306070 309670 361010 351330 378538 382178 406074 411780 386929 431179 986969 1033516 624812 520922 330512 323866 376107 377337 399529 407140 415366 419123 476975 476380 838454 870650 39.45 69.8 1
09:17:41 2023-10-12 440067 438621 95107 95980 146199 153069 161605 157986 130852 127340 134767 135485 149282 148755 478284 510166 1423334 1407703 553490 567852 134732 118937 130879 132321 140217 136905 133210 132797 91367 94038 334835 295346 871531 862065 243864 241984 306969 307988 359887 351898 378610 382178 405716 408686 387813 433127 987527 1036584 634216 523992 330512 320932 379015 377919 400975 405292 415072 422015 477972 475997 841796 870762 39.45 69.8 1
09:17:42 2023-10-12 440962 439189 94923 95920 146139 152675 161633 160317 130952 127585 134896 135485 149317 148755 478129 518208 1435629 1409742 549005 568032 134482 119301 130606 132424 142519 137355 132831 133198 91526 93974 334968 294509 859536 855878 243864 245392 306285 310652 361010 351862 376233 380773 406074 410877 387596 428271 989628 1048195 630783 522696 330512 323493 378230 375198 403822 406963 413237 421010 473035 478084 839051 866838 39.45 69.8 1
09:17:43 2023-10-12 440608 440544 94887 95886 146018 150561 161683 160352 130704 127496 135005 135574 146770 148440 477790 514058 1426370 1407703 544611 571282 134698 119170 130697 132540 142787 137130 132810 133198 91589 93941 335367 295136 873963 859019 243864 240966 306969 308059 360720 351898 377969 381985 404752 409618 387921 430532 986785 1050972 634216 525700 330512 322395 379015 377567 400442 404055 413201 422015 475108 478084 834104 868908 39.45 69.8 1
09:17:44 2023-10-12 441705 437778 94928 95958 145935 149120 159112 158172 129020 127557 135004 135793 146977 148823 478876 513878 1424234 1407179 548196 571318 133662 119535 129832 129687 138628 137772 132494 133926 91333 94169 335367 297663 845463 858411 243864 241984 306933 309192 363053 351898 376268 382719 405680 413230 387849 428599 993330 1045638 634216 525669 328182 324816 377841 374217 399845 405292 419520 419451 472302 477748 824033 867023 39.45 69.8 1
09:17:45 2023-10-12 444969 436843 94956 95788 146265 152675 161442 157801 130704 127198 134861 135077 149340 148616 477790 507949 1411086 1400470 554865 571318 134120 119418 130264 132767 142618 137466 132743 133306 91208 93974 337901 297103 863086 864511 243521 241984 306969 308320 361010 351862 378610 381100 403579 412069 387813 433127 987572 1036472 634216 525853 328646 323375 376743 376183 399973 405957 418923 419789 477828 475113 827999 871652 39.45 69.8 1
09:17:46 2023-10-12 444777 437274 95118 95951 146336 152640 161407 157691 130829 127347 131746 135044 149282 148271 477114 512576 1423223 1404497 556644 568068 133821 119335 130048 132551 142449 137355 132527 133231 91430 94007 338439 296607 848194 862065 243350 240672 306861 307522 363053 351862 377969 381100 406038 412109 387503 431179 989044 1029419 625978 522030 328646 324359 376743 376470 400409 406570 417001 419218 475813 475256 832550 870762 39.45 69.8 1
09:17:47 2023-10-12 442485 440503 94791 95987 145652 152994 161112 160645 130490 127918 134638 135963 149248 149520 477114 509128 1428475 1415810 555027 571318 134445 119301 130480 132459 142519 137355 132776 133198 91493 93974 334302 295346 874056 859627 243612 240603 306541 308023 361010 351898 378357 381421 405750 411205 391219 431680 989073 1038310 622668 522659 330512 323195 378907 376134 400409 406879 414511 422357 475144 475220 833188 867023 39.45 69.8 1
09:17:48 2023-10-12 440603 438617 95081 95920 146273 152675 161407 157801 130738 127198 134861 135485 149317 148720 477114 517111 1434560 1413796 549787 570879 134259 119136 130480 132551 142553 137259 132776 133231 91493 93974 335280 295346 858864 855878 243864 240603 306070 310177 361010 351898 376197 382178 406074 410300 387813 428526 986139 1045220 630783 522103 330044 324057 378410 374217 400442 407140 414183 420712 473403 478084 838109 867023 39.45 69.8 1
09:17:49 2023-10-12 439362 440635 95175 94111 146200 150539 161718 158021 130965 127483 134909 136034 146701 148682 477717 517805 1424345 1407141 546225 571871 134537 119102 130697 132390 139311 136905 133110 132831 91652 93909 336048 295136 859425 859357 243864 240966 306969 308023 360466 351898 378308 381646 403615 409654 387921 430837 990482 1050972 630783 526851 330278 322133 379015 376470 399845 403490 413856 422052 475108 478084 833324 868908 39.45 69.8 1
09:17:50 2023-10-12 442966 436838 95057 95758 146642 152499 161703 157361 131219 126954 135193 135044 146873 147788 475481 518208 1424345 1397185 547057 571318 134445 119136 130515 132551 142553 137355 132743 133198 91430 93974 337901 296334 858640 862065 243864 241644 306969 307988 360492 350271 377437 381378 405395 411491 385455 432242 990482 1042574 631185 522671 329934 323088 375856 377919 401814 404868 414439 418972 477792 478012 829968 869340 39.45 69.8 1
09:17:51 2023-10-12 441926 438112 95021 94200 146643 150923 161738 157801 130886 127408 134896 135111 149282 148615 477790 509056 1411086 1396421 553564 571282 134364 119369 130299 132583 142614 137479 132743 133315 91367 93974 337901 296049 854959 864364 243864 241644 306253 307522 361010 351898 380860 382178 404219 412069 387849 433127 990482 1036548 632700 525664 329111 323639 377841 378207 403493 403455 414583 420378 478044 475997 826481 870762 39.45 69.8 1
09:17:52 2023-10-12 438207 440273 95013 95825 146643 152675 161668 157361 130738 127198 134802 135111 149490 148305 477790 510633 1420306 1404497 552705 568032 134711 119102 130879 132390 139877 136905 133428 132797 91845 93811 338439 293676 865614 863899 243864 245356 306356 312048 359635 351379 378393 382719 405858 409476 387668 432979 988334 1038568 635731 524735 330980 321906 377877 378221 402111 405292 415072 421345 478008 475638 839225 870762 39.45 69.8 1
09:17:53 2023-10-12 442167 436517 94920 95987 145729 149149 161077 160715 130456 127830 134603 135963 147080 149696 477114 509092 1429526 1415810 555927 571282 134259 119136 130606 132551 142588 137259 132810 133231 91526 94040 337901 295346 853982 859627 243612 245356 306757 308023 361010 351871 378574 381100 406038 411166 391051 431863 986837 1039157 637247 522879 329577 323411 379015 376506 400409 407129 414511 422651 475108 475292 835996 871371 39.45 69.8 1
09:17:54 2023-10-12 441477 437835 95122 95952 146272 152997 159006 157766 131056 127449 135098 135309 149282 148755 477114 517111 1436553 1416818 550066 571318 134466 119335 130454 129331 142653 137355 132852 133231 91493 93974 335280 295346 860657 857125 243864 240603 306501 310213 361010 351898 376233 381908 406074 411491 387885 428562 986873 1042257 630783 522103 330044 324093 378482 374217 399845 407140 413856 420118 472039 477411 836884 866986 39.45 69.8 1
09:17:55 2023-10-12 445639 438760 94985 95983 146273 152994 161182 160421 130738 127619 134673 135741 149282 149276 477114 513660 1424345 1406498 551531 573695 134575 119335 130515 132583 142700 137263 132914 133331 91463 94071 337901 296260 875515 857125 243864 242742 307001 307522 361010 351898 377969 382448 402689 410300 390775 429886 994006 1049803 634216 529705 329577 322514 378943 376327 402395 405957 416589 422467 474893 478084 828902 867060 39.45 69.8 1
09:17:56 2023-10-12 445527 440864 95179 95916 146366 152924 161442 160240 130863 127483 134708 135485 149317 148651 477114 517111 1426370 1402500 549005 572161 133696 119569 129832 129509 142053 137615 132344 133666 91334 94136 338439 297178 850169 858411 243864 241984 306969 307092 364289 351898 376834 380506 405716 411020 387849 430908 993367 1044900 634216 525853 328414 324816 377274 375042 400442 405328 417663 419451 472338 478084 824070 867023 39.45 69.8 1
09:17:57 2023-10-12 444499 438844 95057 95829 146409 152854 159558 160093 130772 127232 134896 135519 149351 148651 474777 508020 1418255 1404497 554863 571354 134281 119369 130299 129977 142618 137745 132776 133448 91430 94007 331833 297029 848669 865665 243233 242837 309274 309156 363053 351825 378429 380992 404608 414130 387668 432133 990482 1029346 627798 523621 329161 324587 377805 377072 400409 405363 417849 420566 476184 475328 830189 870414 39.45 69.8 1
09:17:58 2023-10-12 441545 438250 95122 95788 146780 152667 161625 157361 130897 127164 134931 135077 149489 148340 475852 513298 1420306 1403498 551885 571318 134259 119452 130515 132585 142320 137389 132776 133448 91430 94007 336048 295346 855963 863287 243864 245392 306070 308958 361010 351366 378574 380506 406074 412069 386614 431215 984745 1041258 630783 521328 330044 324323 377433 377072 399845 407747 417103 419159 476975 479124 837298 870687 39.45 69.8 1
09:17:59 2023-10-12 439554 438433 95244 95981 147122 150852 157484 158021 130976 127462 135193 135766 147040 148786 477790 510166 1424345 1407499 553343 571282 134732 119068 131062 132540 140350 136905 133394 133072 91715 94038 337901 294927 871642 863287 243648 242325 306757 308923 360430 351862 378646 382719 406002 409870 387849 433742 986969 1036548 634216 524364 331215 321870 379015 378776 401542 407165 415366 421979 478008 476668 839372 871381 39.45 69.8 1
09:18:00 2023-10-12 441049 438072 95244 95882 146239 152854 161633 157801 130886 127551 134990 135485 149490 148963 478129 518574 1434523 1411749 549005 570842 134655 119301 130571 132675 142683 137320 132810 133394 91652 94038 338439 294932 855287 856483 243864 240603 306717 308958 361010 351862 376197 383260 406074 411169 387596 428913 990857 1048498 626305 522696 330512 323160 378763 377761 402061 407355 414147 421010 472302 478084 841699 866949 39.45 69.8 1
09:18:01 2023-10-12 454222 436522 94985 95854 146438 151135 161598 160317 130886 127585 135193 135485 147080 149487 477790 513986 1425357 1406498 544960 572068 134664 119102 130697 132448 139473 137320 133394 133164 91652 93974 337901 294927 880680 859627 243864 241019 306969 308923 360974 351898 378501 382790 405359 409906 389840 431142 990446 1051715 624812 527737 330512 322359 379015 376470 401040 404090 416792 421979 475813 478084 834920 869525 39.45 69.7 1
09:18:02 2023-10-12 442809 436339 95049 95754 146193 150290 161668 157801 130920 127164 135288 135119 146804 147957 477114 518208 1423334 1397185 546152 572529 134461 119418 130571 129154 142618 137320 132826 133382 91579 92847 335367 296149 859200 861911 245071 242325 306933 310286 360902 350620 377789 384346 405359 412069 385998 429850 993968 1045036 630783 525853 330044 323375 377433 376219 403822 405257 414547 418749 475108 478084 830152 869252 39.45 69.7 1
09:18:03 2023-10-12 442287 440544 95016 95886 146057 150281 161633 160541 130829 127340 135193 135536 146804 148302 477790 509450 1411086 1394206 555138 571282 134428 119301 130571 132767 142588 137359 132776 133415 91493 94103 337224 297029 860792 864511 243864 241984 309274 309848 361010 351862 378646 382178 403579 412073 387813 433742 990482 1035629 630783 525853 329111 323866 378122 377883 401149 405957 416856 420530 477828 475113 829179 871889 39.45 69.7 1
09:18:04 2023-10-12 444383 440466 95122 95953 146100 150290 161633 157801 129199 127164 135193 135107 146804 147957 477790 515285 1424345 1403498 556607 571282 133821 119418 130229 129409 142484 137355 132743 133633 91493 94071 338977 296607 849091 862065 243864 241343 306969 307953 363053 351862 378199 381100 406038 412649 387467 431142 988971 1033432 634216 521255 328646 324551 378237 376506 400975 407140 416965 419414 476519 474934 832550 870762 39.45 69.7 1
09:18:05 2023-10-12 442892 438103 94832 96053 145930 153099 161302 160645 130546 127830 134791 135963 146531 149729 477114 510743 1428475 1415810 555853 572125 134318 119228 130697 132675 138984 137466 133181 133507 91493 94103 337901 296049 858752 861454 243521 240603 306969 309130 361010 354780 378321 381960 405750 411312 391780 432292 989776 1042372 637247 522659 330278 323567 379015 376134 400409 405363 417733 423888 475108 475961 833778 870762 39.45 69.8 1
09:18:06 2023-10-12 441808 436607 95171 95779 146366 152889 159183 160317 130829 127164 134861 135701 149420 148755 477790 517111 1436632 1416818 550571 571282 134445 119418 130697 129154 139795 137225 132810 133231 91493 94038 338439 295346 857262 857089 243864 240603 306717 308958 361010 351898 376233 382178 406074 411491 387849 428562 986748 1044126 635731 522066 330278 322884 378410 377032 400723 407712 413856 420712 472267 478084 839335 867578 39.45 69.8 1
09:18:07 2023-10-12 445639 439158 95049 95949 146230 153031 161407 160352 130829 127585 134861 135673 149490 148963 477114 514130 1426370 1404497 550571 573006 134208 119535 130379 129420 139299 137599 133009 133902 91386 94394 337224 298512 854639 859576 243828 242325 306933 309410 363566 351898 377365 382719 404824 413669 389970 429813 993367 1048195 634216 525259 328646 324299 378676 375306 399845 405328 417922 421345 475664 478084 825238 867023 39.45 69.7 1
09:18:08 2023-10-12 440382 438076 95215 94095 146886 152605 161964 157361 131169 126711 135155 134823 149593 147994 478129 518574 1420306 1395198 546961 571318 134259 119301 130697 129242 139311 137389 133085 133784 91493 94007 337901 295976 855650 862635 243864 241984 306969 308023 361010 350800 378574 381949 405109 412069 386614 432476 992627 1042183 631185 528437 329898 323543 377252 378632 404321 405151 414439 419268 477792 478012 828718 871727 39.45 69.7 1
09:18:09 2023-10-12 444231 438103 95057 94111 146438 153103 159042 160352 130953 127496 135085 135605 147179 148755 477790 507949 1414094 1403498 553616 573006 134496 119535 130571 132677 142588 137615 132776 133633 91652 94169 340861 297029 853939 864511 243693 241984 309324 307737 361010 351862 378646 381908 404467 411783 387849 433742 991887 1034896 630783 525480 328646 323866 377841 376470 400409 404974 414655 421075 477936 475256 826444 872000 39.45 69.7 1
09:18:10 2023-10-12 439728 437817 95016 95953 146091 150711 161633 160575 131219 127796 135193 135817 146770 148961 476187 509450 1426370 1409742 555138 572565 134664 119335 130879 129331 139407 137580 132810 133448 91526 94007 337901 295346 860991 862065 243648 242801 306536 311166 360142 353852 380679 382682 405894 409476 389970 433594 989036 1045983 624812 524735 330044 321870 378799 378740 401259 407486 414511 423287 477683 476045 839335 870762 39.45 69.7 1
09:18:11 2023-10-12 441858 438076 95053 95953 146405 152889 161555 160317 130953 127619 134990 135741 149559 148894 477114 514094 1434560 1417933 555779 572970 134753 119510 130697 129246 139374 137475 133281 133511 91652 94007 334302 295420 853409 857125 243864 240672 306969 311116 361010 351898 377329 381908 406074 411780 389825 429509 987535 1043312 627798 522473 330044 323639 378979 375006 399213 407747 414511 421010 476448 477087 839686 870129 39.45 69.7 1
09:18:12 2023-10-12 444499 440755 95090 95991 146702 149458 161598 160645 130738 127619 135193 136151 147080 149696 478129 514058 1425366 1407499 551885 572715 134496 119296 130762 129687 139961 137477 133294 133566 91552 94329 335367 297875 858976 860187 243864 243048 307216 309410 361010 354780 378429 383260 403256 412359 391328 430849 994777 1048195 634216 526991 328646 323866 379015 376470 400442 404090 417985 422950 474369 478084 827690 869525 39.45 69.7 1
09:18:13 2023-10-12 442892 440232 95118 95953 146405 152915 161703 160317 130987 127374 135120 135485 149559 148755 477790 517842 1424345 1400470 549787 572970 134267 119335 130631 129331 142657 137589 133177 133428 91526 94071 337901 295976 864899 859627 243864 242154 306969 308023 363566 351862 377099 381610 406038 411307 386614 429557 996839 1046707 630783 525853 330512 324419 376564 376291 403822 405187 417733 419378 476375 475641 826518 870129 39.45 69.7 1
09:18:14 2023-10-12 443031 437510 94992 93778 146100 150606 159042 157811 131128 127462 135193 135578 146839 148475 476187 512504 1415099 1393215 553564 573006 134457 119418 130571 129242 142519 137546 132831 133541 91652 94071 337901 296607 872601 864364 243864 241984 306502 310067 361010 351898 380860 380773 404752 412649 387885 433742 993367 1039555 630783 525700 329811 323866 378712 378776 401201 404691 414655 420749 478080 476668 827653 872000 39.45 69.7 1
09:18:15 2023-10-12 438722 439600 95049 95883 146299 150711 161703 160386 131219 127496 135382 135796 146839 148475 476187 510597 1424345 1407666 553564 572565 135139 119136 131062 132608 140383 137355 133461 133106 91749 94136 335367 295346 872110 864364 243720 243008 306933 310945 360286 351825 380643 383260 405858 410015 387885 433742 986969 1037648 626305 525480 330980 321870 378691 378776 399529 408254 413237 422614 478008 475638 841198 871381 39.45 69.7 1
09:18:16 2023-10-12 442485 438148 95053 95958 146329 153066 161407 160610 130953 127408 134990 135519 149317 148755 477114 510992 1433591 1416962 556285 571354 134546 119335 130571 129246 139080 137462 132906 133629 91652 94038 337901 295420 858864 859019 243382 240637 306969 308059 361010 353888 378235 381639 406074 412069 391328 430191 986969 1042367 638762 522843 330044 323866 379015 375341 400263 407237 417733 421685 476822 475818 838491 868703 39.45 69.7 1
09:18:17 2023-10-12 440608 439189 95175 95792 146375 152924 161442 160386 130738 127585 134896 135835 149524 149241 477114 513262 1424319 1411203 553325 572715 134609 119398 130810 129598 139969 137442 133390 133532 91582 92752 342257 296607 859648 857162 243864 242837 308452 307953 361010 353888 378235 382573 404216 411491 391051 431179 992519 1045638 635731 527259 329577 322920 379015 376183 399845 404090 414655 423287 474739 478084 830152 867023 39.45 69.7 1
09:18:18 2023-10-12 445639 438112 94984 95924 146613 152924 161668 160352 130863 127462 134990 135707 149420 148755 475922 517842 1424345 1403498 549787 573006 133788 119569 130264 129917 142449 137806 132743 133700 91526 94071 337901 296607 866996 859627 243864 241975 306969 309739 361133 351898 376798 384001 405750 414288 387560 429703 993220 1045073 634216 527076 329308 324744 376528 375726 401004 405328 418981 419414 476822 478048 824617 868908 39.45 69.7 1
09:18:19 2023-10-12 442804 436798 95252 94015 146749 152499 161773 157691 130953 127496 134931 135519 149524 148790 475481 514166 1418219 1394206 550287 573043 134571 119452 130697 129509 142588 137389 133060 133415 91493 94007 337901 296790 858640 863899 243864 241644 306502 308059 362640 351898 380824 381949 404752 412069 387849 432137 993367 1038384 631185 526479 329577 323866 378712 378812 400371 404726 414619 421345 478080 477748 827727 871381 39.45 69.7 1
09:18:20 2023-10-12 440424 436598 95122 95750 146435 150519 159594 157801 131310 127042 135193 135153 147282 147992 474813 512540 1424345 1404497 552668 573006 134686 119569 130515 129331 138863 137389 133085 133868 91579 92847 335367 295309 873447 864511 243864 242325 306667 309754 363016 351717 378574 383260 405160 411048 386614 432182 988971 1035012 634216 522066 330512 324215 376708 377639 399809 407782 413237 419451 477972 477748 836291 871381 39.45 69.7 1
09:18:21 2023-10-12 440296 439848 94988 95991 146371 152852 161520 160386 130829 127646 134896 135519 149386 149033 477790 509450 1422963 1407499 553453 571318 134824 119136 131062 129275 139828 137046 133298 133285 91652 94071 337901 295420 862528 862065 243864 245392 306969 308023 360466 351898 378646 382448 406074 409906 387921 433434 984745 1038820 635731 524364 330512 321620 381475 378524 402680 405222 416252 422803 477900 476236 841014 871889 39.45 69.7 1
09:18:22 2023-10-12 442573 438728 94984 95854 146215 150958 157308 158207 130795 127462 134896 135519 149420 148998 476894 510992 1433591 1416962 556097 572970 134693 119335 130697 129331 142752 137389 133427 133415 91652 94071 338439 295976 870984 859627 243418 240637 306969 308958 361010 352152 378501 381639 406074 412069 391328 430532 988307 1042574 630783 522843 330512 323866 379015 375341 400975 407556 414583 422651 474369 476704 836254 868908 39.45 69.7 1
09:18:23 2023-10-12 440539 441168 95139 95987 146057 152950 158930 160386 130829 127585 135099 135835 149317 149241 477114 514058 1426413 1407666 547881 573853 134706 119136 130697 132675 140717 137272 133210 133428 91526 94007 337901 295346 858289 859019 243864 241474 306537 310286 360722 353743 380652 384001 404039 410122 390006 430690 993172 1051477 630783 528005 330512 322884 379015 376219 403251 403949 414511 423250 475813 477748 832291 869525 39.45 69.7 1
09:18:24 2023-10-12 446394 436589 94952 95983 145999 149218 161633 160610 130738 127496 135193 135595 146804 148475 477114 514166 1425366 1405497 550287 572715 134133 119569 130264 129509 142449 137875 132776 133885 91367 94267 338977 297110 844801 859019 243864 242742 306969 307522 364080 353888 377401 380808 405143 411594 390188 429886 994777 1048708 634216 525853 328646 324816 379015 375641 401076 405363 418290 421345 473703 478084 827888 870129 39.45 69.7 1
09:18:25 2023-10-12 445639 438103 95057 93971 146540 152924 161703 160386 130920 127496 135193 135741 146873 148998 475481 508020 1416172 1404497 556718 574295 134575 119569 130697 129869 139566 138036 133444 133998 91615 94329 335367 297949 855211 867559 243584 242837 308706 309848 363053 351898 378610 381690 405107 413230 387849 432476 990482 1037947 637247 524364 329344 324816 378410 377036 400881 405363 417663 420712 476519 475961 830152 871067 39.45 69.7 1
09:18:26 2023-10-12 442582 438108 95114 95783 146912 152817 157839 160093 130987 127164 135095 135485 149731 148651 476820 513262 1424345 1404497 552668 573006 134560 119535 130697 129420 142653 137615 132810 133448 91652 94169 334835 295346 853831 864511 243864 245600 306703 309426 363053 351862 378610 380808 406332 411336 387777 432513 989744 1039230 626305 520999 331450 324744 377130 378063 402680 408248 417140 419305 477792 477940 836884 869798 39.45 69.7 1
09:18:27 2023-10-12 439984 441352 95374 96020 146706 153066 161703 160386 130738 127523 135168 135707 149559 149033 475816 510238 1423095 1405667 553490 572161 134732 119136 131062 129090 139961 136939 133428 133164 91686 94040 337901 294927 877809 862065 243864 245392 306969 308958 360466 351898 378682 380471 406074 410265 387921 433434 984745 1037648 626305 524364 331215 321942 378763 378812 399809 406535 413237 422987 478080 476416 841198 870762 39.45 69.7 1
09:18:28 2023-10-12 440608 440544 94988 95986 146295 150703 161703 158698 130829 127496 135193 135608 147594 148718 474813 518574 1436632 1409742 549005 572161 134478 119262 130697 132677 139411 137355 133210 133231 91845 94040 335367 294927 857446 857162 245208 243350 306897 310834 360830 351862 377293 384346 408335 411312 389739 429667 992593 1048744 629669 524364 331215 323124 378727 377567 402842 407461 413892 422015 475001 477046 839335 867023 39.45 69.7 1
09:18:29 2023-10-12 441541 438451 95175 95958 146409 152994 161442 160421 130738 127619 134896 135963 149317 149276 477114 514022 1425402 1407703 547071 572565 134858 119335 130971 129246 140250 137419 133323 133528 91686 94007 336048 295420 877476 859627 243864 241474 306966 308923 361010 351898 378538 381949 404788 410336 390775 431215 991109 1050972 634216 527259 330512 322884 379015 376255 400442 404408 414547 422993 476268 477868 834734 869377 39.45 69.7 1
09:18:30 2023-10-12 442929 439462 95244 95783 147093 150396 161843 157361 131310 126954 135382 135044 147798 148654 474813 517842 1421258 1397185 547071 573562 134496 119579 130670 129781 139278 137607 133110 133566 91712 92752 334835 296755 858976 862065 245244 241984 306253 308059 362935 351862 378610 382485 405716 412359 386054 433396 993367 1042574 631185 525664 330044 323866 377310 378812 401957 405328 414583 420118 478044 477046 829527 870762 39.45 69.7 1
09:18:31 2023-10-12 441962 439462 95021 94301 147084 150818 161477 160352 130738 127530 135099 135519 147490 149382 477790 507949 1411086 1400507 552835 572161 134478 119452 130697 129409 142553 137617 133118 133666 91559 94105 337901 297029 855420 864364 243864 245219 307001 307988 363053 351898 380896 382719 404824 412649 387632 434790 994713 1035404 634216 528098 330044 324251 378532 378293 401287 405151 417626 421308 478080 476704 827690 872819 39.45 69.7 1
09:18:32 2023-10-12 441854 438067 95122 95958 146233 152710 159305 160421 130897 127408 134966 135519 149559 148790 474813 512576 1424345 1404497 557473 573043 134466 119569 130333 129331 142553 137862 133085 133687 91559 94203 337901 296607 851692 862065 243864 241748 306667 308023 363566 351898 378610 381100 406074 413378 387813 431827 990482 1033432 630970 522103 329111 324816 377575 377337 401542 407782 417663 420443 476555 476368 833141 871381 39.45 69.7 1
09:18:33 2023-10-12 440575 441168 94988 95987 146229 153055 161477 160568 130738 127653 134931 135996 149317 149520 477114 507985 1424356 1413796 555890 573043 134668 119535 130697 132399 139080 137701 133327 133754 91686 94040 335367 296672 872982 863863 243432 242837 306969 309320 360902 354639 380715 382719 405930 410265 391328 433742 986910 1042367 626305 524735 330512 322431 379015 378510 401542 410263 414583 423287 478008 476704 839372 870762 39.45 69.7 1
09:18:34 2023-10-12 441679 438108 94984 95817 146409 152959 161512 160421 130806 127408 134966 135741 149559 149172 477114 514058 1434609 1416962 556681 572161 134605 119569 130697 129331 139603 137546 133210 133599 91715 94168 334835 295346 856847 858375 243864 241343 306969 311166 361010 353888 377365 382178 406074 412069 390376 429813 988971 1042574 622668 522436 330044 323866 378979 377299 402359 407463 418625 421685 473524 477195 839686 869303 39.45 69.7 1
09:18:35 2023-10-12 442301 437853 95114 95949 146613 150923 161668 160610 130704 127585 134955 135929 149524 149241 478129 514022 1430281 1410195 553250 573621 134563 119398 130866 129687 139961 137634 133511 133750 91645 94103 338977 297029 867402 858375 243720 242936 307396 308683 361010 353888 378538 383260 404467 412069 391291 431142 993330 1048195 635731 527737 329577 323639 379015 376470 400406 404655 417985 423250 475073 478084 828902 867023 39.45 69.7 1
09:18:36 2023-10-12 445237 436771 94992 95924 146886 153031 161703 160352 130920 127790 135025 135673 149524 148963 477114 517075 1425402 1402463 550571 572970 133821 119569 130013 129687 142519 137841 132743 133666 91526 94136 337901 297601 860466 859627 243864 242325 306753 307988 364522 351898 380382 384273 405750 414579 387740 431871 994630 1047755 622578 525816 329271 324744 378338 375834 401004 405328 418217 420383 475737 478084 825201 867023 39.45 69.7 1
09:18:37 2023-10-12 443114 440631 95401 95754 146602 150255 157860 158366 131401 127164 135193 135566 147213 148337 476187 517075 1418118 1395198 549590 573006 134698 119501 130697 129331 142653 137355 132810 133599 91652 94136 337901 296186 855880 864511 243864 241644 306969 309885 361010 351862 378646 382217 404788 412359 387777 433742 992627 1044051 632700 525664 330044 323866 378712 378812 403822 404655 414583 421643 478080 478084 828865 871727 39.45 69.7 1
09:18:38 2023-10-12 443104 436771 94988 95854 146613 152889 161703 160429 130953 127164 131671 135519 149767 148755 477790 512468 1423334 1404497 555742 572970 134537 119535 130480 129246 142618 137897 133319 133998 91579 92945 335367 297094 853855 864511 243828 243521 306933 310945 364080 353621 378538 382178 406074 411594 387560 430885 989401 1034896 634216 521255 330044 324816 377539 377301 399529 407782 417001 420044 477227 474969 834326 871381 39.45 69.7 1
09:18:39 2023-10-12 439449 438067 95118 95878 146645 152889 161738 157801 130920 127164 135085 135485 149663 148790 475481 511711 1424345 1406498 553490 571282 134698 119301 130697 129331 139669 137355 133428 133415 91812 94103 333668 294092 860690 864511 243576 242325 306969 309931 361010 351862 378610 380773 408371 410265 387467 433127 987535 1036512 634216 524364 332392 323315 377554 378452 402680 408237 416252 420530 477864 477940 839151 873167 39.45 69.7 1
09:18:40 2023-10-12 442301 438076 95309 95916 146613 153066 161668 160575 130920 127462 135025 135673 147557 148996 477570 513842 1437671 1421874 554842 572788 134597 119364 130558 129509 139863 137563 133210 133641 91652 94136 338977 295351 856963 857089 243864 240672 306861 311166 361010 353888 377063 381908 406074 412069 390152 429850 988934 1044051 630783 522066 330512 323866 378979 377032 401542 407747 414511 421643 473299 476704 839013 867023 39.45 69.7 1
09:18:41 2023-10-12 453900 437519 95049 95854 146396 150711 161668 160575 130343 127462 135288 135762 146804 148683 477790 518940 1435629 1407499 547371 573288 134698 119301 130879 129331 139928 137355 133210 133415 91715 94103 338129 294509 859984 856483 245071 242936 306753 311313 360758 351717 380382 384618 408335 410699 387777 429703 992593 1049986 631157 524836 330512 322884 378712 377315 402982 407105 414209 421979 475108 477868 839686 866986 39.45 69.7 1
09:18:42 2023-10-12 442088 438072 94984 95916 146609 153101 161633 160645 130920 127824 134990 135929 149559 149276 478129 514022 1429489 1408502 547034 572970 134791 119501 130971 129246 139828 137445 133616 133306 91556 93974 337901 294342 859257 857162 243864 240966 308561 308923 360686 351898 378501 381949 404788 410265 390152 430849 992627 1052460 635921 526443 330512 322622 379015 376470 401004 404655 414147 422614 475813 477868 834697 871371 39.45 69.7 1
09:18:43 2023-10-12 442485 438469 95118 95783 146636 152924 159558 160352 131044 127198 135155 135077 149593 148271 478129 517842 1424345 1400433 549005 572970 134597 119662 130762 129776 139973 137599 133327 133566 91679 94361 335367 296186 858240 860698 245071 242325 308402 308023 364080 351862 380382 384001 406002 414252 387777 429850 996116 1042183 624812 525853 330512 324816 376708 376170 401922 405363 417001 419451 474369 476975 826481 869525 39.45 69.7 1
09:18:44 2023-10-12 443109 438112 95118 95953 146852 152959 161703 160317 130953 127374 135001 135707 149559 148998 476187 514022 1415099 1395198 553564 573006 134664 119569 130697 129420 139311 137710 133210 133633 91652 94169 337901 296396 857081 863687 243864 241984 307396 309921 361010 353440 380860 381646 404824 412359 387885 433742 995147 1038127 634216 528850 330278 323987 378835 378668 402395 405116 416820 421460 480603 477712 827690 872000 39.45 69.7 1
09:18:45 2023-10-12 441587 436589 95114 95783 146541 150290 161843 158476 131394 127347 131917 135512 147482 148370 478468 512396 1424234 1406175 553719 571943 134664 119466 130879 129331 139407 137389 133478 133980 91715 94103 337102 294092 871280 865738 243864 240568 306969 312220 361010 351862 378610 380773 405125 410300 387488 433090 987572 1036512 630783 523621 331450 323866 377274 378474 399809 407105 413237 420378 478008 478084 838740 871381 39.45 69.7 1
09:18:46 2023-10-12 441711 437817 94984 95949 146295 150923 161668 160645 130704 127619 135193 136018 146804 148996 477790 509450 1426370 1413796 555927 572565 134698 119501 130788 129331 139473 137580 132810 133599 91652 94136 338977 295346 866822 862635 243684 243008 308452 310286 360540 353852 380715 383260 405894 410015 389970 433742 988230 1039592 626305 524069 330512 322323 379015 377279 401259 406535 416547 423250 478044 477411 842082 871381 39.45 69.7 1
09:18:47 2023-10-12 441858 438728 94992 95953 146371 153208 161407 160645 130829 127374 134990 135707 149524 148822 477114 510956 1432573 1417970 556681 573288 134765 119418 130697 129335 138984 137583 133306 133616 91715 94136 337901 295420 855746 859627 243693 242729 306969 308059 361010 352152 378538 381908 406074 412069 391328 431142 987572 1042574 638762 524092 330278 323866 379015 375905 400975 407140 416516 422993 477160 476380 837298 870650 39.45 69.7 1
09:18:48 2023-10-12 440704 439812 94988 95924 146604 153029 161668 160533 130863 127619 134931 135929 149478 149137 477114 513262 1426370 1409151 553405 572275 134982 119296 130775 129335 139470 137793 133549 133633 91679 92752 335367 296892 859760 858982 243864 245083 309542 309557 361010 353888 378538 380773 404183 411348 391328 431179 993330 1048671 634216 527223 330044 322920 379015 376470 402607 404055 414619 423250 475073 478084 830115 869252 39.45 69.7 1
09:18:49 2023-10-12 441638 437764 95049 95887 146375 152959 161668 160645 130738 127496 134931 135801 149524 148998 477114 517111 1425357 1404497 549824 572565 134335 119852 130299 129687 142519 137875 132618 134103 91430 94332 338439 297875 844474 859019 243864 245463 308402 307522 362181 353888 377401 380808 406074 414327 390449 430239 994666 1048498 626305 525853 328537 324744 378835 376026 403251 406464 418917 421345 474405 477868 825274 867023 39.45 69.7 1
09:18:50 2023-10-12 444931 436486 95114 94007 146950 151135 159782 158102 130784 127449 135572 135669 147695 149487 478395 510926 1415884 1400433 553564 573006 134698 119544 130775 129420 139054 137719 133118 133633 91526 94231 337231 296612 853608 864511 243684 241984 308638 307988 363053 351898 380896 380808 404788 412359 387885 433742 992627 1034603 634216 525664 329577 323866 378712 378812 401542 405691 416965 421345 480482 477411 827690 869798 39.45 69.7 1
09:18:51 2023-10-12 452362 436843 95122 95958 146643 152924 161738 160352 130863 127496 134931 135707 149351 148755 477790 509450 1423334 1404497 557870 572970 134259 119828 130299 129509 142519 137841 132835 133666 91579 93009 335367 297663 854728 863899 243377 243350 306933 310896 364080 351789 378429 381799 406002 411020 389848 432476 994006 1034896 628921 522879 329344 324816 378122 377495 400409 407140 418253 420712 476555 475292 832550 871031 39.45 69.7 1
09:18:52 2023-10-12 440608 436598 95403 95792 146533 150711 157760 157801 131310 127164 135382 135459 147317 148337 475481 513262 1424345 1406498 552668 572565 134478 119535 130697 129420 140135 137806 133177 133666 91652 94169 338977 295346 853370 863287 243864 240603 306717 309896 363053 351862 378610 380773 405160 412649 387777 432476 989591 1036548 624812 521291 330278 324816 377288 380527 403251 408679 414403 419935 477792 477976 839088 871926 39.45 69.7 1
09:18:53 2023-10-12 442731 439848 94961 96025 146133 149352 161372 160862 128767 128041 134861 136279 149386 149729 475399 512337 1434234 1420608 556644 572384 134605 119432 131171 129687 139973 137703 133511 133633 91779 94071 338439 295346 868151 860126 243864 240603 306969 308059 361010 354889 378646 382178 406074 412069 391328 432476 987608 1042574 630783 523621 330512 324071 381159 377337 400975 407140 414583 423888 479377 476704 834442 870762 39.45 69.7 1
09:18:54 2023-10-12 441228 437769 95114 93742 146749 150711 161703 157811 130829 127496 134931 136021 149697 149137 477114 517111 1434560 1416818 550066 573006 134571 119535 130697 129420 139473 137565 133210 133448 91686 94136 336048 295346 859088 857674 243864 240637 306969 308059 361010 353707 379572 383151 408190 411962 387740 429703 991183 1047811 635731 522289 330512 323866 378979 375341 400777 407463 414403 421643 472267 478084 838109 867653 39.45 69.7 1
09:18:55 2023-10-12 444421 438795 95252 94015 146098 151134 161789 158463 130965 127803 135228 135878 147144 149133 478129 514058 1427227 1410195 551674 572970 134664 119535 130788 129712 139961 137599 133210 133633 91652 94169 337901 296519 855650 857162 243864 245427 307431 307487 361010 352152 378574 380808 404467 412359 391328 431215 993367 1048195 630783 526815 329344 323639 378799 376506 401004 404691 417958 423287 475108 477796 828865 869525 39.45 69.7 1
09:18:56 2023-10-12 445174 436598 95122 95920 146096 150711 159147 160610 131219 127408 135193 135758 147282 148475 477114 517111 1424345 1402500 549005 572970 133821 119569 130264 129598 139116 137668 133043 134087 91579 92752 338977 297029 849379 861410 243576 242325 306608 310286 364080 351898 377401 380808 405750 414396 387849 429850 993367 1044126 634216 525706 328646 324816 378410 375905 401076 407486 418917 420712 474369 478084 824653 869525 39.45 69.7 1
09:18:57 2023-10-12 442485 436776 95370 95758 146671 152640 161914 157361 130987 126954 135190 135044 149801 148271 474813 517111 1419262 1395198 546998 573006 134445 119535 130697 129331 139669 137389 133210 133541 91686 94136 337901 296186 854527 862065 243864 241644 306253 311166 361010 351862 378646 382521 405395 412649 386907 433742 993367 1044051 623319 528850 330402 324071 377855 378668 401814 405187 414511 420566 477864 480450 830360 870762 39.45 69.7 1
09:18:58 2023-10-12 441566 438844 95118 95821 146784 152924 161512 160352 130953 127374 134931 135691 147694 148961 478321 510777 1424234 1404348 556495 573584 134310 119647 130558 129598 139054 137676 132810 134116 91526 93009 334835 297029 847138 862065 243521 243693 306933 309192 363566 351898 378538 381100 406074 411020 387849 432170 990519 1033432 632276 522609 329111 324816 378143 377639 400975 407782 418981 420676 477263 475961 832550 872000 39.45 69.7 1
09:18:59 2023-10-12 439892 439920 95244 95916 147084 150703 157793 157801 131219 127164 135382 135111 147695 149070 475481 512144 1424345 1404497 552277 572125 134664 119535 130762 129331 139344 137745 132843 133448 91749 94169 340996 294509 856617 863899 243864 242630 306789 312048 363189 351609 378465 383260 408948 412578 387596 432292 991183 1037611 635731 521328 330512 323052 376987 378063 400371 407747 414147 419451 476939 477976 835662 872000 39.45 69.7 1
09:19:00 2023-10-12 442842 437822 94960 94079 145997 151559 159452 161397 130939 127871 135193 136232 146804 149309 477790 511974 1432573 1417827 556718 572565 134873 119432 130788 129420 139344 137710 133210 133633 91652 94169 335367 295346 860433 860844 243864 240637 308438 308958 361010 352187 378646 382178 406074 411048 391328 432513 989007 1042574 629290 523621 330278 323866 379015 377072 400975 406855 414547 423287 476555 476704 834405 870762 39.45 69.7 1
09:19:01 2023-10-12 441675 438809 95114 95850 146647 152994 161738 160645 130953 127551 135025 135868 149593 149033 474777 517111 1436553 1414914 550103 573006 134609 119579 130888 130318 139828 137584 133457 133675 91712 94264 335367 296040 855172 857748 243828 240637 306969 308958 361010 351645 377221 382719 408371 412069 387921 429850 991109 1048307 637247 522879 330402 323866 378727 375905 401076 408390 414583 421979 473703 477904 839372 869525 39.45 69.7 1
09:19:02 2023-10-12 439769 438143 95114 95821 146386 152994 161738 160421 130953 127585 135025 135963 149559 149276 477790 518574 1427462 1408704 547260 572161 135358 119535 130971 129331 139961 137389 133872 133448 91879 94071 333668 294927 859926 859019 246017 241984 306969 309896 361010 353888 378574 383130 406074 411491 390152 432170 992556 1054467 629669 528098 331685 322777 378907 377459 403301 406738 416547 421832 476519 478085 833815 867023 39.45 69.7 1
09:19:03 2023-10-12 445792 437889 95312 95987 146780 152815 161738 158650 129020 127557 131717 135879 149976 149101 478468 516966 1428399 1408427 551749 574259 134431 119969 130264 129865 139216 138190 133779 134103 91493 94301 338977 298078 849111 859627 243864 245190 306969 307988 362181 353888 377969 381378 406074 412564 390152 430532 995421 1047930 621565 525480 328646 324816 379015 376219 401076 407140 418954 421680 474739 475641 827104 868908 39.45 69.7 1
09:19:04 2023-10-12 442485 439117 95378 95688 146606 150290 158103 157361 131401 126954 135288 135166 147488 147992 475481 517842 1420306 1395198 548233 573695 134698 119569 130697 129420 139702 137710 133210 133574 91782 94105 335367 296186 859088 864438 245728 242343 308706 310068 363053 351789 378538 384891 405822 412578 387632 433742 993367 1036716 632700 529328 330512 323866 377841 378848 402240 405957 417436 421382 478116 477010 828902 870762 39.45 69.7 1
09:19:05 2023-10-12 444101 436669 95244 93967 146541 149017 161773 160386 130897 127408 134966 135691 150080 148998 477790 512540 1424345 1407141 552705 573006 134478 119569 130697 129509 139183 137615 133118 133541 91526 94040 337901 295346 857393 862635 243864 240672 306753 308993 363566 351862 378646 380808 405125 413230 387777 432513 989044 1038123 635731 521328 330278 324816 377274 378243 403251 408677 414619 419487 477972 478084 834442 869528 39.45 69.7 1
09:19:06 2023-10-12 439106 438108 95179 95817 146645 153029 159782 157881 130953 127198 135036 135741 148512 149033 474813 510956 1424345 1411203 556137 572275 135583 119432 130992 129509 140447 137737 133511 133566 91712 94394 335367 295976 864405 862065 243864 240603 308656 309285 361010 353888 380896 380773 405822 411740 391051 433779 987572 1041836 635731 524364 330512 322657 379015 378812 399249 406570 414511 423287 478080 477411 841796 870762 39.45 69.7 1
09:19:07 2023-10-12 441858 440539 95175 95987 146439 153208 161738 160680 130863 127585 134966 135741 149559 149137 477114 511747 1433591 1417970 556718 573043 134795 119452 130697 129335 139278 137809 133315 133750 91686 94169 337901 295420 856686 859019 243864 240706 306969 308958 361010 352187 378538 382178 405858 412434 391903 430885 989776 1042464 630783 522733 330512 324215 378583 376291 401542 407747 414583 423287 474739 478445 836884 869525 39.45 69.7 1
09:19:08 2023-10-12 439984 440130 95252 94111 147533 151241 159782 158242 131090 127694 134980 135827 147700 149905 478431 514445 1427425 1406703 545803 573006 135736 119525 131062 129331 140093 137389 133461 133448 91745 94231 335367 294927 863526 859627 243864 241644 306253 309705 361010 353888 378574 383130 406074 410300 391060 431863 990519 1051681 636212 526887 330980 322920 379015 377675 402276 405292 414183 422987 476555 477714 833188 869525 39.45 69.7 1
09:19:09 2023-10-12 445199 440544 95204 96025 146126 153270 159077 160715 131128 127830 135193 136185 149351 149625 474777 514130 1425402 1409742 551103 573853 134715 119569 130697 129509 140717 137653 133210 134125 91612 93009 338977 298724 863256 857748 243864 242666 309360 309848 363566 354889 378393 380808 404788 410411 391881 430885 995309 1048708 630783 525664 328646 323866 378979 376219 401040 405363 418290 423287 475108 478084 829527 867060 39.45 69.7 1
09:19:10 2023-10-12 443916 438067 95122 95958 146852 153138 161703 158650 131511 127551 135309 135929 149801 148998 478284 513770 1417110 1395198 553564 572970 134664 119535 130818 129598 139669 137806 133210 134107 91652 94136 335367 296607 851839 864511 243864 241984 309142 308023 363554 351898 381435 381913 406002 412649 389840 434703 993367 1038347 635731 526815 330278 323507 379015 378885 400406 405292 417590 421979 477719 478084 828902 871031 39.45 69.7 1
09:19:11 2023-10-12 445601 438067 95187 93875 146744 153066 161851 160610 131310 127585 135382 135835 147488 149102 478284 513099 1427227 1408465 558230 573671 134546 119965 130740 129869 139470 138298 133273 134057 91526 94169 340861 297103 857671 865092 243864 241916 306969 307988 364080 351717 378610 382178 406074 411629 387885 432476 993330 1036472 636755 522879 329577 324816 378410 377639 402126 408355 418881 421308 477599 476704 833734 872000 39.45 69.7 1
09:19:12 2023-10-12 440071 438108 95244 95916 146912 152924 158579 160317 131135 127198 135155 135707 149835 148790 477533 513262 1426370 1406498 553527 572125 134873 119535 131062 129509 139994 137806 133428 133633 91749 94201 330419 294509 857539 864511 243864 240603 306703 310402 362908 351645 380570 384310 409526 412313 387632 433287 991183 1039304 626305 524253 331685 323866 377841 378812 400723 407499 416547 420676 478044 478084 839335 871121 39.45 69.7 1
09:19:13 2023-10-12 442628 438902 95378 94144 146934 149017 157551 158242 131147 127625 135298 135759 150046 149206 477114 514058 1435614 1423903 556892 572970 134879 119535 130879 129865 140347 137615 133767 133666 91812 94299 335367 295976 858442 859590 243454 241545 306969 308993 361010 352152 377933 382448 406074 412649 391328 430495 989044 1044051 630783 522879 330512 324587 379015 376434 399845 408737 414547 422651 474333 478084 838703 870129 39.45 69.7 1
09:19:14 2023-10-12 440608 440544 95114 96049 146533 151024 161738 160645 131310 127585 135288 135996 147488 148926 476151 519307 1435629 1407666 549005 573006 134732 119662 131062 129865 140413 137565 133881 133902 91712 94296 338977 295346 862455 860187 245937 243008 306933 310611 361010 353888 378574 383130 408948 411419 391060 431863 990482 1054467 624812 522671 331450 323866 379015 377337 403480 407140 414147 422015 477599 478085 836254 867060 39.45 69.7 1
09:19:15 2023-10-12 444882 436669 95382 94075 146852 149388 161703 160645 130953 127585 135393 135963 149801 149241 477114 517111 1426370 1404497 550250 572679 134006 119969 130264 129954 142519 138294 132776 134103 91686 94332 334835 297029 849698 859627 243864 243048 306969 308059 362181 353888 377969 381646 405750 411629 390152 430837 996189 1047153 635731 525581 329577 324816 378979 376470 401076 406535 419278 420712 474739 477010 825238 868908 39.45 69.7 1
09:19:16 2023-10-12 442929 436482 95378 95949 147708 150818 158221 157691 131492 127347 132009 135470 148107 149487 478468 516930 1422157 1396803 549288 573635 134597 119647 130971 129509 140027 137841 133428 134087 91712 94299 331306 296544 855765 864511 245518 242325 306502 308059 363153 351898 381435 382521 406002 412649 387885 432173 994777 1042574 632700 526443 330512 324359 379015 378885 401076 405328 417001 422015 480821 477010 829490 872000 39.45 69.7 1
09:19:17 2023-10-12 444499 439772 95183 94168 147084 151029 161808 160610 131310 127462 135193 135741 147798 149487 477790 507949 1420306 1406498 556114 574701 134571 119969 130697 129765 139636 138069 133210 133700 91686 94332 338977 297663 860632 865092 243648 243008 309324 310286 364594 353852 378501 382142 405858 414688 389934 432599 993330 1034639 638762 524364 329577 324636 378122 377603 401433 406535 418290 421685 477792 476332 830152 870797 39.45 69.7 1
09:19:18 2023-10-12 439316 440861 95382 94047 146472 151099 158078 158242 130738 127585 135382 135902 147522 148822 478321 510920 1426370 1408704 555064 572825 135360 119335 133431 132675 140901 137259 133679 133231 91845 94071 331833 294509 863233 862065 243864 240637 306969 309860 361010 351898 380860 380808 406074 410265 387921 433779 987572 1038820 634216 525480 331920 322884 378691 378848 400442 406535 413237 422987 480821 477015 841796 872000 39.45 69.7 1
09:19:19 2023-10-12 441812 440544 94952 96120 146431 149614 161372 160862 130704 127918 134896 136374 149420 149729 477114 509450 1432573 1417970 556718 572275 134999 119662 130853 129780 139828 137832 133641 134082 91712 92880 335367 296676 862685 860844 243648 240672 307041 308958 362908 352223 378610 382178 406074 412649 391940 433139 989744 1042367 627798 522879 330278 323866 381159 377301 398654 408128 414619 423888 476148 476704 834442 870762 39.45 69.7 1
09:19:20 2023-10-12 440337 438041 95118 95987 146441 151382 157869 160680 130829 127619 135060 135963 149559 149137 477114 518208 1427425 1409705 546189 572565 134698 119452 131062 129331 140383 137615 133553 133541 91812 94071 336048 294509 864037 859627 245590 241644 306825 309679 361010 353639 378610 383130 406074 411491 390152 432513 990482 1053205 628154 525700 331450 323411 379015 377603 403480 405363 414183 422651 477227 478420 834734 869525 39.45 69.7 1
09:19:21 2023-10-12 445639 438760 95053 96021 146375 149659 159558 158907 129020 127803 135168 136049 147386 149624 478092 513842 1428399 1408427 551848 574511 134698 119569 130853 129509 139915 137819 133428 133671 91686 94169 335367 297668 859479 857125 243864 242972 307466 309229 361010 352187 378574 381610 404824 412359 391328 431179 993367 1047190 630783 528183 330044 323639 379015 377337 401040 404691 418021 423287 476184 478084 830152 869525 39.45 69.7 1
09:19:22 2023-10-12 452362 436598 95122 95991 146368 150711 161738 160456 131219 127824 135193 136013 147282 148961 477114 517111 1427425 1404497 549824 573006 133821 119969 130264 129687 142519 137875 132776 134103 91652 94299 338977 298449 851455 861410 245071 242837 306681 310286 365037 353852 378357 384346 405930 412528 390152 430812 994777 1049687 626305 525853 329344 324816 378410 375655 403822 406535 418917 420712 475073 477010 825274 869525 39.45 69.7 1
09:19:23 2023-10-12 445639 438978 95382 94047 146852 153066 161773 160645 130920 127591 135333 135929 149801 149276 475481 507985 1420936 1407499 556114 573889 134496 119569 130788 129602 139732 137931 133310 133775 91749 94203 335367 296268 853264 863723 243864 240603 309274 307988 363566 351898 380824 382178 405431 413633 389840 433742 993367 1033552 635731 525853 329577 324816 378979 377639 401259 405363 418622 422015 478008 476704 829527 870451 39.45 69.7 1
09:19:24 2023-10-12 443211 440232 95183 95953 146877 152985 161843 160610 130987 127374 135155 135532 149801 148790 474813 513262 1427227 1407179 554510 572861 134711 119681 130992 129691 140054 137810 133645 134066 91965 94136 335367 294583 861261 864511 243756 242325 306501 309931 363053 351632 378393 384310 406367 412649 387813 433127 990212 1038820 635731 522103 331450 324816 377539 378510 400723 408677 414475 420712 478044 476680 838145 869798 39.45 69.7 1
09:19:25 2023-10-12 440935 437710 95114 95987 146888 151241 161477 160680 131219 127496 135193 135963 147695 149487 477114 512337 1432573 1417970 556718 573006 134478 119544 130697 129509 140027 137615 133244 133666 91749 94136 337901 295346 864002 859019 243864 240672 306969 309670 363053 352223 378610 382178 406074 412649 390216 432476 989007 1041370 629290 522879 330512 324323 381159 376470 398689 407782 414619 423888 475108 477748 836884 870143 39.45 69.7 1
09:19:26 2023-10-12 440388 440539 95568 94039 146451 149115 157793 158242 131181 127483 131783 135793 150046 149136 478807 518574 1438746 1413796 549601 573671 134664 119535 130971 129509 139960 137580 133453 133671 91845 94169 336048 295141 859424 857162 243864 240672 306969 309679 361010 351898 377401 380844 406332 412069 390188 429886 991072 1048671 630783 522879 331215 323866 379015 377835 402877 408999 414511 422052 473703 477380 840883 867023 39.45 69.7 1
09:19:27 2023-10-12 453579 437813 95179 96016 146431 151029 161773 160680 131128 127530 135193 136022 147282 148926 477790 514022 1427425 1405667 546152 573695 135105 119452 131062 129331 140513 137599 133788 133902 91898 93009 354359 294927 863976 859517 245764 242074 308669 311680 360902 353888 378610 383130 406074 411166 390906 432476 991850 1053205 634673 526991 331920 322956 379015 377639 403480 405328 414317 423287 477263 478420 834442 867060 39.45 69.7 1
09:19:28 2023-10-12 444787 437848 95118 95821 146471 151170 157693 160645 130920 127374 135060 135741 147797 148996 477114 517111 1425366 1403498 550250 573853 134259 119969 130299 129865 142519 137875 132843 134137 91622 94169 334835 297029 845355 859576 243864 240603 306969 308059 362216 353888 377933 381646 406074 411664 390152 430191 996189 1048744 635731 525853 329344 324816 378446 376205 404395 407140 419250 420749 474739 477010 825274 869252 39.45 69.7 1
09:19:29 2023-10-12 443114 441614 95374 95817 146636 152782 160006 160093 131203 127198 135379 135519 147797 148753 478660 516857 1419126 1395087 549325 573671 134824 119681 130992 129687 139894 137806 133244 133666 91686 94169 334835 297232 853180 863899 243864 241644 309105 310726 363053 351898 380896 383094 406074 412398 387849 431079 994777 1044051 632700 526851 330278 323866 379015 378885 402877 405328 417001 422380 478116 477046 829527 871381 39.45 69.7 1
09:19:30 2023-10-12 441624 436803 95122 95958 146886 152959 161617 160386 130987 127496 135095 135835 149593 149401 474777 513262 1424345 1404497 557473 573043 134259 119569 130697 129687 142623 137875 132843 133885 91686 94203 337901 297029 850680 862065 243864 241713 306969 308023 362181 351898 378610 381908 404806 411629 387885 432513 992663 1027702 630783 522879 329577 324816 378712 378207 399845 409993 418290 420749 478008 477123 834734 871778 39.45 69.7 1
09:19:31 2023-10-12 440815 436589 95374 95981 146507 150641 158187 158132 131397 127449 131545 135574 147522 148475 474777 512504 1426333 1406498 552668 573006 135318 119823 130888 129420 140060 137710 133461 133666 91845 94203 336048 294092 857608 864511 243864 240637 306969 311118 361010 351898 380860 381378 406937 412069 387619 433434 987608 1036179 635731 523621 331685 324359 377841 378812 401040 408712 414475 420676 478080 478084 839335 869798 39.45 69.7 1
09:19:32 2023-10-12 441858 438760 95187 96025 146540 153029 161808 160715 131128 127619 135193 136219 147282 149070 477114 508020 1425439 1413796 556718 573853 134820 119696 130888 129691 140214 137741 133645 133893 91712 94363 338977 296676 864796 863250 243864 240603 306502 308958 361010 351871 381756 383803 406074 411202 391328 432027 991050 1041836 627798 525108 330512 322956 380890 378488 399845 407140 414583 423888 478116 477748 842082 869798 39.45 69.7 1
09:19:33 2023-10-12 440686 440544 95405 96082 147119 151241 161886 158242 129379 127807 135477 136151 147901 149800 478468 516826 1438746 1409705 550179 572970 134698 119535 131062 129598 140350 137806 133645 133633 91812 94266 336048 295913 860713 857089 245244 240603 306681 309896 360794 353888 377933 382754 406296 412069 390115 430812 991850 1050935 635731 524364 331450 324323 379015 377639 403444 408355 414475 422913 476148 478420 839372 868871 39.45 69.7 1
09:19:34 2023-10-12 441858 439189 95187 96091 146886 149249 161929 158650 129379 128069 131917 136325 150046 149833 479147 513878 1428362 1411478 548086 574222 135101 119535 131062 129509 140488 137599 133763 133599 91812 94201 335367 295346 866787 860683 243864 241984 307181 309391 361010 354388 378574 383058 405359 411455 391328 432439 994777 1054698 630783 528041 331215 323339 380890 377639 403822 405222 414583 423888 476855 478084 834326 870488 39.45 69.7 1
09:19:35 2023-10-12 446677 440544 95118 96120 146567 151126 161668 160905 130920 127673 135193 136009 147488 148961 477114 514094 1427425 1408502 551848 573817 134462 119818 130697 129687 139669 137841 133177 134070 91652 94332 338977 297110 858971 860187 245135 243008 309785 310286 364852 355140 378393 384891 405786 414399 392012 431142 996189 1050935 631903 525706 329504 324816 379015 376470 401076 407426 419401 423250 475073 478084 827030 869525 39.45 69.7 1
09:19:36 2023-10-12 443927 438545 95405 94103 147257 149319 157760 160835 130953 127585 135344 135929 147797 149101 478468 509378 1415099 1403802 558192 573817 134664 119935 130879 129687 139994 137875 133302 134070 91715 94332 335367 297875 856084 865738 243648 240637 308669 308023 364080 353888 380824 382719 406038 411629 390115 433742 994777 1033516 637247 525108 330044 324816 379015 378776 401542 408737 419177 421979 477936 477375 832550 871067 39.45 69.7 1
09:19:37 2023-10-12 440278 438076 95374 95949 147356 153138 157969 160610 131203 127462 135379 135929 149835 148998 476151 513790 1425357 1409189 555303 573525 135089 119764 131027 129687 140447 137737 133855 133935 92126 92945 350662 294509 860242 864511 243864 240637 306933 313328 361010 351862 380824 381913 406866 411890 387560 433742 989744 1039555 635731 525108 332156 324323 378979 378812 401040 407676 414147 421643 478080 478084 839372 871067 39.45 69.7 1
09:19:38 2023-10-12 441955 439153 95248 94047 146645 149185 161851 160610 130920 127551 135120 135929 149663 149241 477790 514058 1437671 1418978 555421 572679 134664 119535 131062 129687 140027 137841 133428 133885 91812 94169 338439 295976 860657 857125 243864 243427 306969 309860 363053 352152 378501 382719 408118 412649 391328 430495 989007 1044790 631530 522843 330980 324323 379015 376170 399809 408641 414583 422614 474703 478084 838109 869525 39.45 69.7 1
09:19:39 2023-10-12 439655 439812 95244 94039 146872 149625 159682 158650 131181 127748 131783 136015 150080 149554 478395 519601 1440704 1407666 549005 573817 135143 119662 131249 129598 140521 137841 133658 133666 91845 94329 336048 294927 860096 857089 245590 240637 306969 310366 361010 353888 378538 383130 406296 411491 390115 431179 991887 1051715 635731 525853 331920 323543 379015 378740 404120 407782 414511 423250 478514 478420 838703 868871 39.45 69.7 1
09:19:40 2023-10-12 440494 439068 95374 93935 146886 149182 161773 160905 131044 128007 135155 136151 149767 149520 477790 513986 1428475 1407666 549897 574701 135139 119569 131062 129598 140513 137599 133645 133666 91898 92945 335367 296818 860207 860076 245071 242325 309579 311166 360902 354853 378465 383023 405930 411491 391328 432439 995372 1054428 630783 528041 330980 323639 381968 378171 401976 404974 414547 423587 476555 478084 833734 869525 39.45 69.7 1
09:19:41 2023-10-12 444101 438191 95478 95920 147604 153031 158818 158027 131465 127360 135519 135305 149835 148651 477909 518356 1421949 1398181 548196 574259 134698 119818 130971 130172 140286 137806 133612 133666 91812 94332 337901 296607 870984 863899 245590 242325 306502 308958 363053 351862 380824 383130 406074 412649 387777 433742 996189 1045220 631185 526406 330402 324551 378655 378885 403444 405363 416965 421345 480821 480608 830152 872000 39.45 69.7 1
09:19:42 2023-10-12 445639 438108 95382 96057 146757 153171 157969 160645 131310 127585 135382 135963 147488 149276 477909 511901 1417902 1407425 557907 574519 134694 119882 130957 129869 140380 137828 133645 134154 91812 94267 338977 297526 863831 866967 243612 240603 307431 308023 363566 354352 381974 380808 406002 411629 390152 432367 993367 1036512 625745 525664 330044 324816 379015 378740 401542 408254 418253 421979 480785 477748 828865 872339 39.45 69.7 1
09:19:43 2023-10-12 439618 436593 95248 95953 147533 151029 158355 158242 131310 127462 135477 135707 147901 149487 476151 512504 1426370 1408667 553527 573817 135105 119535 131062 129598 140480 137806 133645 133666 91845 94201 336048 294301 862755 864511 243864 240603 306825 310620 361010 351898 380824 381646 406937 412069 387849 433742 989591 1036142 635731 525108 332156 324323 378410 378452 401040 407747 413856 421942 480821 478084 842082 871778 39.45 69.7 1
09:19:44 2023-10-12 443077 439556 95409 94079 146748 149386 157626 161250 131203 127837 135357 136238 147694 149939 477790 509450 1427425 1416558 556718 575328 134732 119818 131062 129687 140391 137841 133645 133885 91845 94332 335367 296186 863665 862065 243864 243427 306969 309391 361010 352187 381974 380773 405750 411491 392435 434703 989708 1044051 630783 525209 330512 322884 381159 378812 399845 407426 416770 424489 478080 478084 841796 872000 39.45 69.7 1
09:19:45 2023-10-12 442375 440544 95244 95987 146567 151130 161808 160757 131310 127585 135288 136013 147625 148961 477790 514094 1438709 1421071 555779 573006 134698 119569 131031 130043 140607 138052 133755 134120 91935 94558 338977 296396 876514 860187 243792 243693 308452 309643 363053 352152 378501 382719 409056 412398 392158 431179 990446 1045530 638762 523621 331215 324528 379015 376434 400442 408963 416965 423287 477086 478084 839335 870762 39.45 69.7 1
09:19:46 2023-10-12 441336 438108 95252 94172 147053 149216 160006 160827 130863 127796 131917 136359 149801 149765 477790 514094 1427425 1407666 550287 573853 135162 119569 131062 129687 140513 137806 133645 133700 91845 94299 331306 296186 858397 859627 245244 240603 310186 308958 361010 352152 378646 382485 406002 411205 391881 433127 994777 1051715 630783 528415 330980 323866 381159 378171 401922 405328 414655 424254 477599 476975 833734 870762 39.55 69.7 1
09:19:47 2023-10-12 447545 439911 95244 96016 146886 153278 161773 160939 130953 127830 131917 136102 148003 149483 478284 516966 1430431 1408465 553719 574519 134563 119965 130662 129865 139440 138521 133177 134542 91612 94529 338977 298304 846929 859019 245244 243350 306502 308059 362979 352914 378574 382485 406074 412852 391328 431179 996189 1050192 635731 525853 329577 323785 379015 377072 402240 407782 420213 422614 475108 477796 826481 869525 39.55 69.7 1
09:19:48 2023-10-12 441962 436598 95283 96016 146571 151134 158221 160792 131492 127619 135382 136013 147522 148787 475816 510597 1415099 1398407 553564 574701 134732 119935 131062 129865 140350 137875 133428 134070 91845 94299 337901 296818 863027 864511 245244 245392 307431 311166 363053 353888 382010 382521 406038 413230 389861 432480 994777 1039592 634216 527223 330512 324816 379015 378921 401040 405328 418253 422320 481963 477868 831544 874484 39.45 69.7 1
09:19:49 2023-10-12 445018 438361 95405 94007 147183 149285 158254 158574 131397 127762 135414 135929 149731 149241 479000 510853 1426370 1407666 559099 575405 134778 119969 130879 129869 139470 137978 133515 134217 91845 94366 337901 297526 856707 863899 243864 241377 306931 308023 362146 353888 378646 382719 406074 412564 390115 433127 992519 1033552 632276 524364 330044 324816 379015 377883 401542 408677 419547 422015 477972 477411 832291 871067 39.45 69.7 1
09:19:50 2023-10-12 440695 439193 95378 95953 147360 152959 158456 160645 131203 127198 135449 135835 149835 148998 476187 513262 1426370 1406498 553061 574771 135140 119945 130888 129954 140521 137737 133587 134002 91745 94426 338439 295765 859934 865738 243864 243314 306969 312048 364264 351898 378646 381913 406937 411307 387560 433483 992627 1039555 626305 522609 331450 324816 378410 378812 401076 408999 416734 420712 478044 478084 836884 872000 39.55 69.7 1
09:19:51 2023-10-12 443109 438719 95025 94067 146511 149723 157308 161269 130738 128075 135085 136631 149559 150114 477790 509450 1433591 1418978 557510 574259 134732 119935 131062 129776 139981 138052 133662 133977 91845 94332 336048 296186 859531 862022 243864 240672 308488 309426 363566 353246 380860 380737 406074 412649 389622 433742 990482 1042617 640277 524364 330980 324816 382004 378207 402980 407782 417001 424526 477936 478084 836218 872000 39.45 69.7 1
09:19:52 2023-10-12 442214 437211 95252 96049 146576 151679 160420 158907 127894 127768 131832 136104 147521 149064 478092 518062 1441767 1420824 552447 573006 135060 119852 131062 129865 140416 137841 133612 134103 91845 94299 335367 296607 854943 857162 243864 241713 308438 309896 363053 353888 377969 380773 406332 411371 390188 430495 991923 1046414 611159 523992 331450 324587 379015 376470 401957 409609 417001 423287 475073 477010 839335 870762 39.45 69.7 1
09:19:53 2023-10-12 453847 438764 95122 96157 147068 149422 161773 160974 130953 128041 135155 136536 149593 150009 475481 514094 1429526 1408704 552818 574738 135337 119969 131062 129776 140250 137841 133876 133700 91879 94203 338439 296818 857695 859627 245460 240637 308147 308059 362797 352187 378646 381949 405359 412649 392158 432820 994777 1048708 630783 528415 330512 323866 381159 378474 403822 406596 417999 424268 477119 478084 832439 869340 39.55 69.7 1
09:19:54 2023-10-12 446590 437924 95382 94047 146886 149182 161808 160939 130863 127803 131826 136799 149801 149590 477790 513806 1428399 1407499 550250 574259 134445 120029 130697 130546 139344 138652 133177 134542 91749 94562 337901 297875 860778 859627 243864 240637 306502 310896 362724 352187 378538 382521 406074 412852 391626 431215 993825 1054947 635731 525853 329577 324816 379015 376506 402276 407426 419547 422614 475108 477010 827067 870143 39.55 69.7 1
09:19:55 2023-10-12 443114 437853 95637 95920 147836 152924 158961 160498 131237 127164 135484 135485 150008 148616 476187 518574 1426211 1401797 550533 574556 135037 119798 131027 129865 140480 138121 133545 134188 91999 94332 335367 296607 863887 863287 246111 240603 307396 309391 363566 351898 380860 385983 406074 411020 387849 434814 995421 1045220 631185 527259 330512 324816 378712 378524 403480 407105 417037 421979 480857 478455 832730 870451 39.45 69.7 1
09:19:56 2023-10-12 450913 440314 95539 96087 146645 151029 158422 160645 131401 127585 135477 136043 147522 148683 475481 513660 1425366 1406498 556607 574701 134892 119935 130879 129865 139768 137910 133210 134103 91845 94332 336048 297029 852762 863287 245071 242120 306969 308993 363042 351898 378646 380506 406296 412240 387921 433470 993367 1035049 635731 522473 330278 324816 378979 378776 401111 409609 418881 421680 478044 478084 832009 870414 39.55 69.7 1
09:19:57 2023-10-12 440342 440539 95511 94035 147327 149285 158751 158242 131431 127483 131850 135793 150219 149101 479147 512468 1425366 1408502 553490 574410 134824 119535 131062 129691 140380 137961 133986 134066 92102 94203 336048 294583 872454 864328 243864 240672 306969 311127 361010 351898 381435 381949 406937 412069 387885 431722 990482 1039628 635731 525853 330589 324587 379015 378885 403552 407747 414183 421979 480821 475641 839409 871067 39.55 69.7 1
09:19:58 2023-10-12 455511 440750 95179 96021 147084 149252 157793 160715 131310 127768 135382 135963 147798 149696 474777 513262 1435493 1418978 556681 573853 134732 119935 131062 130205 140060 137841 133428 133700 91845 94203 336048 296186 854828 859627 243864 241713 306969 309679 363053 353741 378610 380773 405160 410985 392435 431863 990482 1042220 630783 523621 331450 324600 382290 377050 402680 408535 416856 423740 475634 477279 837961 871269 39.55 69.7 1
09:19:59 2023-10-12 440525 438139 95252 95991 147277 149455 157969 160905 131101 127830 135190 135963 149627 149483 476187 516463 1438746 1409780 549787 574701 135139 119769 131062 129509 139865 137875 133712 133708 91845 94332 336048 295346 859536 857162 245901 240672 306789 309931 363053 353888 377969 382557 406902 412649 390188 430837 993330 1050972 630783 524364 331450 324587 379015 377639 404084 411218 414583 423287 475108 478455 839409 869525 39.55 69.7 1
09:20:00 2023-10-12 440617 437567 95244 96021 146533 151134 161773 159142 131219 127830 135193 136480 147782 149446 479000 515064 1430431 1411516 546888 572861 135352 119774 131428 129776 140901 137841 133679 133700 91879 94332 335367 295346 860430 860844 245244 242154 306966 311448 361010 352152 378682 384279 406074 412069 391889 433127 994072 1053167 631185 527259 331685 323866 379015 378207 403516 406215 414547 423888 477936 478455 834442 870762 39.55 69.7 1
09:20:01 2023-10-12 443206 438112 95370 96012 146955 153136 158212 160715 130987 127496 135414 135963 149870 149033 475958 518574 1426413 1402500 549398 574701 134732 119852 130971 129687 140093 137910 133645 133918 91879 94332 338439 296607 866442 860844 245244 242972 306502 309462 363304 353888 378538 383094 406074 412887 387849 431215 996713 1047153 635731 526583 330980 323785 378410 377639 403480 407747 419278 421308 476555 478455 830360 871158 39.45 69.7 1
09:20:02 2023-10-12 444364 438576 95344 94144 147226 149352 158322 158574 131306 127660 131899 135929 149801 149625 476151 514022 1421034 1396191 555138 574738 134732 119935 131027 130325 140513 137875 133553 134137 91879 94366 338439 296818 854254 864981 245244 240603 307896 308958 361920 353888 382587 382825 406038 411594 390188 432209 996189 1041836 626305 527668 330512 324816 379015 381064 401040 405363 418290 422987 480494 478084 828938 871104 39.45 69.7 1
09:20:03 2023-10-12 439691 436843 95380 95979 147505 153101 158549 160645 131310 127496 135382 135963 147797 148998 476187 513262 1425366 1406666 553490 573853 135123 119969 131062 129776 140286 138294 133679 134103 92102 94236 336048 294927 859415 864511 245244 240672 306667 310909 363566 351898 380860 381949 407543 413051 387849 433742 992556 1041481 621565 522586 332392 324780 378568 378704 402133 409431 417733 421562 477936 478084 838740 871031 39.45 69.7 1
09:20:04 2023-10-12 440608 440392 95382 96149 146567 149249 158036 160974 131363 127837 135382 136493 147660 149413 475481 509486 1427462 1414802 557907 574738 135581 119603 133338 129598 140740 137875 133712 134137 91879 94366 336048 296186 884057 862065 243864 240706 306537 309931 361010 352950 382930 381949 408371 412069 392158 432484 990446 1044051 627798 525853 330980 323411 381734 378885 400759 407818 414583 421762 481536 477087 841796 871031 39.45 69.7 1
09:20:05 2023-10-12 442485 438764 95374 96046 146632 149285 158112 160827 131545 127803 132099 136359 148106 149519 478431 513552 1439717 1423903 556533 574556 135113 119935 133127 129691 139861 137974 134209 134432 91845 94332 338977 296260 854326 860187 243468 241916 306039 309896 363566 353246 378574 380808 406332 411020 392435 431215 990519 1042653 630037 522879 330980 324816 379015 376506 400477 408679 417037 423287 475108 478084 838740 869525 39.55 69.7 1
09:20:06 2023-10-12 440575 440544 95244 96112 147119 149356 161843 160974 131310 128007 135382 136442 147901 149905 477114 514058 1429526 1411786 548694 574738 135139 119769 133338 129687 140546 137841 133679 134011 91879 94236 339628 296186 860930 859627 243864 245219 308398 309896 361010 352187 378682 383130 406038 412359 392158 433127 994006 1053951 635731 528825 331450 323866 381734 377315 401993 405363 419520 424305 477719 477904 835109 869414 39.55 69.7 1
09:20:07 2023-10-12 445674 438621 95378 94071 146748 149386 157902 160939 130987 127830 135225 136408 148003 149624 476628 514130 1429526 1405630 552595 575551 134702 120219 130879 129865 139473 138556 133436 134542 91749 94432 337224 297825 865253 859627 243864 243008 306537 308023 362760 352223 378574 382521 406074 412887 391881 431827 993861 1051715 630783 525396 329577 323750 379015 377072 402594 407497 420910 423287 476519 477714 826481 869525 39.55 69.7 1
09:20:08 2023-10-12 445601 437822 95252 93967 146606 149046 159930 159365 131310 127830 135382 136064 147762 148961 474813 507949 1415168 1404497 556718 574738 134732 119935 131062 129943 140060 138112 133553 134137 91845 94301 335367 296483 857007 865665 243864 240637 307466 308958 361168 351624 382623 380844 406074 414908 390449 435482 996116 1038638 627798 528474 330512 324780 378871 378632 402534 406500 418954 422052 481536 477496 830152 872032 39.45 69.7 1
09:20:09 2023-10-12 441926 438112 95317 96025 147045 153029 161914 160680 131021 127619 135225 135963 149870 149137 477114 513660 1425366 1405667 559099 574701 134808 119969 130879 129869 139470 138423 133532 134234 91845 94399 337901 297103 850483 862065 243864 242120 308669 308993 363304 351898 380824 380204 405160 414908 387957 433779 993367 1036472 635731 522879 330278 324816 379015 378812 400442 409645 418917 421782 478008 477748 831973 872000 39.45 69.7 1
09:20:10 2023-10-12 439449 439293 95374 94103 147554 149319 159114 158539 131249 127483 135652 135861 150149 149101 478431 512324 1427347 1408502 553564 573853 134732 119896 131323 129687 140513 137841 133679 133700 92166 94363 336982 294509 858481 863723 243864 240672 306969 310909 363053 351632 381435 381985 407258 412649 387885 431722 990482 1039628 629850 523992 330357 324816 379015 378921 401111 409035 414547 421680 480821 477832 839409 871067 39.45 69.7 1
09:20:11 2023-10-12 442485 440544 95248 96025 146569 149344 161808 160974 130987 127741 135190 135996 149870 149311 477114 512144 1433543 1421071 557510 574738 134765 119862 133118 129776 140093 137875 133553 133918 91879 94366 336048 296186 858673 859627 243864 241916 306502 310393 363053 353776 378682 380808 406296 411020 390597 432820 990519 1042617 638248 522879 330980 324816 381589 377315 403251 408715 416929 424416 476412 478012 839088 871889 39.55 69.7 1
09:20:12 2023-10-12 441499 438433 95439 96016 146576 149149 157793 158399 131511 127728 135477 136347 147762 148996 474813 518537 1438746 1413796 550571 574295 135173 119969 133245 129865 141068 137875 133679 134011 91879 94236 336048 295346 861219 857162 245244 241377 306969 309967 363053 353888 378271 381985 406937 412649 391051 430873 992556 1050228 637247 523992 331450 324323 379015 377050 403480 408999 414511 422950 475073 478420 841796 869525 39.55 69.7 1
09:20:13 2023-10-12 446908 438103 95252 96191 146744 149352 157684 160939 131401 128007 135382 136374 147590 149625 477114 514130 1429526 1408667 553490 574701 134782 120136 130879 129869 139470 138625 133515 134525 91812 94562 340861 296838 847138 859627 245071 240637 306966 308023 365616 355857 378357 385436 405786 414980 392363 433359 996152 1050789 635731 526974 330512 324816 379015 377603 402842 407782 420662 423888 476483 477714 827067 870129 39.55 69.7 1
09:20:14 2023-10-12 443211 438072 95372 94329 147390 153101 158675 160463 131203 127164 132017 135485 150008 148513 475481 518574 1426370 1399438 550213 574701 135139 119852 131236 129943 140286 138103 133679 134103 91879 94332 334835 296607 855516 862635 245590 240603 306931 309896 364080 351898 378574 383130 406074 412240 387849 432513 996189 1047153 634216 525664 330980 324816 378410 378207 405351 407426 417001 420712 477263 478455 832550 871158 39.45 69.7 1
09:20:15 2023-10-12 444596 438187 95535 94164 147841 151666 160418 158907 131397 127748 132009 136204 148107 149905 476784 510992 1417110 1400797 555255 574665 135094 119935 131062 129959 140715 138990 133645 134103 91879 94366 334835 297452 856892 864945 243864 240637 310186 308958 364080 353888 382587 381949 406038 413633 390739 432439 995483 1042278 635731 527223 330512 324816 379015 378921 400723 406500 418917 423287 482217 478084 829527 872957 39.45 69.7 1
09:20:16 2023-10-12 440291 438760 95437 96053 147498 153313 158708 160645 131203 127619 135484 135996 150078 149137 476187 512504 1427425 1407666 555101 574701 135487 119969 133431 129687 140932 137888 133679 134015 92166 94299 336048 294509 861551 864511 245518 240672 306789 311345 363053 351898 381704 382521 407579 412649 387885 432027 990482 1039592 630783 525780 333337 324600 378907 378740 402097 409779 414439 422430 480639 478012 842993 873862 39.45 69.7 1
09:20:17 2023-10-12 442860 437826 95248 94204 146472 149726 157760 161199 131310 128075 135193 136675 147488 149902 478129 509450 1429526 1417827 557510 574665 135139 120136 133303 129954 140546 137910 133679 134103 92069 94366 335367 296186 864183 862065 243864 241377 306502 312048 362797 353776 382317 381378 408371 412649 392217 432471 991923 1044051 637247 525480 331215 324359 382274 378848 400406 408390 417663 422690 480785 478084 839335 872000 39.45 69.7 1
09:20:18 2023-10-12 440388 438760 95275 96050 147399 149556 158422 160939 131021 127796 135319 136279 149870 149625 475445 516826 1433591 1409705 549191 572679 135173 119935 133060 129687 140871 137914 133897 134070 92133 94203 336982 295141 863699 859019 245937 243269 308669 312491 363457 354889 380715 384172 409816 412542 391146 433631 994630 1054698 635731 526583 332392 324323 380978 378812 404653 408355 416734 423888 477900 479870 838740 869525 39.45 69.7 1
09:20:19 2023-10-12 449818 439109 95252 96286 146886 149759 161843 161087 130987 128460 135225 136631 149627 150114 475445 514058 1429526 1409705 551959 574701 135139 119935 133153 129776 140740 137875 133712 133918 92069 94366 336048 296010 864190 859627 245244 240603 309980 309426 362908 352187 378682 383058 406038 412649 392435 433483 995483 1052460 627798 528825 331215 324094 381196 378776 402240 405363 417037 424526 477683 480680 833511 871158 39.45 69.7 1
09:20:20 2023-10-12 445683 438576 95445 94079 146945 149489 158288 161285 131272 127762 135379 136279 149835 149765 478284 516930 1429452 1408667 551848 574410 134902 120136 130879 130513 139702 138749 133244 134483 91686 94562 336048 297074 846405 859627 245244 241343 306537 310141 363304 352187 378610 383094 408371 413465 392158 432170 996713 1053205 630783 522671 329577 323785 379015 377337 404968 407782 420845 423287 476519 477714 827690 870488 39.45 69.7 1
09:20:21 2023-10-12 441710 440897 95382 96220 146951 149319 158456 160862 131203 127918 135449 136374 149870 149625 476187 510561 1417110 1399438 554744 574738 135232 120136 131236 129869 140380 138398 133759 134200 91845 94366 337901 297103 858326 864945 245244 240603 310089 311459 363822 351927 383164 383094 406074 411629 391328 436102 998165 1045220 635731 528850 331450 324780 378943 380919 402061 406394 418735 423550 482899 477868 830189 876279 39.45 69.7 1
09:20:22 2023-10-12 445429 439377 95404 96083 147395 149419 158860 161250 131112 127619 135260 135996 149870 149276 475481 509092 1426370 1407499 558304 574738 134698 120136 130879 129954 140027 138328 133428 134356 91845 94399 334835 296901 850412 864511 243684 241748 309105 308059 362760 351871 380860 380275 406074 412852 390739 433742 994777 1035816 637247 524364 330278 324816 379015 378812 399809 408452 419583 422950 478008 478084 833734 872339 39.45 69.7 1
09:20:23 2023-10-12 439714 438719 95248 96054 147364 153134 158221 160715 131112 127830 135319 136185 149870 149311 476187 510992 1428475 1412790 555138 574738 135581 119535 133594 129509 141126 137866 134335 133679 92327 94203 338977 295346 885775 865665 245554 243350 309142 311203 360974 353852 382405 384891 408335 412216 390152 432439 991035 1040705 615690 525853 332392 323866 379015 378524 403822 408213 414511 423287 481536 475641 841537 871067 39.55 69.7 1
09:20:24 2023-10-12 443040 437817 95114 96151 146338 150064 161738 161269 131219 128376 135288 136889 147248 149797 477790 509844 1433591 1418978 558304 573525 135139 120136 133153 129865 140513 137888 133645 134141 92069 94366 335367 296612 862460 862065 243864 243427 308706 309931 363566 353741 381704 380808 405822 410411 390478 433779 993367 1044051 630783 525581 331450 324816 382274 378776 403251 408679 418062 425549 477900 477976 838491 873241 39.55 69.7 1
09:20:25 2023-10-12 442629 438585 95405 94103 147321 149113 158179 160827 130953 127619 131917 136704 149801 149590 477790 517111 1441730 1422083 553379 574738 135138 119935 131236 129780 141112 137974 133780 134204 91845 94332 336048 295987 862064 857125 243864 242120 306969 309931 364289 352152 378538 380808 406332 411020 391328 432855 991960 1048307 629290 522879 331450 324816 379015 376470 401111 409932 417001 423287 475108 477010 839372 870143 39.55 69.7 1
09:20:26 2023-10-12 449635 439158 95183 96187 146912 149522 158579 161009 130987 127918 135190 136408 149801 150009 476784 514058 1429526 1409742 550287 574738 135443 119603 133338 129687 140871 137910 133679 134011 91912 94366 336048 294434 863286 859627 245244 245392 309108 309896 361010 353210 378682 385983 405786 413403 392253 433631 996116 1055794 627798 528643 331920 324179 382237 378740 402276 405363 414655 424526 477683 478384 834920 870762 39.45 69.7 1
09:20:27 2023-10-12 446459 441440 95374 94135 146946 149826 161878 161009 130856 127918 135190 136279 149835 149488 475481 514166 1429526 1409742 552705 574738 134744 120136 131062 129954 139973 138556 133474 134322 91845 94497 337901 297392 853073 859627 243864 240672 307431 308059 363014 354082 378646 382485 406074 412887 392435 432476 995702 1051715 630783 522671 329577 324816 381159 377639 402276 407782 420511 424188 476184 477750 827690 870762 39.45 69.7 1
09:20:28 2023-10-12 444728 438103 95244 96021 146920 153134 158355 160862 127859 127830 135225 136313 149835 149311 476784 514022 1417947 1397185 553652 574738 134732 119935 131319 129865 140286 137910 134166 134340 91898 93009 335367 297275 859928 865738 245590 242325 309797 309285 364080 354639 382857 383130 406074 411272 390761 436139 996189 1043312 634216 528041 331685 324383 379015 381064 401957 405398 418290 423287 481246 477010 829527 871067 39.55 69.7 1
09:20:29 2023-10-12 446547 438724 95340 93999 146955 149249 158103 160862 131021 127619 135190 135996 149870 149276 477790 507985 1424345 1406498 557368 574738 134812 120136 131062 129869 140187 138437 133658 134234 91845 94366 337901 297526 852016 865628 243864 240706 307431 308059 362216 353888 380860 382719 406074 412564 390188 433742 995483 1035909 638762 525480 330907 324672 378799 378524 400670 407320 419437 423103 477828 477568 829931 874484 39.55 69.7 1
09:20:30 2023-10-12 442892 437764 95382 96025 146890 152537 159558 160905 131492 127585 135572 135996 147849 149064 476187 513298 1425366 1405667 556644 574738 134907 119969 130879 129865 140027 138294 133553 134137 91845 94399 334835 296818 856119 863287 245244 242120 308402 309426 362724 351898 378718 380808 406652 414360 387957 433779 994072 1036584 635731 522843 330512 324816 379015 378812 401147 409932 418917 422015 478044 475641 833815 871031 39.55 69.7 1
09:20:31 2023-10-12 439229 438791 95382 96058 147049 149352 157936 160974 131021 127830 135225 136442 149627 149660 474777 509486 1425402 1412790 555853 574295 135581 119603 133373 129509 141126 137897 133897 133729 91879 94366 336048 293623 870197 862065 244940 240637 306537 312048 360830 354817 382602 384346 408335 411348 391219 435903 992593 1042464 630970 525853 332156 323639 379015 378921 403822 408452 414511 422059 481536 478084 844192 871104 39.45 69.7 1
09:20:32 2023-10-12 442181 438486 95122 96092 146338 149930 161703 161157 131128 128041 135193 136501 147557 149378 477114 510780 1433591 1419052 558304 574701 135173 119980 133153 129865 140546 137910 133712 134137 92166 94366 338977 296396 868664 862065 243864 241377 306467 310646 363566 353776 381435 380808 405160 411307 391145 431799 993367 1048960 629290 524364 331215 324816 382274 378776 400442 408963 417663 422726 477972 475641 839051 871815 39.45 69.7 1
09:20:33 2023-10-12 440089 438108 95275 96150 146920 149618 157936 160974 130987 127830 135414 136442 149870 149765 475852 516826 1433591 1411786 549005 574410 135394 119969 131542 130382 140901 138279 134930 134036 92066 94526 336982 295964 861385 860187 246634 243319 306969 310873 363053 352187 378429 384876 409381 412649 391328 433742 994006 1054728 634216 525700 330625 324587 381159 378848 404725 408390 414583 423888 478008 479870 838145 869525 39.45 69.7 1
09:20:34 2023-10-12 444732 438451 95244 96187 146920 149452 161878 161044 130987 128041 135225 136631 149593 149800 477114 514058 1429526 1409742 553564 575551 135266 119969 131502 129865 140773 137910 133712 134137 92166 94301 336048 296396 857641 859627 245244 245463 308398 309426 363053 353210 378682 383094 406074 412649 392435 433434 996839 1052604 627798 530356 331450 323435 381968 378632 402133 405187 416892 424453 479874 477010 834920 870762 39.45 69.7 1
09:20:35 2023-10-12 446908 438809 95405 93999 146920 149386 161843 160862 131310 127905 135260 136408 149454 149765 474813 514202 1429526 1407703 553134 575551 134732 120219 131062 130043 140093 138545 133461 134580 91845 94432 340932 297464 854079 860187 243864 240672 307431 308059 363049 353246 378610 382521 406074 412887 392435 432476 993861 1051446 630783 525853 329577 324816 381159 377675 403216 407818 420845 423888 476555 477750 827727 870762 39.45 69.7 1
09:20:36 2023-10-12 441962 438486 95248 96054 146602 149352 158389 160974 131310 127768 135382 136085 147728 148961 475852 510202 1413796 1396421 553564 574738 134765 119969 133211 130728 140093 137910 133679 134137 91879 94399 338977 296607 859816 866931 245937 243008 310236 309790 364337 354889 382748 383795 405930 413812 391182 436213 997604 1044051 634216 528078 330921 324780 378799 381064 402877 406570 418626 423140 479724 480644 829564 871104 39.55 69.7 1
09:20:37 2023-10-12 445127 439193 95382 96054 147342 149352 158489 160862 131203 127864 135260 136219 149870 149520 474813 507949 1423334 1405667 557287 574738 134841 120136 133127 130480 140187 138022 133759 134436 91879 94399 335367 296268 857794 863723 243454 241713 307431 308059 362724 351871 381398 380808 406074 412887 391051 435160 996189 1036584 638762 525853 330278 323750 379015 378848 399845 408737 419328 422993 477755 477868 831848 875107 39.55 69.7 1
09:20:38 2023-10-12 439664 440386 95594 96087 147811 149252 158708 161164 131401 127619 135477 136295 147901 149696 478468 511711 1427389 1409705 556494 574373 135565 119911 131612 129776 141433 137703 134234 134213 92287 92880 337102 294927 871394 864511 245244 241343 308669 311569 363053 353888 381974 382485 406902 412542 387885 432367 991035 1039120 626305 525853 332392 323866 379015 380738 401076 408355 414439 422614 481536 478084 843592 871067 39.55 69.7 1
09:20:39 2023-10-12 442842 439409 95283 94079 146886 150405 161808 161269 130920 128431 135155 136821 149767 150219 478129 510202 1429526 1417827 558304 576366 135326 119935 133312 129954 140932 138517 133645 134340 92069 94431 340727 296186 870522 862065 243864 241829 308706 309860 363053 353741 382010 381610 407246 412434 393401 435445 995421 1045457 640277 525816 331685 324407 382778 378668 403251 407747 418217 422726 480821 477424 840846 872000 39.55 69.7 1
09:20:40 2023-10-12 442731 437817 95374 96149 147120 149352 158355 161017 131401 127796 135382 136442 147728 149204 478129 514166 1438746 1422045 556211 574665 135139 120136 131507 129865 140740 138272 133864 134327 91845 94366 338977 296190 854440 859627 243864 242085 306969 309931 363811 352187 378574 380773 406902 413521 392435 432439 993330 1044864 635731 523992 331450 324492 380890 377337 401004 409573 417590 423888 477050 478084 839335 871381 39.55 69.7 1
09:20:41 2023-10-12 441329 438719 95313 96187 147330 149625 158436 160974 131169 128041 135414 136374 149835 149729 476072 513986 1429489 1409705 548233 574665 135570 119901 133338 129687 140871 137841 134116 133885 92133 93009 331306 296607 883108 861381 245937 242325 310186 310695 363016 355642 380679 384641 406074 412385 392158 433742 997549 1056184 630783 528415 331920 323866 382128 378632 403444 406500 414583 424489 477972 479498 834442 870762 39.55 69.7 1
09:20:42 2023-10-12 445792 438902 95244 96187 146912 149486 157869 161234 130953 128041 135284 136597 149697 149729 478468 514094 1429489 1409705 553490 574701 134978 120053 131062 129943 140480 138259 133679 134137 91845 94366 337901 297146 859811 858982 245244 240637 308112 308023 364080 353480 378610 382485 406038 411629 392435 433127 993825 1053205 635731 527632 330044 324816 382128 378185 404681 406822 419401 424416 477083 477688 829931 871232 39.55 69.7 1
09:20:43 2023-10-12 442837 436589 95546 95983 147258 150923 159215 160610 131583 127462 135572 135813 147968 148683 476187 517588 1426174 1401797 550140 574556 135224 119965 131393 130480 140674 138348 133948 134103 92099 94397 331817 296607 870753 865738 245764 242666 307181 311129 363822 353458 382280 384243 406074 411307 387885 432367 996189 1046707 630783 527223 331450 324550 379015 381064 404048 407105 418253 422015 481949 479162 831959 872000 39.55 69.7 1
09:20:44 2023-10-12 444236 437510 95374 96083 146610 149319 158389 161164 131310 127796 135572 136637 147762 149169 474777 507985 1416135 1407104 557332 575551 134732 120136 131062 130043 140480 138294 133428 134322 91845 94529 334302 296901 851241 865324 243864 240672 307896 308023 362724 354780 382297 383151 405822 414980 390870 434938 996079 1039304 630783 525816 330512 324816 379015 378776 400125 407747 420218 423066 478008 478084 831544 872339 39.45 69.7 1
09:20:45 2023-10-12 442892 436589 95307 96115 147019 151134 158389 160905 131492 127585 135382 136030 147762 148926 475886 513262 1427384 1407499 557399 574738 134732 120219 131062 129954 140253 138486 133645 134415 91879 94366 336048 296822 852524 864511 245244 243693 306969 309679 363268 353888 380860 380773 407222 412852 390115 433742 994777 1036548 627798 524092 330512 324816 379015 378812 401076 410220 419059 422015 478080 478084 833188 872615 39.45 69.7 1
09:20:46 2023-10-12 441160 439068 95183 94103 146877 150098 161738 161382 130829 128376 135120 136821 149824 150219 477114 509450 1429526 1417827 558030 574701 135232 120136 133312 129869 140768 138479 134200 134445 92122 94558 338977 296887 872437 863250 245244 243693 309360 311680 363566 354237 382587 381913 406296 412470 392808 432367 993367 1044126 630410 525816 331450 324323 382274 378812 403251 408677 417958 424526 480821 478084 839335 870760 39.55 69.7 1
09:20:47 2023-10-12 442582 439807 95378 96187 147330 149424 158212 160974 131169 127918 135382 136374 149835 149625 477790 517111 1438746 1423095 556607 574738 135344 120136 133338 130043 140740 138294 133990 134137 92133 94366 338439 296186 860377 859627 243864 242085 309056 309931 363822 353210 378574 380808 406617 413633 392435 432439 993330 1044864 623036 524106 332392 324600 378799 377158 403536 409467 418108 423703 476004 478012 839151 871381 39.55 69.7 1
09:20:48 2023-10-12 440608 440544 95374 94103 147940 149618 158456 161017 131492 127796 135572 136272 148264 149905 478468 519307 1438746 1411749 549787 574738 135401 119969 133338 129865 140546 138536 133679 134103 92133 94332 336048 295346 858073 857162 245590 241377 306969 310873 363053 352985 378538 383130 407543 412649 391604 431827 994505 1053205 635731 525108 332156 324816 379015 378207 404405 409609 414583 423287 476519 480608 839372 869525 39.55 69.7 1
09:20:50 2023-10-12 447077 437826 95382 96212 146541 150305 157936 161234 131297 128007 135382 136686 147728 149657 475816 514130 1429254 1409705 553527 575551 135139 120303 133303 129865 140546 138521 133679 134137 91879 94496 338574 297392 858605 858982 245244 243693 310419 311166 364816 355894 378538 382951 405858 414396 392363 433250 998239 1051366 635731 528005 330512 324370 382128 378474 402523 406535 419547 424526 477311 480789 830152 870762 39.55 69.7 1
09:20:51 2023-10-12 445453 438108 95340 96153 147364 149282 158355 160939 131021 127585 135414 136296 149835 149276 477790 518208 1428475 1405810 549398 574701 135139 120136 133338 129865 140513 138443 133712 134322 91879 94366 335367 296607 859189 863287 245590 240672 307181 309896 363233 351898 380652 383130 408371 413430 387885 431790 997604 1048402 635731 526974 331215 324238 378410 377639 403855 407747 418253 421680 476232 482112 830360 871778 39.55 69.7 1
09:20:52 2023-10-12 444499 440269 95378 96216 147613 149556 158355 160974 131169 127830 135414 136408 149974 149520 476187 507949 1420306 1407666 557763 575959 135348 120097 131323 131013 140768 138592 133969 134500 91999 94690 335367 298586 855074 866967 243864 241679 307896 308923 362689 354817 381828 383260 406074 412852 391328 433012 996152 1039414 620645 525853 330512 324816 378691 378812 400442 407747 419547 423888 478080 477387 830152 871067 39.45 69.7 1
09:20:53 2023-10-12 443211 439153 95441 96120 147502 149319 158708 160905 131237 127619 135449 136185 150078 149276 478129 513262 1427389 1407666 557795 575959 134732 120136 131062 130873 140513 138521 133645 134322 92069 94496 334835 296818 852524 864511 245669 242492 306969 311606 363268 353888 381435 381646 407508 413465 390152 434481 997549 1040742 630783 522733 331450 326654 378907 378632 402097 411328 419364 423213 478044 477010 834442 871067 39.55 69.7 1
09:20:54 2023-10-12 450273 438679 95431 94200 146920 150098 158011 159130 129289 128404 131917 137611 150115 150605 478468 512373 1434508 1421874 558987 574701 135173 119969 133338 129865 141190 138279 133864 134137 92133 94366 335367 296186 858048 863287 243864 241713 307181 309896 363053 353741 382587 381913 405160 412649 390788 432403 994713 1045530 630783 525480 331450 324587 382274 378560 400723 408677 417958 422726 480857 478084 841796 872000 39.55 69.7 1
09:20:55 2023-10-12 442846 437207 95348 96158 147019 149695 158422 161122 131310 127918 135572 136505 147728 149273 477114 514202 1438709 1422083 555853 573967 135173 120136 133303 129865 140546 138328 133935 134137 91879 94366 338977 296810 855791 861410 245171 244695 309142 310477 364080 355894 378429 384074 409199 414396 392435 432439 993367 1047153 630783 523872 331685 324816 379015 377603 401922 410078 418612 423888 476483 475676 839372 871381 39.55 69.7 1
09:20:56 2023-10-12 440388 439104 95378 96220 147364 149419 158212 161234 131021 127830 135389 136442 149835 149765 476223 519307 1438746 1409742 549361 575551 135278 119969 133373 129869 140380 137991 133998 134213 92166 94301 336048 295420 865400 857125 245937 241713 306969 310873 361920 352187 378574 383974 407543 412649 391328 432205 994777 1053951 635731 525108 332392 324816 379015 378776 404689 409324 418923 423930 477347 479728 839225 869340 39.55 69.7 1
09:20:57 2023-10-12 453455 439767 95252 96125 147520 150064 158545 161304 131310 128041 135382 136408 147901 150220 476784 514094 1429526 1413221 553719 575703 134924 120234 130775 131037 139994 138679 133511 134881 91902 94820 334835 298299 848255 860844 245244 243693 310040 309754 363814 352223 378610 383094 409092 414836 392158 432513 998162 1053205 639520 525853 330044 324500 379015 377639 403161 408390 420845 423287 476519 478085 827690 870762 39.55 69.7 1
09:20:58 2023-10-12 442799 439971 95510 95958 148116 151029 159469 160610 131492 127374 132100 135801 148314 149382 475481 518208 1424345 1398407 549435 574738 135139 120219 133153 130032 140546 138521 134023 134137 92133 94399 338977 296607 862572 862065 245937 240672 307431 309931 361133 351898 378610 385436 408767 414288 387596 432832 996152 1048158 635731 528474 331920 324744 379581 378668 404689 407782 418290 421345 477792 481554 834326 872000 39.45 69.7 1
09:20:59 2023-10-12 446761 436589 95604 94204 147222 151736 158860 161320 131431 127816 131917 136563 147864 149308 479487 512373 1424345 1407666 557726 576366 135864 120200 131062 130579 140480 138556 133645 134373 92032 94432 335367 296901 852919 864945 243864 241713 308147 311386 362724 352152 382010 380844 406074 412852 390724 432480 996189 1038784 629290 525853 330512 323750 379015 378848 400442 407782 420511 423888 478080 478084 830189 873613 39.55 69.7 1
09:21:00 2023-10-12 442846 437764 95445 96125 147810 149182 158818 160974 131203 127619 135484 135996 149974 149276 476187 513660 1427425 1409742 555742 574738 134837 120303 131062 130048 140283 138625 133771 134470 92059 93266 338977 297094 852576 864511 245590 242591 308452 310477 365110 353852 380824 381878 407579 413500 390152 433520 995346 1040889 627798 522879 330980 326654 379015 378452 402276 410256 418917 422052 480482 477046 836591 871067 39.45 69.7 1
09:21:01 2023-10-12 439728 438108 95405 96183 147707 149352 158961 160792 131401 127619 135449 136185 149904 149279 475816 512504 1429489 1409705 555927 573525 135615 119969 133466 129687 141001 137914 134116 134103 92327 94332 333668 294514 873682 864511 245244 243693 306502 312934 361010 351898 382047 382521 407543 412649 387957 432403 993367 1042574 627798 522441 331090 324600 378799 380810 404395 408535 416589 423103 482108 480789 841648 875107 39.55 69.7 1
09:21:02 2023-10-12 442485 438108 95382 96058 147399 149522 158179 160939 131310 127796 135260 136408 149870 149031 477945 515432 1440653 1423903 558155 574592 135037 120200 131428 130447 140901 138383 133679 134137 91912 94399 338977 296818 863811 860844 243864 242120 306537 311606 364080 354024 378646 380808 406296 411594 390752 433742 993367 1047190 635262 524364 331450 324816 382274 378171 403251 409609 418253 424526 477599 478084 839335 870144 39.55 69.7 1
09:21:03 2023-10-12 440608 437567 95248 96120 147079 149656 158355 160974 131310 127952 135572 136385 147762 149448 474777 518574 1441813 1415810 550883 575959 135378 119969 133338 129865 140513 137910 133712 134137 92166 94399 336048 295346 876514 858411 245590 241916 308838 312048 364558 355355 378357 385436 407472 413525 391772 431032 993183 1051569 629290 524216 331920 324816 379015 377639 403833 409935 414619 423888 475108 478455 842082 871381 39.55 69.7 1
09:21:04 2023-10-12 440608 441210 95378 96225 147395 149723 158456 160974 131021 127918 135414 136442 149870 149974 475481 518574 1429526 1411786 548621 574738 135696 119969 133501 129780 141501 137966 133994 134078 92263 94366 336048 295001 874171 860844 246111 245463 306537 312564 361010 352985 380824 384315 405196 412649 391881 433742 995211 1054728 632700 526479 331090 324587 381159 378812 404761 407747 414583 423888 478044 479870 839648 870502 39.55 69.7 1
09:21:05 2023-10-12 446190 440386 95244 96120 147093 149486 161843 161087 131310 128041 135382 136442 147901 150115 474777 514166 1429526 1408704 552705 575551 134698 120219 131070 130972 140834 138769 133914 134508 91999 94723 335367 298724 854268 860187 245590 243350 307861 311129 363268 353741 378610 385436 406074 413430 392217 433127 996713 1054333 635731 522671 329811 324816 381159 377639 402877 407818 420845 424526 477227 477750 828902 869525 39.55 69.7 1
09:21:06 2023-10-12 441624 436843 95445 96091 147810 153169 158708 160680 131237 127496 135484 135963 149904 149276 475481 518208 1428475 1404497 550250 574738 134732 120136 133153 130236 140534 138337 133897 134348 92069 94399 336048 296607 859414 860844 245590 241377 307216 309896 363849 352152 378610 383130 405160 414150 390188 432170 998259 1049949 630783 527312 331920 327115 378871 379178 403373 408499 419401 421832 476376 479498 830286 871381 39.55 69.7 1
09:21:07 2023-10-12 459429 438112 95376 96258 147395 149419 158708 161009 131021 127803 132099 136393 146177 149728 479147 512011 1421146 1408427 558304 577109 135326 120136 133338 130579 141306 138874 134226 134475 92032 94431 338977 296003 853953 866279 245244 240637 308433 309462 364841 352152 383237 382521 406074 412564 391328 434763 993861 1042367 635731 527259 330980 324816 379015 381064 401076 406570 419583 423587 482217 478084 830152 872994 39.45 69.7 1
09:21:08 2023-10-12 441674 436624 95409 96088 147604 149589 158489 158755 131112 127830 135295 136313 148927 149660 475481 511028 1425366 1407703 559381 575551 134765 120303 133118 130133 140513 138783 133679 134576 92039 94562 338439 296901 859167 863714 243756 243693 309542 311827 363198 354889 381595 383260 409526 413938 391146 434592 996189 1038086 624209 523992 331450 327310 379015 378848 403552 410220 420845 423140 480821 475641 833815 873613 39.55 69.7 1
09:21:09 2023-10-12 439984 438505 95600 96054 147836 149352 159114 160827 131271 127619 135519 135996 150113 149276 475481 512540 1425402 1407703 555101 574738 135162 120219 133245 129865 140773 138328 133931 134600 92166 94366 336048 294927 857039 864334 245244 241748 306279 311854 362181 351898 382010 382825 408795 413206 387921 432063 993367 1040668 637247 523992 330625 324816 379015 381064 402276 410256 414619 422357 480567 480644 839262 874484 39.55 69.7 1
09:21:10 2023-10-12 440571 437817 95244 96254 146714 150546 161921 161339 131128 128041 135288 136699 147522 149657 477114 509486 1433591 1421071 558118 575296 135250 120097 131542 129954 140837 138417 133796 134819 92032 94558 338977 296607 859647 862065 243756 241748 308633 310624 362181 354273 381974 381681 406332 413705 394105 432484 994777 1044126 634216 525108 331450 324816 382544 378848 401040 410605 418253 422726 478044 475641 836884 870414 39.55 69.7 1
09:21:11 2023-10-12 441583 438791 95401 96054 147707 149452 158422 161009 131169 127830 135260 136442 149870 149765 474777 517111 1440789 1421071 553343 574738 135240 120136 133373 129869 141306 138393 133800 134217 92102 94269 335280 295420 861107 857162 243864 241916 306467 311606 363566 352187 378538 381949 406972 413705 391073 431839 995421 1048195 632276 523511 331920 326350 381123 377423 402133 410042 417922 423587 476290 477046 842082 871381 39.55 69.7 1
09:21:12 2023-10-12 441711 440386 95374 96154 147914 152092 158717 159130 128438 127939 132009 136400 147905 150325 478431 513878 1432468 1411749 548694 573562 135615 119969 131669 129776 140871 137888 133931 133901 92199 94655 333494 294963 862792 859627 245244 242742 307896 310873 363053 353246 380860 384315 405750 412359 392435 433779 996189 1056256 637247 528592 332156 324359 381734 378812 404120 407140 416770 422095 478080 479498 834479 868567 39.55 69.7 1
09:21:13 2023-10-12 460742 438800 95240 96225 146951 150064 161914 161269 130987 128075 135225 136631 149870 149800 477790 514130 1429526 1409780 553527 575959 135325 119969 133338 129954 140313 138359 133679 134373 91845 94720 335367 299301 862852 861410 245590 241644 308327 310286 364659 355894 380715 384891 406038 411629 390205 433507 995968 1053951 630783 527969 330512 324816 382274 378063 402240 406535 419583 424489 477563 477714 830115 870762 39.55 69.7 1
09:21:14 2023-10-12 445015 437826 95380 94204 146976 149522 158422 161164 131492 127585 135572 136210 147728 148891 478129 517111 1429489 1408502 551421 575959 134664 120303 131062 131623 140060 138952 133553 134542 92069 94496 335367 297029 845963 861410 245244 240672 307396 309896 363814 352187 378574 383094 408371 414079 391881 432439 996677 1053205 635731 527349 330512 324692 379015 377883 406045 408679 421148 422430 477083 482149 829179 871615 39.55 69.7 1
09:21:15 2023-10-12 441962 440544 95374 96153 147356 149344 158355 161164 131169 127796 135414 136279 149940 149729 477790 510743 1417902 1409189 559460 575812 135037 120200 131393 130513 140674 138541 133948 134314 92036 94496 335367 297875 855305 866894 243864 240637 309579 310141 362689 355013 382441 381307 406074 412852 391328 432466 995702 1039519 629290 526974 330512 324816 379015 378848 400406 407426 420474 423250 480785 478084 830115 872302 39.55 69.7 1
09:21:16 2023-10-12 443104 438103 95474 96149 147604 149319 158784 160939 131169 127585 135414 135963 149974 149276 477790 513226 1427384 1408502 558230 575551 134782 120219 131062 130048 140380 138608 133763 134415 91845 94431 337901 297103 869278 863287 243684 242120 306969 309391 363268 354388 381144 383151 409417 414980 390870 433668 996079 1040152 627449 523400 330512 326617 378979 378812 400442 411218 419328 422619 478008 478084 834920 872000 39.55 69.7 1
09:21:17 2023-10-12 440738 440539 95599 94135 147430 149556 158751 161250 131215 127782 132008 136461 150289 149554 478468 510166 1427389 1411749 556494 574665 135547 119535 133594 129687 141001 138017 134925 133671 92293 94299 336048 294514 868926 863899 245071 240672 306537 311345 361010 353639 382010 382521 406902 412359 390115 432376 991035 1040632 635731 525853 332392 324323 379015 378524 401076 408355 414511 423250 482217 477010 843284 871067 39.55 69.7 1
09:21:18 2023-10-12 456481 437857 95378 96254 146882 149765 162035 161269 130953 128041 135379 136821 149801 150219 477790 508699 1429489 1414877 558304 573525 135011 119901 133396 129954 140740 138375 134226 134340 92059 93266 335367 297029 865495 863862 245244 243585 309360 311423 363016 353210 382857 381913 405125 412398 393123 432403 992627 1044090 630783 526591 332392 323866 382274 381064 401040 408355 417690 422726 481877 478084 842394 872000 39.55 69.7 1
09:21:19 2023-10-12 442088 437848 95441 96220 147112 149759 158120 161199 130947 128247 135572 136471 147762 149448 477790 512108 1438746 1423095 558304 574738 135139 119935 133396 129954 140773 138294 133679 134103 92069 94431 336048 297178 856204 860844 243864 242085 308597 309931 364043 354273 380860 380808 406332 411594 390788 433410 991887 1044864 623036 524106 332392 324636 382398 377495 402965 409431 418071 424416 477047 477976 839686 872000 39.55 69.7 1
09:21:20 2023-10-12 440704 440467 95279 96220 147600 150064 158422 161234 131021 128007 135449 136548 148210 149937 479000 519052 1432468 1414538 549787 574519 135937 119965 131796 130043 141072 137910 134120 134103 92166 93202 333668 295136 874599 860844 246459 240603 309785 313895 363053 352187 381398 385126 407187 412363 392158 433742 996189 1053947 631185 527223 332392 324551 381159 378812 405296 407747 414583 424489 478044 479870 836847 869525 39.55 69.7 1
09:21:21 2023-10-12 441962 440687 95378 94139 147093 149997 158036 161234 131492 128041 131804 136631 147901 150325 477114 514022 1429489 1409742 552779 574738 135360 119969 133431 129865 141001 137910 133990 134103 92133 94431 336048 296186 867216 859627 245244 240568 310894 312048 362908 356633 380715 383831 405894 412578 392918 433594 995844 1057300 637247 528825 331920 324551 382128 378560 403125 406500 417590 422988 478008 481468 833778 871381 39.55 69.7 1
09:21:22 2023-10-12 444979 437822 95543 94143 147222 151559 158894 158907 129845 127660 132099 136223 147968 148926 477790 516821 1430157 1406498 551067 575959 134765 120200 133245 130546 140513 138618 133712 134542 92166 94464 334968 296818 855384 862065 245590 241679 309142 309931 363814 354388 378610 383668 405125 414079 390703 432476 996713 1048744 635731 522671 330512 327504 378979 377639 403480 407782 420845 422614 476939 478491 827067 870762 39.55 69.7 1
09:21:23 2023-10-12 442929 437733 95470 96113 147845 149216 158995 160680 131203 127619 135449 136330 150078 149520 475481 517075 1423334 1395695 550250 574701 135344 120063 131507 130726 140868 138567 134015 134441 92159 94625 338977 297029 854097 866967 245937 242325 307681 309896 364080 353707 383918 384243 408371 411594 387921 432498 999022 1046885 632700 528005 331450 324816 379015 381064 404460 407747 418290 422987 482217 479835 832550 871031 39.55 69.7 1
09:21:24 2023-10-12 445163 439073 95437 96220 147600 149589 159076 161199 131203 127830 135484 136408 150113 149729 478963 509450 1415132 1406498 556114 574738 135223 120136 131236 129869 141404 138840 133784 134428 92006 94464 337901 297103 859068 864945 245244 240637 308398 309426 362689 352152 384015 383094 406074 412852 391881 436102 998128 1045336 637247 529830 331450 324780 381159 380883 403536 407249 421317 424041 483240 476975 830115 872339 39.55 69.7 1
09:21:25 2023-10-12 440608 438844 95542 96191 147868 149252 158818 158907 127946 127734 132224 136102 150358 149345 478431 513118 1430431 1411478 553343 576366 135326 120219 133338 130792 140868 138506 133956 134382 92133 94529 338977 296186 867127 864511 245901 241713 306753 310838 362760 353888 381704 383094 408472 412852 389840 433779 994777 1042146 637247 522843 331450 323750 379015 378885 402842 411796 418253 422614 480821 477714 836254 871067 39.55 69.7 1
09:21:26 2023-10-12 439051 440544 95372 96125 147699 149444 158422 160974 131203 127796 135414 136279 150078 149625 476151 510956 1428475 1409742 555890 574701 135615 120029 133628 129865 141034 137875 134116 133977 92327 94332 337102 294509 870871 865665 245937 243693 309579 312396 363053 353852 382675 385436 410686 412542 391613 432403 993330 1042574 633956 527238 331556 324780 379015 381064 402240 408857 414583 423287 482217 477714 842394 872957 39.55 69.7 1
09:21:27 2023-10-12 442846 438540 95348 94207 146783 150586 161773 161269 130953 128041 135190 136548 147797 150079 477114 509450 1433591 1421874 558304 574373 135227 119969 133338 129869 140380 138393 133792 134213 92133 94366 336048 296260 861726 861454 243864 243427 306502 312968 364080 354308 382587 381949 408118 411342 391337 432367 994777 1044090 629290 525581 331450 324816 382814 378848 401040 408999 418317 423322 480785 475641 838035 872000 39.55 69.7 1
09:21:28 2023-10-12 441675 438067 95372 96183 147399 149623 158355 161199 131203 127918 135295 136408 149870 149625 477790 514166 1440789 1425899 556384 574410 135461 120200 131520 130546 140934 138588 133981 134441 92159 94656 338439 296190 858163 859627 243864 243693 309069 310366 362463 353741 378610 381378 409816 411629 389622 432855 993367 1044864 629290 523621 331450 324816 381159 377639 401076 409609 417958 424188 477836 475641 839335 871381 39.55 69.7 1
09:21:29 2023-10-12 453896 439772 95374 93839 147700 149589 158456 160974 131310 127830 135572 136408 148211 149905 475816 516463 1438746 1413796 550103 574738 135360 120136 133524 130043 140773 138699 134082 134356 92166 94431 336048 295346 861444 859576 245244 242085 306969 310873 361133 352152 378538 383130 410649 413669 391626 432145 994630 1054053 640277 524216 332392 324780 381123 377459 405030 410256 417037 424188 476268 479764 841759 870762 39.55 69.7 1
09:21:30 2023-10-12 442287 439736 95539 94143 147214 151985 158827 157100 131181 127939 131917 136791 147933 149832 478431 513878 1429526 1411749 553171 575551 135599 119980 133524 130032 140968 138328 134023 134373 92220 94366 338977 296186 870480 859627 245244 240603 308398 309931 363053 353741 380860 384279 406074 412649 389622 433742 996189 1055474 637247 528825 331920 324323 381516 378812 403161 406500 417001 422690 478008 481287 834405 871381 39.55 69.7 1
09:21:31 2023-10-12 445792 439193 95409 96288 147284 150030 158221 161269 130987 128041 135190 136726 149904 150114 477790 514166 1429526 1409742 553527 574738 135121 120136 133312 130513 141112 138629 133800 134864 92025 94884 335367 298799 852452 859576 245871 242016 308292 309995 365110 355894 380824 383094 406038 412564 390205 433483 996677 1053205 637247 527632 330512 324780 382274 378776 403161 408128 420511 422726 477972 478455 830189 872000 39.55 69.7 1
09:21:32 2023-10-12 443104 438099 95763 96054 148051 153171 159368 158685 131203 127585 135484 136219 150147 149311 479147 517842 1423334 1398407 549435 575959 135601 120303 133373 130513 140973 138652 133897 134542 92166 94399 336048 296818 856917 863899 246285 240672 307466 309967 362181 351898 380824 384315 405125 411629 387849 433742 998259 1049798 634216 527223 331450 324816 379015 378488 405332 407782 418290 421979 478080 479870 835109 872000 39.55 69.7 1
09:21:33 2023-10-12 444231 438067 95510 96191 147604 149759 158708 160974 130987 127619 135449 136279 149904 149765 478321 512300 1417902 1399177 558304 575849 135352 120200 131428 131037 140934 138610 133679 134449 92166 94464 338977 298299 860321 865556 245244 242972 308398 309643 365110 352187 383780 383094 406074 412852 391604 432511 995972 1042183 627798 529752 331450 324816 380890 381872 401076 407426 421208 423888 479759 477010 830152 872994 39.55 69.7 1
09:21:34 2023-10-12 446273 438112 95412 96079 147358 149519 158928 161157 131492 127830 135572 136408 148106 149765 475481 509056 1429489 1408704 559896 575959 135045 120303 131236 131070 140546 138783 133897 134576 92166 94562 337901 297356 858813 864511 243864 242120 307931 308958 366913 355355 381756 384310 408335 413974 391772 435320 996116 1040779 628921 525407 330980 323785 379015 378848 402680 408750 420845 423888 478116 478084 832550 875730 39.55 69.7 1
09:21:35 2023-10-12 440039 439117 95696 94007 148214 149896 159809 156892 131590 127837 132324 136238 150356 149485 476187 513660 1429526 1412211 555927 576366 136010 120136 133850 131037 141491 138783 134622 134542 92521 94562 336048 295346 863291 866241 245764 242120 309967 312803 362724 352187 384360 384315 409692 414252 391328 432624 996189 1042617 629290 522707 333139 324762 381734 380435 404725 412350 418881 422095 481179 480616 843610 876206 39.55 69.7 2
09:21:36 2023-10-12 442034 441705 95761 94263 151167 151933 161037 159587 131305 128499 133000 139918 150563 153464 477746 512540 1438709 1423095 560211 577023 136960 122756 134907 132689 143867 140976 136701 136709 93034 95219 337102 297104 871964 871159 246983 243543 310166 313720 364943 357327 385160 387574 410990 414079 391993 438334 1001104 1054661 629656 530433 336224 325743 385364 384243 408344 411656 421478 428191 485544 484541 852252 880235 39.55 69.7 2
09:21:37 2023-10-12 450642 450100 96546 94298 148583 153829 163770 162257 131492 128226 134902 140516 148353 151807 483391 519991 1457186 1441692 565990 583854 136539 122961 133176 134229 145544 144421 138194 138697 93292 95353 343284 300812 880980 877289 245039 245188 310344 314203 368321 360875 385523 386663 410086 415964 395784 432403 1003984 1057040 644824 528861 333717 327485 385635 381343 405975 412231 422148 425971 480821 479162 844843 880021 39.55 69.7 2
09:21:38 2023-10-12 450642 451089 95542 96259 151912 153190 163247 161447 130704 127347 134099 138349 147541 151240 482526 522891 1456216 1435315 558118 580228 135446 120219 132098 133792 144598 143711 137810 138030 93034 94956 340693 301207 877371 875394 247158 244228 308398 313059 365527 356480 381704 385469 408472 412240 390152 429886 998259 1053984 640277 527259 332131 324762 381542 378524 405332 412640 417958 424188 474739 477046 843370 871067 39.55 69.7 2
09:21:39 2023-10-12 452260 451161 94953 95750 148497 151132 162137 160642 127773 126052 132796 139501 148072 149448 477746 521090 1441813 1416962 553453 579531 134486 118971 131619 132893 144100 143310 136910 137126 92263 94399 358134 297464 890574 874166 247332 244768 308633 311350 364337 355894 378465 384136 405533 410051 385312 425857 994777 1053205 634216 527773 332156 324600 381159 378812 403480 407712 412936 420603 470872 476704 838109 866986 39.55 69.7 2
09:21:40 2023-10-12 456133 451619 96290 93091 145806 148915 159401 158506 125684 124368 134509 135358 145925 147751 476520 512504 1420306 1402500 552818 573707 131165 116674 133594 130947 141753 139504 134588 135050 90542 91827 338439 297464 881494 871907 242971 240966 305854 306514 357725 350800 375823 377675 397061 403686 381968 420744 984173 1043017 629669 526851 324739 317960 374453 371910 396092 399515 408622 413071 465454 465935 820969 857803 39.55 69.7 2
09:21:41 2023-10-12 455599 448823 95630 92064 144914 152005 159894 160974 124687 122944 134089 134132 144578 146011 474311 511747 1415099 1394206 547260 573288 131875 116052 130454 129865 140480 138645 133545 134441 89751 91157 338439 298512 858270 871232 241599 239511 301852 304114 357475 346244 369596 374217 395836 402868 375941 414412 977701 1030512 634673 522879 320749 317960 372131 369835 393026 397732 405606 409104 460125 463501 811712 852849 39.55 69.7 2
09:21:42 2023-10-12 452329 445720 94800 90955 143254 147550 160852 156888 123431 121564 130784 132544 143014 144360 468769 503516 1392646 1380906 551494 567052 131996 114459 129403 132321 142484 137355 132344 133231 89007 90342 342121 296937 863917 873705 239374 237593 300877 300647 352320 344824 367858 369907 391639 398613 373147 414713 969324 1011492 619773 513693 321344 315021 368889 367579 388020 396907 404996 404760 459981 459086 814058 851033 39.55 69.7 2
09:21:43 2023-10-12 448182 445336 94673 90573 143022 147137 158632 156139 123861 121400 130827 132229 143111 143790 471312 507865 1402574 1384466 547408 567224 132253 113368 129437 128873 139811 136861 132743 132893 88918 90029 335280 294574 867369 872468 238584 237025 297080 301701 351997 342884 368117 369943 389853 393516 372095 414125 967156 1015148 623607 518169 322714 314870 368334 368391 388020 392958 400145 404760 462460 459409 820969 851033 39.55 69.7 2
09:21:44 2023-10-12 450733 447400 92621 90951 142489 147689 157343 157141 122960 121796 130100 133214 142356 144795 468769 503552 1401866 1392392 550250 566218 131836 113446 129403 132035 142285 137085 132527 132797 88792 90029 335367 297265 863630 873148 239544 237121 299713 300751 351961 345555 367895 369618 390877 394136 373147 409751 967156 1022020 621826 517735 321344 315136 368889 364756 387682 393817 401351 404154 454477 458082 817300 847944 39.55 69.7 2
09:21:45 2023-10-12 454769 449976 92580 90628 142854 147312 157673 156888 123162 121787 130039 132777 142617 144326 471457 507949 1400470 1385899 547408 566254 131368 114046 129188 129001 142018 137423 132220 133448 88577 90218 337901 297392 862392 869999 237811 235764 296872 298339 351997 342884 366928 369907 387569 395933 369821 409099 971422 1021396 630057 519745 319982 315802 367978 365012 390215 394160 402561 404899 453803 458403 804584 846669 39.55 69.7 2
09:21:46 2023-10-12 463590 449812 92685 90478 143591 147076 160817 156060 123332 121200 130225 132130 142441 143811 472863 510238 1392646 1373889 545744 570374 132008 113824 129299 132299 138819 137183 133035 133097 88787 90054 338439 297452 864864 875394 238445 235519 299955 299245 351997 342365 367305 369871 388011 393551 369525 412259 967881 1014430 628519 522843 320209 314914 367156 367507 386821 393860 401351 404899 458615 455654 806331 848620 39.55 69.8 2
09:21:47 2023-10-12 451052 451161 92681 90504 143410 147414 160558 156669 123280 121200 130100 131569 142519 143858 473939 508046 1401866 1387873 551885 567924 131676 113213 129437 132069 142484 136939 132776 132831 88609 90029 337901 296483 877945 874830 236876 235729 297955 299245 349349 342884 367969 367579 386380 394169 369857 409099 965786 1014670 625123 517803 320209 313993 368889 366804 385626 393606 398944 402947 454477 453950 813836 848546 39.55 69.9 2
09:21:48 2023-10-12 450940 450913 92425 90529 143579 147195 158084 156644 123031 121367 129961 132196 142684 144300 472681 510095 1415099 1395198 545781 567960 129687 113290 129660 132001 142683 136939 132652 133389 88938 89960 337901 296275 870621 871232 237077 235813 297081 299280 350971 341883 366149 369871 387533 392510 367565 405470 966476 1018328 628519 521428 320889 313040 366347 364756 388020 393606 399188 404326 453131 457045 816070 843601 39.55 69.9 2
09:21:49 2023-10-12 454692 451161 92425 90321 142724 147209 157783 156888 122960 121438 129523 132329 142289 144126 473234 508699 1404854 1384964 548615 567960 131460 113057 129437 132069 142519 137355 132776 133106 88722 89956 338977 300433 870060 875566 236971 235425 299641 300320 349733 342740 365966 367953 386812 391801 368673 405398 971900 1024294 615854 520886 318628 313993 366641 366026 387330 392430 400145 404289 454304 456388 807102 844760 39.55 69.9 2
09:21:50 2023-10-12 459431 454923 92258 90255 142917 147345 158004 156828 123167 121284 129781 131470 142221 143824 474275 504756 1392646 1380526 553527 567960 131209 113368 129368 132315 142427 137411 132710 133273 88512 89840 341577 298682 866853 881864 237518 234967 297955 299907 350899 340779 365005 364720 386812 393615 367931 405077 968530 1007780 631596 516563 318106 313921 364118 363847 384094 392395 398872 401219 454946 451163 810488 847871 39.55 69.9 2
09:21:51 2023-10-12 456993 453948 92496 89975 142984 146696 158225 156382 123129 124265 129850 131437 142289 143126 474311 507949 1403461 1387356 550384 571662 129687 112980 129660 132449 139216 137148 133076 133064 88544 89652 338977 297029 873824 882434 238528 234734 296354 299210 348787 339476 366375 366697 386539 390030 364160 405398 961816 1012171 634673 519709 320435 311002 364921 367064 385012 391808 396364 401823 453096 451867 819755 847871 39.55 69.9 2
09:21:52 2023-10-12 456857 457144 92258 90099 142724 147140 157899 156853 122927 124300 129850 131470 142255 143358 474311 514094 1411049 1385899 545892 567996 131425 112747 129923 132001 139378 136871 132776 132731 88544 89529 341577 297126 887622 879154 236876 233487 296872 298304 347189 340504 364675 366439 383348 388903 364707 405824 966471 1024290 628519 524364 319079 311002 365212 362757 384400 387736 394078 401255 451039 451515 810451 843564 39.55 69.9 2
09:21:53 2023-10-12 459917 458221 92124 90058 142740 147134 157643 157002 122829 121284 129317 132163 142050 143731 475509 512468 1401866 1383892 549005 573695 128762 112980 129085 132413 142117 137580 132311 133566 88238 89807 331306 300630 863070 879781 235910 234011 295959 297613 350652 340504 362731 365889 384498 392439 364057 403390 968530 1019087 632557 521255 318367 313444 364608 363961 387129 389783 395261 396461 449943 451867 804811 843293 39.55 69.9 2
09:21:54 2023-10-12 460124 457048 92070 89881 142690 146696 158004 156669 122895 124300 129454 131470 142025 143358 476439 512504 1392609 1369618 548621 571282 129147 112747 129368 132315 142649 137324 132610 133432 88657 89611 338977 298821 877925 885407 237518 233349 297631 297356 348608 339572 364969 364173 382739 390065 364942 405897 967156 1008528 626980 522843 318438 311841 363282 363047 381801 387736 394982 399745 453663 451043 805956 846669 39.55 70.0 2
09:21:55 2023-10-12 459328 457267 92037 89663 142796 146386 158049 156070 122525 124248 129420 131437 141997 144049 476292 507913 1401829 1385899 553527 571245 128968 112438 129368 132035 142414 136905 132527 132797 88238 89435 341577 299642 882104 884152 236680 233487 295164 297789 345649 339715 362767 362793 383312 387745 363069 403675 961543 1012243 626403 518133 315798 310566 364409 363704 380963 388576 395241 399977 451006 449775 811676 843527 39.55 70.0 2
09:21:56 2023-10-12 467688 457308 91877 89631 142489 146662 157783 156382 122525 124145 129385 131404 141665 143124 476109 513806 1417865 1395807 547223 571137 128900 112593 129230 132380 138915 137572 132710 132764 88238 89341 338814 300422 880560 880400 236847 233487 294479 297613 346513 338180 360654 365304 383384 386521 363543 401251 962942 1021323 603537 521291 318106 309550 364608 363704 384400 387736 393456 396497 449267 449201 814058 842984 39.55 70.0 2
09:21:57 2023-10-12 459949 459378 92037 89475 142955 146288 160860 155878 122810 124076 129420 131224 141796 142398 477114 514058 1392646 1371200 547034 572125 128700 112275 129368 131966 142449 137145 132527 132764 87964 89341 342665 300563 879075 884109 237015 232019 297794 297789 346377 336346 362767 363047 379888 387132 360880 402497 964381 1007780 617546 523621 315460 309590 363836 363961 383039 385363 394682 396159 450967 448439 802493 845198 39.55 70.0 2
09:21:58 2023-10-12 466563 459993 91804 89533 142796 146386 157713 156208 122426 121074 129248 131305 141997 142028 476776 508764 1398592 1382986 555779 571282 128152 112341 128816 129323 142245 136905 132378 132764 87932 89341 341577 302060 874725 886388 234851 233522 294443 297268 347178 336864 360546 361995 383008 387097 360228 400009 959840 1006358 625441 516633 315173 310095 360988 360893 382769 387736 394050 396867 447554 446643 808729 844183 39.55 70.0 2
09:21:59 2023-10-12 458687 460098 91751 89353 142384 146389 157783 156095 122492 123990 129206 131011 141534 142233 477114 510202 1397784 1381888 553490 568032 128789 114818 129403 130199 139570 136665 133009 132597 88173 89182 342665 299111 891639 887925 235925 234019 294265 297261 343471 336346 360618 362971 383338 384799 360880 400894 957360 1009277 634556 519577 315173 307650 364608 362935 381689 387858 392863 396425 448255 446687 811712 843583 39.55 70.0 2
09:22:00 2023-10-12 459845 459854 91432 89435 141823 146482 157308 156021 122291 124041 128896 131215 141077 142365 476439 513950 1400798 1383929 549082 571282 128542 114852 129154 132040 142247 136534 132220 132514 87900 88909 345332 299847 885286 884168 234851 235950 295379 295579 343506 336618 359195 362971 379033 384262 360808 396421 961543 1016586 623903 522843 313702 307900 363579 360495 381958 383077 393456 395759 445287 446723 802310 839326 39.55 70.0 2
09:22:01 2023-10-12 465095 460179 91432 89129 142402 145878 157756 155376 122492 123800 129144 130883 141997 141532 478031 514022 1397525 1374134 547408 571100 128215 112189 128906 131806 142216 136776 132278 132514 87835 89145 342665 301024 878754 887680 236179 233690 294216 295937 343577 334057 360256 361960 378155 386439 357488 398845 962260 1009277 602417 522879 313738 308151 360988 362679 382228 383077 391091 395986 449093 448389 802493 841787 39.55 70.0 2
09:22:02 2023-10-12 460789 463823 91240 88974 141893 146152 157199 155410 122123 123869 128565 130888 140850 142064 477114 507949 1398592 1381925 553416 571282 127940 114784 128940 131715 142147 136647 131914 132514 87747 88877 345416 301097 888501 884145 234433 236115 293866 295450 342983 336382 356191 360277 378155 385218 358602 397009 957950 1007816 624864 516599 314845 307220 360988 358004 379006 386079 389568 395705 441701 444168 810517 841473 39.55 70.0 2
09:22:03 2023-10-12 463910 463363 91266 89194 141703 146014 157134 155922 122338 124007 128408 130553 140817 145289 476439 516821 1409580 1381888 546206 567996 127940 115000 129045 131624 141984 136389 132096 132174 87747 88723 344977 300138 887096 884152 234851 236044 290877 295973 342983 334561 357229 362971 378428 383257 357488 394015 959310 1017306 622364 522879 313738 306681 360988 359121 379006 383589 387542 395705 444272 444702 805956 838694 39.55 70.0 2
09:22:04 2023-10-12 469256 463754 90798 89129 141118 146152 156801 155878 121723 123869 128318 130888 140720 141669 476776 514022 1397784 1379543 549787 571318 127247 112201 128541 132277 140201 136888 131781 132697 87196 89088 344721 303262 872347 888740 234779 232706 292172 293438 343541 337625 358344 360893 378997 383924 355343 395457 962038 1012280 602417 519709 311765 307936 358817 357466 380933 385209 391055 392176 441007 444043 796569 836604 39.55 70.1 2
09:22:05 2023-10-12 468518 463907 90798 88950 141406 145643 157089 155341 122058 123801 128408 130520 140720 145192 477114 511028 1395615 1376600 552142 571282 127308 114590 128514 131681 141915 136389 131633 132299 87196 88723 344721 301951 882871 892203 234190 236044 289924 294171 343231 333296 356226 360277 379033 383562 353675 396299 956321 1003091 602790 513657 312785 306292 358277 359156 378970 383112 386036 391826 445227 446222 806939 839326 39.55 70.1 2
09:22:06 2023-10-12 459981 462748 90831 88978 141118 145712 156801 155601 121960 124111 128325 130455 140750 141535 477717 510926 1396495 1383480 555705 571943 127274 114556 128514 131498 141949 136536 132054 132556 87471 88784 349727 302415 889851 889201 233738 232053 290701 294064 342983 334596 357007 358616 379033 382988 355308 393392 955200 1006322 631431 513657 311801 305794 359358 356106 377530 384382 386308 392139 438352 440845 805723 834433 39.55 70.0 2
09:22:07 2023-10-12 470773 463479 90732 88824 140857 145542 156548 155134 121691 123594 128106 130341 140004 145294 477114 514058 1396606 1378561 549396 572161 126471 114590 128055 131532 141486 136423 131058 132332 86916 88691 341577 303414 877081 889568 233861 231728 290153 293169 343231 333870 356738 359770 376761 383526 354465 392208 957950 1006322 625767 519745 312841 306292 356627 356391 379006 382944 388809 389494 440041 444458 799875 838481 39.55 70.1 2
09:22:08 2023-10-12 469398 465396 90662 88695 141018 145506 156483 155307 121575 123508 128072 130341 140104 141336 478160 509056 1383389 1372653 556533 571318 126855 114409 128055 131498 141648 136011 131091 132208 87381 88569 344721 303918 877690 893175 232697 232053 290842 292276 342983 333870 357513 358651 379033 382416 354716 393949 955200 1001637 638798 516449 312841 306572 356627 357466 377530 384668 386036 389712 442169 441119 804811 836875 39.55 70.1 2
09:22:09 2023-10-12 464183 464161 90703 88396 141084 145171 156692 154841 121691 123581 128072 130008 140137 144887 477114 510597 1396606 1377512 555303 573695 127457 114532 128700 129477 142241 135874 131781 131918 87131 88440 344721 302280 907479 891571 233096 231728 290365 293295 340483 335759 356971 356463 376725 381238 354916 392208 953811 1005295 602417 513657 312103 306789 359577 355286 375234 382944 385151 391862 438639 439807 804811 834396 39.55 70.1 2
09:22:10 2023-10-12 471321 464492 90454 88396 140630 145403 156122 155091 121882 123526 127983 130130 139560 144786 476776 514130 1392646 1374606 549005 573006 126437 114295 127666 131464 141451 136294 131025 131868 86852 88263 342424 302807 875269 889568 233132 231078 289924 292276 342983 331888 355926 359445 374435 380065 351830 392171 956592 1006006 637211 521291 312176 306572 355557 356427 378365 381229 384574 387448 441354 442030 797169 834396 39.55 70.1 2
09:22:11 2023-10-12 471472 464881 90450 88549 140596 145232 156270 154858 121560 121770 127970 130710 140263 144918 477717 510926 1384003 1376048 556644 572125 126437 114137 127966 129657 139799 135981 130992 132083 86559 88295 348595 303839 878644 894553 231612 231403 289448 291352 342983 332895 355962 357537 376761 380100 351866 391581 951041 1000223 637211 516633 312176 306573 355236 355321 375811 383553 386334 387411 441236 438500 802529 835974 39.55 70.1 2
09:22:12 2023-10-12 466751 467067 90409 88335 140462 144735 156043 154841 121292 123354 127970 129675 139494 144715 475545 517111 1404854 1379615 547445 571282 126437 113911 128089 131032 139932 135626 131029 131046 86559 88170 345332 300769 891563 888309 232733 230684 287016 292206 340914 332895 354848 357537 372198 376678 353965 389780 952680 1011455 628892 522103 311955 304780 356663 356884 377119 378711 384639 389494 439865 439987 801134 833650 39.55 70.1 2
09:22:13 2023-10-12 472448 466092 90286 88303 139875 145883 155757 155091 121260 123560 127438 130299 139588 144826 477114 514058 1392646 1378561 550571 573695 125987 114103 127598 131304 141130 135882 130079 131902 86323 88295 346866 305506 873226 889568 232009 230174 288168 290215 342500 332355 351713 356498 373314 378932 350203 387479 953811 1004584 635624 520616 311293 305818 353887 353936 376663 378958 385569 386214 436038 439297 794843 833724 39.55 70.1 2
09:22:14 2023-10-12 470589 466271 90169 88271 140241 144620 156047 154489 121094 123234 127438 129800 139419 144513 477790 510992 1382408 1371620 556570 571871 126235 114170 127918 129297 139717 135917 130893 131769 86559 88166 344721 304110 885437 896194 230892 230042 292029 290573 341142 331619 354812 354255 374328 378967 350732 390961 949659 994048 628892 515901 310414 305926 355259 354219 374110 381265 386061 386214 436256 437871 798939 834317 39.55 70.1 2
09:22:15 2023-10-12 469103 466271 90104 88234 139977 144701 155791 154592 120896 123149 127438 129237 139428 144412 476776 514130 1401866 1385899 549787 571318 126316 113843 127666 130963 141451 135498 130926 131046 86441 88136 353657 301772 891530 889568 231287 230325 288824 291352 339646 331852 353775 356498 372198 375522 351299 387443 949659 1009277 630862 519782 311869 303213 355557 353652 375534 377794 382848 389818 435285 439440 799505 830180 39.55 70.1 2
09:22:16 2023-10-12 478406 467684 90291 88202 139878 145167 155549 154958 121029 123766 127336 129610 139266 144918 476967 513516 1394280 1375621 549005 571354 125366 114498 127211 131179 138925 135759 129901 131835 86441 88343 348595 304861 881176 891461 231287 229254 287295 289357 341982 329849 351677 355392 371606 376642 348586 387134 952425 1003127 634037 519745 310414 303744 355003 355515 375198 378358 384351 384444 436038 438170 796437 833724 39.55 70.1 2
09:22:17 2023-10-12 470101 467724 89762 88178 143068 144735 155113 154875 120389 123616 127106 129773 142067 144786 477114 509486 1396606 1382986 555421 572161 125987 113651 127632 130873 141220 135498 130369 130980 86323 87925 349727 303556 905938 892093 229817 229289 288824 290026 338860 330616 350508 354290 373017 375522 349675 385052 948244 1007431 635624 516267 310414 303853 355971 354762 376852 378711 381747 387610 435534 439174 802345 829333 39.55 70.1 2
09:22:18 2023-10-12 469503 468203 90005 87873 139616 144232 155289 154309 121162 121094 127302 129237 138946 144276 476776 513986 1392646 1372653 548657 571318 126021 113651 127666 128938 141254 135089 130573 130635 86323 87865 347470 302843 890813 889348 230608 227835 288207 295283 337803 331888 351038 353723 369942 376678 349675 385052 951004 1006006 623619 517803 306748 304816 354171 351880 372136 378916 385514 385057 433084 434034 790355 830143 39.55 70.1 2
09:22:19 2023-10-12 470501 467720 90104 87753 139774 143579 155939 153846 120863 123029 127194 128568 138716 144175 477790 514166 1383892 1368868 554510 572420 125712 113717 127496 128780 139421 135528 130316 131017 86264 87893 345138 303482 885773 897171 230285 227764 288942 294884 338860 329813 351352 353870 369942 376379 347608 385630 947574 989661 638798 516267 306856 303816 354752 352099 372086 377494 384351 386548 435280 431680 795001 831950 39.55 70.1 2
09:22:20 2023-10-12 467891 468827 89911 87721 143034 144098 155289 153812 120683 123080 126984 128535 141938 144004 477114 517111 1400835 1374643 545892 571282 125606 113426 127598 128581 141220 135089 130055 130503 86205 87621 346433 302415 888363 888053 230533 228153 287746 290197 336821 329351 350755 353476 370020 374685 348622 387515 949416 1006006 624205 520922 310145 301303 353392 351880 370988 374397 378673 387190 435226 433427 796696 828892 39.55 70.1 2
09:22:21 2023-10-12 474475 468534 89907 87865 139614 144419 155083 153957 120568 121010 127295 128744 138716 142143 477680 516966 1388590 1368080 547445 571028 125505 113470 127387 128581 140989 135089 130093 130881 86087 87621 349727 303703 884193 893589 229817 227799 288214 294169 338860 329477 351605 353723 368510 374370 345485 385666 950332 997293 639343 519745 306424 302221 354002 352099 372100 375478 380851 385418 434065 434212 792111 830180 39.55 70.1 2
09:22:22 2023-10-12 471467 469120 89480 87418 142761 143964 154755 153812 120030 123080 126652 128568 141800 144039 477114 507985 1388590 1375621 555927 571282 125486 113392 127211 128581 138941 135162 129787 130304 86029 87469 348595 303053 890772 894927 228713 227835 287283 294676 337577 329849 348362 351916 369389 375739 346491 384268 946019 999481 628892 515170 306820 303296 354465 351235 373065 377354 378528 385271 430863 433016 801813 827990 39.55 70.1 2
09:22:23 2023-10-12 469773 468931 89484 87569 142960 143765 154755 153821 120306 123046 126740 128382 141869 143938 476894 514130 1386624 1371200 547071 568068 125572 113235 127211 128224 140955 134835 129787 129986 85970 87437 345138 303273 893895 892989 229069 226391 288535 290409 335737 329582 348888 353657 369759 374370 346978 384287 947538 1003164 632450 513693 306468 302221 354002 351807 371904 375216 382037 385418 431007 439365 786300 826472 39.55 70.1 2
09:22:24 2023-10-12 469003 469084 89791 87112 143038 142803 155289 152792 120683 122671 126808 131513 141869 141152 476894 516821 1384541 1358346 551775 572861 125145 111577 127041 128444 138925 134920 129876 129986 85843 87651 344721 303487 900540 898262 229033 226322 288129 288775 336279 327684 349415 351880 369499 375739 345414 385450 948743 989122 635624 516633 306424 302221 351974 351880 369993 374397 380887 382804 433012 432050 790989 828305 39.55 70.1 2
09:22:25 2023-10-12 470106 468868 89451 87418 142666 143689 154540 153318 120030 122876 126565 128373 141800 143667 477114 514094 1384624 1369739 547107 568104 125159 113201 127177 128190 138941 134581 129787 129811 85928 87318 348595 302660 898296 892958 228358 226043 287283 288883 334459 328818 348362 351916 368424 375739 345485 383092 947398 1000187 628892 517992 304846 301762 353752 350746 369993 374362 378384 384218 429688 439293 788557 825228 39.55 70.1 2
09:22:26 2023-10-12 474535 468638 89841 87290 139583 143562 155151 153113 120766 120702 127024 128197 138427 141406 478468 517039 1379580 1352382 553306 571100 125092 113290 126933 128480 139257 135260 130003 129807 85874 87497 349727 303913 892941 900010 228323 226322 287395 288775 335737 327260 348888 350782 368943 375739 344341 384214 945983 987722 637211 515170 306468 301726 351974 351771 369660 374362 378637 382716 432066 430190 793236 827681 39.55 70.1 2
09:22:27 2023-10-12 470501 469192 89353 87104 142700 143663 154472 153284 120692 122876 126531 128197 141731 143733 477114 518574 1389059 1369249 550213 571282 124714 111113 127074 128156 138635 134581 129609 129629 85843 87286 348595 304566 890784 892921 228128 226287 287283 288775 334189 327755 346999 351880 368352 375211 344341 382173 948070 998702 632450 517735 306468 301901 351722 349894 369920 376187 380670 382570 429112 432949 787923 827990 39.55 70.1 2
09:22:28 2023-10-12 474805 469183 89353 87286 142656 143528 154583 153284 120177 122807 126531 131729 141731 141406 477790 514058 1374206 1358969 553564 571282 124714 113133 126723 128156 138250 134581 132814 129807 85774 87286 347470 305432 886463 899725 227228 225971 287108 287927 334693 325782 347278 349724 368943 374649 345876 383055 941862 992672 630862 513712 305741 300213 350665 350710 369993 374362 376825 380720 431007 431798 795001 828468 39.55 70.1 2
09:22:29 2023-10-12 468823 471289 89137 87116 142462 143431 154223 153011 119851 122756 125939 131729 141436 141300 476894 511147 1387911 1377077 554448 567816 124614 111045 126621 127952 138181 134479 129342 129540 85683 87254 348595 304239 892499 894443 226841 226322 285365 288523 336809 327632 348358 351916 368907 371262 343273 381631 941899 1001637 632450 516633 306460 298866 351974 350463 372086 375730 375359 381906 430042 433016 795405 825051 39.55 70.1 2
09:22:30 2023-10-12 475481 469183 89263 86719 142367 142769 154223 153180 119851 120339 125973 131411 141436 140617 477114 513826 1379397 1363380 550571 567996 124509 110999 126514 127733 138250 134108 132838 129451 85710 86984 345138 302415 906550 898447 226876 225622 283826 289936 335859 324504 348046 350463 367246 369601 345694 382441 941160 991096 630862 515901 304810 298466 351974 349688 367771 374640 376188 383023 429991 428895 793236 825051 39.55 70.1 2
09:22:31 2023-10-12 471698 471584 89284 86992 142725 143131 154120 153041 119965 120640 126221 128067 141662 140941 477114 517111 1392646 1371620 547460 567924 124595 110806 126723 127699 138078 134158 132780 132801 85774 86984 346433 302843 891105 889274 227615 225430 283839 288775 333969 325484 346493 351560 365010 369824 345632 380715 944643 998276 639343 519305 304346 300379 351974 349125 368844 372402 376259 382482 427774 429872 788216 823295 39.55 70.1 2
09:22:32 2023-10-12 470773 471289 89105 86565 142462 142629 154223 152267 119851 120256 125939 131195 141303 140386 477114 511028 1379397 1364175 551885 567960 124714 110465 126723 127312 138250 133889 132780 132629 85588 86952 347470 303273 914188 897171 226208 224924 284694 287450 333969 326541 348605 348635 367210 370153 342961 377825 941196 998276 629275 513712 306468 300731 350378 347265 369372 374569 377378 378398 428280 430000 795417 822525 39.55 70.1 2
09:22:33 2023-10-12 471964 471838 88950 86687 142190 142769 153983 153045 119769 120423 125906 131479 141073 143474 476630 512901 1383426 1365358 549398 571282 124100 110806 125923 127611 138023 134142 132608 132767 85545 86952 346866 306084 886672 892093 226208 224890 285129 285258 335859 324767 346846 350782 365331 370153 341504 380715 943233 991096 624514 517365 304732 298014 348836 349688 369696 372331 377414 378434 429152 430210 787437 824024 39.55 70.1 2
09:22:34 2023-10-12 472001 471847 88828 86442 142091 142736 153940 152546 119704 120256 125906 131286 140975 140617 477114 517111 1392646 1369249 546395 567996 124271 110652 126305 127278 138058 133670 132642 132629 85577 86683 348595 302843 897543 894103 226876 224542 282925 287899 333969 326622 348102 349947 366027 369425 344756 377983 945558 995976 629275 516633 304589 300731 348765 346469 367736 372402 378450 378398 427072 428661 783497 823369 39.55 70.1 2
09:22:35 2023-10-12 474329 472296 88796 86261 141988 142589 153624 152301 119607 120339 125698 131393 140946 140617 477114 513262 1370203 1351363 553564 571318 123896 110652 125889 127312 137913 133889 132544 132715 85566 86861 348595 305645 904246 900648 227435 223572 284694 285811 333969 324676 347619 348635 366658 370118 341263 378501 939536 984895 627688 515901 304810 297595 348836 349090 366302 372366 374112 378434 430101 426650 796696 824465 39.55 70.1 2
09:22:36 2023-10-12 471681 473036 88820 86962 139952 142702 153130 152656 119737 120389 125805 131388 141229 140442 476256 509414 1386587 1374643 553287 571626 124034 110431 125889 127278 138058 134538 129342 132664 85481 86833 347470 304134 891753 893248 227435 224890 282925 286571 333969 324857 346846 349724 363880 367365 342611 378091 939165 995377 627688 518169 302959 296593 350383 347235 367147 370109 376080 378470 425203 426650 786263 823295 39.55 70.1 2
09:22:37 2023-10-12 467675 472513 88796 86197 141898 142274 153693 152267 119444 120089 125491 131046 140843 140351 476439 507985 1378114 1367636 554744 567996 123896 110431 125855 127068 137797 133893 132389 132629 85508 86683 353657 304350 890990 897829 226954 224195 283040 285860 333499 324857 344384 348599 364974 367365 340784 376992 939536 998276 627688 516635 302923 297703 349040 348728 368977 369710 375933 378326 427301 426138 786171 820467 39.55 70.1 2
09:22:38 2023-10-12 477177 471847 88763 86185 141734 141848 153842 152233 119689 120089 125631 130911 140940 139729 477041 517111 1378114 1350625 545892 568032 123745 110355 125889 127068 137606 133965 132452 132715 85502 86651 348595 304640 887151 898736 225981 223434 282911 285267 333734 324857 348112 345463 361199 369049 340748 377257 939536 984932 630862 511787 304300 297703 346704 346433 365496 372960 375814 378205 425203 425981 788045 823295 39.55 70.1 2
09:22:39 2023-10-12 478367 472504 88488 86134 141734 142044 153475 152233 119444 120089 125457 130945 140808 140155 476146 514130 1379093 1352661 546668 567996 124059 110245 125768 126859 137381 133670 132297 132411 85534 86320 348595 304566 887040 897134 227596 223434 282099 284987 333265 323655 347610 348271 364848 369767 340090 378422 938759 984839 630862 511604 304460 297487 346112 346433 365460 372402 373483 378850 427373 424980 790355 823295 39.55 70.1 2
09:22:40 2023-10-12 473119 473732 88492 86256 141597 142308 153199 152267 119379 120089 125337 131070 140579 140190 475765 507201 1377443 1369249 553379 567924 123660 110058 125648 126859 137381 133235 132263 132411 85406 86352 349727 304134 889824 893589 225837 223503 281731 285187 332760 324374 342699 348599 363335 365690 340233 375825 939536 991096 630862 516635 303438 297356 348555 346171 364947 367905 374112 377829 424070 424088 785488 818487 39.55 70.0 2
09:22:41 2023-10-12 477542 473036 88634 86283 139497 142352 153130 152165 119607 119952 125390 131104 140901 140029 476292 514130 1376600 1350625 545892 571773 123731 110245 125441 126859 137346 133235 130697 130979 87223 86352 347470 304566 891753 896497 227115 223025 281871 284751 332022 323907 346883 344390 360862 367621 339684 375825 938204 980620 626101 512678 302972 297077 345627 345912 364400 372105 375214 377355 426469 424088 786300 822710 39.55 70.0 2
09:22:42 2023-10-12 479386 473181 88214 85980 141468 141552 152952 151677 122392 119722 125044 130730 140384 140128 475765 514130 1378114 1352110 544344 567960 123117 109721 125441 126475 137237 133009 132176 132347 87170 86257 344721 303950 893274 896194 225837 222745 281831 284215 331753 321946 346846 345150 360869 366782 338695 377387 938204 978581 634037 511787 302152 296386 347875 347742 366631 369933 369515 376977 426397 424002 790768 820120 39.55 70.1 2
09:22:43 2023-10-12 474730 474252 88146 86047 138984 141848 152563 152128 119446 120251 125011 131484 140349 140617 476101 510419 1379397 1368683 550103 567888 123117 109721 125441 126475 137122 132917 132137 132342 87157 86044 353657 304134 889561 893553 225678 223313 280865 284316 332261 323415 342699 347027 360588 366801 338695 376558 937540 989661 627688 513657 302152 296937 348047 344319 363818 367356 374943 376129 423365 422606 781167 816134 39.55 70.1 2
09:22:44 2023-10-12 474512 474411 88029 85980 138405 141840 152182 152128 122155 120089 124633 130979 140155 140386 475765 507949 1378419 1369739 550140 567924 123084 109687 125234 126441 136931 132384 132176 132216 87130 86076 349727 305322 891426 892921 225519 223089 280416 283702 330983 322961 342375 347265 362976 366622 338445 376172 936692 992631 626101 518102 302152 297637 347049 343286 363273 367613 374149 377669 422410 422761 779435 815483 39.55 70.0 2
09:22:45 2023-10-12 478266 472296 88424 85934 141691 144430 152952 151120 122442 119289 125078 130289 140481 138613 476439 514166 1370203 1344984 545381 567924 123051 109687 125234 126441 136897 132247 131885 132124 87123 86044 348595 304566 886910 899085 225837 226440 281205 282824 330983 322698 342699 343096 360049 366782 337094 376282 932757 979164 624514 510629 302757 298532 345668 345392 362693 367905 369551 376250 424070 421509 790952 818505 39.55 70.0 2
09:22:46 2023-10-12 475147 473177 88186 85718 141499 144189 153092 150773 122578 119206 125078 130199 140384 138482 475765 514202 1368868 1343880 546189 567924 123051 109653 125061 126320 136802 131974 131759 132124 85395 86162 347470 305104 891753 901609 225837 223140 281064 283236 330804 322256 342483 344806 361164 365690 336551 376282 934188 977570 621080 513712 303008 293979 343590 345250 362150 367905 368995 376250 424070 423704 790915 819783 39.55 70.1 2
09:22:47 2023-10-12 475660 472387 87877 85790 138405 141586 152182 151780 122189 119722 124633 130538 140218 139236 475765 510816 1381428 1368080 546631 567052 122934 109539 125027 126320 136450 131883 131993 131998 87003 85832 353657 305322 891426 892254 225519 226865 278736 283223 329947 321946 342350 344355 360498 365772 338137 374843 935512 982634 624514 513712 300447 297162 345107 345147 365078 369642 373220 374967 421030 424002 779285 818691 39.55 70.0 2
09:22:48 2023-10-12 475337 474252 88085 85708 138786 144360 152182 151258 122324 119449 124633 128669 140086 139201 475765 510992 1365432 1345643 552742 567924 122849 109317 125027 126112 136338 132853 131993 131906 86996 85620 346866 305432 885052 901394 224885 226440 280973 281729 330018 321007 342350 343356 360841 366801 335539 375713 930012 979801 630862 513712 302794 293737 343590 344355 363791 367321 368403 376250 424034 422810 790355 818487 39.55 70.0 2
09:22:49 2023-10-12 478634 474411 87877 85556 138401 144250 152182 151016 122155 119289 124223 130413 140121 138973 475765 508764 1364986 1352326 552930 566254 122531 109317 124582 126025 136004 132065 131599 131941 86903 85505 339159 304566 888778 898736 225202 226865 278679 281724 330750 319965 342397 344842 360790 364391 337864 374551 931650 983090 629275 510483 300658 295472 345876 342722 364102 367321 368439 375681 420183 423894 787414 815206 39.55 70.1 2
09:22:50 2023-10-12 476159 472387 87725 85858 138250 140701 152395 151224 122188 119654 124089 130594 137728 139166 475838 510920 1372184 1350327 547445 567052 122418 109283 124430 125991 135842 132065 129519 132147 86836 85832 346866 306301 876930 893516 225043 223140 281605 280761 330947 320640 340452 344319 360462 365736 336548 375979 934078 975743 622927 516267 300617 295615 345913 344806 360979 367321 371750 373944 421366 420294 780577 816365 39.55 70.1 2
09:22:51 2023-10-12 476684 472133 87877 85493 138409 144189 152633 150914 122256 119138 124599 130255 140291 138351 475026 514022 1370814 1343224 544307 567888 122775 108915 124788 125577 136321 131817 129610 132163 85346 85447 346866 305289 891317 899725 225642 222408 281512 281548 328773 320497 342411 342650 360898 366408 336786 373939 931650 975779 624514 511758 301882 294885 342961 345537 360979 368602 368368 375920 422625 420921 788530 814256 39.55 70.0 2
09:22:52 2023-10-12 473732 472320 87781 85524 138396 144189 151945 150982 122256 119255 124629 130388 140018 138744 474311 513262 1383426 1357728 544233 566182 122648 108881 124788 125577 136595 131726 129610 131552 86930 85331 348595 302917 899163 890572 225519 222827 279928 282514 327623 320415 340452 344842 359412 365772 335539 371651 934777 982006 622642 513712 300447 295615 342961 344806 363534 367093 371371 373688 423041 422333 778837 818691 39.55 70.1 2
09:22:53 2023-10-12 479721 474516 87784 85556 138233 140607 152640 150740 122053 119138 124123 128195 137870 138675 473946 508764 1368868 1352550 549005 566182 122610 108915 124582 125750 135970 131635 129610 131769 86836 85331 350852 304208 884935 898736 224533 222515 279662 281654 328649 318668 341483 342902 359954 363548 336516 369524 929011 983468 622642 509042 301029 294229 342961 342866 362150 365611 366673 373579 419780 422810 786319 814048 39.55 70.1 2
09:22:54 2023-10-12 473063 472356 87545 85483 138135 144254 151898 150740 122104 119255 123718 130165 139887 138987 473946 508764 1370203 1361370 552632 566182 122775 108881 124616 125543 135974 131545 129610 131587 85340 85331 346866 304424 885943 894480 223132 222827 279928 280796 327428 319410 338092 344842 358835 362141 337153 371958 931465 986900 621340 515827 299574 293638 345876 342336 363021 367237 369371 374112 416375 420921 774833 813753 39.55 70.1 2
09:22:55 2023-10-12 478023 474181 87694 85487 138144 144118 151979 150706 122104 118891 123533 127942 137544 138482 475692 509450 1359622 1346786 551922 566182 121947 108881 124106 125423 135842 131635 129429 131735 86683 85273 346866 305940 885255 900648 223132 222203 279163 279907 327923 318963 339424 342902 360752 362424 333947 373374 928352 978581 622927 510666 299600 292440 345668 342830 360713 365611 367296 372779 416340 418678 784053 813471 39.55 70.1 2
09:22:56 2023-10-12 466209 471653 87819 85328 138362 143847 152148 150120 122222 118857 123718 127588 137762 137836 474348 509450 1368868 1353109 550213 566182 122615 108331 124874 124752 136416 134804 129610 129237 86803 85157 350852 302917 896554 898188 223545 222110 279892 281281 327718 320308 340116 342167 359775 362791 335727 369308 929669 988852 624831 513712 300052 293049 342961 342794 362754 365179 368108 373761 417580 419079 777073 811703 39.55 70.0 2
09:22:57 2023-10-12 477214 471649 87453 85355 137918 143882 151729 150120 122104 118857 123718 127588 137495 137836 473240 514022 1366925 1339405 545504 567888 122366 108698 124139 125130 135492 134992 129215 129597 86650 85157 346866 304424 891639 898099 224217 221200 279626 280039 326899 318927 340452 341277 358871 364604 333947 369560 929011 974328 629668 509115 300157 293333 342478 342866 360435 366792 366158 373643 420487 418100 787215 813937 39.55 70.0 2
09:22:58 2023-10-12 478634 471653 87325 85351 137875 143716 151208 149983 121901 118857 123415 127765 137209 137836 474275 508046 1365837 1348704 548225 566182 121965 108647 124039 125308 135476 131363 129215 129597 86756 85215 348358 304640 891524 898262 223132 221665 277678 280626 326899 319430 342588 341794 357720 362424 334494 368824 927511 981313 622927 507534 297523 292440 342961 341517 363021 365763 367699 371655 417580 420294 784016 811703 39.55 70.0 2
09:22:59 2023-10-12 479055 472387 87041 85293 137432 143917 151140 150498 121817 119172 123112 127853 137114 137871 474275 509450 1368868 1350625 545892 567052 120927 108664 123117 125336 135084 134992 128857 129597 86497 85099 346866 304640 876637 893553 223132 221510 279141 279907 327923 316491 338174 342902 356109 362424 333947 369452 930329 972005 629275 510305 297446 293638 342611 341614 360569 367237 368147 369276 418389 418349 784090 814048 39.55 70.1 2
09:23:00 2023-10-12 474548 475600 87118 85271 137394 143917 151242 150223 121783 119216 123315 127942 136829 138579 473277 508046 1368868 1359400 550177 567224 121873 108406 123531 124752 135271 134804 128857 129237 86557 84983 346866 304208 889001 893589 222399 221892 279160 280039 325915 317964 339444 342902 356359 360225 333947 368860 930329 982006 619753 513675 296466 292405 342961 340175 360979 365214 366709 369088 417404 418714 772564 811666 39.55 70.1 2
09:23:01 2023-10-12 472436 471653 86867 85282 137432 143646 151451 149983 121783 118659 123197 127588 136829 137836 471833 514022 1368868 1350625 547445 566182 122049 108149 123565 124719 135492 134804 129036 129237 86497 84925 346866 304640 893168 892254 222747 220264 279374 281235 327718 318715 339648 341926 356538 361199 332144 369308 931539 976331 626443 513712 297410 291995 342478 341434 356369 364340 366709 369384 416012 417926 774870 811666 39.55 70.0 2
09:23:02 2023-10-12 468895 472832 87129 85155 137909 143341 151174 148824 121867 118066 123264 127167 137209 137541 473568 507913 1364949 1350625 550179 568028 122147 107933 124173 124480 135526 134428 129215 128878 86557 84799 346866 302488 898499 897464 222243 220511 278320 281344 324956 317964 338174 340211 357756 360764 333875 367198 926308 984626 631710 512911 297523 290665 342478 340725 360677 362959 365059 369528 417404 416486 777172 811663 39.55 70.0 2
09:23:03 2023-10-12 475554 472020 86886 85271 137302 143446 150898 149502 121783 118659 123097 127411 136761 137802 472493 509092 1374206 1354108 543388 568028 121010 108007 123117 124810 135289 131363 129078 129244 86662 84983 350852 303561 896006 892093 222257 220334 277591 279872 326564 316969 337083 340725 354259 361129 333911 366574 930329 978581 626443 510483 297279 292886 339862 340211 360677 363249 367178 368828 417580 417106 774246 811091 39.55 70.1 2
09:23:04 2023-10-12 479313 473569 86677 85236 137328 143411 150824 149330 121783 118461 123112 127411 136795 137637 472536 505116 1361555 1344835 548503 565350 121277 108115 122948 124719 134643 134616 128767 129237 86431 84862 346866 304208 882437 898099 222208 221164 276989 279761 325879 315061 337855 340247 355574 359686 333947 367162 924960 978581 622927 509942 298892 291677 341708 339280 360871 364524 365994 369312 417922 417620 781574 810442 39.55 70.1 2
09:23:05 2023-10-12 478199 472427 86805 85299 137184 143842 150518 149983 121547 118659 122895 127588 136624 138687 473568 509450 1364986 1348704 544344 564555 120513 108182 122610 125010 134483 134616 128499 129417 86345 84857 350852 305506 876568 893212 222088 220440 277929 279761 325950 315061 337119 341794 354188 360260 332828 368269 926308 966431 627688 504643 295253 291995 340927 340211 359590 365506 366104 367978 415721 415285 779435 810479 39.55 70.1 2
09:23:06 2023-10-12 477279 474235 86645 85204 136974 143341 150656 149263 121783 118659 123064 127201 136537 137541 472863 508046 1349864 1341897 551067 568028 120678 108041 122779 124514 134609 134616 128678 129057 86312 84762 346866 305506 887863 898613 220326 220286 278320 279564 327718 318528 340304 340474 355825 358187 331408 368975 925053 975367 633349 510305 296293 290118 342961 338637 358472 363800 366366 368792 414292 414053 779472 808093 39.55 70.0 2
09:23:07 2023-10-12 473456 471989 86541 85208 136750 143341 150207 148924 121547 118345 122895 127167 136348 137350 472863 513226 1364986 1346786 545892 567224 120761 107933 122863 124276 134643 134616 128678 128878 86312 84825 359771 304640 889438 891277 221550 219789 278141 279761 324956 317004 337730 340486 354507 359149 329818 368305 927658 970099 624831 513311 295460 290665 340927 339387 356047 363574 365095 367683 415056 412755 774833 809293 39.55 70.0 2
09:23:08 2023-10-12 475856 473165 86585 86865 137199 142942 150824 148251 121783 118032 123064 126749 136666 136866 472572 512504 1359622 1331661 543535 567224 121211 107751 122779 124276 134609 134428 128438 128851 86522 84862 346866 304640 886036 897354 221599 218895 277502 279420 324956 317630 339444 337344 355574 360225 330782 369092 920896 969439 624831 507571 297201 290048 338873 340450 356333 362451 366104 369384 417404 412755 779435 806966 39.55 70.1 2
09:23:09 2023-10-12 474430 472356 86663 86918 136556 143041 150414 148824 121547 118100 126008 126749 136314 137186 471457 510992 1373195 1348704 541082 566422 120678 107644 122779 124242 134609 134241 128678 128699 86245 84599 346866 302488 891011 889311 222088 219412 276724 279761 324956 315536 338933 338708 353445 360260 332324 367114 927658 975547 624831 510593 295253 290383 338552 340163 358762 361120 365957 370405 418881 415108 772756 811700 39.55 70.0 2
09:23:10 2023-10-12 479653 473533 86575 85144 136398 143311 149899 148520 121346 118100 125973 126816 136092 137541 472863 509486 1365320 1345364 543102 567151 120678 107685 122863 124380 134475 134367 128329 128741 86350 84605 350852 304208 881887 894590 221457 219035 276689 279367 323991 315843 338750 339447 352350 358613 330782 366024 923615 966431 626101 507413 293797 290630 338873 338601 357430 362705 363307 366028 415056 413368 779472 808110 39.55 70.0 2
09:23:11 2023-10-12 475893 472414 86235 85208 136080 143141 149422 149296 121228 118693 125552 127201 135869 137767 471493 505116 1364986 1354108 548187 566422 120348 107422 122525 123901 134390 134428 128109 128487 86127 84631 359914 303561 892618 889311 220136 219789 275557 279367 324956 315026 337730 340474 354447 358799 331498 367378 925469 978471 626443 510305 295719 290489 340233 337167 358197 361331 365033 367603 413745 417336 772564 806285 39.55 70.0 2
09:23:12 2023-10-12 478362 472015 86521 85169 136312 142842 149932 148284 121346 118066 126008 126749 136314 136866 472863 505152 1350376 1340944 551030 567224 120348 107784 122357 124242 134137 134335 128041 128878 86093 84616 350852 305289 887302 898099 219569 219600 276724 278510 324956 315843 337498 338162 352421 357863 329782 366610 920245 969415 619753 504643 295188 289475 340963 336529 357143 363284 364408 367131 412149 413368 778296 804802 39.55 70.1 2
09:23:13 2023-10-12 465219 472387 86599 86765 136526 142708 150139 151991 121346 117836 125973 126332 135869 136737 472159 508764 1357120 1348704 549005 567224 120348 107388 122441 123867 134171 134241 128041 128487 86093 84599 346866 304424 895455 894369 220149 218930 275735 278794 324426 318078 336254 337474 354330 356656 329746 367114 920933 977408 611375 513275 294838 288360 340412 336564 356857 361084 366659 366837 412439 412755 767827 805946 39.55 70.1 2
09:23:14 2023-10-12 475884 472351 86493 86734 136535 139904 150723 151851 121514 117606 126008 126157 135903 136384 468480 511747 1353771 1330106 544575 565622 120430 107388 122357 123834 134011 134241 127952 128452 86034 84594 346866 304208 903121 897464 220326 217711 276794 278083 324498 315843 336704 336058 353976 357757 328485 367635 919817 966663 624831 507571 297196 292950 338362 338364 354410 361084 363859 370220 414076 413714 774722 807093 39.55 70.1 2
09:23:15 2023-10-12 477242 472356 86357 86699 136269 142708 149659 151921 121514 117869 125938 126365 136092 136642 471493 509124 1355766 1341313 547260 566567 120761 107552 122694 123972 134475 134110 128240 127892 86350 84505 348358 302488 896569 897171 220290 218389 275557 279545 322916 315843 337730 336093 352421 356940 329533 364750 921122 973584 623218 507571 294838 288360 338838 336564 356011 358854 363343 367131 413418 411568 772564 804802 39.55 70.0 2
09:23:16 2023-10-12 480744 472351 86484 86800 136406 142673 149659 151956 121346 118032 125938 126540 135903 136832 471493 510992 1359622 1333592 540316 566823 120233 107388 122357 123867 134044 134147 127952 128363 85975 84562 346866 304208 884960 894890 220361 218202 275913 278083 324042 315843 338454 335552 351787 357792 328751 366821 922246 968497 634987 506657 294838 288728 336658 337948 355606 360615 360501 366579 414984 413530 779435 805724 39.55 70.0 2
09:23:17 2023-10-12 476159 473497 86235 86736 136080 142474 149993 148083 121228 118032 125728 126540 135741 136866 472953 507557 1366288 1347745 541245 565622 120438 107174 122273 123664 134103 134054 127918 128028 85942 84646 346866 302488 888777 889568 220326 218202 274489 278974 323586 315843 336156 336635 350210 357009 329818 364859 923615 971506 626443 507607 295512 289713 336493 336600 356583 359140 363343 367900 415020 412432 768016 805751 39.55 70.0 2
09:23:18 2023-10-12 477391 472387 86062 86674 135611 142708 149008 151956 121111 117951 125518 126365 135648 136866 471946 507201 1359622 1339405 542691 565622 119990 107388 125047 123834 133356 134241 127408 128665 85791 84583 346866 304640 879946 892921 220079 218110 275504 277796 324956 313890 335537 337747 351956 358871 328573 366634 922393 960962 621340 506694 294884 291422 339213 336529 354410 361366 360609 366008 413565 413530 777073 804538 39.55 70.0 2
09:23:19 2023-10-12 475256 474271 86235 86699 135636 142573 152574 151991 121111 118032 125570 126782 135426 136866 471421 505080 1359622 1350228 548615 565622 123328 107208 125360 123122 133700 133468 127830 128063 85909 84583 350852 303777 885275 892093 218733 218389 274578 277851 323095 315398 333492 338435 350210 356859 328786 364896 920933 975547 623218 509042 294047 287958 338327 334578 356391 359175 362758 365712 410020 414516 768733 805724 39.55 70.1 2
09:23:20 2023-10-12 472836 472387 86148 86608 135611 142439 148677 151886 121111 117869 125518 126124 135426 136384 468733 510202 1355766 1339993 544344 565622 123226 107189 122258 123668 133935 131787 127517 127892 85927 84499 346866 304640 886485 892093 219122 217536 276265 276381 322569 315843 333384 338637 351992 357612 325716 366040 920896 965754 621606 510629 292669 293022 336764 335516 351993 359210 363893 366822 411209 411068 766894 804802 39.55 70.0 2
09:23:21 2023-10-12 468931 473165 86117 86480 136046 139709 149993 151464 121194 117281 125518 125709 135426 135972 472953 508046 1354768 1339405 547445 565622 120355 106667 125395 123056 133733 133399 127653 127851 85757 84456 346866 302917 896572 893626 218581 217338 274489 277000 320845 315843 333649 334543 351822 356859 327229 364344 919165 977717 621878 511758 296315 288725 337165 335375 355962 357929 362649 367790 409841 412479 767282 802446 39.55 70.1 2
09:23:22 2023-10-12 475206 472351 85998 86641 135611 139806 149211 151745 121077 117673 125483 126063 135377 136626 471724 510889 1368794 1343224 540823 565439 120315 106601 122191 123023 133666 133364 127619 127606 85698 84583 346866 302060 905288 889568 219640 217303 275276 277796 321141 314476 333649 335317 355884 355945 328255 362658 920933 964606 631710 507571 294675 293435 334741 336293 354445 357001 360681 366008 413418 412658 765650 804802 39.55 70.0 2
09:23:23 2023-10-12 478634 473569 86171 86540 135602 139904 148744 151640 121111 117639 125430 125916 134985 135972 468733 504297 1353807 1338452 544270 565186 123021 106667 125081 123056 133264 133434 127232 127606 85639 84456 346866 302917 885234 896194 218921 217000 272622 277601 322808 313887 336181 337203 351992 356752 329141 362513 916993 973986 624831 505976 292562 292950 336764 334543 356106 359838 359451 366822 410020 413821 774685 804802 39.55 70.1 2
09:23:24 2023-10-12 479313 472427 85894 86573 135377 142439 152363 151921 120910 117869 125239 126211 134951 136419 468697 507201 1355766 1335563 540699 565622 122884 106700 124873 123056 133264 133399 127232 127640 85639 86157 359483 303777 878446 891946 218581 217000 273109 276381 323814 312130 333685 336058 351002 356859 326771 363793 919817 955556 622927 505617 293631 287923 334776 334543 352324 359140 358910 364606 412185 411428 776521 804543 39.55 70.0 2
09:23:25 2023-10-12 477279 473569 86037 86447 135508 139709 148805 151428 120993 117477 125239 125796 135018 135972 471946 503552 1342695 1334614 550179 565622 119915 106700 124873 123122 133465 131787 126961 127790 84487 84488 346866 305506 879674 897171 219286 217536 274276 275673 323023 313449 333613 334543 351992 354401 327088 364823 917177 966627 623218 507266 294909 288761 337781 333852 353347 359140 359958 365676 407477 411971 774870 800704 39.55 70.0 2
09:23:26 2023-10-12 473456 472387 86004 86570 135126 139709 152328 151570 120926 117606 125378 125883 134951 136384 468697 508764 1355730 1339405 543884 565585 122987 106667 125012 123023 133231 133457 127042 127606 85632 84419 345098 305506 884637 889311 218206 216931 274542 274657 322569 313998 333077 335587 351497 356573 325226 365449 919817 962068 630071 508683 294038 288725 338457 337369 355693 359035 360501 364424 409877 409988 771108 802299 39.55 70.1 2
09:23:27 2023-10-12 476941 474235 86079 86414 135568 139417 152576 151219 121043 117443 125291 125675 134951 135938 473289 510743 1346749 1329994 548225 565439 123157 106568 122011 122957 133315 131420 127130 127538 85540 86091 346866 304424 898415 898736 217528 216292 274158 275271 320856 314780 333420 334508 350245 355503 331134 364308 915121 962161 621606 507413 294047 287104 336257 334472 353689 358033 359451 365417 407477 408910 772527 800100 39.55 70.1 2
09:23:28 2023-10-12 471656 472356 85835 86355 135126 139514 152434 151535 121010 117248 125291 125675 134951 135938 468769 510956 1359622 1338452 541119 564786 122987 106528 125047 122905 133231 131053 127164 127151 85573 86058 359627 302917 899383 889311 218171 215887 274259 275886 320063 314631 332315 337680 351492 356574 327197 363318 919670 965754 628432 509653 294042 288725 337299 334508 351965 356931 360357 364536 409806 408230 765070 802483 39.55 70.1 2
09:23:29 2023-10-12 473798 474521 86165 86330 135449 139320 152611 151255 121077 117214 125326 125090 134917 135494 468697 508046 1350857 1337501 545855 563916 123226 106276 125291 122586 133666 130871 127198 126941 85573 86058 346866 302060 910954 895524 217528 216292 272868 275886 319131 314476 333311 333888 349930 354720 325716 360546 916491 972952 625155 507571 292910 287746 334741 333969 352029 357854 360537 366563 408728 410167 765650 800100 39.55 70.1 2
09:23:30 2023-10-12 474467 472391 85889 86381 135092 139514 152328 151324 120926 117248 125169 125469 134663 135904 468625 507985 1364986 1339405 537845 563916 122953 106455 125012 122788 133231 131053 127198 126948 84487 84382 346866 302702 904204 889311 218781 216153 272657 276167 319921 313306 333131 335777 351002 356859 325716 360438 920375 969169 630071 504679 293215 287949 335836 335752 351993 357603 359451 363725 411173 408910 763370 802520 39.55 70.0 2
09:23:31 2023-10-12 478605 471653 85770 86237 134727 139320 148398 151184 120843 117214 125204 125090 134697 135682 470608 505189 1351335 1331698 544270 563048 119994 106455 125012 122619 133106 130962 126954 127063 84138 85992 350852 301207 885701 894890 217528 215956 271911 276381 320063 311586 333342 333888 351002 354720 326700 359859 914437 970136 621606 504544 293841 287746 334706 335596 355423 357676 360047 364424 408299 410024 770012 801804 39.55 70.1 2
09:23:32 2023-10-12 474512 472347 85825 86262 134829 139415 150299 148991 120809 117181 125082 125469 134718 135870 468625 505189 1363891 1341528 539942 563771 123021 106535 125065 122722 133097 130984 126819 126982 84254 85959 346866 301987 889329 889568 219907 216049 273604 275851 320889 312789 331561 335632 349237 355788 325752 359895 919817 966663 619993 507413 292937 288558 333947 333852 352289 357603 358874 363689 410020 410131 765613 802483 39.55 70.1 2
09:23:33 2023-10-12 479129 472387 85884 86204 134816 139221 150089 148991 120726 117133 125082 125349 134777 135494 468697 502065 1346546 1332645 544270 563916 122714 106422 124769 122905 133081 130962 126745 127151 84022 85959 346866 302843 884466 896194 217493 216257 271136 275464 321070 311078 333311 333888 350432 354437 329554 360222 915807 967922 614992 504003 293633 287639 336548 333780 354113 358358 357220 364018 407512 411071 773306 800063 39.55 70.0 2
09:23:34 2023-10-12 475483 472351 85782 86266 135029 139600 149493 149197 118539 117667 123205 125782 134402 136647 470276 501886 1356146 1346749 544159 563518 122680 106243 121914 122722 133092 130871 126361 126766 84022 85959 349989 302843 884829 889568 216818 216292 271586 274657 319614 312059 331059 334508 348573 352562 325488 360438 917177 969439 630071 506694 291357 287949 335872 333852 353956 357854 358333 360479 406266 409808 767282 799533 39.55 70.0 2
09:23:35 2023-10-12 478540 472432 85846 86196 134795 139221 149879 148506 120726 117133 125134 125056 134532 135460 468503 502065 1341129 1332001 548187 563880 122510 106455 124491 122821 132365 131053 126327 127185 84123 85992 349142 304197 881633 897171 218512 216524 272276 274060 320927 310935 332153 335741 349729 354607 327233 360546 913144 962429 621340 504361 292803 287140 334741 333545 353956 359838 357256 364301 408340 409556 772610 796559 39.55 70.0 2
09:23:36 2023-10-12 474503 472387 85814 86237 134765 139221 149774 148506 118462 117214 125315 125090 134443 135904 468661 508046 1351852 1333356 542691 564750 122442 106243 124526 122619 132692 130871 126327 127185 83906 86025 345098 305215 886270 890829 217155 214988 271621 272946 321070 311586 329559 334005 348609 354153 326771 362658 915805 954735 623218 505976 291769 287746 333983 333852 351965 359838 361071 360262 410291 408124 770012 799916 39.55 70.1 2
09:23:37 2023-10-12 476159 472387 85846 86196 134799 139217 149879 148506 118462 117053 124925 125056 134367 135460 468625 505008 1337327 1328215 548429 563589 119928 106436 124943 122722 132697 131018 126226 126982 84022 84318 345098 304492 887770 897464 218050 214953 272416 273918 320809 311221 330987 333888 349908 351998 324789 360546 911657 960321 621340 505617 292182 286298 334741 333221 351965 356433 357220 362627 406043 407087 772094 795396 39.55 70.0 2
09:23:38 2023-10-12 472096 472391 85750 86192 134757 139124 149460 148471 118462 117214 124891 125056 134448 135682 468503 509807 1349864 1333592 543498 563952 122714 106243 124647 122217 132581 130688 126327 126766 84123 85959 346866 304566 891247 889568 216818 214919 272416 272911 319131 312059 329488 333888 348364 353608 323588 360330 918376 959240 621340 508856 292182 287032 333947 333744 351537 358862 358983 362323 406871 405275 766173 801158 39.55 70.0 2
09:23:39 2023-10-12 476159 472423 85718 86053 134559 138670 151870 148922 118621 117013 123155 124856 134343 135358 468323 504900 1339479 1328354 547371 563300 122442 106137 124491 122217 133064 130662 126125 126732 84123 85926 346866 304134 880979 896350 216823 214919 272226 272876 319131 310171 330254 333888 349345 352302 324897 360474 911045 961657 628432 504544 291980 285459 336584 333310 351717 355584 356182 360515 406043 405275 769141 794235 39.55 70.1 2
09:23:40 2023-10-12 472091 474402 85690 86086 134440 138863 151729 150799 118462 116824 124717 124937 134039 135332 468661 507949 1349900 1331782 542765 563916 122510 105918 124491 122184 132365 130325 126327 126348 83906 85893 342970 303703 890758 891720 218667 214781 272812 273464 317990 312096 331455 333816 347661 352456 323696 360330 915659 957547 618381 504643 291962 286414 333983 333456 350656 357603 358369 360226 406301 404886 766720 797762 39.55 70.0 2
09:23:41 2023-10-12 475746 474297 85778 86149 134567 138690 149740 148715 118395 116986 124856 124679 134039 135051 468625 504864 1337327 1324369 545381 562289 122510 105886 124336 122068 131935 130506 126119 126348 83675 85775 342970 303446 884787 894590 216823 214551 271586 272911 318613 310851 329524 333888 349380 351190 324368 360438 911915 960297 619993 504544 291425 284516 335872 333586 350903 356850 355896 360443 405971 405204 767783 796687 39.55 70.1 2
09:23:42 2023-10-12 473912 472387 85711 85993 134221 138593 151695 150870 118299 116858 124682 124851 134039 135460 467929 505116 1347707 1330106 541119 564048 122306 106111 122946 122455 132506 130445 126192 126247 83675 85912 349108 304271 887739 886540 218358 214492 271586 272043 318132 310859 331418 333888 346722 351998 323875 360438 915696 956158 619993 507266 290535 286387 333947 333346 350656 357603 357758 359863 408052 404921 765613 797160 39.55 70.1 2
09:23:43 2023-10-12 468931 474179 85739 85952 134432 138241 151695 148231 118462 116744 124717 124612 134039 134984 468625 503162 1344761 1331740 546631 562253 122272 105886 124318 122068 132241 130325 126085 126315 83675 85742 346866 304457 887183 891277 216823 214884 270723 272911 317207 311475 328227 333888 348854 351226 324933 358271 913026 967087 618381 509942 291830 285098 335836 332878 351857 356708 358730 360334 405826 406910 758322 796687 39.55 70.1 2
09:23:44 2023-10-12 475481 473659 85649 85989 134187 138340 148904 148264 118299 116824 124561 124823 134107 135640 470534 505008 1350774 1331926 542403 562108 120397 105998 124336 122151 131902 130506 125791 126348 83815 84307 351000 304566 879382 889678 216823 214712 272832 271853 318872 309852 328263 333888 346201 351506 324632 360148 912989 951970 625155 504544 288901 286061 333947 331978 351470 356850 356146 359321 406043 405240 765355 796596 39.55 70.1 2
09:23:45 2023-10-12 469503 472378 85671 85893 134297 138297 148939 147747 118135 116469 124561 124646 133875 135017 468467 502101 1347893 1337501 547057 562217 122188 105853 124284 121653 131935 130290 125878 126194 83891 85591 346866 302415 881139 892203 216823 214884 272447 273499 319530 310322 330370 333816 347661 351618 324717 359982 913210 967124 618381 507413 290535 285187 333983 331798 351677 356278 357722 360177 405363 406411 758996 794833 39.55 70.0 2
09:23:46 2023-10-12 471681 475529 85658 86039 134112 138078 149043 148197 118246 116885 122469 124684 133779 134984 468395 505080 1346546 1332112 541245 562217 122035 105853 124042 122053 132075 130325 125791 126315 83775 85624 343947 304566 882287 888309 216823 214219 270723 271213 317207 309883 333548 333888 346201 351492 322893 359895 911817 951970 628432 506694 288870 285387 333477 332571 349917 356850 356146 359598 406043 404002 762796 795433 39.55 70.0 2
09:23:47 2023-10-12 468742 472387 87413 85776 133784 138085 151448 147819 118299 116436 124474 124269 133603 134577 467234 503197 1344601 1331805 545818 559018 122069 105563 124215 121064 132232 130013 125970 126112 83575 85813 342970 302733 884898 893359 216823 214150 270914 272735 316658 310758 329582 332877 347524 350174 324861 357660 911731 961107 626794 508819 291642 283684 333983 330473 350939 355280 357256 360153 404757 405204 757914 794991 39.55 70.0 2
09:23:48 2023-10-12 475893 473200 87345 85742 133775 138050 151414 147819 118217 116436 124439 124441 133603 134610 468359 504297 1333464 1322452 545892 562253 122069 105530 124042 120981 131778 130074 125497 126106 83626 85591 345098 302623 877787 893626 216518 213590 270499 271628 317172 308261 328529 332373 347804 351618 322858 358775 909333 957584 618381 503793 290810 284232 333875 331511 349175 356207 357431 360068 403404 405975 768249 793079 39.55 70.0 2
09:23:49 2023-10-12 473456 472356 85611 85827 133750 138112 149147 148025 118135 116402 124492 124460 133536 134763 470534 504658 1347707 1337706 545246 558874 120560 105682 122347 121147 131802 129957 125810 126039 83560 85526 346866 302488 882336 892093 216823 214517 270612 272424 319530 309816 329582 333852 346165 349267 323875 356835 911915 963109 616768 507413 288504 284445 333947 331260 350867 354711 359027 358203 403512 404567 756430 795556 39.55 70.0 2
09:23:50 2023-10-12 476521 473841 85756 85802 133717 138006 148454 147507 118102 116402 124405 124203 133624 134543 467857 501957 1332409 1325274 547408 559018 121934 105675 123973 121147 131112 130005 125463 126073 83445 85617 345098 304134 879409 893516 216366 214185 269899 271178 317136 310314 331617 332014 346438 351389 322714 359172 909831 957328 618381 502788 290318 284303 333947 330688 350638 356278 356962 361744 402837 404532 768919 793227 39.55 70.0 2
09:23:51 2023-10-12 474475 475106 85579 86042 133759 137957 148698 148508 117934 116966 122263 125027 133310 135324 469903 503231 1346546 1338666 544086 562013 120363 105432 124111 120981 131079 129722 125463 126011 83584 85526 355968 300733 887956 888053 216671 214036 270914 272008 316145 308191 329582 333346 343572 348294 323025 358999 912562 964892 625155 504507 288346 284481 333947 329760 350867 354108 356998 357090 403547 404886 756657 796448 39.55 70.0 2
09:23:52 2023-10-12 479041 471984 87286 85684 133750 137694 148628 147766 118102 116402 124370 124170 133536 134171 466834 501664 1329250 1324332 545707 558982 121765 105722 123938 120981 130980 129789 125343 126160 83393 84156 345098 303409 884648 891762 216823 214781 270914 272475 317031 308050 330985 331260 345609 348259 322535 357121 910144 960297 611818 500732 288865 284368 333731 330313 351434 355743 355880 358708 402622 405169 768919 793263 39.55 70.0 2
09:23:53 2023-10-12 474256 474512 85706 85898 133244 138241 148142 147747 117742 116946 122244 124341 133185 134856 466505 501252 1352699 1335526 539285 558910 121968 105175 123973 120815 131112 129429 125463 125745 83445 85493 345302 301487 883514 888419 216823 213556 270342 272424 315227 308191 330049 331834 343537 349337 324368 357693 912562 960998 625155 503757 288278 285387 332000 329760 350584 353612 356673 357090 406007 404567 759986 796687 39.55 70.0 2
09:23:54 2023-10-12 478882 473841 87244 85639 133708 137694 148628 147578 117987 116369 124318 124137 133135 134137 465850 499108 1339405 1326553 543251 562848 120230 105432 122176 120981 131013 129651 125329 125731 83493 85714 346866 301700 877690 893359 216671 215435 270044 272008 316145 307259 328458 330710 346059 349861 324596 357440 907936 960321 628432 500025 288829 283613 332737 331224 351434 353599 354803 358744 404721 405169 765157 793300 39.55 70.0 2
09:23:55 2023-10-12 479726 471653 87244 85706 133532 137920 148628 147784 117978 116369 124318 124170 133135 134171 467285 508046 1344292 1319868 535876 559054 121883 105175 122055 120815 131079 129394 125463 125745 83330 85467 345098 301408 881868 889568 216823 217370 269043 271213 315921 306795 329221 329795 343572 351190 322308 358484 910435 955205 625155 501032 291042 283524 331234 332086 348296 354640 355917 359321 406043 404261 767568 795556 39.55 70.0 2
09:23:56 2023-10-12 473916 471657 87305 85460 133742 137554 148659 147059 118226 116665 122364 124037 133519 134142 469274 503372 1344909 1328354 544341 558838 122171 104757 124180 120484 132166 129008 125430 125211 83445 85342 342126 300806 892513 892093 216213 212895 270533 271178 315942 308261 329582 329262 346201 348294 321879 357693 907972 965225 610319 505976 290535 282480 332503 330491 348756 351990 357504 359285 403192 402769 758581 792627 39.55 70.0 2
09:23:57 2023-10-12 475820 473177 87338 85460 133738 136985 151555 146860 118135 115982 124284 123390 133135 133922 465850 508046 1335357 1313376 541082 558910 121731 105143 123938 120650 131013 129360 125223 125451 83215 85342 343947 302415 898418 894590 216751 214830 270878 273049 316285 307834 329742 329582 347363 349930 320727 358999 902664 952502 625155 502615 291291 282332 331964 331260 347147 353612 355625 359719 403512 403695 762796 793263 39.55 70.0 2
09:23:58 2023-10-12 471777 475600 85653 85714 133641 137522 149043 147405 118068 116289 122232 123966 133135 134137 469793 503944 1336958 1330106 545467 562013 120063 105038 123818 120650 130947 129360 125223 125417 83215 85310 345098 300769 880671 887979 215909 217370 270152 270954 315798 308261 327614 330759 345903 347704 321356 357693 907293 960297 626179 506694 288721 281993 333008 329190 348720 352553 357504 357090 401107 404548 755869 792065 39.55 70.0 2
09:23:59 2023-10-12 475820 471657 87062 85610 133273 137244 148421 147339 117742 116578 122112 123966 132977 134104 466834 501252 1330204 1319868 545504 558946 119927 105045 121782 120815 130914 129256 125209 125610 83116 85478 349108 303299 878923 894627 215606 214228 270724 269563 315192 309183 329093 329760 344536 347185 319899 359110 906561 954735 616768 501477 288517 281852 333008 329226 347426 353612 355305 357090 401071 403659 765033 790869 39.55 70.0 2
09:24:00 2023-10-12 474467 471984 87182 85501 132881 137334 147901 147027 117709 116289 121753 124051 132952 134386 467946 504297 1343110 1324573 539024 558716 119731 104868 121666 120567 130881 129360 125017 125589 83158 85342 345098 304134 880055 888419 216213 217263 270914 270748 315192 307259 327882 330795 345894 348294 320584 358745 907972 950057 626794 503259 287639 284139 329853 329617 347563 352377 354587 359950 405469 403480 767827 793263 39.55 70.0 2
09:24:01 2023-10-12 475783 474003 87177 85460 133273 137204 148142 146550 117709 116015 124163 123971 133302 133969 469127 504117 1337216 1322577 542017 561254 120029 104431 122006 120402 131046 128932 125343 125038 83393 85490 345220 299642 894143 893359 215909 214830 270461 272008 315942 307009 329815 328729 344606 348016 320905 355241 905331 961035 602362 501513 288793 281852 330996 329724 347426 350446 354767 357916 403192 404548 760199 790906 39.55 70.0 2
09:24:02 2023-10-12 475147 473659 87159 85527 133532 137209 148628 146895 118102 115789 124197 123357 133135 133063 468610 508046 1337327 1311508 535876 558910 121731 104934 121874 120402 130635 129145 125017 125417 83101 85251 345098 302415 881382 892093 216213 213927 270878 273049 317693 309425 329056 328126 345503 349233 320241 357510 907588 950300 615156 501513 288865 281852 329996 330437 348322 352412 354730 357628 401071 402454 764435 792664 39.55 70.0 2
09:24:03 2023-10-12 472851 474480 85710 85637 133214 137106 148351 146757 117737 116269 122177 123834 132968 133885 465814 500125 1340177 1334728 545855 558444 119648 104503 121666 120319 130947 129145 125017 125417 83125 85192 345098 301737 881493 889568 215303 217228 269393 270352 315942 308420 326617 330795 343537 346943 320869 356861 905695 958939 623516 505976 287837 281852 332036 328463 347706 352025 356673 357914 400754 404548 753534 790943 39.55 70.0 2
09:24:04 2023-10-12 476941 474338 87024 85401 132881 137096 147901 146550 117594 115982 121753 123390 133031 133851 466969 499036 1328107 1320807 545393 558874 119482 104901 121497 120484 130815 129153 125022 125630 83096 85387 345098 303089 881820 894738 214821 214830 270116 272279 315192 305764 328651 329226 343537 348532 320727 357946 902664 953351 623516 502102 288166 281887 329996 327702 348791 352236 351668 359256 402307 405404 765033 790345 39.55 70.0 2
09:24:05 2023-10-12 474656 473177 87057 85401 132872 136985 148454 146446 117608 116142 121753 123390 132885 133885 469238 504936 1347670 1325311 536228 558051 119731 104360 121666 120319 130602 128932 125051 125005 83158 85160 343608 300350 886357 882823 216671 214077 269214 271178 314802 306331 328382 329262 343057 348329 320869 354703 907293 956122 626384 502652 288030 282797 328698 329795 347706 350411 354803 359114 405649 403695 755720 793300 39.55 70.0 2
09:24:06 2023-10-12 475554 473841 87091 85310 132914 137114 148421 146860 117742 116015 122181 123390 133010 133415 468389 504658 1341350 1332810 542403 560856 119980 104288 121801 120319 130980 128636 125329 124971 83215 85010 346866 299933 896774 891909 215606 214077 269393 271143 315053 308565 329779 327772 343607 347219 320384 354703 902701 962161 621878 503044 288969 281423 330728 328995 347443 349852 354266 357628 401706 403695 758042 788594 39.55 70.0 2
09:24:07 2023-10-12 475520 473165 87215 85259 133495 136428 148454 146074 118102 115597 124111 123324 133172 132767 467946 508046 1332483 1311508 537918 558910 119565 104288 121497 123264 130047 128932 124898 125211 82725 85160 345098 302415 880142 892093 215606 213477 270497 270748 315209 306296 328090 329962 345396 350365 319273 356751 903990 949664 623516 501331 288324 281211 329996 329689 345582 351990 353730 359876 401000 401254 761100 789749 39.55 70.0 2
09:24:08 2023-10-12 472112 472020 85690 83966 133147 136995 148490 147012 117575 116075 121684 123291 132935 133817 468499 501481 1337327 1326327 543535 558051 119526 104947 121497 120237 129844 128505 124606 125005 82935 85101 345098 300272 878423 888126 215000 214077 269168 270506 315942 306331 324744 329795 343021 347946 319579 355528 905331 958939 623516 505617 287046 281345 331497 327737 347147 350936 355880 357914 401465 403376 751400 789749 39.55 70.0 2
09:24:09 2023-10-12 475888 472020 86867 84082 132847 136795 148111 146860 117513 115902 121668 123357 132669 133666 467946 499072 1326288 1317055 544270 557266 119399 104288 120991 120204 129929 128897 124573 125211 82803 85549 345098 302979 877196 892989 214183 214228 269357 270711 315942 306829 327968 329088 342507 347946 319415 357187 904866 953816 608445 499247 286956 281905 331533 327066 346381 352518 351632 357914 398649 403092 763370 787728 39.55 70.0 2
09:24:10 2023-10-12 474805 474512 87105 85421 132598 136726 147801 146758 117594 115902 121749 123819 132544 133415 467284 502029 1346436 1326290 536299 557230 119399 104003 121497 123162 129840 128505 124639 124627 82692 85010 342970 299926 881250 884473 215606 213627 268412 270317 315053 305834 327115 328253 340969 347739 320609 354166 907329 954061 620239 501513 286956 282713 327671 329925 347147 351609 351704 357914 403547 403376 755720 790943 39.55 70.0 2
09:24:11 2023-10-12 478199 473172 86871 85277 132756 136347 147801 146384 117594 115630 121583 123324 132669 133130 467946 502029 1336378 1320809 540363 560349 119526 104145 121428 120222 130336 128402 124883 124871 82902 85196 343673 297140 886985 892093 215303 213820 268341 270729 315053 306829 328651 329262 345894 348925 319379 354184 904361 961657 625565 503793 288314 281060 329960 327737 345582 348320 353693 356017 400437 402454 755284 787999 39.55 70.0 2
09:24:12 2023-10-12 472672 472169 86957 85247 132436 136658 147767 146860 117203 115869 121414 123357 132453 133666 467946 502808 1337327 1320807 538939 557230 119317 104145 120991 123264 129982 128505 124368 125005 82659 85043 343947 304078 877068 885798 215000 213328 269168 270366 315568 306649 324708 329262 341172 348680 318673 356898 905331 944310 623516 501550 286043 281620 330526 327737 345547 351990 353730 356577 401107 401854 756657 790943 39.55 70.0 2
09:24:13 2023-10-12 473841 472351 86846 85188 132411 136773 148180 147477 117326 116236 121426 123324 132536 134124 467836 501064 1340066 1330904 544341 558608 119399 104003 120991 123162 130336 128505 124573 124969 82659 85010 345098 300514 900317 886425 214663 213627 268412 270748 315053 305372 326617 329760 342762 347946 319839 353630 905331 956158 615559 502382 285205 282819 327972 327207 347182 349364 351379 355784 402343 403376 756947 790943 39.55 70.0 2
09:24:14 2023-10-12 477588 471757 86846 85135 132652 136900 147524 146384 117317 115923 121414 123121 132237 133063 467284 498300 1333973 1317055 539706 557230 119035 104003 120991 120244 129662 128382 124573 125005 82659 84977 345098 300350 879445 889164 215052 213485 267338 272279 315425 306793 328236 327330 344919 347839 318790 351569 904436 960297 620239 500025 288187 280818 328929 327476 345582 348285 351379 358746 399911 401254 756559 786291 39.55 70.0 2
09:24:15 2023-10-12 471777 473930 86884 85262 132340 136649 147593 146450 117184 115597 121042 123154 132204 133264 467027 505008 1335025 1320807 538939 561254 119380 103932 120956 123179 129662 128293 124368 124594 82659 84944 343608 301773 882907 882860 214813 213029 269393 270557 314610 308493 324708 329495 341445 347946 316716 355780 903806 945681 615559 504150 285842 281060 328468 328528 344892 351217 351668 355784 399876 400058 757914 788631 39.55 70.0 2
09:24:16 2023-10-12 469003 471653 86748 85193 132022 136643 146976 146074 116961 115630 121042 123239 132204 133197 467676 498265 1337327 1329160 542691 555664 119127 104145 120749 120074 129929 128334 124506 124527 82753 85021 342126 300915 885154 887925 214147 213627 267847 270748 314832 306649 324492 330429 340899 346911 318896 353630 906561 956871 602362 502615 284733 280763 329729 325730 346103 349852 351632 356344 398370 402136 753072 787441 39.55 70.0 2
09:24:17 2023-10-12 479046 470956 85821 85123 132018 136313 147234 146248 116961 115976 121307 123324 132113 132712 465927 505044 1329287 1311508 535124 557266 119192 103932 120956 123093 132905 128293 124368 124594 82626 84919 345098 301097 881747 884336 215303 212879 269129 270748 314832 305966 328150 325800 340423 346701 318414 354166 902651 945681 621001 497487 287293 280139 327477 328232 343511 349364 351596 357914 401107 399462 760524 787999 39.55 70.0 2
09:24:18 2023-10-12 471652 473172 85477 85102 132204 136407 146976 145600 116961 115597 121307 123159 132378 133063 466330 505008 1345021 1320696 533387 559665 119195 103860 120853 123025 129662 127958 124401 124355 82429 84981 345098 299256 888105 887162 214964 211627 267847 270748 313143 306829 326350 326749 340934 347185 316973 351569 904436 950885 618600 502260 285410 280104 326948 328498 343286 348285 351668 356361 401107 398831 751400 788631 39.55 70.0 2
09:24:19 2023-10-12 478266 473181 86689 84985 131976 136185 147287 145909 116928 115597 121042 123179 132080 132712 467615 500160 1322459 1312417 542765 557230 119001 103860 120754 123059 132767 128321 124163 124594 82570 84977 343608 302843 875350 891006 213618 212730 268601 269796 315053 305966 324419 325800 341172 345893 316716 354703 899155 950482 616164 498506 285209 279340 329996 325730 345270 350411 350216 355821 396316 401254 760592 788400 39.55 70.0 2
09:24:20 2023-10-12 477501 473732 86896 85149 131918 136722 146395 145971 116794 115882 120836 123225 132105 133163 466623 501800 1335394 1317950 536609 556410 118243 104003 120350 120319 129306 128471 123789 124594 82244 85071 345098 301695 867754 884510 214326 212730 267847 269986 315497 305500 324636 327772 342014 347946 320143 351605 902708 942978 630485 497487 285312 280735 325998 327472 343475 349085 349370 356325 402079 399742 763370 788036 39.55 70.0 2
09:24:21 2023-10-12 472314 470956 86651 84981 131985 136185 146843 145943 116928 115597 121008 122981 131446 132620 466623 505044 1342851 1319868 533571 555628 119234 103789 120991 122889 129840 128203 124439 124393 82462 84813 345098 299147 883917 886210 215498 212256 267669 270748 313107 306829 324708 325800 346828 348747 316832 351533 901353 949947 628819 502715 285062 280139 327936 327772 342952 349664 351704 355784 398720 398237 754213 787405 39.55 70.0 2
09:24:22 2023-10-12 476758 473172 86660 84953 132018 136056 147010 146109 117170 115564 121008 122919 131989 132520 467137 498982 1326311 1313206 541815 555592 118604 103860 120552 123093 132733 128081 123959 124594 82480 84886 342126 301451 880185 886760 214290 213328 267025 270366 315053 305070 324780 328295 340696 346692 318932 351605 899868 946579 615962 495594 285205 280179 327707 326495 345618 351609 349442 355821 398649 401254 760561 787428 39.55 70.0 2
09:24:23 2023-10-12 477022 470992 86625 84977 131852 136313 146843 146248 116928 115597 121008 122952 131413 132712 466294 505374 1335563 1313392 534560 559269 118865 103789 120749 123230 129573 127944 124235 124355 82447 84679 343673 301207 875755 884181 214326 211768 267847 269986 314168 304176 327382 328027 341773 347946 316938 353363 898878 942942 611705 497487 286754 279218 326034 327472 344892 348320 350463 356866 396316 397644 758581 786310 39.55 70.0 2
09:24:24 2023-10-12 474530 471684 86612 85011 130967 136313 146398 146384 116733 115597 120805 122952 131413 132611 466623 498686 1338821 1326290 534976 555592 118919 103647 120872 122855 132767 127658 124078 124184 82480 84704 341178 300138 900429 882527 213839 212730 266615 270557 313903 305966 324636 325765 340741 347946 317933 351177 903990 951828 608706 499989 285227 280069 327890 326678 343511 347695 350993 355173 401036 399702 749732 787999 39.55 70.0 2
09:24:25 2023-10-12 474402 472963 86622 83393 132931 136066 147215 145631 116761 115385 120905 122821 132121 132453 466403 503231 1333869 1313169 538173 558083 119011 103860 120922 122957 129484 127624 124163 123947 82527 84781 343608 297428 888873 887351 213298 211768 267436 270748 312157 305930 324708 324714 341187 346414 316938 350364 899794 957511 615559 498506 286043 279292 327406 325694 343475 347176 350180 356829 398055 399391 753035 787428 39.55 70.0 2
09:24:26 2023-10-12 475105 473172 86744 84883 132014 135612 147492 145368 117203 114830 121042 122283 131989 131888 466220 505044 1328107 1304064 536265 558873 118571 103576 120517 122786 132750 127589 124130 124151 82301 83650 342126 302060 880868 891461 213961 211556 267704 269806 314387 304976 324419 326712 341445 347387 315947 353952 898131 947292 610319 498433 285365 278300 330526 328528 344892 349608 350216 355460 397029 398795 763391 786310 39.55 70.0 2
09:24:27 2023-10-12 468340 474256 86661 83393 131877 136014 146740 145875 116780 115537 120855 122924 132005 132270 466408 505080 1333973 1318062 535124 558478 118571 103576 120552 123093 132750 127624 123755 123947 82301 84672 345098 299636 886490 881649 213618 211549 267847 269570 312193 306829 323579 325765 342014 345893 317707 353630 902432 943348 615559 501513 284028 279718 326913 325470 342952 349329 350180 351573 398055 398795 758308 786254 39.55 70.0 2
09:24:28 2023-10-12 474805 473172 86377 85044 131029 136453 146191 145600 116506 115630 120569 123121 131289 133230 465076 499687 1335357 1325311 540251 559127 118696 103718 120380 122991 129306 127876 124030 124255 82372 83420 345098 299957 879034 884373 212949 212561 266171 269698 313107 305500 324107 326749 340191 345893 318273 350400 903990 951155 620239 498506 284028 280531 325402 325431 344509 347211 350216 354384 399560 399987 751319 785661 39.55 70.0 2
09:24:29 2023-10-12 475815 473181 86551 84758 131613 135706 146997 145602 116955 114896 120855 122516 131413 132203 466294 500393 1318887 1309644 541045 558083 118785 103435 120517 122786 132629 127624 123755 124151 82240 84672 343947 301987 894321 890829 212544 211733 267436 268517 313178 304820 324107 325204 342014 343431 316460 351533 897167 947761 594952 497840 286020 279275 325963 324839 344509 348250 348037 354635 396316 399987 759120 786310 39.55 70.0 2
09:24:30 2023-10-12 477956 471399 86687 84766 131021 135800 146298 145604 116661 115623 120698 123041 131824 132645 465013 501850 1333703 1311519 533351 557973 118537 103505 120483 122701 132750 127773 123997 124222 82268 84639 345098 300994 880292 887925 213618 211733 266990 269155 313143 303218 324672 325466 340430 347458 315947 351460 897496 937565 620239 496782 285401 278335 325700 326678 344624 348250 349406 355748 397029 396426 756430 786310 39.55 70.0 2
09:24:31 2023-10-12 473063 473181 86288 84912 130389 136151 146026 145909 116473 115597 120367 122915 131347 132779 465195 498982 1336341 1322415 536117 558083 118571 103505 120399 122667 132629 127766 123755 123776 82155 84613 343947 299890 881531 883042 212984 212213 265949 269570 312193 305070 323651 325730 339677 346935 316973 350081 901429 949310 610319 498506 284126 280104 326808 325659 343475 346658 349442 354348 399840 399422 752425 789220 39.55 70.0 2
09:24:32 2023-10-12 477331 473846 86724 83389 131670 136323 146636 145429 116761 114797 120801 122484 131413 132070 465232 502766 1330961 1313376 538173 556506 118537 103647 120380 122633 132664 127379 123789 123743 82301 84523 343608 297428 881499 886687 212949 211733 266206 270229 310708 305035 324636 324875 342014 345337 315982 350894 898804 954772 623822 500768 285169 279640 325998 324714 344892 347730 351560 354671 397029 398201 747081 784080 39.55 70.0 2
09:24:33 2023-10-12 474215 473181 86474 84622 131773 135706 146774 145368 116733 114896 120855 122516 131914 132203 465232 499001 1318887 1307783 541096 558083 118209 103505 120277 119998 129208 127807 123964 124255 82169 84806 343947 302305 875058 892056 212297 211592 267364 268257 313178 304606 323615 327832 341726 343748 315947 351496 897496 947292 621878 497840 284028 278470 328305 324839 344545 347695 347305 354134 396281 399426 759108 784080 39.55 70.0 2
09:24:34 2023-10-12 470589 472133 86377 84730 131054 135818 146467 145333 116700 114896 120569 122516 131314 132975 465232 503516 1331976 1314312 536646 557688 118209 103414 120114 122582 132595 127379 123552 123776 82010 84523 348119 301097 878423 882986 212913 211401 267623 267468 311719 305536 322598 325730 340430 345337 321596 351533 900790 939315 610319 498239 284673 278405 325665 324714 342952 348250 350504 351537 398055 396461 758264 786310 39.55 70.0 2
09:24:35 2023-10-12 471620 472731 86322 84676 131639 135356 147050 144993 116506 114863 120569 122484 131569 132203 467150 502839 1343299 1319002 533818 556396 118402 103473 120345 122888 129199 127168 123722 123743 82042 84465 338324 299652 881855 882273 213618 211549 265355 269473 311689 305486 323124 324714 339952 346935 321668 349272 901149 947055 626384 499989 283396 278483 324969 328259 342952 348671 349934 351537 396246 395837 748636 786310 39.55 70.0 2
09:24:36 2023-10-12 478162 472999 86432 84672 130918 135390 146774 144931 116700 114863 120569 122399 131380 132170 466256 498982 1327128 1310575 538173 556506 118176 103338 120080 122633 132565 127168 123519 123776 82042 84432 345098 300357 892778 888938 212913 211366 264507 269796 312157 303643 324371 324766 341017 344819 315947 348745 894623 953351 611705 495594 284267 278106 325928 324417 342952 347938 349442 354671 397029 396461 747007 784043 39.55 70.0 2
09:24:37 2023-10-12 475545 472995 86747 82837 132374 135374 147060 144628 116828 114764 120836 122184 131314 131980 465964 504617 1322637 1302209 537918 557038 118300 103338 120080 122633 132565 127202 122977 123847 82010 84432 345098 299811 880992 889568 212913 210888 266888 268292 312193 304142 322633 324875 342496 343233 315920 351496 894586 945645 615156 495557 283604 277912 326948 324839 342952 347730 347305 353562 396993 398237 758581 782895 39.55 70.0 2
09:24:38 2023-10-12 470769 472843 86313 82932 130897 135390 146263 144931 116506 114896 120451 122516 131347 132079 466256 504814 1333777 1312442 534744 557688 118209 103176 120114 122548 132565 127168 123637 123540 82010 83347 341178 300357 882826 883151 212580 210411 267061 268328 310304 305070 321620 326712 340466 343854 315654 351496 899155 940681 618600 500025 284673 278335 326808 326567 342735 350849 351575 351249 400702 396285 758544 786162 39.55 70.0 2
09:24:39 2023-10-12 474130 474256 86393 82936 130389 135672 145789 145368 116506 114863 120294 122479 131314 132070 464465 498982 1335665 1320807 533424 556506 118209 103376 119997 122514 132376 127099 123552 123540 81953 84432 345098 297500 878812 882986 212580 211549 264542 269155 310993 304142 322633 324875 338891 345928 317489 348781 900152 947256 618600 498506 282963 278335 324969 325204 342952 347449 349125 351501 398055 395213 747210 785961 39.55 70.0 2
09:24:40 2023-10-12 470773 471847 86381 82940 130926 135135 146298 144993 116506 114640 120569 121748 131347 135278 464866 500175 1326187 1313392 539137 556178 118614 103285 120414 122480 129264 126944 123689 123643 81911 83190 343947 297572 901115 887052 212282 211267 265701 268425 309763 305070 322598 324875 341773 342986 315920 349835 896226 948468 618600 500768 283224 278781 325928 324839 342952 347938 349370 351145 395804 396461 746114 782895 39.55 70.0 2
09:24:41 2023-10-12 473856 472513 86355 82826 131054 134475 146636 144294 117071 114449 120603 121683 131380 135089 464866 503552 1321698 1300358 535534 556506 117979 103285 120264 122480 132376 127168 123010 123710 82010 84432 342173 300138 874349 888309 212580 210376 266206 267504 310993 303644 322598 324875 342014 343233 315920 350906 894844 942240 603907 497487 282928 277912 326723 324839 342952 346692 346746 351537 397029 400743 756430 782303 39.55 70.0 2
09:24:42 2023-10-12 476159 471557 86170 82940 130360 135390 145892 145364 116273 115318 120294 122352 130945 132203 463664 500440 1330180 1309650 534199 556469 117782 103279 119713 122345 130719 127351 123010 123507 81920 84374 339831 300138 871873 880260 211964 210411 265355 267504 312193 302013 322633 324875 338664 345337 315920 349308 895556 941347 618600 495376 284267 277490 324969 324679 342952 347938 348615 354421 397029 394902 753850 782895 39.55 70.0 2
09:24:43 2023-10-12 472350 472838 86095 82936 130120 135462 145549 145062 116086 114896 119931 122549 130887 132648 464501 496139 1331902 1320807 537717 556237 117816 103220 119913 122311 132342 126783 122977 123706 81719 84284 341178 299219 890226 881648 211618 211071 264507 267504 310268 303218 321656 324784 337550 343784 317489 348255 898841 948468 618600 495400 283868 278405 324969 324839 342952 346962 349686 351465 400013 396853 748029 787546 39.55 70.0 2
09:24:44 2023-10-12 471424 473586 86418 82842 130741 135458 146465 144624 116614 114731 120166 121715 131133 135243 464173 501309 1326150 1310575 536291 556076 118368 103253 120114 121989 132658 126539 123519 122932 81719 84136 341178 297825 900877 886388 211618 210411 264578 268104 308429 304806 322108 324417 340466 342718 315920 348781 897204 949810 611705 499636 283197 278568 325437 324356 342952 347938 349406 351429 395490 395801 744652 782895 39.55 70.0 2
09:24:45 2023-10-12 472359 471847 86229 82708 130634 134915 146060 144394 116392 114449 120443 121650 130920 134984 463809 502808 1322321 1298237 532742 556506 117586 105656 119679 122226 130735 126783 122977 123540 81719 84284 342126 298966 880146 887052 212580 209866 265727 267468 310775 303182 322633 323925 341017 343784 315661 350117 891272 939352 628432 498083 285077 278817 328195 324730 342325 348916 349833 351357 396885 397467 755608 781712 39.55 70.0 2
09:24:46 2023-10-12 476941 472847 86137 82841 130214 135255 145889 144794 116119 114863 119931 122352 131182 135541 465822 499108 1328107 1305923 533120 556076 117701 103232 119347 122226 132381 126783 122977 122998 81719 84251 341178 298966 886821 883812 211653 210376 265037 267504 310455 301308 322633 324875 337633 343854 315920 349026 893244 939352 616365 493902 283431 278961 324969 324225 341951 347938 347233 351573 396677 394004 751969 781712 39.55 70.0 2
09:24:47 2023-10-12 470106 471847 86103 82822 130238 134949 145755 144662 116119 114640 119764 122110 130969 131979 463518 503973 1330180 1309650 535050 555501 118007 103285 119625 122446 132412 126889 122977 122965 81663 84251 343947 300433 884495 882904 211583 209719 266206 267326 309329 304142 320611 324875 338891 343268 314923 350400 896226 938099 605866 496782 283066 278217 324969 324839 342952 347675 347856 351573 396281 394039 755757 782895 39.55 70.0 2
09:24:48 2023-10-12 471010 472513 85919 82936 133342 135356 144880 144965 115383 114863 119398 122283 130939 131979 464091 496103 1330938 1317055 536109 554862 117782 105593 119713 122107 132381 126749 122845 122998 81631 84194 341178 297176 894092 881648 211739 210741 263733 267504 310015 302721 320682 324875 336853 343784 315920 347207 896530 945681 621606 498194 283868 282357 324704 324225 342710 345919 347305 350898 397029 393729 745548 783451 39.55 70.0 2
09:24:49 2023-10-12 469775 471665 86413 82804 130794 134746 146298 144292 116373 114731 120195 121650 131305 131688 464319 497566 1324271 1309644 538173 555355 118176 105666 119679 122074 132158 126539 122845 123492 81663 84251 340040 299943 883606 884510 211548 210047 264507 267057 308182 303821 322681 324417 340466 341726 315920 348255 893621 947055 618600 500025 283868 278177 326468 324345 342710 347414 347269 349768 394584 395213 745203 780568 39.55 70.0 2
09:24:50 2023-10-12 472647 472241 86251 82594 130741 134407 146263 143926 116473 114455 120166 121483 130920 134890 463445 501993 1318137 1294714 536646 555647 117552 105666 119313 120702 132381 126627 122794 122965 81430 82734 341178 300781 874489 884145 211548 209684 265320 266647 310015 302225 320611 323625 340430 341656 314887 349308 894136 941347 611705 496782 284270 278764 324947 323300 342663 347688 348339 351213 396497 396320 757486 782609 39.55 70.0 2
09:24:51 2023-10-12 477059 472775 86175 82874 130200 134881 145518 144428 116086 114830 119891 121715 130855 135208 464197 500512 1327482 1301283 530337 554826 117390 105632 119313 122124 132090 126539 122911 122965 81683 82734 341178 299642 883306 883151 211583 209684 264507 267057 309763 300815 322598 324646 337325 344240 315367 348709 894844 937952 616962 494638 284673 278177 324933 324839 340882 347693 348843 352766 394271 395213 755284 778801 39.55 70.0 2
09:24:52 2023-10-12 470440 471557 86062 82822 130336 134500 145617 144428 116086 114797 119931 121715 130887 135243 463082 503516 1331883 1307745 531198 555647 117749 105599 119713 122040 132090 126331 122944 122899 81687 82734 345098 297428 886879 882273 211583 208995 264260 267468 308394 303146 320611 324875 338618 342718 314599 352260 895746 938172 611931 495932 283667 279748 324897 324694 341735 346749 347674 351465 396475 393419 754140 783724 39.55 70.0 2
09:24:53 2023-10-12 470760 471838 86062 82818 130266 134881 145549 144624 116119 114719 119931 122078 130463 135243 464751 503162 1331883 1307745 530374 555647 117749 105632 119679 122074 132124 126721 122944 122932 81463 82734 343947 297464 896602 883062 211548 209065 264542 267433 308358 303039 320611 324875 338344 342718 313930 349272 894512 936660 616164 498194 283066 279354 324933 324839 341951 346866 346801 351145 397029 393729 755757 781749 39.55 70.0 2
09:24:54 2023-10-12 471835 471838 86036 82704 130077 134475 145518 144624 116415 114698 119891 121919 131034 131678 466486 500405 1335637 1312455 531163 554644 117600 105599 119313 122040 132381 126545 122845 122899 81598 82734 339854 296268 894307 880327 212580 209538 263698 268104 308358 302473 320611 324875 338344 343784 314851 350131 894886 937253 623822 498470 283066 278764 324703 324839 340367 347938 347269 350050 396362 395980 747541 781749 39.55 70.0 2
09:24:55 2023-10-12 470440 471584 86070 82448 130234 134407 145653 143793 116119 114422 119931 121284 130496 134726 462429 498982 1320807 1305851 537372 554006 117945 105531 119679 120299 132381 125914 122944 122496 81463 82677 343947 297183 886564 882896 210921 209684 264067 266612 307426 302933 320646 322907 338927 341144 315625 347207 892917 945645 616962 498470 284069 277360 324969 324308 341951 345919 347305 349276 393958 396817 746157 782534 39.55 70.0 2
09:24:56 2023-10-12 475481 471770 86085 82756 130290 134835 145482 144292 115986 114731 119877 121683 130430 135019 463445 496031 1315323 1304064 540475 555992 117161 103220 119143 122040 132014 126506 122508 122965 81397 82734 345098 301207 882599 887052 210192 209872 264287 265759 310233 301272 320611 324381 337870 340668 315920 348184 893502 942680 602362 494567 283667 278177 324933 323230 342952 345329 347856 351271 395454 393729 747321 779426 39.55 70.0 2
09:24:57 2023-10-12 476159 471847 85919 82708 133415 134475 145282 144394 115893 114449 119647 121683 130430 135054 462392 499072 1323296 1298473 530337 553225 117357 105565 119279 122040 132198 126331 122677 122899 81430 82855 341178 300185 894306 882899 211252 209065 263698 266238 309294 299448 322073 323889 336782 343233 315618 347207 892235 936555 618600 492875 284673 277695 324524 324730 340188 346749 348239 350225 395489 395737 755331 778801 39.55 70.0 2
09:24:58 2023-10-12 470700 471842 85944 82560 133469 135026 145412 144126 115973 114640 119613 121683 130541 131725 462392 500393 1322637 1303960 533498 554006 117161 105525 118847 122040 131621 126297 122475 122899 81253 82734 341178 301097 871086 880554 210739 209503 264067 264944 309329 301308 318675 324609 336817 341691 314666 348219 894844 932871 616962 492434 283066 278764 324019 324839 340918 345565 348349 351429 394549 395288 749166 778838 39.55 70.0 2
09:24:59 2023-10-12 473382 471842 85884 82704 129979 134915 144811 144628 115416 114607 119364 121683 130430 135208 459755 496067 1330938 1315110 531878 554434 117161 105457 119162 121921 131838 126297 122508 122899 81397 82507 341178 297428 874287 879154 210570 209684 262856 266647 308358 302871 322718 324093 336072 342986 315739 348175 894770 943274 613684 498194 283066 278069 324933 324839 338829 346648 349415 351727 396677 395566 753072 781158 39.55 70.0 2
09:25:00 2023-10-12 473045 472772 85978 82712 133467 135211 145084 144628 115350 114995 119330 121715 129876 135243 462392 496031 1326253 1315073 534634 553188 117242 105418 119080 120448 131712 125914 122508 122781 81397 82734 343947 297464 875389 879992 210704 209719 262856 266612 308323 300744 320090 324875 334794 342204 315883 348285 893207 943348 626794 497840 282866 278177 324933 324356 338864 345919 346990 349276 394584 394142 747210 779389 39.55 70.0 2
09:25:01 2023-10-12 469256 471838 85910 82474 130299 134306 145515 144156 115953 114351 119794 121617 130364 135186 462247 495923 1322637 1311508 538173 553225 117161 103135 119026 121769 131678 126297 122475 122899 81234 82644 343947 297500 874728 883151 210192 209065 263478 266389 308394 302685 324363 324381 337834 340102 315145 349420 893281 942942 616768 496782 282866 278961 323791 323853 342710 344810 348349 352205 394584 394106 743891 779426 39.55 70.0 2
09:25:02 2023-10-12 469959 469192 85919 82363 133560 134221 145689 143793 116086 114070 119730 121086 130308 134597 459791 496175 1318887 1304064 535124 550041 117357 105317 119279 121601 132198 125847 122794 122028 81430 82247 341178 295453 883784 884510 210227 209030 263452 267022 308592 301308 320350 321929 337905 340598 314666 353697 893502 942905 616962 495666 283066 276970 324969 322871 340918 344527 348623 350656 396439 396817 744836 782052 39.55 70.0 2
09:25:03 2023-10-12 476763 469084 85990 82426 129984 134306 145145 143861 115383 114227 119330 121475 130364 135032 462356 495681 1318887 1303045 535726 554006 117161 105384 118847 121972 131621 126499 122475 122697 81286 82620 341178 297392 879842 887520 210262 209030 262053 267057 308358 299483 323176 322871 336853 340905 314408 347792 892235 948637 620490 495594 283868 277165 324933 322871 340918 345329 346990 350086 392230 395845 740627 776842 39.55 70.0 2
09:25:04 2023-10-12 472763 469192 85974 82213 130357 133876 145347 143166 116086 113561 119730 120463 130185 134280 462429 500900 1315077 1292910 533156 554434 117128 105384 118881 121803 131621 125914 122391 122664 81142 82507 341178 297500 871373 884655 210970 208344 263663 265386 308358 300358 319641 321893 338927 340633 312977 347171 891863 939467 607094 495083 283066 277678 324933 321452 342289 345671 346386 350153 394128 395845 746952 778722 39.55 70.0 2
09:25:05 2023-10-12 475887 468904 85905 82420 133339 134221 144811 143793 115383 114194 119364 121284 129974 134726 459755 500548 1321698 1294752 529587 553188 116966 105384 118847 121769 131552 125914 122106 122697 81253 82507 340040 299942 873580 882899 210921 208378 263259 265572 309975 300288 320682 321631 336817 341691 312977 353520 886449 933877 616552 496078 282866 276582 324969 322608 339889 346648 346837 349276 394271 394039 753222 777149 39.55 70.0 2
09:25:06 2023-10-12 473095 471842 85667 82388 133154 134441 144777 143926 115350 114449 119370 121317 129689 135019 459755 498982 1321698 1302725 531914 553225 116544 105418 118368 121871 129308 126297 121477 122932 80855 82677 341178 300666 865163 879236 210556 208704 263232 265103 309767 300567 321804 324466 335662 341515 313787 349200 893575 938172 615323 493902 283667 276475 324019 324345 339853 346405 346764 349204 391023 394732 753571 779002 39.55 70.0 2
09:25:07 2023-10-12 471324 471847 85726 82448 133471 134188 144643 143861 115350 114416 119296 121284 129523 135352 459719 498982 1321698 1302209 531951 554006 116611 105351 118450 121837 129451 125948 121742 122899 81054 82677 339344 301024 864004 879777 210227 208704 262611 264133 309329 300394 318639 324381 334829 340668 313930 348779 891603 935930 616962 491665 283066 277360 323109 323853 339615 345364 347364 349804 392553 393588 747541 776805 39.55 70.0 2
09:25:08 2023-10-12 470324 471620 84297 82417 129800 134213 144709 143691 115284 114351 119160 121279 129811 135151 459683 500512 1322637 1304013 534199 553152 116966 105205 118847 121635 129597 126227 122074 122463 81142 82417 340040 299678 882257 881648 210227 208704 264137 264168 307391 301308 320440 322907 335804 340598 313013 348219 893502 931618 605866 493131 282068 278177 323109 322907 339853 345622 345225 350332 394584 393552 749076 777149 39.55 70.0 2
09:25:09 2023-10-12 470106 469183 85794 82339 133188 134221 144777 143693 115383 114070 119213 121086 129357 134761 459719 501288 1328107 1304064 526828 553188 117161 105171 118881 121567 131621 125673 122475 122028 81142 82247 341178 297825 881223 880400 210739 207660 262454 265794 306214 300815 318675 322381 336036 340598 311519 348779 893502 932871 607094 496511 281471 277786 322822 322584 339603 344562 344411 349169 395661 393409 751822 779238 39.55 69.9 2
09:25:10 2023-10-12 471163 468755 85838 82274 133212 134002 144577 143461 115383 114285 119194 120888 129689 134632 459683 499072 1330827 1300226 526864 550041 117000 105171 118881 121601 131621 125880 122391 122313 81198 82247 343947 296275 878091 879154 210886 208019 262454 265794 306463 301082 318675 322644 336074 341656 312028 347792 894405 933841 616552 498194 281471 277360 323563 321535 338864 345884 346801 347175 394584 394178 751319 778286 39.55 69.9 2
09:25:11 2023-10-12 471772 471838 85580 82448 132900 134314 144209 143926 115317 114227 119131 121451 129324 134820 459719 495296 1327165 1312417 530300 550041 116611 105244 118484 121567 129451 125847 122074 122346 81110 82247 341178 297825 891889 878884 210010 208850 261288 265830 309283 300358 321275 322871 333753 341445 314121 346445 891978 941237 613684 497840 282267 277181 323875 323673 338140 345187 348349 347140 393994 394142 746841 780236 39.55 70.0 2
09:25:12 2023-10-12 468958 471838 85638 82359 133378 134036 144543 144415 115317 114416 118932 121284 129161 135352 459719 496193 1323296 1311508 531920 550005 116611 105171 118518 121567 129451 125760 122041 122094 81110 82360 340040 297392 874379 877910 209864 209030 262018 265843 307426 299518 318639 322907 333788 341452 314666 346737 888714 939315 616347 497135 282267 276582 323109 323853 337772 344810 348349 347175 393405 394142 744725 778286 39.55 70.0 2
09:25:13 2023-10-12 468770 471838 85693 82233 133305 133843 144777 143427 115350 114037 119179 120790 129357 134656 459719 495260 1318887 1307671 537409 549968 116933 105283 118614 121651 129451 125847 121742 122430 81077 82360 347543 298916 870935 883690 209765 208751 264127 265209 309903 301131 318799 322728 336640 340945 314450 347536 894136 942013 625488 496430 282267 277038 321879 323517 339818 343224 347574 350085 393226 392412 745621 777076 39.55 70.0 2
09:25:14 2023-10-12 468227 471847 85668 82241 133085 134024 144509 143427 115350 114037 119097 121053 129259 134691 459683 493066 1318850 1310575 537791 553628 116852 105283 118450 119837 129451 125813 121709 122313 80989 82247 340040 297428 875660 880400 209355 209147 262018 265316 307391 299483 319535 323853 334794 339307 313930 347719 890604 942013 606086 495376 281868 276510 321083 323589 339818 343189 347328 348976 392230 392020 743752 778499 39.55 70.0 2
09:25:15 2023-10-12 468602 469044 85834 82195 130079 133902 145017 143530 115807 113971 119467 120675 129357 134468 461240 496031 1319942 1305923 537717 549968 116611 103049 118807 119837 129308 125813 121677 122028 81021 82247 341178 297104 878090 882899 209501 208344 261983 264133 306428 300850 319535 320918 336239 338494 312942 347719 892235 944016 615323 495339 279887 277750 323037 320847 341650 343189 346764 347175 395454 392928 740554 778531 39.55 70.0 2
09:25:16 2023-10-12 470511 469143 85693 82157 133378 133532 144743 143166 115383 113593 119262 120882 129523 134407 459719 496139 1315077 1301283 534671 549968 116966 105069 118847 119535 129631 125429 122442 121399 81221 82022 341178 295543 885274 887162 209501 208309 262018 265537 306928 299448 318604 320847 336546 339035 312686 347756 890935 940764 617781 497656 279527 277695 322786 320597 340739 345653 346655 350481 392051 391541 744309 778611 39.55 70.0 2
09:25:17 2023-10-12 468247 471842 85727 82095 133154 133834 144974 142963 115317 113815 119097 120790 129656 134892 459683 496031 1317878 1303960 536572 550005 116577 105249 118450 119701 129271 125639 121742 122094 81077 82247 341178 297464 875575 881648 209320 208309 262018 264168 307167 301026 319535 321893 336546 338528 312942 347756 892235 937565 615323 494989 281471 277945 320762 320883 340846 342709 346519 347140 394549 392341 740627 778250 39.55 70.0 2
09:25:18 2023-10-12 473949 468755 85668 82039 133085 133566 144343 142963 115317 113782 119097 120463 129259 134433 459683 498630 1315077 1298473 533461 549932 116611 105103 118648 119618 129541 125466 121742 121748 80989 82191 336220 295543 875348 883775 209501 207984 261183 265759 306428 300929 321959 320633 336027 341629 312799 347327 888048 941867 613684 498194 279635 276368 323875 320326 340332 343224 346238 347140 395310 394661 741640 777112 39.55 70.0 2
09:25:19 2023-10-12 482932 469183 85683 82124 133085 133566 144756 142997 115350 113815 119063 120675 129315 134433 461240 496139 1316943 1298473 533083 549968 116893 105103 118450 119701 129271 125606 121742 121930 80989 82247 341178 296607 878119 880881 209501 208164 263487 265759 306463 298959 319605 320883 335768 339035 312028 346138 889783 943348 618825 497840 281471 275628 324019 320847 338829 343740 346238 348747 395503 394732 742238 779276 39.55 70.0 2
09:25:20 2023-10-12 476010 469188 85551 81871 133085 133566 144309 142963 115628 113704 118898 120560 129227 134433 459647 494563 1314769 1298473 532705 549932 116544 105103 118575 119618 129271 125606 121444 121930 80966 82247 345098 297940 875439 885370 209947 208025 261901 265652 307491 298783 322261 320669 334653 340945 311992 346700 889007 939352 617576 498046 279851 275822 323732 320361 339579 343323 346238 348747 394584 393517 740103 778722 39.55 70.0 2
09:25:21 2023-10-12 473856 469147 85601 81895 133193 133566 144543 143166 115317 113704 119063 120201 129346 132333 459683 496139 1315040 1297513 533498 549775 116577 104924 118450 119535 129451 125432 121826 122154 81077 82191 341178 296818 876986 884152 208882 207694 261253 265759 306928 298959 318675 320622 337280 339035 311992 346700 889637 939315 615323 497972 281471 275664 324019 320586 338829 343259 345458 348527 394298 393819 743344 779276 39.55 69.9 2
09:25:22 2023-10-12 475206 472043 84061 82102 133750 133776 144615 142837 115350 113815 119097 120528 129259 132593 461056 496103 1315040 1297513 534580 550005 116577 105103 118450 119535 129271 125398 121477 121599 80966 82134 341178 296892 878327 884152 209355 207694 261183 265351 305965 301198 318639 321289 334794 338563 311992 345649 886165 942013 613684 498194 281471 275628 324019 320586 339579 343189 345713 348747 394271 393793 740627 777064 39.55 69.9 2
09:25:23 2023-10-12 474179 469156 85459 81838 133050 133532 144175 142930 115284 113593 118898 120882 129105 134398 459647 495296 1313141 1297513 533498 549932 116430 105215 118334 119535 129092 125429 121069 121930 80855 82247 340040 297452 877039 884473 208917 207694 260386 264944 306214 297602 318639 320361 334794 338528 311163 344565 884104 946350 613684 498083 279563 275522 323911 320183 339400 343339 345287 348637 394405 393061 742204 778169 39.55 70.0 2
09:25:24 2023-10-12 474123 469188 84297 82072 133016 133315 144275 142963 115609 113593 119043 120201 129138 134023 461314 496103 1315920 1298473 532705 549932 116577 105069 118638 119369 129271 125398 121477 121599 80823 82022 341178 296186 875610 884152 208882 207660 261218 265351 306928 300347 318639 319876 334829 338258 311992 345846 888341 941347 603869 497840 279887 275628 323768 320326 338793 342709 345188 348253 394271 393517 740554 778722 39.55 70.0 2
09:25:25 2023-10-12 475518 468755 85459 81871 133085 133532 144275 142930 115350 113848 118898 120298 129105 134398 459647 496103 1313141 1298473 533083 549932 116544 105030 118252 119535 129271 125432 121444 121748 80855 82134 339831 296607 873428 880881 208882 207660 260421 265919 306892 300819 321239 320597 334688 340945 311850 346518 890204 940499 613684 498194 279743 276051 323073 319841 339341 342463 345043 349241 393922 392305 741141 777909 39.55 70.0 2
09:25:26 2023-10-12 472874 469188 85575 81834 133085 133315 144539 142797 115350 113385 118898 120054 129105 134304 459647 496067 1313141 1298473 534292 549932 116577 104890 118450 119204 129451 125019 122008 121090 81077 81989 343947 295794 885588 884152 208882 207660 263754 264944 306244 299203 320440 319876 334829 338292 311992 346700 884177 941347 616142 497840 279743 276087 323791 319876 339579 342744 345468 347069 394356 393517 738170 776526 39.55 70.0 2
09:25:27 2023-10-12 471389 469147 85451 81830 133378 133319 144343 143067 115609 113352 118898 119989 129346 134125 460876 496067 1312833 1298473 532742 549896 116611 104856 118590 119204 129271 124985 121709 120924 81136 81905 341178 296612 891001 884152 208777 207556 261114 264767 306820 299272 320821 319876 334794 338022 311519 345810 890596 940681 613684 497487 279779 275664 322786 319734 338829 342434 344665 348783 393958 392030 740186 778169 39.55 70.0 2
09:25:28 2023-10-12 472883 469152 85451 81741 132866 133131 144175 142698 115284 113209 118864 119907 128984 134116 459647 496067 1313391 1296592 533083 549896 116384 104856 118252 118971 129271 125019 121495 121007 80933 81989 345098 296260 894613 882899 208847 207515 261183 264944 306712 298297 320440 319428 335730 337551 311738 346174 886384 938651 613684 497922 279779 275207 323109 319617 338579 342463 346254 348243 393815 392163 741104 778095 39.55 69.9 2
09:25:29 2023-10-12 474493 469147 85542 81830 133050 133131 144722 142963 115317 113593 118898 120201 129073 134175 460876 496067 1313391 1298336 534543 553628 116887 105235 118314 119233 129237 125331 121495 121533 80947 81971 343947 296612 879144 882899 208847 207515 263673 265289 306928 300420 320440 318945 334759 339570 311595 346419 889007 939352 603869 496782 279313 275664 322094 319357 338793 341647 344665 348747 394007 390860 740088 777064 39.55 69.9 2
09:25:30 2023-10-12 469182 469147 85451 81737 132924 133097 144309 142468 115317 113131 118898 120306 129073 134082 459611 495995 1313391 1297513 533498 549473 116577 104711 118450 118889 129451 125223 121444 120924 80933 81764 341178 294534 881912 884152 208847 207336 261183 264097 306496 300772 319535 318945 334794 337551 310726 345883 889926 941604 613684 494842 279205 276368 321879 319699 338686 342309 344484 348637 391573 389968 740181 777064 39.55 69.9 2
09:25:31 2023-10-12 469428 468823 85418 81797 132857 133097 144275 142501 115218 113430 118781 119793 129040 134175 459647 496031 1313391 1300358 535124 549509 116511 104890 118055 119204 128912 125225 121069 121367 80735 82022 341889 296894 879532 880400 208556 207336 260784 263289 306712 299448 319309 319521 334794 339034 311992 346431 889673 941347 602362 493902 279887 276546 320112 320847 338829 341647 344701 348783 390988 390267 740591 776512 39.55 69.9 2
09:25:32 2023-10-12 468111 468787 85363 81834 132642 133315 143808 142831 115014 113450 118501 120054 132241 134058 459611 492719 1314108 1303960 535013 549473 116157 104890 118021 119170 128912 125019 120903 121007 80647 81764 341178 296937 873552 877988 208196 207486 261865 263921 306856 300783 317480 321714 333648 338962 312543 344384 890837 937507 615323 494989 279851 274821 321119 321571 337730 342674 345713 347760 390988 391135 746201 774860 39.55 69.9 2
09:25:33 2023-10-12 470773 468891 85209 81858 132443 133599 143803 142871 114790 113815 118269 120495 132006 134468 458246 493066 1318887 1306779 531920 548278 116311 104818 118055 119005 128912 125019 120986 121135 80647 81933 341178 297949 871306 875394 208521 207694 261599 263289 306928 298018 319083 320918 331950 338292 311992 342627 887048 933877 603869 494638 279851 274785 320597 321821 335706 341682 345749 347760 391346 390825 746114 776253 39.55 70.0 2
09:25:34 2023-10-12 470501 468931 85213 81838 132477 133348 143674 142930 115107 113848 118501 120430 132241 134468 459647 492337 1316980 1307745 534940 549896 116077 104890 117695 119204 128823 125264 121153 121650 80739 82051 339613 298299 876332 878679 208092 208025 261901 263956 306928 299742 318560 321893 332217 343357 311234 346159 888268 933841 612046 495376 279815 274644 322808 321595 334732 342195 345749 347478 391023 390231 747321 776512 39.55 69.9 2
09:25:35 2023-10-12 470773 471584 85150 81899 132443 133566 143342 142997 114823 114037 118433 120643 132172 134691 458892 493066 1318887 1307745 531920 549086 116157 104745 117695 119039 128823 125019 120821 121007 80647 82022 341178 296483 874232 875357 208521 207660 259989 263693 306712 299464 319535 320883 332458 338563 311957 342591 887048 933877 612046 495376 279815 274785 320834 321571 337730 342428 345313 347332 390846 390992 747025 774676 39.55 69.9 2
09:25:36 2023-10-12 464890 471584 85309 81838 132604 133097 144358 142698 115126 113430 118467 119907 132207 134117 459172 494563 1324648 1304013 528641 552023 116244 105011 117954 119034 128810 125125 121069 121334 80693 81858 341178 295453 876546 875321 210170 207452 261599 264062 306928 299428 319309 319912 333965 339105 311046 342555 887048 928552 617159 495376 279815 274785 321119 319876 334697 342709 345225 346705 392002 391135 749335 774860 39.55 69.9 2
09:25:37 2023-10-12 470773 471579 85209 81685 132385 133131 143376 142797 115093 112989 118467 120486 132207 134175 458246 493832 1322637 1304064 528826 548700 116157 104856 117661 119039 128734 125050 120903 120924 80647 81933 340040 297029 891676 877910 208521 207336 259627 264097 306928 299464 319083 319876 331718 341906 310762 344312 890559 933135 602362 496709 279599 275486 320905 320183 336613 345020 341474 347104 392194 389968 746620 774860 39.55 69.9 2
09:25:38 2023-10-12 470501 469111 85267 81718 132612 133135 143943 143067 115173 113385 118467 119972 128877 134219 458282 498300 1322637 1296592 527025 549086 116157 104711 118055 119005 128912 124899 120903 120758 80680 81764 341889 295371 879517 877910 208882 206157 260386 263728 306065 297637 318560 319912 333217 337517 308231 345541 887084 926846 605683 492434 279349 275628 320535 319876 336755 341647 341234 353200 389857 389386 742837 773688 39.55 69.9 2
09:25:39 2023-10-12 470501 468787 85209 81689 132578 133097 143717 142597 114902 113209 118303 120072 132006 134219 458282 496067 1313391 1294714 528802 549086 115804 104711 117661 119005 128521 125019 120572 121007 80285 81764 339344 298929 866962 876187 210170 207128 263382 264332 306928 298838 317444 320515 333965 339952 310615 345187 886317 930163 612046 490935 281471 272827 320798 320326 334697 341682 342618 348253 391831 392163 747210 771424 39.55 69.9 2
09:25:40 2023-10-12 475481 469183 85209 81685 132394 133097 143570 142732 114902 113417 118269 120022 132172 134210 458246 496103 1313391 1292910 528901 549086 115924 104890 117661 119039 128521 125019 120738 121007 80505 81764 340040 296937 865953 879154 208521 206403 261599 262886 306214 297888 319309 320397 331718 338528 310069 345088 884401 927501 613684 492434 279815 273074 322583 319841 334768 342469 342618 348253 392116 392341 746915 773858 39.55 69.9 2
09:25:41 2023-10-12 475213 469080 85154 81689 132385 133097 143575 142698 115140 113054 118467 119843 132023 133954 458605 498982 1312459 1285468 528149 549509 115964 104711 117628 118933 128672 125230 121069 121269 80550 81858 341889 298374 884335 880295 208777 206300 261901 263254 306928 296702 320213 318427 333929 340945 309095 345541 883042 932211 605481 490443 279779 274365 320535 317876 338829 340624 341546 348747 388695 390003 737990 772555 39.55 69.9 2
09:25:42 2023-10-12 468931 469084 85400 81460 132827 132759 144309 142008 115317 112716 118781 119518 132207 131459 458282 497566 1303996 1283612 530374 551950 115804 104711 117628 119005 128521 124899 120738 120924 80285 81732 336220 297146 882643 881648 208196 205942 260819 262484 306928 297359 318335 317911 334489 339034 309816 346174 884922 928515 615323 489478 279527 274502 320798 320924 338543 339500 341920 349465 391038 389862 737769 773847 39.55 69.9 2
09:25:43 2023-10-12 470773 468931 85158 81581 132385 133122 143589 142476 114902 113021 118385 119761 132023 133939 459611 496193 1305068 1296483 536461 551669 115911 104900 117560 119151 128350 125298 120738 121533 80285 81989 339344 297464 868808 882434 207547 207515 261865 262082 305538 297707 318901 318945 332751 339034 311765 342483 884295 939352 612046 491702 279887 273109 321083 318874 336484 341135 345749 346705 391205 391170 740627 773688 39.55 69.9 2
09:25:44 2023-10-12 473027 468832 85150 81545 132477 132689 143575 142468 114902 113054 118385 119728 132138 133767 458928 490159 1307773 1293831 534631 548278 115691 104677 117269 119005 128097 124985 120572 120924 80285 81764 340040 297464 866476 880400 207871 207336 261164 262484 305290 297888 319083 318847 333929 338855 310762 342230 885513 939206 606515 494492 279671 272968 321427 318732 336720 340862 344701 346106 389893 391745 738320 773651 39.55 69.9 2
09:25:45 2023-10-12 474800 469156 85067 81537 132809 132664 143376 142336 114935 112923 118269 119647 131989 133825 458246 490159 1309667 1292910 531163 548314 115771 104605 117465 119005 128521 124933 120572 120924 80285 81732 341178 297029 866001 880400 208161 206403 260980 263070 305742 297599 319309 318686 332716 339034 310033 342519 884922 937988 603852 495376 279546 273144 321155 318392 336484 340624 342582 345617 391023 391170 738082 774860 39.55 69.9 2
09:25:46 2023-10-12 471839 469147 85209 81541 132578 132664 143744 142377 114935 112923 118385 119614 132190 131625 458246 496031 1309667 1292910 531501 547471 115804 104499 117661 118609 128734 124574 120821 120758 80537 81476 341178 295346 879103 882126 209873 206231 261865 263807 305097 300026 319352 319621 333577 338927 309927 344384 881536 936591 620034 495376 277778 274785 320562 316987 337772 340351 342618 347614 390988 388806 737430 774860 39.55 69.9 2
09:25:47 2023-10-12 469173 469120 85217 81437 132612 132415 144071 142008 114935 112748 118385 119518 132047 131428 458964 494215 1309667 1294714 533498 547856 116311 104465 117695 118247 128912 124198 120821 120593 80252 81587 337345 294920 877782 879236 207547 206369 261599 262484 305205 298089 318335 317946 333520 338083 310104 342591 884505 936627 612046 492049 278101 275435 319144 318392 337772 339605 342618 346705 391548 390694 736612 773858 39.55 69.9 2
09:25:48 2023-10-12 470626 469152 83315 81722 132098 133131 142845 142732 114521 113561 118038 119989 131887 134304 458246 491646 1318887 1302997 531163 548278 115771 104605 117785 118734 128460 124885 120903 120924 80440 81634 340040 298237 876117 876187 208057 206875 261164 262851 305311 297888 317625 321644 332468 339034 310069 342483 885488 933173 612046 495376 278456 273946 320076 319131 335742 342230 342305 346705 390714 388806 747578 774274 39.55 69.9 2
09:25:49 2023-10-12 469440 468064 85067 81549 132389 132664 143545 142377 114902 113021 118269 119696 132006 134032 457924 498982 1318887 1296592 525904 547471 115771 104533 117661 118609 128432 124198 120738 120758 80285 81587 337345 295127 876323 874702 208736 206191 259411 263289 305599 297567 317625 318910 332217 338307 308195 342555 881608 926809 619010 494345 277814 274537 319828 318768 335636 341268 340371 347039 390262 388629 746989 772371 39.55 69.9 2
09:25:50 2023-10-12 467780 468931 83492 81581 132342 132664 142913 142530 114902 112956 118269 119696 131921 133954 460660 498124 1314386 1295637 530370 552060 115671 104832 117493 118836 128138 124918 120655 120924 80220 81732 344307 297356 864602 876187 207582 206369 259592 263691 306892 297599 315766 319912 337808 338796 309166 342591 883042 926846 612046 491665 279815 272241 320822 318874 334393 341647 341751 346705 387503 392043 744124 771387 39.55 69.9 2
09:25:51 2023-10-12 474475 469120 83373 81512 132358 132664 142913 142468 114869 112956 118072 119728 128789 134047 457888 496103 1309667 1288247 527086 548278 115738 104644 117594 118739 128097 124574 120572 120675 80252 81643 337345 297738 873927 877910 209901 206334 259989 262414 306928 297816 319279 319144 333785 339845 311271 344384 882232 928978 613684 491760 279133 273734 320941 316951 336720 341373 341259 347760 391169 389659 741141 770258 39.55 69.9 2
09:25:52 2023-10-12 471844 469048 83377 81456 130476 132564 144598 142770 115053 113144 118250 119761 128668 131853 460766 495850 1302284 1287258 534328 549086 115712 104610 117425 118773 128063 124574 120374 120758 80220 81643 341178 297428 876410 882273 207478 206013 261599 261612 306712 296632 317589 318427 332751 336522 310069 342555 882503 933841 615528 486616 279743 273109 319557 318392 336177 338554 342546 347724 387749 389386 734710 770295 39.55 69.9 2
09:25:53 2023-10-12 472388 469120 83492 81460 132291 132631 142913 142008 114554 112891 118072 119766 132036 131901 458246 492301 1299488 1288931 534292 548242 115037 104538 117202 118739 128063 125064 123525 120841 80220 81732 339344 300009 866853 883862 208985 206265 261901 263586 306928 297816 317118 318697 333965 336853 311011 342447 883042 938025 610407 492142 279635 272586 320562 317911 335671 340366 342582 345581 387503 389968 740186 771424 39.55 69.9 2
09:25:54 2023-10-12 474130 469048 83377 81405 132286 132539 142744 142008 114521 112781 118072 119599 132006 131520 457888 489744 1303960 1291991 533058 548242 115037 104538 117202 118575 128063 124574 120374 120758 80220 81555 341889 297738 874797 880400 207512 206369 260430 262266 306928 297606 318335 319840 331683 338558 309095 342181 883042 939315 607130 493902 278884 272241 320822 317911 335706 339605 342618 345290 392385 393150 739867 772408 39.55 69.9 2
09:25:55 2023-10-12 469107 467396 83541 81368 132355 131884 143376 141778 114902 112716 118269 119371 132070 131119 458210 493796 1307773 1291991 531541 546629 115964 104774 118097 118304 128549 124064 120903 120362 80518 81280 341178 295976 896083 880290 209428 206300 261164 262484 304276 299160 318008 316951 332716 337503 309095 342519 884664 938172 607094 491629 278688 274750 318110 318392 336720 339062 342028 346668 387503 387036 737990 771387 39.55 69.9 2
09:25:56 2023-10-12 466751 468859 83406 81372 132421 132232 143320 141974 114869 112748 118072 119436 132036 131485 459860 491610 1308701 1298473 533461 547820 115712 104538 117398 118575 128097 124574 120407 120593 80220 81555 344307 297663 872462 877988 207333 206334 261635 262266 306065 297567 315622 318427 332449 337030 310069 342483 884432 928552 612046 493161 278401 272862 319544 319475 335565 340936 342510 345435 391876 388901 745467 772518 39.55 69.9 2
09:25:57 2023-10-12 468598 469111 83373 81253 132073 132099 142879 142008 114843 112781 117712 119518 131818 131485 459933 495393 1322488 1296597 525683 550497 115638 104692 117664 118406 127960 124474 120490 120593 80252 81531 340040 296810 876761 874325 207981 206157 260797 262484 304918 297816 315766 317946 333025 339034 307229 344014 883807 924776 617371 492397 277567 273910 319544 318357 334697 339570 339416 346668 389205 387578 742801 770295 39.55 69.9 2
09:25:58 2023-10-12 468111 469084 83377 81253 132199 132232 143149 142377 114711 112858 117712 119436 132006 131454 456887 499687 1316943 1292910 525531 548821 115771 104432 117236 118214 128097 124131 120490 120683 80220 81410 337345 296396 882676 875362 207512 205053 259592 262047 304704 296667 315442 320353 332955 338036 308054 345187 885638 923620 607056 488605 278277 273769 317968 320317 334662 339605 341270 348229 387691 387472 745236 769132 39.55 69.9 2
09:25:59 2023-10-12 474130 469080 83258 81420 130079 132564 143140 142496 114862 113021 117937 119810 132082 131853 460044 494384 1311583 1289163 527774 548242 115004 104571 117196 118720 127606 124746 123388 120758 80188 81438 343287 298299 860656 875462 207547 205693 261056 261647 306928 296978 315766 318874 332557 339034 308870 342519 881791 924776 612046 490169 278065 272241 320822 316916 334662 340624 340479 346668 389993 389933 738170 770258 39.55 69.9 2
09:26:00 2023-10-12 473345 468754 83377 81365 132107 132224 142858 141812 114521 112781 118038 119436 131915 131485 458448 498982 1308701 1282699 525904 546665 115545 104465 117121 118575 128097 124198 120325 120510 80188 81443 337345 297940 873911 880642 209873 205590 261532 263773 305957 297816 318865 316586 333929 338927 307193 342555 880542 928849 605481 491410 278597 273003 319074 316881 336755 339062 340060 347478 388015 387648 735789 768007 39.55 69.9 2
09:26:01 2023-10-12 470589 469080 83603 81085 132486 131380 143541 141093 115053 112585 118351 119275 131853 131119 457602 498630 1300175 1279965 530374 546665 115070 104432 117392 118575 127885 124198 123491 120427 80165 81531 340040 296937 874001 881648 207512 205516 259627 261394 305800 297888 315730 316951 332716 336522 308195 342591 881791 932211 615323 488974 279313 272241 319109 317876 334697 338048 342546 346377 387727 389103 736057 771649 39.55 69.9 2
09:26:02 2023-10-12 472656 468859 83315 81257 132064 131661 142715 141516 114521 112716 117980 119273 131636 131119 457767 488678 1304145 1289238 530407 548941 115037 104701 117311 118304 127968 124474 120342 120675 80123 81457 341178 297663 867433 880290 209428 206231 260028 261682 306281 295856 318074 317734 331683 337775 308195 341171 883046 937901 622697 495025 277141 273039 321130 316881 338448 339027 341510 345617 389822 387648 736870 774824 39.55 69.9 2
09:26:03 2023-10-12 470769 468379 83369 81220 132291 131784 142879 141549 114678 112606 117712 122536 131887 131119 457566 494334 1305883 1289238 528766 548941 115579 104254 117432 118146 128521 124098 120572 123410 80252 81263 339831 295346 883014 880483 207368 206013 261164 262484 304240 296632 317589 316916 332449 337574 311271 342519 883183 933877 612046 494567 276891 274869 318896 316846 336613 340936 341920 345472 390174 387948 737865 771387 39.55 69.9 2
09:26:04 2023-10-12 470506 468895 83148 81448 129606 132415 142417 142434 114141 113697 117611 119875 131602 133988 459933 493354 1318892 1299372 525646 550497 115446 104586 117263 118406 127892 124098 120309 123615 80078 81355 341178 296260 875495 873705 207189 206013 260028 262047 304918 297514 315694 316987 332089 339034 307659 341929 882784 924776 612046 493516 277141 273074 318145 316987 334662 339570 339416 345617 388625 387306 744983 769676 39.55 69.9 2
09:26:05 2023-10-12 468834 469084 83262 81173 132077 131818 143010 141876 114554 112748 117712 119436 131915 131119 456851 498630 1316980 1292910 524377 546629 115545 104254 117236 118065 128063 123675 123525 123444 80220 81266 340040 295346 872952 874739 207547 205019 261496 261647 302959 295770 315442 319448 333279 336782 308243 342483 882931 920974 608706 488974 277850 272968 319544 317840 334123 339062 341607 346705 387475 386319 740591 767970 39.55 69.9 2
09:26:06 2023-10-12 473419 469080 82915 81253 129683 132315 143149 142377 114324 112858 117577 119599 132190 131634 458705 494420 1310650 1287272 525904 546629 114938 104432 117034 118473 127484 124164 123286 120510 80078 81299 338324 297452 861835 875394 207189 205658 260980 261612 306663 296560 315694 317911 332089 338083 307659 342447 879310 923729 602256 489478 278029 272241 320112 316403 333692 339639 340204 345617 388015 388806 736095 768211 39.55 69.9 2
09:26:07 2023-10-12 473456 468895 83258 81169 131881 131966 142845 141549 114521 112561 117678 122553 131670 131119 457836 496139 1305883 1279965 525904 548648 115004 104287 117040 118180 127851 124131 123388 123512 79969 81266 337345 297663 886922 879303 209873 207638 260944 263215 305026 297000 317929 318321 333658 338416 306944 342519 879447 927537 618600 490327 277742 272205 318333 316438 336213 338520 339308 346340 388015 387683 733633 766885 39.55 69.9 2
09:26:08 2023-10-12 472098 473524 83192 81123 129752 131842 142601 142371 114737 112683 117678 122451 131823 131119 459933 492548 1300447 1287332 533438 547134 114938 104465 116812 118214 127552 124131 123388 120427 79937 81355 339344 297663 866996 877993 206291 206369 260064 263505 306065 296978 315766 316951 333495 337065 308160 340105 880542 936591 607130 492434 278065 271375 319109 316916 334428 339062 342582 342523 387467 389707 737990 770258 39.55 69.9 2
09:26:09 2023-10-12 473848 469084 83262 81173 130005 131437 142879 141516 114521 112683 117678 122553 131636 131119 456887 488678 1303219 1287332 530030 548941 115004 104629 117230 117978 127490 124064 120294 120427 80036 81313 340040 297029 866466 880327 209308 205658 259663 261647 305635 296926 317335 316951 333260 337030 308160 340416 882416 935333 610407 494602 276328 272622 319109 315960 335671 338589 340994 345617 389240 387342 733670 771424 39.55 69.9 2
09:26:10 2023-10-12 469146 468814 83254 80966 131898 131682 143149 141984 114554 112760 117712 122349 131823 131027 456530 493102 1305068 1289201 530407 548941 115070 104220 117236 117729 128097 123490 120407 123256 80220 81035 337345 294927 876712 879369 206326 205693 260430 262047 303351 297606 315730 315995 337808 336522 308125 341929 880291 928552 600845 493863 277860 273663 318485 318815 335600 340696 340886 344911 387943 387948 735318 769095 39.55 69.9 2
09:26:11 2023-10-12 470106 469080 82915 81261 129422 131884 142384 141778 114298 112956 117448 119719 131567 131748 458595 492236 1315323 1299372 525720 549682 114938 104513 117101 118045 127892 124254 123388 123410 79937 81155 334605 297029 871711 874391 206291 205693 259663 261429 304133 295821 315622 316916 331050 338083 307229 340380 882416 924776 616347 492434 276328 272205 317185 316951 333692 341861 338356 346106 387467 385884 740088 767427 39.55 69.9 2
09:26:12 2023-10-12 467119 468931 83262 81085 131881 131437 142715 141516 114704 112585 117645 122417 131602 131119 458454 498630 1309395 1289238 525158 548552 115070 104076 117392 117820 127674 123109 123423 123341 79937 81155 337345 295976 873065 874084 206901 204417 260430 260883 304013 297419 315370 319448 332774 336782 309296 342483 880359 920286 608706 488974 277423 272898 316636 316987 333388 338554 339965 346377 386564 385849 740554 768909 39.55 69.9 2
09:26:13 2023-10-12 472082 469111 82911 81317 129524 132099 142677 141840 114422 112748 117844 119436 131830 131380 456969 494384 1307857 1285431 525904 548941 114859 104735 116423 118180 127328 123979 123149 123564 80059 81225 339344 297526 857655 874084 206291 205053 260430 260813 306065 295899 315658 317022 331551 337609 306979 341929 877942 922807 602256 486688 277177 271375 321813 315960 336265 339605 339690 345337 388015 388770 740088 769132 39.55 69.9 2
09:26:14 2023-10-12 474101 467729 82919 81085 129786 131347 142614 141549 114409 112529 117678 122383 131636 131027 458778 495837 1302114 1279928 524377 547390 115004 104182 116812 117820 127552 123623 123217 123444 79937 81263 340040 297875 878685 878679 209576 204985 260394 263029 304811 296906 317408 318097 332647 337905 309174 342483 877906 927802 593298 486616 277567 272497 317220 315925 335706 340457 339451 346142 387433 387036 731650 767818 39.55 69.9 2
09:26:15 2023-10-12 465879 467572 83192 81094 129778 131773 143050 141984 114455 112813 117563 122383 131641 131184 458705 490956 1302247 1285468 530030 548868 115004 104326 116812 118286 127552 123623 123183 123444 79904 81155 340040 297029 862479 878532 207810 205658 259480 260848 305205 296107 315694 316438 333025 336016 309187 339830 883042 933841 603852 492397 277762 271340 319109 319143 334159 338554 341474 342451 387467 387648 737069 769676 39.55 69.9 2
09:26:16 2023-10-12 471584 467652 82915 81044 129782 131404 142713 141093 114488 112508 117645 122451 131567 130866 459809 490123 1304145 1285431 528863 547390 114839 102590 117000 117944 127579 123827 120179 120347 80259 80993 338324 296186 875378 879928 207810 205019 258934 261612 304704 295333 317480 317734 333025 336204 307193 341376 881950 932211 606489 492397 277072 272205 319507 315925 334697 337508 339929 344534 387503 385310 732522 769676 39.55 69.9 2
09:26:17 2023-10-12 467339 468818 83254 80937 129782 131196 142812 141059 114521 112398 117645 122282 131602 130649 458778 491610 1300447 1288931 530407 547390 115037 104009 117202 117557 127940 122940 123491 123068 80046 80836 339344 294927 876410 878344 207810 205019 260247 260848 302003 297606 315370 315925 333730 335980 307659 341376 883042 937059 607130 491760 277316 272827 318642 318960 337253 339979 341367 344352 387871 387948 740088 769058 39.55 69.9 2
09:26:18 2023-10-12 469440 468713 82915 81052 129212 131636 141995 141528 114377 112585 117448 122485 131823 131174 458645 492584 1317129 1292788 524834 550227 114905 104373 116745 117896 127769 123194 123354 120352 79904 81123 343027 296149 872462 872468 207189 205019 259663 263959 302959 296978 315142 316659 330692 338048 306906 341412 883042 921120 612046 490253 275869 272431 316893 318587 333938 338284 337846 345349 388015 385275 739656 768909 39.55 69.9 2
09:26:19 2023-10-12 467841 467652 82919 81048 129606 131281 142661 141226 114298 112508 117448 122349 131823 130992 458778 496139 1309667 1289163 525158 548941 115004 104042 116812 117753 127640 123109 123388 123341 79904 81035 341178 295420 874130 873705 207810 203782 260430 260813 303316 297455 314854 318937 331767 335874 309078 342375 880322 919563 599031 488170 277423 272481 316158 316916 333938 338520 339416 346486 386164 385814 738462 767818 39.55 69.9 2
[truncated: 157,422 more chars]
