# Supplementary material for: Methods for Estimating the Detection and Quantification Limits of Key Substances in Beer Maturation with Electronic Noses
Source: Sensors (Basel). 2024 May 30;24(11):3520. doi: 10.3390/s24113520 (PMC11175341; doi:10.3390/s24113520)
Supplement: Supplementary file 1 [file sensors-24-03520-s001.zip › Data/Diacetyl/raw data/Day 2/0,05ppm1.txt]

Time Date R01 R02 R03 R04 R05 R06 R07 R08 R09 R10 R11 R12 R13 R14 R15 R16 R17 R18 R19 R20 R21 R22 R23 R24 R25 R26 R27 R28 R29 R30 R31 R32 R33 R34 R35 R36 R37 R38 R39 R40 R41 R42 R43 R44 R45 R46 R47 R48 R49 R50 R51 R52 R53 R54 R55 R56 R57 R58 R59 R60 R61 R62 T01 H01 Phase
09:26:00 2023-10-13 380819 373892 91558 89504 140563 145373 150925 149983 115060 113242 124370 124170 141534 143532 393826 424066 1226651 1203455 474179 491961 128084 115012 126271 128088 143073 143214 135761 136492 87715 89308 297311 264187 755701 761219 231937 231768 294679 296066 348847 335934 360438 364219 384014 387939 366122 407816 878785 921010 577486 480377 315516 307865 363948 360205 378898 386839 393105 396389 446013 447050 727626 755673 39.85 67.6 1
09:26:01 2023-10-13 376433 374150 91562 89443 140921 145137 151002 149606 114902 113176 124284 124137 141402 143833 394045 426465 1226687 1210188 470584 491230 128152 114852 126480 127911 143431 141009 135808 136347 87867 89153 296839 263070 760981 763154 231973 229897 293959 295092 345543 336311 360582 363484 380954 387674 364707 405398 880570 918142 582761 479754 313666 308151 360444 360749 381471 385902 392235 396830 446936 445426 728475 759643 39.85 67.6 1
09:26:02 2023-10-13 376967 373575 91717 89595 141047 145002 151174 149230 115172 112956 124578 123762 141534 141011 393488 423361 1225781 1218519 476153 491230 128152 114863 126568 127849 143867 140919 135993 136258 87867 89211 297311 261373 759925 757811 233245 230471 293127 297716 344469 336618 359967 364458 384424 386180 365255 407385 880432 928794 576096 484344 313952 309086 360988 359626 381958 384183 395802 395759 445009 447037 719550 757365 39.85 67.6 1
09:26:03 2023-10-13 377693 373897 91684 89443 140549 145373 151140 149742 115172 113086 124405 124137 141484 143790 391829 421469 1222665 1211805 473363 491266 128879 114818 127312 127699 143799 140552 136232 135936 87932 89186 297311 261554 764710 760680 231576 230684 292334 297477 345059 338144 360474 362971 382703 387674 366941 406119 877869 929505 580266 481802 316640 310053 360772 360641 383853 387657 391499 398524 450431 450225 730694 759650 39.85 67.6 1
09:26:04 2023-10-13 377194 374186 91717 89443 141051 145407 151174 149949 115020 113385 124370 124374 141436 143833 394141 423813 1234029 1212067 471551 491815 128405 112145 126621 127952 143767 141441 136061 136441 87900 89186 297311 263373 754521 763854 231937 230254 294443 295901 345614 336983 360618 362971 380990 388868 364707 405362 881754 920432 574707 479754 315741 308151 360988 360821 381689 386207 391885 398143 446889 449061 730842 760190 39.85 67.6 1
09:26:05 2023-10-13 376915 373932 91440 89443 140170 145575 150898 150706 115093 113242 124405 124137 141887 143807 393488 422729 1235907 1213686 474277 489718 128453 114852 126602 128122 143566 142966 135915 136527 87900 89341 299200 264670 754642 758529 231973 231105 294692 295450 347142 337871 361850 364955 385367 389782 365148 406008 884147 928978 574707 484994 315292 308010 360988 362935 382228 385751 394971 399054 450165 447665 720193 760619 39.85 67.6 1
09:26:06 2023-10-13 378037 376025 91807 89443 141084 145812 151174 149502 115060 113099 124439 124051 141731 141446 391793 424029 1227781 1218519 476533 491266 128453 114852 126689 128088 143767 143180 136008 136475 87932 89186 298263 261554 758366 756885 233060 230648 292689 297753 345059 337372 360510 363882 382703 386521 365291 404756 882770 930199 574707 485447 313952 309086 362774 359662 382228 384755 395802 396353 446559 447665 721084 758017 39.85 67.6 1
09:26:07 2023-10-13 378867 374199 91558 89504 140916 145407 151106 149742 114902 113307 124405 124170 141534 143934 393488 426465 1223102 1199661 476643 491998 127995 115000 126238 128156 142871 143385 135693 136795 87900 89333 297311 264005 751610 762692 231866 231585 292440 296699 346513 337479 360402 365028 384896 387674 364124 405362 879924 924364 585377 481808 313702 307185 363836 360461 378898 385293 394013 396497 447921 445675 727781 757905 39.85 67.6 1
09:26:08 2023-10-13 376323 373928 91717 89504 140891 145508 151174 149776 115172 113242 124405 124170 141436 143833 391566 425269 1230176 1211498 468566 491998 128475 115000 126689 128156 143530 143149 135915 136420 87932 89341 299677 263441 760981 762839 232733 230290 295774 295543 345578 336618 362695 364512 381025 390685 365291 405506 882503 918374 576466 477602 314429 308222 360988 360785 381689 387930 394036 398743 449656 450721 728623 760731 39.85 67.6 1
09:26:09 2023-10-13 377497 373368 91910 89443 141084 145171 151898 149742 115317 112956 124509 124085 141800 141547 394457 424029 1226687 1220255 478311 491323 128481 112341 126905 127986 143867 141342 136107 136373 88141 89366 297311 261373 756981 756849 233424 230613 292370 297288 346878 337599 360510 364512 380687 386556 367092 404756 883668 932211 574707 482562 315741 310024 360988 359698 382769 384755 394645 395094 445250 446715 721796 758445 39.85 67.6 1
09:26:10 2023-10-13 378867 376103 91844 89443 141080 145499 151174 149742 115172 113307 124439 124170 141534 143768 394045 419883 1224875 1213686 474142 492345 128542 115046 126602 128122 143431 141476 135970 136416 87932 89341 296839 263033 756963 761219 231576 231403 293511 296031 345578 338655 358342 363998 384462 387674 365291 405212 881286 934364 571927 483892 315029 309397 363543 360605 383055 385644 392089 396389 445528 448403 724429 758299 39.85 67.6 1
09:26:11 2023-10-13 375959 374524 91717 89594 141051 145407 151174 149776 115086 113795 122399 124754 138044 141803 394288 423921 1229386 1209475 471551 492511 128405 115046 126568 128122 143469 143241 136235 136679 88229 89153 297311 263886 753174 763891 231830 230684 294479 295127 346620 336618 360546 362971 382131 389484 364707 404756 881754 924364 574707 477530 315654 308151 360988 360857 381689 384755 391055 395130 447554 447037 731881 759391 39.85 67.6 1
09:26:12 2023-10-13 378269 374489 91717 89443 140686 145373 151140 150186 115060 113242 124439 124170 141591 143781 393488 423813 1235871 1213221 472695 491998 127695 115035 125889 128457 142871 143371 135471 137053 87747 89308 299796 263704 748706 760142 233060 230365 293709 296131 348354 338379 362586 365028 380884 387604 365112 405326 883124 919709 580266 477602 313445 309121 360409 360533 381689 385902 394682 394574 448458 446580 727700 760183 39.85 67.6 1
09:26:13 2023-10-13 378195 373932 91591 89475 140359 145575 150938 149916 114869 113417 124284 124374 141514 143864 393210 420178 1232296 1216787 470317 491998 128576 114852 126689 127911 143600 143101 136122 136382 87900 89186 299200 263700 769588 758529 232510 230684 293674 294999 346655 338144 358847 364512 382703 390030 365291 405794 883042 926119 572795 483318 313702 309834 360988 360893 382769 384887 393456 396074 448219 448367 723502 760545 39.85 67.6 1
09:26:14 2023-10-13 377117 373403 91717 89443 141051 145373 151174 149983 115060 113054 124405 124170 141436 143733 391554 423361 1220930 1210226 473266 492425 128968 114818 127143 127877 144332 140835 136602 136350 88382 89088 294054 261373 763267 763380 231795 231038 293369 296131 343506 337670 360582 363484 384968 388585 367386 405362 879291 927501 576096 480000 314694 307220 360988 360785 380928 385363 391980 396353 445638 449070 730842 757905 39.85 67.6 1
09:26:15 2023-10-13 378903 373909 91721 89537 140819 145913 150898 150257 114902 113242 124232 124170 141436 143837 393488 424066 1226651 1198770 474887 491266 128152 115035 126480 128156 143334 143236 135915 136829 87900 89435 299200 264036 752357 761219 232009 231728 293099 295937 347178 337625 360546 361995 384498 388868 363869 405362 878711 921120 576096 481128 315741 309834 364278 363014 378898 387384 393867 396389 447060 448113 727632 757848 39.85 67.6 1
09:26:16 2023-10-13 376560 373928 91595 89631 140355 145575 150898 150223 114869 113704 124197 124408 141389 144096 393269 420590 1237117 1216365 469807 491085 128440 115069 126797 127952 143926 141241 135779 136347 87900 89125 297311 263886 758231 756739 231973 230648 293226 296224 347178 338584 359823 362503 382739 390648 365291 406082 883042 927501 561102 484724 313481 308116 360988 362935 382228 385751 394329 396353 448255 448367 721337 758292 39.85 67.6 1
09:26:17 2023-10-13 378158 373372 91746 89300 140989 145171 151174 149296 115093 112923 124353 123966 141534 143733 394150 423695 1226687 1218519 476570 491266 128186 114852 126602 128122 143566 142966 135949 136382 87900 89186 295489 261518 755494 756885 233260 231043 292334 297753 345059 337362 360330 366841 383063 387939 365219 407816 880322 927355 574707 484577 314584 308980 360988 359626 382228 384218 395802 399091 444941 449134 719550 755748 39.85 67.6 1
09:26:18 2023-10-13 378930 373368 91644 89713 140728 145829 151073 149849 115185 113463 122434 124446 141697 141807 393972 423921 1226614 1201362 475223 491998 128180 112583 126554 128122 143334 143136 135693 136863 87803 89398 296367 263886 760510 760638 232009 231890 293866 297523 347178 336346 360546 361995 385075 388595 366853 405362 877906 921120 574707 481128 313738 306961 363579 360857 379006 384790 393456 396461 449031 445711 726632 757905 39.85 67.6 1
09:26:19 2023-10-13 375901 373611 91654 89443 141051 145812 151106 149776 114902 113033 124232 124334 141338 143737 390695 425269 1229302 1211461 471923 491230 128186 114852 126514 128122 143668 143010 136021 136454 87900 89300 297311 261301 754764 762151 232554 230148 294336 296663 345956 336205 362586 365028 381721 387745 365291 405506 883042 922272 584692 479643 313189 309121 360988 360785 382228 385937 394645 394852 448458 445747 726632 758276 39.85 67.5 1
09:26:20 2023-10-13 376560 373937 91654 89598 140359 145575 151140 150324 114902 113528 124197 124203 141493 144096 393488 419928 1234118 1215058 468882 490537 128186 114886 126689 128156 143402 142901 135949 136382 87900 89186 292481 263514 754521 756885 232009 230684 293674 295450 346655 338180 359424 362503 382739 390101 365362 406082 883668 926809 572354 483318 313738 308151 360988 362935 383274 386423 393757 399054 449656 449588 723650 760731 39.85 67.6 1
09:26:21 2023-10-13 378537 373372 91755 89541 140989 145201 151208 149983 115093 112989 124439 124203 141407 143733 391829 422098 1220930 1210226 474437 490593 128941 112201 127427 127808 144032 140963 136292 136138 88261 89088 296839 261409 769382 761219 231973 231043 293994 296757 347345 339405 359388 363484 383384 390133 366984 403885 879186 932871 573317 481844 315431 307220 363030 360821 380963 384218 392271 396425 448458 449775 726595 758017 39.85 67.6 1
09:26:22 2023-10-13 380150 373368 91784 89537 140884 145575 151174 149983 115093 113086 124439 124203 141637 143829 393488 424008 1222235 1208361 478690 491998 128186 114955 126514 128156 143368 143236 135915 136700 87932 89341 295489 263106 753046 762298 231723 230684 291925 297789 346377 336111 360654 361995 383348 386556 367681 409559 881286 924855 564145 481322 315741 308081 364057 359519 381042 387930 393867 396425 444208 447050 730324 756126 39.85 67.5 1
09:26:23 2023-10-13 375431 373683 91717 89475 141076 145433 151174 150123 115086 113684 122655 124379 141761 141406 393415 423921 1237192 1214554 474577 493397 127818 112275 125923 128581 142736 141754 135583 136935 87715 89496 296839 264114 752066 758957 232897 230821 293994 295650 347701 336582 360003 363663 384424 387745 363104 404150 883133 919574 574707 485938 313225 308222 360988 360821 379006 383077 395228 396074 448219 445747 720193 756648 39.85 67.5 1
09:26:24 2023-10-13 375369 373909 91910 89500 141499 145070 151208 149606 115284 113209 124474 124170 141534 143768 391243 422765 1226687 1220745 472557 491998 128576 114886 126757 127911 143733 142901 136266 136382 87932 89186 296416 261297 762058 759066 232411 229684 294850 297219 346878 338548 359859 365028 380919 389888 367386 406008 884982 931552 572354 483318 313773 310273 360844 360857 380928 384183 394013 394852 446746 449422 725084 756648 39.85 67.5 1
09:26:25 2023-10-13 378574 373190 92035 89468 142062 145036 151424 149263 115284 112923 124561 124175 142283 143497 391829 424066 1217468 1215263 473254 490883 128576 114886 126757 128122 144765 142919 136180 136399 87964 89092 295794 260638 760455 761236 232009 231240 293994 296275 343541 336653 362477 363998 383312 387132 367529 405470 879310 924545 585579 477602 314658 308151 360988 359662 381272 386207 393456 396353 442893 448439 730324 755847 39.85 67.5 1
09:26:26 2023-10-13 380731 373892 91654 89631 140921 145677 151073 150290 114902 113495 124232 124493 141534 143903 393210 424066 1226687 1202252 468638 491650 128186 114921 126905 128307 143630 141340 135933 136692 87867 89489 297311 264150 753435 762839 231434 231783 294407 295901 347701 336653 360582 364146 384932 389757 364160 405077 879186 923620 568241 481881 315173 306720 363066 362935 381150 384790 391644 396461 448255 447792 731362 758572 39.85 67.5 1
09:26:27 2023-10-13 376163 373368 91751 89475 141084 145441 151208 149983 115172 113054 124439 124170 141407 143733 397536 425269 1228771 1217651 472361 492345 128364 114921 126689 128156 143668 141476 136038 136505 87932 89218 295489 261518 757937 760638 233096 230684 294236 296843 346134 335569 360690 363627 382167 387780 364778 405506 884295 923076 569612 483862 315292 309559 360772 360677 378538 385258 396290 398241 450750 445533 724282 760731 39.85 67.5 1
09:26:28 2023-10-13 378758 374230 91687 89320 141118 145205 151208 149742 115093 113021 124474 124572 137978 141336 394494 423777 1226540 1217160 476834 491852 128652 112430 126885 128020 143731 143101 135915 136416 87932 89186 300153 262630 755882 756181 232697 231403 293099 297212 348354 337634 360546 364785 383312 387132 366426 405362 883042 930186 574707 484760 312494 310968 363030 360241 382228 384790 396364 396425 444208 448403 721084 757905 39.85 67.5 1
09:26:29 2023-10-13 376560 373368 91717 89537 141080 145542 151140 150089 114902 113086 124266 124170 141338 143733 391554 423194 1219640 1212933 472398 491266 128789 114852 127143 127945 143867 142811 136372 136265 87932 89341 295177 261590 765576 760142 232009 231403 294030 297297 347615 338477 362108 363852 384248 387604 366026 406008 880697 932725 574707 482416 315251 307185 363066 360857 380928 383077 391980 396425 446972 449739 726595 757905 39.85 67.5 1
09:26:30 2023-10-13 376016 373945 91804 89713 141365 145472 151106 150290 115185 113528 122469 124446 141775 141803 394288 424029 1230176 1208500 470584 490976 128440 115046 126689 128507 143733 143236 136573 137307 87932 89373 297311 262779 759263 761540 232044 230684 295379 295865 346655 337398 360582 363484 382131 389792 365326 405398 881791 921120 575749 477566 315690 308186 360988 360893 381689 385937 392271 395166 447940 447108 729405 758292 39.85 67.5 1
09:26:31 2023-10-13 378302 373066 91751 89598 140823 145643 151036 150086 114935 113021 124387 124203 141534 143768 393488 423731 1235907 1213818 471991 492425 127940 112264 126305 128759 143370 143480 135577 137038 87835 89611 297311 264082 751897 756776 232590 231073 294300 296699 347630 336983 360366 363627 384968 387780 363905 404186 885093 926349 574707 486627 314845 308186 362849 360857 379006 385751 395471 396317 448183 445675 722622 760190 39.85 67.5 1
09:26:32 2023-10-13 379921 376029 91715 89504 141080 145600 151140 149742 115060 113684 124526 124137 141662 141670 393767 418928 1224256 1210151 474070 490828 128542 115046 126689 128122 143566 143136 135949 136382 87932 89308 298263 261518 759763 756885 231902 231728 293511 297261 345614 338655 359388 363998 384462 387710 365291 405794 877878 932871 571927 485242 314658 307185 363030 360785 382769 385751 392235 396425 446972 448367 724392 757328 39.85 67.5 1
09:26:33 2023-10-13 377769 375301 91717 89443 141076 145373 151174 149742 115060 112923 124492 124018 141731 141342 393488 423973 1219604 1210188 478690 490939 128016 112275 126621 128198 143943 141340 135967 136923 87867 89333 296839 261445 751924 762298 232498 231083 292511 297356 345543 336075 362695 362503 383170 386486 365291 405398 876109 925693 577486 480340 314436 308151 363030 359916 381150 386207 394013 396389 443861 446651 729858 756384 39.85 67.5 1
09:26:34 2023-10-13 375395 373337 91658 89443 141164 145335 151039 150120 115060 113430 124405 124170 141303 143733 393556 423695 1229302 1207464 470584 491961 128186 115046 126689 128122 143566 143101 135915 136382 87900 89308 299200 263070 752079 763380 231973 230648 295093 295901 346620 337326 360546 362971 382167 389782 368463 408322 883834 922277 580440 480776 317543 308045 360880 362790 382462 385328 392162 397454 447868 447701 732774 760731 39.85 67.5 1
09:26:35 2023-10-13 374843 373332 91717 89410 142009 145180 151701 150189 115119 113242 122741 124037 141972 141490 394604 424549 1230518 1223699 472622 491230 128879 115046 126723 128122 143863 143682 136326 136347 87932 89186 296069 262169 760873 759066 233025 229897 293191 297716 345023 337634 360510 362757 380990 387674 366941 404756 883042 931552 572354 481844 313445 310024 360988 359698 383039 385293 395522 395130 443861 448367 720230 758572 39.85 67.5 1
09:26:36 2023-10-13 378524 373070 91721 89598 141084 145373 151208 150016 115060 112956 124405 124137 137926 143697 393488 418928 1223065 1210151 473734 490847 128419 114921 126689 128423 143566 143101 135915 136382 87900 89308 297311 261554 754271 760097 231688 231478 293709 297572 346513 339572 359316 364476 384319 388656 366211 406082 879150 932871 572795 483281 317091 310419 363543 360785 383310 384148 391943 400228 446936 449386 725492 757905 39.85 67.5 1
09:26:37 2023-10-13 376433 374056 91748 89500 141009 145506 151106 150156 115218 113054 124370 124170 141534 143969 393269 423813 1226651 1208500 470584 491401 128481 115080 126602 128122 143600 143236 135915 136555 87900 89341 298263 261554 760358 762298 232661 230103 295100 296598 346377 336618 360654 363484 383301 389448 365291 405470 883042 919746 575749 477372 314658 308151 360988 360857 381958 386512 393127 398143 447518 448016 731881 760731 39.85 67.5 1
09:26:38 2023-10-13 376488 374235 91399 89631 140592 146117 150656 150602 114869 114232 124284 124579 141338 144205 393210 421469 1235907 1216404 468638 491961 128152 112361 126905 128362 144066 141838 136095 136799 87867 89398 297311 265122 750825 757941 232881 231169 293959 295722 347701 338071 362108 364173 383277 389995 364707 404114 885093 928812 573317 484724 313702 309051 360988 364207 381958 383880 395522 396353 449590 447037 722863 758255 39.85 67.5 1
09:26:39 2023-10-13 375113 372216 91877 89443 142005 145934 151208 149606 115251 112825 124561 123933 141887 141314 393488 423063 1226651 1220255 475449 490883 128542 114886 126723 128122 143833 143001 136266 136382 87964 89153 297311 261482 766630 756849 233989 230648 293021 298122 345059 337634 360546 364173 382131 387097 366941 405362 882416 933604 572354 483295 314845 310388 362994 360605 383039 387657 396853 398807 447118 449588 721596 758572 39.85 67.5 1
09:26:40 2023-10-13 379577 372773 91654 89443 141051 145508 151140 149983 115172 113086 124405 124346 137978 141732 393930 426283 1224405 1206778 476123 491048 127982 112438 126588 128376 143334 143336 135915 137053 87900 89402 296839 263070 753417 761219 232697 231367 292334 296829 347142 336582 360618 362793 385653 387403 364707 405434 876715 923076 576096 481468 316190 308186 364608 360821 380881 385363 394329 398777 445564 447050 728216 758572 39.85 67.5 1
09:26:41 2023-10-13 375901 374172 91591 89537 140876 145420 151208 149916 115060 113463 124492 124170 141436 143733 393488 426465 1230176 1212820 471588 491266 128453 114966 126723 128457 143700 141476 136137 136734 87900 89402 298263 262848 754533 761503 233096 230487 295937 296591 348847 337895 360402 363816 382901 390506 366247 408396 880318 924965 580266 481118 315690 308186 360988 362935 381435 387930 392644 395723 448219 448951 729952 762898 39.85 67.5 1
09:26:42 2023-10-13 375186 373679 91837 89435 141699 145371 151559 149709 115185 113176 122776 124444 141860 141406 393488 422729 1226687 1220708 474503 491961 128721 115012 127021 128122 143833 141269 136258 136382 87964 89186 295794 261077 757846 759066 233424 229932 294479 296519 345301 338144 360582 363047 382131 387710 367529 405362 885028 931581 576096 482526 314215 310095 360988 360205 380928 385328 395802 395723 444208 449739 722343 757737 39.85 67.5 1
09:26:43 2023-10-13 378297 373372 91751 89504 141039 145592 151241 150324 115284 113417 124439 124170 141534 143733 394045 421101 1224006 1207989 474106 491614 128453 112275 126757 128156 144206 143336 136164 136779 88229 89333 295177 261373 757998 758957 231830 231783 295107 297327 346235 339500 359388 364770 385039 387745 366390 405861 881324 934193 579942 484381 315654 309507 364535 360857 383310 384183 393456 396461 448385 449386 724429 758033 39.85 67.5 1
09:26:44 2023-10-13 377047 373714 91688 89508 141813 145575 150972 150223 115119 113749 124405 124546 141591 143925 393210 423741 1231925 1208361 470584 491266 128542 114966 126723 128156 143700 143301 136137 136829 87932 89341 295489 263409 757383 763380 232009 231043 294158 296598 347178 337634 360582 363484 383312 390648 365326 405434 883042 923729 570983 477566 315726 308186 360988 362935 382228 386512 392271 396317 452351 447343 730378 758829 39.85 67.5 1
09:26:45 2023-10-13 377497 373332 91877 89598 141084 145542 151208 150016 115284 113561 124526 124374 141731 143768 392932 424066 1238917 1215196 474503 493049 127982 112438 126379 128746 143199 143785 135779 137382 87867 89496 297311 263668 754807 758529 232974 231378 294407 297261 347701 336618 360546 367100 386224 388868 364160 405362 884922 925693 574707 485901 313481 309555 360988 360857 381150 384218 396654 396389 449620 445711 720193 758987 39.85 67.5 1
09:26:46 2023-10-13 374308 374266 91915 89475 141545 145306 151626 149742 115284 113099 124561 124170 141800 143733 393488 422729 1230176 1223386 472594 491266 128879 115000 126933 128267 143926 143101 136283 136382 87932 89186 295794 261445 760344 758442 232733 230487 295343 296519 345059 338655 360546 363047 384424 388620 368350 408322 884927 932762 576096 482758 314550 309918 360808 360605 381766 385024 394645 395130 445216 449451 727263 760190 39.85 67.5 1
09:26:47 2023-10-13 379540 375300 91721 89598 141365 145842 151701 150572 115119 113495 122725 124479 141761 141803 393972 426392 1224367 1206591 476981 491998 128152 115115 126480 128307 143845 143336 135915 136829 87964 89402 296839 263296 750905 761219 232534 231367 292582 296483 347422 336618 360654 362793 385653 387745 364707 405434 878674 923076 577486 481092 314694 308222 364608 360857 381150 385937 394682 398777 446539 446373 729338 756421 39.85 67.5 1
09:26:48 2023-10-13 375411 373332 91751 89435 141164 145335 151106 150223 115060 113209 124405 124493 141534 143868 391566 426465 1230176 1211461 471923 491998 128475 115080 126723 128457 143833 143336 136171 136734 87964 89373 297311 261301 756134 764389 233137 230400 296924 296699 346756 337528 363391 365028 382025 392067 366097 407837 883042 919746 579208 481460 317340 309519 360988 360893 382228 389849 394352 396123 446889 448403 728770 758292 39.85 67.5 1
09:26:49 2023-10-13 378306 375195 91904 89500 142230 145570 151976 149983 115172 112989 124595 124170 141887 141375 392976 422693 1226687 1219387 476908 490939 128576 114966 126723 128156 143634 143136 136171 136416 87964 89370 295489 261518 755372 755780 233460 231367 292334 297789 345614 338144 360582 364756 384192 387674 366426 405398 883046 930163 580266 485484 314845 309121 363836 360495 382769 385363 396926 396461 449157 446643 721596 758033 39.85 67.5 1
09:26:50 2023-10-13 376560 373110 91848 89537 141118 145643 151174 150016 115172 113430 124526 124203 141436 143833 391243 422098 1220930 1212820 473436 490976 129245 112299 127393 127918 144566 141334 136705 136279 88326 89366 297311 261373 762035 764463 232661 231403 294443 297753 345578 339465 362550 364512 384462 388903 368673 409268 882379 929967 576096 477566 315690 308151 363030 360893 384941 386547 393734 396461 447009 450726 732402 759252 39.85 67.5 1
09:26:51 2023-10-13 375186 373647 91837 89598 141043 145643 151208 150257 115119 113906 124439 124777 141731 144004 393488 425349 1230176 1213258 471923 491230 128576 115035 126723 128156 143733 143363 136538 136829 87932 89341 297311 261590 752693 760638 233424 230684 294443 296699 346655 336346 363830 364173 382703 388903 366426 407837 884295 921016 572354 481007 313481 310060 360988 360893 381150 386582 395802 396317 446889 448426 726632 759391 39.85 67.5 1
09:26:52 2023-10-13 378265 373363 91751 89598 141084 145441 151174 150324 115093 113906 122655 124670 137978 141966 394324 423347 1235433 1220761 469733 492163 128707 112154 126899 128156 143867 143019 136368 136497 88229 89402 292481 261590 758940 756922 232733 231260 296038 295937 346655 338726 360510 363082 383348 391268 367529 404756 885550 930199 574707 483281 315741 308186 360988 362935 381498 384790 395241 396074 450294 450408 723403 758829 39.85 67.5 1
09:26:53 2023-10-13 377657 372251 91751 89541 141618 145373 151208 150223 115284 113242 124561 124170 141882 143820 393488 423695 1226687 1215058 478348 491998 128789 115035 126933 128457 143867 143236 136156 136829 87932 89373 297311 261518 757571 756885 232709 231403 293567 297897 348600 338405 360474 365161 384319 387533 366798 408433 883000 930017 573838 485447 313952 311225 363836 360497 380625 385328 396926 396461 444868 448116 722437 758033 39.85 67.5 1
09:26:54 2023-10-13 380731 373981 91651 89779 140972 145811 151106 150639 115152 113749 122434 124479 141534 144105 393488 424066 1226687 1202808 473400 492425 128453 115149 126723 128520 143867 143363 136038 137200 87900 89496 299200 264259 752659 760142 232009 232442 294201 296843 347737 337126 360618 363082 385402 390065 365326 405434 880469 923729 576096 482294 316190 307185 364093 362935 381689 385398 394375 398813 449554 447737 730842 759650 39.85 67.5 1
09:26:55 2023-10-13 376167 373661 91910 89537 141610 145575 151208 150120 115172 113697 124561 124493 141685 143833 393488 425304 1231925 1214158 472930 491998 128576 114921 126723 128224 143731 141340 136122 136719 88322 89517 297311 261409 762081 761219 233281 231027 293979 297937 347142 338828 363830 364173 382739 389782 366390 407837 884760 923076 572354 483862 313594 310060 360988 362667 381150 386547 394078 396353 447589 447999 726361 756648 39.85 67.5 1
09:26:56 2023-10-13 380583 374235 91910 89537 141084 145643 151840 150257 115251 113209 124682 124203 141731 144364 393862 422170 1226651 1213258 476944 491998 128576 114989 126757 128457 144045 143371 136171 136734 87964 89341 297311 261554 753548 756885 232733 231890 293788 297219 346655 338180 360256 364209 385653 387780 366426 404150 881249 928552 573317 484797 315654 307685 364093 360893 383039 384755 394050 398777 446889 450408 727263 758572 39.85 67.5 1
09:26:57 2023-10-13 378065 373066 91910 89475 141541 145542 151660 149776 115284 113209 124595 124203 141603 143697 393871 427598 1223811 1208163 478188 491085 128440 112341 127007 128588 143930 143632 136224 137312 87932 89435 297311 261518 757884 774501 232881 231367 293262 297789 346134 339098 363575 363047 384462 387132 365362 407873 879186 924776 577486 480413 316415 309086 363579 360241 381150 386547 394645 396461 446268 445390 730324 757365 39.85 67.5 1
09:26:58 2023-10-13 375395 375035 91740 89631 140853 145914 150931 150290 115093 113528 124387 124374 141470 144219 393210 421541 1235907 1213258 473939 492694 128186 112352 126602 128581 143368 143406 135949 137087 87932 89529 296367 264670 749270 755645 232733 231403 294479 297523 348787 338144 360256 364173 383348 390648 367931 404150 883042 927501 573317 485140 313773 309365 363066 363448 382228 384218 395522 396425 450701 448403 720193 759940 39.85 67.5 1
09:26:59 2023-10-13 375369 373070 91837 89713 141832 145437 151979 149949 115218 113242 124891 124410 141860 141371 394288 423849 1229058 1217246 475076 491266 128789 112361 126933 128457 144166 143271 136488 136526 88229 89333 292767 261445 759807 755109 234190 230719 293994 297613 345578 338144 360618 365012 383312 387710 367565 405434 883042 931618 576096 482903 313702 310566 363030 360785 380928 385937 394078 396425 445216 449422 721596 758313 39.85 67.5 1
09:27:00 2023-10-13 378574 373066 91751 89573 141907 145575 151208 150324 115093 113176 124509 124203 141493 143842 391243 422148 1223102 1211461 473400 491303 128789 114955 126933 128190 143939 143371 136266 136829 87964 89341 296957 262816 761125 761072 232554 231656 293567 298122 347000 340085 360438 365028 384932 389448 368673 405362 879855 932615 574753 480377 315654 310017 363579 360893 385486 385937 393419 396461 448385 451043 730842 759111 39.85 67.5 1
09:27:01 2023-10-13 375599 373226 91807 89533 141441 145508 151174 149983 115417 113164 124474 124756 141669 143969 393488 424940 1231652 1214398 471923 491998 128611 114921 126757 128492 143733 143371 136300 136734 87964 89529 296839 263654 752693 761219 233460 230719 295379 296519 348847 338180 362731 363998 382775 390101 366426 405506 884295 921120 569612 477566 315726 309121 360699 362935 382769 387430 393456 395759 451710 448080 729309 758865 39.85 67.5 1
09:27:02 2023-10-13 375462 372809 91751 89631 140690 145878 151140 150740 114902 113430 124439 124460 141497 144079 393488 422134 1235907 1215058 474577 492206 128303 112361 126939 128444 143731 143667 136035 137079 87867 89615 297311 264487 751238 756314 233096 231465 293709 297897 348644 338655 360510 364209 384212 391197 365148 404720 883046 927501 572354 485250 314215 309086 363030 363704 382228 384218 396092 396425 450260 448052 720230 759977 39.85 67.5 1
09:27:03 2023-10-13 378574 372928 91751 89631 141118 145677 151208 150639 115119 113086 124474 124408 141407 141904 393488 420214 1223139 1208026 473436 489482 128755 114955 126757 128492 143833 143171 136517 136863 87964 89435 296839 261554 761970 760142 232534 231403 294443 296519 346691 340229 360582 361960 384498 389448 368378 404756 879946 930236 576096 481802 315726 308151 363066 360893 382677 385398 393456 396497 446925 451043 730324 758572 39.85 67.5 1
09:27:04 2023-10-13 378758 375291 91751 89631 141001 145472 151106 150290 115086 113717 122690 124584 138335 141803 393451 424029 1226147 1206778 476834 492163 128152 115069 126635 128581 144206 143406 135937 137498 87900 89496 297311 263478 757056 760241 233117 232053 293871 297789 347737 338619 360690 363118 385724 389484 365034 405470 880623 923076 576096 481504 314694 308151 364608 360569 381150 385972 394682 399695 448255 447737 729338 758572 39.85 67.5 1
09:27:05 2023-10-13 376300 373070 91911 89631 141618 145980 150972 150740 115093 113848 124353 124784 141685 144403 393488 420214 1235907 1220255 470584 492694 128755 112275 127021 128334 143833 143436 136360 136829 88205 89463 296367 263886 767851 758260 233060 231403 294122 295901 348470 339441 360294 363592 384462 392092 367199 404756 885813 929857 578876 484724 314658 309086 363543 363961 382075 384720 395802 396425 450224 451467 725084 762749 39.85 67.5 1
09:27:06 2023-10-13 378491 372596 91937 89500 141865 145842 152088 150156 115185 113749 123053 124341 141766 143898 393488 423361 1230176 1221124 477621 492694 128879 112341 127007 128423 143833 143353 136394 136842 87964 89648 298263 261482 755760 755743 233460 231728 293959 297789 346341 338382 360618 365304 385310 387710 366941 405398 883005 930199 576096 486172 313410 309555 364093 360785 383310 385937 394669 398740 446936 447348 722622 757905 39.85 67.5 1
09:27:07 2023-10-13 376488 373110 91848 89537 141508 145643 151626 150223 115139 113242 124613 124341 141731 143969 394045 422729 1221797 1213762 474614 492694 129327 115012 127564 128273 144432 141700 136930 136521 88415 89211 296839 261337 761539 764463 232518 231550 294265 296483 345543 338726 362731 364770 384896 389378 369157 405506 881814 929930 569612 477602 315690 308151 363579 360893 385486 387088 394013 396461 445564 450726 731881 759917 39.85 67.5 1
09:27:08 2023-10-13 375901 373332 91877 89751 141823 145540 151593 150190 115251 113430 124561 124460 138134 142537 394045 425491 1233677 1216404 473665 491961 128789 112210 127021 128547 143867 143441 136471 136910 87964 89402 297311 261554 761955 761219 233789 231367 295343 297117 347422 337126 364675 365041 383312 390030 367199 409063 885550 919601 581656 477638 314179 310060 360988 362935 382228 387666 396364 396389 449656 448052 728733 759857 39.85 67.5 1
09:27:09 2023-10-13 377960 373301 91877 89594 142009 145575 151174 150602 115060 113815 124526 124579 141882 142289 394141 421218 1238917 1218408 471551 492163 128865 112373 127632 128465 144364 141340 136360 136829 88238 89496 297311 263559 755675 756812 233224 231728 295021 297126 348465 340468 360546 364138 384462 392092 367494 405362 885550 930163 572354 484724 314694 309086 363030 363961 381766 384755 395802 396425 450224 450726 723330 759940 39.85 67.5 1
09:27:10 2023-10-13 378265 375085 91751 89565 141732 145403 151870 149776 115140 113417 124734 124460 141731 143934 391829 424029 1220930 1212669 473939 491194 128879 115080 127143 128122 144504 143236 136428 136382 88419 89186 295794 260674 761917 762298 233025 231728 294443 296937 348084 340229 362695 364512 385075 390030 369749 408284 880432 931552 577486 477638 317317 308186 364499 360893 382910 386477 394013 396461 447518 450719 731881 759650 39.85 67.5 1
09:27:11 2023-10-13 378794 375571 91837 89713 141819 145980 151525 150605 115152 113749 122916 124651 137945 142094 393972 426356 1226614 1203120 476607 492425 128481 112352 126689 128849 143600 143606 136103 137234 88261 89529 297311 263627 759375 761219 233260 232053 292744 297897 348751 337599 362695 364138 387420 390030 365291 405506 879150 923729 580266 481808 316715 308222 363246 362935 382228 386512 395531 399977 448183 449025 728733 759650 39.85 67.5 1
09:27:12 2023-10-13 375369 373070 91881 89631 141508 145643 151208 150257 115251 114009 124648 124493 141731 143969 393488 425207 1229530 1213686 471923 492345 128755 115115 126933 128547 143867 143371 136360 136829 87964 89578 297311 262779 755341 762839 233317 231027 295651 297608 347523 340784 364787 366062 383241 390065 367199 409099 886355 921083 577837 477602 314694 310060 360988 362939 383310 387701 395802 396353 449656 449739 731881 758829 39.85 67.5 1
09:27:13 2023-10-13 377706 372862 91904 89779 141554 145580 151769 150223 115284 113209 123033 124479 141731 143898 393488 423695 1226687 1222219 477621 491266 128789 115035 126723 128156 144045 143336 136360 136795 87964 89341 295489 261482 754899 755743 233989 231728 294697 297789 346341 338655 360654 365304 385003 387745 367235 405470 883834 930236 576096 485791 313445 309772 364093 360785 383039 385937 394078 398740 445180 449034 721337 758033 39.85 67.5 1
09:27:14 2023-10-13 377131 373035 91881 89598 141084 145643 151759 150223 115284 113385 124648 124546 141603 143969 394420 423361 1221797 1215422 475253 490939 129369 112112 127530 127986 144667 141342 136976 136322 88568 89366 297311 261077 762650 761219 232697 231728 296183 297464 345578 338655 362731 362503 384498 389615 369749 405506 881754 928812 561947 477602 315365 309086 363579 360857 382641 387666 394013 396425 447824 449343 730378 759641 39.85 67.5 1
09:27:15 2023-10-13 375901 374159 91881 89598 141508 145877 151945 150257 115172 113450 124526 124374 141731 143868 393488 425234 1230514 1213686 471289 491230 128755 112506 126933 128547 144066 143371 136266 136829 88205 89546 298263 261554 754283 760142 233989 231205 295135 297753 347178 336582 364123 365012 383312 390030 367229 408774 885550 923729 572182 481808 314143 310530 360988 362935 381689 387088 396926 396389 449301 447037 727147 758792 39.85 67.5 1
09:27:16 2023-10-13 374342 372773 91751 89598 141084 145643 151005 150572 115119 113795 122862 124637 141929 141803 394567 420698 1235433 1220648 470400 491577 128968 115080 127143 128581 144032 141921 136433 136666 88205 89402 293229 261554 759649 759372 233260 231728 296246 295579 347142 339715 360618 363118 383277 391232 368897 405398 881536 934193 579942 483318 315395 309555 360988 363448 382641 385363 395802 396353 449590 451043 724465 762206 39.85 67.5 1
09:27:17 2023-10-13 378265 372247 92037 89598 141834 145609 151660 150016 115284 113242 124682 124510 141800 143697 394045 424936 1220330 1209221 478298 490500 128789 115057 126723 128457 143833 143506 136266 136829 87964 89496 295794 261482 757138 761219 233060 231728 293994 297500 346620 337362 363830 363911 384498 387674 366683 408738 879273 927653 578876 480340 315654 310932 363836 360785 381958 387666 395522 396461 448348 448080 731659 759303 39.85 67.5 1
09:27:18 2023-10-13 376424 373781 91840 89816 141474 145829 151803 150955 115185 113593 124665 124579 141534 144004 393488 425454 1231925 1210943 471253 492694 128789 112308 127055 128581 143867 143371 136266 137053 88205 89496 295177 263070 753057 763380 233060 231403 296358 297297 347701 338655 362731 362503 383312 391232 366941 405506 884520 923729 576096 477566 315798 309555 360988 363448 383039 387701 394013 396353 449554 449703 731504 759940 39.85 67.5 1
09:27:19 2023-10-13 376433 375305 91910 89631 141047 146113 151174 150740 115172 113430 124561 124579 141649 143969 393488 423361 1239422 1215021 473080 491961 128152 112670 126939 128732 144266 142141 136223 137274 87900 89709 297311 264451 747047 758479 233558 231585 294229 297789 349559 338655 360546 365126 384284 391161 365291 405398 884299 930223 572795 486208 316190 310060 363836 363961 382228 385024 396364 396461 450967 448367 722307 760515 39.85 67.5 1
09:27:20 2023-10-13 377693 372769 91877 89717 141436 145609 151626 150257 115060 113430 122776 124756 141800 141868 393488 420805 1226253 1213686 473363 490939 128789 112341 127055 128581 144166 143406 136360 136829 87964 89496 298263 261554 761082 760142 232697 231641 294892 297789 347422 340743 360582 362503 385653 390030 368673 405362 882379 932871 580613 482487 315762 308186 364093 362935 383214 386512 393456 396497 449265 451043 730842 758987 39.85 67.5 1
09:27:21 2023-10-13 379581 374765 91814 89598 141076 145745 151800 150089 115093 113528 124648 124612 138204 142165 393547 426247 1227893 1206778 476497 492163 128282 112406 126797 128712 143727 143606 136159 137278 87932 89496 296839 263627 752987 760680 233260 232053 293511 297320 348751 339098 362767 363627 386847 389757 365326 405542 882541 924383 576096 481844 315395 308186 362992 360533 381958 386512 395522 400296 448922 448367 729858 759111 39.85 67.5 1
09:27:22 2023-10-13 377493 373363 91878 89635 141679 145914 151005 150602 114902 113815 124526 124817 141569 144241 390695 420214 1235907 1220255 470251 491998 128879 112243 127055 128581 144066 143493 136497 136923 88205 89496 295489 263700 768580 758797 233260 231728 296038 296390 347737 340229 360330 364173 385039 392403 367529 405362 885550 929930 574707 483318 315395 309121 363030 363961 382987 385328 395802 396389 450296 451043 723367 759940 39.85 67.5 1
09:27:23 2023-10-13 379381 374820 92124 89837 142329 145874 151877 150190 115185 113606 122811 124446 138073 141891 393488 423695 1226687 1217653 478348 490939 128755 112308 126933 128547 143867 141736 136156 136863 87964 89587 311590 261482 772923 754676 233096 231890 292780 297897 346655 338655 360618 365304 385689 388868 367494 405398 881754 928552 577123 484760 316640 308151 364608 360893 380928 384790 394645 399977 447554 448009 724465 758572 39.85 67.5 1
09:27:24 2023-10-13 376167 372813 91877 89631 141610 145878 151208 150257 115205 113450 124474 124579 141694 144083 391208 424029 1230176 1210943 470584 491998 128789 112429 127021 128581 144066 143371 136394 136863 88205 89529 295489 261554 757383 762298 233096 231728 295021 297198 347701 338690 362731 361995 383348 391268 366726 405506 883042 922379 572354 477566 315726 309550 362885 363743 384124 390124 393588 396281 452251 450225 733966 762898 39.85 67.5 1
09:27:25 2023-10-13 376904 373194 91705 89915 140933 146315 151174 150948 115119 113495 124492 124546 141534 143969 393210 422288 1235907 1215422 473965 491998 128453 112308 126757 128759 143833 143506 136171 137053 87932 89561 296367 264633 755715 756314 233460 231403 295135 297579 349313 338690 360582 365077 384498 392403 365326 405362 884295 926129 573317 485484 315173 309555 363579 363961 382769 385059 396364 396497 449267 449070 721249 759894 39.85 67.5 1
09:27:26 2023-10-13 376167 372216 92070 89537 141868 145508 151904 150120 115284 113066 124682 124170 141800 143697 391518 423695 1230518 1223092 477970 491085 128865 112329 127427 128622 144032 141362 136292 136920 88354 89463 293229 261445 757328 754676 234469 231478 294236 297428 346620 338655 360654 366260 384498 387745 367565 405470 883133 932871 576096 484760 313738 310784 364093 360857 380963 386547 395261 398740 445564 449775 720193 759650 39.85 67.5 1
09:27:27 2023-10-13 380999 375035 91751 89837 141407 146319 151174 150740 115384 113528 124474 124579 141505 144008 393488 424066 1229903 1206890 474142 491998 128611 112341 126757 128759 143867 143681 136265 137298 88205 89529 299200 264109 754431 760680 233060 232706 294336 297789 349027 338655 363573 364173 387429 391817 366390 409522 881717 923729 576096 482562 315654 308186 365087 363961 382228 387124 395241 400013 450260 448044 730842 760190 39.85 67.5 1
09:27:28 2023-10-13 375369 372251 91751 89631 142431 145980 151979 150813 115119 113749 124891 124479 142084 141909 393972 428275 1233603 1216130 471253 492425 128879 112329 127055 128732 144130 143571 136360 137105 88205 89529 297311 263223 754905 760142 234190 231465 294158 297897 347701 336618 364417 365012 383099 390065 367529 409099 884927 923729 580266 481576 314694 310784 363030 362935 382228 387701 395067 396425 448255 447737 727663 758829 39.85 67.5 1
09:27:29 2023-10-13 379614 372255 91906 89606 141541 145677 151660 150257 115284 113372 124561 124203 141603 141939 393488 421505 1226687 1214158 476233 489482 128789 112308 127143 128581 143867 143371 136394 136829 88238 89529 297311 261518 753675 756314 232733 232053 293994 297428 347422 338690 360256 364209 386812 389448 367529 404756 881878 935196 580266 483746 315762 310017 364608 360893 382641 385328 394352 399723 450613 452145 727516 759576 39.85 67.5 1
09:27:30 2023-10-13 378039 373532 91904 89779 141669 145980 152013 150257 115251 113853 124561 124203 141603 141966 393415 426465 1222235 1208425 478690 491706 128487 115069 126723 128581 143733 143406 135949 137053 87964 89496 295489 261518 755653 761795 233460 231728 293546 297789 347737 339098 363866 363663 386812 388868 366133 408774 881286 919538 569612 481504 315654 309590 363282 360533 382228 387394 395802 400013 448947 448403 728475 758987 39.85 67.5 1
09:27:31 2023-10-13 375466 374235 91751 89663 141080 146186 151174 150982 114790 114004 124496 125023 141470 144513 393488 420841 1235907 1218245 467834 492345 128879 112308 127143 128581 143935 143406 136394 136863 87964 89496 299200 264109 754040 756885 233496 231890 295379 296390 349313 339715 360582 364209 385039 392475 367235 405362 885366 931618 568412 484468 315287 309666 364057 364992 384396 387930 396253 398632 452214 450300 722343 760619 39.85 67.5 1
09:27:32 2023-10-13 377502 374244 91937 89631 141528 145677 151966 150223 115284 113495 124717 124203 141800 143733 394457 424066 1226687 1219387 476607 491961 128611 115115 127143 128581 144066 143489 136501 136966 87996 89496 298263 261482 756754 754676 234025 232053 293404 297789 347178 338726 362767 365375 385653 387780 367529 405506 883042 932871 576096 486208 315741 309590 364866 360893 380928 385363 394114 399376 445600 449667 720193 758572 39.85 67.5 1
09:27:33 2023-10-13 375995 372251 91873 89631 142235 145474 152115 150120 115284 113906 122776 124577 138135 142068 394009 423885 1220856 1212669 474614 491048 129079 112275 127462 128457 144807 143236 136850 136450 88690 89398 308719 259870 760074 761720 233060 231839 294091 297897 345614 338453 364123 363118 385382 388868 369229 408774 882416 928868 571414 477638 315690 309590 364093 360857 382069 387736 394682 396497 445216 451043 729610 758987 39.85 67.5 1
09:27:34 2023-10-13 376968 372809 91910 89631 141508 145677 151660 150290 115284 113528 124561 124493 141603 143903 391243 424043 1232296 1215058 474577 492694 128186 112406 126757 128759 143867 143807 136156 137312 88238 89561 296839 261554 760507 760680 234304 231403 294643 297789 347737 336653 364675 365304 384228 390684 367529 409714 883146 923729 576965 481844 314694 310784 363066 362935 382228 387736 395261 396461 448255 448367 729858 762823 39.85 67.5 1
09:27:35 2023-10-13 377545 373914 91970 89557 142402 145980 152047 150639 115749 113828 124943 124856 141891 144298 391829 420841 1235635 1222219 470584 492694 128968 112341 127387 128581 144566 143406 136842 137087 88358 89529 296764 262585 756144 756922 233496 232053 295959 297897 347452 340779 360654 364756 384498 392439 368673 407994 887267 932871 572354 484038 315654 309807 360808 363961 383250 385972 395802 396425 450933 450791 724502 760515 39.85 67.5 1
09:27:36 2023-10-13 375995 372224 92007 89537 142230 145575 152148 150257 115317 113828 124751 124408 141891 143707 391243 424673 1222069 1209221 478335 491998 128789 115183 127055 128759 144100 143406 136428 137087 87964 89496 295489 261518 750675 761219 233460 231728 293226 299473 347178 338154 363866 363663 385075 387745 366977 409063 882770 926994 579208 481504 315437 309812 365087 360569 382696 387595 396046 399832 446397 449588 732365 760116 39.85 67.5 1
09:27:37 2023-10-13 376433 373070 92007 89663 141533 145914 151979 150672 115251 113561 124648 124612 141603 141939 393899 424029 1230176 1210188 471588 490174 128879 112341 127143 128581 143867 143406 136394 137053 88205 89529 295489 261554 753801 761219 233460 231403 296246 297543 347737 338726 363573 362538 383312 391268 367529 408774 884295 925132 576096 479643 315726 310095 360988 362935 380928 387736 394645 396425 450294 449775 730931 760471 39.85 67.5 1
09:27:38 2023-10-13 376701 372216 92104 89569 141868 145643 152184 150257 115317 113099 124682 124203 141800 143768 393269 424029 1226687 1220708 476460 491266 128879 115035 127143 128581 143867 143406 136428 136863 88238 89681 295489 261482 763192 755780 234520 231890 294479 297789 346655 338726 362767 366189 385095 389201 368386 405398 884221 932798 577486 485300 313594 310860 364572 360821 381801 386512 395297 398813 449338 451651 722622 759650 39.85 67.5 1
09:27:39 2023-10-13 376551 372282 92017 89713 141541 145677 151660 150290 115284 113242 124509 124493 141603 143903 391829 421505 1222272 1217651 474277 491998 131175 114886 127598 128190 144466 141476 136961 136492 88270 89373 298263 261149 762436 761036 233296 232053 295379 297789 346134 339751 363866 363082 385653 390101 369821 408485 881791 930236 582761 477638 315762 309157 363836 360893 384941 387736 394645 398777 448312 451043 730931 757756 39.85 67.5 1
09:27:40 2023-10-13 378867 372826 91784 89869 141176 146178 151633 150645 115185 113782 124717 124803 141882 144601 393972 423921 1230065 1204855 472731 492694 128611 112738 127041 128849 143867 143506 136394 137312 87964 89648 297311 264109 750424 759557 232733 232706 294158 297631 349595 338690 363316 363698 387429 392403 367014 407837 881791 919538 580266 483318 315762 307926 363246 361960 380625 387430 394682 400296 450809 449775 730378 758865 39.85 67.5 1
09:27:41 2023-10-13 374342 372809 91944 89663 141541 145914 151904 150290 115205 113593 124509 124612 141603 144039 391829 421469 1235907 1219387 470584 491998 128968 112275 127680 128581 144334 143406 136463 136863 88358 89529 294054 261554 756278 756885 233460 231890 296246 296066 347737 340779 360654 364209 383384 392439 369229 405470 882855 932871 576096 483318 315654 309843 360988 363704 383214 387930 396143 399091 454281 451007 724355 762898 39.85 67.5 1
09:27:42 2023-10-13 379123 372074 92031 89779 141978 145972 151877 150498 115251 113417 124648 124790 138462 143934 394045 423397 1226687 1217160 480050 492345 128968 112406 127231 128759 144300 143471 136568 137148 88205 89496 295489 261518 758622 756277 233601 232053 295526 297789 347666 338690 360582 365340 387393 390030 368083 405398 884295 935160 570016 485103 315690 309051 365124 362935 382033 386659 394645 400579 449620 451043 726044 760070 39.85 67.5 1
09:27:43 2023-10-13 376433 372742 91877 89663 141834 146152 151870 150706 115251 113782 124648 124579 141800 144205 394045 424066 1232800 1210226 468530 493820 128968 112406 127143 128938 144300 143611 136360 137098 88205 89529 295489 263033 754661 762839 233224 231505 296246 297716 347701 338655 363280 362757 383871 392403 367529 410435 886355 924818 570983 482214 317439 309883 363030 364403 383853 387560 394168 396389 450224 450408 731508 762207 39.85 67.5 1
09:27:44 2023-10-13 377465 375035 91877 89598 141118 146320 151626 151022 115119 113561 124734 124579 141800 144069 393210 423361 1239422 1215733 473939 492345 128576 112373 126723 128938 143867 143882 136222 137402 87932 89807 296367 264187 751072 756849 233424 232053 295343 297789 349841 340543 360618 365268 385039 391817 366097 405398 886355 929505 580092 485447 315137 310024 363836 363707 382769 385328 396645 396497 450967 449034 723465 760478 39.85 67.5 1
09:27:45 2023-10-13 375103 372216 92070 89598 142431 145575 152148 150223 115741 113573 123119 124551 138427 141494 394333 423551 1230065 1223699 477326 491779 128764 112275 127231 128759 144334 143506 136792 136916 88358 89463 296764 261445 755007 758479 234634 231403 295279 299582 347142 339679 362731 365304 384157 390685 369193 407800 884922 934193 581656 483281 316141 311038 364093 360821 382069 387088 395854 400798 445564 449343 720193 760731 39.85 67.5 1
09:27:46 2023-10-13 380657 372216 92041 89631 141639 146117 151945 150706 115284 113593 124648 124579 141731 144170 393488 426164 1226651 1205748 476981 492694 128576 112438 126899 128849 143867 143807 136266 137278 87964 89804 299677 263405 749523 761219 233460 232543 293959 297428 349278 338382 363866 364720 387975 390613 366390 407873 880579 925038 577486 482526 315654 308222 363282 363961 382769 387088 396083 400579 450224 448116 728475 760508 39.85 67.5 1
09:27:47 2023-10-13 375755 372636 91953 89779 141865 145829 152013 150572 115152 113749 122811 124546 141731 144078 393488 425322 1232763 1216291 473266 492694 128968 112296 127339 128759 144066 142214 136394 137148 88238 89496 295489 261554 756639 762916 234154 231890 296354 297789 347737 338144 364969 364756 383348 390922 367529 410294 885550 925038 575095 480377 315173 311002 363030 363448 380928 387736 396926 396425 448886 449386 728770 762206 39.85 67.5 1
09:27:48 2023-10-13 377054 373110 91974 89837 142043 145777 151870 150568 115284 113430 124734 124374 141887 144021 393488 423659 1229302 1217653 478100 491998 128968 112406 127353 128759 144100 143506 136764 137148 88238 89496 295489 261518 754167 756849 233925 232053 293674 297789 347422 339202 360618 368142 387393 389721 368083 405398 883042 935857 573317 485154 315473 311152 365863 362862 384396 386112 395094 400397 448040 450438 726374 759650 39.85 67.5 1
09:27:49 2023-10-13 377502 372216 91974 89631 141869 145842 152009 150223 115284 113242 124856 124374 138233 143934 393488 424603 1222199 1210338 479050 492694 128879 112361 127142 128759 144166 143689 136501 137372 87964 89529 295489 261518 754563 761219 233825 232053 293994 299473 347666 337634 364380 364209 385653 388832 367529 409678 881754 926773 580092 481772 315690 310024 365124 360857 382769 387736 395802 399941 446853 449070 731881 759111 39.85 67.5 1
09:27:50 2023-10-13 377692 372216 91910 89598 141118 146355 151208 150948 115284 113815 124734 124579 141800 144105 393488 423397 1242066 1217160 474277 492694 128576 112593 127021 128906 143833 143807 136137 137729 87964 89807 298963 264633 750752 756218 234154 232053 295794 297789 350369 339465 360402 368142 385402 391950 366540 405362 885550 930017 574707 486025 316677 310495 364093 362468 382769 386207 397944 399513 450931 449386 722307 761091 39.95 67.5 1
09:27:51 2023-10-13 375291 372251 92037 89598 141966 145643 152148 150257 115317 113054 124856 124374 141800 143745 391793 423361 1230176 1224293 473960 490939 128968 112275 127353 128581 144334 143506 136428 137053 88391 89496 295794 261041 755988 756291 234685 231245 295343 297500 346655 338726 363280 365340 383312 388868 369193 405506 885656 934193 574707 484551 314436 310718 363579 360893 382069 387394 395297 396461 448385 451043 720230 760070 39.85 67.5 1
09:27:52 2023-10-13 376560 374816 92031 89837 141949 146140 151945 150914 115218 113971 124926 124770 138621 142101 394567 420769 1226687 1213847 473679 491670 128865 112438 127407 128759 144347 143606 136428 137175 88238 89561 298263 261554 761419 760142 233260 232053 295942 297789 347737 340779 362731 363118 386503 390922 369785 405470 881249 932871 578876 481128 315798 309121 364608 363704 384094 387053 394645 399658 448886 449201 730583 758829 39.85 67.5 1
09:27:53 2023-10-13 375369 372251 92009 89631 142239 145980 152148 150740 115284 113815 124682 124784 141878 144280 391829 425144 1230514 1215980 472594 492694 128968 112361 127177 128759 144200 142385 136428 137278 88358 89529 295489 261554 754405 761503 234190 231728 295472 297789 348506 338726 364969 364720 384462 391817 368083 410330 885550 923460 579208 477638 315654 311038 363030 363780 384140 389192 396742 396317 449447 450582 731844 764254 39.85 67.5 1
09:27:54 2023-10-13 376977 372893 91807 89811 141503 146389 151626 151224 115093 114285 124856 125023 141731 144579 393488 420841 1239348 1215980 470251 492694 128968 112661 127353 128849 144300 143606 136428 137312 88391 89734 297311 263923 758424 756885 233496 232053 296246 296699 349313 340743 360654 364756 385653 392475 368927 405434 884396 930236 576096 485103 315654 310060 364093 362503 383214 385937 396926 399376 451003 451043 723879 761091 39.85 67.5 1
09:27:55 2023-10-13 377497 372220 92104 89504 141999 145643 152427 149983 115350 112891 124925 124170 141938 141618 393488 424642 1221333 1211954 476761 492345 128968 112661 127353 128759 144300 143707 136394 137278 88238 89496 295489 260674 757629 761219 233496 232053 295794 300155 346620 338417 364969 364173 385653 389165 370788 410075 885093 929635 581656 482144 315545 312427 364829 360677 384124 388717 395802 399376 448983 449739 733854 759547 39.85 67.5 1
09:27:56 2023-10-13 375923 375305 91970 89635 141503 146243 152148 150740 115284 113815 124648 124784 141800 144241 394045 424029 1231925 1209221 470363 492694 128789 112361 127177 128759 144034 143506 136612 137312 88238 89529 295794 263070 756516 763380 233137 232053 296067 296519 349278 338726 363280 363047 385039 392439 367529 407837 885014 924776 575575 477566 315437 309555 363066 363961 380963 387666 394329 396461 450967 450408 732522 761054 39.85 67.5 1
09:27:57 2023-10-13 374308 372220 92070 89586 141999 145643 152115 150223 115317 113176 124804 124408 141869 141939 391243 423695 1229530 1224256 475290 490939 128879 115149 127177 128759 144266 143489 136936 137143 88391 89529 296416 260674 758858 759976 234634 231194 295543 299437 347035 339572 363427 365967 384014 389307 369569 407692 885550 928515 584170 485878 316415 312034 365124 360857 382069 387088 395890 399832 449020 450408 720193 758987 39.85 67.5 1
09:27:58 2023-10-13 377355 374765 92070 89631 141736 145842 151904 150089 115284 113626 124648 124612 141869 144004 391829 422729 1221333 1213258 474106 491998 131209 115035 127898 128581 144837 143371 137291 136734 88544 89496 295489 261077 763270 761219 233460 232053 295794 297789 346377 338405 364380 363118 386232 391232 369857 409063 883206 930236 577486 477674 315762 309590 364093 360569 383250 388859 395241 399340 449656 450944 736138 760694 39.85 67.5 1
09:27:59 2023-10-13 378533 373190 91904 89968 141441 146217 152116 151123 115152 113815 124734 124817 141800 144342 392976 423921 1231050 1206890 473436 492694 128776 112670 127143 128938 144266 143689 136514 137398 87964 89714 296367 263664 756278 760680 232697 233034 295379 297789 349841 338690 363830 364173 387429 392403 366977 407837 883042 919538 577486 482562 317660 308151 364866 362468 380892 387394 394645 400296 451003 448009 732522 758865 39.85 67.5 1
09:28:00 2023-10-13 374308 375035 91974 89635 141766 146116 152148 150636 115317 113561 124682 124612 141869 144008 391243 421469 1232333 1223349 470584 492345 131084 112506 127598 128581 144568 143406 137066 136829 88391 89529 298263 261482 770010 757904 234025 231728 295995 299206 347701 340743 363573 365304 383348 392164 369303 405542 886384 936696 576096 483062 315437 311181 363030 363411 383107 386948 396853 396281 450551 451007 726558 758865 39.85 67.5 1
09:28:01 2023-10-13 378261 371990 92124 90118 141827 145981 151975 150706 115284 113593 123033 124890 141835 144004 391518 420250 1230176 1215058 476710 492345 128879 112406 127177 128759 144300 143606 136428 137183 88238 89529 293229 261554 757937 757993 233260 232543 294479 297428 347737 340743 360582 364749 388011 390065 368378 405398 883129 937037 571927 484760 315726 308186 362702 363448 382069 385363 395241 399977 449656 451043 727110 758987 39.85 67.5 1
09:28:02 2023-10-13 375149 372251 91910 89663 141541 146016 151904 150602 115284 113561 124648 124612 141800 144004 393488 424029 1228735 1213221 472445 492694 128968 112438 127353 128849 144266 143471 136792 137285 88270 89561 295489 261554 755645 761219 233966 231728 296663 297536 348501 339429 365525 366581 384319 392261 368493 410221 885476 920937 569098 481460 315654 311002 363066 363961 381801 391082 396143 396425 450260 450726 729346 763985 39.85 67.5 1
09:28:03 2023-10-13 377776 372778 91751 89906 141618 146284 151626 151258 115093 114070 124474 125315 141694 144751 393488 420841 1237939 1219387 470584 492345 128968 112341 127475 128759 144334 143606 136747 137053 88391 89529 298263 262548 755205 756922 233825 232053 297081 297297 348751 340779 362731 364756 385075 392475 369785 405470 884469 932871 576096 484760 315726 310530 362849 362468 383286 386818 394078 396461 451003 450791 726080 762823 39.85 67.5 1
09:28:04 2023-10-13 377234 371963 92070 89631 141827 145914 152427 150190 115317 113086 124891 124170 141869 143733 391243 424713 1224875 1210943 478690 492694 128968 112329 127177 129120 144334 143807 136568 137263 88415 89734 297311 261373 757130 762839 233846 231946 295522 300320 347559 338002 364969 364720 385689 389176 368386 410184 881717 928156 585579 481128 315726 309954 364608 360893 382769 387771 396364 399977 446539 449739 729405 759650 39.85 67.5 1
09:28:05 2023-10-13 374306 372247 91910 89663 141537 146152 152009 150982 115284 113893 124717 124817 141800 142373 393488 424029 1231394 1210943 470584 491670 128879 112450 127177 128849 144266 143689 136509 137298 88238 89529 295489 263070 752940 762839 233496 231804 296872 297789 348787 339751 363866 363082 384498 392439 368083 407873 885550 925021 577486 479643 317621 309776 363984 364624 384396 389156 395094 396353 452288 450935 735010 765010 39.85 67.5 1
09:28:06 2023-10-13 376977 374957 92037 89631 142005 146183 151660 151123 115218 113626 124682 124612 141497 144096 393488 422477 1240302 1216787 474277 492694 128789 112361 127021 128938 144066 143676 136394 137346 87964 89807 297311 264670 763041 756314 234190 232053 294814 297536 350652 338370 360654 365340 385653 392475 366941 405470 885366 930199 580266 486208 315654 310060 364093 364588 380963 386207 394150 398777 451039 449739 725084 762206 39.85 67.5 1
09:28:07 2023-10-13 377299 371950 92007 89663 141736 146152 151904 150740 115284 113417 122966 124612 141800 144004 391554 421137 1225781 1215058 474142 491998 131175 115069 127564 128581 144398 143388 136842 136884 88391 89561 297311 261554 769922 760142 233260 232053 295379 297464 347701 340815 364736 363118 386252 391258 369605 410876 883005 932798 577486 480268 317439 309918 365087 363889 384400 387736 395522 400013 449590 451057 731412 758829 39.85 67.5 1
09:28:08 2023-10-13 378830 374244 91974 89811 141594 146109 152150 150982 115284 113815 124630 124784 141869 144140 392084 424066 1229302 1205748 476306 492694 128789 112516 127143 128938 143901 143912 136394 137346 88238 89837 299200 263850 748554 760680 234025 236044 295135 297789 349841 338690 363866 365048 388047 391817 366977 409063 882420 919538 561947 482562 315726 308222 364118 361960 380928 387701 393524 401219 450931 448425 728770 759977 39.85 67.5 1
09:28:09 2023-10-13 375131 372251 92070 89696 142235 145980 152009 150773 115284 113893 124682 125023 141497 144359 393488 421173 1235907 1221124 470584 492345 128968 112583 127598 128759 144434 143807 136876 137087 88358 89561 297311 262779 755759 758893 233738 232053 295852 297631 348644 341151 362550 365161 385545 393436 369231 405506 888524 932871 580266 484577 315654 310522 363579 362503 384400 386983 394114 396497 450809 449201 724502 761127 39.85 67.5 1
09:28:10 2023-10-13 378537 371955 92104 89663 141732 145712 151904 150290 115317 113561 124717 124777 141800 143903 391243 423993 1230176 1218519 477694 492345 128968 112341 127353 128938 144368 143799 136747 137312 88391 89561 297311 261554 755027 756291 234025 232379 294479 297536 347737 339751 362803 366439 387429 390065 368673 405506 884922 936623 577486 486898 315654 309626 363282 362935 382069 385363 397981 400964 450074 450791 725195 761156 39.85 67.5 1
09:28:11 2023-10-13 377850 372924 92224 89537 142358 145540 152782 150324 115350 112989 124891 124408 138782 141838 394045 426174 1221797 1213258 475967 492694 129250 112352 127598 128938 144703 143606 136876 137183 88484 89529 293229 260491 758970 762298 234025 232053 296038 297536 346655 338762 365005 364209 386267 389757 369857 410330 883133 928849 573724 477674 315726 310060 364093 360893 382677 388894 395802 399695 448385 448851 732522 759650 39.85 67.5 1
09:28:12 2023-10-13 376167 374244 91974 89663 141533 145910 151904 150740 115284 113626 124682 124612 141603 144039 393488 424008 1235907 1217653 473818 492694 128220 112593 127108 130907 143867 144066 136415 137640 88270 89529 295489 261554 752732 760142 234520 232053 296246 297789 349612 337670 365817 366439 385111 391853 368119 411333 887920 925510 578876 484206 315029 311368 364057 364476 383310 388717 398621 398632 450933 449386 728770 760552 39.85 67.5 1
09:28:13 2023-10-13 373710 373647 92070 89631 141999 146152 152148 150706 115218 113860 124717 124612 141684 144004 391554 421173 1235907 1220708 469623 492694 129147 112329 127632 128759 144568 143506 136971 137122 88391 89561 295794 261554 767587 756922 233902 232053 296693 297219 347773 340815 362803 365304 384498 392475 369857 405542 882855 928588 571839 483354 315762 311983 363030 360893 383286 387930 394669 396461 446925 449201 727184 759977 39.85 67.5 1
09:28:14 2023-10-13 379883 371694 92007 89848 142009 145980 151424 150982 115205 113815 124630 124817 138473 144359 393488 424066 1229302 1205748 476643 492694 128789 112593 127177 130816 144200 143912 136428 137667 88238 89594 297311 263886 749532 760142 234025 233326 293979 299582 349590 338477 363978 365161 387903 392261 367092 408917 882858 926349 571839 482940 317091 309121 364373 364882 380928 387666 394114 401255 450967 448367 728770 758865 39.85 67.5 1
09:28:15 2023-10-13 374880 372255 91931 89667 141770 146016 152148 150773 115350 113815 124717 124817 141800 144039 391279 425340 1234994 1212482 472028 492345 128968 112296 127510 130814 144568 143812 136876 137312 88484 89778 295489 261301 755980 761219 234520 231728 296246 297789 348506 338180 365854 365375 385382 391853 368709 410403 884505 923729 580266 481128 317802 311510 363579 363961 380963 389475 395890 398777 449626 449775 728512 763296 39.85 67.5 1
09:28:16 2023-10-13 378225 372777 92041 89631 141736 145880 151870 150740 115284 113782 124856 124612 141800 144205 394045 418928 1230176 1216291 475150 492694 128968 112438 127441 129051 144564 142134 136792 137263 88657 89709 297311 261373 753670 756033 233245 233197 295615 297644 348715 341499 360618 364173 387975 391365 368601 405362 883668 935196 574707 483518 317584 309555 364608 363961 384941 387701 395522 399941 449554 450719 729309 758829 39.85 67.5 1
09:28:17 2023-10-13 378758 372216 91974 89754 142239 146284 151870 150948 115284 113815 124856 124784 141887 142338 393488 424066 1225557 1205748 476981 492017 128844 112593 127143 128938 144200 143978 136394 137503 88205 89807 297311 263627 760637 760680 233989 232492 293638 299582 349841 338655 364380 364976 388011 391782 367529 409063 884295 926336 567829 483862 315473 309776 366900 364882 383310 387560 396890 401961 450787 450864 730139 761776 39.85 67.5 1
09:28:18 2023-10-13 374017 375030 92037 89910 141962 146148 152291 150740 115251 113926 124769 124784 141865 142342 391793 425269 1232259 1216291 472930 492345 128968 112516 127441 128938 144887 143807 136842 137278 88512 89529 297311 261518 760997 761219 234520 231728 296246 297536 349278 338690 366076 365304 384769 392092 368637 411529 885329 923729 581656 480377 315618 311474 363836 364219 382069 389439 395261 396461 451252 450408 728475 761054 39.85 67.5 1
09:28:19 2023-10-13 377054 371915 92070 89852 141945 145877 152081 150740 115317 113782 123205 124698 141869 144004 391518 424029 1230176 1219804 477996 492694 128968 112361 127564 128938 144534 143842 136807 137278 88451 89713 295489 261518 753664 755743 234190 232543 295937 299896 348715 339751 364445 367292 387686 390638 369345 408917 885476 937471 577486 487096 316640 310571 364302 362935 382641 386818 396168 400927 448183 451043 722307 760190 39.85 67.5 1
09:28:20 2023-10-13 377502 375268 92037 89663 142187 145673 152674 150706 115284 113782 124891 124612 141800 144105 393510 424066 1223065 1215021 474106 492694 129465 112406 127898 128759 144667 143594 137281 136910 88544 89681 295551 260638 767625 761219 233953 232543 296246 297789 347142 339715 364969 364173 386847 391232 369857 410294 884299 930199 578876 477638 315798 310060 364608 362935 384094 389439 396364 399977 449093 449201 731967 760183 39.85 67.5 1
09:28:21 2023-10-13 375901 372733 92070 89910 141966 146152 152148 150948 115284 113815 124856 124903 141800 144105 393488 425499 1235907 1218519 472695 492694 128968 112661 127564 128938 144668 143807 136842 137312 88391 89890 297311 262816 768460 760527 234779 232344 296139 300052 349099 338477 365598 367069 385581 391782 368120 410367 887253 924776 576096 484308 315395 311756 364093 364476 383039 388859 396448 398777 452052 449739 728770 761054 39.85 67.5 1
09:28:22 2023-10-13 375791 373039 92104 89942 141957 146152 152148 151086 115317 113782 124891 125222 141869 144342 394045 421137 1235907 1221994 471923 492694 131149 112438 127598 128938 144692 143807 137070 137312 88512 89746 295794 261554 756010 758479 234190 232379 297290 296937 348751 341571 363280 365304 385346 393579 369857 407837 884140 935595 576096 484381 315690 310530 363030 364734 386581 390124 396779 400798 450859 453275 725897 762637 39.85 67.5 1
09:28:23 2023-10-13 377493 372180 92104 89598 141999 146016 152182 150706 115350 113209 124960 124460 139019 143798 393488 424012 1223065 1213686 480059 492438 129031 112747 127462 129173 144432 143973 136929 137331 88447 89800 293229 261337 756271 761219 234190 232053 295508 299570 348435 338655 365817 365268 386776 389888 369193 411238 883129 929505 570469 481468 317543 310530 364608 360893 380928 388859 396645 399977 447554 450408 731449 759650 39.85 67.5 1
09:28:24 2023-10-13 377194 375039 92037 89848 141164 145868 152047 151016 115576 114004 124891 125023 141800 144346 394045 424029 1232025 1211805 468530 492694 128968 112361 127441 128938 144434 143877 136807 137312 88391 89807 298263 263327 758643 763380 233460 232053 297189 297392 348429 339715 363866 363082 385617 393303 368905 408808 885329 928320 577486 481802 317960 310388 363509 364992 384396 388682 395802 398704 451003 450402 733169 763177 39.85 67.5 1
09:28:25 2023-10-13 376967 372782 92070 89667 141762 146319 152148 150982 115284 113593 124891 124903 141968 144250 391518 424066 1239658 1221124 468638 491167 129237 112438 127598 128938 144769 143877 136876 137425 88544 89807 297311 263070 755876 756885 234190 232053 296412 297897 349313 341776 363280 365304 386839 394169 369785 405506 889783 932871 580266 484760 315726 310095 364093 363047 384364 387088 394669 398777 451039 450755 724465 761091 39.85 67.5 1
09:28:26 2023-10-13 376331 372220 92295 89590 142697 145575 152639 150290 115383 112989 125134 124170 142089 141670 391829 424936 1222619 1213221 476761 491670 128968 112438 127564 128938 144568 143877 136842 137278 88512 89561 296416 260638 757743 763269 233902 232563 295293 300460 347523 339298 365930 365197 386632 389888 369641 411056 884922 930957 579208 482830 315473 310753 365124 362935 382069 389712 394078 400433 449020 451043 732522 760070 39.85 67.5 1
09:28:27 2023-10-13 376555 375035 92075 89848 141736 146217 152115 150780 115284 114037 124682 125023 141800 144478 393488 424029 1232296 1208388 468602 492694 128968 112438 127441 128938 144334 143842 136842 137312 88358 89652 295489 263478 753390 762839 233060 232053 296663 297789 349877 339155 364417 363082 386812 393615 368637 409063 886355 926119 577486 480413 318592 309555 364608 364515 382069 387701 394682 399376 453104 450791 736138 763842 39.85 67.5 1
09:28:28 2023-10-13 375369 372520 92101 89631 142295 145980 151911 150740 115317 113782 124891 124817 141878 144096 391518 421469 1235907 1226073 471923 492694 129237 112341 127959 128767 145034 142134 137051 137175 88480 89709 296416 261373 760142 758614 234010 232344 296376 297789 347737 340815 363575 367882 385039 392439 369821 407837 887048 937901 574753 483318 315726 310530 363030 363961 385290 387666 394669 396461 450260 450496 728216 762786 39.85 67.5 1
09:28:29 2023-10-13 378261 372216 92070 89815 141999 146152 152646 150740 115317 113815 124838 124903 141869 144241 391279 421469 1231050 1218519 476981 492694 128968 112438 127564 128938 144568 143842 136842 137312 88544 89994 295489 261554 755645 756885 234190 233197 295830 299473 349278 340504 360690 366439 388047 391542 369193 405470 885550 937397 570537 486641 315473 312034 366418 363925 384941 386371 397773 401073 450822 450935 725456 758829 39.85 67.5 1
09:28:30 2023-10-13 378302 372216 92070 89942 141770 146389 152148 151259 115317 114070 124717 125056 138782 142600 394457 426739 1233677 1210869 472930 493281 129134 112670 127462 129263 144530 144145 136842 137312 88391 89807 295177 263332 752207 763380 233060 232543 297081 297644 350719 339715 364380 363847 386812 393615 368673 409099 885550 927464 570983 480413 319042 309590 364608 363047 382641 388824 395241 399695 451075 451043 734793 761091 39.85 67.5 1
09:28:31 2023-10-13 376158 372247 92070 89910 141868 146152 152148 151191 115284 113926 124804 124817 139052 144241 393488 422791 1238542 1217653 473400 492694 128542 112593 127021 131088 144066 144272 136497 137845 88238 89964 298263 262924 747890 760142 234851 232053 296246 297789 349554 338405 365784 367256 385509 392261 367975 411129 889331 927662 570983 483172 315359 311948 364608 363961 382769 389192 396376 399941 451573 449739 728770 764388 39.85 67.5 1
09:28:32 2023-10-13 375942 372255 92104 89848 141999 146117 152148 150948 115628 113926 124925 124990 141934 144241 391829 421505 1235907 1224293 471923 492694 129430 112438 127598 128938 144598 143611 137066 137316 88544 89561 295794 261035 768444 758529 234190 232543 297745 297428 348787 341812 363830 365340 385075 393615 369893 407837 884140 933877 580266 483318 315798 311983 363691 363704 384364 387701 394947 396461 448255 453450 728770 760515 39.85 67.5 1
09:28:33 2023-10-13 378758 371928 92070 89942 142393 146183 152148 150982 115317 114554 124925 124990 142089 144460 391243 424008 1229605 1209221 477694 492694 128789 112670 127353 130998 144334 144013 136463 137809 88690 89923 297311 263559 754431 762839 234247 233034 294015 300108 349697 340060 364969 365304 388047 391232 368083 410075 885222 926994 580266 483281 315798 310789 367197 364476 381498 388859 394669 402429 450613 450726 730842 760619 39.85 67.5 1
09:28:34 2023-10-13 373980 372216 92104 89938 141932 146186 152148 150982 115317 113782 124838 125023 141899 142338 393488 427067 1232296 1216291 471326 491286 129147 112438 127564 128938 144668 143877 136876 137312 88391 89807 295489 261590 771668 761219 234520 231890 296872 297789 349559 340264 366113 365304 385075 392439 369193 412186 887011 922398 579208 482487 315726 311123 364535 364882 385486 389808 398055 398632 452214 451007 732922 764426 39.85 67.5 1
09:28:35 2023-10-13 378261 374244 92104 89663 141995 146408 152182 150914 115317 113926 124838 125023 141899 142400 393488 420214 1231394 1218697 477289 492584 129079 112593 127496 129083 144667 144267 136993 137673 88662 89807 296416 262884 757937 759066 233702 233361 296002 299473 349313 341812 362731 367100 388047 392128 369193 405470 884936 936591 577486 483862 318330 311225 363282 364219 385590 387701 395802 401182 448915 451198 729309 759354 39.85 67.5 1
09:28:36 2023-10-13 378492 374436 92104 89942 141995 146389 152148 151224 115284 113893 124717 125023 141869 144241 391518 424066 1226687 1209221 478069 492694 128789 112593 127353 130963 144304 144114 136842 137797 88358 89873 295489 263664 751656 761219 234355 232543 293916 298268 348751 338690 365817 365340 386560 390400 368941 410692 884389 927355 572354 481699 315582 310860 366418 362826 380928 389404 394114 401182 449656 451504 732737 760731 39.85 67.5 1
09:28:37 2023-10-13 376820 372255 91910 90037 141594 146863 152223 151786 115119 114351 124891 125301 138204 144812 394288 421326 1241110 1219775 471326 493740 128968 112516 127353 129159 144526 143877 136846 137633 88391 89807 296839 264560 758509 756328 234520 232053 296246 297428 350935 340779 362731 366403 386883 394169 367565 405542 882819 934267 574707 486208 315726 311038 365124 363847 382945 386547 395261 400296 453663 451043 724465 765036 39.85 67.5 1
09:28:38 2023-10-13 376549 372251 92328 89655 141999 146016 152639 150841 115317 113561 124960 124612 141973 144004 391829 423073 1228771 1222517 478372 492345 128968 112438 127632 128938 144803 143676 137026 137537 88544 89746 297922 261518 773936 757941 234706 232563 295200 300320 347630 340325 364492 367399 387213 390745 369785 409641 884469 933841 577486 487515 315654 311813 364409 363704 382945 387930 396520 402429 450294 449201 724429 758829 39.85 67.5 1
09:28:39 2023-10-13 376958 371924 92392 89631 142459 145677 152639 150257 115350 113593 124960 124646 139052 144004 391554 424066 1219567 1215058 475303 492694 131175 112438 127632 128938 144837 143777 137195 137346 88544 89746 295794 260455 761973 762298 234190 232543 296246 297536 347737 340229 366113 365012 387429 390101 369929 411275 885028 932211 576965 480413 317543 310784 363246 362935 383250 390057 396779 400927 450294 453523 733486 760731 39.85 67.5 1
09:28:41 2023-10-13 376433 372556 92108 89942 141962 146152 152182 151016 115317 113926 124751 124990 141869 144491 393488 424341 1235907 1215943 474277 492902 128976 112980 127428 129374 144566 144092 137278 137802 88480 89865 297311 262924 754471 762298 234851 232264 296663 297789 349841 339429 365820 366919 385689 392439 369749 412258 888970 925038 581656 483012 315690 312019 364093 361960 382069 390057 399188 399376 450931 450726 730324 762206 39.85 67.5 1
09:28:42 2023-10-13 376967 373665 91944 89848 141962 146526 152148 151016 115284 114422 124717 125056 141800 144276 391279 421469 1235907 1218975 469917 492345 130903 112438 127598 128938 144837 143676 137100 137763 88544 89840 295794 261554 756720 756885 234190 232053 297500 296973 349313 341488 363316 366146 386267 393892 369857 407873 891952 935333 573317 485154 315654 310895 364057 365843 384797 387525 398055 399195 450859 450496 728216 761127 39.85 67.5 1
09:28:43 2023-10-13 377692 374235 92137 89663 141999 146016 152639 150740 115383 113906 125415 124823 139329 141966 394604 427973 1226147 1212669 478830 492548 129168 112747 127530 129207 145803 143978 136893 137346 88690 89840 295794 261482 759875 761219 234190 232706 295414 300175 348751 338726 366113 365340 387393 390030 369229 410984 883834 928849 572354 481128 315762 311002 363246 360533 380963 389475 394114 400899 447554 450408 732774 758829 39.85 67.5 1
09:28:44 2023-10-13 374079 372282 92007 89946 141999 146526 152148 151224 115317 114004 124925 124990 141904 144276 394113 424066 1232296 1211498 468602 492694 128968 112593 127564 129075 144568 143877 136910 137346 88391 89840 295489 263106 757260 761503 234190 232053 297104 297572 349590 340492 364787 364578 385545 393508 369049 410148 887438 926349 569612 477602 317294 311038 364093 365435 383214 390021 395802 398777 451039 452264 735010 763324 39.85 67.5 1
09:28:45 2023-10-13 376433 374774 92071 89914 141566 146658 151904 151258 115284 113782 124717 124990 141800 144241 393488 422467 1241184 1218697 473436 492694 128968 112593 127353 130907 144266 140309 136526 137775 88238 89840 296367 264633 748041 757993 234190 232053 296246 297789 351465 340264 362767 366439 386847 393615 367565 405542 884396 932602 574707 486208 315726 311038 362738 363592 385214 386547 395297 400013 453663 451043 727263 766435 39.85 67.5 1
09:28:46 2023-10-13 377234 371955 92075 89663 142323 145712 152639 150636 115317 113626 124925 125255 141869 144206 391829 424066 1221333 1215058 474142 492694 131209 112361 127632 128849 145068 144201 137491 137357 88811 89431 296416 260347 760332 762805 234010 232706 296103 299860 347386 340229 366113 364756 386883 390983 369605 410948 885550 931618 581656 480983 318106 311038 363246 362935 383286 390057 394078 400935 449411 449236 733633 760545 39.85 67.5 1
09:28:47 2023-10-13 379651 372813 92062 89975 142201 146284 152115 151746 115317 114070 124838 125056 141925 144548 391243 423741 1232333 1209221 468674 492694 128968 112516 127475 130998 144769 143912 136842 137633 88512 89840 295177 264296 754911 757184 233096 235878 295959 297789 350935 340779 364969 364756 388047 394169 368673 410330 885550 926809 580266 483354 318787 309776 366122 366026 384396 388717 395692 401073 450895 450935 734526 763985 39.85 67.5 1
09:28:48 2023-10-13 377225 372251 92324 89848 141999 146186 152669 150982 115152 113848 124891 124817 141869 144276 394178 421218 1239836 1223092 470511 491852 129417 112438 127884 128870 144667 144043 137256 137394 88544 89746 296416 261071 757841 758420 234190 232706 297745 297789 348787 341560 363720 365340 385382 393615 369893 407909 887048 933841 576096 483318 315798 312055 363691 363448 384094 387736 395297 396497 449656 450863 726669 760515 39.95 67.5 1
09:28:49 2023-10-13 377729 374770 92104 89819 142062 146625 152182 151016 115317 114004 124925 124817 141869 144043 391829 418999 1229302 1215058 475223 489754 131243 112219 127632 128938 144837 143606 137100 137234 88512 89840 295489 261554 769210 760142 233861 232706 296246 301102 348578 342365 364677 367100 387276 392154 371913 409568 885476 935517 577486 480268 318185 310388 365124 364219 385283 389475 396092 400927 449375 451163 733077 759977 39.95 67.5 1
09:28:50 2023-10-13 375103 371919 92158 90030 142258 146235 152503 151056 115218 113971 125048 124923 138778 142231 394604 427671 1235871 1217653 473400 491670 128968 112747 127496 128938 144568 143877 136876 137346 88597 89829 295489 261554 752697 759066 234851 232053 296776 297789 349313 338690 366113 367026 385689 392439 367601 410984 887048 926336 578876 484052 315690 311764 364608 361960 380625 387771 396520 399977 447968 449775 726632 760508 39.85 67.5 1
09:28:51 2023-10-13 374053 375035 92104 89692 141932 146014 152182 150538 115317 113561 124751 124784 141968 144311 391279 421505 1234155 1226945 470548 492694 131175 112329 127632 128849 144667 143480 137324 137199 88484 89644 293685 261229 759211 759976 234448 231656 297500 299473 347594 340349 364235 366260 384896 392403 371796 409099 889257 938099 593122 483281 315762 312019 363066 362681 384293 387736 394114 396497 450687 450531 729858 761127 39.85 67.5 1
09:28:52 2023-10-13 378601 371672 92070 89659 142205 146081 152674 150982 115317 113671 124804 124817 141887 144118 392084 418999 1229302 1216787 475559 489981 130846 112438 127632 130748 144837 143860 136876 137312 88391 89932 295489 261590 758425 759604 234025 232543 296246 299473 349349 342329 364969 364209 387429 392439 372058 409063 884295 928552 572354 480413 315582 310566 363282 362935 386581 390355 396779 400927 449191 453595 733486 761156 39.85 67.5 1
09:28:53 2023-10-13 376167 373043 92070 89631 141628 146200 152148 150807 115317 114004 124891 124784 141899 144205 393488 426211 1235871 1218660 475216 492438 128605 112902 127217 129477 144198 144311 136292 137782 88447 89738 295177 261337 751936 759066 234851 232053 295476 300429 349380 338619 366003 367213 385653 392368 368234 410330 889153 926349 580266 484344 316715 311474 364608 363961 383039 388824 396168 399658 450577 449703 726558 761054 39.85 67.5 1
09:28:54 2023-10-13 374308 372176 92037 89848 141999 146152 152182 150740 115284 113815 124978 124784 141869 144205 394045 421469 1234994 1227818 473665 492694 131266 112438 127598 128938 144803 143606 137213 137278 88544 89529 298263 261445 757922 759066 234585 232053 297500 299473 347773 341776 364675 368142 385003 392403 371732 408808 889889 938099 577486 483856 315618 311841 364057 364440 384797 390855 398055 398704 450613 450496 728733 764388 39.85 67.5 1
09:28:55 2023-10-13 380458 371623 92070 89938 141932 146491 152148 151542 115119 113939 123155 125168 138237 144605 394604 426392 1230939 1205582 478615 493630 128934 112670 127353 130963 144134 144114 137118 138398 88480 89807 300153 263886 749902 761062 234346 236151 294643 297789 350899 340193 364932 365889 388047 393267 368047 410294 884295 924776 569098 483281 317580 309555 365212 363047 382069 388824 396645 402429 451039 450726 732402 761017 39.85 67.5 1
09:28:56 2023-10-13 375136 372180 92070 89663 141999 146152 152393 150982 115675 113893 124891 124903 141869 144241 394045 425273 1235907 1220255 473400 492694 129237 112516 127564 130963 144598 143877 137066 137537 88512 89807 295794 262512 763417 759066 234706 232563 296865 297320 349416 338512 366225 367399 385473 392225 368493 411092 884068 924740 578876 483281 315654 311734 364353 363961 383310 388824 396484 399941 450433 449415 727663 761054 39.85 67.5 1
09:28:57 2023-10-13 378574 372114 91970 89968 141928 146353 152503 151123 115185 114009 124943 124990 141835 144241 394045 420850 1229058 1214984 474106 492345 129327 112747 127761 129345 144769 143807 137066 137537 88451 89964 295794 261518 770692 760142 233825 232706 296246 297500 348787 342582 364380 364720 387393 392092 372058 409063 885384 928552 571414 480413 317621 310784 365124 362935 384400 390057 396926 401182 447518 450935 732522 760190 39.85 67.5 1
09:28:58 2023-10-13 378528 372216 92037 90066 141533 146593 152009 151258 115284 114227 124891 125056 141800 142845 393767 424029 1233150 1208388 468674 492402 128968 112593 127659 129339 145410 140332 136831 137591 88480 89989 298845 263777 754416 763343 233245 232875 297081 297789 350899 340743 364675 366841 387105 394446 369157 409714 885550 927612 578876 483862 319304 309772 365124 363592 382641 387736 395522 400579 450606 451043 735199 761590 39.85 67.5 1
09:28:59 2023-10-13 376857 373971 92070 89910 141999 146014 152533 150988 115317 113926 124925 124903 141938 144241 393488 424211 1239422 1218519 474106 492694 128576 112747 127143 131304 144126 144180 136390 138085 88358 89964 295794 262852 751735 759066 234851 232053 296246 297789 349278 338655 366076 367507 386232 392403 367565 411566 887920 926119 577486 485154 315437 311698 365087 364148 383310 388717 396412 400397 452288 452624 727595 761017 39.85 67.5 1
09:29:00 2023-10-13 376510 371659 92199 89663 141966 146114 152115 150982 115284 113815 124891 124903 139071 142201 394420 421218 1226540 1224642 475967 492548 129687 112361 128062 129014 145068 141873 137394 137156 88512 89561 297311 261373 765169 762298 233989 232706 296246 299147 347737 341812 365005 364720 387666 392439 372022 410330 884295 928177 573724 480377 317584 311002 365124 362935 385216 390057 396926 400579 447518 449981 732522 758559 39.85 67.5 1
09:29:01 2023-10-13 376524 372782 92037 89942 141628 146200 152148 151123 115284 114004 124769 125023 141800 144478 393488 424066 1232296 1210226 471253 492694 129147 112738 127564 130963 144568 143978 136842 137903 88391 89857 298263 263441 752818 762805 233424 232053 297189 297789 350118 340456 364714 366581 386668 394025 369339 409568 885476 928978 577486 482144 319006 310713 364350 363047 382641 389464 396364 399622 451003 449166 733716 764652 39.85 67.5 1
09:29:02 2023-10-13 375716 374240 92285 90026 142989 146183 152888 150773 115728 113717 125310 124823 138712 142194 394604 423371 1230477 1226073 478690 493667 129327 112593 127632 130998 144803 143877 137154 137312 88544 89807 294259 261445 754777 755743 234851 232543 295021 299963 348470 340779 364932 368355 386812 390065 369821 409027 884432 928552 578876 486898 315654 312034 364921 363704 383214 386547 396484 402429 450613 451043 724429 758829 39.85 67.5 1
09:29:03 2023-10-13 376300 371623 92070 89663 142426 145914 152884 150706 115317 113626 124891 124817 142067 144140 391864 424066 1222199 1217274 476300 492694 131175 112438 127898 128938 144667 143899 137247 137340 88722 89734 298964 260386 761898 763380 234513 233034 296103 300320 347523 340085 366891 367621 387702 390922 372022 411601 886145 930163 575095 481431 318069 311225 366122 362935 383250 390641 394114 401182 447518 449201 733596 760731 39.85 67.5 1
09:29:04 2023-10-13 377234 374999 92224 89910 142253 146625 152775 151224 115317 114174 125135 124990 142067 144245 391518 422787 1242912 1220255 474142 491132 128968 112593 127598 130998 144667 144263 136948 138069 88512 90120 299200 265232 751591 756885 234851 232706 296663 297789 351961 340779 363830 366955 387709 394446 368637 407873 887011 934193 576096 486898 315762 311002 363246 364138 383214 387666 395890 400899 454231 449201 724465 763324 39.85 67.5 1
09:29:05 2023-10-13 375113 372180 92328 89663 142722 145980 152401 150740 115350 113417 125012 124579 141904 144070 391864 424029 1233566 1227156 478690 492402 129293 112593 127795 129263 145137 144139 137119 137591 88480 89709 297311 261229 760419 754676 234851 232706 295021 300320 348506 340743 364969 368104 387249 390922 369821 409099 885550 928515 570983 487243 315726 310748 366640 363961 383250 386512 396484 402429 449590 450791 724429 758829 39.85 67.5 1
09:29:06 2023-10-13 377234 371919 92392 89631 142451 145914 152884 150257 115350 113385 125012 124579 142067 143868 391829 426465 1222235 1216423 476986 491167 128968 112593 127564 130998 144668 143877 136842 137651 88544 89840 296839 261482 759134 761219 234520 235816 295830 300175 348787 338726 366631 365340 387470 390364 369497 411601 882996 930017 580266 482489 317403 310860 366677 363595 382033 389677 395624 402107 448255 450791 732922 760731 39.95 67.5 1
09:29:07 2023-10-13 376429 372211 91910 90222 141508 147102 151979 152030 115086 114665 124891 125508 138076 145064 393451 421290 1242912 1221012 468638 492402 129147 112593 127598 129374 144667 144263 136927 137823 88451 89840 297311 264451 756393 755645 234520 232855 296246 297392 351429 341535 363280 366439 386847 394723 369193 407837 886347 934193 576096 485878 315762 310429 362702 363592 383286 387394 395261 400579 451066 449201 725492 762879 39.85 67.5 1
09:29:08 2023-10-13 376967 374505 92104 89663 142435 145975 152533 150538 115317 113782 124960 124817 142059 143899 391243 423993 1230176 1222207 477970 492345 131141 112593 127598 129379 145017 143877 136842 137537 88544 89807 296416 261482 760419 757941 234634 232926 294707 300320 349134 340600 364787 367435 387831 391055 369641 409641 885790 936518 577486 486641 315437 311850 364885 363961 383250 387930 397981 402429 450260 451043 726117 758829 39.95 67.5 1
09:29:09 2023-10-13 376433 372136 92064 89935 142586 146386 152503 151123 115284 113893 124717 124903 141891 142489 394288 423957 1232296 1213686 468602 492584 128968 112593 127564 130929 144668 140208 136428 137312 88451 89807 311590 261518 754045 760999 234190 232053 296621 297897 349559 340743 365781 364173 385653 393615 369229 410367 887267 924776 572354 477638 317621 311510 364093 362757 382910 390057 396926 398777 450967 451043 731485 764444 39.85 67.5 1
09:29:10 2023-10-13 376250 371924 91881 90165 141541 146696 151660 151745 114935 114416 124682 125402 141603 144680 393488 420841 1240573 1220708 470584 492694 129549 113048 127959 129125 145068 144276 137161 137291 88601 89865 297311 261409 757000 757811 234685 232706 297500 297523 349877 342041 363684 366368 386503 394446 369339 407873 889889 935590 576096 484760 317360 311466 364093 363047 384976 387701 395261 398813 450737 451163 727147 762747 39.85 67.5 1
09:29:11 2023-10-13 378266 371659 92104 89910 142402 145980 152393 151086 115317 113626 124838 125222 141887 144214 393767 422801 1231925 1218519 476944 492694 131141 112438 127598 130963 144837 144022 137066 137312 88451 89807 295489 261518 753179 756328 234190 233034 294193 299473 349313 340743 362767 367249 388047 391817 369821 405506 885366 942274 563300 487979 317476 310388 364814 364734 383107 387218 398055 402531 450080 451043 726080 760545 39.85 67.5 1
09:29:12 2023-10-13 375369 373074 92070 89993 141770 146152 152182 151016 115284 113815 123119 125081 138653 142201 393862 423885 1233677 1213574 473665 492548 129224 112593 127462 129117 144692 143978 136988 137654 88657 89804 295794 261518 757383 761219 234585 232706 297081 297464 349559 340264 366113 367100 385346 393615 369785 411566 882819 925038 578876 477674 315798 311983 364093 362503 382945 390677 395261 399376 451003 449166 731485 763324 39.85 67.5 1
09:29:13 2023-10-13 376433 372216 91974 90099 141508 146662 152009 151326 115205 114227 124561 125435 141603 144715 393210 420841 1241184 1221994 468530 492694 129147 112438 127918 130963 144803 143912 136876 137312 88512 89807 295489 263514 757145 756314 234190 232706 296865 297500 350382 341524 363720 366260 386668 394652 369641 408324 889963 934083 577486 484760 315762 311002 364608 366544 384293 387630 395225 399695 451075 450863 724355 761127 39.95 67.5 1
09:29:14 2023-10-13 377670 374244 92158 89844 141865 146403 152571 151056 115218 113971 125135 124890 138893 144179 393488 422871 1226687 1214398 478408 492694 128968 112593 127598 129339 144464 143912 136842 137763 88451 89840 295489 262779 755701 760680 234190 232543 295522 298268 349877 339715 365558 365340 388047 390958 368119 410984 884295 924812 578876 482562 315798 311002 365212 361925 381498 388859 395261 403035 450931 448044 730842 759977 39.85 67.5 1
09:29:15 2023-10-13 374304 372216 92070 89942 141999 146389 152182 151224 115317 113848 124891 124903 141869 144253 391243 426465 1232296 1216787 472594 492438 129147 112593 127598 130873 144667 140398 137037 137470 88690 89923 297311 261409 764147 760527 234779 232384 297009 297392 349662 339441 367188 366439 385689 392154 369641 411603 886975 925038 576466 483174 315582 311510 364350 362468 382105 390639 396484 399977 450762 451043 730842 762856 39.85 67.5 1
09:29:16 2023-10-13 379112 371919 92075 89848 141995 146152 152469 150948 115284 113593 124925 124817 141869 142201 394040 420214 1226687 1217274 474850 492694 129465 112593 127598 130873 144667 144070 137156 137436 88451 89840 298263 261554 753780 759066 233825 233034 295057 299473 349559 342606 363316 365012 388047 392439 369857 407837 884922 936591 578876 480413 318301 310566 363246 361960 385554 390057 396645 400571 449590 451867 733670 760515 39.85 67.5 1
09:29:17 2023-10-13 378830 371924 92232 89975 141823 147076 152182 151157 115284 114004 124925 125023 141869 144276 393862 423849 1234909 1207653 475449 494053 129293 112747 127462 129477 145309 142814 136933 137694 88512 89996 297311 264259 749802 762839 233989 231627 296354 297789 350935 340217 364823 365375 388047 394169 368673 410330 885550 927233 577486 483318 318330 309555 364665 363592 385214 388859 396364 402465 453663 451043 733729 762476 39.85 67.5 1
09:29:18 2023-10-13 376287 372216 92104 89942 141999 146389 152182 151224 115317 114004 124960 125023 141938 144276 391243 425269 1235907 1218519 473400 493391 128968 112971 127632 130907 144667 144162 137173 137745 88544 89840 298263 261554 765448 758479 234851 232053 296246 298009 349805 338690 365820 367292 386560 392190 370815 411456 889963 928978 577486 485300 315545 312490 365087 364476 380928 387771 396520 400324 452979 450726 726595 761091 39.85 67.5 1
09:29:19 2023-10-13 377126 372216 92124 90026 142258 146386 152680 151539 115218 113971 125135 124923 138716 142342 393378 421776 1230176 1215422 475186 492345 131141 112747 127496 128938 144769 143711 136971 137633 88484 89865 295177 261554 754045 759066 233496 233034 296246 299473 349841 342848 363830 364756 388047 392475 369929 408449 884922 935893 572354 481802 318367 311154 363282 361960 385590 390057 396645 401255 448635 451198 733633 758865 39.85 67.5 1
09:29:20 2023-10-13 378564 373114 92075 90249 142230 146386 152148 151258 115317 114004 124717 125056 141891 144346 393488 424066 1230514 1207501 473874 493391 129147 112670 127598 131032 144803 144149 137557 137893 88544 90141 297311 264191 760904 761036 233681 233690 295608 299582 351321 340564 365634 368393 387939 394723 369229 410367 885555 930260 580266 483281 319042 309807 364373 364138 384941 390687 396364 402465 454304 449166 735231 761127 39.85 67.5 1
09:29:21 2023-10-13 373679 372631 92322 89968 142350 146353 152605 151123 115350 113815 124925 125235 139071 144377 394045 421505 1235907 1228983 472297 492345 131391 112438 128021 130782 145107 143912 137531 137312 88698 89746 295794 261518 757669 756922 234469 232053 296901 297500 348787 341848 364675 366439 385653 392475 372058 409714 884140 935893 571839 484381 315762 312968 364608 363448 384400 390124 396556 399977 448255 450531 724465 761091 39.85 67.5 1
09:29:22 2023-10-13 379109 372185 92104 89946 141999 146389 152393 151120 115284 113815 124925 125023 138913 144276 391243 420214 1230176 1216787 475930 492438 129279 112902 127918 129297 144705 144210 137154 137591 88601 89927 297311 262634 758278 760142 234190 233034 296663 299999 349027 342848 364380 365268 388047 392475 371913 408810 883146 933877 572354 480449 318592 311038 363282 363961 385283 390092 394078 401219 448291 453450 733596 758865 39.95 67.5 1
09:29:23 2023-10-13 376967 373079 92070 89881 142024 146526 152926 151123 115350 113815 124960 125023 141973 144276 391243 424066 1242407 1219529 468638 493391 131175 112670 127632 131422 144598 144114 137066 137919 88544 90153 296839 264191 752575 756885 234851 232706 296246 297464 351997 341848 363830 366991 387702 394723 369785 408449 884140 928552 580266 485520 317584 311510 363984 363627 385554 387736 395575 400013 453663 453378 727700 763361 39.85 67.5 1
09:29:24 2023-10-13 377090 371663 92328 89942 142020 146627 152673 151123 115741 113939 125415 125115 139104 144724 394604 423885 1233677 1222397 478224 493724 131175 112593 127598 131032 145007 140328 137201 137763 88544 89873 296416 261554 754655 757811 234520 234019 296246 299296 349877 340815 363866 367615 388047 392439 369857 408810 884432 939352 578533 485952 318628 310095 364956 362503 383286 387666 396424 402465 450859 451198 728770 760515 39.85 67.5 1
09:29:25 2023-10-13 377729 372516 92137 89910 142697 146183 152673 150982 115383 114042 124995 124817 142059 144092 391554 425269 1226687 1213258 478298 492694 130993 112593 127598 131122 144803 143912 137066 137572 88544 89840 296416 261554 762139 761036 234634 233126 294807 301170 349697 339322 366225 366296 387831 391055 369085 411420 885550 930199 580266 482562 317621 311261 366937 364294 381801 390057 395297 402742 450896 450726 733361 758865 39.95 67.5 1
09:29:26 2023-10-13 376967 375305 91970 90190 141895 146993 152047 151992 115185 114698 124682 125675 141869 144887 391243 421218 1241453 1222244 470317 492694 131209 112670 128021 131032 145219 143877 137325 137667 88577 89840 297311 261554 755190 756922 234685 232706 297320 297897 349877 342365 363866 366439 386267 394723 372058 409099 889220 936591 577486 484381 317621 312019 364093 360913 385012 388894 395297 399376 449626 451867 728475 762243 39.85 67.5 1
09:29:27 2023-10-13 377959 371950 92137 89946 142029 146186 152673 151258 115350 113959 124960 125023 141938 144276 392775 420214 1230176 1218519 477388 492694 129364 112593 127993 129284 145068 140495 137188 137967 88633 89898 296416 261409 753426 758883 234010 233690 295959 299473 349877 342848 362767 367882 388047 392403 369857 407873 883146 940838 582761 485520 318301 310095 364373 362503 384976 387701 394078 400927 450505 451902 730324 760731 39.85 67.5 1
09:29:28 2023-10-13 373980 372220 92125 90054 142008 146494 152639 151224 115317 114037 124960 124923 141938 144276 391279 424638 1234155 1215076 472557 492694 129409 112815 127632 131066 144871 144184 137100 137797 88577 89923 298263 263070 753421 761219 234851 232053 297081 299473 349877 340264 367188 366475 386232 393615 369664 412880 888341 919574 577837 480449 315762 312713 364608 362468 383250 390949 396520 400013 451003 448851 728794 763324 39.85 67.5 1
09:29:29 2023-10-13 375731 372251 92104 89975 141999 146662 152182 151258 115284 114037 124925 125056 138847 140812 394178 421182 1241110 1224149 470474 493245 129438 112902 128027 129442 145009 142676 137187 137599 88544 89840 295794 261409 757488 758442 234685 232870 297919 297320 349841 342812 364380 366955 387393 394723 372058 409063 886682 936555 578876 484724 317621 311983 364093 364476 386581 389404 395818 399622 450895 451831 728770 764444 39.85 67.5 1
09:29:30 2023-10-13 377234 371959 92070 89914 142191 146593 152499 151224 115317 113593 124978 125395 138880 144241 391829 424603 1226651 1213686 479804 494090 129147 112747 127564 131088 144803 144228 137066 137955 88544 89964 293229 261518 757233 762262 234851 233034 295343 300599 349841 339679 366335 366403 388047 391782 369229 411603 884382 928868 572525 483950 317621 311729 365505 364476 382069 389986 395854 403321 450224 451043 731412 761627 39.95 67.5 1
09:29:31 2023-10-13 375186 374240 92251 90182 142342 146403 152571 151678 115218 114004 125275 125095 138907 144777 394604 423705 1234957 1217653 473353 493740 129327 112670 127564 131054 144803 140522 137024 137729 88512 89840 292481 263033 763051 762298 234851 232053 297612 299473 350333 340779 367188 366368 386232 394169 369821 412843 887011 925693 580579 480377 317584 312677 364608 362757 383250 390914 396448 399977 450217 449201 731517 763324 39.95 67.5 1
09:29:32 2023-10-13 376433 372251 92070 90066 141957 146662 152148 151258 115284 114338 124856 125402 141800 144817 394045 420805 1237866 1224219 472656 492694 131266 112593 127987 130963 145955 143978 137343 137518 88811 89890 295794 261265 762411 756739 234585 233197 297919 297356 349662 342668 364638 368927 385653 394723 372022 410039 886682 936518 580266 484724 317584 313486 364608 363961 385247 389795 396484 399941 449554 451163 728253 761091 39.85 67.5 1
09:29:33 2023-10-13 380461 374930 92037 90062 142427 146382 152499 151258 115821 114318 124978 124990 139019 144452 393767 426428 1231925 1209221 477018 493740 129147 112747 127564 131213 144769 144315 137032 137955 88512 89964 298263 263850 750157 761219 234520 232706 295343 299715 350899 340229 366631 366403 387203 392092 369193 411566 885642 927464 578876 483318 317621 311729 366311 364992 382069 390021 395854 403643 450931 451043 732402 760478 39.85 67.5 1
09:29:34 2023-10-13 375149 373638 92070 89942 142142 147076 152469 151157 115317 113893 125012 124990 141904 144377 391829 427369 1238917 1217010 473155 494053 129507 112825 127918 129477 145103 144412 137154 137782 88755 89931 296416 262743 753923 761219 234670 232706 298027 299473 349841 340743 367188 366811 386468 393615 369821 412880 887676 919502 585825 481092 317584 312933 364866 363047 383250 391808 396484 400579 451003 450791 729410 763324 39.85 67.5 1
09:29:35 2023-10-13 378037 374240 92091 90026 143182 146183 152673 151224 115317 113815 125169 124990 141891 144118 391793 424029 1230514 1220708 478335 492694 131209 112670 127632 131054 144837 143978 137195 137633 88544 89964 297311 261554 762832 756314 234851 233197 295021 299963 349805 340421 364675 368096 388047 391817 369821 409388 885366 939315 571927 486898 318330 310748 365469 364809 383250 387701 394669 403035 450931 451043 730842 759940 39.85 67.5 1
09:29:36 2023-10-13 375999 371623 92392 89910 142753 146421 152960 151090 115854 113939 125379 124770 139137 142037 394567 427671 1227893 1216451 479657 492694 129147 112670 127598 129554 145068 144272 137381 138058 88758 89964 297311 261373 752804 761219 234685 233034 296038 298721 349805 340193 366631 366403 388011 392141 369785 412186 884922 930199 572354 482526 317621 311510 364921 363961 382069 390057 395297 402392 449554 451043 732522 759940 39.85 67.5 1
09:29:37 2023-10-13 375901 372220 92100 90070 142402 146386 152605 151292 115317 114037 124982 125056 138522 144548 391829 424029 1235871 1216513 468638 493740 129465 112593 127632 131179 144705 144114 137325 137763 88544 89840 296764 262779 756012 764389 234598 232563 297176 299582 350472 341115 366708 365126 386324 394580 369821 412149 889153 924776 580266 482487 319268 311983 364866 364102 384094 391488 398055 400579 453627 449201 734930 764444 39.85 67.5 1
09:29:38 2023-10-13 379651 371813 92319 90095 142652 146490 152790 151258 115317 113971 124960 124990 142063 143117 391829 421469 1228771 1221124 478690 491431 131084 112747 127898 131213 144837 144114 137291 137763 88577 90058 298263 261590 758745 758797 234190 231627 296663 300108 350616 342848 363821 365340 388047 393303 369857 409027 885550 939315 580266 481844 318228 311002 364373 363011 386441 390021 394078 402429 450859 451902 733040 761054 39.85 67.5 1
09:29:39 2023-10-13 380153 372220 92070 90103 142398 146425 152537 151258 115350 114037 124925 125023 141917 144346 391208 424008 1231925 1208500 477289 493172 129190 113861 127782 129622 144667 144720 137024 138078 88694 90229 297311 263668 760132 761219 234851 231984 295021 300320 351425 340600 366040 366955 387463 393615 369483 411383 885550 927464 580266 483318 317621 310095 365505 363556 382641 390021 395854 403643 453627 451043 731881 761091 39.85 67.5 1
09:29:40 2023-10-13 376958 372924 92261 90066 142229 146627 152393 151224 115251 114004 124960 125056 141869 144478 394045 421433 1239422 1222517 470584 491395 131425 112815 128021 128938 145308 143912 137646 137542 88577 89807 311590 261482 759097 759066 234851 232053 297320 300161 348751 342329 364969 366439 385653 393303 373142 410330 889783 936591 576096 483318 315726 313153 365124 363961 384400 388859 396556 400579 449554 450531 723916 761091 39.95 67.5 1
09:29:41 2023-10-13 376560 372556 92295 89942 142323 146491 152673 151258 115317 114095 125502 125201 139200 142201 394604 420698 1230065 1217160 475967 492548 129472 112980 127864 131213 144667 140555 137285 137904 88694 89807 296416 261554 759991 760638 234232 233326 296663 299896 349841 342848 364969 365304 388047 393026 373147 410004 885550 936591 580266 481468 318592 311256 364338 364476 387129 390604 394947 401255 448255 451550 733633 761054 39.95 67.5 1
09:29:42 2023-10-13 375984 372251 92104 90133 142227 146627 152673 151258 115317 114004 124960 125023 141938 144478 393488 424526 1238542 1220255 473874 492694 128968 112747 127598 131248 144466 144465 137186 138041 88544 89996 295489 261554 751475 760142 234851 232706 297081 297536 350652 339679 367188 368098 387393 393615 369857 412880 889637 926119 584170 483318 315726 312933 363282 363011 382069 391581 396556 401219 451003 451043 730620 764426 39.85 67.5 1
09:29:43 2023-10-13 377010 374770 92258 89968 142358 146524 152782 151157 115728 114128 125222 125182 141968 144513 391793 421469 1240719 1226871 471886 492694 131391 112593 127987 129263 146157 143912 137325 137533 88544 89807 295794 261518 760755 756885 234685 232706 297955 297536 349559 342329 364969 366955 385689 394446 372884 409714 886719 936591 580266 484724 317657 313665 364608 363961 385554 389712 396520 399977 449590 451831 727700 762206 39.85 67.5 1
09:29:44 2023-10-13 377688 372216 92392 89975 142033 146627 152639 151224 115350 114004 124960 125056 138894 144276 391829 420214 1230176 1217653 475522 492694 130993 112593 128021 130998 145034 140425 137276 137714 88844 90022 297311 262924 757998 760032 234010 233361 296764 300320 349841 342848 363866 365340 388047 393436 371950 409027 883771 938615 575575 481699 317967 311038 364373 363011 386133 390914 394669 402392 449339 452572 734710 762244 39.95 67.5 1
09:29:45 2023-10-13 375369 372180 92104 89975 141798 146421 152956 151224 115317 114004 124925 125023 141904 142400 394457 425901 1238542 1220255 473400 491858 128789 112902 127353 131304 144266 144575 136535 138365 88391 90120 295489 263296 757570 757993 234851 232706 297081 299896 351997 340504 364969 368132 387457 393615 368083 409714 887048 932211 577486 486898 315762 311948 363282 363047 382069 387736 396326 401219 454304 451043 724465 763324 39.95 67.5 1
09:29:46 2023-10-13 374308 371663 92358 89942 142985 145980 152884 151191 115350 114174 124960 124784 142059 144105 395053 423407 1236101 1228581 475967 492584 129507 112670 127884 129263 145338 144376 137636 137599 88577 89964 296416 261445 758602 759066 234851 232543 295959 300647 348787 342438 364969 368355 386812 391817 372058 410330 889513 936555 578876 487588 315690 311729 364921 363961 383250 387771 396556 402465 449554 449236 723367 758865 39.95 67.5 1
09:29:47 2023-10-13 376591 375117 92124 89942 142402 146386 152182 151292 115317 114037 124891 125056 141878 144751 391829 424066 1234081 1210943 471289 492694 128968 112747 127632 131213 145056 144013 137100 137797 88577 89996 299317 263070 755155 762839 233825 233034 296865 297789 351429 340815 366076 364756 388011 394723 369821 410367 885329 930199 580266 481128 319530 311002 363282 364138 383286 389712 396364 400899 454304 449236 737106 764444 39.85 67.5 1
09:29:48 2023-10-13 376433 373976 92285 90058 142517 147135 152790 151643 115761 114004 125257 124923 139137 144508 394333 423921 1242066 1220255 474106 492694 129088 112980 127319 131396 144300 144184 136394 138215 88447 90236 298263 264114 750254 756922 234851 232706 297054 299473 351997 340779 364711 367579 388011 393293 368378 409099 888304 932871 576096 487243 317353 311983 364118 364138 382069 387736 396520 402802 454946 451043 724465 765024 39.85 67.5 1
09:29:49 2023-10-13 376259 371663 92137 89942 142357 146627 152639 151224 115317 113926 124960 125023 141968 144241 394283 421469 1228430 1216787 474142 492694 131460 112593 128233 128938 145544 143676 137359 137312 88577 89840 298263 261590 763123 761219 234520 233034 296412 299896 348823 342848 366631 365340 388047 393615 373147 411566 883146 928552 577486 481128 318264 311510 364373 363448 386581 390939 397981 403302 450184 453595 733450 761700 39.95 67.5 1
09:29:50 2023-10-13 379540 372114 92224 90128 142128 146662 152182 151292 115317 114070 123327 125301 141998 144680 393767 424066 1232333 1211150 468638 492694 130993 112747 127632 131179 144837 140566 137100 137763 88544 89840 297311 263886 751840 763232 233825 236115 297500 297464 351465 340815 365558 364209 388011 394723 369821 410367 882855 931552 578876 480413 319530 311038 363317 364173 383286 389475 396364 401182 454304 449201 736875 765604 39.95 67.5 1
09:29:51 2023-10-13 376701 372251 92137 89975 142033 147076 152673 151191 115350 113959 124960 125056 141869 144144 390695 423800 1240610 1220572 474614 493943 129155 113574 127884 129477 144701 144412 137188 137817 88755 90022 297311 264560 753923 756218 234851 236044 296901 300264 351997 342329 364417 367543 388047 395836 372136 409099 888341 928588 578876 486208 317657 311983 362992 364173 385554 387736 396448 400616 453663 451902 727663 764012 39.95 67.5 1
09:29:52 2023-10-13 377502 372176 92455 89663 142822 146016 153096 151225 115893 113430 125204 124579 139428 144004 391829 426247 1224875 1216291 476761 492694 131175 112593 128021 131066 145274 144114 137359 137729 88731 89840 295177 260638 758356 762839 234851 233034 297081 298721 348506 340779 367188 366439 388047 391268 372058 412843 884432 932871 581656 481504 318330 311764 364373 363704 383250 391223 395297 401255 450613 449271 733894 759940 39.95 67.5 1
09:29:53 2023-10-13 375995 372255 92328 90099 142029 146696 152639 151925 115628 114318 123483 125407 138815 144848 394604 423921 1237192 1212631 474340 494090 129465 112747 127632 131032 145173 140729 137335 137955 88666 89996 295794 263478 753801 763306 234254 233034 297709 297500 351501 341812 365817 367100 388011 394723 369821 410984 882855 929505 578876 477674 319530 311038 363246 364173 383286 389547 394078 400899 453663 449236 735268 763361 39.95 67.5 1
09:29:54 2023-10-13 378037 371663 92396 89942 142697 146284 152639 151258 115350 113815 124960 125023 142055 144329 391829 424029 1230514 1220708 480059 492694 131209 112670 128055 131213 145308 144184 137466 137797 88698 89996 294029 261518 754162 756885 234440 236115 295057 300854 349877 341812 364711 368687 388047 392475 369929 409714 888524 940681 572795 486898 318853 310784 365505 362503 384094 387930 394114 403643 452140 454520 730065 763842 39.95 67.5 1
09:29:55 2023-10-13 378302 373903 92419 90000 142786 146727 153062 151157 116094 113815 125169 124817 139203 144043 391829 427671 1226687 1215021 479768 493391 129404 112902 127932 131248 144667 144206 137411 137892 88544 90153 298263 261518 754312 761219 234685 235878 295372 299210 349325 340264 366928 366403 388047 391268 369821 412513 885550 930236 577486 482562 318367 311983 367707 363961 382677 390092 395890 403643 450296 450306 732522 762898 39.95 67.5 1
09:29:56 2023-10-13 377428 372251 92264 89975 142319 146696 152673 151326 115350 114070 124925 125349 141869 144715 391554 421469 1237939 1226593 472594 492694 131334 112593 128233 131030 145510 143983 137604 137667 88731 89996 295794 261229 759684 759066 234851 232543 297955 299219 349313 342848 365042 366991 386539 393892 372884 410330 886055 940170 578876 484468 318076 312682 364572 364992 386297 389333 396339 399832 450433 452747 730842 763361 39.95 67.5 1
09:29:57 2023-10-13 378334 371915 92446 90095 142530 147076 152918 151157 115350 114070 125590 124923 141973 144618 391829 420214 1232333 1218519 476981 493907 131209 112670 127809 130998 145173 144083 137325 138119 88577 89996 298263 261590 757375 756291 234520 234019 296776 299896 350405 342848 363902 366439 388047 393303 369929 409099 884469 939352 572354 484491 319304 311038 364409 363047 386749 389475 396779 402465 451039 451938 731449 761127 39.95 67.5 1
09:29:58 2023-10-13 378149 371959 92104 89971 142229 146662 152533 151258 115317 114397 124925 125235 139104 142636 394178 426958 1231693 1210906 479014 494016 129293 113057 127884 129657 144692 144386 137096 138124 88544 90120 296839 263741 754832 761219 234851 231984 295995 299957 351961 341030 366149 366991 387463 393615 369489 411603 881267 927464 578876 483354 318106 311038 365540 363627 382641 390057 396484 403717 453663 449166 729309 761091 39.85 67.5 1
09:29:59 2023-10-13 376433 375031 92361 89975 142263 146421 152533 151022 115350 114037 125047 125056 141973 144412 391518 421505 1239422 1222517 471588 492694 131243 112593 128021 130998 145068 144263 137449 137870 88698 89873 298263 261626 768753 756922 234851 235914 297955 297789 349841 342041 364969 367284 386847 391801 372884 410040 890596 936591 578876 484760 318367 312968 364350 364882 385590 389439 396484 399977 450260 451867 731362 763947 39.85 67.5 1
09:30:00 2023-10-13 378353 374235 92285 90058 142333 146283 152714 151224 115284 113971 125344 124923 138716 144539 394045 418999 1231925 1218519 476834 492694 131424 112670 128055 131066 145308 144412 137325 137797 88844 89996 297311 261590 754162 758529 234190 231823 296928 299346 350405 342884 363830 366146 388047 393083 369857 408774 883183 939315 580266 481504 319304 311038 364373 363047 386749 390092 394114 402429 451003 451902 733086 761054 39.85 67.5 1
09:30:01 2023-10-13 375099 372251 92425 89975 142459 146526 152947 151258 115350 114037 124995 125090 142042 144276 394494 425398 1235907 1217209 472731 490016 131209 112747 128021 131066 145207 144083 137359 138006 88577 89996 295489 263106 760704 760142 234851 232870 297320 298060 350935 340264 367188 368723 388011 394169 369229 412880 889673 928849 578876 486208 315473 312682 366640 366026 385214 390391 396520 401109 450895 449940 728586 763177 39.95 67.5 1
09:30:02 2023-10-13 375067 373492 92326 89979 142464 146662 152918 151576 115761 114037 125082 125023 139395 144478 392691 422585 1238542 1228871 472930 492694 131483 112670 128411 131145 145510 140469 137741 137729 88820 89964 295794 261482 761110 761219 234851 232706 297955 299219 349805 342848 365485 367507 386776 394723 373147 410294 887975 939046 580266 484724 317584 313886 365124 364476 385852 390021 396520 400543 449590 451867 727663 762747 39.95 67.5 1
09:30:03 2023-10-13 377391 372176 92392 90160 142459 146627 152673 151224 115317 114037 125134 125023 138946 144342 391793 419928 1234029 1219623 477251 493630 129597 113475 128096 129657 145137 144614 137154 138043 88877 90025 296416 261518 760401 760097 234433 233855 297081 298915 350369 342848 364641 366003 388047 393579 371990 409063 885550 939315 572354 481808 319530 311693 364629 363011 386713 390914 395261 402429 451003 452854 735194 762170 39.95 67.5 1
09:30:04 2023-10-13 376167 372180 92382 90153 142459 146662 152884 151780 115350 114305 125169 125023 138946 144478 391518 428772 1235907 1220255 472695 494090 131175 112825 128021 131179 145107 144315 137291 137989 88544 90058 295177 263033 757328 761219 234851 233034 297500 300320 350899 340229 367969 368651 387666 394169 369857 413758 889637 926119 581656 482526 315762 312682 363246 363047 383214 391188 396592 401219 450570 451043 731881 764987 39.85 67.5 1
09:30:05 2023-10-13 377497 372764 92358 90099 142719 146863 153279 151786 115821 114239 125344 125301 139793 144848 394567 421290 1241955 1224219 470363 492694 131425 112747 128240 129567 145475 144079 137325 137763 88759 89964 295794 263070 765674 757956 234634 236210 297919 297428 350899 342848 364932 367507 387429 395279 372058 409714 886719 936555 571839 485447 318592 312933 364608 363011 386133 390021 396484 400260 450931 452536 730842 763324 39.85 67.5 1
09:30:06 2023-10-13 378574 372180 92104 89942 142624 146386 152639 151258 115317 114004 125100 125229 142055 142638 393488 426465 1229058 1210943 478372 492402 128968 112980 127598 131213 144837 144386 137032 138085 88544 90120 297311 263814 752786 761219 234851 233947 295021 300429 351997 340743 366631 367249 387498 393579 369749 412186 885569 929709 572354 484896 318330 311038 366569 363847 383179 389773 399188 404568 453337 453118 732922 763985 39.95 67.5 1
09:30:07 2023-10-13 375448 375259 92352 90124 142551 146524 152994 151258 115317 114037 125012 125056 139071 144676 394604 425866 1235907 1220255 474277 493391 131175 112747 127987 131213 145527 144250 137899 137955 88852 89964 297311 261590 768732 761219 234851 232706 297500 299219 350899 340743 367969 367579 386812 394169 369857 413758 890485 924740 576466 482185 315798 313409 363246 364846 383250 391808 396556 400579 451003 449201 732179 763324 39.95 67.5 1
09:30:08 2023-10-13 378257 372216 92392 90066 142426 146627 152673 151258 115350 114037 125542 125023 139203 144377 394045 420214 1232296 1221994 476981 494090 131266 112747 127987 131179 145239 144149 137291 137859 88577 89902 295489 261554 761012 758797 234685 231984 296663 300320 350899 342570 364114 367507 388047 393615 369857 409386 887920 943513 574707 487169 318897 310895 365398 365508 384804 387525 398055 403460 450967 451831 730324 761590 39.85 67.5 1
09:30:09 2023-10-13 378001 374135 92358 89910 142451 146584 153201 151224 115920 114004 125169 124784 138946 144004 394045 424638 1226687 1214120 480827 493740 131209 112902 128021 131248 146056 144184 137291 138207 88544 90117 295794 261554 756981 762298 234851 233197 296246 301134 350863 340743 367708 366955 388047 392368 369857 413465 885656 932871 581656 483245 317367 311983 365469 364476 383214 391223 396448 403321 450577 450719 733560 761091 39.85 67.5 1
09:30:10 2023-10-13 376167 373079 92423 90255 142451 146662 152673 151711 115821 114475 123605 125494 139329 144812 394604 423957 1237192 1217085 473266 494016 129563 112902 127987 131213 145308 140663 137325 137940 88544 90025 297311 263033 756386 763232 234670 233361 297955 299473 351713 341812 366595 365304 387393 394723 369857 412186 888304 928849 557153 480377 319530 312019 365124 364138 385486 391737 394947 400899 454304 451198 735885 767818 39.95 67.5 1
09:30:11 2023-10-13 380187 372211 92396 90099 142459 146662 152918 151292 115350 114037 125134 125056 138815 144680 391829 420214 1231386 1219567 477657 493391 131300 112825 128021 131213 145068 140599 137632 137875 88577 90120 295489 261554 757007 760097 234851 232053 297081 298268 350899 342848 364380 366439 387498 394169 372022 409063 884469 943348 578876 483318 319530 311510 364921 363082 386117 390021 394947 403035 451039 456166 734936 767257 39.95 67.5 1
09:30:12 2023-10-13 379540 372074 92258 90120 142258 147691 152888 151996 115728 114318 125310 125023 138778 144377 391829 424700 1232800 1212669 479427 494090 129237 113126 127816 129657 144803 144421 137195 138215 88544 90120 298263 263627 749405 762298 234851 236115 295057 303086 350899 340743 367188 367543 388047 392403 369533 413465 885569 932871 579379 483281 318592 312383 365505 362468 383214 391223 396484 403643 450642 449236 733633 761091 39.95 67.5 1
09:30:13 2023-10-13 376433 373074 92108 90255 141999 147140 152182 151955 115317 114004 125134 125402 141938 144680 394045 423397 1245090 1224256 468602 491431 131425 112747 128322 131179 145510 144149 137611 137763 88698 90058 295177 261590 757588 759066 234851 231627 297955 299473 350899 342848 365522 367579 387393 394723 373147 410294 892235 936591 578876 485191 318264 314701 365087 364992 386569 389915 396376 400397 452177 452712 731770 763829 39.85 67.5 1
09:30:14 2023-10-13 378492 372220 92396 90099 142715 146524 153130 151258 115317 114004 124960 125056 139329 144777 394045 420805 1232296 1218519 478137 492694 131209 112747 128021 131213 145410 144315 137746 138119 88698 89996 295794 263033 766874 759066 234585 231984 296663 299715 350899 342848 364380 366704 387463 394169 369893 409099 882819 941347 580266 483318 319530 311474 365505 364102 387603 390926 395261 403643 451039 453879 732522 762206 39.85 67.5 1
09:30:15 2023-10-13 373996 372251 92392 90099 142459 146662 153092 151292 115350 114070 125082 125402 139085 144513 391829 425238 1235907 1218519 473266 493740 131391 112902 128055 131396 146157 144386 137325 138224 88852 90120 295794 263070 760372 762839 234851 232706 297955 299256 351465 342041 368083 367256 387413 394508 371877 413941 890703 928978 570062 483518 318410 313230 363246 364138 384976 392430 399151 401073 453627 451515 733633 765530 39.95 67.5 1
09:30:16 2023-10-13 377124 375268 92070 90255 142058 147371 152156 151989 115251 114449 124891 125849 141869 144989 391243 421469 1245054 1223386 470584 492694 131209 112747 128233 131248 145308 144149 137516 137763 88759 90058 298263 262512 772095 757993 234851 236080 297811 297789 350405 342848 365005 367543 388011 392931 372584 410004 890935 936555 578876 484760 318592 312933 365087 363047 386441 390057 396520 400579 450859 455843 730842 763361 39.95 67.5 1
09:30:17 2023-10-13 378564 372180 92450 90277 143182 146794 153335 151853 115840 114161 125379 125508 139164 144901 394604 420662 1232259 1217716 477694 492622 129618 112747 128021 131361 145308 144184 137550 137720 88787 89996 295489 261554 765733 760142 234685 231799 297081 298268 350899 342884 364969 366146 390025 394169 372884 410004 884432 939315 581656 481844 319530 311983 364921 363592 387294 391223 395624 402750 451003 453243 734710 762747 39.95 67.5 1
09:30:18 2023-10-13 376167 372216 92392 90054 142459 146662 152918 151292 115350 114070 125134 125262 138913 142680 391864 425304 1239422 1219804 474106 492475 131209 112747 128021 131213 145308 144184 137325 137989 88577 89964 295489 261554 755761 760680 234851 232706 297822 300108 350899 340229 367969 368651 387393 394446 369893 414088 889600 926809 573724 483862 315798 312647 363282 363082 385486 391524 400896 400964 450498 451007 732365 763687 39.85 67.5 1
09:30:19 2023-10-13 377230 374994 92352 90124 142426 146421 152918 151022 115350 114070 125590 125301 138913 144680 391864 421469 1240719 1225482 470584 492694 131391 112670 128021 131213 145270 144272 137649 137888 88820 89996 295605 261590 771419 758529 234851 236080 297955 297789 350369 342210 365042 367249 386847 392896 373147 410330 890522 936555 578876 484760 318592 313409 364866 364882 385590 390021 396484 400579 450967 452501 729309 763324 39.85 67.5 1
09:30:20 2023-10-13 378722 374235 92392 90193 142459 146696 152673 151711 115383 114037 125169 125349 138946 144513 391793 425269 1230477 1210601 479464 491467 131084 112902 127987 131248 144871 144386 137291 138215 88544 90153 296367 264296 754383 760680 234520 232053 296412 299473 351997 340456 366113 367543 387498 394544 369533 411929 890078 928667 571414 483208 318933 310642 365362 366325 383107 390426 394669 403680 454946 450719 738247 763910 39.95 67.5 1
09:30:21 2023-10-13 375369 372185 92413 90103 142455 146559 153028 151292 115350 114070 125047 125056 138946 144478 391601 426236 1238542 1221994 474142 491050 130958 112902 127598 131464 144667 144579 137203 138319 88844 89996 295489 263070 750138 760680 234851 233034 297689 299963 350935 340229 367708 368687 388011 394195 369857 413758 889637 927501 572354 484760 318062 313444 363827 363592 382677 391808 398908 403409 451075 449166 731881 764444 39.95 67.5 1
09:30:22 2023-10-13 377423 372216 92392 89942 142459 146662 152673 151258 115350 114004 125134 125023 138815 144478 394150 420841 1230514 1219387 475559 493740 131209 112747 127898 131213 144837 144114 137195 137989 88577 90120 296416 261554 754289 760638 234469 234019 296650 300745 350755 342776 364529 366296 390170 393436 369713 409532 884432 939352 578876 482185 319056 311841 364885 363047 387330 391223 394947 404680 450714 453243 733633 762796 39.85 67.5 1
09:30:23 2023-10-13 378830 373976 92461 90099 142632 146416 152639 151711 115350 114227 125134 125402 142244 144742 391829 424008 1232296 1211498 479804 491431 131175 112747 128055 131248 145239 144184 137325 138215 88698 90153 295489 264483 763685 760948 234190 232053 297081 299473 351997 341812 366624 366475 387463 392931 369857 412222 884469 930199 572354 484760 319530 311002 365505 364976 384136 390092 394114 403387 455371 453414 737106 763177 39.95 67.5 1
09:30:24 2023-10-13 376130 372631 92520 90157 142782 146967 153317 151643 115807 114037 125082 125056 138913 144513 394494 426844 1239422 1221124 474106 494090 129507 112902 128055 131248 145068 144201 137645 138101 88577 90307 298263 261554 755143 760680 234851 233034 297536 299896 351182 340264 367969 369242 388047 394169 369857 413502 890935 929505 578876 485484 317584 313444 364082 363047 382069 390092 398872 401219 451039 451043 730324 763361 39.95 67.5 1
09:30:25 2023-10-13 379614 371924 92328 90066 142535 146627 152918 151746 115350 114004 125082 125023 138736 144513 393488 420554 1232296 1218519 476944 492694 131209 112747 128021 131066 145274 144184 137325 137797 88698 90153 295177 261554 758253 756922 234685 232019 296872 298304 350935 342848 364417 367507 387463 393615 371760 409099 884469 943513 574707 487022 319275 311368 366168 365767 384833 388717 398621 404069 453500 454878 730842 761091 39.85 67.5 1
09:30:26 2023-10-13 376295 371099 92479 90124 142519 146491 153024 151224 115350 113495 125572 125081 139203 144039 391554 425269 1226687 1215021 480859 493740 131209 112902 127932 131248 144871 144219 137473 137989 88577 90058 295794 261554 755451 760768 234585 236080 296246 301097 350369 340540 367188 367220 388047 392403 369821 412880 881536 932211 581656 482562 318592 311983 365505 361925 383214 391239 396484 403643 450613 449236 733670 760515 39.85 67.5 1
09:30:27 2023-10-13 376433 374505 92392 90255 142287 147443 152216 152128 115350 114070 124960 125056 141973 144482 391518 423731 1245127 1223423 468602 493391 131209 112670 128021 131213 146157 144114 137550 137987 88577 90153 295794 264296 755767 756885 234851 236115 297709 297320 351780 342632 364714 368507 387709 395836 371877 409895 887865 937507 577486 487588 318330 312019 364921 365304 385339 388753 396484 402429 451756 451902 727700 765456 39.95 67.4 1
09:30:28 2023-10-13 377927 372220 92425 90099 142648 146662 152892 151258 115383 113926 125134 125023 139203 144241 391518 424029 1234118 1224330 479804 491431 131141 112670 128021 131248 145173 144184 137550 138023 88577 89996 295489 262512 760767 756885 234851 231984 296246 298304 350935 342329 365005 368687 387498 393615 372022 409714 888304 942013 577486 486208 319304 311038 368239 363047 385554 388859 395297 403717 450931 454448 730842 763992 39.95 67.5 1
09:30:29 2023-10-13 375635 372220 92425 90099 142459 146696 152918 151292 115350 114070 124995 125056 142007 144478 391554 425269 1235907 1218519 471991 491431 131243 112747 128055 129763 145308 140716 137501 137974 88844 90141 295794 261445 754034 760638 236179 233361 297919 299533 351285 340468 368230 368687 388011 394446 371768 413941 886682 927464 567357 483318 317476 313701 363282 363592 383250 392119 398908 401255 453663 449201 729309 765024 39.95 67.5 1
09:30:30 2023-10-13 375131 372251 92392 90099 142426 147076 152680 151224 115317 114227 124960 125090 141973 140955 391900 421541 1239694 1230443 472594 493870 131277 112747 128480 131032 145780 144048 137776 137797 88852 90058 298263 261518 762816 758479 234851 233126 297955 300108 349877 342884 366113 367579 386812 394723 373147 410403 888787 938651 578876 485938 317548 314369 365863 364919 385339 389915 401467 401073 450787 452430 727516 763141 39.95 67.5 1
09:30:31 2023-10-13 378574 374994 92392 90099 142825 146386 152918 151786 115284 114037 125047 125056 142059 144447 391829 420698 1230514 1218519 476944 491431 131676 112593 128480 131032 145815 143912 137776 137797 88698 90029 298263 261590 761991 761219 234851 231662 297194 298268 349877 342596 366928 366439 388047 393615 373675 411603 888341 935930 581656 481468 319079 311118 364921 364650 386169 391844 395890 402502 450613 452572 736598 760515 39.95 67.5 1
09:30:32 2023-10-13 375979 373711 92425 90099 142327 146696 152673 151745 115383 114070 125082 125090 141973 144513 391829 426008 1240302 1219804 474106 493740 131096 112825 128144 131248 145489 144285 137359 138119 88820 90153 298263 261590 755522 760142 234851 236044 297745 298268 351465 340229 367708 369250 387758 394231 369533 413611 890448 930053 573724 486025 317403 313265 366158 363082 382606 390639 398908 401255 450787 450647 729510 764481 39.95 67.5 1
09:30:33 2023-10-13 374829 372247 92291 90131 142493 146662 152707 151292 115350 114004 125169 125056 138979 144478 395379 422134 1238542 1227818 472594 492694 131460 112670 128233 131213 145371 144167 137779 137766 88792 89840 295489 261518 757551 757993 234851 235842 297883 299473 349877 342848 366113 367543 386847 394446 373147 410367 889673 939315 580266 484760 318033 313921 362992 361960 385590 390057 396592 400927 450613 451938 727700 762783 39.95 67.5 1
09:30:34 2023-10-13 378261 371659 92137 90131 142263 146696 152709 151745 115350 114004 124873 125435 141904 144513 393488 426610 1232333 1209221 477018 491431 131118 112747 127932 131213 145274 144184 137325 138119 88577 90212 300153 263632 758007 763306 234046 233690 297176 300005 351889 341632 366744 365197 387939 392896 369857 411603 889028 931618 574753 482562 319311 311038 364082 365012 384293 390092 394078 402429 454946 450935 737430 764444 39.95 67.5 1
09:30:35 2023-10-13 376167 371959 92404 89975 142357 146696 152707 151292 115350 114037 125169 125462 141938 144377 391243 424638 1239731 1219529 474142 490016 131243 112747 128021 131248 146157 140763 137672 138119 88698 90153 293229 263923 757875 757941 234851 236151 297709 297536 351997 342884 365005 368132 388047 394101 372058 410367 889307 936696 580266 487243 318628 312713 364921 365268 385626 389192 400041 402779 456088 452430 727553 767182 39.95 67.5 1
09:30:36 2023-10-13 377770 372078 92483 90124 142820 146627 152884 151709 115383 113815 125082 125235 139002 144241 391829 423777 1234118 1224182 479050 491050 131243 112747 128055 131282 145308 144083 137550 138023 88577 90153 295177 261590 758745 756922 234851 232019 296872 298756 350935 342606 365005 368687 387533 393615 369929 409714 887048 942013 576096 486898 319304 310936 365505 363592 385626 388859 395297 403717 450714 453243 730842 762786 39.95 67.5 1
09:30:37 2023-10-13 376016 372769 92295 90160 142426 146696 152884 151711 115848 114070 125134 125023 139104 144509 394045 424029 1235635 1217160 471289 494090 131391 112747 128021 131304 145274 144386 137550 138085 88759 90120 298263 263295 753057 763380 234851 233197 297811 299896 350539 342570 367708 365340 387666 395279 369569 413464 891826 928868 572354 482487 319384 313230 364905 366544 384797 392216 398621 400826 454304 453378 735752 767714 39.95 67.5 1
09:30:38 2023-10-13 377502 372185 92070 90255 141962 147345 152148 152131 115317 114416 124925 125729 141968 145033 391829 422062 1245090 1224841 471923 492622 131425 112747 128411 131145 145746 144114 137741 137685 88820 89996 296416 261518 759157 758493 234851 231534 298027 299219 349877 342848 366076 367507 386488 394723 373147 410330 892235 939279 578876 484760 318330 313886 365124 364734 386133 390021 398604 400862 451573 452854 728733 763324 39.95 67.5 1
09:30:39 2023-10-13 378790 372180 92104 90227 142327 146696 152639 151745 115317 114037 125100 125402 138847 144931 393488 424066 1233207 1208350 476981 494606 129327 112825 127632 131304 144837 144351 137256 138220 88544 90153 297311 264670 764464 760638 234670 234535 297356 299708 351889 342149 366781 367399 391070 395485 369641 412331 886311 929469 577486 484088 319268 312366 366569 365197 384328 390914 395297 403387 453155 450496 733560 762675 39.95 67.5 1
09:30:40 2023-10-13 375369 374774 92392 90222 142464 146696 152884 151224 115350 114037 125222 125315 139137 144680 391829 425901 1239422 1221994 474814 493391 131300 112902 128233 131248 145455 144285 137550 138085 88820 90120 293229 263070 770811 760142 234851 233034 297709 300175 351429 340468 367969 369206 387975 394723 369893 414088 890522 928776 578876 484724 317584 313665 364082 364102 382641 391808 399472 402107 453337 450863 731831 766710 39.85 67.5 1
09:30:41 2023-10-13 379381 372220 92390 89942 142459 146627 152718 151711 115317 114004 125134 125023 142067 144478 394324 419847 1231925 1221124 475522 494090 131209 112825 128205 129622 145403 140749 137466 138069 88787 90054 293229 262888 757498 760838 234742 234019 297081 299890 350899 342884 364677 366962 390242 394133 372511 409678 881536 940931 580408 481844 319530 311729 364921 363082 387646 391223 395297 403321 451039 453243 735752 763288 39.95 67.5 1
09:30:42 2023-10-13 378601 371888 92392 90218 142426 146696 152926 151711 115350 114194 124925 125402 138946 144680 393488 424066 1232296 1210151 477694 491431 129430 112902 128021 131304 144968 144316 137419 138101 88577 90307 295489 264259 755155 763380 234190 231984 297955 299473 351997 342293 366668 365340 388047 393481 369821 412186 887011 931552 572354 483062 320743 311225 367197 365161 384293 390771 397490 402852 454728 453595 737732 764408 39.95 67.5 1
09:30:43 2023-10-13 376424 372180 92412 90248 143191 146386 152990 151711 115350 114037 125134 125321 138973 144548 391829 425269 1239422 1223092 474106 491431 129147 112902 127598 131464 144837 140857 137291 138215 88544 90434 296367 264560 749778 759066 234851 236080 297500 298268 351997 342329 365522 368687 388047 395279 369785 410330 889417 934929 577486 487243 318555 312933 365212 365304 385039 388859 396556 402429 453060 454227 728696 767000 39.95 67.5 1
09:30:44 2023-10-13 376967 371628 92681 89848 142917 146355 153199 150948 115940 113352 125378 124784 139461 144105 391829 427369 1226651 1215905 476761 493391 131391 112747 128233 131213 145510 144158 137646 137763 88852 89964 291003 260638 760985 761036 234851 231627 297500 301061 349554 341524 368046 367292 387795 392261 373002 413611 888068 934820 575095 483443 319122 312641 364921 364476 384976 390939 396339 402999 450933 451163 735231 762207 39.95 67.5 1
09:30:45 2023-10-13 378192 372211 92392 90160 142426 146662 152673 152235 115317 114384 125012 125435 142067 144715 394045 423741 1235871 1211461 471289 494090 131175 112825 128021 131213 146056 144285 137554 138215 88820 90120 295794 263627 754167 762839 234520 233361 297955 297536 351961 342293 366928 365340 388047 393481 369893 412186 884140 932211 578876 481128 320209 311479 364082 365233 384941 390604 394078 402144 453300 451198 737430 765604 39.95 67.5 1
09:30:46 2023-10-13 378574 373110 92425 90086 143018 146386 152884 151224 115827 114037 125134 125023 138617 144447 391829 424066 1232296 1222517 479768 493740 131209 112825 128288 131248 145510 144184 137359 138215 88966 90080 296416 262779 762216 756703 234851 234019 295852 301170 350984 342390 365893 369763 387498 393579 372620 411296 890559 941977 571927 487588 319530 311729 368239 364138 384976 388894 396484 404576 451039 451831 728770 761091 39.85 67.5 1
09:30:47 2023-10-13 377234 371623 92553 89975 142690 146593 153199 151258 115860 113593 125256 124784 139395 143969 391864 425269 1226687 1217274 481433 493391 131300 112902 128233 131339 145068 144210 137432 138175 88577 90120 295489 261482 753183 762839 234477 231627 297081 299245 350333 341259 367969 367543 388047 392403 372022 413795 884469 934193 573210 482562 319304 312019 364921 364882 386307 393447 399756 403174 450751 453595 735605 763985 39.85 67.5 1
09:30:48 2023-10-13 376973 373154 92385 90222 142989 146386 152918 151610 116034 114475 125519 125402 139026 144742 391829 424066 1238954 1214984 471326 491431 131391 112902 128205 131248 145274 144184 137646 138215 88577 90153 295489 263033 753062 762839 234851 232706 298032 300320 351731 342329 368230 366955 387975 394723 372022 415030 888970 926119 572354 481092 318817 312718 363282 364173 384976 392430 396484 401219 454304 451515 733725 765604 39.85 67.5 1
09:30:49 2023-10-13 379651 374244 92549 90227 142648 146688 152858 151711 115350 114037 125169 125315 139203 144478 391829 421173 1235871 1221124 478372 491050 131391 112825 128233 131396 145068 144206 137436 138175 88792 90153 295489 262512 760753 759604 234685 232019 296621 298268 351429 342884 364969 366439 387463 394195 372557 410075 887920 941237 581656 482416 320172 311805 367941 366544 387731 391773 395261 403357 453627 456166 738157 764408 39.95 67.5 1
09:30:50 2023-10-13 378830 371919 92392 90255 142459 146967 152918 151955 115350 114037 125047 125435 141938 144715 391829 422875 1234118 1210226 479124 493388 131300 112902 128021 131373 145510 144421 137516 138331 88820 90153 299200 264259 754308 762298 234190 232479 297709 299473 351997 341812 366928 366439 390924 393791 369857 412222 886347 930236 580266 485214 320209 311002 365505 365233 384400 391188 395624 403680 455589 450531 737393 767743 39.95 67.5 1
09:30:51 2023-10-13 374921 373075 92425 90197 142229 147076 153199 151643 115350 114070 125169 125056 138778 142916 391829 422431 1239422 1229567 473266 492365 131460 112747 128445 131032 145780 144149 137967 137989 88852 90120 296416 261554 764881 760638 234706 233326 299713 300745 350755 342776 365930 367989 387213 395521 373830 411383 892199 939315 578876 484395 319397 313312 365124 362976 386749 390914 398872 401073 449231 452889 728770 762712 39.95 67.5 1
09:30:52 2023-10-13 377688 373976 92425 90160 142690 146421 153024 151056 115383 114004 125134 125090 138913 144680 391829 420214 1230514 1220255 476233 494090 131357 112902 128021 131339 146157 144386 137550 138085 88759 90153 293229 261554 762587 760142 234520 232019 297500 300138 351713 342523 365005 366991 387463 394723 372584 410294 887290 940681 572354 481844 319530 311983 365469 366508 387603 391223 395297 403643 454467 456166 739210 764426 39.95 67.5 1
09:30:53 2023-10-13 375901 374240 92489 90288 143018 146386 152918 151292 115350 114037 125169 125435 138617 144346 391864 425304 1241184 1220708 474142 492158 128968 113368 127782 130109 145253 141300 137154 138566 88755 90368 299317 263523 758610 758883 236013 233690 297709 298268 351997 341259 365784 369358 388047 394723 369785 411566 890559 934120 578876 487588 317621 312933 364921 364102 383214 389748 398872 402429 454946 450863 727781 765604 39.95 67.5 1
09:30:54 2023-10-13 374308 371659 92681 90099 142913 146662 153165 151258 115383 113815 125169 125023 139299 144443 392463 423695 1235907 1231320 475290 493740 129974 112825 128480 131248 145270 144474 137918 138105 88946 89996 296416 261261 773335 759066 234851 232706 297689 300636 349841 342848 366928 368096 387975 393329 373675 411894 889673 940838 580266 485191 319006 314590 365899 364992 386605 390497 398727 401976 450751 453065 728179 763361 39.95 67.5 1
09:30:55 2023-10-13 379378 371659 92425 90339 143191 146386 153130 151745 115383 114037 125590 125335 138782 144742 391829 420805 1231386 1220849 476981 491050 131551 112902 128480 131282 145998 144184 137776 138119 88852 90186 298263 263033 763221 761219 234851 231984 298032 298721 351465 342884 366668 366403 388047 394723 374203 411566 882855 938651 577486 481844 319530 312933 365469 362757 387330 392430 395890 403357 450296 453243 737106 761091 39.95 67.5 1
09:30:56 2023-10-13 375369 374505 92521 90135 142489 146727 152918 151326 115350 114070 124960 125056 139170 144482 391829 425389 1239422 1222219 474142 491431 128968 113135 127598 131498 144803 141052 137195 138215 88577 90153 295489 261518 749609 760638 234851 236080 296865 300138 351425 340456 368307 369214 387831 394652 369749 413941 890714 930053 573724 485300 317548 313921 364373 364138 384396 391524 399608 402107 453663 449166 731362 765493 39.95 67.5 1
09:30:57 2023-10-13 374308 371998 92553 90201 142493 146662 152918 151780 115350 114037 125082 125056 139012 144478 391864 422072 1239422 1228692 473266 493391 131425 112747 128445 131179 145371 144197 137900 137879 88852 89996 295177 261554 758921 758529 234851 231306 297955 299896 350899 342884 366668 368132 387393 395279 373675 411275 892235 939315 578876 485484 319079 313599 363282 363011 386441 390057 396556 401182 449972 453243 728770 763910 39.95 67.5 1
09:30:58 2023-10-13 379843 371654 92425 90099 142361 146696 152673 151745 115317 114305 125134 125090 138847 144680 391243 424008 1231386 1210943 479124 491431 131209 112825 128227 131373 145107 144421 137501 138009 88966 90393 297311 264597 750424 762298 234613 232989 297176 300642 351889 341908 366631 366991 387533 392931 369569 412076 888588 930199 572354 484760 319238 310895 365540 365268 384364 390949 394982 404289 453060 450531 737393 764444 39.85 67.5 1
09:30:59 2023-10-13 375094 372216 92425 90226 142493 146696 152918 151326 115350 114037 125169 125056 139085 144478 391829 425941 1239422 1219841 474106 491431 128968 113057 127564 131857 144667 144676 137290 138709 88577 90372 295489 263260 756776 758529 234706 236080 297536 298304 351997 341571 366668 369206 388047 394446 369749 411566 889673 933532 579224 487588 317621 311734 367197 366804 385486 389773 398799 402889 453868 451043 727479 764887 39.95 67.5 1
09:31:00 2023-10-13 377234 372216 92425 90119 142849 146696 153165 151292 115350 114070 125169 125435 138946 144513 393003 423813 1228730 1226697 476986 494519 129687 112747 128590 129657 145880 144649 137960 137802 89064 89807 290708 260674 765390 762298 234706 234083 297709 300175 349841 342848 368230 367399 387758 393892 371636 413795 884140 933877 579208 483012 319079 312968 365212 361960 384941 392430 399487 403072 450613 451198 735789 761091 39.95 67.5 1
09:31:01 2023-10-13 377465 372809 92392 90255 142447 147140 152673 151745 115350 114587 125047 125642 141973 144918 391829 424066 1237154 1213686 471326 492122 131243 112902 128178 131282 145068 144302 137870 138319 88792 90153 295489 263106 755143 762839 234851 236080 297955 299896 351997 342582 367188 366668 387758 395728 372330 413318 889219 928703 580266 482487 320136 313265 366158 365126 385247 392466 395890 401219 454728 451902 736037 765604 39.95 67.5 1
09:31:02 2023-10-13 375731 372224 92425 90438 142402 147068 152639 152267 115350 114227 125117 125349 138782 142916 391793 424066 1245127 1224330 468638 494606 131368 112902 128021 131373 145544 144320 137550 138119 88759 90153 295605 264296 755522 756922 234851 233254 298032 299473 351997 342884 365558 368132 388047 394136 372058 410330 891603 935893 577486 485915 319079 312933 363282 364685 386749 390057 399188 401219 451756 453950 728770 765604 39.95 67.5 1
09:31:03 2023-10-13 378574 371619 92425 90259 142455 146731 153024 151745 115317 114037 125082 125056 141973 144614 391518 424638 1228771 1212396 479464 491431 131027 112980 128021 131674 144993 144320 137381 138215 88791 90186 296839 264191 756725 761072 234742 232989 297500 299606 351925 341668 366744 368248 391346 393807 369821 412843 882819 930920 589661 484760 319079 311038 366640 365233 386307 391081 396205 404899 452743 450496 733633 763361 39.95 67.5 1
09:31:04 2023-10-13 375103 373675 92553 90288 142447 146696 152918 151292 115383 114259 125204 125349 141973 144715 391829 426307 1235907 1219841 474142 491431 131209 112902 127966 131464 145833 144386 137810 138215 88885 90153 296416 263070 756231 761219 236179 233197 297955 298304 351997 340815 366131 369242 388011 394723 372058 414713 891863 927501 571414 482562 318106 313921 364373 364173 384436 392181 399254 402136 454407 453559 732700 765419 39.95 67.5 1
09:31:05 2023-10-13 376515 372211 92425 90131 142690 146696 153024 151745 115383 114070 125226 125435 139203 144513 391864 421469 1230514 1220849 477666 494293 130014 113213 128418 131544 145472 144667 137967 138207 88970 90335 296416 263296 759627 761219 234851 232019 297955 301170 351853 342884 366595 366991 387533 394723 374167 410984 884469 939352 572354 482562 319530 312493 365505 363918 387366 392430 396205 403717 451075 453950 737132 764481 39.95 67.5 1
09:31:06 2023-10-13 378830 373114 92429 90288 142239 147897 152879 152023 115383 114338 125029 125469 138716 144817 394457 424066 1234994 1210188 477018 491431 131209 112902 127932 131248 145308 144219 137359 138215 88698 90186 298263 264296 767391 762298 234520 232019 297919 300108 351997 342606 367188 366439 387533 393791 369929 412550 890559 931618 586347 484614 320106 311368 365398 365197 385104 391081 398055 404252 453060 450796 737990 766616 39.85 67.5 1
09:31:07 2023-10-13 374126 372251 92553 90288 142814 146696 153165 151542 115887 114318 125625 125407 139263 144711 394604 421991 1239311 1227707 472818 494403 131517 112815 128356 131066 145780 144149 137953 138437 88820 90120 296416 261554 764436 759976 234851 231662 297955 300974 350935 342884 366668 368427 387429 392966 373456 411566 892235 940681 580266 484797 319079 315314 363317 363047 386785 390949 398872 401219 450809 453596 728770 764444 39.95 67.5 1
09:31:08 2023-10-13 378601 371950 92553 90193 142459 146731 152918 151745 115383 114103 125082 125400 139236 144513 391829 420214 1231394 1217246 478069 491050 131460 112902 128233 131248 145645 144184 137359 138215 88792 90186 296416 261590 759298 760638 234706 234349 297104 300993 351853 344787 366485 366847 390242 394652 374167 410221 889590 940060 579379 483318 319982 312427 365398 364138 387912 391223 395297 403680 453518 454588 733633 763910 39.95 67.5 1
09:31:09 2023-10-13 378221 371924 92425 90255 142459 146696 152707 151745 115383 114305 125082 125435 139299 144513 391829 424859 1232296 1213686 479027 492194 131243 112902 128021 131674 145068 144584 137454 138323 88698 90404 298263 264259 753065 761219 234851 232769 297536 298721 351997 342365 367188 367615 388691 392931 369893 412916 886274 930236 578876 484760 319304 311510 367192 365268 384364 391259 396520 404899 454837 453523 734413 765073 39.85 67.5 1
09:31:10 2023-10-13 377428 372804 92557 90131 142493 146731 152952 151779 115821 114416 124995 125469 141973 144786 392727 421505 1244244 1230443 472594 490016 131403 112825 128541 129622 146788 140944 137970 138121 89064 90054 293229 261107 773179 760032 236179 233197 297919 300599 350328 342884 366928 368399 388011 394169 373675 411893 888677 939206 580266 485864 317621 314435 367447 362793 385626 391223 400145 403035 451003 454361 726080 763361 39.95 67.5 1
09:31:11 2023-10-13 378265 371659 92425 90193 142605 147140 153024 151745 115383 114037 125117 125090 141973 144478 391554 421137 1228808 1218519 476643 490478 131978 112593 128514 131032 145844 144061 138206 138065 89007 90029 295489 261518 763267 762337 234851 231984 297536 298721 349877 342884 367708 366991 387238 394723 371376 413502 887011 935233 576466 483862 319311 312427 365362 364992 385482 392323 396376 403174 450433 452430 736870 761054 39.95 67.5 1
09:31:12 2023-10-13 376433 373110 92425 90131 142724 147140 152918 151292 115383 114070 125117 125349 139329 142943 394494 423849 1244718 1221994 475967 495220 128865 113213 127795 131818 144906 144491 136876 138855 88577 90467 295794 263632 752954 759066 234851 231799 297955 300066 351997 341848 366113 369835 387831 391766 369821 411639 888011 934193 578876 488009 318367 313444 364956 364173 383286 389748 399877 402465 454946 450531 727700 765641 39.95 67.5 1
09:31:13 2023-10-13 374308 371919 92553 89946 142824 147076 153165 151157 115860 114042 125169 125023 138907 144443 391864 423361 1235871 1231320 474777 492694 131425 112747 128445 131179 145746 144214 137776 137955 88852 89964 295489 261041 768124 759066 234851 232706 298027 300958 349554 342113 366598 368068 387521 393436 373566 412039 892015 940838 580266 484541 318555 314585 365124 363294 386133 390903 398763 401146 450859 453171 727392 765036 39.95 67.5 1
09:31:14 2023-10-13 378574 372185 92519 90227 142652 147052 152884 151711 115350 114004 125134 125402 139170 144680 394324 420805 1231925 1220255 476233 494090 131300 112825 128199 131304 145068 144408 137619 138276 89071 90120 296416 261554 759451 760142 234851 231984 297500 300179 351429 342884 364969 366403 390242 394723 373411 410294 886347 939315 580266 483174 319530 311948 365433 363847 387603 391773 395818 403321 451039 453879 735752 762206 39.95 67.5 1
09:31:15 2023-10-13 375896 371884 92358 90160 142459 146627 153024 151745 115317 114037 125256 125056 139203 144680 391530 425269 1239422 1220708 474142 494090 129329 112980 128055 131396 145274 144351 137741 137944 88966 90236 296839 262779 760592 761182 236179 233361 297401 300745 351249 340564 368752 368651 387975 393811 372022 414418 892162 928776 567695 483245 317996 314076 366677 364102 383250 392395 398908 400891 453663 449201 729309 765101 39.85 67.5 1
09:31:16 2023-10-13 376433 375035 92491 90160 143027 146382 153130 151711 115350 114037 123499 125435 142051 144351 391793 421469 1240536 1229954 473266 494090 131608 112825 128480 131179 145746 144114 137967 137989 88885 90058 298263 261518 763934 759066 234851 236044 298027 298721 350863 342884 367437 368651 387393 394723 373675 412186 892235 939279 572354 485447 318592 314621 366640 365694 386461 390939 399645 401677 452214 453100 728549 764224 39.95 67.5 1
09:31:17 2023-10-13 379651 371915 92392 90259 142686 147105 152639 151711 115317 114004 125047 125402 138946 144715 391518 424066 1236200 1209888 478151 495140 129472 113057 127918 129657 145238 140910 137154 138043 88722 90153 297311 264259 755084 760638 234706 234679 297081 299926 351997 342293 367188 367845 391346 394723 369821 412843 884469 931544 576096 485242 318592 311474 367156 364685 384364 391223 396520 404899 455589 450531 731376 764999 39.95 67.5 1
09:31:18 2023-10-13 375182 372176 92392 90103 142656 146696 152918 151990 115317 114004 125100 125023 138847 144715 394045 428808 1239422 1219804 474106 494090 131209 112902 128233 131339 145107 144386 137741 138215 88820 90120 293229 263033 754162 761219 236179 233361 297955 300138 351961 340779 365874 369206 387722 394508 372294 414712 889160 930297 583046 482416 318112 313742 366677 367064 384257 392395 398908 401219 450606 453523 732070 765530 39.95 67.5 1
09:31:19 2023-10-13 377391 372777 92392 90222 142825 146999 153419 152030 115821 114206 125379 125301 138808 144777 394567 420035 1233603 1220648 476944 494090 131300 112825 128652 129588 145472 144416 137741 138181 88885 90153 296764 262703 755522 759066 234520 232019 296412 301280 351465 342884 365005 366991 387463 394723 372022 410294 888524 939352 580266 481844 319530 312019 365469 364138 387603 391223 395297 403607 453627 454588 735858 764444 39.95 67.5 1
09:31:20 2023-10-13 378794 372229 92392 90247 142455 147105 152639 151745 115350 114070 125169 125315 138880 144715 393488 426164 1234045 1217078 479373 494090 131209 113057 128021 131464 144968 144777 137466 138319 88698 90186 297311 263850 756466 761036 235585 234679 297045 300958 351889 341668 367041 368471 391899 394580 369641 412806 884469 930163 571839 484431 319304 311693 367120 364649 383250 389773 396448 404899 454946 450496 730895 763324 39.95 67.5 1
09:31:21 2023-10-13 374807 372180 92392 90099 142787 146386 152884 151711 115350 114004 125047 125315 142063 144548 391554 425901 1239422 1219492 474277 493391 131334 112980 128233 131463 145544 144386 137550 138215 88885 90186 297311 261229 757506 761219 234851 233034 297529 299926 351465 340779 366131 368651 388011 394723 372058 415007 892235 927464 571414 482562 318106 313921 364338 364138 384400 392395 400896 402136 454014 450539 735010 765419 39.95 67.5 1
09:31:22 2023-10-13 377688 371928 92553 90152 142820 147485 152918 151643 115383 114037 125169 125023 138778 144513 391829 419847 1234081 1220255 476908 492438 129584 113213 128418 129952 145335 140716 137638 138112 88970 90178 296416 262888 762582 758294 234851 232019 298027 298965 351713 344606 364859 367249 387498 394446 372584 410330 888068 942013 580266 482562 319982 311948 365505 364138 387912 391188 395854 403680 453663 455807 733633 763324 39.95 67.5 1
09:31:23 2023-10-13 378456 372516 92396 90255 142459 146662 152673 151711 115317 114037 125134 125229 138880 144715 391793 424305 1232259 1212858 479124 492658 131300 113057 128233 131373 145308 144487 137291 138365 88759 90153 297311 264187 754916 760712 234851 233035 296830 300429 351997 342329 367188 368096 391237 392931 369857 412806 888607 931618 571414 485264 319909 311332 367013 365197 384797 391081 396110 404679 453697 451163 735752 764444 39.95 67.5 1
09:31:24 2023-10-13 376323 372251 92553 90255 142913 146421 153058 151745 115350 114285 125625 125614 139329 143043 394604 421955 1242949 1227231 471849 494053 129687 113057 128411 131248 145746 144184 138002 138215 89247 90186 296839 263033 765430 757993 234851 234019 297955 297500 351997 342884 366113 368687 388047 395015 373675 410948 889270 936555 580266 485484 319079 313886 365124 363592 387330 390604 396556 401182 451039 453915 730842 765604 39.95 67.5 1
09:31:25 2023-10-13 378262 373675 92392 90255 142690 146696 153024 151711 115317 114004 125134 125056 138946 144478 391829 420214 1234081 1220849 477214 493391 131300 112902 128356 131282 145726 144386 137646 138085 88852 90153 295489 261554 754029 756922 234851 232053 297565 301170 351177 342632 364787 367399 391070 394338 372366 410148 888290 941903 572354 484381 319982 311729 365505 366804 387912 390021 395261 403643 453663 456166 734037 763324 39.95 67.5 1
09:31:26 2023-10-13 375186 373385 92612 90157 142820 147001 153062 152064 115807 114318 125310 125301 138946 144680 391518 425234 1236200 1220648 473266 493391 131300 112902 128322 129622 145508 140760 137550 138215 88852 90153 298263 261554 758622 761540 234851 233034 297955 300320 351713 342570 366131 367579 388011 394723 372058 414713 889673 927233 592652 481844 318592 313921 363827 364173 385267 392466 396592 401255 454304 451867 732558 765369 39.95 67.5 1
09:31:27 2023-10-13 376433 372216 92328 90288 142327 147140 152673 152023 115284 114305 124960 125642 141904 144989 393488 421240 1241490 1226073 472594 493740 131460 112971 128233 131213 145540 140716 137857 137974 88966 90054 296416 261445 760755 756739 234851 234019 297667 300221 351146 342884 366113 368391 388011 396880 373729 411529 892235 939352 580266 485681 319530 314834 363246 363011 386713 390914 396556 401219 450809 453243 729378 765024 39.95 67.5 1
09:31:28 2023-10-13 379307 372216 92553 90255 142530 146662 153199 151989 115350 114037 125082 125400 139080 144513 391829 420214 1234029 1221124 476981 491431 131425 112902 128480 131282 145510 144588 137646 138215 88852 90153 295794 263033 755149 760638 234851 232019 297500 300599 351997 342884 366113 366439 387498 394723 373939 410367 884104 940838 580266 485242 320253 312427 368239 367064 387804 390771 398621 404105 453482 454410 734488 764849 39.95 67.5 1
09:31:29 2023-10-13 374308 374244 92557 90193 142682 146692 153165 151745 115350 114037 125169 125315 139170 144478 394178 428845 1240719 1221957 474354 494789 129687 113057 128219 129657 145302 140652 137604 138237 88852 90186 295794 263070 755752 762298 236404 233361 297919 300175 351997 341391 366131 368687 388047 394723 372584 415007 888011 926809 565497 482562 317258 313957 364373 364173 384706 392430 398872 402107 450787 451198 731485 765604 39.95 67.5 1
09:31:30 2023-10-13 377692 372520 92392 90222 142485 146696 152884 151745 115576 114416 124960 125435 141938 144715 391793 421469 1241218 1229567 468566 492694 131460 112747 128480 131213 145780 144184 137906 137989 88885 90120 298263 262875 757082 758529 234851 236115 297955 300108 350611 342884 366634 368399 387686 395414 374130 413076 892088 939096 572354 485264 319359 314698 366122 363011 386749 390949 398908 402246 450967 455843 728770 763903 39.95 67.5 1
09:31:31 2023-10-13 380421 371654 92479 90339 142753 147205 153347 151887 115761 114521 125379 125541 139362 144848 394604 427671 1234909 1213799 479464 491431 129584 113057 128199 131646 145308 144421 137516 138428 88909 90372 296839 264410 757860 760638 234851 233093 297500 299926 351997 342582 367188 368651 388691 393481 369929 412880 883872 931552 580266 484760 319530 311510 367450 365304 384706 391223 396484 404899 453096 451198 733596 763903 39.95 67.5 1
09:31:32 2023-10-13 375369 372224 92425 90255 142820 147485 152952 151887 115383 114037 125082 125349 138778 142916 391864 426302 1238441 1220745 473400 493521 131334 113057 128445 131464 145746 144588 137741 138215 88852 90236 295605 263223 758234 762298 236179 233146 298027 300958 351816 341115 369276 369026 388011 394723 372884 415302 893133 930297 584436 484551 318592 313599 364373 364578 384976 392430 398908 402429 450678 451198 731014 764999 39.95 67.5 1
09:31:33 2023-10-13 378037 372038 92385 90124 142656 146662 152918 151292 115350 114004 125502 125056 138946 144478 391243 421137 1231394 1220255 474142 493391 131818 112593 128782 131213 145708 144018 138109 137875 88966 90186 298263 262884 759612 761219 234851 231823 297689 298304 350899 342884 367188 366439 387192 393257 371601 412514 882855 936627 581656 481844 319530 312055 365469 362468 386749 392395 396448 403680 450613 453278 735826 761091 39.95 67.5 1
09:31:34 2023-10-13 379651 373707 92328 90288 142451 147379 152673 152094 115350 114227 124960 125435 138946 144751 391518 424066 1235907 1213686 475629 495030 129618 112902 128343 129795 145623 144623 137508 138078 88970 90335 297311 264259 753435 761219 234520 232053 297883 299787 351997 342293 367188 366439 387533 396394 369893 412843 887957 930199 572354 484760 320209 311256 365540 365268 384976 391223 394982 403680 453060 451198 737106 764444 39.95 67.5 1
09:31:35 2023-10-13 376053 371915 92328 90099 142459 146696 152673 151292 115317 114037 125082 125056 142101 144513 391601 424971 1239422 1220671 474106 491431 131083 113213 127598 131532 144837 144764 137100 138601 88844 90467 295794 263482 749144 757941 234851 231662 297689 300175 351997 341848 366113 369799 388047 394835 369677 411456 886609 934120 578876 488207 318410 313265 364921 364976 383250 389748 399217 403174 455589 450496 727700 765604 39.95 67.5 1
09:31:36 2023-10-13 376560 373976 92425 90131 142724 146727 153555 152030 115854 114285 125572 125215 139395 144715 394347 421326 1232763 1221050 476646 494090 131642 112902 128445 131282 145706 144518 137741 138220 88852 90153 295794 261554 758393 760142 234851 232019 298027 300175 351713 342884 366928 366991 387498 394723 373939 410984 882195 937952 567829 481844 319720 312019 365469 363082 387330 392430 395890 403350 450967 453243 735826 762243 39.95 67.5 1
09:31:37 2023-10-13 378261 372216 92487 90288 142451 147379 152401 151989 115350 114227 124960 125469 141973 144751 391793 424066 1235907 1213686 475596 492158 131425 113057 128055 131674 145270 144478 137753 138319 88852 90186 296416 263923 753806 764697 234670 234349 297919 300320 351925 342704 367070 366260 390206 396673 371877 413465 888304 932211 580266 483318 321007 311841 364921 365268 385326 391259 398584 403211 452743 451902 737990 765641 39.95 67.5 1
09:31:38 2023-10-13 377235 371809 92634 90157 142854 146559 153522 151610 115827 113782 125151 125056 139170 144276 395090 423885 1234957 1228069 479390 493907 129687 112825 128480 131248 145679 140857 137776 138215 88852 90186 295794 261518 756876 758479 236179 231984 297081 301097 350935 342848 367188 369907 388047 393615 373147 412551 886361 939352 571414 488280 318367 312968 367156 363118 385303 389748 399826 404899 451003 451902 727147 763090 39.95 67.5 1
09:31:39 2023-10-13 375431 374249 92553 90288 142946 146653 153199 151258 115350 114037 125082 125090 138815 144513 391864 424066 1227830 1220255 475559 493391 130230 113281 128879 129622 146014 144517 138125 137851 89096 90022 296669 261117 765841 763380 234851 231984 297955 298985 349805 342848 368046 367543 390242 394723 372524 414088 889345 933877 575095 482599 319530 312968 365540 362503 385590 392430 396520 403680 450967 451902 735268 761127 39.95 67.5 1
09:31:40 2023-10-13 375995 371659 92425 90292 142791 146863 152918 151989 115350 114070 125047 125469 142059 144931 391554 424066 1235907 1213686 472028 491431 131243 112902 128055 131282 145544 140955 137776 138215 88852 90153 298263 263478 756141 763269 234851 231823 298027 298268 351997 342848 367188 366146 388047 394101 372620 412880 889673 931956 572354 483174 320743 312790 366158 365161 385411 392216 398621 402246 455517 451831 738082 767818 39.95 67.5 1
09:31:41 2023-10-13 377387 371134 92446 90193 142724 147140 153058 151292 115350 114037 125537 125235 139362 142636 394494 422027 1236312 1223017 478224 493630 129687 112980 128219 131430 145270 140891 137783 138214 88999 90236 296669 261518 755149 758479 234851 234679 297500 298965 351465 342606 365005 368687 387569 394169 372884 410330 887048 937565 577486 486208 319530 311546 366347 363882 386461 389475 395926 404326 453663 453915 729346 764210 39.95 67.5 1
09:31:42 2023-10-13 376433 373976 92553 90292 142686 147135 152952 151326 115350 113926 125117 125056 139461 144381 391829 425064 1230176 1215058 479804 491086 129327 113915 127932 131532 145308 144491 137325 138215 88731 90393 298263 263886 750028 761219 234851 232053 296693 301170 351816 342041 367525 368507 389438 394652 369483 413611 888068 930053 580266 484724 319304 312749 367745 366804 384257 391223 396556 404899 454625 450567 734488 763324 39.95 67.5 1
09:31:43 2023-10-13 376397 374244 92479 90314 142849 146593 153062 151887 115251 114004 125344 125301 139137 144478 391554 421469 1239422 1224728 471923 492694 131460 113126 128445 131282 145540 144219 137680 138215 88852 90203 296416 261590 760399 756922 234851 231984 296838 297536 351501 342884 366149 368132 388047 393826 371115 411275 892235 938651 580266 485484 319079 313957 363282 363082 387057 390675 396592 401219 451075 453950 730842 765604 39.95 67.5 1
09:31:44 2023-10-13 378601 371959 92479 90135 142796 146386 153165 151292 115350 114004 124995 125056 142042 144553 391243 418999 1232296 1221346 476269 491086 131243 112902 128233 131282 145338 143073 137857 138009 88999 90269 296416 262961 762190 762839 234815 234019 298027 301170 351961 344824 366631 366991 387533 394580 371897 411238 887048 939083 580266 483135 320435 312713 365540 363627 387466 392430 396484 403680 451039 455485 735789 762512 39.95 67.5 1
09:31:45 2023-10-13 375901 371619 92425 90255 142493 146731 152994 152098 115350 113893 125082 125349 141973 142636 394045 424638 1239694 1223092 475522 491431 131334 112902 128055 131282 146157 140904 137593 138215 88852 90186 293229 264670 754034 759066 234851 231984 297955 297572 351997 342884 366076 369538 386921 394722 372095 410367 889307 937683 580266 486208 319079 312713 363317 365268 387357 390092 396556 401255 451791 454769 730324 765369 39.95 67.5 1
09:31:46 2023-10-13 378464 371663 92553 90135 142732 146696 152741 151292 115383 113959 125082 125056 138889 144311 394494 423813 1237154 1222979 478977 494090 129687 113126 128343 131692 145542 144517 137864 138215 88852 90360 296416 261590 760279 759066 234851 232019 297081 299210 351713 342704 366076 369799 387533 394169 373406 411238 888970 943348 581351 487588 319530 311948 367120 364138 385554 389404 396520 404863 450967 453207 730842 762710 39.95 67.5 1
09:31:47 2023-10-13 375999 371623 92553 90066 143191 146386 153165 151258 115827 113593 125169 124956 138973 144302 391793 424936 1230176 1217160 479731 494090 131391 112902 128110 131213 145510 140857 137516 138215 88852 90277 295489 261518 761505 763196 234851 231984 295959 300120 350899 342052 368568 368363 390025 393293 372439 414529 888327 936843 571584 483099 319348 312754 365469 364992 386307 392395 396520 403922 452214 451479 735752 763324 39.95 67.5 1
09:31:48 2023-10-13 376433 373074 92607 90463 142786 147205 153419 152098 115920 114206 125432 125795 139362 144918 394251 423921 1245054 1224841 471326 494090 129618 113057 128199 131396 145510 144421 137325 138215 88909 90372 297311 264670 757761 756291 234851 231984 297529 300217 351997 342848 365781 369242 388047 394652 372022 411238 892309 937324 580266 485878 319304 313409 365469 366368 386405 390057 398872 403643 454051 453207 728733 768352 39.95 67.5 1
09:31:49 2023-10-13 375901 371915 92617 90222 142955 146662 153165 151780 115860 114004 125169 125056 139428 144241 391829 423669 1235871 1227818 478940 494090 131460 112902 128322 131339 145510 144386 137776 138215 88852 90203 295177 261265 758735 756739 236680 233855 297919 302024 350719 342704 367598 369691 389967 393579 373147 412843 886792 939133 580266 488974 318330 312968 367156 366544 386677 390057 400109 404899 451075 452536 727626 763288 39.95 67.5 1
09:31:50 2023-10-13 378961 372596 92580 90438 142618 147105 152918 151955 115787 114305 125625 125508 139395 145020 391864 424066 1238917 1217274 471289 494090 131425 112980 128233 131464 145371 144782 137740 138319 88852 90372 298263 264109 754788 763380 234851 232019 297955 299896 351997 342848 367188 366955 387498 394101 372022 412843 889600 932871 572354 483318 320889 311729 367160 365304 385518 391808 395297 403680 453732 454127 737953 765604 39.95 67.5 1
09:31:51 2023-10-13 375891 372180 92392 90222 142993 146386 153130 151745 115317 114037 125169 125435 138973 144548 394045 424638 1241184 1223966 475856 495110 129369 113368 128130 131727 145407 141165 137604 138721 89031 90207 311590 262888 754168 761219 236179 233754 297847 300029 351925 340707 365874 369502 387650 395064 372439 414713 887975 928812 580266 485938 318069 313921 364373 364138 383250 392395 399782 402429 454625 450496 729309 765567 39.95 67.5 1
09:31:52 2023-10-13 378574 371592 92519 90099 142787 146386 152960 151853 115317 114004 125134 125023 138617 144548 392463 421433 1231925 1220255 475856 493391 130065 112825 128322 131248 145746 144386 137776 138181 88820 90120 298263 261554 756731 760142 234851 231984 297811 298930 351961 342884 367188 366955 387463 394723 374203 411566 886975 938615 576466 482562 319983 312677 365505 363047 387912 392466 396484 403350 450931 453915 736944 761091 39.95 67.5 1
09:31:53 2023-10-13 379651 372251 92454 90255 142464 147379 152401 152380 115628 114475 123605 125581 139137 145121 394288 423921 1237192 1216404 473997 494366 131357 113057 128233 131464 145169 141078 137703 138310 89007 90339 297311 264259 751798 763108 234685 232734 297955 299346 351997 342848 367451 367543 388691 394101 372022 412843 887048 931942 580266 484724 320209 311474 366605 365268 385868 391808 395854 404899 453096 451515 737916 764444 39.95 67.5 1
09:31:54 2023-10-13 375411 371103 92553 90066 142993 146386 153351 151745 115317 114037 125169 125349 138617 144539 391829 425304 1241184 1220708 474106 491777 129340 113213 127632 131715 145173 144694 137291 138215 88759 90307 296416 262888 754653 760638 236847 234019 297523 301920 351816 341115 369276 369691 387903 395764 371841 415154 894209 930163 579208 485827 318294 314333 365469 364649 383214 392395 399790 402742 454516 450496 729309 765567 39.95 67.5 1
09:31:55 2023-10-13 377502 372671 92580 90157 142820 147206 153317 152064 115807 114004 125309 125402 139170 144513 391829 422441 1230176 1221124 476233 494090 131711 112902 128782 131213 146255 144114 138194 137859 89068 90307 295489 261590 766848 762298 234851 231984 297955 298965 350616 342884 367708 366955 390242 394723 371897 412843 887011 936591 583046 481844 319530 312677 365505 362468 386713 392430 396520 403680 450152 453207 736870 761091 39.95 67.5 1
09:31:56 2023-10-13 377729 372220 92332 90255 142689 147068 152673 152233 115284 114305 125012 125747 142063 144931 393488 424066 1237554 1213221 472361 491431 131425 113213 128240 130018 146119 141008 137647 138112 89064 90335 297311 263482 756134 764980 234815 234019 297955 299719 351997 342848 366894 366296 388047 394066 372058 412806 886792 934156 572354 481844 320435 312933 364373 365268 385554 391498 395297 402429 453096 451867 738068 767257 39.95 67.5 1
09:31:57 2023-10-13 378024 371623 92553 90277 143056 146662 153244 151711 115383 113893 125625 125335 139151 144478 391829 424029 1234081 1224293 479731 491431 131425 112902 128322 131339 145270 144579 137762 138306 88852 90153 298263 261518 754649 756885 234670 232019 296484 298965 351429 342848 365005 368687 388656 394723 373147 410330 888304 942680 575575 487243 320435 311948 366311 364173 386749 389712 396168 404899 453663 453915 731881 762206 39.95 67.5 1
09:31:58 2023-10-13 377619 371963 92553 90255 142797 148145 153062 151745 115769 113749 125169 125168 139160 142509 394178 428203 1232490 1217123 479583 494753 129687 113135 128185 129657 145475 144522 137646 138215 88852 90236 296416 262625 756852 762298 234851 231823 296852 302266 351105 341776 368230 368096 387498 393303 372022 414713 885720 932871 581656 483318 319530 313409 368239 363011 383250 392395 396556 404899 450967 450827 733729 762206 39.95 67.5 1
09:31:59 2023-10-13 375369 372216 92425 90255 142690 146696 152918 151955 115317 114004 125082 125349 138946 142916 391243 424066 1235907 1218519 471289 492365 131300 112980 128233 131430 145270 144478 137740 138319 88852 90153 295489 263033 755889 763380 234851 236412 297955 300672 351708 342559 367488 366668 387903 396394 372439 413905 890596 930222 572354 483062 320209 313409 363827 364685 385554 392288 396132 402071 454946 451902 736870 766561 39.95 67.5 1
09:32:00 2023-10-13 379651 374240 92607 90372 143092 147413 153062 151853 115728 113971 125519 125301 139068 144865 391793 420841 1234081 1223092 477886 494090 131357 112980 128233 131248 145137 144759 137325 138119 89067 90153 295489 261554 772188 758529 234851 232053 296830 298721 351997 342884 364969 368096 388656 392639 372884 410294 887011 942680 572354 483318 319982 311983 365505 364173 387876 391223 395890 404289 454304 454588 732613 763324 39.95 67.5 1
09:32:01 2023-10-13 378574 373976 92553 90288 142690 147135 152884 151745 115317 114037 125169 125056 142136 144482 393488 424008 1231925 1215257 479373 494090 131175 112980 127632 131464 145831 144680 137483 138108 88966 90393 294521 263704 753295 762839 234851 234019 296412 301597 351853 341812 367708 367579 388691 394169 369569 414088 885790 930199 573724 484344 319238 313373 367709 363847 384094 391808 396556 405474 453663 450531 732728 763288 39.95 67.5 1
09:32:02 2023-10-13 377502 373297 92615 90288 142682 147140 152673 152064 115317 114384 125100 125435 142072 144751 394457 421326 1243288 1229954 472930 491431 131585 112980 128480 131430 145780 144421 138002 138215 89007 90153 296764 261445 761465 759872 234851 232706 297775 301371 350899 342884 367180 368687 388011 394723 374203 412222 892309 939352 580266 485484 315406 314878 365177 363082 386749 391223 400711 403035 451003 453879 726595 764481 39.95 67.5 1
09:32:03 2023-10-13 377283 372211 92553 90255 142921 146731 153661 151745 115350 114037 125082 125435 139428 144751 393232 420554 1234909 1223092 476460 495140 129687 113057 128253 129657 145472 140786 137720 138159 88759 90274 299198 263033 753421 761062 234815 232019 297709 298965 351997 344824 366485 367249 387533 394723 373675 411566 887011 942013 580266 482940 319989 312019 365540 364685 387984 392395 396448 403680 454625 455448 735789 764454 39.95 67.5 1
09:32:04 2023-10-13 375369 371659 92580 90288 142686 147242 153024 152017 115350 114416 125169 125435 139428 144715 391829 427278 1240302 1220745 474614 492158 131243 113368 128267 131464 145544 144421 137776 138215 88852 90186 298263 263070 760116 761219 236179 236151 297955 301597 351997 341571 366167 369799 388047 395279 371696 415302 889307 929505 576466 483918 318592 314554 364921 364976 385012 393606 399508 402429 454014 451867 732567 765641 39.95 67.5 1
09:32:05 2023-10-13 376433 372778 92493 90714 142727 147099 152892 152308 115761 114574 125292 125715 138907 141527 394604 421326 1246490 1227818 471058 492158 131585 113213 128645 131213 146017 144386 138002 138215 89007 90273 301887 261590 758021 759066 234851 232019 297287 300320 351997 342884 366668 369533 388047 394101 374203 411603 893502 938062 578876 486208 319304 312968 363827 365304 387912 390949 396592 402429 454655 454624 730842 766673 39.95 67.5 1
09:32:06 2023-10-13 378464 371659 92617 90193 142822 146662 153130 151292 115350 114004 125204 125056 139461 144478 391829 424066 1235871 1224330 479804 491395 131460 112902 128322 131373 145474 144421 137646 138215 88852 90186 296764 262779 758489 759557 234851 232989 296758 302133 351853 342704 365893 369582 391899 394723 373147 410367 889783 943128 580266 486898 320435 311479 366605 364720 387731 390057 396484 404899 450678 454624 731540 764481 39.95 67.5 1
09:32:07 2023-10-13 374774 374962 92546 90434 142849 147496 152858 151989 115350 114070 125029 125528 139461 144720 391793 424066 1239422 1221050 471326 491431 131425 112902 128233 131464 145544 144421 137741 138215 88852 90153 298263 263409 758622 761219 236179 233361 297955 298304 351997 342365 366718 368687 388047 392931 372884 415339 892235 927501 585825 482562 319079 314399 366122 364685 386169 393606 398872 402429 454625 454448 732522 765604 39.95 67.5 1
09:32:08 2023-10-13 376433 372251 92328 90288 142455 147379 152639 151989 115317 114416 125012 125883 138913 145090 391829 421469 1244207 1226593 471701 494373 130049 113135 128377 129657 145677 144416 137960 138035 89064 90302 296416 261409 758666 759066 234851 231799 297919 300247 351321 342884 366631 368687 387758 393791 373866 411275 892235 938651 572354 485484 319530 314399 363282 363082 387603 391223 398604 402144 451039 454269 731881 764481 39.95 67.5 1
09:32:09 2023-10-13 378307 371623 92553 90288 142665 147485 153453 152030 115350 114037 125169 125315 138778 144825 391554 424718 1231925 1215058 479804 493484 131209 112980 128055 131339 144871 144421 137325 138215 88852 90153 295605 263070 754181 761720 234851 234184 296776 301170 351997 341848 367969 368132 388656 393615 369893 414125 884469 932211 575095 484395 319304 312968 367414 363882 384094 392119 399188 405474 451075 451198 733688 763361 39.95 67.5 1
09:32:10 2023-10-13 374304 372813 92425 90255 142690 146731 153024 152030 115741 114356 125625 125528 139200 144848 394604 423957 1235760 1220143 473266 494753 131483 112902 128267 131373 145270 144601 137821 138091 88820 90120 296416 263070 757460 764463 234851 236080 297955 298268 351997 342559 365874 366955 388047 393516 372884 414713 892235 927501 580266 481128 319530 313665 363827 367584 385590 393329 396520 402144 452390 453523 737990 765641 39.95 67.5 1
09:32:11 2023-10-13 377729 373711 92553 90288 143018 146863 152918 151745 115383 114037 125082 125349 138617 144539 391829 420214 1234118 1217246 477694 491431 131243 112902 128356 131282 145645 144320 137680 138215 88852 90153 293685 261590 758489 759066 234851 232053 297745 300202 351713 342596 366113 366991 387498 394723 373939 410367 887920 939352 576096 481881 319530 312933 365505 366544 387948 393329 396448 403717 453463 454339 737732 764426 39.95 67.5 1
09:32:12 2023-10-13 378528 372069 92291 90471 142589 147481 153028 152131 115218 114351 125134 125435 139170 144786 393488 423813 1235907 1210943 477018 492158 131209 112980 128055 131373 145544 144456 137550 138215 89006 90186 295489 263886 754416 761503 234851 232053 297775 300108 351997 342848 367188 367284 387533 395050 372620 413502 889637 931552 571584 484760 320435 311948 365505 365340 385590 391808 395854 404612 453768 451902 737990 765604 39.95 67.5 1
09:32:13 2023-10-13 375360 372216 92553 90288 142789 146731 152952 151745 115350 114037 125261 125435 139203 144513 391554 425269 1240610 1222244 475559 492194 131243 112902 128541 129657 145722 141105 138124 138147 88942 90368 296839 265122 758400 758479 236179 234019 296960 299963 351997 342884 366113 369618 390242 394101 369893 410367 888011 938172 578876 488280 319079 313444 365540 366403 385283 390057 398908 403680 454441 451831 728770 767273 39.95 67.5 1
09:32:14 2023-10-13 377124 371659 92962 90058 143583 146284 153658 151224 115973 113463 125870 124923 139296 144158 391864 424936 1226687 1219841 476688 493391 131460 112980 128480 131282 145780 144285 137810 138119 89040 90153 296416 260674 758091 762568 234851 232019 297320 301485 350369 342848 368595 367579 387498 393615 371636 414713 889783 933841 581656 483318 318228 312968 365505 363011 384436 392430 396592 403680 451003 451550 735913 762206 39.95 67.5 1
09:32:15 2023-10-13 375735 372255 92425 90288 142493 147174 153167 151745 115350 114070 124995 125469 139329 141104 393291 423741 1239348 1216130 473266 494753 129687 113135 128096 129657 145270 144579 137762 138319 88852 90460 296416 263518 755027 763380 234851 231984 297955 300745 351997 342848 367188 366439 388047 394101 372884 412916 889637 932871 580266 481844 320816 312968 364409 365304 385590 391808 395890 402465 455912 451902 737990 765641 39.95 67.5 1
09:32:16 2023-10-13 377502 371963 92429 90103 142921 146494 153165 151292 115350 113815 125029 125056 139137 144276 391829 424029 1234994 1225716 479354 491431 131300 112980 128267 131282 145308 144320 137810 138215 88885 90307 298263 261590 769221 756922 234851 232053 296412 299245 351997 342848 365817 369835 389271 394446 372884 411275 889637 937565 574707 487588 319530 311983 366640 364173 386441 389439 396520 405474 454304 455521 730842 763324 39.95 67.5 1
09:32:17 2023-10-13 376857 373971 92705 90372 142845 146559 153096 151191 115761 113828 125467 124923 139395 142342 391829 424603 1229302 1212520 479546 494090 131334 113057 128267 131674 145270 144584 137746 138224 88885 90186 296416 261518 757375 761036 234851 232019 297536 302024 351429 342365 366131 368391 387463 393615 372884 415007 886384 936408 575095 483318 319530 313444 365505 362757 385012 392466 396592 403680 450967 451902 735826 763366 39.95 67.5 1
09:32:18 2023-10-13 377766 372251 92425 90284 142796 146863 152918 152303 115350 114037 124995 125469 138617 144760 391829 423741 1235907 1215058 472028 492158 131277 113057 128356 131498 145780 144456 137857 138428 89031 90393 292481 263369 755889 764463 236013 234019 300137 300958 351889 342740 368230 367213 388047 394101 372884 414418 892235 930199 580266 481844 320209 313348 366677 365268 385590 392466 396205 402465 454764 451938 738082 765641 39.95 67.5 1
09:32:19 2023-10-13 378574 372671 92553 90255 142724 146696 152918 151123 115821 114004 125134 125056 138979 144412 391243 423253 1235907 1224916 479087 490052 131277 113057 128267 131674 145270 144579 137792 138319 88792 90153 295177 261590 761225 757993 234851 232122 297536 299245 351997 342884 365558 369538 388691 394723 373147 410367 888341 937529 582761 486208 320209 311261 366605 364720 387366 390057 396520 404899 450678 456239 730378 763361 39.95 67.5 1
09:32:20 2023-10-13 376967 371924 92553 90288 142682 147140 153058 151745 115383 113971 125117 125056 139461 144311 391554 424762 1231394 1218697 480637 494789 129687 113213 128343 131544 145643 140910 137629 138112 89064 90372 296416 261590 756852 762839 236579 232019 297081 300155 351997 341848 365104 368291 387463 393615 372095 415007 887048 928588 578876 484797 319530 313444 368298 364685 384400 393342 396628 406086 454304 451234 733633 764481 39.95 67.5 1
09:32:21 2023-10-13 376978 372211 92392 90343 142656 147105 152884 151955 115284 114194 125100 125402 139085 144989 393488 421433 1243288 1229567 472594 494090 131608 112825 128445 131213 145472 144412 137879 138171 88852 90153 295489 261554 762578 759066 234670 231984 297955 300745 351677 342884 367188 368651 388047 394101 374203 412186 893502 939315 571839 486172 319530 314621 363282 363847 387603 391223 396592 402071 451039 454552 729309 765604 39.95 67.5 1
09:32:22 2023-10-13 379611 372782 92681 90255 142727 147099 153351 152030 116148 114318 125554 125474 139320 144746 394567 420662 1238679 1221994 477657 494090 131391 112902 128418 129657 145611 144623 137707 138215 88852 90277 296416 262960 758376 759066 234851 232734 298027 299210 351069 342884 365781 368355 389236 394723 373147 410330 887639 943348 578876 484760 320435 311948 368239 364685 387912 390604 396448 404863 454268 457135 731412 763288 39.95 67.5 1
09:32:23 2023-10-13 374053 374240 92553 90255 142648 146696 152918 151857 115317 114004 125134 125435 138880 144680 391793 424066 1235907 1218519 471289 494090 131391 113057 128233 131248 145746 144487 137646 138215 88852 90153 294521 263033 754975 762839 234851 231788 297955 300175 351997 341933 368230 366955 388047 394066 372884 414088 890522 928849 572354 481468 319530 313629 363827 367064 385554 392145 399188 402706 455766 454769 739098 765456 39.95 67.5 1
09:32:24 2023-10-13 377010 374240 92390 90405 142358 147446 152639 152199 115317 114004 125134 125402 139329 145360 391530 423325 1245127 1226073 473229 494090 131584 112980 128445 131464 145566 144421 137776 138215 88999 90372 295794 264670 761712 757941 234851 232019 297689 299219 353988 342884 366631 369206 388047 396650 372058 410948 888640 935857 580266 486208 319079 312968 363827 365304 387876 390914 396592 402107 453025 454198 730324 765641 39.95 67.5 1
09:32:25 2023-10-13 378306 371592 92617 90255 142789 146696 153024 151258 115350 114004 125279 125056 139395 144478 391793 423993 1234957 1223983 479716 493870 129618 113213 128418 129657 145510 140910 137734 138078 89031 90302 297311 261373 754899 756812 234851 232053 297500 299210 351672 342740 366631 369835 388656 394169 373120 412039 889600 942680 570983 488280 319530 311983 367156 364138 385554 389404 396484 405474 450787 452854 730842 762747 39.95 67.5 1
09:32:26 2023-10-13 376323 372069 92487 90259 142497 146696 152884 151711 115185 114037 125134 125435 138913 144680 391518 424029 1235907 1217160 468638 491395 131391 112902 128199 131373 145270 144729 137832 138319 88820 90309 295489 263033 752572 763108 234851 236080 297955 300320 351997 342848 368568 367507 388011 393516 373147 415302 889600 928544 580266 481808 319530 313921 364338 364941 386160 393294 396520 402392 454910 453450 735789 765369 39.95 67.5 1
09:32:27 2023-10-13 376287 372216 92362 90602 142594 147307 152393 152233 115119 114665 123605 126029 138712 145148 394009 421955 1246490 1222866 472586 494753 129687 113451 128288 131464 145308 144522 138160 138998 88909 90452 297311 264670 761435 758529 236179 232019 297739 299715 353988 342884 366113 369763 387463 394963 372316 411566 892235 936555 578876 486898 319530 313409 365469 366403 387876 390914 398872 403680 454086 454552 728770 767818 39.95 67.5 1
09:32:28 2023-10-13 376958 371108 92809 90099 142820 147076 153552 151123 116053 113528 125204 124784 139248 144241 391829 425056 1227306 1218519 476761 491395 131425 113639 128267 131464 145274 144487 137516 138215 88852 90153 295489 261482 755834 762839 234851 232019 297081 302610 351961 342329 365838 368355 387498 393579 372294 415007 884396 928552 580266 484724 319530 314134 367709 364102 384094 392084 396592 406050 454678 454520 736544 765073 39.95 67.5 1
09:32:29 2023-10-13 375186 373993 92580 90345 143220 147101 153028 152064 115728 114206 125519 125402 138617 144751 391829 426465 1239311 1221124 472463 491431 131425 112902 128343 131464 145746 144421 137967 138215 88852 90309 298263 263070 755393 762298 236179 236246 298032 299175 351997 342848 366682 369569 388047 393481 373147 415302 892235 927479 579208 482562 319079 314842 364373 364685 386133 393606 398908 402429 450714 452572 733146 764999 39.95 67.5 1
09:32:30 2023-10-13 378000 371659 92553 90255 142690 146696 153024 151745 115350 114004 125169 125056 139170 144478 394045 420805 1234994 1221994 480059 491431 131300 112902 128233 131373 145472 144403 137698 138319 88885 90153 298263 263070 760007 760142 234440 232053 297919 299175 351997 344824 366113 367249 387533 394723 373675 411566 884286 941347 573724 484551 320743 313122 368239 364834 387804 392518 396376 404679 454837 454445 735605 764408 39.95 67.5 1
09:32:31 2023-10-13 378794 373976 92549 90292 142748 147291 152850 151955 115350 114037 125169 125407 139395 144720 393488 424066 1234957 1211461 480087 492158 131300 113057 128377 131464 145308 144623 137550 138215 88852 90309 295489 263886 750927 761219 234851 233093 297955 300320 353721 342570 367188 367579 388656 394101 369893 413817 887011 930199 580266 484760 320435 311729 366605 365304 384976 391808 395854 405186 453732 451867 737086 765530 39.95 67.5 1
09:32:32 2023-10-13 375369 372180 92553 90288 142822 146696 152884 151711 115350 114037 125169 125435 139362 142836 394457 428881 1242949 1225482 475781 494789 129687 113135 128308 129657 145510 144487 137973 138215 88885 90153 295794 262779 758622 761219 236811 231984 297739 300842 351853 341295 366131 369835 388047 394723 373147 415302 889270 930199 573210 485447 318592 314399 364921 364976 383286 392430 400145 403072 454946 450531 729592 765641 39.95 67.5 1
09:32:33 2023-10-13 378998 371363 92425 90160 143642 146386 153130 151745 115317 113926 125134 125023 138617 144531 391793 420805 1231386 1221124 476233 494090 131300 112902 128356 131282 145645 144386 137776 138442 88852 90434 311590 263070 753791 760680 234851 232019 297320 301280 351997 344824 366631 366991 388395 394723 373939 411238 889153 940681 580266 482562 320209 312933 366311 364976 387948 392430 396168 403680 453663 454624 735890 763361 39.95 67.5 1
09:32:34 2023-10-13 380001 374235 92446 90496 142858 147481 152790 152131 115218 114318 125344 125474 139266 144883 393972 424066 1235907 1210943 478007 494789 131266 113057 128021 131373 144968 144412 137711 138319 88698 90186 295489 264378 751039 761219 234851 233093 297500 298721 351997 342848 367708 368651 389544 393791 372022 413758 887011 930199 572354 484760 319304 311729 367156 365268 384400 391223 396556 405186 456234 453486 733596 764444 39.95 67.5 1
09:32:35 2023-10-13 376433 371959 92553 90288 142690 147140 152918 151745 115284 114311 125047 125435 141938 144715 394045 421137 1242488 1226073 468566 491431 131642 112747 128693 131282 145540 144210 138101 138092 88885 90153 298263 261518 765970 759066 234851 231627 300822 298756 350899 344556 367188 368687 388011 392931 371897 412186 893230 939315 580266 485447 319079 314878 366640 365989 386497 390939 399645 401961 450859 454091 728586 764260 39.95 67.5 1
09:32:36 2023-10-13 378574 373711 92546 90222 142862 147485 152918 151191 115821 114206 125222 125023 138968 142921 391829 420259 1232296 1220255 476233 492365 131391 112902 128233 131464 145713 144386 137659 138215 88852 90153 298263 261554 762321 759604 234851 232088 298032 298965 351997 344824 365817 367543 387498 394723 373147 410367 887048 942013 580266 483862 320435 311662 365505 364173 387948 392395 396448 404289 450678 454624 735803 762712 39.95 67.5 1
09:32:37 2023-10-13 374829 371915 92553 90255 142724 147242 152918 151745 115350 114070 125134 125435 138913 144680 394150 425358 1235907 1220708 473400 494090 131425 112980 128233 131373 145544 144421 137741 138215 88852 90186 295489 262848 760251 762298 236179 236115 297883 298304 351997 342848 366682 368355 387722 396286 372593 415081 890788 927355 574458 481699 318831 314662 366677 365126 385411 393570 396628 402465 454946 454623 735350 767818 39.95 67.5 1
09:32:38 2023-10-13 376433 374244 92232 90507 142274 147650 152639 152233 115284 114416 124925 125849 142067 145192 391829 421505 1245127 1227818 468566 491431 131676 112902 128480 131248 146017 144421 138002 137989 88885 90091 295489 261554 763470 758797 234851 231662 299568 298721 351465 342884 366660 369242 388047 394066 371897 412514 893502 941347 572354 486208 318301 314878 364373 363592 387639 391259 396592 402429 451039 454588 728361 765567 39.95 67.5 1
09:32:39 2023-10-13 377693 371588 92553 90288 142786 147102 153490 151996 115821 113971 125414 125335 139395 144711 393643 420071 1237192 1224262 477621 493740 131425 112980 128267 129622 145270 144403 137853 138319 88852 90307 296416 262816 757252 759066 234851 232769 297709 299175 351997 342884 365005 368391 388691 394723 373147 410367 887011 942013 580266 484760 320026 312019 366605 364173 387984 390914 396484 404899 454304 454624 732522 764444 39.95 67.5 1
09:32:40 2023-10-13 375104 371955 92553 90255 142690 147140 153058 151745 115317 114004 125204 125315 138913 144715 391518 425269 1238542 1217246 472695 491431 131391 113451 128233 131282 145544 144522 137646 138215 88885 90186 311590 262884 753543 760097 236513 231662 297529 301650 351997 341295 366167 369871 388047 392931 373151 415302 893575 930199 579379 484760 318628 315056 364921 364720 384400 393329 400456 403064 455139 454163 732922 765456 39.95 67.5 1
09:32:41 2023-10-13 376424 372074 92546 90343 142820 147001 153028 151711 115317 114037 125082 125669 138765 140946 391829 421433 1241490 1230739 473080 494680 131676 112902 128480 131248 145472 144210 138109 138101 88885 90058 298263 261482 762341 758479 234851 236115 297287 299175 351182 342884 367188 368687 388011 393481 371897 412222 890678 940838 578876 485864 319530 313886 363282 364685 387603 391223 396592 401255 454231 454624 729309 766710 39.95 67.5 1
09:32:42 2023-10-13 376433 371103 92553 90288 142951 146731 153165 151711 115383 113926 125064 125056 139461 144276 391829 425304 1230176 1218519 481885 491431 131209 113057 128021 131498 145612 144658 137940 138215 88885 90372 295794 263441 756084 762298 234851 232019 296872 301810 351997 342606 368230 368948 388691 394169 372058 415007 889354 934267 573724 484431 319494 313522 367601 366026 384257 391989 396448 405939 451003 451163 734710 763324 39.95 67.5 1
09:32:43 2023-10-13 375186 372109 92546 90255 142698 147691 153028 151677 115821 114004 125082 125349 138716 144478 391829 424066 1235907 1218519 471326 492158 131334 112902 128233 131282 145544 144386 137776 138215 88852 90153 295177 261590 754661 761219 234851 236044 297955 298721 351997 342848 366167 368687 388047 392931 373147 415302 891603 927501 579208 481844 319079 314399 364373 364720 386441 393606 398908 402465 453264 452889 733633 765604 39.95 67.5 1
09:32:44 2023-10-13 376433 371919 92392 90317 142459 147482 152775 152128 115317 114665 123640 125855 139296 141370 394604 421326 1246490 1227231 473791 494753 129687 113213 128411 131373 146462 144421 137692 138009 88942 90277 296839 264483 763173 756922 236579 234019 297955 299292 351997 342884 366668 369242 387498 395275 372620 411603 888640 935196 571839 486208 319530 313444 364373 365340 387603 389773 396628 402465 453414 454588 728770 765641 39.95 67.5 1
09:32:45 2023-10-13 376433 371103 92557 90131 142690 146731 153058 151292 115317 113626 125204 125056 139118 144377 391243 424700 1230176 1215058 479768 491050 131118 113057 128021 131464 144871 144456 137359 138478 88698 90372 298263 263664 750778 761219 234851 232053 296663 299210 351997 342365 367708 368391 389271 394723 369893 414713 884469 930236 579745 484760 318751 313004 367780 364685 384400 392395 396592 405474 454304 451198 736020 764426 39.95 67.5 1
09:32:46 2023-10-13 375439 372109 92580 90157 142812 147241 153028 152064 115218 113971 125344 125023 138979 144513 391243 426465 1240719 1221124 472930 493740 131277 112902 128274 129965 145746 144386 137776 138215 88852 90153 295794 263070 760007 761720 234851 236115 297955 299963 351997 342848 366167 368096 388047 393516 373147 415302 888011 927537 580440 481844 319530 313957 364082 365012 385590 393606 396592 402465 451756 452889 735789 767273 39.95 67.5 1
09:32:47 2023-10-13 377427 371108 92553 90288 142721 147485 153165 151224 115350 114037 125082 125056 141973 144311 391554 420214 1235907 1217209 476944 494090 131300 112902 128445 129944 145780 144421 137810 138233 88885 90153 298263 263106 764411 759066 234851 232734 298027 301097 351997 342884 365817 368687 389271 392896 373147 410403 888341 943348 580266 485571 320779 312682 366905 365126 387804 389950 396376 404752 454480 455947 733966 764408 39.95 67.5 1
09:32:48 2023-10-13 377502 371667 92553 90193 142778 147137 152824 151745 115317 113815 124995 125056 139362 142500 391829 424936 1228735 1212445 480827 492658 131209 113057 128021 131498 145308 144592 137550 138627 88792 90309 297311 263814 749776 761219 234851 233197 295995 301280 351997 342606 367969 368723 392417 394723 372058 414088 888524 932211 571414 485594 319530 313444 368557 364720 384400 392119 398677 405762 454625 451198 732558 763324 39.95 67.5 1
09:32:49 2023-10-13 376287 371663 92392 90602 141932 147981 152427 152128 115284 114416 124786 125883 141869 144989 393210 421505 1244207 1224293 468566 492694 131368 112902 128356 131316 145645 144219 137776 138215 88885 90186 298263 263550 757866 756922 234851 232019 297847 299473 351997 344679 366338 369250 390061 396952 373602 411420 893428 938172 580266 488017 319421 313409 365469 366403 387639 390092 398654 404612 455657 454233 728770 766710 39.95 67.5 1
09:32:50 2023-10-13 377734 373866 92553 90193 142822 146421 153058 151508 115350 114037 125117 125023 139170 144377 391554 424066 1234118 1226073 479317 492694 131209 112902 128233 131282 145544 144184 137810 138119 88885 90153 298263 261554 772785 756314 236179 232019 297081 299280 351465 342282 367188 369907 387498 394169 373675 412880 890559 939315 580266 488280 319079 312749 367450 366544 385626 390057 399508 405474 453663 452889 729805 762243 39.95 67.5 1
09:32:51 2023-10-13 376433 373688 92769 90058 143613 146382 153556 151157 115761 113749 125414 124890 139296 144385 394604 426392 1225744 1218519 476013 493557 131904 113057 128445 131248 145780 144320 138622 138582 89456 90153 296764 260271 759975 762839 234851 231984 297509 301280 350369 342848 366131 367615 387498 393931 371932 414713 887519 933877 577837 483281 319530 312968 365505 362503 385283 392466 396592 403717 451003 451585 735913 762206 39.95 67.5 1
09:32:52 2023-10-13 375901 371399 92425 90288 142020 147379 152533 151745 115350 113815 124995 125349 139203 144513 391601 422801 1245127 1224330 468638 493740 131527 112902 128356 131407 145815 144421 137776 138215 88999 90186 297311 264670 751840 756885 234851 232019 297689 299292 351997 342884 366113 369242 388047 396650 372095 411603 889673 936555 564652 486208 319304 313444 364373 366153 387659 390665 398654 402604 456234 454481 730768 766543 39.95 67.5 1
09:32:53 2023-10-13 379383 372043 92580 90305 143191 146386 153165 151292 115350 113939 125625 125056 138973 144346 391243 424066 1235760 1224057 478690 491431 131277 112902 128267 131282 145760 144320 137680 138215 88885 90218 295489 261590 753907 756922 234851 232122 297536 299210 351997 342848 366076 369835 388691 394723 373147 411275 889898 937565 576096 487243 319982 312019 366640 365989 387330 390057 396520 404899 453663 453915 732216 763361 39.95 67.5 1
09:32:54 2023-10-13 374308 371654 92549 90226 142724 147379 152673 151326 115317 113926 125226 125090 139203 144513 397572 424066 1235907 1218245 471326 491050 131243 112902 128356 131282 145780 144579 137879 138319 88824 90186 298263 263070 757752 761219 234851 235950 297955 298721 351997 342365 366167 368687 388047 395728 373456 416039 892125 927355 572767 482416 318933 314220 366158 364834 385447 393294 398872 402465 454625 455813 733178 765567 39.95 67.5 1
09:32:55 2023-10-13 376433 371959 92425 90284 143088 147203 152913 151989 115317 114070 124960 125675 142059 145024 393862 420877 1243325 1226073 468602 493740 131494 112902 128411 131304 145746 144351 137741 138085 88852 90120 298263 261554 755175 756885 234851 231984 301174 299896 351961 342884 366631 368651 388047 394101 374203 411566 893502 938579 572429 485447 319006 314363 363246 363847 387876 391188 396556 401779 453271 454233 731881 765530 39.95 67.5 1
09:32:56 2023-10-13 376433 373679 92553 90222 142784 146619 153520 151542 115350 113815 125169 124990 139167 144443 393488 425234 1230176 1217160 479731 494090 131175 112980 128233 131464 145510 144588 137516 138215 88852 90307 296416 261518 753061 763811 236107 234349 297709 300680 351533 342149 368752 368766 390170 393400 372666 414970 884396 934854 581656 485242 320435 313593 366533 363047 384976 392466 396484 404252 450967 451515 735194 762170 39.95 67.5 1
09:32:57 2023-10-13 375901 371998 92574 90259 142686 147345 153130 151955 115317 114037 125134 125469 138880 144918 394045 424029 1235907 1217160 472930 494090 131391 113057 128445 131430 145645 141052 137741 138215 88852 90153 295794 263664 758130 764352 234851 232019 297955 299678 351997 342848 367188 367249 388047 394101 373147 413465 886719 935517 572354 482562 320435 312019 365177 365268 387129 391773 395818 403387 457093 455843 737695 767670 39.95 67.5 1
09:32:58 2023-10-13 376433 372078 92546 90405 142862 147897 153381 151996 115317 114037 125169 125435 138973 142836 394420 424962 1242949 1220708 474106 494993 129369 113894 128021 131589 145274 144658 137516 138215 88885 90153 298263 263070 755674 761795 236179 231984 297739 303086 351997 341776 366167 369763 388047 395557 372557 415302 893575 929469 579208 483281 318853 314732 364921 364976 384976 393570 399754 402999 454692 453486 732522 765604 39.95 67.5 1
09:32:59 2023-10-13 377964 371103 92553 90255 142921 147379 153199 151745 115350 114004 125169 125315 139428 144478 391829 422431 1235871 1220708 479087 494090 131391 112902 128618 131464 145746 144386 137776 138215 89040 90309 299317 261554 754278 756885 234851 232053 297500 299210 351997 342848 366076 369799 388656 394723 373411 411275 889475 943128 577486 488096 320362 311876 367013 364578 385989 389879 396376 405614 450534 453844 731881 762747 39.95 67.5 1
09:33:00 2023-10-13 376433 373388 92580 90190 142913 146653 153165 151258 115350 113828 125378 124903 139428 144205 394324 424936 1226687 1222312 480745 493391 131425 112902 128233 131282 145308 144588 137973 138215 88852 90153 294521 261445 762075 762298 236107 232019 297320 301987 350899 341812 366131 368355 387428 393579 373675 415302 884140 928515 571839 483318 319530 313409 367673 363047 384400 392395 396592 405474 450967 451515 734710 762206 39.95 67.5 1
09:33:01 2023-10-13 376433 371928 92553 90255 142656 147140 152918 151745 115317 114004 125134 125315 139170 144728 393488 424066 1243251 1223054 474179 493388 131460 112980 128445 131373 145780 144522 137741 138365 88852 90277 297311 264483 755889 756922 234851 232479 298027 300066 353843 342668 366485 369098 390503 396952 373002 411383 892051 939504 578876 488009 319530 313409 365505 366926 387150 390021 399804 403680 454441 454842 728438 767818 39.95 67.5 1
09:33:02 2023-10-13 375979 371654 92621 90193 142921 146662 153165 151224 115350 113782 125204 125023 139461 144478 391829 424029 1235907 1229567 479354 492122 131391 112980 128411 129763 146157 144421 137993 138215 88885 90153 293229 261518 753907 755743 236179 232019 297081 301987 351961 342848 367188 369907 387533 394169 373675 412843 886682 939279 571414 488627 319079 312019 367414 364138 386133 390021 399508 405474 453627 455127 729338 765036 39.95 67.5 1
09:33:03 2023-10-13 375369 371963 92425 90255 142451 146696 153024 151921 115317 114004 125134 125435 139203 144715 391518 424029 1239422 1216787 471326 494090 131425 112902 128233 129944 145743 141105 137726 138009 89031 90335 296416 263555 759506 764435 234851 234349 299605 300745 351997 342848 367708 366439 388047 396916 372965 413392 889637 932871 572354 482039 320889 312897 364373 365268 385554 391808 395890 403035 453060 452536 738082 766728 39.95 67.5 1
09:33:04 2023-10-13 375901 371955 92425 90255 142887 146662 153058 151711 115350 114004 125134 125229 139170 142845 393488 424066 1242370 1223167 473473 494606 131209 113057 127987 131498 145274 144522 137516 138215 88731 90467 296839 264633 747915 756812 234851 233983 297955 300175 353988 342848 366113 369799 388047 394066 369857 411238 887975 933841 580266 487331 319013 313378 367978 366632 386569 389915 400177 403497 457527 453737 728549 765456 39.95 67.5 1
09:33:05 2023-10-13 376747 371919 92617 90259 142921 147068 153453 151258 115317 114042 125204 125023 139428 144764 391864 423993 1234081 1226945 479317 493740 131425 112825 128233 131339 145544 144386 137741 138215 88885 90309 295489 261518 764772 755743 236680 232019 297081 300958 351429 342330 367188 369871 390242 393615 373675 412843 890971 937915 580266 488627 318592 312968 367450 364422 386169 390057 400073 405186 453627 453207 727663 762716 39.95 67.5 1
09:33:06 2023-10-13 376560 373976 92392 90288 142493 147340 152673 152023 115284 114037 125012 125435 141938 144715 393488 424029 1235907 1211226 473892 492122 131334 112980 128356 131373 145760 144320 137646 138237 88852 90186 295794 263478 758667 763380 234851 232019 297955 299715 351997 342848 367748 366998 390061 396916 372475 412696 891424 932762 580266 481699 321344 312498 364921 365268 385590 391808 395890 403350 456052 452536 739210 767273 39.95 67.5 1
09:33:07 2023-10-13 375901 374272 92479 90255 142682 146696 153024 151711 115350 113926 125169 125315 139170 144715 394113 424718 1241453 1220708 475522 491431 129974 112902 128233 131339 145068 144403 137736 138319 88852 90186 295489 264670 752936 756885 234851 232019 297847 299896 353738 342884 366668 369206 388047 394998 372584 411275 891566 936555 578876 486208 319006 313444 364409 366368 387912 390604 396592 402706 455802 454588 728770 765604 39.95 67.5 1
09:33:08 2023-10-13 376968 371068 92681 89942 142989 146389 153552 151191 115383 113430 125378 124903 139461 144039 391829 424603 1226687 1218519 476688 493740 131425 113418 128480 131464 145780 144386 138002 138215 89031 90203 295794 260422 762096 763380 234851 234349 297919 302322 350190 342668 369276 367917 390242 394169 374021 415007 890000 935373 575095 482526 319530 313078 365469 364992 386749 392466 396556 403680 450678 453243 736870 762206 39.95 67.5 1
09:33:09 2023-10-13 377391 371919 92392 90410 142698 147897 152782 151989 115317 114416 124960 125435 141938 144817 391243 424066 1235907 1211461 473874 492122 131243 112980 128233 131407 145510 144421 137550 138215 88852 90153 298263 263441 752086 762839 234851 232019 297955 300320 351997 342848 367969 367278 389967 394101 372584 412880 888158 933604 572354 481881 320889 312933 364956 366110 385882 391524 398867 403387 455189 452430 737842 764849 39.95 67.5 1
09:33:10 2023-10-13 375827 373980 92551 90281 142816 146662 152918 151711 115317 113815 125502 125374 138880 144478 391243 424008 1242370 1226073 475859 491431 131334 112902 128356 131498 145645 144386 138025 138215 88852 90372 295177 264670 755033 756922 234851 232019 298032 299896 351997 342884 366631 369502 387192 394963 372620 411566 892235 936555 580266 486208 319530 312356 364373 366110 387912 390914 396592 402429 454655 454588 730324 765641 39.95 67.5 1
09:33:11 2023-10-13 376513 371072 92681 90099 142989 146627 153199 151224 115893 113209 125239 124784 139461 144004 391829 425234 1226687 1212445 478188 492694 131300 112902 128445 131588 145780 144421 137741 138215 88852 90153 295489 261423 763613 762298 234851 232019 297955 300120 350616 342606 366167 368391 387463 393329 374021 415081 891863 937507 576466 482416 319457 313265 365362 364992 386261 393391 396556 404576 451003 453243 738684 761405 39.95 67.5 1
09:33:12 2023-10-13 376515 372140 92392 90288 142656 147140 152782 151955 115284 114305 124925 125642 141938 144931 393488 424066 1235907 1211461 471326 493907 131243 112902 128055 131282 145544 144522 137776 138215 88792 90186 293229 264296 755033 761720 234685 234679 297955 299292 351997 342848 367188 366991 387533 394101 372058 412880 884140 930236 580266 484431 320889 311983 365540 366110 385590 391223 397907 404576 454122 451902 737990 765567 39.95 67.5 1
09:33:13 2023-10-13 374308 371108 92540 90131 142917 146696 153024 151292 115317 113815 125082 125056 139137 144478 391566 421433 1240302 1227818 472594 494090 129759 112747 128480 131248 145472 144210 137900 138114 88885 90153 296416 261590 756606 756033 236143 234349 300463 300672 351853 344787 366781 369322 387903 396700 374697 412331 894770 939315 580266 486208 320166 314554 366122 364138 387948 391259 396628 402472 454050 454624 729273 765604 39.95 67.5 1
09:33:14 2023-10-13 377693 371628 92621 90288 142686 146696 153130 151745 115350 113971 125191 125056 138946 144513 393488 421137 1235871 1222207 478408 491431 131425 112902 128445 131339 145506 144386 137776 138119 88885 90186 296416 261590 753670 759066 234851 232734 297955 301061 351997 344824 366076 367579 388656 392931 373411 411238 884286 943348 572429 483318 320435 312713 366311 364685 387948 392119 396484 404863 455512 454374 736138 766729 39.95 67.5 1
09:33:15 2023-10-13 374304 372180 92425 90255 142789 147105 152952 151542 115350 113926 125169 125056 139071 144513 391829 425304 1235907 1222219 473400 494090 131334 112902 128418 129657 145674 143437 137625 138220 89064 90211 296416 262997 760615 763891 236513 233361 297955 298965 351997 342848 366718 368399 388047 395836 373147 415339 892235 931618 579208 481844 319304 314878 364373 364720 386169 393606 398908 402429 454946 451902 733633 767818 39.95 67.5 1
09:33:16 2023-10-13 376433 372777 92328 90540 142796 147102 152639 152486 115284 114416 124925 125849 141891 145135 393488 422258 1245127 1226073 471588 494090 131425 112825 128445 131248 145566 144421 137776 138119 88852 90153 295177 261626 761774 756922 234851 232019 299718 299896 351997 342884 366668 369242 386921 394722 377692 411603 893502 938062 578876 485952 319311 313378 366937 365967 387494 390771 398727 402889 454510 454410 729805 765641 39.95 67.5 1
09:33:17 2023-10-13 377502 371103 92553 90372 143018 146662 153130 151292 115350 113815 125169 125129 139170 144377 391554 424029 1234081 1224330 479546 492694 131425 112902 128445 131430 145371 144579 137726 138319 88852 90186 295489 261518 760616 756849 236579 232053 297500 299280 351997 342884 367969 369907 387533 394446 373675 413502 890935 941347 580266 488280 319530 312493 367709 364138 386441 389773 398908 405762 453663 453243 728733 763324 39.95 67.5 1
09:33:18 2023-10-13 375131 371623 92425 90288 142459 147174 152673 151745 115317 114037 125100 125469 141904 144715 391829 424066 1235907 1215021 472818 491395 131368 112902 128445 131498 145645 144456 137918 138215 88885 90153 295489 263106 755271 762839 236412 231662 297883 300138 351744 342632 368867 367292 387939 396673 373038 414860 889490 930957 571839 481663 320435 313629 364338 365268 385626 394636 399151 402999 453060 453207 737990 767125 39.95 67.5 1
09:33:19 2023-10-13 376295 374244 92421 90292 142455 147611 152567 151989 115875 114004 125082 125056 139299 144478 397609 423361 1245127 1224293 468638 491431 131460 112747 128625 131282 145780 144421 137776 138215 88885 90342 295794 261590 757488 757993 234851 232019 297287 299219 351731 342884 366631 369206 388047 394998 378154 411952 889307 936555 580266 486208 319530 313921 364082 364685 387948 391808 398872 401823 454304 454624 729510 767257 39.95 67.5 1
09:33:20 2023-10-13 376853 371099 92617 90135 142989 146386 153165 151258 116147 113593 125239 125023 138973 144214 391829 424971 1229302 1216787 479694 493391 131334 112980 128356 131282 145544 144456 137726 138009 89031 90269 296416 261337 755767 763380 234851 234019 296722 302576 351262 341668 366131 368687 387498 393615 373147 414822 889783 935517 579208 483318 319530 313301 368453 363011 385012 392502 396628 404289 450967 453652 735826 762206 39.95 67.5 1
09:33:21 2023-10-13 377194 371623 92425 90284 142571 147140 152918 151989 115317 114037 124995 125435 139104 144751 391243 424029 1235907 1214554 471289 491167 131425 112902 128267 131100 145068 144579 137645 138454 88792 90404 295489 263106 760859 762879 234851 231823 297955 298268 351997 342884 365104 367249 387781 394101 373147 414419 886055 928849 580266 481092 319982 313635 367160 367584 385882 393008 396339 402282 455802 453100 736686 765456 39.95 67.5 1
09:33:22 2023-10-13 377502 371994 92553 90255 142652 146731 152918 151292 115317 113815 125082 125056 138913 144478 393767 423741 1236237 1227663 479206 494169 129687 113057 128343 129657 145643 140910 137604 138454 89064 90153 295794 261554 757571 756328 236143 234413 297081 301097 351997 342884 367188 369582 391237 394446 373675 412880 885465 942013 572354 488280 319530 311983 367709 364173 386169 390057 396398 405474 453663 453243 728770 762783 39.95 67.5 1
09:33:23 2023-10-13 376433 371099 92681 89942 142921 146526 153199 151224 115383 113664 125239 124646 139461 144118 391829 424008 1224256 1217653 479280 492694 131334 112902 128356 131282 145342 144320 137776 138215 88885 90153 295489 260674 755645 761219 234851 232019 297955 300155 350935 342618 366131 368399 390061 393329 374021 415228 887924 934818 578876 483135 319421 312790 365362 364992 385247 393018 396556 403717 452103 453207 735766 761054 39.95 67.5 1
09:33:24 2023-10-13 376360 371663 92392 90314 142451 146696 152673 151745 115317 114037 124995 125349 141938 141574 393488 424066 1235907 1215021 468638 492402 131243 112902 128267 131373 146157 144421 137580 138215 88885 90186 293229 263700 753679 763380 234685 232019 297955 299292 351997 342884 367188 366439 387463 394101 372884 413465 884177 932871 580266 483518 320435 312019 364409 365304 385590 391259 395297 403680 453131 451938 737990 765641 39.95 67.5 1
09:33:25 2023-10-13 373487 371663 92429 90193 142690 146731 152981 151292 115317 113815 125029 125262 139012 144513 394141 421469 1237902 1231740 473939 493391 131460 112747 128480 131248 145472 144193 137913 138122 89007 90091 296416 261265 765416 759976 236143 233197 297775 301170 350791 342776 367078 369062 387867 395557 371861 412916 892235 939352 573724 486208 318033 314842 364956 363082 386785 391666 400748 402706 451039 455916 726632 764481 39.95 67.5 1
09:33:26 2023-10-13 375995 373976 92618 90292 142900 147697 153804 151752 115317 113651 123813 125090 138778 144513 391279 420214 1232296 1220745 476269 492694 131425 112902 128267 131339 145780 144421 137810 138215 88885 90186 298263 261554 761712 759872 234851 232088 298034 299001 351997 344824 366105 367543 387533 392931 373939 411603 887048 942013 581656 482221 319800 312933 365540 364720 387984 392181 399188 404318 454790 455831 735679 764334 39.95 67.5 1
09:33:27 2023-10-13 375369 371108 92417 90288 142682 146731 152918 151745 115350 114004 125082 125635 139203 144680 391554 425304 1237939 1223092 475893 495030 129190 113368 127993 131944 145068 141332 137282 138631 89064 90302 297311 261409 754030 760638 236179 236187 297955 300211 351744 341668 366131 369871 388047 392931 372929 415265 892235 930260 581656 484797 318628 314657 365505 364720 384436 393329 400711 403357 454946 450567 729346 765073 39.95 67.5 1
09:33:28 2023-10-13 376126 371654 92429 90131 142493 147140 153058 151780 115317 114004 124995 125315 139170 144680 391243 420554 1237939 1226466 473266 492694 131494 112747 128480 131066 145780 144184 138002 137989 88885 90091 295177 261333 762459 757993 234851 236044 297883 298965 350935 342884 367188 369242 388047 392348 371897 412586 894405 940838 571414 485718 319457 314256 366158 366026 387458 391081 396448 402246 450606 454269 729309 764481 39.95 67.5 1
09:33:29 2023-10-13 378565 373707 92553 90288 142459 146696 153165 151958 115661 113815 124995 125056 139118 144412 391829 419919 1234118 1217246 478033 491431 131334 112902 128267 131674 145068 144579 137870 138223 88885 90186 295489 261590 754649 759066 234706 232053 297320 298965 351997 344824 366668 367543 387533 392896 374203 411603 887048 941347 573210 482562 320435 313004 365540 364720 387984 392466 396520 404899 453663 454624 736907 763361 39.95 67.5 1
09:33:30 2023-10-13 374308 371919 92425 90288 142738 146731 153024 151745 115350 114004 125029 125090 139203 144513 391243 425304 1235907 1220745 473436 491894 131243 112902 128267 131373 146361 144219 137550 138173 88885 90186 295794 263106 754045 760142 236513 234019 297883 300417 351708 341391 369014 369727 387384 395521 371913 415228 889197 930163 580266 485864 318403 313993 367197 365126 384094 392466 400762 403394 454873 451550 729346 765641 39.95 67.5 1
09:33:31 2023-10-13 374126 372216 92553 90288 142682 146731 152952 151786 115350 113815 125082 125262 141973 144680 391243 421173 1240719 1227818 471923 491431 131528 112825 128390 129622 146052 144386 138002 137832 89040 90153 295489 261482 760497 758529 234851 236080 296838 299210 350935 342884 367188 368687 388047 391836 371932 412843 892235 939352 580266 485520 318367 314878 365212 363047 386785 391844 401351 403357 450931 454020 727781 766729 39.95 67.5 1
09:33:32 2023-10-13 377621 373976 92617 90255 142451 147340 152884 151955 115284 114037 125134 125402 139203 144715 394045 424066 1234045 1213799 479464 491395 131209 112980 128199 129622 145963 141606 137726 139231 89064 90492 296839 264524 755400 762802 234779 233314 297667 299890 353988 342812 367708 368096 391790 394893 371986 413428 887920 931581 578876 485447 320435 311474 367120 366075 385554 392395 396448 405762 454051 451867 739210 764444 39.95 67.5 1
09:33:33 2023-10-13 375103 371072 92553 90255 142801 147794 153062 151745 115317 114004 125134 125435 138907 144579 391566 425015 1241184 1220708 474106 491395 131174 113213 127898 131681 145274 144658 137291 138215 88966 90153 295489 261518 749279 760142 236513 231788 299451 299175 351997 341499 366167 369835 388047 395692 372884 415302 892235 930163 583835 485154 318780 314554 367978 365090 384257 393427 400529 404407 454837 453595 732885 765530 39.95 67.5 1
09:33:34 2023-10-13 378265 371588 92553 90243 142656 147105 153167 151955 115317 113893 125134 125315 139329 142600 394457 419928 1235433 1222397 477326 494053 129687 113213 128308 129657 145609 144487 137741 138181 88885 90307 296416 261301 760753 760142 234851 232896 297919 299175 351672 344824 366076 367543 388656 394723 373147 411238 887011 942013 581656 482562 320435 312677 366569 364685 387984 392084 396484 404899 454552 454624 735194 764408 39.95 67.5 1
09:33:35 2023-10-13 378451 371099 92442 90259 142796 146999 152918 151955 115317 114037 125169 125402 138877 144755 391208 424066 1232259 1213686 479804 492122 131300 113057 128267 131464 145510 141523 137550 138215 88731 90467 298263 264483 753799 761219 234851 233093 297955 298686 353843 342559 368009 369178 392417 396952 369749 413905 890596 932455 573724 485264 319384 311657 367745 366075 387129 391524 396412 406050 453697 451831 733702 765295 39.95 67.5 1
09:33:36 2023-10-13 374053 373976 92617 90255 142690 147135 152918 151745 115317 114004 125169 125402 142265 144715 394045 425304 1239422 1220708 473400 494090 131425 113385 128445 131521 145472 144680 137849 138319 89007 90434 298263 263070 760859 760638 236513 231823 297811 299020 351997 341812 366718 369763 388047 392931 373115 415302 892199 930163 576466 483245 319079 315056 364921 364941 385590 393606 400109 403357 455285 451867 732522 765604 39.95 67.5 1
09:33:37 2023-10-13 378574 371623 92553 90255 142814 146662 153165 151745 115317 114004 125134 125023 139395 144478 393488 421469 1234081 1222480 479087 493740 131334 112902 128943 131430 145472 144579 137866 138078 89064 90236 297311 261301 755265 757811 234851 233314 297919 301029 351780 342740 365930 369727 389509 394723 373675 411566 891438 944685 577486 487588 320209 311983 367271 364138 386749 390021 396520 405474 454625 454588 732402 763324 39.95 67.5 1
09:33:38 2023-10-13 377235 371063 92617 90255 142921 146662 153058 151292 115350 113593 125204 125023 139332 144241 393488 424691 1229302 1216787 479472 493391 131334 112902 128233 131373 145510 144522 137466 138215 88852 90153 295489 261590 754185 762298 236376 232019 297081 300576 351961 341812 366131 368651 387498 394169 373147 415302 887011 934854 571839 483318 319530 313409 366605 365989 387129 394563 400896 404715 450859 454557 734623 765073 39.95 67.5 1
09:33:39 2023-10-13 376433 372782 92231 90507 142305 148103 152537 152267 115251 114416 124891 125849 139625 145086 393488 421469 1246036 1227663 473939 494606 129687 113057 128343 129657 145407 140910 137604 138078 88942 90302 296669 264670 764756 756849 234851 234514 298027 300320 353988 342884 366631 369763 390061 396175 372584 412186 892235 936555 571839 486898 318751 313665 364409 366368 387912 391188 398872 403035 453096 454588 730324 767818 39.95 67.5 1
09:33:40 2023-10-13 378427 371063 92685 90255 142690 146662 153165 151711 115821 113893 125169 125023 139299 144478 391793 424029 1235907 1224256 479050 492694 131425 112902 128322 131282 146361 144421 137776 138124 88852 90153 295794 262512 760767 755743 234851 232053 297290 301134 351961 342848 367188 369871 388656 394472 373720 413171 891952 943238 573317 488627 319909 311841 369248 366804 386569 389986 396556 405762 454304 455807 728475 764426 39.95 67.5 1
09:33:41 2023-10-13 375099 371103 92392 90255 142993 146386 153385 152030 115708 114285 125590 125301 138973 144905 394009 423813 1239274 1219604 473229 494090 131391 112980 128233 129944 145980 141008 137967 138215 88885 90186 296416 263070 754655 762262 234851 231984 297811 298721 351997 342848 368230 367249 388047 394101 373147 414088 886055 929505 579379 481128 320209 313665 364373 365268 385590 393570 396484 402429 452743 451867 737430 766728 39.95 67.5 1
09:33:42 2023-10-13 376429 371588 92392 90412 142459 147482 152673 152199 115350 114004 125134 125315 138946 144931 393488 422765 1245127 1224841 468602 492658 131608 112902 128445 131430 145746 144386 137967 138138 88885 90153 295794 261554 756378 760089 236143 234413 299351 299533 351889 344787 367041 369322 389880 396952 374130 412770 890568 939315 580266 485827 320399 314806 364047 364138 387948 391808 398986 402100 453663 454588 731881 765604 39.95 67.5 1
09:33:43 2023-10-13 377391 371063 92553 90288 142917 146696 153130 151292 115317 114298 125169 125435 139170 144513 391518 420214 1235790 1221994 478372 491395 131425 112902 128322 131464 145371 144605 137857 138319 88852 90153 295489 261554 757450 759066 234851 232053 297955 299175 351997 345043 366113 367543 388656 394723 373675 411238 886741 942013 581656 482903 320435 312933 366605 364685 387984 392395 396484 404605 454692 455653 737106 763214 39.95 67.5 1
09:33:44 2023-10-13 373784 373971 92553 90288 142690 146829 153130 151508 115317 114004 125134 125435 138880 144513 391243 427067 1235907 1221124 472695 491395 131460 113368 128631 130018 145700 140998 137651 138112 89096 90335 295794 262888 756463 761146 236847 231984 297955 300175 351997 341416 369202 369691 388047 395836 373675 415339 894499 932211 583046 482903 318592 314842 364921 367845 385554 393606 400109 403321 455268 451515 733077 765641 39.95 67.5 1
09:33:45 2023-10-13 376433 371628 92553 90276 142690 147140 152918 151962 115284 114305 125082 125642 139071 144852 391601 421469 1241490 1231320 473266 491395 132001 112902 128693 131339 145506 144417 138092 138092 89243 90153 298263 261297 759460 759066 236179 233034 297689 299245 350899 342884 367188 368687 388011 394763 371897 412880 892235 940838 573724 485915 319275 315292 366158 366544 387767 391977 399326 402582 454219 454445 731881 765567 39.95 67.5 1
09:33:46 2023-10-13 378306 371081 92553 90255 142690 147379 153024 151745 115317 114004 125117 125407 139362 142836 394489 427562 1233677 1217274 479694 494753 129687 113213 128219 131875 145068 144782 137424 138319 88885 90372 296416 263070 753422 761219 236179 232053 296865 300716 351997 342570 366167 369206 389236 394446 372620 415302 886975 933532 581656 484760 320216 313886 368262 364138 384976 393294 398908 404532 451039 451831 735231 762747 39.95 67.5 1
09:33:47 2023-10-13 374017 371623 92553 90288 142989 146829 152918 151955 115350 114070 125082 125402 138522 144548 391208 424066 1238542 1215943 468602 492122 131368 113057 128480 131555 145645 141105 137776 138215 89007 90309 298263 262848 760372 760999 236179 231823 298027 301170 351780 342632 369202 368399 387939 396952 374130 416150 891383 930053 583046 482380 319530 314842 364921 365304 386441 394186 398727 403284 453060 453243 736971 769966 39.95 67.5 1
09:33:48 2023-10-13 378574 374026 92479 90372 142849 146584 153096 151887 115728 113971 125519 125468 139395 144812 394045 424029 1235871 1230599 478719 494053 131540 112902 128445 131373 145780 140910 138458 138215 89007 90309 295489 261554 755494 756218 234851 232053 297081 301170 351997 342848 367188 369907 389236 394723 373675 412880 888158 944183 580266 488974 319079 313444 367450 364138 386749 390057 401031 405474 453627 453561 728733 764491 39.95 67.5 1
09:33:49 2023-10-13 376967 371963 92681 90255 142951 146662 153199 151780 115317 114004 125082 125315 138913 144715 391864 423741 1226687 1221124 475896 493740 131676 112825 128871 131248 146255 144386 137987 137809 89341 90141 295794 260566 780564 762839 234851 234349 297919 300952 350472 342776 366095 367579 387498 392896 375154 414712 884068 935160 579208 482526 319530 312575 366569 362793 385626 393570 396592 403680 449900 452854 736870 762206 39.95 67.5 1
09:33:50 2023-10-13 375431 371659 92553 90288 142455 147379 152918 152023 115317 114037 125047 125469 141973 144715 393488 424066 1235907 1213686 473168 493740 131334 112980 128356 131498 145544 144421 137698 138215 88885 90404 298263 263886 753557 762298 234585 232053 297811 300320 351997 342848 367969 367220 387533 394998 372884 414088 888970 932211 580266 484417 320889 311662 368239 366668 386153 394480 398621 404429 457203 453065 737806 765382 39.95 67.5 1
09:33:51 2023-10-13 374304 371063 92681 90131 142921 146696 153199 151258 115350 113561 125204 125023 139428 144276 391829 423073 1237154 1232498 479908 494053 129687 113057 128555 129795 145877 140883 137815 138185 89064 90277 296416 261518 760044 761120 237643 234019 297955 300120 351429 342884 366894 369582 388047 394169 374203 413502 892235 939352 580266 488627 318367 313921 367414 364138 386749 392109 401351 405474 451039 453278 726044 762747 39.95 67.5 1
09:33:52 2023-10-13 376967 373976 92617 90288 142917 147340 153199 151989 115317 114004 125169 125315 139428 144482 391829 421469 1230176 1220255 475856 492694 131711 112747 128838 131248 146255 144083 138194 137989 89007 90186 295489 261590 765055 761219 234851 232053 297565 299245 351731 344824 367969 367328 391200 395692 375722 414257 889963 937806 575095 482039 320399 313265 366426 366026 387876 393606 396556 404612 453426 455939 736833 762206 39.95 67.5 1
09:33:53 2023-10-13 375369 371628 92617 90500 142778 147377 153453 152064 115251 114004 125414 125335 139362 144848 393972 427671 1242912 1222443 475709 491431 129147 113213 128205 130290 144667 144786 137436 138709 88852 90551 296416 263668 758352 759066 236179 232019 297955 299210 353988 342848 367708 369907 387498 393481 369929 413795 892235 934854 578876 488280 319304 314878 366605 364976 384400 391259 401031 404289 454946 451867 728770 765024 39.95 67.5 1
09:33:54 2023-10-13 374044 371663 92685 90251 143191 146421 153199 151745 115350 113893 125291 125262 138973 144755 391864 422765 1239422 1231740 473043 491467 131494 112902 128514 131248 145815 144320 137953 138215 89040 90186 296416 261265 774773 760638 237066 233361 298027 300014 351321 342812 368156 369322 387867 395279 371932 413795 892235 940838 571839 485988 319530 315322 364373 363627 387623 391834 399508 403035 451039 454588 728311 765567 39.95 67.5 1
09:33:55 2023-10-13 378153 372043 92546 90471 142816 147481 152884 152233 115284 114070 124960 125642 139757 145267 394045 424066 1235907 1211954 475303 492158 131460 113057 128445 131857 146361 144658 137680 138237 88885 90499 295794 264073 753679 761503 234851 232088 297955 299926 353988 342848 367708 367543 388691 395239 373147 414125 886719 932871 571839 485864 320216 311983 366605 366403 385590 392430 395926 405474 454441 452889 737990 765641 39.95 67.5 1
09:33:56 2023-10-13 375750 371659 92553 90317 142951 147379 153165 151745 115350 113926 125169 125056 139428 144513 391243 425042 1241526 1222181 475893 495030 129190 113446 128027 132011 145171 141300 137413 138759 89064 90397 296416 263670 766562 761219 236513 232019 297955 301810 351780 342570 366682 369871 388047 393516 372929 413720 892235 930199 573724 484760 318628 314878 365505 364685 384436 393606 400711 403680 454946 451234 729451 765641 39.95 67.5 1
09:33:57 2023-10-13 376857 372216 92681 90288 142921 147345 153165 151779 115317 114259 125169 125349 141973 144865 393488 420841 1241490 1229527 473266 492276 131460 112902 128480 131373 145780 144219 137810 137754 88885 90153 298263 261077 759349 759066 236179 231764 297811 299280 351465 342884 367708 369835 387758 394723 371932 413171 894405 942843 579208 486517 319909 315250 366677 366026 387731 391630 400297 402392 451075 454588 730842 765073 39.95 67.5 1
09:33:58 2023-10-13 378261 371998 92425 90288 142862 147691 152741 152098 115628 114285 125625 125614 139555 144746 394009 426465 1235433 1213574 478977 495220 131175 113057 128055 131589 145308 144491 137501 138578 88974 90434 296416 263441 749902 761036 236143 233232 297398 299245 351997 342848 365068 369242 392454 394723 372058 414713 887048 930236 572429 485214 319530 313665 368817 364720 385012 392430 399522 406086 454304 451515 732641 763361 39.95 67.5 1
09:33:59 2023-10-13 374308 371990 92553 90288 142724 147140 153165 151745 115350 114344 125117 125469 138946 144715 391829 424066 1235907 1218519 472028 494090 131425 112980 128356 131674 145472 144584 137909 138319 88885 90186 296416 263033 755966 761503 236477 234019 299605 301170 351780 342451 369014 367435 387975 396952 373038 414860 892088 929505 572354 481808 320209 313635 367197 368106 386405 393606 396520 403357 456234 453243 737990 767273 39.95 67.5 1
09:34:00 2023-10-13 378574 373002 92618 90190 143191 146794 153028 151992 115218 113971 125169 125023 138782 144539 391243 423145 1236312 1223386 479464 492158 131368 113057 128343 131498 146273 144592 137776 138215 89101 90186 299317 261590 762477 758529 234851 233093 297955 299245 351997 342884 366113 369242 389236 394723 373411 411529 889257 943348 578876 486208 320435 312019 367156 367064 387948 390639 396484 404899 454625 454624 733040 763288 39.95 67.5 1
09:34:01 2023-10-13 376433 371959 92553 90288 142822 146731 153165 151745 115350 113626 125117 125056 139203 144377 393488 424008 1230176 1215058 479731 491050 131243 113213 128240 130018 145405 141300 137501 138147 89218 90368 296416 263518 751032 762298 236179 234514 295924 303239 351997 342606 365068 369510 389817 393222 372022 414713 887011 932762 579208 484760 319530 313444 368593 364685 385012 392466 398908 403514 454625 451902 734710 763324 39.95 67.5 1
09:34:02 2023-10-13 376250 371663 92425 90600 142989 147068 152537 152233 115251 114416 124838 125748 138526 145135 393218 420841 1245127 1224330 468602 493391 131618 112747 128693 131282 146017 144421 137810 138119 88999 90186 295489 263070 754824 756922 234851 232019 300085 300108 351997 344824 366668 369242 386886 396614 373939 412222 892868 937988 578876 486208 319530 313886 364118 364720 387948 391223 396664 402429 454304 454659 730842 765641 39.95 67.5 1
09:34:03 2023-10-13 377157 371138 92553 90255 142690 146696 152918 151326 115317 113593 124995 125056 139362 142636 394178 421290 1237192 1221994 478298 494053 129687 113057 128555 131692 145963 144421 137810 138237 89007 90218 295794 261301 756256 756849 234851 232088 297290 300988 351997 342848 366149 369871 389271 394723 373147 411639 889220 937529 580266 487588 319530 312019 367156 364173 386749 390057 396520 405186 454304 454588 730583 762747 39.95 67.5 1
09:34:04 2023-10-13 376433 373447 92681 90259 142818 146727 153165 151292 115383 113417 125204 124937 139461 144245 391566 424043 1229302 1216787 479731 493391 129794 112902 128390 131282 145578 144522 137776 138215 88885 90342 295489 261482 771625 761219 234851 232019 297762 300401 351425 342559 369202 368399 390794 393150 373602 415265 889963 935517 575438 483135 319720 313409 366347 363047 385590 393320 396484 403350 451039 452572 735789 762060 39.95 67.5 1
09:34:05 2023-10-13 376323 373716 92471 90277 142812 147241 153062 151992 115251 113939 125344 125301 139362 144676 393488 423397 1245127 1223092 474277 494439 131300 112825 128267 131674 145270 141078 137617 138319 88852 90340 296367 264670 750745 756922 234851 232019 297955 297852 353738 342884 366668 369799 387498 395310 372095 411566 890971 935893 578876 486898 319530 313004 364956 366403 387639 390057 396664 403717 454441 454588 729805 767273 39.95 67.5 1
09:34:06 2023-10-13 377766 371072 92603 90284 142820 147485 153199 151191 115350 113749 125117 125056 138968 144175 391243 423695 1234118 1225370 479804 491395 131368 112902 128445 131407 145544 140857 137535 138009 89031 90269 296416 261409 766720 757883 234851 232989 297919 299978 351816 342776 366928 369943 389271 394723 373675 412696 889637 942674 573317 487588 319530 311876 367486 364720 386191 390057 396592 405474 454304 454769 730842 763728 39.95 67.5 1
09:34:07 2023-10-13 375332 372038 92569 90288 142686 147174 152918 152064 115628 114004 125134 125435 142136 144583 397572 423921 1235907 1216055 471326 491431 131334 112902 128356 131373 146157 141002 137806 138215 88885 90186 293229 263070 760236 762652 234851 236151 297955 300175 351997 342848 366167 367579 388047 394101 373147 415339 888677 929967 580266 481844 319530 313957 364409 365304 386461 393606 396592 403072 453096 452925 736907 767000 39.95 67.5 1
09:34:08 2023-10-13 375901 371668 92425 90495 142221 147654 152216 152369 115284 114384 125100 125522 138880 144817 393488 422098 1249118 1225716 476986 495140 129687 113828 128219 131818 145815 140910 137478 138628 88877 90434 300153 264597 760881 756181 236143 234349 297955 299859 353988 342848 366891 369546 387463 394101 371428 412222 892235 935857 577486 487588 319530 313886 365540 366919 387294 390057 398908 404289 454441 453879 728696 765604 39.95 67.5 1
09:34:09 2023-10-13 375943 371063 92621 90160 142921 146696 153165 151292 115350 113782 125169 124990 139395 144342 391518 424029 1235907 1229227 478224 494090 131425 112980 128480 131373 145566 144487 137776 138215 88885 90186 293229 261445 760657 756291 236847 231984 297955 302024 351465 342848 367708 369546 390061 394472 374021 413171 887865 940653 580266 485933 317888 315178 365362 366026 387294 392084 401314 403680 450714 454091 726558 765036 39.95 67.5 1
09:34:10 2023-10-13 377693 373711 92489 90255 142753 147546 152960 152274 115152 114004 125170 125508 139266 144852 393378 423921 1237192 1212669 479373 494090 131391 113057 128240 130018 146157 144588 137501 138237 88852 90404 291319 263814 756345 760680 236209 233255 296412 300812 351997 342606 367969 369502 389817 392896 372058 414125 883443 932211 571839 484724 319530 312019 367745 365233 384400 391808 396592 406050 453060 451867 732522 764444 39.95 67.5 1
09:34:11 2023-10-13 375099 371099 92553 90292 142585 147105 152884 151711 115576 114004 125047 125056 139170 144478 393488 425015 1238269 1220708 473939 491431 131209 112902 128356 131373 145780 144421 137741 138215 88852 90277 299198 262919 760981 760460 236847 233855 297739 301170 351636 341596 369276 369655 387903 395800 373147 415081 893502 930199 575095 484896 317743 314842 367717 365268 384976 393320 400711 403680 454946 454805 731449 765567 39.95 67.5 1
09:34:12 2023-10-13 378302 373711 92580 90343 142820 147069 152884 151711 115317 114004 125169 125315 139362 145072 394045 420142 1232333 1219604 476834 493391 131460 112902 128445 131464 145780 144588 137776 138215 88852 90186 295794 262779 757007 760142 234851 232053 297955 300885 351997 345311 366891 367543 388656 395557 374203 411566 884104 941347 571414 482562 320435 312933 368239 364976 387984 392430 396520 405474 454946 457568 736870 764444 39.95 67.5 1
09:34:13 2023-10-13 377621 373980 92553 90255 142682 147131 152918 151745 115317 113893 125047 125056 142171 144513 393488 424066 1234081 1211954 478690 495110 129369 113213 128116 131818 145373 141008 137508 138489 88909 90302 297311 263668 750281 760680 234851 233197 297081 299210 351816 342390 367969 368982 392417 395557 371696 414566 886274 930236 580266 484491 319530 312019 367745 365268 384400 392119 398641 405762 452707 451515 731449 763324 39.95 67.5 1
09:34:14 2023-10-13 375259 372216 92523 90222 142719 147086 152918 152030 115218 113782 125169 125023 141938 144513 394045 421137 1237902 1229991 474277 493391 131551 112902 128693 131248 145506 144210 138088 138109 88885 90153 295489 261077 762103 759066 234851 233197 297955 299210 350935 342884 367188 369206 388011 394723 371897 412843 892868 940681 580266 484052 318106 314878 365212 363592 386785 391808 401314 403035 451039 453915 726632 764444 39.95 67.5 1
09:34:15 2023-10-13 378265 373675 92553 90255 142690 146731 152918 151292 115708 113939 125590 125494 139329 144777 394604 419445 1233677 1220143 477326 494016 129687 112902 128411 131339 145645 144421 138373 138612 88909 90120 296416 261518 754360 759066 234851 232053 297955 299175 351997 342559 366631 367543 387533 394723 371897 411603 888551 941347 581656 482562 320435 312933 366311 367064 387984 392430 396484 404576 453663 454588 737990 763361 39.95 67.5 1
09:34:16 2023-10-13 377693 370030 92425 90259 142459 147140 152639 151955 115317 114037 125012 125056 141938 144680 392999 424066 1234994 1209287 477018 491431 129584 112825 128199 131373 145510 144456 137359 138215 88792 90153 296416 263700 754666 762298 234670 234679 299140 300921 353843 342740 368193 367399 391346 396952 372403 413575 890596 932871 579208 484797 321234 311948 368500 366883 385554 392395 395890 403313 457130 455880 737990 764040 39.95 67.5 1
09:34:17 2023-10-13 377391 373183 92618 90190 142854 146967 153559 151819 115728 113939 125222 125023 139428 144377 391829 424029 1235907 1226908 478977 492694 131425 113135 128343 131282 145544 144421 137776 138215 88885 90307 295489 261518 757084 756849 236513 232053 297500 300120 351997 342884 367708 369907 388656 394169 373675 413795 889637 939279 580266 488627 319304 312968 367745 364138 386441 390057 400109 406050 453663 453915 728733 762783 39.95 67.5 1
09:34:18 2023-10-13 376857 371108 92681 90099 143187 146386 153385 151224 115350 113385 125378 125023 138782 144346 391829 424066 1226651 1219529 475303 493740 131494 112902 128665 129657 146014 143236 137953 137982 89096 90054 311590 260128 759203 763891 234851 234349 297631 302133 350616 342848 366167 368391 390061 394169 371897 415302 889783 935333 571414 483248 319530 313444 365505 363047 386749 393606 396556 404576 450967 454233 737990 764454 39.95 67.5 1
09:34:19 2023-10-13 376167 374244 92328 90288 142412 147268 152499 152233 115284 114037 124960 125614 139104 144715 393488 421505 1245127 1224293 472482 493740 131460 112980 128480 131373 145815 144456 137918 138215 88885 90218 298263 263886 765822 756885 236579 232053 297847 301528 353988 342884 367188 369799 387533 395310 373147 411603 892868 936591 571839 486208 319530 313886 364373 365304 387948 390594 398908 403035 453096 454624 730842 765641 39.95 67.5 1
09:34:20 2023-10-13 377428 370026 92553 90255 143084 146386 153165 151745 115642 113815 125169 125056 139164 142693 394457 423777 1235488 1225482 479620 494090 129687 113213 128555 131727 145643 144623 137741 138215 88852 90309 296669 263901 759885 755743 234851 232088 296657 302451 351456 342848 367188 369943 389544 394723 373675 412550 889637 943348 557890 488280 318976 312933 367458 364685 386713 390057 396628 405762 453663 456166 730324 763324 39.95 67.5 1
09:34:21 2023-10-13 376167 371099 92489 90288 142426 147691 153165 151853 115317 114037 124995 125469 138778 144680 391518 424066 1237902 1221124 473266 491467 131334 112902 128445 131788 145472 144782 137775 138319 88885 90372 295489 261265 759885 761219 236513 231984 297955 299175 351997 341812 366718 369799 388047 393516 373675 413174 892235 930199 577837 482940 319079 314878 365212 365268 385626 393606 400109 403072 454946 453450 732558 767273 39.95 67.5 1
09:34:22 2023-10-13 376857 374026 92479 90529 143182 147199 153062 152131 115251 114161 125344 125715 138712 145148 391829 420805 1244207 1227818 474220 492658 131551 112825 128514 131282 146017 140813 138091 137754 89007 90153 298263 261482 771813 759066 234851 236210 296872 299210 350971 342884 367188 368723 387493 392896 371932 412880 892868 942013 580266 485484 318592 315358 365212 363047 387366 391844 401031 403035 451003 456239 727700 764444 39.95 67.5 1
09:34:23 2023-10-13 375995 371103 92553 90255 143182 146386 153058 151745 115317 114207 125082 125435 142244 144548 393488 419883 1231394 1220255 476233 491431 131711 112593 128906 131248 146289 144184 138022 137974 89276 90269 296416 261482 761092 762337 234851 231984 298027 301597 351285 345494 367969 367543 387533 392931 372786 413464 889329 937915 576466 482562 320209 313522 366054 363082 387948 393606 396556 404612 451003 454624 737430 762206 39.95 67.5 1
09:34:24 2023-10-13 376131 373903 92617 90255 142493 146421 152952 151474 115661 113971 125134 125056 138913 144478 393488 428239 1237939 1220745 474179 492158 131209 112980 128233 131857 145068 144579 137449 138323 88792 90499 299200 264633 759958 756314 234851 232019 297955 298756 353988 342596 366668 369835 387498 394687 369929 411603 893502 936555 578876 487588 319530 311662 365540 366956 387639 390639 398908 404612 456088 454588 730051 767818 39.95 67.5 1
09:34:25 2023-10-13 376433 373711 92681 90292 142686 146856 153058 151745 115350 113782 125117 125056 139203 144280 393488 423361 1237117 1228983 479472 494789 131721 112980 128343 131692 145677 140910 137864 138112 89178 90153 296416 261554 760889 755780 236847 234349 297509 300084 351997 342884 367708 369655 387533 394302 373411 414088 889673 938651 580266 488280 319304 312968 367745 364173 386477 390057 400109 405762 453663 453278 728216 762206 39.95 67.5 1
09:34:26 2023-10-13 373710 371103 92617 90376 142682 146731 152918 151745 115317 114037 124995 125469 142007 144583 391255 424029 1238542 1215422 472028 491467 129940 112747 128445 131282 145472 144377 137918 138319 88999 90186 296416 263070 771668 762298 234851 231662 297272 300636 351997 342884 366682 368132 388047 396650 373147 413102 891603 929542 580266 481844 319530 314657 364409 365268 386169 394160 396592 403409 452743 453278 735826 767273 39.95 67.5 1
09:34:27 2023-10-13 376549 371659 92104 90540 142993 147614 152820 152765 115119 114384 125170 125748 138617 145250 393378 421326 1246490 1223983 472768 491431 131425 112902 128631 131282 146247 144386 137810 138215 89007 90393 296669 263106 760251 756922 236179 232053 298032 303636 351997 344824 367188 369799 387498 395310 373939 412259 893133 936627 580266 486208 319530 313665 364118 365304 387984 391259 396628 402429 454946 454659 730620 765641 39.95 67.5 1
09:34:29 2023-10-13 377117 371099 92617 90288 142724 147174 153058 151745 115350 114004 125117 125090 139203 144311 391601 422801 1235871 1220745 478948 490016 129759 112902 128445 131765 145780 144491 137776 138233 88885 90309 296764 262779 756378 760097 234742 233024 297509 302133 351925 344787 365930 368543 392176 394365 373675 411603 889783 937565 572354 483026 321074 312677 367192 364720 388020 391666 396520 405306 454946 455618 733716 763939 39.95 67.5 1
09:34:30 2023-10-13 375030 373716 92580 90471 142849 147206 153406 151745 115350 113926 125204 125262 139461 145461 394457 425375 1239422 1223966 475629 491086 131277 112980 128480 131498 145815 144456 137827 138215 88885 90372 295489 261590 760704 760142 236513 232019 297883 299210 351997 342088 366131 369907 387192 393516 372095 415339 892235 930236 580266 486898 318264 314399 365540 364976 384400 392466 401031 403680 454946 450863 730842 765604 39.95 67.5 1
09:34:31 2023-10-13 373525 371103 92442 90288 142690 146696 153165 151292 115317 113561 124995 125090 138880 144513 391518 421505 1238542 1230739 473754 493943 130049 113057 128665 129795 145880 140760 138125 138078 89064 90240 293229 261373 761347 759557 234851 232019 297530 300636 351425 344824 367188 369538 388047 393516 375264 412880 890604 942680 579208 485520 319530 314878 364921 363082 386153 391844 400109 402465 451039 454269 728770 765641 39.95 67.5 1
09:34:32 2023-10-13 379651 373830 92519 90441 143027 147268 152990 152554 115218 114272 125134 125522 138782 144843 394045 424066 1235871 1211917 479124 492087 131243 112902 128322 131555 145364 141621 137741 138215 88885 90309 295489 264259 754435 762805 234851 233453 298027 298268 353988 342848 368230 368651 389509 394963 372847 414088 889600 934193 580266 485827 320889 311948 367120 366368 385554 392395 396448 405762 454441 453207 738036 767273 39.95 67.5 1
09:34:33 2023-10-13 375369 371623 92681 90255 142686 146662 153130 151983 115708 114285 125590 125581 139329 144848 393693 426166 1242912 1225445 475967 494716 129687 113057 128445 131464 145472 144395 137804 138190 88974 90306 296416 263033 758868 761062 236847 231984 297955 302024 351997 342293 366646 369835 388047 393481 371660 415302 893502 931516 583046 486898 319042 314554 365505 365268 384400 392430 400994 403680 454692 451515 730895 765604 39.95 67.5 1
09:34:34 2023-10-13 378500 371068 92617 90255 142921 147345 153165 151745 115350 114037 125309 125056 138979 144478 391829 420214 1234081 1221994 478372 494090 131460 112980 128866 131464 145472 144790 138071 138319 89007 90309 299317 263033 754289 756885 234851 233059 297919 299210 351997 342884 366076 369206 389509 395279 373675 411566 885538 943348 580266 485827 320889 312933 367120 365233 387984 391188 396484 404899 453264 455688 734899 766710 39.95 67.5 1
09:34:35 2023-10-13 377844 373183 92576 90376 142896 147859 152960 152098 115694 113971 125519 125282 138907 144478 391518 424691 1234045 1214984 480896 491395 131118 113446 128308 131681 145510 144861 137940 138601 88852 90434 299317 263777 748292 761219 234851 233453 297500 299210 353988 342848 368230 369244 389853 394066 372022 414713 888304 932871 580266 485484 320209 312897 368853 366039 384976 393306 396628 406050 454619 451867 732494 764618 39.95 67.5 1
09:34:36 2023-10-13 374308 373976 92617 90288 142789 147340 153165 151989 115350 114037 125169 125402 139395 144482 394045 425304 1239422 1220708 473939 491395 131425 112902 128631 130018 145540 141008 137822 138112 89064 90335 294029 262924 757571 760570 236847 234019 297667 301280 351997 341776 366682 369546 390025 394066 373411 415302 894209 931618 567829 485447 319042 314842 365433 364976 384400 393883 401278 404252 454946 451515 731412 765641 39.95 67.5 1
09:34:37 2023-10-13 377964 371103 92617 90255 142613 146829 153130 152165 115284 113848 125169 125407 139362 144478 394045 420178 1232259 1221124 476908 494090 131425 112980 128900 131498 146017 144491 137872 138215 89101 90339 296416 261554 755393 759066 234851 232734 297955 301097 351997 345311 366891 368096 388928 393481 374203 412186 886165 942013 581656 482526 320889 312933 366605 365233 387984 392430 396484 404899 453264 455939 735752 764444 39.95 67.5 1
09:34:38 2023-10-13 378565 369995 92553 90288 142887 147482 153130 152199 115317 114037 125169 125435 139362 142836 393826 426283 1237192 1212669 479459 495140 129687 113368 128274 131910 145508 144826 137629 138601 88852 90467 295794 263968 750281 761219 236245 233093 297500 300842 353988 342848 368230 369214 390435 394066 372058 415007 884455 930199 581656 484724 319530 312933 368298 365268 384400 391811 398872 406086 453060 451867 732522 764444 39.95 67.5 1
09:34:39 2023-10-13 376967 374505 92553 90602 142748 147443 152918 152233 115284 114416 124925 125762 142067 145192 393488 420805 1245127 1227818 471923 491395 131676 112902 128782 131373 146255 144487 138194 138215 89007 90153 294029 261482 760379 759066 236179 231306 299568 301280 351713 342884 367969 369799 387781 393516 372454 413758 894844 942013 580266 486172 319079 315322 365433 363847 387912 392395 401278 403321 451039 454588 728216 765567 39.95 67.5 1
09:34:40 2023-10-13 378279 373980 92705 90496 143216 147206 153522 152098 115218 114161 125519 125474 139362 144848 394251 420142 1234029 1221124 478007 494753 131483 112980 128445 131555 145472 144579 137937 138319 89007 90309 298263 261518 757629 760142 234851 232734 297955 299210 351997 343114 368230 368651 388656 393481 373572 414088 885122 939315 567829 482903 320435 313409 366569 363847 387948 394160 396592 404899 451003 454624 737990 763324 39.95 67.5 1
09:34:41 2023-10-13 375104 372512 92681 90288 142921 147242 153165 152060 115350 114311 125204 125435 139395 144715 394045 425269 1240302 1222480 474142 492504 131243 113057 128055 131681 145544 144694 137680 138215 88885 90309 298263 263033 755020 760680 236847 231984 297955 301097 351997 342282 367234 369835 388047 393791 373675 415339 891868 930163 578351 483281 319079 313527 367717 368209 385303 393873 400885 403533 454510 452747 735783 767088 39.95 67.5 1
09:34:42 2023-10-13 376397 372038 92546 90536 142896 147897 153062 152098 115708 114285 125222 125402 141973 144839 391566 421182 1245090 1230443 471955 491395 131642 112902 128480 131464 145862 144412 138206 138315 89222 90153 298263 261445 759595 759066 236179 233361 297847 299245 351429 342884 367969 369763 388047 393532 372715 414088 893502 942013 580266 486172 318330 314878 366311 363847 387330 392084 401351 404576 451075 454269 726595 764444 39.95 67.5 1
09:34:43 2023-10-13 377502 373670 92617 90288 142896 147897 153062 151745 115350 114037 125256 125402 138907 144715 391829 420805 1234909 1223092 478007 494789 130187 113057 128521 131727 146304 140910 137830 138078 89064 90401 296509 263070 757860 760142 234742 232989 298027 299175 351997 345311 367188 367989 388656 393791 372751 412806 889852 940681 581656 482903 320435 313409 366898 367064 387984 393606 396520 404899 451039 454624 737995 764444 39.95 67.5 1
09:34:44 2023-10-13 376016 371659 92681 90496 142820 147140 153130 151745 115317 114004 125204 125435 138913 144513 391829 424638 1240573 1224256 476269 492122 131460 113057 128445 131857 146361 144491 137789 138215 88852 90372 296839 264670 765219 756885 236179 232053 297955 299715 354488 342559 366928 369799 387533 395863 373147 412186 893133 937915 563993 486898 319530 313886 365505 366890 387948 391534 398908 403680 454441 454624 731362 767818 39.95 67.5 1
09:34:45 2023-10-13 377493 371103 92681 90255 143216 147205 153453 152030 115821 113971 125554 125301 139395 144812 395172 423849 1238954 1227818 479731 494090 129974 113057 128631 130018 145746 144386 137967 138233 88885 90309 296669 261409 756012 755743 236513 232088 297581 300155 351997 342884 368230 369943 388656 394159 373939 414125 890935 942013 580266 488280 320166 312933 367745 364685 386749 390057 398908 405556 454625 453243 728770 763324 39.95 67.5 1
09:34:46 2023-10-13 374308 371103 92681 90288 142719 147140 153024 151955 115317 114037 125169 125642 139299 144614 394187 424066 1239422 1221994 472325 491395 129618 112980 128445 131498 145780 144421 137776 138215 88885 90186 296416 261590 767094 760680 236513 231984 299357 301134 351997 342329 367234 369871 388047 394101 373675 413720 893502 930199 579208 483281 319275 314878 365469 365268 386205 394160 400456 404819 455407 455843 735010 767125 39.95 67.5 1
09:34:47 2023-10-13 376743 372038 92714 90438 142820 147446 153165 152199 115317 114416 125169 125729 139481 141289 394045 421433 1245090 1231320 473266 491050 131676 112902 128782 131464 146119 144588 138194 138215 89040 90372 295794 261482 763934 759872 236179 236115 297955 301061 351713 344580 368036 369763 388047 393171 372489 414088 889307 942013 571584 485827 317870 315358 366311 363847 387330 392395 401387 403680 451075 454588 727663 765604 39.95 67.5 1
09:34:48 2023-10-13 378261 371407 92525 90445 142787 147068 152884 152199 115317 114037 125134 125435 138617 144751 393488 424066 1235907 1213686 477731 491431 131243 112980 128267 131464 145544 141395 137776 138215 88852 90467 295489 264296 757993 763108 234851 232734 298027 298304 353988 342884 367748 367543 389544 395275 373147 414418 893133 934658 581656 485337 321344 311841 367013 366776 387407 392216 396376 405614 454441 454737 738082 765369 39.95 67.5 1
09:34:49 2023-10-13 375754 371875 92681 90255 142917 147140 153199 151745 115761 114037 125169 125435 139428 144715 391829 425269 1241490 1224841 475559 492122 131368 113057 128445 131715 145544 144592 137776 138215 88852 90373 291783 264670 749047 756885 236013 232019 297811 301082 353988 342884 367188 369835 387498 395310 372058 412514 893575 936591 578876 487588 319530 313665 366569 366955 387948 391223 398944 404899 454477 454624 728770 767818 39.95 67.5 1
09:34:50 2023-10-13 377231 371103 92633 90284 142921 146696 153165 151711 115821 113939 125660 125494 139362 144676 394604 423921 1235760 1230107 479694 494016 129687 113057 128480 131857 145472 141086 138043 138233 89007 90372 296416 261554 754156 757941 236847 232088 297745 300576 351997 342884 367969 369943 388656 394723 371897 414125 890971 942013 581656 488974 319530 313665 368557 364976 386497 390914 400711 406086 454304 453915 728770 765332 39.95 67.5 1
09:34:51 2023-10-13 375431 371667 92621 90507 142784 147482 153165 152233 115317 114037 125169 125642 139428 144817 393488 424066 1239422 1213686 471289 492158 131460 113135 128480 131532 145780 141105 138002 138215 88918 90467 298263 263070 756264 763232 236179 232019 299605 299175 351997 342884 366131 367579 387192 395310 373675 415302 892235 932871 579208 481844 320889 313957 365469 366368 386749 394160 396520 403357 454086 456166 737658 769234 39.95 67.5 1
09:34:52 2023-10-13 376360 372074 92584 90471 142849 147481 153062 152588 115728 114128 125554 125402 139203 144614 391243 423764 1247671 1224256 471326 491395 131585 113126 128768 131407 145815 144623 138002 138215 89040 90404 295794 261590 757723 756922 234851 232053 297703 299907 351997 344824 367188 369502 388047 395275 372786 412806 890604 939315 571414 486208 319530 314878 364373 364976 387984 392395 399508 403035 454304 455618 729309 765641 39.95 67.5 1
09:34:53 2023-10-13 378225 374244 92553 90288 142623 147888 153165 152131 115350 114037 124995 125469 138968 144715 393488 424066 1235907 1217948 479804 492887 131494 113135 128356 131532 145815 144694 137810 138215 88885 90373 295489 264483 769169 761219 234851 233453 297847 298756 353988 342884 365068 368687 389853 395275 372620 414125 888970 932211 573724 485191 321234 312647 367494 366811 385447 392252 396412 406013 457527 453065 737769 765567 39.95 67.5 1
09:34:54 2023-10-13 375369 371103 92475 90259 142647 147136 153165 152060 115350 114004 125117 125494 139395 144702 391829 425304 1240573 1225716 475522 492887 131460 113213 128267 131566 145544 141627 137810 138601 88852 90657 299200 265232 758659 758797 236179 232053 298027 299245 354488 342884 366894 369871 387533 394998 372058 412843 892235 937647 578876 487588 319530 313921 366605 366955 387682 390914 398908 404576 454477 454624 728770 767818 39.95 67.5 1
09:34:55 2023-10-13 376213 371072 92681 90292 143043 147140 152571 151542 115350 114004 125239 125056 139386 142600 394457 423741 1238072 1227707 479546 494789 129687 113135 128645 131875 146768 144623 138002 138237 89040 90340 295794 261301 757937 756849 236680 232088 297500 302446 351853 342884 367969 369943 387533 394723 374203 414125 886755 939352 579208 488280 319530 312968 368298 364685 387330 390057 400109 406086 454304 453243 728770 763324 39.95 67.4 1
09:34:56 2023-10-13 375369 374244 92553 90288 143216 146859 153199 151989 115350 114070 125204 125642 138782 144742 391243 424066 1239422 1215943 471326 492158 131460 112980 128445 131498 145815 144491 137906 138215 89040 90340 298263 263106 758302 761219 236179 231823 297883 299210 351997 342884 367269 369242 388047 394101 373411 413720 892235 929542 574119 482562 319530 314878 365469 365268 386749 394160 399826 403357 454837 453915 734816 767273 39.95 67.5 1
09:34:57 2023-10-13 376857 374244 92446 90654 142748 147515 152922 152622 115218 114731 125257 126130 139137 141437 391793 421433 1245127 1228946 473155 492540 131676 112902 128906 131282 146153 141392 138125 138215 89101 90186 295489 261518 773156 759872 236179 231984 299605 299210 351501 344824 367748 369835 388047 394136 372489 413795 894136 942410 581656 486208 319304 315802 365505 364138 387754 392430 401314 403680 453663 455618 728770 767332 39.95 67.5 1
09:34:58 2023-10-13 378293 371654 92682 90507 142591 147654 153058 152233 115317 114416 125082 125675 139203 144786 393488 424066 1238542 1214554 475559 492158 131460 113057 128480 131857 145270 141025 137870 138323 88885 90467 298263 264296 753801 763462 234851 232088 297287 298721 353988 342884 368009 367543 388656 395310 373675 414125 892235 934584 580266 483318 321344 312968 368239 367220 389066 392181 396412 404752 455008 454623 739415 767360 39.95 67.5 1
09:34:59 2023-10-13 375864 373903 92681 90288 143225 146859 153199 152026 115854 114272 125291 125608 139296 144539 391793 427671 1241490 1223386 476269 492194 131425 113057 128480 131498 145815 144456 138002 138215 88885 90373 295489 264670 753796 756885 236179 232053 297955 298268 353988 344824 367188 369835 387533 395898 373147 412551 893502 938651 580266 486898 319275 313957 364956 366403 388020 392119 399790 403680 454477 456166 730842 767818 39.95 67.5 1
09:35:00 2023-10-13 376250 370030 92809 90288 142930 146696 153693 151711 115701 113782 125361 125023 139390 144140 391829 425234 1230176 1218519 479694 491431 131368 113861 128356 132040 146462 144694 137693 138215 88918 90467 297311 263033 753799 761219 234851 232088 297081 302395 351997 342848 366131 369538 392454 395100 373188 415117 889438 932798 573724 484651 320399 313742 368378 365090 384976 393606 398908 404119 454625 455521 735794 764408 39.95 67.5 1
09:35:01 2023-10-13 374838 371103 92681 90591 143056 147414 153199 152233 115350 114037 125204 125469 139332 144715 391554 424066 1239422 1221346 472731 492194 131494 113057 128514 131532 145815 141358 138002 138215 88918 90467 295489 263070 753305 761036 236680 232019 297955 299210 351997 342848 367858 369871 388047 394136 371340 413756 893502 930236 579208 483318 319530 314878 365212 365268 385882 394160 400711 403680 453060 453278 733633 767818 39.95 67.5 1
09:35:02 2023-10-13 376433 374244 92553 90321 142740 147368 153453 152554 115661 114351 125292 125748 139362 144918 394288 421326 1246490 1226668 468602 492158 131676 113126 128879 131692 146119 144386 138002 138119 89040 90153 296416 261409 760873 756255 234851 232053 299605 298985 351997 344824 367188 369799 388047 395275 374921 413465 892868 942013 573724 485864 319530 315358 364921 364173 387948 392119 400145 403072 451075 454659 728770 765604 39.95 67.5 1
09:35:03 2023-10-13 377693 371094 92553 90288 142797 147897 153096 152267 115350 114070 125239 125642 138716 144715 393488 424066 1235871 1211498 479124 492922 131277 113057 128445 131532 145815 144557 137680 138601 88885 90467 296957 264296 758622 761219 234851 233453 297955 300211 353988 342884 365874 368687 389853 395863 373147 414713 890935 932871 580266 486208 320889 312019 367450 366955 385626 392466 399188 405828 457490 456166 737879 765419 39.95 67.5 1
09:35:04 2023-10-13 375301 371513 92584 90438 142854 147343 153518 151745 115350 113815 125204 125435 139362 142836 391829 425269 1241490 1224293 477276 492887 131460 113057 128445 131532 145780 144491 137940 138215 89040 90499 296509 264670 757428 756885 236013 232053 298032 298339 353988 342884 366928 369317 387533 395898 372884 412843 889343 938615 572354 487243 319530 313957 365540 366955 387984 391856 399508 404612 454441 455298 730324 767818 39.95 67.5 1
09:35:05 2023-10-13 376433 371438 92681 90193 142989 146696 153233 151292 115893 113561 125448 125023 139892 143938 391864 424971 1230176 1218519 480745 491467 131243 113213 128390 131857 145506 144773 137892 138323 88885 90404 298263 263070 754559 761219 236644 232053 296484 300155 351997 342848 366167 369799 389817 394723 372620 415117 889926 934267 557987 484614 319835 313814 368709 364834 385104 392288 399645 405939 454625 451938 734747 764481 39.95 67.5 1
09:35:06 2023-10-13 375228 372255 92557 90288 143182 147102 153199 152380 115895 114070 125204 125469 138617 144733 391554 424066 1239149 1220708 473939 492194 131494 113057 128514 131532 145815 144658 138002 138215 89040 90499 298263 264027 761955 761219 236680 232019 297955 299245 351744 342365 367305 369871 388047 394101 378190 415965 893502 930236 576466 483354 319079 315580 367717 365304 386169 393606 401031 403717 452425 454842 732127 767818 39.95 67.5 1
09:35:07 2023-10-13 376596 371068 92617 90321 142955 147414 153199 151857 115350 114004 125239 125469 139263 144614 391829 420214 1235907 1221309 478069 492194 132070 112902 128906 131674 145980 144584 138206 138319 88918 90404 296416 262852 770048 761219 236143 234679 297919 302451 351816 345799 368752 368543 391899 396673 373763 413905 889490 940681 583046 483318 320889 313957 368688 366544 388020 394437 396628 405474 453373 458106 737990 765604 39.95 67.5 1
09:35:08 2023-10-13 378297 373114 92617 90639 142820 148206 153199 152410 115350 114416 125117 125883 138873 144984 391829 424066 1239422 1212820 476306 494119 131494 113213 128514 131566 146017 144663 138002 138627 88918 90499 298263 263923 754905 761540 234851 233093 297287 298756 353988 342884 365909 368132 392185 395898 373147 414713 891603 934193 581656 484797 321344 312933 367450 366955 386785 392466 396326 405474 454512 453984 739267 768814 39.95 67.5 1
09:35:09 2023-10-13 375984 372334 92580 90438 142854 147343 153735 152098 115807 114356 125642 125575 139395 144883 394045 425482 1244568 1225998 475486 492851 131175 113368 128205 132127 145274 141909 137611 138987 88852 90686 311590 264487 746670 759066 236179 232053 297775 302133 354488 342618 367708 369871 387533 394066 372548 413722 894572 936518 577486 488627 319982 314363 366569 367507 387294 391223 400073 405474 455791 454552 728770 768909 39.95 67.5 1
09:35:10 2023-10-13 377231 374199 92617 90255 143191 146999 153165 151955 115350 114004 125344 125435 139068 144351 391829 421469 1231386 1221994 475522 493740 131894 112902 129209 131248 146546 144588 138194 138215 89101 90434 299317 261554 768421 761219 234851 232734 297775 299210 351997 345311 368230 368355 388656 394066 373048 414713 890485 939279 579208 484896 320743 313635 369023 365511 387767 394294 396448 405614 450823 455760 739098 763288 39.95 67.5 1
09:35:11 2023-10-13 376560 374244 92519 90536 142778 147679 153130 152233 115317 114384 125134 125614 139362 144989 391601 424066 1239422 1215535 474142 492887 131675 113057 128693 131681 146119 144861 137967 138215 89031 90434 295794 263850 756761 763380 234851 232053 299972 300175 353988 342884 368230 367543 387498 396687 373939 414713 889270 928515 567829 481808 320435 314842 365469 366110 386749 394714 396592 403321 453732 453879 737953 767818 39.95 67.5 1
09:35:12 2023-10-13 378390 371072 92681 90412 142892 147897 153096 152128 115317 114004 125291 125435 139399 144680 391601 421469 1235907 1221575 479804 491431 130065 113057 128480 131681 145510 144658 138221 138601 89068 90467 298263 263033 760494 759557 234851 233418 297689 299280 351780 346215 366894 368399 389711 396470 374130 412660 891863 945987 573724 483099 321344 313850 367709 365233 388020 392972 396556 405762 455589 455974 736875 765456 39.95 67.5 1
09:35:13 2023-10-13 378497 371068 92681 90474 143191 147307 153028 152233 115350 114037 125256 125435 138973 144751 394045 426465 1235834 1213847 478114 492887 131425 113213 128445 131624 145963 144729 137776 138601 89007 90467 298263 264446 762537 761219 234851 233453 298032 298965 353988 342848 368230 369206 389817 395863 373147 415302 890573 932871 581656 486172 320889 311983 367745 366919 386441 393258 396556 406086 454477 453207 739210 766728 39.95 67.5 1
09:35:14 2023-10-13 375186 374519 92735 90496 143207 147442 153415 152131 115920 114161 125554 125474 139395 144883 392703 425866 1240573 1224256 477666 492887 131391 113213 128322 131715 145746 141970 137604 138601 89067 90624 297311 265232 752338 759066 236179 232053 297811 301920 354989 342884 367188 369871 387533 396193 372584 412806 893575 937915 578876 487588 319530 313921 367120 367471 387912 391223 400073 405474 455435 455583 730324 768909 39.95 67.5 1
09:35:15 2023-10-13 375644 369999 92676 90259 142930 147105 153165 151955 115350 113815 125169 125023 139390 144377 391518 424603 1230176 1217160 481132 491431 131209 113213 128233 132040 145270 144989 137857 138704 89067 90467 298263 263777 756210 761219 236179 233093 297081 299210 353988 342848 365838 369763 389817 394428 372584 415007 888304 932871 581656 485447 319530 312933 368565 368628 385339 392145 399645 407167 456880 453065 736057 764803 39.95 67.5 1
09:35:16 2023-10-13 375026 373452 92681 90379 143191 146999 153199 152486 115821 114239 125344 125435 139164 144751 391793 428578 1239422 1223076 474165 492158 131425 113057 128445 131715 146099 144658 138002 138215 89068 90372 298263 261554 756761 760142 236847 232019 297955 299210 351997 342812 366718 369943 390242 394066 372884 415339 894405 932871 573724 487243 319304 314878 366276 365304 384400 393294 401314 404899 455589 451867 731659 765604 39.95 67.5 1
09:35:17 2023-10-13 376596 371919 92681 90412 142896 147897 153556 152233 115350 114037 125378 125435 139399 144715 391518 420214 1234081 1220472 476497 491431 131894 112980 129085 131464 146201 144421 138194 138215 89007 90467 298263 261554 766863 761219 236179 232088 297955 299210 351997 345555 368230 367256 391790 396601 376291 414382 891424 939169 576466 482721 320853 313742 367235 366285 387912 394437 398872 405474 450787 456365 740265 764408 39.95 67.5 1
09:35:18 2023-10-13 378537 371623 92681 90624 142989 147307 153130 152233 115284 114384 125134 125815 138617 144962 391566 424066 1239422 1213221 474179 492158 131709 113213 128658 131681 146017 144861 138194 138601 89276 90467 298263 263478 753670 763380 234851 232053 299874 298721 353988 342884 365838 367543 387498 396650 373675 414713 892235 928552 581656 482526 320435 314878 365469 366075 387330 394714 396592 403643 453060 453915 737958 767818 39.95 67.5 1
09:35:19 2023-10-13 377391 373976 92681 90288 142955 147443 153518 152233 115350 114004 125204 125642 139461 144685 391601 422431 1235907 1223386 479804 492122 132001 113213 128480 131857 146564 144456 138220 138215 89031 90467 295794 263187 763613 760638 236107 233349 297653 300988 351925 345763 367004 369062 390293 396326 374203 412806 886719 942869 567829 484724 321344 313886 367709 365304 389961 392288 396556 405762 453060 456616 736870 765604 39.95 67.5 1
09:35:20 2023-10-13 377585 371063 92681 90478 142917 147345 153199 152233 115350 114194 125378 125608 139461 144887 391829 424900 1235871 1215422 479804 492887 131460 113213 128445 131948 145591 144672 137888 138709 89007 90624 299317 264670 752793 760680 234851 233487 297955 299210 354488 342884 366131 369799 390435 395275 372847 415007 889852 932871 581656 485447 320435 312019 368557 366883 385590 393008 400896 407056 458463 453100 736957 765456 39.95 67.5 1
09:35:21 2023-10-13 375180 373971 92584 90442 143187 147203 153165 152030 115350 114037 125378 125435 139296 144755 391566 426200 1241490 1225716 476986 492887 131391 113368 128233 131749 145510 141105 137646 138794 89067 90624 296367 264560 748638 756885 236179 232053 297955 299245 354488 342884 367188 369907 387533 395603 372022 412843 893502 936555 578876 488280 319530 313957 366640 367471 387912 391223 399508 404899 455791 454588 728770 768909 39.95 67.5 1
09:35:22 2023-10-13 376433 373976 92873 90193 143022 146727 153940 151292 116053 113417 125413 125023 139461 144043 392739 427067 1229302 1221124 478866 492122 131675 113057 128658 131624 145780 144491 138002 138215 89276 90404 293229 261518 751924 763380 236179 232088 297689 302890 351997 342848 366975 369799 387533 394727 373675 416298 890670 936696 579037 484198 320399 313778 368119 366544 385411 393427 399326 405778 453663 452572 736870 764454 39.95 67.5 1
09:35:23 2023-10-13 375791 372043 92681 90536 142896 147897 153096 152098 115728 114037 125204 125435 138940 144848 391243 424029 1239422 1219112 472707 492158 131460 112980 128445 131498 145963 144623 137776 138215 89007 90372 298263 261554 760129 761219 236179 231984 297955 299175 351997 342884 367269 369763 388047 394136 373939 414048 893133 930199 579208 482562 319530 314878 365505 365268 387021 394437 400073 403680 453060 453915 736020 769937 39.95 67.5 1
09:35:24 2023-10-13 379378 371103 92681 90569 142955 147379 153233 152094 115317 114004 125436 125435 139461 144478 391829 423433 1235907 1224020 479804 491777 131585 113213 128693 131765 146389 144989 138302 138323 89007 90467 296416 261554 759763 758553 236107 234679 297919 302451 351925 345799 366485 369358 389746 396673 374130 412331 892105 942869 580266 484760 321344 312647 367458 365268 388020 392395 396556 406050 455875 457009 734899 765567 39.95 67.5 1
09:35:25 2023-10-13 378570 371068 92681 90507 142955 147379 153165 152199 115350 114037 125204 125469 139428 144715 394150 424704 1234081 1215058 479804 492887 129584 113213 128445 132040 145780 144694 137776 138601 88885 90624 298263 264410 750534 761219 234851 233487 297847 299245 353988 342848 365874 369799 389853 394687 372884 415302 888304 932871 581656 485484 320216 312677 368853 366403 385590 392430 396628 405430 457417 456166 737106 767165 39.95 67.5 1
09:35:26 2023-10-13 376433 371619 92681 90288 142908 147897 153666 152026 115317 114037 125378 125642 138968 144715 391829 421137 1244207 1231740 473266 491431 131676 113057 128844 130018 146079 141078 138095 138228 89096 90274 296416 261301 759472 758883 237182 233855 297955 300541 351997 342884 368230 369582 387758 394723 372751 414419 894136 941940 581656 488280 318264 315322 367709 364173 387912 392430 402240 405474 453627 455770 727663 764444 39.95 67.5 1
09:35:27 2023-10-13 377355 371663 92731 90288 142820 147794 153199 152131 115860 114037 125204 125469 139248 144715 391829 421469 1232296 1222219 476233 492158 131745 112980 128871 131407 146527 141052 138194 138215 89194 90186 298275 260710 763824 763730 236179 233093 297955 299245 351429 342884 366975 368687 388656 392931 373572 413102 891566 937720 576466 484896 320743 313635 367013 366026 388509 394016 399326 405290 450859 454587 737916 764210 39.95 67.5 1
09:35:28 2023-10-13 374337 371619 92553 90596 143195 147273 153130 152233 115350 114384 125204 125748 138877 144760 394045 424066 1241184 1216291 472361 492887 131494 113057 128480 131681 146052 144491 138002 138215 89101 90373 295489 263106 752818 763380 236179 232019 299713 299175 351997 342884 367234 368391 388047 395275 373939 415339 892235 930236 581656 482562 320889 314621 365469 366368 387330 394437 396556 403680 454086 454269 738082 767308 39.95 67.5 1
09:35:29 2023-10-13 376560 371063 92681 90288 142921 147379 153199 152128 115350 113848 125378 125435 139428 144513 393488 423465 1236671 1223386 479804 492887 131460 113705 128480 131857 145506 144680 138109 138319 89007 90186 295489 263070 755767 758479 234851 233453 297955 302646 351780 345690 366931 368954 389746 395836 374135 412660 889417 946024 581656 484577 321344 313444 367709 365304 388020 392109 396556 405762 453060 457009 735231 765419 39.95 67.5 1
09:35:30 2023-10-13 378390 370030 92681 90445 142930 147379 153199 152199 115350 114037 125204 125842 138564 144817 391243 424088 1234081 1215021 479804 492887 131334 113290 128480 131749 145780 141572 137776 138601 88885 90467 298263 264483 749676 760638 234851 233487 297955 299210 353988 342884 365874 369799 389888 395275 373147 415302 888970 928552 580266 484760 321344 312713 366605 366955 386117 392430 396520 405474 454477 453950 740088 769449 39.95 67.5 1
09:35:31 2023-10-13 378037 371667 92681 90288 143182 147033 153552 151989 115317 114004 125204 125435 139296 144539 391864 424029 1235907 1225370 479768 491431 131277 113135 128480 131498 146017 141655 137953 138428 89309 90393 296416 261445 760523 760032 236179 233349 297919 302024 351889 344824 366595 369835 389853 393481 374021 412514 889637 944673 580266 486208 321800 313665 367709 365268 387466 391808 396556 406050 454946 457604 733040 764752 39.95 67.5 1
09:35:32 2023-10-13 377502 371659 92681 90288 142782 147517 153199 151989 115350 114004 125239 125642 139428 144715 391518 425234 1230514 1215943 479768 492504 131243 113213 128233 131658 145544 144729 137680 138794 88885 90373 294521 264259 755463 761219 236179 233487 296901 301097 353988 342848 368230 369799 390745 394101 373147 415007 889600 932871 579208 485827 319982 312682 369121 366668 386153 393151 399363 407204 457203 452712 736057 765382 39.95 67.5 1
09:35:33 2023-10-13 374770 371623 92681 90412 142955 147482 153199 152064 115350 114037 125378 125608 139461 144786 394457 428578 1239422 1224841 473771 492158 131676 113213 128693 131857 145506 141523 138109 138323 89040 90467 298263 263033 753305 762337 236680 232019 297955 299210 351997 342365 367011 369907 387498 394101 373675 413756 894136 932602 576466 486208 319079 314878 365540 365304 387129 393606 401351 404289 453060 451867 729346 767000 39.95 67.5 1
09:35:34 2023-10-13 377391 373976 92702 90288 142955 147340 153165 152233 115350 114004 125204 125469 139428 144517 391554 420509 1235907 1223092 477694 491431 131676 113057 128514 131857 146564 141375 138220 138215 89040 90309 295794 263070 758497 761219 234851 232769 297969 301097 351997 343339 368009 368399 391826 396601 376328 415228 892309 938900 576466 483099 320399 313742 366977 364102 387393 394160 398908 405474 454144 456129 738008 764173 39.95 67.5 1
09:35:35 2023-10-13 376560 372216 92580 90569 142913 147619 153165 152512 115350 114037 125169 125849 139203 144887 391793 424066 1239422 1216787 472731 492887 131494 113750 128514 132040 146462 144658 138220 138601 89040 90499 295794 263700 752814 761540 234851 232088 297738 300865 351997 342884 365874 368096 387498 395310 371671 414713 889343 932871 581656 481881 321344 313957 365540 366919 386785 393606 396592 404326 454441 453915 737990 767818 39.95 67.5 1
09:35:36 2023-10-13 377688 371659 92681 90321 142955 147379 153199 151989 115350 114037 125239 125469 139428 144786 391829 420214 1235907 1222181 478408 492158 131676 113135 128514 132040 145743 144720 138206 138709 89194 90373 296416 263223 754521 762150 234851 233186 297919 300014 351961 346043 367598 368507 389711 394101 372715 412880 889673 943833 575095 483245 321344 313921 367156 365304 387912 393606 396628 405762 451756 456652 737990 765604 39.95 67.5 1
09:35:37 2023-10-13 378830 371963 92667 90507 142814 147654 153165 152233 115350 114037 125239 125642 139428 144786 391554 426465 1235907 1213686 479124 492922 131460 113057 128480 131566 145815 142019 138002 138697 89040 90657 298263 264670 768534 763154 234851 233453 297955 298965 353988 342884 366131 368687 389888 395310 373147 415007 889673 933923 573724 486208 321344 312933 367780 367507 386461 393008 400041 407056 458824 453772 737842 767397 39.95 67.5 1
09:35:38 2023-10-13 376295 371659 92769 90288 142989 147379 153658 152128 115860 114004 125326 125435 139428 144513 391864 424066 1235907 1230912 479472 496157 130049 113290 128768 131944 146152 141952 138091 138531 89096 90492 295794 261373 764553 758479 236847 232734 297356 302807 351997 342884 365874 372036 388656 395836 371932 414713 889307 943348 579379 486580 319530 313957 368853 365268 387042 391534 401387 404119 454625 457933 728770 765332 39.95 67.5 1
09:35:39 2023-10-13 376424 371623 92681 90321 143418 146731 153940 151711 115350 114037 125204 125382 139461 144513 391829 424066 1226687 1219841 476233 491467 131460 113915 128480 131857 145540 144680 138109 138323 89040 90518 295489 261445 757998 760962 236179 232088 297955 301068 351961 342884 367305 369799 388691 394723 374921 416964 892503 938172 576466 483172 320889 313814 367013 366544 386605 394329 398908 405474 453663 453243 737953 765419 39.95 67.5 1
09:35:40 2023-10-13 375395 372782 92681 90445 143182 147499 153385 152233 115350 114416 125239 125762 138782 144923 391829 424066 1239422 1216018 473155 492194 131619 113213 128906 131566 146153 141722 138194 138215 89101 90467 298263 263514 752814 764352 236179 232088 299713 299210 351997 342884 366682 368391 390242 395345 373939 415339 893502 928515 580579 483281 319982 315322 365505 365853 386153 394437 400073 403717 453096 454588 735789 769456 39.95 67.5 1
09:35:41 2023-10-13 377162 371103 92671 90288 142955 147619 153199 151989 115350 114037 125239 125469 139428 144786 391864 420250 1234994 1219604 476981 492158 131928 112902 129120 131464 146527 140955 138194 138215 89040 90467 311590 263070 760010 763306 236513 234679 297595 302133 351925 345799 368752 368543 392176 396673 376328 414860 892309 941743 577837 483318 321271 314657 367156 364138 387502 394160 396628 405363 451111 457135 738082 764173 39.95 67.5 1
09:35:42 2023-10-13 377729 374505 92553 90445 142724 147546 153199 152512 115350 114416 125204 125883 139170 144786 391554 424066 1239422 1213686 475259 492887 131494 113213 128514 131857 146564 144562 138002 138241 88979 90373 295794 263886 755400 762616 234851 232769 297738 300636 353988 342884 366131 367543 387569 395310 373939 414713 888677 928552 579208 482562 320889 314878 365505 366403 387366 394437 396592 403387 457490 454339 737732 768835 39.95 67.5 1
09:35:43 2023-10-13 378121 371103 92681 90321 142930 147414 153267 152023 115860 114037 125239 125469 139080 144614 391243 424066 1235907 1226073 479804 492887 131887 114195 128879 130381 146014 141300 138125 138794 89129 90452 299198 262924 757620 758347 236179 233453 297955 300155 351997 344824 366931 369691 389853 394101 372228 412551 891456 942942 580266 487243 321117 313004 367745 365268 388020 391534 396628 402947 455912 456687 733596 765604 39.95 67.5 1
09:35:44 2023-10-13 376967 371108 92685 90321 143191 147068 153233 152233 115860 114037 125239 125435 139068 144539 391829 425273 1231423 1218697 481169 491467 131334 113213 128445 131566 145679 141823 137810 138794 89040 90657 298263 264296 750652 761540 236179 233453 297745 299280 354488 342884 366167 369871 391019 393826 372884 415339 889673 933740 575095 485571 320289 313814 369265 366260 387679 393427 399645 407204 456234 453207 733693 765369 39.95 67.5 1
09:35:45 2023-10-13 376433 371955 92765 90606 142820 147897 153233 152131 115383 114227 125695 125648 139320 141104 394457 421361 1246490 1230107 473266 495491 132089 113368 128982 131498 146119 141722 138098 138215 89194 90584 296669 263514 760281 759557 236513 232769 300561 298756 351997 343339 365104 369871 388047 394171 373048 414125 893548 942942 581656 486208 319530 315802 365505 364173 387695 392466 401351 403680 453663 455974 728243 767545 39.95 67.5 1
09:35:46 2023-10-13 378500 371659 92681 90445 143187 147205 153199 152030 115383 114070 125326 125469 139026 144742 391829 420841 1235907 1222517 478408 492194 131745 113836 128871 131566 146255 144526 138002 138601 89040 90551 298263 263106 758027 760680 234851 232769 299713 302451 351816 346252 368083 368543 389711 396394 373798 413941 889490 941903 576466 483281 320889 313957 367192 366804 387767 394160 396592 405474 453663 455974 737847 764481 39.95 67.5 1
09:35:47 2023-10-13 378601 371659 92446 90445 142724 147895 153165 152301 115317 114070 125204 125849 139428 144989 394045 424066 1238542 1212820 475559 492851 131460 113213 128480 131658 146017 142019 138098 138601 89162 90467 308719 264073 754905 763730 234851 233059 297883 301280 353988 342884 366131 368096 389817 396453 373939 415302 892309 933573 573724 482562 321344 314842 365505 366368 387357 394160 396556 404252 454405 455412 737750 768377 39.95 67.5 1
09:35:48 2023-10-13 376560 371072 92815 90292 142917 147345 153199 152199 115350 114037 125378 125435 139428 144715 391829 420214 1234045 1223092 476981 492122 132253 112980 128906 131316 146627 141952 138410 138428 89309 90492 311590 262924 761683 763380 236513 233314 297757 302133 351997 345799 368230 368615 389509 396880 374025 414676 891045 941077 577837 482758 320662 313921 367156 364685 387466 394437 396628 405762 453663 457463 738082 765295 39.95 67.5 1
09:35:49 2023-10-13 379648 371915 92557 90569 142789 147654 153165 152267 115317 114227 125169 125883 138979 144887 391793 424066 1239422 1213686 474179 492158 131551 113213 128480 132040 146564 144694 138098 138237 89068 90373 295794 263850 755155 762579 234851 232734 297738 300599 353988 342884 366131 368132 388691 396488 371897 415302 889307 928552 579208 482562 321763 314590 367978 367220 387458 394643 396520 404105 457527 454410 737806 768215 39.95 67.5 1
09:35:50 2023-10-13 377391 371919 92681 90325 142963 147619 153661 152199 115350 114037 125204 125435 139299 144680 394494 420886 1237117 1224609 476798 495491 131905 113290 128734 131910 145924 141176 138293 138704 89040 90340 296416 262884 757206 760601 234851 233418 297955 299245 351780 346288 367188 368687 389817 394066 371861 412514 889637 943348 583046 483318 321043 313886 367450 366075 388020 394160 396556 405474 453060 456973 737953 765604 39.95 67.5 1
09:35:51 2023-10-13 378225 371059 92685 90412 142917 147619 153165 152233 115350 114305 125291 125963 139428 144715 391829 426465 1235907 1213258 479804 492504 131460 113290 128693 131749 145815 141300 138002 138794 89040 90624 297311 264670 765347 760999 234851 233487 297955 300636 353988 342668 368903 369214 393287 396952 373566 415191 891419 935443 581656 486025 321800 312790 368262 367471 386749 392466 396556 407204 459952 453207 737990 768363 39.95 67.5 1
09:35:52 2023-10-13 374916 371809 92685 90288 142955 147482 153199 151989 115860 114037 125204 125435 139428 144715 391829 425304 1243288 1224330 475522 492540 131460 114216 128480 131692 145815 141841 138002 138601 88885 90551 296367 264633 751024 756885 236513 232088 297955 299210 352284 342884 367708 369907 388656 395863 372879 412843 893502 938615 577486 487588 320209 314842 367414 367543 388020 391844 400073 405474 455827 455974 730842 768909 39.95 67.5 1
09:35:53 2023-10-13 376433 371663 92809 90255 143651 146696 153940 151745 115893 113593 125448 125056 139494 144276 391864 426465 1226687 1220708 476724 491431 131460 113894 128693 132040 145506 144786 138302 138323 89309 90551 296416 261265 757620 763380 236680 233152 297919 301581 351853 342704 370063 369618 388928 394723 372228 414048 891863 935857 581656 485484 320435 314399 368565 365161 385590 393606 399790 404119 454946 453207 735268 764481 39.95 67.5 1
09:35:54 2023-10-13 374838 371588 92681 90412 142820 147897 153233 152165 115350 114037 125204 125963 138968 144715 391829 424066 1239422 1220745 472695 492158 131460 113057 128693 131857 145815 144694 138098 138215 89007 90404 296416 261554 753791 761720 236847 232019 297955 301134 351997 342848 367822 369871 387463 394136 371897 414376 894770 931618 577837 484551 319530 315802 365540 366117 387042 394535 401059 404429 456234 453454 733459 769411 39.95 67.5 1
09:35:55 2023-10-13 377117 371659 92681 90448 142955 147379 153233 152094 115350 114004 125378 125642 139461 144715 391829 420178 1234909 1224841 479096 494993 129687 113213 128555 131910 145775 141078 138013 138807 89096 90459 296669 261518 752810 759066 235912 234679 297919 300120 351997 343339 368230 368399 392454 394136 373607 414088 886682 940681 579208 483281 320435 313921 367156 364720 388020 392630 396628 405474 453663 455974 737990 763361 39.95 67.5 1
09:35:56 2023-10-13 377693 371959 92557 90540 142822 147654 153199 152301 115317 114305 125204 125849 139428 144989 393488 424066 1239422 1213686 475223 492887 131494 113057 128866 131857 145506 144680 138206 138319 89101 90467 299317 264109 756639 761467 234851 233093 297738 298965 353988 342884 366131 368096 388691 396952 373720 414749 893375 935480 573724 483208 322256 313230 366426 367328 387150 393258 396556 404899 454477 454269 739867 767818 39.95 67.5 1
09:35:57 2023-10-13 377928 371108 92672 90292 143191 147511 153914 152520 115887 114318 125624 125541 139296 144936 394604 423885 1235760 1227231 479694 492504 131676 113213 128727 130290 145980 140910 138194 138215 89040 90467 295177 262816 765897 757993 234851 233453 297955 300120 351997 344824 367188 369799 389853 394101 371636 412843 890971 942905 576096 485864 321344 312682 367745 365304 390215 392395 396592 406086 453941 456652 733903 765604 39.95 67.5 1
09:35:58 2023-10-13 378306 373980 92685 90292 142946 147611 153199 152094 115350 114037 125239 125469 139428 144715 391829 424936 1234081 1217653 480605 492887 131368 113290 128480 131749 145780 141203 137918 138601 88885 90499 296367 264483 756220 761036 236695 234000 297667 300014 354989 342776 369276 369655 391151 396952 373002 415302 889637 932871 563045 485915 320889 312933 368853 366955 385590 393606 399963 404154 454477 453207 733633 765604 39.95 67.5 1
09:35:59 2023-10-13 373821 371619 92685 90288 142955 147379 153199 152233 115882 114037 125204 125642 139461 144715 391864 425901 1241218 1224293 475522 492887 131300 113446 128055 131818 145364 141808 137776 138987 88885 90624 295794 263845 758199 760142 236847 232088 297955 299280 351780 342606 367269 372036 387533 394101 373147 415044 894770 932871 575095 486898 319530 315358 366576 366110 385283 393606 401351 404605 456088 455266 733854 767707 39.95 67.5 1
09:36:00 2023-10-13 376331 371103 92681 90288 142955 147414 153233 152233 115350 114037 125239 125469 139461 144715 391829 420841 1235907 1220745 476981 492158 130732 113057 129092 130264 146524 144790 138579 138112 89374 90368 311590 261121 761634 763380 236179 232734 297847 301920 351997 345446 369276 369206 389271 394136 373607 415339 892309 939352 576466 483318 320435 313957 366862 363592 387912 394437 398908 405474 451075 457244 738082 763903 39.95 67.5 1
09:36:01 2023-10-13 376560 373976 92553 90445 142856 147546 153199 152301 115350 114416 125169 125883 139299 144989 391554 424066 1239422 1221438 473436 494119 131887 113057 128514 131857 146564 144729 138194 138627 89101 90499 295794 263070 753183 761503 236179 232872 297773 300885 353988 342884 366167 368651 390961 395898 371897 415302 890613 934010 573724 484276 322256 314698 366204 367364 387804 394607 399659 404715 455684 454624 740614 769456 39.95 67.5 2
09:36:02 2023-10-13 382248 377386 95204 91426 145930 152322 157343 155567 116780 115372 123889 127772 142087 143904 396443 426428 1252222 1236025 484565 502925 129898 115348 134435 131075 149138 145442 141058 140622 91068 92174 302238 265608 772934 772238 237610 236686 302256 305580 357402 350800 376089 375078 396515 400120 378871 422011 904655 946579 591385 490935 324739 318923 375507 371874 392163 401343 405533 412848 460053 460730 747541 776013 39.95 67.5 2
09:36:03 2023-10-13 384287 381043 95664 92191 148154 150580 161738 160827 117317 115982 125457 130979 143279 145266 400144 433079 1267160 1248192 483258 504117 131099 116560 134992 133545 151199 149004 142446 142900 91652 94203 303761 269704 774246 778451 240104 237226 304708 306550 362871 351290 377959 378776 396952 404788 377482 421534 913136 956560 595445 498194 327619 321870 376385 376219 394553 400990 409163 413470 464367 464624 741835 784043 39.95 67.5 2
09:36:04 2023-10-13 385601 384282 95826 92191 149465 150926 159536 161339 117479 115564 125939 131161 144077 145030 402542 433079 1267160 1256799 491811 504936 130943 116286 132164 134011 152174 149525 142917 143833 91652 94203 303875 268312 776737 777350 239289 239105 303391 306802 361010 353888 375255 376542 396347 403119 378799 417822 906651 961071 582807 492434 327282 320375 376672 375006 397034 402544 404285 412811 462728 463537 753534 783129 39.95 67.5 2
09:36:05 2023-10-13 387880 387163 95001 91426 148701 150367 158422 161452 116086 114830 125371 131302 142539 144778 400425 431816 1268962 1253893 484947 501886 132621 114715 131709 133776 151865 148617 142715 143363 90851 92208 301058 268257 780492 778341 239519 236283 301303 305400 357689 349742 372357 375377 393150 396417 372751 415302 903349 951970 580236 496951 322665 316672 373857 373052 390957 394713 404996 408454 454512 458368 738082 774237 39.95 67.5 2
09:36:06 2023-10-13 390004 385742 93065 90288 147360 152640 161878 160352 115350 113307 125078 130165 142289 142894 402630 432846 1248668 1236237 488914 501109 131688 114268 134503 133545 150232 148310 141763 142837 90067 91827 302032 269020 770717 781213 237041 235530 299605 303687 356650 346208 369524 373088 391055 395898 369821 412551 896153 939352 583046 492810 324782 315622 372511 372452 390730 396385 396484 407204 457527 455376 744836 771934 39.95 67.5 2
09:36:07 2023-10-13 391672 384878 91591 89133 144577 148305 157673 156243 114291 112280 126147 126816 140633 141336 398758 428881 1246490 1231282 483913 495886 128405 112210 131980 131070 148359 145812 139940 140513 88918 90404 299198 267340 770741 773913 234851 233453 298708 298721 351672 343303 365817 365340 385724 390065 366426 405536 884469 937952 588398 485484 319530 312749 367968 363082 385626 391259 395802 399695 447191 448941 736870 761091 39.95 67.4 2
09:36:08 2023-10-13 390559 383437 90765 88792 143187 148064 156295 155843 113588 112170 125552 126627 138522 144760 396308 427876 1241184 1215058 478445 495729 127695 114750 131062 129954 151087 145204 142462 140135 88544 90091 301088 266928 772438 777350 234851 232019 297081 297789 351744 342318 364419 366062 385990 389650 365087 404461 885513 930297 577486 484235 319421 311002 363282 364173 382105 387489 392894 396353 446889 448109 734834 763947 39.95 67.4 2
09:36:09 2023-10-13 390559 386594 90571 88476 143676 147507 156156 154703 113633 111975 125904 125922 139362 142342 396551 427169 1235907 1226945 483002 495440 127274 114590 131062 129869 149138 145039 138644 140068 88544 89840 301088 266172 771768 771693 234851 232019 294336 297789 349877 341295 360546 364209 382800 385407 363800 400009 884922 937952 581351 488627 318106 310060 364118 361960 382641 385363 391644 396389 442893 448499 728770 758829 39.95 67.4 2
09:36:10 2023-10-13 387808 384286 90574 88331 143216 147897 156295 155095 113510 111919 125552 125883 142042 144276 396732 431508 1231394 1218519 483186 495959 127064 114477 130971 131442 150842 145339 142229 140380 88568 90080 302032 268257 766868 777240 234851 234019 294300 297716 351285 340371 362731 363118 382739 385407 360880 402811 883271 924776 584170 486898 315762 310317 365362 362503 382228 386547 393141 396461 445638 444422 730842 760515 39.95 67.4 2
09:36:11 2023-10-13 386101 385778 90483 88331 143410 147895 156295 155307 113322 114778 125518 125916 138946 142373 396768 433043 1237902 1224330 479464 495670 126471 114432 130697 130792 150703 145339 142195 139994 88544 89996 301088 266928 776538 775154 234851 233554 295526 297789 350935 339441 360654 364209 379853 385372 360264 401251 886384 927501 582761 490675 315726 311510 365087 364919 381813 387930 393611 397958 446171 442242 725346 763985 39.95 67.5 2
09:36:12 2023-10-13 391877 387745 90637 88331 143746 148092 156622 155307 113588 114869 125658 126177 139428 142881 400816 427841 1236200 1224372 481631 498198 127982 114635 131796 130043 148260 145133 139940 139894 88877 89964 302032 266928 784255 780660 234634 233855 295307 297789 347701 342293 360582 364512 379853 384729 363507 400009 884299 934854 584170 485117 317584 310024 365124 363961 382641 386512 389807 396867 441701 445327 733560 761054 39.95 67.5 2
09:36:13 2023-10-13 394769 387587 90703 88368 143613 148584 156260 155809 113666 115063 125658 126264 139461 144680 400213 433007 1239422 1215021 483222 500320 127240 114556 133338 131004 151193 145305 138956 140447 88577 90120 301088 267935 774886 782877 234190 232019 294158 297753 350899 339393 360546 363998 383338 387939 359940 399718 886280 928320 580266 488974 317403 308909 366158 364663 381958 385363 387614 395130 444173 441597 735834 761054 39.95 67.5 2
09:36:14 2023-10-13 390416 387813 90765 88363 144488 149035 157289 155567 114147 112084 122810 126130 140233 144539 402484 431605 1242875 1237080 485293 500320 127539 114522 131726 131037 150380 145778 140006 140447 88852 90120 312268 268447 779120 779554 234851 233361 294407 297789 347737 340743 360510 363882 378685 385218 359685 396493 885329 935517 582761 489441 314622 311002 363246 360533 382228 385293 393141 396548 439933 442312 725600 759904 39.95 67.5 2
09:36:15 2023-10-13 394206 389285 90732 88331 143884 148342 157164 155952 113698 114904 125903 126298 139461 144680 403318 430401 1235907 1226073 482538 500320 127594 114409 133628 131070 147894 145541 140459 140447 88852 89964 301049 267686 798475 787895 234634 233361 295543 297897 347523 340085 360438 363889 381141 385075 360772 398808 885550 930199 572354 487588 315437 310024 364866 362935 380625 386948 387578 395058 440566 444385 734673 758792 39.95 67.5 2
09:36:16 2023-10-13 395292 390895 90600 88727 143786 148930 156598 156565 113588 115086 125693 126594 139395 143179 403200 432729 1252458 1232498 478977 501810 127695 114363 133780 131103 150184 145846 140326 141078 88852 90058 303875 267747 784533 781874 234851 233034 295057 296771 347737 341259 358883 363998 378997 384192 359649 395755 888304 933804 582761 488974 317317 310966 360988 360893 382769 386294 387578 391775 440566 441728 728770 761091 39.95 67.5 2
09:36:17 2023-10-13 398672 391077 90567 88351 144151 148584 157274 156204 113698 114938 125938 126298 139461 144715 400777 430513 1241453 1227118 485218 503012 127879 114794 132535 131075 150817 145998 141447 140637 89064 90240 302032 268829 803798 789570 234520 233034 294479 297789 349342 342257 360969 360929 379033 385218 359397 395162 884295 936286 584170 487243 315762 309555 364093 362935 383547 385363 387506 395108 441858 441822 735231 760820 39.95 67.5 2
09:36:18 2023-10-13 396849 392243 90574 88368 143986 148305 157020 156360 113666 112170 125903 126715 139296 144936 401905 435671 1245090 1221994 480354 502875 127240 114522 133687 131169 147920 146597 140362 140997 88852 90307 303875 268797 779232 790400 234190 232706 295794 296843 348751 339679 359424 360857 378997 385760 356414 398445 887920 928247 574707 486062 317439 309918 363030 364403 381042 387930 389362 393250 441593 442030 735752 763798 39.95 67.6 2
09:36:19 2023-10-13 396822 394075 90732 88363 144372 148619 157673 156204 114258 112170 122979 126445 140230 145086 403072 436761 1246490 1236596 488110 504265 127240 114531 133815 131136 148359 146253 140859 141223 88852 90485 303761 268797 783531 786902 234376 233034 293511 296937 347701 338690 356191 362971 379033 383491 356186 395420 885656 937915 589613 489478 315690 308151 364608 362935 381689 384668 386308 394475 440256 441705 731362 760515 39.95 67.6 2
09:36:20 2023-10-13 399003 394634 90728 88368 144419 148931 157783 156347 113731 115006 125973 126473 139527 144715 403216 438054 1239422 1225370 488914 501814 127064 114556 133721 131926 150184 147125 139940 141859 88820 90467 304919 270423 777446 792083 234433 233254 292985 297464 349134 338002 359244 362862 378961 382739 356980 397990 882894 926505 581351 488974 315137 309776 365863 362935 378610 384148 387506 395705 440279 440750 730858 760820 39.95 67.6 2
09:36:21 2023-10-13 399067 396421 90666 88658 144479 149102 157643 156714 113945 112366 125938 126715 139494 145090 404388 432827 1255789 1241903 482538 503336 127661 114738 134341 131169 149171 146267 140947 140968 89068 90186 314515 268761 795729 790928 234851 232053 294692 297789 346620 338690 359872 363741 376690 381203 356092 396299 884469 936286 581351 492434 313225 309555 364350 360821 378488 385209 387578 393323 436508 439153 724429 760783 39.95 67.6 2
09:36:22 2023-10-13 400377 397083 90732 88363 144385 148931 157783 156347 113731 115040 126008 126715 139527 144852 404994 435423 1237663 1231320 486112 501850 127274 111830 132535 132224 150922 146522 140859 141552 89064 90386 314515 269595 790611 795464 233810 232670 293191 297897 345301 337634 359135 360533 377679 379994 356115 396862 885555 931618 589613 488627 315395 308186 363030 360205 379006 383880 386000 392103 435967 439117 733596 758829 39.95 67.7 2
09:36:23 2023-10-13 401292 397074 90670 88670 144385 149243 157783 156888 113698 112333 125973 126749 139527 145192 404388 436220 1248668 1228908 481785 503726 127240 114488 134250 132150 148866 146631 140882 141395 88852 90467 303761 270495 786468 795364 234685 231890 293191 297477 347178 336618 362108 360929 376089 382344 354206 394848 889783 924748 588398 488863 315741 310246 360952 360713 378596 386566 387326 390741 439113 437705 731881 763324 39.95 67.7 2
09:36:24 2023-10-13 402794 397079 90893 88331 144419 149035 157783 156853 113731 112170 125973 126513 140230 141104 405421 437274 1242949 1233635 487418 506091 127491 114601 134306 131646 149205 145998 141447 141468 89101 90153 307697 269447 797912 796491 233460 232053 293226 296829 345543 336582 361593 360241 376124 378861 353675 395738 883129 929894 591042 488974 314179 308151 360988 359662 378668 385480 385115 390923 435320 438787 733596 758829 39.95 67.7 2
09:36:25 2023-10-13 400688 399320 90579 88606 144411 149035 157783 156888 113731 112333 125973 126749 139527 145192 405601 436540 1250443 1231320 483222 503372 127274 114363 134250 131960 148833 146253 141447 141859 88820 90340 306753 270531 792348 795634 234520 231728 293511 295923 348847 339098 361336 360677 374293 381025 355935 395591 888068 924928 585579 488974 313702 309555 360988 360821 378646 385680 386272 387448 436549 437791 731659 763761 39.95 67.7 2
09:36:26 2023-10-13 403790 401324 90567 88537 144747 149347 158162 156714 114134 112333 122862 126580 140263 144989 405745 436540 1237902 1232752 490267 504828 127240 114409 134250 131960 150817 146660 141447 142055 88852 90373 306753 271870 792758 797890 233460 231890 290560 296031 346655 336311 357229 360241 376690 378861 353965 393355 883129 919538 583895 486652 315741 308151 363579 360205 376326 384092 384538 392066 435356 435254 730895 759940 39.95 67.8 2
09:36:27 2023-10-13 400688 398733 90637 88363 144411 149035 157783 157107 113731 112247 126008 126749 139527 144989 405709 440310 1250443 1233378 486112 504900 127152 114329 134343 131960 149002 147536 141838 142251 88999 90518 307862 272602 788942 797654 234010 231946 293127 295722 345472 335534 357193 360821 373839 380030 353784 393913 884396 926119 588183 490898 314621 308186 360988 360749 377119 383553 386000 387484 435936 435467 728770 763324 39.95 67.8 2
09:36:28 2023-10-13 405083 399671 90798 88299 144914 148619 158562 156382 114233 114938 123064 126298 140363 144971 408869 441349 1239422 1230739 488840 504864 127064 114443 133919 131993 148969 146761 140816 141653 88885 90186 306753 272134 792328 798838 233060 231728 290806 295937 345614 335569 358020 358616 375560 377732 351794 391821 883042 924776 586754 486652 313445 307650 363030 359662 377119 382944 386608 390923 433933 435609 730895 761091 39.95 67.8 2
09:36:29 2023-10-13 402794 400562 90574 88331 144419 148616 158004 156853 113731 112236 125832 126715 140054 145029 407823 441768 1252720 1235142 485241 504828 126929 111852 134177 131893 149171 146184 140880 141424 88852 90372 307862 273556 790366 798874 233424 231367 292377 295429 345059 337662 358782 360785 373279 378631 351600 391821 884432 924776 586754 492397 313952 308186 360988 360205 374373 382371 385151 387411 434675 434176 728733 761091 39.95 67.8 2
09:36:30 2023-10-13 403099 401191 90670 88363 144653 149035 158004 156391 114076 112203 126008 126715 140004 144887 409919 438670 1252458 1244036 487418 504936 127064 114295 134012 131960 149238 146709 140980 141424 88885 90342 309686 272134 793404 796761 233260 231728 290842 295937 344540 336582 357217 360533 374186 378925 351758 390773 885513 937236 586754 494419 313952 307975 360988 358544 376906 381229 385115 389494 436149 436114 723367 760346 39.95 67.8 2
09:36:31 2023-10-13 403937 402953 90897 88601 144649 149311 158049 156967 114011 112289 122895 126614 140263 145121 410063 441732 1252222 1234722 488294 504900 127037 114171 134437 131926 149069 146779 141022 141714 89031 90404 306753 273786 793896 800155 233060 231205 291728 295034 346377 335569 355525 359698 372162 377732 349639 387479 884432 929930 592310 493902 313729 307220 360734 360205 376319 380322 386334 387339 435285 433533 724429 763016 39.95 67.8 2
09:36:32 2023-10-13 404092 402396 90732 88327 144854 148619 158225 156634 114076 114915 122895 126506 140330 144786 410572 441362 1250443 1241903 492511 504972 127064 114329 134012 131993 149205 146321 140947 141424 88999 90175 310861 273567 793742 797853 231866 231783 290736 295271 346878 336440 356788 360061 373279 376047 351600 387443 884037 935821 568667 494602 312714 306222 360772 359086 376062 378923 384932 387448 435620 434821 726595 760070 39.95 67.8 2
09:36:33 2023-10-13 405370 403458 90600 88263 144381 149035 158004 156888 113998 112475 122979 126681 139560 144786 410608 444310 1252222 1234872 489024 504972 126403 114363 133535 132390 151507 147038 140459 141915 88577 90340 309686 275267 784824 799021 232370 230684 290877 293616 345614 336075 355350 358616 371570 378296 348586 386209 885550 930236 589970 493902 311801 306720 360408 360495 375198 378923 385204 386178 435356 431354 724465 763324 39.95 67.8 2
09:36:34 2023-10-13 405474 403637 90670 88331 145123 148619 160747 156744 114265 114915 126043 126332 140225 144715 410608 442057 1249555 1243122 494506 507611 127139 114476 134247 131893 149138 146675 140880 141552 89064 90335 310011 274367 797204 800155 231252 231154 293051 294100 343471 336582 353376 356427 372875 376047 349675 385052 881754 934965 585324 486652 313225 306644 360154 358580 377243 381194 381965 386758 433160 434679 731449 759670 39.95 67.8 2
09:36:35 2023-10-13 405908 405766 90322 88363 144045 149452 157343 157361 113698 112244 125728 126749 139494 145227 411480 440741 1259703 1240131 484737 507901 127064 114103 134141 131745 149238 146578 140980 141326 88885 90342 309686 274562 799328 800990 231973 229218 291728 294756 344923 336346 354485 356463 369354 376642 350732 386173 884432 928286 585324 491665 313729 307650 357702 357466 377495 380056 383155 386512 432729 434176 728770 760515 39.95 67.8 2
09:36:36 2023-10-13 411353 406097 90574 88327 144865 149207 158084 157007 114291 112398 122895 126614 140363 145121 412574 440180 1247634 1234834 491461 507901 127484 113990 134398 131827 149550 146253 141403 140934 89040 90245 310861 273567 803070 804776 231775 230648 290806 294756 342983 334631 355926 354787 369942 375452 351263 386790 881754 928849 581351 486616 311801 305759 359358 356463 376627 381194 381426 385021 431650 433320 733716 756648 39.95 67.8 2
09:36:37 2023-10-13 411927 406088 90326 88363 143952 149139 157673 157216 113731 112244 125797 126749 139494 145192 411772 441840 1250683 1228069 487639 509411 126855 114171 133919 131960 149035 147160 140947 141623 88852 90404 310861 276011 797921 807784 232248 228972 291551 293715 345899 337185 355415 355143 372113 378658 348550 386173 884295 923460 591578 488974 311801 306222 358241 358544 376048 381925 380815 386512 435497 431609 733633 762512 39.95 67.8 2
09:36:38 2023-10-13 412373 406025 90756 88267 144573 149452 158446 157002 114043 112203 126008 126506 140444 141202 410843 441696 1250443 1234722 493914 510565 126855 114137 134250 131960 149205 146813 141447 141957 88885 90499 310861 275731 803069 806216 231216 229967 290400 293026 342983 336111 351388 354255 369942 376268 348586 386270 880505 928286 585324 486652 311801 306789 359611 357466 377230 380589 380815 384985 432976 433533 733633 758865 39.95 67.8 2
09:36:39 2023-10-13 414607 406097 90450 88331 144253 149557 158049 157326 113731 112366 125797 126782 140224 145086 409654 445571 1250443 1227818 489024 509876 126793 114657 132535 132257 150605 146660 141838 142055 88942 90335 310861 276514 798041 808202 231541 229218 293051 292821 345899 334561 354776 353936 369354 376047 349567 387495 883042 919538 587647 491702 312714 306537 359358 358616 373217 378923 378565 385021 433169 438055 734710 759977 39.95 67.8 2
09:36:40 2023-10-13 412848 405835 90574 88299 144754 149035 160784 156972 114291 112301 126043 126715 140363 144786 414662 442995 1249760 1236237 493420 510926 127003 114295 134176 131993 148899 146321 140980 141653 88885 90404 312674 276122 814845 804776 230856 230290 292367 293410 344923 335569 351605 354255 369942 376268 347013 385104 880505 933841 585324 489441 312486 306789 358781 356427 375498 378888 378565 387153 432420 432890 730895 758829 39.95 67.8 2
09:36:41 2023-10-13 414718 408394 90417 88311 144921 149243 158004 157216 114291 112585 123155 126546 140201 145121 414111 445524 1249518 1227670 492511 510780 126686 114103 134250 131993 148362 146321 141269 141748 88852 90372 310861 276906 806236 809238 230805 229218 290842 292276 344923 335759 353739 352170 368803 374405 346177 386544 883042 919538 585324 486688 311836 306357 357738 358580 372919 378322 378492 386512 433048 432711 734899 761091 39.95 67.8 2
09:36:42 2023-10-13 410768 406350 90454 88299 144619 149035 158004 156888 114109 112333 125973 126715 140137 144786 411843 448063 1257914 1237117 490912 510926 126753 114103 134047 131960 148866 147006 140947 141582 88852 90467 311225 277694 801156 804206 230967 229649 291522 291993 344815 336947 351460 355214 369984 377572 345792 384611 885476 930163 590860 494638 312570 306789 358243 358580 373217 376634 380815 386240 432939 438768 724465 762243 39.95 67.8 2
09:36:43 2023-10-13 414644 410128 90538 88271 144747 149208 158190 157221 114357 112431 122862 126506 139560 144786 411914 449443 1249155 1229567 496796 510926 126577 114171 134119 132299 148561 146253 141252 142153 88792 90404 313918 277496 794184 807058 229069 229967 290105 292001 344923 333870 351677 354255 369354 376017 344341 385996 880469 923729 590860 491665 312570 305890 359358 357179 370953 377723 378637 384792 432635 431191 730842 758829 39.95 67.8 2
09:36:44 2023-10-13 409813 407636 90417 88239 144585 148790 158225 157107 114109 112398 126008 126715 140054 144927 411528 449341 1254347 1236843 490876 510926 126195 114329 132165 132656 150661 147069 140683 142241 88755 90683 310861 278088 795045 805806 230714 229077 289448 291761 343231 333555 351533 357426 370020 376532 344306 383092 883834 930053 587826 495025 311955 306789 356663 358004 372100 376336 378637 385381 433012 431798 725674 761091 39.95 67.8 2
09:36:45 2023-10-13 414534 410336 90417 88202 144782 148616 158004 157251 114109 112256 125973 126580 140537 144737 411853 447656 1247782 1226073 495316 510926 126437 114024 133826 131960 148528 146321 140719 141653 88731 90342 309686 278088 803572 809218 229104 228863 289959 290502 342983 333510 351605 352134 374452 375739 343343 384250 881324 923729 590860 492434 313062 305030 357702 358912 371248 377459 377356 385418 432752 430513 734936 759940 39.95 67.8 2
09:36:46 2023-10-13 411644 408852 90446 88331 144411 149035 158004 157141 114109 112398 125832 126627 140230 141138 415016 448738 1256910 1238842 493175 513062 126686 114442 134177 132199 148594 146321 140947 141686 89067 90499 313059 277688 810147 805916 230336 228827 289924 290361 342983 335759 350472 354255 369463 374078 349338 383670 884534 926155 582466 495376 311293 306789 356627 356106 372086 376336 378637 384218 430365 429290 723403 760515 39.95 67.8 2
09:36:47 2023-10-13 415445 410104 90450 88331 144585 148790 158225 157251 114298 112475 125832 126574 140633 144931 416196 442995 1247782 1233603 493914 512011 126787 114069 134012 131960 148899 146287 140980 141424 88885 90186 309686 275340 817181 811581 230139 228508 288312 293204 342983 333870 351713 352134 369463 371535 344859 385413 880505 924812 586754 489478 312570 306357 356627 353157 370988 377794 377924 384199 426253 430513 731449 757910 39.95 67.9 2
09:36:48 2023-10-13 415454 413031 90505 88597 144479 149417 158044 157221 114357 112683 123070 126965 140134 141272 413305 446956 1253347 1233529 490230 513099 126787 114035 134036 131960 148666 146626 140813 141751 88852 90434 312674 277496 804108 810899 230497 228402 289009 292206 342983 333870 354221 355409 367727 374315 344306 385960 884295 921083 588183 489405 311734 306789 355485 355784 373666 378587 378492 382950 429653 430477 730842 759940 39.95 67.9 2
09:36:49 2023-10-13 415086 411294 90384 88335 144381 149452 157966 157691 114265 112716 125938 127167 139494 145467 416173 442924 1259840 1242727 489024 512373 126969 114035 134106 131893 149650 146287 141660 141583 89276 90327 312674 276906 811299 810497 231398 227589 291478 292955 341767 335723 350966 355409 366622 372933 348294 382420 885642 932871 590860 493829 312066 306465 354419 356320 373181 375443 377924 383687 429653 431762 726558 759940 39.95 67.9 2
09:36:50 2023-10-13 419011 413846 90384 88303 144611 148786 158303 157336 114638 112475 122828 126681 140633 145135 415251 449514 1248668 1227818 496056 510777 126369 114069 134036 131960 149138 146321 140947 141751 88852 90434 312674 278115 806232 813917 229033 228437 291568 290432 342983 333834 351496 353906 370020 374649 344901 382711 880432 923729 589255 492397 311038 304994 358206 356070 372086 376564 377622 385344 430257 427921 730842 758829 39.95 67.9 2
09:36:51 2023-10-13 414277 412564 90509 88299 144615 149243 158225 157361 114455 112585 126008 126715 140363 144989 414615 451070 1259370 1242194 494154 514555 126147 114442 132248 132539 151374 147327 140880 142241 88942 90591 313918 279079 795282 810057 230214 228332 290576 291317 344923 332823 352835 356668 367727 373159 345876 384794 885550 923076 588183 490133 311293 306789 354952 355250 373520 377759 378492 381833 428676 429197 731881 760820 39.95 67.9 2
09:36:52 2023-10-13 419011 412528 90417 88234 144615 149035 158225 157326 114455 112508 123064 126715 140363 144817 414615 447621 1250683 1238324 496759 510813 126403 114069 134071 131960 149002 146607 140980 141653 88852 90434 326774 278484 806609 813881 229033 228402 288942 291725 342464 335759 349098 353657 368871 372304 345632 378429 880538 933841 590860 493131 312176 304958 356592 354752 375255 376788 375623 383602 427103 430549 730842 758559 39.95 67.9 2
09:36:53 2023-10-13 417817 412560 90384 88267 144649 149311 158416 157117 114638 112716 122895 126580 140263 145086 414470 452500 1250045 1230828 498244 510813 126248 114270 132350 132622 150184 146864 141447 142251 88577 90518 313918 278507 800463 813305 228128 228472 288098 290573 342983 333364 350472 354406 369427 372304 342659 382441 879150 925038 589410 492013 311293 305890 357631 353900 369993 376038 376717 384182 426526 427850 730842 758987 39.95 67.9 2
09:36:54 2023-10-13 414921 414804 90388 88331 144585 149347 158225 157808 114344 112716 125938 127134 139527 145298 414687 448344 1260771 1246416 490839 511928 126821 114000 134141 131926 149238 146253 141403 141424 89068 90153 312162 276906 817638 810899 230462 227341 289027 292586 340914 333834 349415 353906 365230 370932 345098 378465 885550 932871 589410 493866 311073 304672 355756 354219 374194 376788 380028 378254 429772 429856 726411 762898 39.95 67.9 2
09:36:55 2023-10-13 419004 413651 90505 88464 144811 148823 158130 157326 114455 112431 126061 126681 141118 141141 414723 445282 1250647 1237117 497825 511568 126403 114035 134071 131869 149171 146321 140947 141751 88852 90372 312674 277262 809769 813917 228998 227729 288942 291282 340638 333870 349415 351325 367468 371747 345876 378429 880432 928552 587960 492013 312176 304387 355521 354184 372100 375745 377414 382409 426566 429800 731881 760070 39.95 67.9 2
09:36:56 2023-10-13 421336 414414 90384 88271 144619 149243 158225 157361 114455 112508 126008 126681 140137 144989 414687 451070 1250443 1227818 496030 515979 126201 114429 132350 132108 149138 146218 141303 141781 88877 90335 312440 280074 808306 816226 228643 227183 288974 289955 342453 333599 349907 351771 367210 372375 342528 380534 879113 923729 586989 492397 311293 304030 356556 355286 369993 375181 375060 383023 427774 426373 732922 760731 39.95 67.9 2
09:36:57 2023-10-13 415808 414849 90542 88206 144777 148651 161154 157481 114586 112508 122895 126681 140827 144927 417142 447656 1256749 1246416 496260 512288 126437 114069 134012 131960 149138 146287 140947 141653 88852 90372 312674 277424 812194 809145 228998 227729 288942 291317 341358 333599 349379 354907 365558 369530 342888 381663 884295 932211 599197 493866 310195 306789 355971 354871 373138 374362 377320 378470 427072 427636 723367 760190 39.95 67.9 2
09:36:58 2023-10-13 419852 415110 90413 88206 144611 149139 158225 157361 114638 112870 123064 126513 140650 141519 414615 445488 1251295 1235950 496030 515744 126652 113966 134293 131202 149205 146287 141345 141791 89007 90120 318757 276906 816037 817383 228892 227024 288942 292001 340363 332859 350966 351880 366336 369824 344901 378465 879287 930199 590860 490630 311293 304494 354419 353617 373138 374362 376923 381258 425835 429161 731412 760190 39.95 67.9 2
09:36:59 2023-10-13 414624 415106 90384 88206 144619 151747 158225 157361 114488 112748 126008 126715 140330 143481 417142 451822 1254347 1239762 493806 513680 125746 114103 133594 132390 147690 147003 140686 141915 88698 90467 326774 279256 798634 813917 228643 227449 288942 289814 342983 331816 348817 354406 365522 370118 340712 380751 883129 921670 589410 494567 309538 305890 353887 353652 369920 374362 377054 378470 425799 427607 729858 761665 39.95 67.9 2
09:37:00 2023-10-13 417228 417722 90600 88234 144743 149338 158668 157256 114737 112716 123064 126715 140363 144887 418394 448666 1262065 1249695 494618 512324 126403 114035 134341 132290 149543 146253 141838 141859 88852 90186 315720 276837 809055 811508 229069 227376 288535 291388 340878 333364 349379 353906 363845 368979 342888 378429 884516 932871 581036 493902 310414 305890 355003 352064 372875 376523 377950 378362 426469 427885 727706 760070 39.95 67.9 2
09:37:01 2023-10-13 421973 415106 90322 88118 144423 149035 158225 157326 114455 112573 122895 126749 140233 144887 419382 445631 1250647 1237998 496759 512324 127172 113730 134363 131827 150030 146080 141727 141257 89064 90022 313918 278484 818156 817926 228502 226884 288640 290432 338860 333599 349098 351524 365273 372493 344864 377221 879150 932871 582823 492397 310914 303781 354454 353122 373138 375730 376346 382830 427675 428015 730842 759111 39.95 67.9 2
09:37:02 2023-10-13 417548 417454 90417 88146 144786 149031 158524 157326 114455 112585 125973 126715 140730 144936 417142 454299 1257914 1239762 495280 513842 126161 114103 133628 132175 151472 146798 140686 141915 88577 90499 316044 281090 809274 813917 228288 226322 288833 290819 342464 331816 347278 353906 364938 369495 340162 378429 883668 923729 587960 496430 308193 304994 353356 353087 368808 375730 376188 378398 427072 423025 723367 760190 39.95 67.9 2
09:37:03 2023-10-13 414881 417454 90291 88026 144754 148931 160782 157216 114488 112585 126008 126749 140396 141104 417772 449432 1257541 1250816 497596 513697 126302 114180 134271 131885 149105 147160 140980 141416 88792 90404 326774 279675 810642 814224 228128 227024 288093 290432 340112 332355 350762 351880 363299 367878 342852 377789 884295 934193 587960 493866 310195 304958 354502 354871 371868 375730 377414 377757 426469 427249 726595 761539 39.95 67.9 2
09:37:04 2023-10-13 420598 416171 90384 87997 144653 148619 161042 157326 114869 112398 123064 126298 140363 144716 418726 451822 1245127 1234260 499966 513914 126316 113956 133850 131960 148326 146748 140913 141653 88577 90372 312674 279545 811724 820356 227228 226322 288942 294929 340949 331816 350762 351844 366658 369530 340437 378429 877212 926349 595084 492397 310195 304280 355485 354370 368520 376523 376880 380683 424034 424017 730842 759377 39.95 67.9 2
09:37:05 2023-10-13 417341 419159 90501 88170 144777 148927 158557 157621 114737 112793 122895 126614 140827 141336 418212 450998 1257021 1238287 494893 516749 126302 114000 133850 131960 148833 146287 140980 141781 88852 90307 317035 279437 823487 817383 228323 226287 288942 289550 340914 329813 349415 351916 363335 369014 341744 378465 883042 919709 590860 490898 309538 304994 355003 354871 369993 374362 377414 377757 427072 424980 730842 758829 39.95 67.9 2
09:37:06 2023-10-13 422006 416424 90417 88146 144585 148651 161007 157361 114678 112573 126043 126594 140827 144927 419022 451070 1254310 1240999 501083 513878 126403 114044 133884 131836 148594 146287 140947 141653 88820 90360 315720 279401 810409 816226 227193 226322 288499 295247 339849 331816 348852 351916 365266 367330 342032 376920 881754 931552 586989 496782 306820 304744 354135 353653 369704 375444 378413 378290 423854 425247 723650 758461 39.95 67.9 2
09:37:07 2023-10-13 422194 419523 90443 88299 144720 150100 160895 157361 114521 112968 126008 126681 140330 144989 419355 450289 1250045 1236446 498244 513950 126437 113843 134156 131926 149071 146563 141740 141468 88885 90153 315720 276837 829115 820757 227580 226322 288133 290573 338551 331583 348327 350463 363335 367330 342816 376125 879150 930883 587960 490935 310414 302999 355505 354621 372086 375730 374907 378398 426469 425349 732402 758276 39.95 67.9 2
09:37:08 2023-10-13 422563 418692 90108 88299 144385 149347 160670 157811 114488 112638 126008 126749 139527 145192 419651 450818 1253613 1232498 501009 517850 126302 114215 134084 131893 148561 146184 140880 141452 88755 90335 317407 281126 809553 820045 226841 226112 288906 290409 340602 330813 347278 350746 365380 369824 338695 376125 875467 921083 587960 492434 309319 302185 354454 354871 368772 375466 376346 378470 427373 422761 728770 761940 39.95 67.9 2
09:37:09 2023-10-13 419011 417372 90260 87993 144645 149276 160782 157361 114488 112683 125973 126715 140233 144989 419688 448989 1259703 1248446 500297 513878 126195 113921 133850 131202 148594 146287 140980 141424 88792 90153 315513 279401 824784 815070 227228 226287 287283 289550 339575 331583 347242 351916 364136 366747 340676 376089 882636 930199 587960 494252 306784 304994 355003 351880 369993 374676 377950 377757 423329 424682 720230 759650 39.95 67.9 2
09:37:10 2023-10-13 421969 418322 90450 88150 144619 149311 158854 157881 114941 112936 123064 126614 140297 145121 419209 448810 1252185 1239650 500098 513914 126403 113764 134141 131869 149550 146115 141614 141391 89007 90186 327202 279277 817466 820661 227228 225936 288093 290432 338278 330813 348291 350193 363335 366782 341780 376089 877997 929505 587960 490935 310414 303106 355505 354621 369993 376259 374076 378362 424034 425349 729309 758572 39.95 67.9 2
09:37:11 2023-10-13 419852 418723 90322 88026 144611 149035 160782 157361 114488 112606 126008 126749 140104 144989 419688 454153 1254347 1239200 498870 513950 125779 113911 133594 131993 151402 146321 141023 141882 88820 90186 317407 279473 808958 818542 227357 225587 287922 294965 341465 329279 346963 351199 362247 367551 337639 377257 883129 921047 587416 493516 306784 304066 354002 353870 367700 374355 377147 379968 423782 423858 729338 760731 39.95 67.9 2
09:37:12 2023-10-13 422002 418839 90443 88202 144713 149173 158668 157766 114810 112748 126008 126715 140137 141403 420323 450609 1261430 1248446 499624 513806 126437 113877 132535 132150 148561 146106 141466 141395 88852 90186 315065 279437 812161 816226 227386 225936 287395 289357 339585 331314 346720 351880 362212 365655 340233 377661 883042 930236 595084 494602 309319 304958 353734 351880 369993 374079 376346 376022 422995 424457 723952 759641 39.95 67.9 2
09:37:13 2023-10-13 423166 418946 90417 88146 144653 148931 161077 157361 114869 112740 122979 126506 140396 144715 420914 454508 1250443 1229991 500746 513986 126228 113877 133850 131745 148191 146185 140947 141653 88577 90186 316044 281703 807757 823059 226173 225587 288539 288775 339885 330545 349594 350499 364427 367843 338077 376125 878711 923510 589410 493224 309138 302963 356512 351771 367298 374462 374724 378254 422482 424002 728770 758052 39.95 67.9 2
09:37:14 2023-10-13 420780 421791 90348 87993 144619 148790 158225 157691 114678 112936 125973 126782 140730 145179 419724 454620 1257021 1238296 496019 517867 126316 113798 133884 131745 148157 146287 140947 141696 88759 90186 315720 279509 818335 820045 227421 225587 287688 294549 339885 328782 347314 351807 364002 366782 338659 377257 881754 918410 597203 492128 306820 304030 351974 353870 368808 375730 375516 376058 424034 422465 728770 758255 39.95 67.9 2
09:37:15 2023-10-13 423171 421267 90136 88299 144281 149243 158225 158021 114488 113664 122895 127228 140197 141733 420026 450219 1265088 1246305 494618 513806 126598 113988 134258 131169 149002 145812 141403 141001 88999 90153 326774 279204 818384 818235 227615 224751 287688 295038 337531 331588 348605 349688 361129 367913 339648 376245 882770 927501 592142 496782 306820 303070 354002 353391 369920 372402 375209 376659 426469 422800 721759 758313 39.95 67.9 2
09:37:16 2023-10-13 424600 422199 90260 87997 144419 149035 160782 157361 114521 112716 126008 126715 140266 144786 421510 450003 1248668 1238879 499513 513986 126195 113843 133663 131745 148058 146287 140947 141457 88759 90153 315065 279401 817021 823059 226208 225395 286356 295147 338860 329190 347278 349688 361199 366801 338624 375525 880469 919538 589410 490935 306532 302185 354002 351555 369400 374676 373474 376129 421402 422796 732811 757905 39.95 67.9 2
09:37:17 2023-10-13 427089 420572 90344 88234 144385 149171 158225 157811 114737 113033 122762 126877 139973 145334 420914 451822 1254347 1236521 495280 516930 126161 113798 133663 131885 148461 146597 140816 141386 88791 90153 315720 281126 818925 823059 226876 224507 287283 288775 338586 329813 346720 347585 360014 366747 337603 377350 880469 923729 568667 490552 309538 302150 351974 353870 367736 373519 371750 375458 424034 424002 729446 759528 39.95 67.9 2
09:37:18 2023-10-13 421078 420227 90140 88026 144777 148305 161114 157251 114902 112606 126043 126540 140827 144931 421924 451107 1254347 1247303 501046 516930 126201 113843 133756 131169 148224 146253 140980 141424 88759 90153 315720 279509 814948 817962 226173 225587 286768 294549 338586 329813 348852 350746 360014 366801 338659 376282 882416 932211 590860 495376 308657 303744 351758 351555 369372 372782 373930 377244 421294 424002 725346 759539 39.95 67.9 2
09:37:19 2023-10-13 427094 420823 90320 87993 144415 149035 158597 157361 114678 112748 126043 126715 140233 141141 421290 449694 1254347 1238362 495643 514022 126195 113685 133919 131169 148224 145812 140980 141001 88609 89840 315720 278579 819205 824539 226139 224890 286879 295074 336751 329546 349658 347550 361129 365655 339684 373976 877869 932602 568667 493902 309538 301232 354502 351880 369668 372366 372611 376924 423293 422831 728733 758299 39.95 67.9 2
09:37:20 2023-10-13 422605 421518 90140 87993 144385 148931 158225 157361 114488 112716 126008 126782 140137 144989 421212 455585 1257021 1241903 497538 517696 125987 113685 134063 131425 148224 146020 141076 141395 88577 90186 318022 281163 815065 822790 226841 224698 287395 288797 338824 327755 349401 349120 360862 368539 337461 376099 880322 919600 604646 491760 309097 302218 351902 351880 367155 374640 371787 377097 423673 424002 731881 757486 39.95 67.9 2
09:37:21 2023-10-13 422558 421267 90005 88026 143918 149243 157893 157801 114488 112748 125797 126715 139560 144989 421212 451107 1263567 1243679 493843 518501 126403 113685 133698 131169 147920 145778 140980 141001 88544 90183 315720 281199 829101 819465 225981 223503 287890 288775 336244 330813 346846 349125 360553 367330 337341 374541 880597 924812 592142 496782 306712 302185 352010 353870 365531 371253 374149 382460 424034 422512 720193 756648 39.95 67.9 2
09:37:22 2023-10-13 422272 422558 90501 88077 144974 149140 159001 157186 114994 112683 123064 126493 140251 144821 421735 453550 1257021 1245924 502237 517733 126201 112527 134084 131169 147920 146102 140719 141257 88722 90174 315065 281163 817611 820429 227435 224890 286588 288775 337803 329778 345467 350217 361199 366801 337331 375979 880505 930236 568667 496782 307123 302574 354002 351524 367413 372366 375777 376094 420738 420885 721596 757629 39.95 67.9 2
09:37:23 2023-10-13 428920 422161 90136 88026 144277 149035 158225 157361 114521 112748 125973 127162 140233 144989 418567 454189 1254347 1227484 498244 518501 125987 113843 133663 131836 148055 146563 141252 141859 88577 90153 315720 282031 813796 825545 225946 224195 287688 288883 337803 328782 347619 347585 361199 365690 336044 376245 875353 921707 586510 493902 306748 301021 355003 351880 367151 372676 372656 379429 423005 421442 727516 758371 39.95 67.9 2
09:37:24 2023-10-13 423680 422634 90319 88082 144617 148931 160972 157588 114554 112748 126008 126513 139461 144887 421510 458495 1257914 1242414 498244 517733 125572 113911 133408 131993 151297 146185 140492 141424 88577 90091 315513 282031 809202 820734 226139 224507 286879 289014 338895 327525 347865 349688 361006 367576 336587 377083 880730 917114 592310 490935 306604 302645 351974 351880 367147 374115 372911 376250 422625 422810 728770 758572 39.95 67.9 2
09:37:25 2023-10-13 424526 422095 90108 87961 144541 148576 157979 157107 114836 112638 126078 126298 140330 144715 421808 454942 1254347 1242801 502911 516930 125987 113730 133780 131169 148326 145774 140816 141391 88544 90153 317407 282161 824642 822441 227115 224473 286450 288775 339409 329813 345685 348319 361093 366544 339176 374779 880586 931581 568667 498157 305347 301126 354462 351024 367190 371041 374423 378390 420075 422486 721596 758242 39.95 67.9 2
09:37:26 2023-10-13 423899 422413 90071 87961 144715 148305 158527 157256 114678 112748 125973 126506 140633 145135 420407 453163 1245127 1237117 503944 518196 125953 113809 133594 131169 151614 146015 140686 141467 88544 90058 318825 281759 814413 825393 227757 224664 285094 288775 337768 327719 348358 347478 362867 365444 337295 375072 877575 924087 590860 492092 306748 300951 351974 351771 368513 373186 371193 377318 420111 424002 731881 756421 39.95 67.9 2
09:37:27 2023-10-13 428931 423415 90104 87997 144113 149243 158114 157846 114829 113697 122895 126897 139461 141370 422034 456229 1257157 1231208 501083 518283 125953 113853 133594 131745 149974 146151 140713 142055 88544 90120 319338 283302 812959 827736 227115 224161 287283 288865 337768 328520 346810 347550 361129 367317 337080 375676 875047 921083 599431 493866 306676 301232 354502 351506 364876 372331 371787 376058 420407 421514 728733 755748 39.95 67.9 2
09:37:28 2023-10-13 427128 423014 89882 87997 143786 148790 157783 157801 114455 112968 125728 126749 140054 145236 421510 451070 1263530 1242838 495316 518465 126021 113583 133628 131070 148326 145305 140947 140968 88544 89807 315720 281126 821131 820661 227435 223244 286879 288775 334728 330411 346211 347514 361006 365655 336245 372738 879924 919538 592142 497487 306640 300986 351974 353621 365460 370109 372312 376783 423962 421263 722415 759391 39.95 67.9 2
09:37:29 2023-10-13 424600 423569 90286 87929 144617 148445 158668 157186 115007 112716 122828 126231 140233 144478 420770 456193 1255678 1244570 502911 518062 126188 113954 131980 131136 147690 145676 140719 140968 88657 90120 318825 281958 826641 823059 225837 223503 285579 288775 336715 329742 344638 348599 360805 365451 336009 373939 877869 929469 600924 497840 306923 301197 351974 350391 366524 371218 374039 377592 418897 422143 721596 755711 39.95 67.9 2
09:37:30 2023-10-13 428859 423379 90104 87993 144381 148931 158233 157326 114645 112793 125938 126594 140137 144786 422107 456215 1250647 1230443 499224 518465 125987 113696 133594 131425 150080 145903 140882 141297 88544 90120 315065 282829 823941 827736 227115 223434 286557 288766 336751 327755 346773 345912 360553 367576 334494 373939 876330 919709 592142 493573 307779 299197 354643 351627 365282 371077 371605 378353 422148 420116 726374 755673 39.95 67.9 2
09:37:31 2023-10-13 422527 424084 90104 87721 144477 148685 158114 157326 114488 112716 125903 126479 140297 145108 419780 457929 1257914 1241903 499306 518501 125505 113843 131062 131712 151053 146267 140006 141653 88451 90120 315720 282719 809431 823202 227435 223503 285601 288572 338278 326767 345722 347550 361006 365772 334494 375906 879273 918381 598026 492460 305490 301691 351443 351240 365460 372366 372575 375076 420738 421514 726080 758987 39.95 67.9 2
09:37:32 2023-10-13 428291 424048 90104 87841 144251 148619 158225 157107 114678 112716 126008 126506 140266 144715 420407 453163 1254310 1239163 503794 518062 125953 113617 133466 131103 151333 145642 140568 140968 88512 89840 317407 282429 818247 823059 225571 223503 285552 288775 338240 328533 344384 348313 362647 365045 337739 373493 880072 928978 591958 497766 306250 300951 351974 349617 365460 372666 372920 377134 418167 421586 719550 755860 39.95 67.9 2
09:37:33 2023-10-13 428177 424120 90071 87809 143986 148271 158225 157326 114810 112716 125938 126594 140054 144931 420738 451822 1244855 1237998 502511 518062 125866 113651 133466 131136 151368 145575 140492 140968 88451 89964 319213 281560 814375 825393 225837 223434 283790 288775 337505 326731 347583 346190 361006 364604 336245 373010 876330 924740 590860 490898 307560 299408 351686 350710 367405 371738 369479 376213 419816 422450 730842 756384 39.95 67.9 2
09:37:34 2023-10-13 430147 423610 90253 88081 144381 148893 158079 157621 114737 113066 122762 126580 139461 141104 423269 454508 1254310 1229954 497538 518576 126046 113775 133524 131103 151333 145676 140780 141324 88512 89964 315065 282902 819511 827736 225837 222745 286561 288296 336244 327260 345722 345392 359755 366801 336548 372811 876330 917726 600924 493866 306904 301230 351974 351240 364329 370109 369551 377318 421366 419044 725492 755673 39.95 67.9 2
09:37:35 2023-10-13 426369 424120 90009 87993 143909 148619 158004 157361 114488 112891 125728 126715 139527 141384 419780 453659 1261702 1248192 495982 518174 126161 113617 133815 131075 149974 145442 141447 141468 88544 89807 318825 281163 824435 824225 227596 224766 285094 288879 334657 327790 345197 346190 359629 366544 335503 369488 879772 924984 594164 495009 304810 301157 351974 351555 367932 369902 369371 375764 422184 421074 722585 759528 39.95 67.9 2
09:37:36 2023-10-13 429457 423426 90220 87841 144151 148619 158225 157216 114678 113266 122895 126264 140330 144715 419780 453835 1255789 1235649 501454 518465 125866 113583 133559 131103 151368 145339 140006 140934 88512 89964 315720 282429 826964 825393 225837 223434 285094 288536 334189 329515 344638 345427 358974 364640 336786 369488 877344 930236 600924 497487 306468 299373 351974 350445 364876 367869 369587 376250 418238 420259 722349 754167 39.95 67.9 2
09:37:37 2023-10-13 430825 424120 89910 87721 143884 149035 157783 157361 114521 112858 122735 126715 139560 144989 420407 454544 1254347 1231466 497538 518465 125572 113617 133466 131070 147846 145498 140480 141005 88512 89964 318022 282865 820537 828323 225837 222711 285677 287855 335667 327260 345685 344355 361006 366551 336330 372520 876146 919785 592142 493719 306904 298987 351902 351060 366113 370109 369479 377051 420738 419008 727781 755561 39.95 67.9 2
09:37:38 2023-10-13 423791 426261 90071 87693 143952 148515 159000 157216 114521 112638 125762 126298 139560 144817 423796 458646 1257914 1239200 499661 519234 125477 113651 131062 131169 151053 146049 139324 141619 88238 90120 315720 284032 810943 823059 225837 223400 285009 287010 336751 325782 344674 347514 359919 364640 333947 373939 877970 915675 587960 491976 304775 301197 350629 350181 364364 371253 369587 373907 418897 419044 725529 756421 39.95 67.9 2
09:37:39 2023-10-13 428859 424120 90075 87689 144285 148619 158225 157216 114869 112585 125973 126332 140137 144715 421034 454189 1253421 1239237 502948 519674 125572 113662 133559 131070 151333 145642 140459 140968 88512 90117 320214 282902 820326 827589 225765 225507 285245 288595 337047 329137 342519 346048 360898 364171 337470 369380 875407 930163 592142 497487 306468 299162 351974 349335 365168 368419 371750 376067 418202 420259 721596 755810 39.95 67.9 2
09:37:40 2023-10-13 429257 424120 90104 87721 144619 148377 161077 156744 114521 112683 125938 126385 139527 144715 421106 455858 1245127 1234722 503514 520005 125366 113617 133312 131425 149661 146020 139715 141395 88238 89996 318022 284270 818261 827465 225837 223503 284761 287441 336715 325782 344907 345427 360462 362424 333947 373374 876330 923729 586510 490935 306468 299408 351443 347514 366372 370145 369219 373688 418440 418794 728512 755249 39.95 67.9 2
09:37:41 2023-10-13 428818 426483 89976 87929 144215 148930 158190 157621 114737 112891 125868 126627 139494 144989 423195 457198 1254310 1236346 496759 519234 125766 113617 133373 130857 151368 145305 140006 140968 88419 89961 315720 282865 820881 827150 225837 222711 285094 287652 334728 326767 346773 343356 358799 365736 336043 369524 876330 918374 600924 490935 306424 298396 350912 351204 363783 369263 367261 373944 421070 419008 731881 758052 39.95 67.9 2
09:37:42 2023-10-13 423827 426519 90009 87689 144143 148619 158225 157104 114554 112748 125903 126506 139527 144786 421070 452900 1257021 1248192 500297 520042 125572 111945 133408 130759 151297 145305 140459 140968 88391 89807 336607 282031 817010 820697 225837 222745 283556 288509 334189 325818 342699 345392 357756 362968 337355 369452 877906 927463 592142 494696 306904 302308 348657 349473 365353 368864 369371 372597 420442 420707 721759 755860 39.95 67.9 2
09:37:43 2023-10-13 431440 424111 90154 88076 144377 148271 158225 157107 114521 112606 122862 126197 140054 144742 421070 450710 1252495 1237998 501083 518501 125987 113358 133628 129954 151401 145069 140913 140480 88391 89746 317035 282902 824620 826564 225837 222711 284459 287891 333969 327755 342699 344612 360752 363548 335836 368824 876330 928794 592142 496782 304775 298431 351974 349371 364073 367578 368403 375681 417545 419008 720230 754672 39.95 67.9 2
09:37:44 2023-10-13 427421 426523 89947 87721 144196 148619 157783 157361 114521 112716 125762 126506 139494 144786 421070 454544 1254347 1237117 497538 519674 125746 113504 133338 130792 151333 145339 140006 140837 88391 89840 318825 282902 819074 826564 225837 226829 284658 287365 337523 328045 346482 346796 359545 365045 333767 369380 876257 919785 592142 492985 305706 297528 350912 350427 365595 369902 366931 373907 418897 418385 730842 758017 39.95 67.9 2
09:37:45 2023-10-13 427004 426519 89914 87725 143986 148132 158004 157107 114521 112606 125938 126506 140054 144760 421070 458610 1259877 1239237 500727 520042 125572 113617 133245 131161 151227 146089 140006 140997 88326 89807 319213 285375 814246 823059 225837 226972 285129 285258 336736 326767 342555 346190 358835 363512 333568 371687 877869 917726 592142 496078 302959 299408 349890 349090 363791 368970 369623 373342 417580 416486 720230 757905 39.95 67.9 2
09:37:46 2023-10-13 431440 426677 90071 87689 143943 148516 158225 157361 114790 112781 125762 126332 139560 144715 421699 451858 1253421 1238879 501418 519674 126403 113392 133628 129865 148191 144833 140847 140574 88844 89644 320214 281722 841512 828911 225837 224398 284516 288152 335859 329870 344602 343321 359919 363512 335619 371042 875293 930199 592142 496430 306250 298326 351479 349084 363273 366773 367296 375076 416375 418973 723367 753596 39.95 67.9 2
09:37:47 2023-10-13 428968 426519 89947 87597 143939 148029 158225 156997 114869 112585 125973 126090 139527 144513 421034 458646 1247782 1229954 503697 520042 125539 113504 133431 131037 151122 145339 140233 140934 88391 89807 333265 284508 818824 829154 225519 226829 285121 286535 334657 325747 342627 344355 360752 363512 333803 369524 875088 918410 600924 492434 304310 301157 351758 348803 364784 369902 368224 374665 419177 416380 725346 755860 39.95 67.9 2
09:37:48 2023-10-13 427019 426790 89886 87689 143986 148167 157893 157117 114862 112781 125868 126332 139296 144742 421070 457822 1254347 1239762 499661 520042 125539 113426 131337 130043 151227 145305 140006 140804 88358 89746 318825 283302 821621 826564 225837 226865 284459 287010 335702 326513 344674 345150 357685 363512 333911 369488 876146 910488 592142 489441 304310 299373 348765 349371 362948 370145 367296 371655 418238 418385 728438 756421 39.95 67.9 2
09:37:49 2023-10-13 423894 427122 90200 87537 143952 148377 160895 157107 114521 112573 125762 126332 139527 144513 422329 453870 1254347 1249523 503227 519638 125572 113426 133373 130612 151157 145593 140459 140934 88358 89840 336607 282902 822369 824539 225519 222745 282938 287652 333687 325747 342375 346760 356396 362720 336093 371306 880072 928978 599431 494842 305598 298987 348341 349437 366631 367578 368368 371655 418532 418794 722622 758987 39.95 67.9 2
09:37:50 2023-10-13 431440 427584 89914 87625 143914 148611 158225 157107 114711 112716 125762 126211 139494 144715 421106 453234 1252495 1238879 502511 519271 125572 111945 133338 130792 151087 145305 140006 140934 88358 89857 319213 283503 824638 827150 225202 226829 283755 286974 333969 327260 342001 343392 359919 362459 335332 368010 874157 930199 599431 496782 303598 297563 351479 347550 363273 365681 368403 373944 415068 417727 719550 753596 39.95 67.9 2
09:37:51 2023-10-13 432358 425251 89762 87689 143841 148619 157563 157371 114488 112703 125552 126506 139461 144786 421106 458170 1254347 1231777 497538 519271 125539 113426 133338 129954 149452 145202 139549 140732 88238 89561 315065 283685 824322 830051 225729 223140 283781 285954 336333 327618 342447 344769 359233 363370 332756 369150 873848 915711 602603 492142 303811 299387 351479 348563 363534 368829 367296 374774 416959 416159 724465 753559 39.95 67.9 2
09:37:52 2023-10-13 426369 425322 89762 87537 143880 148516 158004 157107 114488 112606 125640 126298 140151 144715 421996 460048 1254347 1238320 500972 520042 125332 113617 131062 131070 150808 145339 140625 141001 88238 89561 317035 283594 814996 825393 225427 223454 283556 286772 334763 324857 342591 345392 356681 362424 333875 371651 875353 915883 585966 490552 304847 299164 348520 348528 362693 369557 370843 371401 419364 417478 724319 756236 39.95 67.9 2
09:37:53 2023-10-13 431785 424993 89824 87597 143952 148377 158004 156610 114711 112508 125762 125916 139428 144526 421699 454579 1252532 1240093 503697 519517 125752 111930 131507 130972 151370 145202 140166 141171 88447 89709 336607 283557 842409 828911 225202 223611 283322 286499 333969 327277 342278 343321 358548 361340 333839 370215 874043 927501 599431 497568 302923 301070 350912 347514 362185 365646 370834 373944 415068 416521 719550 753711 39.95 67.9 2
09:37:54 2023-10-13 429911 427122 90042 87386 144385 147377 160930 156382 114869 112606 125938 125916 140633 144346 422365 458610 1244607 1236237 503944 519638 125366 113426 133118 130122 151053 145069 139615 140707 87964 89746 315720 282902 818244 827362 225202 223768 281607 287010 333687 323984 342663 345329 357756 361375 333947 367162 876109 928905 599431 493161 306542 299883 349711 348682 364222 369642 368743 372634 418844 418973 726324 754167 39.95 67.9 2
09:37:55 2023-10-13 433279 428612 89874 87537 143911 148060 157783 157107 114671 112858 125693 126298 139296 144539 421699 458646 1250720 1227818 499224 520042 125539 113460 133127 129958 149346 145240 139122 141078 88482 89561 319213 283703 834449 829777 225519 222827 283790 285370 333969 324767 342555 342902 359376 362713 332324 369119 873848 915748 592142 492434 303584 297563 350948 347514 363021 367834 367002 374807 415721 415249 724429 751996 39.95 67.9 2
09:37:56 2023-10-13 430525 425919 89762 87629 143685 148619 157746 157361 114377 112891 125640 126749 139461 145059 424508 454833 1261702 1242875 496796 519674 125752 113235 133280 130096 149555 144833 140237 140447 88391 89529 318825 282502 824432 825393 225837 222827 285251 286727 333789 328314 341893 345817 356574 363406 332882 369202 876293 920901 596445 496078 304589 297979 348800 349366 364048 365611 367261 371619 417580 417300 718309 756384 39.95 67.9 2
09:37:57 2023-10-13 427310 425358 89762 87354 144019 147582 158114 156778 114521 112508 125762 126084 140054 144346 422365 454544 1250720 1241903 504448 519271 125452 113392 131062 129869 149346 145902 139122 140347 87964 89529 319213 283703 824437 827308 224569 223768 282099 286003 333969 325782 340213 344355 358547 360764 333333 367751 876330 927802 599431 497487 303653 300058 349890 346955 362115 366517 368959 372779 415056 416521 719993 754993 39.95 67.9 2
09:37:58 2023-10-13 434023 426258 89697 87537 143685 148619 157783 156888 114521 112716 125728 126298 139823 144513 422329 458646 1249797 1227818 499613 520042 125332 113392 131062 129954 149171 145065 139907 140834 88382 89648 320214 284471 822140 830088 225247 222913 283648 285080 333969 326694 342314 342902 358871 362177 331821 368269 873229 910560 599431 492142 304732 297320 350665 346991 360979 367321 366709 373379 417994 414053 723367 751923 39.95 67.9 2
09:37:59 2023-10-13 428310 428904 89697 87418 143926 148508 157538 156853 114521 112638 125552 126211 139440 144412 422365 460048 1254347 1238879 499661 520042 124781 113460 130879 130048 148445 145442 142722 141468 87964 89529 322445 284091 811447 827150 225202 223140 282064 285726 336224 324857 341965 344284 356074 361340 332792 369416 876330 914588 587960 490169 304732 300513 349603 348277 364490 368279 368184 369312 419473 416273 728549 756162 39.95 67.9 2
09:38:00 2023-10-13 430074 427578 89480 87661 142989 148619 157538 157361 114612 112903 125570 126473 139494 145422 424508 453163 1262634 1241865 496796 521245 125539 113279 133338 129776 149452 144727 139715 141072 87964 89496 315065 282902 824931 825393 224569 222515 283455 285249 333969 325747 340967 345817 355789 362389 331480 367162 875316 919709 597938 496136 303869 299387 348484 346955 360979 365646 369119 369456 418585 413947 718456 754131 39.95 67.9 2
09:38:01 2023-10-13 433894 426552 89762 87390 143685 148136 157893 157107 114488 112662 125693 126090 139461 144715 421996 453659 1250647 1237117 501063 519638 125539 113167 133431 129687 151053 144364 139973 139765 88482 89341 321892 281199 828474 829154 224569 222984 282064 286938 333734 324731 342555 342650 357470 363332 332540 367785 873664 928978 593459 496283 305326 300645 349639 346398 364048 367308 368221 373638 417151 416017 721596 751923 39.95 67.9 2
09:38:02 2023-10-13 429927 426213 90096 87322 144109 147998 158004 156416 114869 112475 122650 125762 140104 144105 422960 460048 1245127 1232379 504484 520042 125332 113392 131062 130043 150172 145028 139619 141005 87964 89529 318022 285315 818483 829777 224146 223140 283419 284716 333969 324857 341483 345329 357720 359149 331749 369083 873848 919709 568667 490898 302888 297631 347750 345356 363021 367834 368221 369528 414620 414018 726632 750785 39.95 67.9 2
09:38:03 2023-10-13 428931 427192 89791 87537 143850 148481 158004 157107 114678 112748 125868 126264 139494 144715 422960 460084 1257914 1238362 501796 521515 125006 113426 131062 130825 150773 145828 142497 141039 87900 89840 320214 285942 816711 828375 224598 223140 281958 284609 336571 326658 341064 346796 355397 361270 332486 368824 876330 913178 595935 491760 304516 298396 346669 346955 363389 368314 366122 369384 417404 415249 725529 759474 39.95 67.9 2
09:38:04 2023-10-13 430829 426664 89447 87689 143588 148132 157308 157361 114377 112989 125448 126715 138782 145135 421699 451858 1259877 1241036 498244 520042 125539 113246 133245 129776 151193 144364 140329 140027 88238 89463 318646 282902 826273 826564 225202 222203 282319 286097 333969 324767 341243 344842 356109 362968 331785 366310 874130 921083 593459 496430 303653 297285 347750 347514 360979 366542 369230 369240 419660 414917 718819 755524 39.95 67.9 2
09:38:05 2023-10-13 433622 427187 89726 87390 143780 148377 158004 157107 115041 112683 125903 126264 139494 144702 422960 452809 1248875 1237117 501454 519786 125544 111698 131222 130043 151335 144966 139907 140413 88294 89582 320214 282683 821653 829741 224533 222827 280938 286772 333789 324821 342555 342902 356645 360729 333514 367752 873848 924776 596445 493866 303811 296558 348741 346433 362658 367825 367178 371655 415056 418710 722307 753711 39.95 67.9 2
09:38:06 2023-10-13 433205 427289 89767 87386 144436 147685 158004 157107 114488 112606 125728 126056 139296 144452 422662 460048 1248668 1229567 503697 520042 125332 113279 131062 129958 149207 145240 139218 140347 87964 89529 319213 284508 817804 831576 223859 222515 282925 284849 333969 324857 341519 344842 358247 359938 330782 370178 874535 919711 592142 492215 304516 299460 349393 345735 360871 369382 368147 371438 414912 413693 724465 751354 39.95 67.9 2
09:38:07 2023-10-13 430758 430456 89783 87505 144320 148136 157783 156888 114671 112793 125658 126264 139390 144513 422365 456571 1257914 1238879 499661 520042 125332 113279 131062 130827 151053 145069 139907 140480 87964 89529 318022 283886 826516 827736 224885 222515 282156 285187 333969 324857 342591 344842 355005 361305 331749 366574 874816 917041 597938 490205 303847 297559 347715 347514 363021 365681 366659 369456 416304 414053 728770 754167 39.95 67.9 2
09:38:08 2023-10-13 427982 430756 89758 87358 143786 147582 158004 156888 114521 112606 125693 125916 139296 144539 423628 456120 1254347 1248192 502511 520042 125539 113201 131062 129865 151053 144765 139907 139940 87964 89402 318825 283302 824277 824809 224569 222962 283107 286047 333753 326332 341376 344806 354082 360911 333117 368009 879532 923583 587728 495339 303869 297042 347191 348277 364490 367825 365059 369456 416012 418517 720469 754167 39.95 67.9 2
09:38:09 2023-10-13 433889 427823 89697 87386 143655 148310 157783 156888 114521 112508 125693 125916 139399 144377 423362 456928 1250683 1237998 504054 520042 125539 113089 131062 129598 151193 144364 139907 140060 88175 89463 318022 283904 827331 827362 223831 222515 281687 284951 332994 325221 340177 342902 356717 360632 331283 366024 875088 924776 597938 496782 302738 297595 348765 345356 363021 367308 366709 372474 414948 414018 718456 753487 39.95 67.9 2
09:38:10 2023-10-13 433894 427899 89480 87394 143552 147895 157826 156888 114521 112683 125518 125916 139461 144377 424508 460048 1248668 1227818 502985 521515 125126 113246 130971 129687 149346 145099 140066 140607 88108 89431 320214 285113 823976 832448 224038 222373 284714 284174 333969 324857 340488 342902 357469 360898 329640 367126 871338 915711 598311 491520 304373 296593 348765 345079 360979 365716 367960 369492 414292 413333 724465 749723 39.95 67.9 2
09:38:11 2023-10-13 429916 427966 89821 87116 143579 147685 157783 156888 114488 112638 125570 126177 139296 144539 423294 457285 1254347 1238324 498244 520778 125299 113201 130879 129776 150808 145052 139324 140447 87932 89529 320214 284508 823746 828300 224569 222359 281796 284716 333969 324363 342267 342902 354472 361052 330782 368826 873848 915748 597938 490935 305381 297595 349356 349470 360871 368602 367626 371510 414912 414989 725195 753339 39.95 67.9 2
09:38:12 2023-10-13 430536 427957 89447 87116 143187 147788 157343 157107 114488 112585 125570 125916 139296 144548 425111 458495 1264077 1243679 497935 519932 125352 111422 131267 129776 149346 144697 140601 140220 87932 89341 333577 284105 822257 827626 223795 221856 282890 284316 333499 326368 339317 344624 354507 359149 329248 366059 872882 910524 589199 495376 302794 300221 346669 345912 360943 367646 366122 368828 415020 411533 719550 751959 39.95 67.9 2
09:38:13 2023-10-13 428373 427890 89480 87116 143784 147998 157783 156600 114521 112561 125605 125916 139461 144377 423628 454544 1254347 1246416 502511 520042 125419 113201 133024 129691 149242 144938 139225 139795 87964 89463 333577 283503 823516 825393 224217 222515 280350 285316 333734 324857 342831 344624 355990 360518 332540 367775 878198 922930 593061 494419 303869 297775 346491 347478 364048 366792 367178 371273 418403 415690 719513 753596 39.95 67.9 2
09:38:14 2023-10-13 434859 427863 89660 87378 143896 148033 157783 156744 114678 112606 125518 125883 139461 144478 423330 457285 1250720 1237117 502948 521146 125452 113089 131062 129598 151018 144364 139711 139994 87932 89341 322445 284105 828020 828532 222811 222359 281170 284316 332490 324767 339424 342902 356454 358578 330782 367635 873848 919502 597938 496430 302433 297847 347750 344837 360979 366792 366122 369456 414328 413982 717401 750169 39.95 67.9 2
09:38:15 2023-10-13 432876 430226 89451 87386 142984 148377 157308 157107 114377 112716 125483 126211 141973 144728 422996 458646 1253421 1227994 498244 518710 124781 113089 130879 129513 149306 144637 142562 140622 87900 89435 320214 284361 826283 833632 224038 221714 281923 284259 333861 324784 340309 342131 358011 359938 330958 366059 871301 915663 593061 493863 303438 295731 348800 345912 360799 365356 366033 369492 415020 411533 722380 756527 39.95 67.9 2
09:38:16 2023-10-13 428968 431101 89451 87116 143452 148101 157783 156778 114409 112585 125483 125883 139299 144276 422996 460418 1254347 1237117 500371 520042 124595 113201 130299 129687 150389 144833 142462 140317 87900 89341 318022 284105 814987 827736 223831 221892 281289 284316 333969 323810 340213 344842 353409 359149 329782 367895 874535 914588 597938 486616 301968 297595 345314 348235 360979 367387 364668 371273 417187 414989 729226 753449 39.95 67.9 2
09:38:17 2023-10-13 429612 429134 89599 87084 143241 147689 156960 156416 114488 112585 125448 125916 139428 144412 423628 453835 1254347 1248192 497875 519346 125338 111508 130853 129687 148930 144296 139354 139861 87867 89366 320214 282756 830183 825393 224217 221892 280516 285574 332706 324857 340188 342902 353409 360225 331605 366558 875709 920851 603907 494638 302721 297847 346633 346955 363266 365763 367178 368309 417404 413982 717947 753525 39.95 67.9 2
09:38:18 2023-10-13 432444 427894 89480 87084 143444 147689 157673 156382 114488 112573 125693 125883 139461 144276 423628 456928 1250683 1235649 504484 520042 125040 113167 130697 129509 150563 144364 142532 139894 87900 89370 322445 284306 828727 828568 223132 222203 280938 284316 332490 324469 338401 342902 355539 358042 329782 366858 874535 925021 597938 495968 302152 300221 347572 346760 362985 367237 368706 370257 412439 413368 715297 753174 39.95 67.9 2
09:38:19 2023-10-13 435266 429130 89447 87084 143022 147998 157343 156825 114704 112936 122632 126029 139395 144812 423484 459688 1250406 1228983 501345 521037 125026 111593 130879 129509 150668 144594 139678 140488 87900 89341 320214 284911 819547 832448 223338 221545 282028 283770 333499 324857 339938 341830 356109 359114 328715 368156 870031 914588 597938 491665 302935 297847 347750 345115 360725 365102 366918 369492 414328 414405 722307 750169 39.95 67.9 2
09:38:20 2023-10-13 430215 429170 89480 87116 143056 148136 157343 156634 114488 112529 125483 125916 139316 144412 423628 460048 1254347 1237117 500935 521146 125126 113167 130971 129598 150598 144364 139449 139961 87900 89218 320214 284306 828024 827362 223631 221608 283107 284067 333789 322781 340344 342794 352245 359009 329604 366968 873701 910524 587728 486616 302003 297565 347838 348728 360943 366792 366659 369420 415056 414333 721249 750822 39.95 67.9 2
09:38:21 2023-10-13 428672 429165 89480 87084 143022 147895 157343 156778 114488 112508 125483 125796 139395 144377 423664 460120 1254347 1237117 499966 521146 124748 113011 130697 129509 150529 144364 142497 139894 87747 89341 322445 286667 824552 825393 223167 221892 282034 281724 333717 324857 340612 342902 353409 358077 328715 366024 875088 912004 605422 490169 302439 296593 345072 345356 360979 365646 367178 367166 414948 413534 723502 754635 39.95 67.9 2
09:38:22 2023-10-13 430829 429212 89480 87020 143444 147689 157783 156238 114521 112552 125518 125675 139461 144039 423628 456607 1250045 1242875 504411 520042 124748 112977 130879 129513 148685 145039 139416 139988 87835 89304 320214 284069 823516 827736 222293 222408 280798 284250 333463 324591 338128 344842 354948 359557 330478 367078 874043 923729 592142 492251 303008 297042 344553 345095 363021 366792 366659 366837 413418 413982 721323 751390 39.95 67.9 2
09:38:23 2023-10-13 433012 429805 89447 87088 143022 147842 157673 156778 114488 112529 125518 125883 139461 144276 423664 453198 1248912 1236237 500709 520042 125126 111284 130879 129420 150773 144230 138956 142553 87900 89092 321892 282067 831636 832201 223132 221573 280315 285436 331986 324857 340452 341794 354507 358077 329782 364859 872610 924776 591966 495376 302715 297847 349851 347214 360871 366685 368445 371422 412295 414917 717433 752490 39.95 67.9 2
09:38:24 2023-10-13 434906 429094 89415 87084 142984 147860 157343 156818 114455 112573 125536 125815 139395 144407 426653 459760 1250045 1231320 505806 522217 125023 111422 130796 129865 148826 144662 139129 139961 87867 89402 320214 285720 825812 834561 222328 221785 281804 282946 333969 324712 339353 342794 354437 356905 328414 368716 869995 915711 599431 489441 303616 297847 346076 345781 362765 365577 364996 368201 411823 413947 724465 747496 39.95 67.9 2
09:38:25 2023-10-13 435672 430024 89415 87354 142930 148101 157396 156853 114344 112748 125413 126177 139080 144817 423592 458610 1254273 1232498 498244 521515 124714 111345 130788 129509 150599 144677 139052 139928 87867 89308 333265 284508 822828 833380 223096 220475 281100 283378 332958 324592 342588 340474 355254 360898 328573 366968 872051 915664 597938 492179 302537 297493 347536 345286 360363 366792 366030 372368 414660 413785 722622 751236 39.95 67.9 2
09:38:26 2023-10-13 433012 429773 89447 87409 143862 147685 157683 156575 114704 112683 125834 125715 139296 142342 423412 458825 1261420 1238879 495643 522254 125092 111251 130879 129331 150949 144193 139052 142622 88076 89211 322445 284105 825285 827736 222583 220440 281170 283414 331448 324857 338330 342794 353374 359079 327459 366521 876330 915639 596445 495339 302152 297775 345591 344802 359278 365727 367178 367166 413673 413494 717365 750785 39.95 67.9 2
09:38:27 2023-10-13 428599 429431 89410 87052 143254 147619 156960 156312 114521 112475 125623 125642 139299 144241 423628 455858 1254310 1244644 503194 520042 124714 111113 130879 129509 149035 144326 142462 139536 87867 89300 318022 284695 826165 827589 222257 222025 282308 284139 332802 324676 340890 344697 354985 358871 329711 365966 875088 924127 598311 492361 302794 297559 345803 345321 363534 365763 366067 366543 414984 413947 719550 754282 39.95 67.9 2
09:38:28 2023-10-13 433012 432023 89447 87080 143414 147619 157783 156382 114488 112638 125536 125849 139428 144443 423628 455894 1250647 1237117 502911 521245 125539 110959 131062 132608 151018 144062 139777 139749 87900 89186 322445 283703 835311 830988 222399 221475 280245 283378 330911 324857 339389 341481 355028 357723 329213 365966 873848 924740 596445 496511 302299 297252 346669 343321 360979 364347 367729 371273 412188 414624 717433 748919 39.95 67.9 2
09:38:29 2023-10-13 432949 430446 89451 87354 142946 148014 157164 156853 114265 112716 125413 126056 139170 144680 423592 459433 1250683 1229567 499122 520522 125064 111285 130636 129513 148271 144938 138931 140259 87835 89333 320214 285077 820610 832165 223060 220123 280903 283272 333499 324327 338330 340211 354437 358543 327617 366781 870611 914588 592142 491629 302580 296937 347679 345321 359856 366792 364960 369348 414292 413494 722622 751458 39.95 67.9 2
09:38:30 2023-10-13 430573 431367 89447 87084 142984 147654 157343 156382 114488 112650 125413 125815 139395 144443 423628 462723 1252495 1237117 501083 520042 124476 113246 130229 129687 148308 144665 142393 140317 87807 89308 318022 284508 818145 828911 222747 221129 280163 283180 333969 321553 338365 342830 351787 358007 328680 365674 874535 915774 589199 490364 303653 296960 346647 345977 360763 365585 363346 368201 414948 413821 727663 751923 39.95 67.9 2
09:38:31 2023-10-13 432393 430481 89382 87084 142955 147619 157308 156347 114671 112716 122532 125908 139329 144711 423484 454401 1257803 1245382 498097 521000 125026 111113 130662 129420 150739 144342 139483 139666 87867 89153 323457 282902 844308 827897 222989 221129 279393 284046 331448 324363 338330 342311 352350 358578 330958 364271 873848 919674 602391 494602 301755 297847 345314 345392 360979 364631 365513 367095 415020 414405 716312 753487 39.95 67.9 2
09:38:32 2023-10-13 433586 429814 89447 87084 143418 147619 157783 156318 114488 112508 125483 125608 139428 144004 423664 460122 1250443 1238879 504448 521515 124714 111113 130662 129420 150599 144196 142462 139344 87715 89092 320214 284508 827556 829741 221705 221537 282308 285891 331735 324821 339648 342408 354082 358835 329035 365784 872390 922387 596445 495339 301298 297559 348331 345635 360979 365656 364960 367863 412439 414989 719550 750665 39.95 67.9 2
09:38:33 2023-10-13 434459 430195 89382 87020 143452 147481 156820 156426 114704 112683 125765 125715 139395 144407 423592 456535 1244207 1236237 503944 520778 124681 111113 130445 129687 148515 144196 142462 139344 87715 89092 321991 284640 823642 832201 222399 220475 279928 283449 332167 322626 339902 340761 352386 356940 329782 364271 868727 923729 594952 490898 303008 296484 345591 343321 360979 365143 363820 367683 412439 414736 722622 749644 39.95 67.9 2
09:38:34 2023-10-13 436366 431234 89321 87052 143225 147273 157308 156347 114488 112683 125413 125729 138973 144351 423628 460084 1248668 1224293 501491 520778 124595 111113 130264 132583 148201 144637 138931 139795 87803 89211 320214 285315 819913 833234 222222 220229 282707 282897 331915 323571 338365 340690 354743 359811 328587 366485 868076 913941 592142 492886 302580 296233 346633 343286 359278 365727 366352 368237 412439 412587 720193 750391 39.95 67.9 2
09:38:35 2023-10-13 430829 431166 89292 87052 142946 147654 157308 156347 114488 112793 125413 125762 138913 144276 423628 460084 1252720 1233566 498244 520042 124714 111113 130571 132608 148375 144536 142463 139245 87867 89153 322445 284508 822942 829741 222904 220440 279853 282651 331951 323606 339902 340761 352033 358042 327724 364859 873192 913941 592142 490205 303008 295078 347838 348015 358486 365621 364814 368944 412295 412407 725195 752639 39.95 67.9 2
09:38:36 2023-10-13 432665 431969 89415 87020 142896 148310 157094 156461 114455 112508 125448 125675 138716 144241 423592 458820 1263866 1241903 497817 521037 124872 111045 130558 129335 148271 144637 138931 139795 87867 89121 320214 284508 835068 828800 222243 220216 281135 281817 330947 324039 339648 342275 352280 356940 325716 365966 873848 914588 592142 494252 301298 297356 344518 343286 358197 364631 366363 366543 412113 411646 716338 749120 39.95 67.9 2
09:38:37 2023-10-13 430220 430450 89415 86905 142955 147140 157308 156095 114455 112553 125413 125555 139170 144140 426541 455858 1252495 1245530 503944 520042 125057 111036 130571 132767 149085 144226 142427 142583 87563 88909 321034 283703 822828 825393 221705 220475 278448 283144 330947 322925 337819 341470 351812 358441 329461 363575 873701 920937 596445 492251 302323 295601 345876 347742 359278 363539 364996 366543 414332 411974 715224 750785 39.95 67.9 2
09:38:38 2023-10-13 436329 430419 89447 86949 143765 147582 157429 156322 114671 112606 125712 125715 139080 144504 423484 455177 1248557 1233492 501454 520042 124748 111113 130419 132767 148515 144062 142462 142618 87627 89113 314286 282902 826022 832201 221705 220440 278579 284082 330911 322889 339115 340450 352350 356407 328449 362622 868764 923729 600876 493902 302005 296031 345591 343251 360363 363503 363564 367683 412403 413821 719550 746869 39.95 67.9 2
09:38:39 2023-10-13 432615 430454 89415 86869 142989 147517 157783 156347 114488 112508 125536 125555 139428 143969 423700 460120 1244171 1227818 506826 521515 124681 111113 130264 129509 148308 144296 138712 139603 87531 89186 320214 286015 824160 832448 221196 220988 281909 281548 332850 322710 341132 341338 354734 356681 327229 365966 869379 910524 588647 491061 302439 296484 344518 342866 360979 365585 363527 366543 410920 414405 723367 746832 39.95 67.9 2
09:38:40 2023-10-13 433889 430302 89284 86988 142854 147446 157099 156347 114344 112606 125204 125849 142067 140860 423664 458252 1250683 1232446 498023 522724 124681 110959 130229 132591 148515 144164 142393 140114 87531 88999 322445 284508 822256 829777 222399 219908 279623 281724 331448 322626 339389 339697 353838 357009 329321 364859 870031 913294 596445 493512 302005 295966 345036 344837 359314 365179 360321 367166 414912 412587 724429 749067 39.95 67.9 2
09:38:41 2023-10-13 431435 430863 89382 87020 142955 147482 157343 156347 114377 112650 125326 125762 138880 144241 423592 460084 1254310 1237117 499966 520890 124892 110943 130419 129586 148515 143994 138670 139311 87651 89023 320214 285315 828587 828911 221635 220286 280315 281689 330661 324374 339444 341758 351260 356407 325681 365674 875709 911967 594952 492434 300872 296513 345913 346160 359856 366792 363820 367603 412439 412623 724465 750702 39.95 67.9 2
09:38:42 2023-10-13 433894 431416 89105 87084 142455 147856 156657 156888 114076 112748 125169 126090 141869 144680 423628 454544 1258056 1238320 497891 521146 124748 110806 130627 132448 150460 143396 142462 142449 87990 88877 321991 283302 829020 828911 222364 219070 279198 282550 329911 323871 339684 340761 351260 360354 326700 362658 874535 918335 593459 494309 302811 296830 346892 345781 358053 365549 365884 367683 411644 411321 719550 749687 39.95 67.9 2
09:38:43 2023-10-13 432665 431510 89415 86869 142942 147345 157343 156204 114521 112398 122665 125614 139362 141966 426623 457142 1250406 1238805 505411 519859 124614 111011 130091 132574 150250 144196 142393 142683 87803 89390 320256 284508 823172 829741 221014 220193 281512 281689 330714 324592 338724 341277 352350 356859 327197 363757 871301 920432 594952 494565 300520 296233 344553 344806 360653 364340 365513 367082 409338 413239 714249 749067 39.95 67.9 2
09:38:44 2023-10-13 432949 430477 89263 86869 142951 147517 157343 156204 114455 112475 125326 126050 141938 144241 423664 453835 1245127 1231096 502511 520042 124714 111036 130480 132516 150460 144159 142462 142449 87715 88877 318825 282902 830344 833632 221360 220251 279892 283996 329697 322602 341058 339518 352209 358619 327582 360366 871431 924910 591966 493829 302152 294671 345072 344806 359568 362132 364923 367131 409984 412623 717396 746832 39.95 67.9 2
09:38:45 2023-10-13 434943 431148 89529 86988 142883 147481 157169 156208 114580 112585 125624 125541 139694 142001 423628 460120 1244207 1228983 505878 522254 124476 111113 130229 132608 148204 144228 142195 142653 87228 89186 320590 286126 819818 832201 220079 220440 279428 281421 331951 322662 339684 340725 351260 356859 325787 365708 868764 910488 597938 486580 301079 296067 346157 342866 360979 364631 360645 365992 411823 413821 722307 750391 39.95 67.9 2
09:38:46 2023-10-13 436834 431092 89259 86873 142921 147068 157054 156382 114455 112715 125378 125883 141973 144377 423664 460048 1249155 1224330 504484 521515 124681 111113 130264 129598 148308 144062 138861 139828 87678 89207 318022 285923 826516 834488 221564 219921 282108 281548 331269 322447 339684 340211 352350 357863 327296 364604 869073 913294 603907 490169 301298 295357 345314 344538 358737 365471 362758 368161 408764 411392 722037 747201 39.95 67.9 2
09:38:47 2023-10-13 431367 431591 89239 86719 142896 147897 156985 156238 114638 112650 125378 125435 141579 144241 423664 464540 1251607 1235358 501083 521515 124509 111036 130048 132591 148050 144436 142398 142562 87595 88909 320423 284911 819851 829154 221705 219789 278579 281808 332490 320901 337381 340797 351992 356407 326736 363720 871301 912004 592142 486544 302152 296067 344937 343321 358772 364596 360573 365992 413673 411971 724465 749156 39.95 67.9 2
09:38:48 2023-10-13 431515 431128 89259 86837 142946 147482 157525 156347 114488 112431 125448 125762 139203 144276 423412 460120 1259370 1238362 503152 522994 124997 111045 130125 129246 148132 144536 138835 139341 87743 89092 320214 286126 820772 827736 221457 220004 282438 280897 331448 323451 338724 342023 353984 355876 325453 366003 873229 911931 592142 489441 300447 297356 345668 343286 359856 365763 363820 367603 411823 412623 721286 749723 39.95 67.9 2
09:38:49 2023-10-13 446230 431767 89011 87052 142426 147897 156801 156818 114141 112891 125169 126500 141869 144715 423294 454544 1256238 1238287 498244 521146 124748 110959 130662 132407 148410 144159 142562 142480 87531 88877 321991 283703 834635 830014 221705 219035 278579 282616 329448 323907 339203 340486 353838 359847 329052 362917 873701 917691 593459 494455 300799 295501 346365 345781 358053 365500 364996 367082 411209 410131 719255 751569 39.95 67.9 2
09:38:50 2023-10-13 431183 431838 89415 86651 143187 146455 157683 156070 114862 112585 122632 125335 140389 141895 423592 458466 1252222 1244186 506676 521515 124714 111036 130299 132516 148930 144332 141151 142583 87531 88909 320214 284508 823286 827736 221160 220475 279928 281689 330947 322925 343108 342588 351992 356859 327724 362658 873229 923076 594952 491665 301298 296067 342997 343286 360943 363539 363307 367082 412475 413530 716348 751569 39.95 67.9 2
09:38:51 2023-10-13 437298 431530 89292 86837 143187 146425 156850 156095 114488 112508 125361 125469 138782 144197 423700 458001 1249760 1233603 503697 520042 125092 110806 130697 132407 148410 144037 142575 142579 87407 88909 323457 285003 833010 833632 221076 220158 279892 281693 328809 324027 339648 339518 354985 357505 328623 363539 869342 923076 592142 495376 300405 294878 345556 344806 359602 364340 365221 368646 409338 412297 711114 749325 39.95 67.9 2
09:38:52 2023-10-13 437335 433210 89317 86841 142854 147206 157134 156208 114390 112585 125378 125469 141973 144004 423448 463116 1245127 1224330 504484 521515 124495 110959 130139 132390 148101 143862 142229 142519 87196 88877 336607 285315 823358 834561 221014 219070 279428 281421 330714 322338 339684 339697 352350 357612 331134 364308 866963 912004 589199 490169 300157 296067 345314 342541 358197 365179 362758 367863 407512 411357 723502 747201 39.95 67.9 2
09:38:53 2023-10-13 432213 432447 89137 86837 142921 147379 157308 156382 114298 112585 125239 125762 138913 144276 423471 458646 1250720 1232652 499661 521515 124913 110943 130202 129331 148445 144159 138670 138977 87706 88995 320214 285315 823516 832448 221564 219070 278579 281654 329983 320972 341579 339244 350699 358728 325752 363464 866963 913941 594952 490935 302701 295135 344277 343286 358268 363574 360573 368462 412510 411357 723367 746869 39.95 67.9 2
09:38:54 2023-10-13 432804 432876 89137 86956 143046 147140 157308 156347 114377 112431 125695 125715 142067 144004 423664 459364 1257914 1236577 495679 520042 124748 110806 130299 132321 150285 143396 142264 142251 87196 88966 322445 284105 826172 828532 220979 218694 278614 281654 328951 322925 338724 340247 350210 355876 325456 360582 871338 915235 593459 494638 300520 296067 345668 344806 358484 365214 363857 366786 411595 410167 719550 750924 39.95 67.9 2
09:38:55 2023-10-13 432195 432840 89125 87054 142818 147379 156836 156382 114265 112585 125204 125675 139104 142636 423448 458170 1256947 1245073 500417 521073 124614 110900 130397 129154 148515 143396 142497 142285 87499 88784 336607 283922 840607 828911 221741 219070 279928 282408 328951 322889 339203 340138 350210 356974 325787 360510 871338 915711 590473 493866 299274 295615 345913 344806 356297 363255 364702 367082 410020 410095 716348 750391 39.95 67.9 2
09:38:56 2023-10-13 431170 432380 89105 86687 142946 146696 157343 156129 114455 112398 125239 125469 141973 144039 423700 455894 1251607 1242875 502511 520778 124509 110806 130344 132390 148101 143430 142229 142449 87228 88877 318022 284105 839388 827150 221014 219565 279534 281724 329697 322113 338984 339924 351492 358115 327582 364100 872426 919785 593459 491831 300799 294599 345048 343321 358772 361402 362468 367603 412439 411071 713202 749687 39.95 67.9 2
09:38:57 2023-10-13 435434 432773 89288 86810 142816 147378 156915 156208 114390 113111 125589 125715 138880 142342 423520 454544 1244607 1232652 502511 521296 125026 110695 130662 132407 148445 143263 139216 142310 87563 88723 321034 283302 833115 832201 220326 219105 279928 281654 327959 322660 339444 338162 351296 356859 325681 360474 871301 923729 593459 494638 300447 293944 344553 344538 358772 363539 364960 368831 408728 411392 712391 747201 39.95 67.9 2
09:38:58 2023-10-13 433039 432447 89105 86628 142818 147086 157054 155878 114298 112398 125239 125469 141938 144039 423773 459328 1237939 1229991 505374 521515 124271 111036 129832 132516 147689 143862 141962 139828 87499 89113 336607 286015 819324 832091 220185 220052 279892 282938 331233 321209 339574 339590 351992 355467 326700 363427 870701 915711 596445 488974 300636 295128 346121 344806 358737 361331 360537 368124 409948 412261 719513 749325 39.95 67.9 2
09:38:59 2023-10-13 438507 432840 89223 86988 142652 147550 156801 156709 114265 113013 125660 125889 141968 144645 423664 459976 1252222 1227818 499661 521884 124476 110959 130104 132591 148516 143760 142061 142484 87164 89027 318022 285315 824090 834561 220979 218659 279485 281207 329947 321875 338724 338091 352280 357863 325158 363427 867110 911967 596445 490515 300872 293908 345036 344806 356583 364304 360645 367082 408395 410095 723136 748793 39.95 67.9 2
09:39:00 2023-10-13 433131 433025 89007 86565 142831 147107 157164 156204 114298 112553 125344 126050 141998 144443 423628 459292 1250647 1237177 500542 522034 124892 111011 130091 129154 148411 144023 138575 138977 87466 89023 318022 285113 823401 832411 221324 219035 279892 282218 329911 320379 337819 338637 351992 358331 325190 360546 868691 912420 594952 486616 302152 292977 345424 345781 356547 364298 360645 366507 409913 409772 719550 749325 39.95 67.9 2
09:39:01 2023-10-13 433021 432438 89072 86556 142989 147205 156751 156030 114455 112585 125378 125435 139052 144298 423700 462723 1252495 1236237 502399 521515 124238 111036 129979 132608 148101 144062 140525 139411 86976 89092 323948 286940 817877 828911 220815 219035 279928 280299 331412 320936 337730 340725 351744 356859 325681 364271 871301 907964 586510 488974 300872 296067 342961 344806 357622 363468 359922 367082 412113 410131 724392 749030 39.95 67.9 2
09:39:02 2023-10-13 434782 433061 89223 86655 142972 146494 157308 156070 114671 112793 125730 125648 139080 142037 423520 462614 1258474 1238362 503548 522957 124443 110772 130013 129267 148101 143828 140954 139254 87375 89060 320214 286903 823287 830088 220290 219035 279198 279872 329911 322364 337419 340725 351992 356859 326771 363720 872302 909320 597845 489441 300308 296484 344937 344806 358449 364596 360501 366489 411173 411321 722818 749140 39.95 67.9 2
09:39:03 2023-10-13 435709 433025 89105 86655 142325 147497 156766 156709 114455 112585 125291 125729 138473 142130 423664 457285 1258948 1239762 495607 520854 124714 110772 130445 132505 148515 143363 142427 142380 87499 88751 323457 284105 830683 829118 221076 219038 279892 283740 328773 322710 338577 340032 351920 358799 327623 360366 871118 917181 600876 493866 300235 295293 345840 342866 357586 364631 363784 366489 409841 410095 719550 749120 39.95 67.9 2
09:39:04 2023-10-13 432603 432876 89317 86683 142854 147206 157329 155922 114390 112585 125589 125402 138880 144004 423737 457486 1255678 1244570 503227 521515 124562 110772 130056 132591 148205 143363 142358 142414 87315 88966 318022 284105 831097 827150 220326 219070 279141 281654 328915 321875 339203 339661 351497 357863 326700 360438 873848 917689 593459 492013 300447 293908 344657 343251 358161 361331 360645 367045 412439 411032 713165 749687 39.95 67.9 2
09:39:05 2023-10-13 435399 433030 89259 86565 142921 146662 157343 156095 114488 112398 125326 125315 139203 143969 423737 458646 1250443 1238324 505953 521515 124562 110959 130013 129331 148272 144342 140954 139536 87466 88962 320214 285315 824320 832175 219771 219390 279892 281154 329680 322626 336304 340175 351848 354934 325681 360474 871301 921083 585324 492361 297410 297009 344937 342830 359820 362415 360609 364864 409625 411935 717365 749687 39.95 67.9 2
09:39:06 2023-10-13 436425 433097 89072 86986 142887 147342 157164 156169 114422 112508 125204 125435 138361 142634 423700 454472 1245090 1231740 502286 521146 124271 110806 129798 132471 147689 143595 141962 142414 87067 88784 322445 284508 820796 833380 220290 219035 278908 281654 329911 320379 339684 338410 351992 356824 327194 360402 866237 921083 593459 486652 300617 295343 345424 342866 358197 360824 360645 368124 408728 410131 713670 748793 39.95 67.9 2
09:39:07 2023-10-13 435212 433021 89415 86224 142989 146491 157673 155307 114810 112203 125448 125023 139170 143697 425880 459868 1242528 1233954 506826 522181 124462 110857 130056 129158 147994 144436 138549 142618 87196 88845 320214 284508 823066 834451 220255 219000 278908 281720 330683 320272 339444 338091 351992 356573 326700 361665 866200 921083 570429 489405 301298 294229 345315 342866 357658 360756 362722 368124 408692 410131 712624 747201 39.95 67.9 2
09:39:08 2023-10-13 432926 431443 89317 86228 142989 146593 157343 155307 114521 112236 125413 125023 139170 141448 423700 462723 1239422 1231466 505337 520042 124067 110806 129368 132591 147845 143752 141927 142523 87099 88845 320423 285720 822930 832201 220101 220062 279141 280334 329983 319894 338724 338637 351992 354720 325716 360546 866200 915711 586257 488974 300157 295343 344937 342866 357622 360756 360247 367863 408692 410095 717365 747201 39.95 67.9 2
09:39:09 2023-10-13 433016 432411 89072 86592 142753 146898 157036 155818 114390 112553 125589 125301 138913 141406 426890 463268 1242949 1230443 507031 521515 123896 110806 129736 129065 147793 143799 141962 142484 86944 88991 321034 286126 829825 833380 218886 219070 279892 280039 329947 320379 338208 338364 351992 354401 326771 362622 866237 915883 597938 488974 300447 293908 344937 342866 359856 362415 359922 366786 408692 411935 721596 748793 39.95 67.9 2
09:39:10 2023-10-13 438668 432738 89011 86529 142721 147691 157054 155882 114298 112585 125169 125435 141869 143903 423664 460084 1247782 1224841 500746 521515 124153 110695 129798 132321 147998 143840 142125 142479 86976 88784 321034 285647 823631 836922 220079 218179 279892 282539 329270 320722 337733 337403 353984 356717 326771 360546 867110 911931 594952 491410 300411 293013 345913 342758 356619 363907 360537 366489 408917 409808 720157 748793 39.95 67.9 2
09:39:11 2023-10-13 433274 433034 89007 86715 142993 146794 156846 156060 114265 112321 125134 125469 138730 142254 423737 460012 1250443 1233529 500223 521442 124271 110695 129798 132287 147689 143363 140560 142414 86944 88691 319213 284911 824206 829777 220471 218319 279534 280530 329947 318927 338724 338673 350437 356859 326771 360474 867463 912004 593459 488627 301298 294229 342961 344806 356011 362380 360573 368124 409948 408875 719513 746265 39.95 67.9 2
09:39:12 2023-10-13 433811 433097 89105 86410 142459 146696 157054 156060 114265 112398 125169 125056 141869 144004 423664 462723 1250683 1233603 499966 522477 124481 110721 129736 129242 147928 143760 142219 138786 87099 88962 321657 287483 834727 830088 220066 218659 279928 279446 329399 321660 337382 340139 351497 356573 326771 363466 870501 906683 597938 488974 299528 296031 342672 342866 356583 362126 358874 365676 409984 410095 722307 746869 39.95 67.9 2
09:39:13 2023-10-13 432949 432583 89101 86410 142422 147097 156657 156347 114109 112825 125379 125675 141998 144276 423664 455858 1257021 1240999 499661 521515 124271 110431 130013 132253 148101 143363 142195 142216 87099 88691 321991 283703 832637 829777 220979 217641 279534 281421 327923 320580 337694 338399 351497 357863 326771 359316 868764 916532 586257 492397 299673 293631 342997 342830 355477 362959 362722 365676 408692 407623 715297 749325 39.95 67.9 2
09:39:14 2023-10-13 432358 432741 89011 86351 142686 146692 157086 155376 114455 112321 125660 125614 139071 142066 427727 455751 1254004 1245962 502042 521405 124758 110636 129931 132437 148101 143363 142195 142216 87434 88958 320590 284105 828948 827736 220290 218449 278980 281225 328419 320901 337730 338637 349944 356859 325681 359316 870648 910524 590473 492013 297482 294229 342961 344806 355477 361043 360645 365934 408728 407623 711114 749325 39.95 67.9 2
09:39:15 2023-10-13 436784 432872 89068 86378 142489 146696 157020 155410 114377 112398 125204 125056 141869 143969 423700 458610 1247782 1233566 505916 521515 124271 110695 129798 132321 147895 143363 141927 142414 87099 88873 336607 284911 828371 832201 219569 218354 279534 280334 327888 322399 336631 337617 350210 354720 325421 360474 868727 917726 593459 493902 297165 294158 344937 342275 358484 361331 360573 364276 408144 410167 717438 748498 39.95 67.9 2
09:39:16 2023-10-13 437861 432588 89223 86962 142820 146967 157025 155956 114390 112573 125554 125508 138913 142001 423700 454544 1248668 1232498 504709 521515 124714 110287 130264 132035 148101 143029 142393 142013 87067 88295 318022 283703 832647 833380 219605 218354 279534 281034 327164 321911 337730 337864 350210 355752 326771 359859 868727 921120 593459 494602 299528 293013 345668 342275 357658 362132 362686 364828 406230 410095 711077 747201 39.95 67.9 2
09:39:17 2023-10-13 436702 433129 89011 86382 142468 146696 156766 155986 114109 112398 125169 125349 141998 144004 423737 455538 1245127 1229991 502948 521146 124153 110661 129798 132407 148094 143282 140560 138877 87342 88865 321034 284471 826011 833307 219806 218519 278248 281477 329235 319716 338724 337581 351744 355752 325681 361760 867110 918374 593459 486652 300660 293389 344901 342830 356619 360181 360609 367082 407512 408875 711077 747164 39.95 67.9 2
09:39:18 2023-10-13 436366 432885 89317 86134 142951 146152 157308 155056 114829 113205 125659 125023 138946 143597 423773 462723 1240608 1229991 504228 521515 123863 110695 129368 129331 147586 143396 141927 142414 86852 88569 322445 285720 819447 833380 219569 219070 278712 279907 329911 318963 337694 337617 351744 353869 327246 360438 865968 910524 600876 488443 300997 293781 342961 342600 356583 359929 358874 366786 407477 409449 717093 747164 39.95 67.9 2
09:39:19 2023-10-13 435289 433093 89011 86319 142489 146949 156801 155341 114298 112289 125204 125023 141800 143733 423700 462723 1243374 1231618 507912 521296 124138 110891 129230 132776 147793 143680 140168 138877 87468 88747 321034 285720 829816 832201 218886 219131 278997 279872 329911 318963 337730 337617 351600 353998 330667 360474 867110 914588 577810 488974 301777 293013 342961 342830 357371 360181 359126 366752 407512 410095 717401 747201 39.95 67.9 2
09:39:20 2023-10-13 438011 433070 88796 86505 141861 147136 156607 156095 114109 112508 124960 125469 141800 144241 423664 459652 1248668 1226945 499306 521515 124067 110465 129403 132040 147411 143738 141894 142212 86618 88807 322445 285315 820492 833380 219947 217338 279731 279677 328454 319930 337694 336058 351992 356573 324897 360438 867110 909284 593459 489478 299564 293092 345668 342275 355477 362451 359958 365417 408340 408230 721596 746068 39.95 67.9 2
09:39:21 2023-10-13 432912 433187 88800 86224 142689 146386 156488 155818 114291 112606 125590 125680 138427 144385 423556 459184 1250369 1231282 499550 521515 123896 110695 129437 132287 147481 143658 142783 142182 86852 88537 320214 284911 824199 832448 219912 217641 279141 279872 327923 318963 338724 336564 350719 356573 324933 359859 865552 909081 600876 486688 300447 292405 342961 342866 354445 362698 360501 367082 406871 407302 719550 742498 39.95 67.9 2
09:39:22 2023-10-13 432949 433133 88832 86228 142361 146662 156801 155878 114109 112321 125117 125056 138730 143768 423664 460120 1254310 1233566 500972 521515 124153 110465 129403 132223 147241 143229 141893 141984 86820 88630 319213 286126 821663 827362 219748 218167 279928 279761 327959 320936 335646 338673 350966 355218 324861 360546 868727 906683 593459 489441 297771 295128 342961 342830 356547 362959 358333 364276 411817 408590 722437 749067 39.95 67.9 2
09:39:23 2023-10-13 436056 433025 88699 86469 141928 147446 156122 156065 114324 113058 124960 125642 141800 144004 423700 458710 1259889 1233529 498520 518974 124238 110483 129840 132564 147446 142899 141962 141984 86884 88263 325743 284508 827085 828532 218921 217000 279731 279912 326899 320936 336156 337652 351497 356323 324008 360148 871031 911967 597845 493131 297410 295343 342961 342600 356011 362994 360537 363725 407512 408588 719278 749325 39.95 67.9 2
09:39:24 2023-10-13 433070 433133 88800 86351 142033 146812 156295 155410 114076 112431 124925 125435 141800 144241 423737 456807 1254347 1240131 498244 520778 124271 110431 129827 129145 148431 143117 140761 142177 87067 88472 318022 283667 835888 830088 220185 217502 278712 280761 326935 320675 336668 338114 350822 356859 326771 358235 868727 914332 593459 492434 297807 293013 342961 342830 354410 361366 360645 364828 407512 407017 715297 748793 39.95 67.9 2
09:39:25 2023-10-13 433279 433142 88950 86166 143220 146386 157141 155341 114298 115075 125117 125023 138522 141499 426927 458893 1248668 1239762 505521 521146 123863 110431 129403 132223 147172 143638 141958 142117 86559 88263 320214 284911 822714 828532 218698 218354 278764 279872 329408 319930 333685 338708 350437 352597 324933 359316 868764 917041 593459 489478 297807 295164 342719 342275 357658 360216 359958 363761 408728 409484 713165 749325 39.95 67.9 2
09:39:26 2023-10-13 438011 433187 88800 86134 142787 146183 156548 155341 114265 112301 125117 125222 141874 141807 423484 457070 1248266 1234834 505053 522217 123967 110636 129265 132449 147585 143391 141893 141984 86677 88295 320214 285205 828998 832448 218886 217711 278944 279872 326758 320972 335646 336635 351992 354153 324933 359316 866200 917840 591966 493516 297453 293049 342961 341481 357407 361036 359958 362627 405094 408910 714791 744643 39.95 67.9 2
09:39:27 2023-10-13 436357 432989 88792 86192 142357 146662 156657 155410 114076 112289 125047 125056 138664 143768 423737 455930 1240610 1226429 502005 520042 124100 110431 129403 132103 147586 143329 141893 142182 86852 88537 320214 283703 826049 833970 219441 217676 277929 280796 327658 318927 338245 336600 351497 354720 331170 357947 863682 919782 591966 489478 299238 292440 342961 342311 356583 359678 360609 366489 406301 408301 711077 746104 39.95 67.9 2
09:39:28 2023-10-13 435593 433129 89219 86342 142782 146386 157030 155203 114390 112508 125379 125335 138683 141406 423592 459940 1237117 1229081 503585 520042 124276 110534 129368 132407 147206 143638 142256 142113 86677 88263 322445 284105 824706 833380 218921 217676 277539 280701 327959 318737 337767 336600 350966 354436 330703 357947 864940 917726 593459 486652 300235 292440 342961 342203 356011 359105 360537 365971 405094 407694 711114 746781 39.95 67.9 2
09:39:29 2023-10-13 436086 433133 88824 86287 142459 146662 156801 155376 114377 112268 125472 124937 141869 143733 423700 462723 1237902 1224330 505953 518245 123896 110465 129368 131978 147105 143130 141696 141984 86500 88295 320214 285720 823516 834561 218546 217641 279534 279761 327923 318998 336948 336600 351992 352597 324368 360438 865881 911286 594952 486616 297843 293333 342961 340414 357144 362168 361584 364572 408158 409342 723136 744261 39.95 67.9 2
09:39:30 2023-10-13 437902 432994 88731 86429 142128 146967 156260 156095 113998 112321 124960 125407 138138 144069 423628 459328 1245127 1225904 498244 518245 123863 110431 129334 132035 147483 142470 141696 141984 86559 88686 320214 285113 825358 833970 218886 216931 279141 281344 327923 318963 336668 335552 351992 355253 324667 359605 865267 906683 593459 486652 297987 292440 344937 340725 354943 361366 359415 364828 408072 407337 719550 744974 39.95 67.9 2
09:39:31 2023-10-13 432949 433129 88703 86102 141991 146662 156295 155376 113998 112256 124873 125333 141505 143903 423700 459364 1248668 1226466 499550 522071 124276 110500 129556 132334 147619 143261 142185 142276 86944 88622 320214 285315 829824 832448 219605 217303 278712 281904 327710 318668 338208 335552 349908 355788 324609 359208 865552 909108 591966 489441 299238 291995 342961 342830 354445 362190 359451 365971 405094 406411 719550 746068 39.95 67.9 2
09:39:32 2023-10-13 435746 432917 88800 86201 142033 146662 156295 155341 114357 112212 124960 125056 138960 143768 423773 460685 1252532 1233566 503189 518974 123896 110465 129403 132223 147690 143253 140133 142216 86441 88569 317895 286940 818840 827398 219406 217676 278908 279761 328951 319670 333722 338637 349626 354436 324933 360474 868764 901511 590670 488974 297698 293631 342719 342758 355477 360720 357184 364239 408692 407623 721213 749325 39.95 67.9 2
09:39:33 2023-10-13 435945 433129 88800 86315 142472 147076 156513 155238 114344 112573 123570 125201 138873 141931 423556 459940 1257194 1234834 503548 522144 124105 110568 129299 128957 147483 143229 141824 142541 86939 88715 321657 286940 827345 828911 220843 217536 279105 279761 328649 319894 333649 338601 349345 354365 324465 360474 869725 907371 594952 488974 297698 294193 342442 342564 355441 360216 357220 363652 408728 407587 719924 746228 39.95 67.9 2
09:39:34 2023-10-13 446329 432728 88768 86315 141995 146662 156260 155341 114076 112398 124925 125315 141731 144069 423664 455858 1254273 1240999 499306 521515 124119 110211 129368 132184 147689 142865 142091 141915 86852 88263 322445 284105 839661 829741 219912 217420 278320 280530 325950 319539 336357 337072 349908 356287 324897 357660 866200 914588 586257 492361 297734 293297 342961 341722 353312 360756 360537 363689 406835 405169 713165 749621 39.95 67.9 2
09:39:35 2023-10-13 433820 432845 88905 86228 142358 146490 156877 155169 114324 112321 125310 124890 138621 141441 425844 455894 1249555 1243150 503152 521146 124243 110287 129368 132001 147447 142865 141992 142112 86618 88263 322445 284105 830971 827736 219192 217606 277841 279907 326935 319410 336120 337072 348537 354685 326771 357911 869995 915883 590473 490552 297378 294514 342719 342866 354091 359643 360465 363982 408048 406376 712350 749325 39.95 67.9 2
09:39:36 2023-10-13 438857 433093 88792 86192 141995 146593 156260 155272 114076 112236 124978 124990 141766 141582 423737 458323 1245090 1229954 504411 521515 124443 110211 129403 131932 147689 142403 141893 141683 86500 88263 318646 284105 834914 831576 218511 217303 278320 279761 325388 320415 335609 335987 351497 353586 324861 357970 867110 918374 591966 492397 296466 292559 342816 340918 358491 360615 360393 362445 405898 408124 712202 746376 39.95 67.9 2
09:39:37 2023-10-13 438857 433138 88763 86130 141974 146416 156295 155100 114167 112212 125065 124990 138833 141547 423412 455751 1243288 1229567 500898 521146 123863 110397 129334 132132 147793 142407 141872 141880 86559 88230 318022 282865 832691 833970 220572 217268 277929 280495 325950 318668 337419 335481 350401 353586 324897 359509 865881 918410 590473 490552 297807 291339 342961 340725 355441 359678 360537 364791 406043 407587 711339 744937 39.95 67.9 2
09:39:38 2023-10-13 437572 433097 88796 86192 142273 146422 155948 155238 114043 112301 125012 124990 141800 141551 423737 459292 1240719 1232498 503473 519896 124138 110262 129161 130853 147071 142797 140070 142206 86677 88198 323457 282902 843571 834561 220531 217467 276689 280299 326864 317929 336340 337680 349872 353586 326771 359874 865609 916961 590473 489441 297807 291516 342961 341457 355477 358569 360211 364828 406043 407017 712077 741338 39.95 67.9 2
09:39:39 2023-10-13 435538 433327 88918 85948 142570 145677 156766 154772 114265 115018 125169 124374 141869 140617 423700 462723 1235907 1227544 505732 520778 123117 110397 128906 132223 147537 142679 141430 142147 86441 88230 321034 286126 815617 832201 217493 217676 278124 279761 328419 318187 336120 336258 349590 351963 324861 359316 865881 911894 593459 488280 297734 291748 342961 341722 356547 359105 357220 364239 408917 408552 716312 744937 39.95 67.9 2
09:39:40 2023-10-13 452471 433093 88670 86098 141941 146145 156559 155100 114291 112553 125222 124890 141929 141406 426890 462542 1242912 1225482 505558 521515 124039 110397 128906 132346 146929 143440 141687 142070 86441 88230 320214 286126 825243 834561 218136 216965 278961 279761 329723 318668 336084 336529 350966 352527 323839 360366 864654 910606 592142 488974 297734 292440 342961 339626 356583 360720 357220 363725 408340 408517 721596 747311 39.95 67.9 2
09:39:41 2023-10-13 449561 433133 88703 86192 141995 146627 156117 155376 114076 112475 124891 125023 141731 144170 423700 459652 1248668 1229567 499661 521515 123863 110397 129209 131818 147243 142865 141661 142013 86500 88230 321841 285315 821800 832790 218921 216931 278320 279761 326899 318668 337455 334508 349908 355218 324296 358235 865267 906683 591966 486616 297771 290630 342961 341722 353312 360756 358297 363434 405718 408236 721020 744790 39.95 67.9 2
09:39:42 2023-10-13 434819 433025 88666 86165 142095 146455 156087 155203 114324 112398 125065 125023 141718 143697 426623 459688 1247782 1229954 499794 521515 124172 110245 129299 132001 147449 142436 140133 141915 86618 88230 322445 284911 825934 829813 219064 216931 278320 281344 327393 316969 337144 336529 348293 354401 324825 358199 866495 906683 600876 487588 297482 291374 342478 342794 353843 359929 358333 364864 406871 405204 715297 746031 39.95 67.9 2
09:39:43 2023-10-13 432804 433169 88610 86031 142393 146386 156226 155056 113731 112236 124925 124990 141891 143763 423700 463377 1250443 1229954 499966 521146 123863 110321 129209 132040 146490 143440 141691 141976 86441 88230 319213 285720 827234 827736 218171 216931 279105 279761 325915 319894 333577 336564 348782 352562 322368 359280 865552 906528 593459 491760 296501 293496 341780 341062 354304 361155 360047 362142 409422 406804 721084 747311 39.95 67.9 2
09:39:44 2023-10-13 448886 433214 88214 86496 142230 146386 155220 155843 113666 112475 124682 125508 141493 144298 423628 454544 1252458 1233566 498244 520042 123863 110025 129368 131749 147639 142237 141893 141584 86677 88198 320423 283703 830151 829118 218886 216072 277929 281344 325388 318963 333685 336293 349345 355218 323839 357086 867110 911931 594952 491629 297207 292405 342478 341205 352289 360756 360211 362590 408340 405169 714212 743551 39.95 67.9 2
09:39:45 2023-10-13 444863 433129 88763 86039 142024 146016 156513 154807 114076 115040 124925 125102 141800 141342 423700 457285 1245127 1234684 504338 521146 123830 110211 129120 131966 146834 142943 141626 141915 86441 88263 322445 284508 826629 829940 217493 217606 277734 279761 329111 318715 333325 338114 348532 351822 324573 359982 867110 917654 591966 491061 297987 294193 341407 341205 356011 359105 361584 362994 407477 407658 711077 744679 39.95 67.9 2
09:39:46 2023-10-13 439445 433124 88707 86102 141995 146389 156260 155056 114076 112268 124925 124817 141800 141244 423664 458323 1244171 1229954 503697 520778 124271 109687 129368 131749 147586 142369 141893 141683 86441 88230 318646 284508 831157 832201 218018 217268 277929 279761 324898 319930 335336 335516 350683 352562 324825 358199 866495 917041 600876 492397 296789 291960 342961 340139 355726 359140 359668 360515 406007 407623 711844 744974 39.95 67.9 2
09:39:47 2023-10-13 438233 432885 88909 86374 142367 146416 156122 155203 114167 112321 125222 124890 138589 141406 423556 455858 1241490 1229567 503510 520522 124276 110177 129299 131966 147483 142403 140329 141974 86559 88230 321991 282902 829519 833970 220260 216965 277929 279907 325388 317999 336631 334543 349908 352527 324825 358962 864041 915748 586257 490898 297374 290560 342961 340654 354410 359140 360501 364239 406007 406411 710330 743845 39.95 67.9 2
09:39:48 2023-10-13 436676 433210 88670 86070 142594 146132 156260 155056 114076 112212 124891 125023 141887 141230 423737 460048 1235907 1227818 501418 518943 123627 110287 128906 132001 146800 142436 141528 142013 86382 88230 322445 285113 822344 833380 218136 217887 276724 279761 327658 316969 336120 335516 349345 352562 324933 357121 864654 914588 591966 487934 297807 291516 342961 340690 356718 360345 359973 364572 405790 406270 714378 741826 39.95 67.9 2
09:39:49 2023-10-13 436876 432629 88731 86129 142316 146217 156260 154807 114265 115006 124925 124790 138653 141011 423664 462723 1238542 1228069 507464 520778 123712 110397 128906 131966 146765 142470 141395 141949 86323 88263 322445 286126 832627 832201 217306 217303 278124 279761 327923 319430 335609 336022 349345 351436 324332 359280 865881 911286 594952 487934 297987 292370 342719 340725 356547 359105 356182 363725 408340 407658 717401 744974 39.95 67.9 2
09:39:50 2023-10-13 438960 433133 88488 86192 141957 146627 155974 155376 114109 112398 124891 125023 141800 143969 423737 460084 1245127 1223092 498483 521515 123863 110245 129120 131818 146800 142977 141562 141915 86441 88230 322445 285315 824435 834561 218698 216257 278320 279761 325985 318445 336394 334472 349944 354685 323839 360969 865237 908997 591966 490364 296847 290388 342961 340582 355962 360580 360814 363250 405935 405204 719550 744188 39.95 67.9 2
09:39:51 2023-10-13 435871 435996 88719 86284 141876 146416 156008 155065 114167 112289 124891 125056 141603 143868 423700 458359 1246896 1229567 498952 521515 123863 110321 128940 132040 146972 142162 141661 141979 86500 88230 321034 285113 826510 831576 218886 216292 277929 279761 325985 317004 336668 334543 347804 354401 323839 357660 864654 901547 593459 486580 297843 290524 342478 341998 352324 359140 357758 364828 406043 404850 717401 744409 39.95 67.9 2
09:39:52 2023-10-13 435746 433223 88638 85980 142398 146221 155662 155056 114076 115154 124925 124937 141728 143807 423773 462723 1248875 1229954 502153 521515 123084 110431 128480 132103 146765 142470 141395 142048 86264 88537 320635 286829 825116 828323 217528 216779 278105 279509 330044 320335 333505 337202 347626 352456 324188 359968 869303 904623 589199 488280 297453 293092 340927 341481 356466 359643 358772 362590 407477 405240 722548 744643 39.95 67.9 2
09:39:53 2023-10-13 436366 433138 88606 86012 141932 146240 156295 155199 114076 112256 124925 124903 141603 141300 423700 460120 1250647 1229954 500002 519750 123863 110025 129244 131783 147243 142403 141696 141683 86500 88230 322445 284508 838587 828532 218171 216385 278320 279761 325424 319446 333613 336058 348818 352562 322332 358199 866200 906683 600876 491629 296753 292851 341960 340725 354410 361043 358333 360479 408340 406411 719003 748651 39.95 67.9 2
09:39:54 2023-10-13 438121 435615 88634 86406 141899 146524 155870 155272 113978 112606 124891 125301 141761 142734 423664 455894 1252495 1237404 498244 520042 123863 110058 129120 131658 147430 142335 141696 141451 86559 88198 324594 283703 834860 829777 218886 215922 277539 279761 324934 318927 333649 336058 348818 354685 323839 362971 865588 912004 594952 491629 297987 292165 341960 340725 352253 359678 359415 362590 408340 404567 713202 746068 39.95 67.9 2
09:39:55 2023-10-13 433783 433129 88759 85920 141999 145677 156295 154807 114109 115052 124960 124612 141800 141046 426170 458288 1245127 1234684 505163 520042 123745 110211 128906 131783 146834 142711 141528 141915 86382 88230 322445 284508 823401 832201 217155 216931 277308 279761 325424 317929 332531 336600 348537 351155 324368 357121 864940 918492 599360 486580 295389 294514 341156 340163 357983 360889 361071 360334 409495 407481 714378 746236 39.95 67.9 2
09:39:56 2023-10-13 448175 432994 88699 86070 141868 146152 156117 155031 114258 112366 124891 124784 141731 141547 423737 458170 1245604 1226429 504448 520778 123745 110211 128906 132040 147382 142285 141430 141791 86382 88198 321034 284911 836510 832201 217493 216292 277539 279761 324444 318963 333577 336595 349908 351998 323839 357121 864654 914588 584786 492361 295955 291339 342961 338673 354943 358569 358262 360407 405971 406411 710575 744937 39.95 67.9 2
09:39:57 2023-10-13 439060 433138 88488 85980 141999 146152 156008 154841 114076 112126 124925 124903 141603 143597 423773 455538 1241526 1228280 501027 520042 123627 110058 128940 131783 146800 142403 141493 141816 86323 88230 322445 284091 825175 833380 217528 216292 276265 279761 328646 316969 336120 334543 348573 352315 324645 358488 865237 917181 591966 488974 297662 291339 342298 340510 355962 359874 358333 364239 406043 405240 710035 745444 39.95 67.9 2
09:39:58 2023-10-13 435942 433138 88796 85799 142459 145540 156548 154309 114141 114938 124960 124579 141800 141005 423700 460120 1235907 1226945 503477 519750 123084 110058 128693 132132 146527 142398 141395 141949 86323 88230 322445 285720 824765 833380 217563 217817 276724 279761 327428 316969 333722 335516 347804 351190 324897 357660 864654 912004 584786 486604 297771 291516 341996 340690 354375 357001 356182 363725 406043 406341 713165 742792 39.95 67.9 2
09:39:59 2023-10-13 440690 433133 88642 85944 141770 146389 156123 155056 113763 112301 124717 124817 141534 143597 426320 460120 1241490 1220255 500002 521884 123627 110321 128940 131783 146800 142436 141464 141915 86323 88230 321657 285315 820207 836006 219907 216049 278281 279689 328109 317823 333505 336727 349729 353445 322642 359982 862133 905446 590473 486544 296847 292121 342961 338637 353843 360216 357184 363287 404613 405240 719550 742792 39.95 67.9 2
09:40:00 2023-10-13 436888 435575 88492 86129 141868 146186 155757 155307 113763 112321 124717 125056 141800 143903 423700 459688 1245127 1225370 498244 521146 123745 110321 128940 131875 146800 142711 141528 141717 86382 88198 318022 285113 833953 833970 218206 216072 277539 279761 325915 317075 336394 335777 348818 353621 322858 357157 864004 908574 599360 486580 297698 290118 342719 340725 352289 359175 357220 363432 405682 405903 718456 745561 39.95 67.9 2
09:40:01 2023-10-13 434819 435516 88699 86098 141801 146353 155870 155169 113978 112398 124856 124817 141534 143532 423737 461429 1248668 1230443 495643 520042 123051 110296 128356 132132 146870 142660 141408 141786 86323 88230 318022 285720 817246 829154 217528 216257 277539 279761 327428 316491 333613 336058 346722 352280 322858 357899 865881 902888 593459 486208 296825 291339 339898 341241 352324 358569 358011 362627 406871 404944 721084 746068 39.95 67.9 2
09:40:02 2023-10-13 436366 435262 88214 85980 141503 146517 155289 155341 113698 112321 124561 125056 141338 144004 423700 455538 1254347 1235358 498244 520778 123896 109687 129120 131857 146524 141371 141490 141486 86323 88078 322445 284237 828583 828568 218206 214953 276724 279761 327718 318445 333384 334578 347804 354153 322535 358491 867110 912004 584786 493161 296537 292157 341672 340546 354456 359035 359271 360334 405898 405975 715394 746031 39.95 67.9 2
09:40:03 2023-10-13 432840 435334 88488 85948 142825 146378 156226 155022 113763 115040 124717 124646 141873 141970 423737 455930 1248668 1238287 501046 518710 123660 110058 128940 131749 146765 141398 141464 140093 86323 88198 322445 284105 828018 826564 217528 216292 276494 279761 324934 317964 333649 334578 345396 352562 323480 357946 865588 912004 599360 491760 296789 291516 340927 341758 354456 357001 358333 360515 408340 403684 710330 742466 39.95 67.9 2
09:40:04 2023-10-13 433889 433129 88703 85826 141999 145677 156201 154343 113763 114972 124751 124493 141603 141046 423737 458646 1243325 1233566 504484 520042 123660 109721 128782 131749 146765 142105 141430 141717 86264 88230 320590 284508 822485 829777 216818 216257 276368 279761 325424 318715 332315 337680 348532 351331 323432 359472 864544 913795 599360 491760 295181 292709 341960 338637 355227 358068 357220 363181 405898 406341 712624 746068 39.95 67.9 2
09:40:05 2023-10-13 439430 435080 88609 85980 141962 146011 155791 155056 114109 112236 124925 124646 141603 141349 423700 454579 1241526 1228069 501491 520042 123863 109721 129154 131566 146834 142053 141661 141550 86441 87925 321991 282902 837160 834561 217528 216257 277344 284640 323956 317075 333722 334005 348854 351998 323384 357440 862207 917726 591783 490935 296049 289982 342478 339387 353347 358033 358874 360515 405327 405204 709286 744295 39.95 67.9 2
09:40:06 2023-10-13 436394 435416 88218 85830 142435 145575 156260 154343 113763 114881 124769 124493 138093 141116 423737 460048 1232296 1226073 502868 519638 123117 109687 128514 131566 146355 142105 141395 141486 86264 88101 320214 284361 824503 834818 219637 216153 275893 279761 328182 318978 335464 337203 347626 351963 324897 357946 862207 917108 605157 488627 297698 290595 341960 339661 355962 356966 357507 363175 406007 405204 710330 742192 39.95 67.9 2
09:40:07 2023-10-13 436366 435579 88735 85825 142357 145542 155983 154343 114265 114778 124960 124170 141603 140617 423700 462723 1235907 1226073 504264 520042 123084 110245 128480 131783 146663 142403 141430 141915 86323 88198 319213 285707 815500 832201 216818 217000 276724 279564 328414 316491 333649 334543 347768 350140 323875 357157 862207 909356 593459 487243 296501 290560 341479 339661 354375 359838 358843 363141 405754 406305 716413 742645 39.95 67.9 2
09:40:08 2023-10-13 438823 436212 88670 86165 141899 146248 156008 154841 113763 115029 124751 124790 138106 141342 423700 462723 1239422 1224149 506745 520778 123117 110058 128514 131948 146972 142285 141430 141683 86205 88230 321146 286126 820243 834561 216632 216107 277539 278974 325950 317039 333613 334543 347804 350105 321879 358199 862207 908642 593459 487588 296753 290524 341407 338566 355477 359070 358518 362287 406007 407017 719513 743808 39.95 67.9 2
09:40:09 2023-10-13 439362 433223 88214 86043 142038 146183 155727 155341 113698 112333 124648 124990 141685 143999 426623 459976 1245090 1224256 498244 520042 123627 109991 128480 131715 146696 142335 139583 141683 86205 88045 322445 285113 827289 833380 217984 215552 277181 279761 325388 317004 335609 335777 348818 353586 322786 358742 865237 907556 590473 488974 296609 290419 342816 339960 355459 358965 360047 360334 404685 403967 717401 740252 39.95 67.9 2
09:40:10 2023-10-13 435128 435981 88577 85980 141736 146117 156008 155164 114167 112256 124821 124990 141731 141547 423700 459652 1245090 1227118 499661 521146 123084 110025 128658 131898 146765 142711 141493 141648 86323 88138 322445 284911 823976 831820 217493 215887 276689 279761 324934 315978 335609 334437 346687 352527 322380 358999 864654 903958 599360 487588 297734 290356 340891 340690 353956 358033 356182 363396 405971 403614 714754 740289 39.95 67.9 2
09:40:11 2023-10-13 432840 433133 88606 85948 141503 145880 155974 155307 113965 112292 124682 124579 137962 141441 423664 463377 1245127 1229567 498483 521146 123084 110025 128445 132040 147020 141903 139388 141683 86205 88138 321146 286940 818848 827736 219017 215737 277643 278383 328414 320335 332387 337680 347031 351331 321665 360750 866348 903685 593459 487934 295396 291952 340341 340403 355962 358534 358011 360407 408340 404532 719403 746031 39.95 67.9 2
09:40:12 2023-10-13 435665 433133 88456 85952 141436 145997 155289 155169 113731 112365 124856 124612 141731 141342 423628 457285 1253613 1230443 501083 520042 123084 110025 128658 132040 146731 142369 139388 141648 86205 88198 322445 286126 822256 827736 217120 216223 277929 278474 325388 318184 332261 335481 346687 351436 320869 358199 864940 902851 600876 488974 295396 292405 340891 340102 352289 359140 358011 360370 406043 404532 719550 748099 39.95 67.9 2
09:40:13 2023-10-13 432949 435579 88182 85894 141503 146016 155255 154772 113698 112236 123068 124784 141534 141547 423664 454544 1250443 1238879 498244 520042 123627 109687 128906 131681 146765 142268 139743 139764 86441 88037 320590 283594 826276 828911 218253 215899 276051 279689 326794 316969 333311 334508 346965 352562 323516 356532 865881 910642 588980 489405 298117 291162 340891 340690 354043 356931 358010 360407 406007 405404 710293 744629 39.95 67.9 2
09:40:14 2023-10-13 433586 433129 88456 85885 141928 145643 156226 154772 114076 115006 124682 124460 141731 141011 423700 457250 1243288 1235358 503624 520042 123117 109653 128480 131498 146493 141741 139388 141613 86205 88253 319213 284508 823287 828911 218358 216257 276265 279761 324898 316969 333815 336022 346687 349861 322858 358454 865881 914588 590473 488974 295181 292019 339576 339340 356971 359260 359536 360262 408267 405099 711697 744790 39.95 67.9 2
09:40:15 2023-10-13 439202 432989 88452 85889 141541 145643 155974 154781 114069 112194 124648 124544 141534 141011 423664 458144 1240573 1227818 502200 520042 123863 109586 129120 131430 146627 144764 141631 141382 86264 87893 333265 283904 836321 833040 217120 215587 276653 279761 324956 317964 333577 335777 348537 350385 322786 357946 864004 917225 599360 491629 295181 290356 342442 338328 353843 358561 358297 360370 403476 404850 708208 742718 39.95 67.9 2
09:40:16 2023-10-13 437356 433214 88222 85822 142001 145777 155722 154772 113698 115006 124682 124579 138283 141103 423737 457250 1235907 1226945 501796 519638 123627 109653 128480 131464 146731 141203 141395 141417 86323 88013 322445 282902 830699 833970 219286 215887 275842 279761 326794 316712 333649 335777 347519 351190 323288 356569 860693 917145 587487 491760 296358 290419 341744 339208 355962 356931 358609 360515 404685 405795 709130 741594 39.95 67.9 2
09:40:17 2023-10-13 436357 435316 88214 85858 141890 145914 155757 154807 114043 112268 124821 124579 141534 141342 423737 460012 1234029 1226945 501796 520042 123084 109687 128480 131948 146972 141291 139388 141417 86205 88013 318022 282902 827397 833380 216969 215887 275384 279761 324671 318899 333649 335777 347733 350910 324067 356825 862667 915883 593459 486544 296573 289713 341443 339351 352289 356399 357758 360515 404721 404567 709093 741106 39.95 67.9 2
09:40:18 2023-10-13 436702 433138 88763 85767 142004 145171 156295 154274 114109 114904 124925 124170 141800 140617 423700 460120 1232296 1224841 504301 520042 123051 110025 128233 131749 146255 142514 139388 141915 86087 88106 323457 285720 816508 836006 218976 217024 276368 279187 328646 318528 333469 337203 347590 349965 323396 359690 862097 911323 588980 487243 296358 290383 340616 338601 354091 356399 358011 360370 406007 405204 713128 743622 39.95 67.9 2
09:40:19 2023-10-13 438558 433129 88210 85885 141503 145677 155289 154777 113731 115040 124682 124579 141534 141011 423628 459832 1238542 1220708 504484 520042 123051 109687 128445 131681 146289 141774 139388 141648 86205 88045 324980 286126 819665 834561 218050 215552 277308 278543 325388 318419 333036 334472 348537 349826 320869 357373 861486 901511 590473 487588 295596 290595 340891 337545 354410 358569 358011 360407 405646 408849 720506 744226 39.95 67.9 2
09:40:20 2023-10-13 437609 435584 88214 85890 141662 146117 154949 154841 113698 112292 124648 124784 141534 143697 423700 459652 1245127 1226073 498244 519674 123084 109864 128665 130199 146283 142035 139466 141828 86264 88101 320214 285854 821800 833632 219751 214815 276653 279564 327682 316013 333685 333672 347173 352491 321879 358454 862133 905299 593459 488974 297243 289238 340891 339661 351965 357749 358772 362590 405327 405404 714754 741631 39.95 67.9 2
[truncated: 184,141 more chars]
