# Supplementary material for: Methods for Estimating the Detection and Quantification Limits of Key Substances in Beer Maturation with Electronic Noses
Source: Sensors (Basel). 2024 May 30;24(11):3520. doi: 10.3390/s24113520 (PMC11175341; doi:10.3390/s24113520)
Supplement: Supplementary file 1 [file sensors-24-03520-s001.zip › Data/Diacetyl/raw data/Day 2/0,05ppm2.txt]

Time Date R01 R02 R03 R04 R05 R06 R07 R08 R09 R10 R11 R12 R13 R14 R15 R16 R17 R18 R19 R20 R21 R22 R23 R24 R25 R26 R27 R28 R29 R30 R31 R32 R33 R34 R35 R36 R37 R38 R39 R40 R41 R42 R43 R44 R45 R46 R47 R48 R49 R50 R51 R52 R53 R54 R55 R56 R57 R58 R59 R60 R61 R62 T01 H01 Phase
09:47:00 2023-10-13 377502 372925 91656 89472 140092 144769 150106 150316 114488 112606 121668 123324 137379 140893 391189 416406 1217468 1205748 473754 486981 127995 114784 125735 127244 142243 139699 134588 135331 87715 88845 296367 261445 749658 754034 230104 229932 292653 295901 343506 337634 357767 360929 382703 386486 364671 404895 876330 929469 573317 480377 315741 306222 360988 358616 382228 384668 390430 395723 444173 446679 721759 753026 39.95 67.5 1
09:47:01 2023-10-13 375186 369964 91399 89443 143438 144701 149899 148284 114455 112716 121668 123324 140843 141110 391196 421433 1222199 1201631 469251 486945 128084 112068 125735 127244 142481 140256 134677 135547 87715 89153 296367 261482 752951 758442 230497 229254 293511 295637 345301 336075 359424 360821 380990 387745 366853 405897 879961 922398 574707 479754 314514 308692 359757 360569 378826 385644 389662 396867 449141 445327 728770 758017 39.95 67.5 1
09:47:02 2023-10-13 375447 372652 91684 89504 143342 144769 149899 150211 114638 112638 121753 123689 141193 141103 390607 423993 1226687 1209221 472594 489772 127607 115035 125407 127455 141882 140583 134555 135680 87715 88877 296367 261482 748552 755718 231973 229254 293305 295092 344505 334490 360582 362503 380990 387368 364707 405398 880538 916961 573317 477566 313952 308151 360444 359662 378934 384183 394329 396867 444868 444008 720230 755748 39.95 67.5 1
09:47:03 2023-10-13 375369 371072 91717 89439 143507 144620 150139 148750 114671 112903 121714 123786 141559 141138 391014 419547 1229642 1212594 468642 486801 128248 114784 125855 127156 142409 140027 135234 135323 87803 88999 295177 261225 751282 752970 230967 229254 294697 294064 343541 336618 358306 363484 380421 387745 365291 404931 880762 924776 573317 480413 312714 308379 359611 360785 381958 385209 392235 396267 446972 447351 719550 755711 39.95 67.5 1
09:47:04 2023-10-13 376016 370816 91440 89288 143503 144667 149899 152098 114777 112508 121753 123324 141038 140617 391160 418269 1216295 1205748 473266 486981 128789 114784 126271 126825 142871 139699 135216 134982 87715 88909 296839 260963 757852 756328 231018 229932 292618 294677 343506 337126 359424 360929 382131 386791 366390 406119 874161 924776 574707 479413 314179 306292 360084 359662 382769 384148 391019 395166 444208 449514 728819 755748 39.95 67.5 1
09:47:05 2023-10-13 378500 372661 91588 89533 140179 145021 151639 150809 114357 112781 121614 123324 141068 140979 391160 422395 1219492 1196439 474070 486693 127906 114932 125687 127393 141949 140159 134555 135492 87499 89031 296367 261482 749376 755743 231216 230365 290731 295450 345578 334561 359424 362971 383312 387403 363034 406119 876330 917726 566870 481044 312714 306572 360988 360205 378934 385751 392198 396353 448068 444355 722307 754672 39.95 67.5 1
09:47:06 2023-10-13 374880 369995 91558 89443 143538 144769 149625 150316 114344 112671 121583 123357 141000 141103 390928 417061 1226687 1210943 467850 486981 128229 114784 125855 127035 142409 139734 134588 135237 87775 88877 296367 261041 752318 753651 231612 229897 294037 294100 344576 337126 358306 363741 380687 390133 365291 405506 880469 924812 574185 483174 315430 309834 359324 360677 382228 385102 392126 395825 446710 448878 719366 755561 39.95 67.5 1
09:47:07 2023-10-13 377225 369955 91781 89320 139745 144897 151781 151057 114488 112573 121668 123088 137386 140765 391160 420178 1220063 1210151 474814 486981 128029 114784 125821 127244 142179 140159 134588 135331 87563 88877 296367 261041 748932 753915 231216 230290 291728 296354 343541 336075 361593 362503 383312 385946 364196 404931 877248 929930 574707 482940 313952 308524 360988 358580 380883 383517 393456 396317 444308 445675 718419 751273 39.95 67.5 1
09:47:08 2023-10-13 376560 370811 91432 89443 143347 144769 149592 150316 114298 112703 121583 123357 141095 141301 390020 421137 1220930 1197439 468638 487017 127906 114852 125614 127278 141949 140118 134588 135492 87563 89153 296367 261554 746042 756291 230301 230684 291925 294756 345614 337662 362108 363266 383063 388585 366122 407237 878822 921743 572354 481802 315292 306753 360988 360785 378538 385751 391019 399239 446853 446697 727626 756384 39.95 67.5 1
09:47:09 2023-10-13 373779 373183 91558 89443 140006 144667 149899 152168 114488 112529 121753 123324 141038 140814 390571 423800 1224684 1206628 471588 486981 128118 112201 125821 127156 142342 140062 134555 135237 87563 88909 296367 261445 752948 754640 231973 229218 293064 295386 343541 333987 360256 364512 380954 386556 365717 405362 879809 917728 576096 480377 313507 310004 360444 359662 378631 385751 394645 396867 447009 445742 721596 755098 39.95 67.5 1
09:47:10 2023-10-13 373252 372888 91804 89809 140678 144897 150072 148218 114737 112748 121649 123258 141328 141103 390978 418456 1225744 1213221 468943 486981 128481 112168 125855 127001 142627 139699 135446 135221 87835 88877 296839 260455 758722 753651 231216 229254 294236 294677 343506 336618 358342 363743 378791 387674 366390 405794 880606 928812 573317 480377 312749 307185 358781 360205 382228 383622 392235 395705 444868 448052 722622 755238 39.95 67.5 1
09:47:11 2023-10-13 376167 369964 91650 89447 140963 144432 150173 152133 114455 112561 121583 123291 141038 140912 391160 421101 1210436 1203157 473266 486909 128152 114750 125889 126825 142443 139734 135029 134982 87867 88691 295489 259033 757592 756922 231054 229932 293099 295901 344923 337634 359424 360929 382476 387132 366977 406119 874043 924812 576096 479413 313702 306720 360988 359662 382930 386423 390764 398130 447118 448224 726448 753947 39.95 67.5 1
09:47:12 2023-10-13 377775 372652 91584 89500 139944 144667 149659 152273 114488 112748 121799 123291 141136 141011 390020 422765 1220930 1199322 475186 489772 127695 114818 125614 127660 142284 140554 134647 135782 87531 89186 296367 261229 745665 756849 231252 230648 291488 295901 345614 334596 359460 363484 384192 387097 363069 404150 874661 918410 574707 477566 312749 306257 360988 360205 378970 385751 392271 396389 448458 447050 722307 755860 39.95 67.5 1
09:47:13 2023-10-13 375369 369774 91562 89537 143503 144701 149659 148453 114377 113442 121583 123422 140872 143842 390920 416442 1227781 1210188 467850 489772 128152 114818 125855 127278 142277 139734 134622 135364 87715 88909 296367 261518 752292 752051 231252 229897 293546 293680 345301 337597 358306 363998 381595 388903 367941 405212 885093 926349 573317 480946 313952 309397 360228 360447 382192 384489 392235 393948 448275 447387 719278 756676 39.95 67.5 1
09:47:14 2023-10-13 376167 370051 91654 89292 140233 144915 150106 152203 114488 112650 121753 123121 141073 140814 391160 420214 1220930 1207989 474850 486945 128118 114818 125889 127278 142375 140159 134622 135331 87990 89031 296839 260674 750263 752051 231973 230290 291728 295614 343541 336075 359424 362793 382703 385372 364743 403546 875457 928812 574707 483318 313507 307185 360988 358580 379006 384668 394645 396353 445856 445747 718456 751923 39.95 67.5 1
09:47:15 2023-10-13 377817 369960 91717 89447 143507 144701 149489 152203 114488 112716 121753 123357 141073 141011 390571 422098 1217468 1192673 474142 486981 127729 114852 125614 127312 141949 140355 134555 135458 87563 89060 297311 261482 750445 755755 231327 230400 291481 295650 345507 337185 359823 363411 383205 387227 365863 407200 876330 918374 574707 477566 312714 306392 362774 360169 378934 383042 392235 398733 446717 444355 721759 752914 39.95 67.5 1
09:47:16 2023-10-13 373252 369407 91591 89320 143438 144632 149899 152168 114455 112585 121583 123324 140975 140912 390571 424029 1222235 1205769 470584 489772 128118 114852 125648 127156 142201 139977 134597 135331 87715 88877 294054 261077 749536 756328 231937 229183 293064 294677 343541 334057 360546 363998 379888 387097 364196 405434 879305 918410 574707 479754 313952 308151 359901 360205 379006 384755 394013 396585 446753 447050 723539 756089 39.95 67.5 1
09:47:17 2023-10-13 375332 372126 91584 89500 139977 144865 150072 148622 114390 112716 121753 123357 140940 141011 390020 419765 1226651 1211805 467776 486945 128118 112133 126102 127156 142277 139747 134588 135203 87563 88877 295489 261261 755721 753117 231252 229254 294201 294378 344540 337126 358306 363484 380990 388868 368202 405794 880505 926994 574707 480413 312714 309785 359358 360785 381958 384668 392308 396267 449020 448052 719550 755810 39.95 67.5 1
09:47:18 2023-10-13 374308 369376 91873 89292 140682 144368 150518 149792 114521 112321 121753 123121 141086 140701 390571 421505 1212544 1203999 473229 486945 128152 114659 126270 127035 142409 139734 135274 135203 87807 88845 294029 258815 753426 756885 231252 229932 291925 297268 344923 336618 359967 360929 381863 387097 366941 404490 875462 919538 574707 479266 315741 309142 360880 359519 382228 386839 390910 397958 446450 447522 726411 753026 39.95 67.5 1
09:47:19 2023-10-13 376560 369635 91432 89652 140100 145236 149659 148453 114488 112781 121583 123819 137445 141244 390020 421173 1220930 1196513 473902 487017 127729 114932 125735 127312 141949 140355 134555 135492 87531 89186 296367 262848 746028 754676 230770 231043 292172 295450 345614 335569 359424 363484 383384 387710 363069 404756 875280 918410 566356 477602 313956 305759 360988 360821 379006 383042 391681 396389 446889 446843 724429 754131 39.95 67.5 1
09:47:20 2023-10-13 374615 369955 91307 89475 143038 144735 152574 148791 114076 112891 121380 123422 140774 143780 389984 417354 1230176 1210081 467923 486693 128152 114852 125855 127156 142375 140159 134597 135271 87595 89031 296839 263070 750751 752051 231252 230068 292618 293850 348354 338140 361080 364955 384152 387604 365604 405720 881324 924928 571927 485242 313952 309033 360988 360749 379006 384112 393273 395094 449411 444390 717438 757477 39.95 67.5 1
09:47:21 2023-10-13 372502 372915 91654 89475 139875 144368 150207 150106 114521 112683 121753 122952 141189 140665 391196 418999 1219603 1216787 473939 489808 128186 114659 125855 127244 142443 140159 135029 135237 87715 88877 295489 259834 753507 753007 232009 228863 291925 296807 343506 337662 359424 363998 380421 385407 366390 404114 881286 928849 570983 477674 311765 308257 359901 357682 381150 383612 394366 396548 444426 448426 719993 754167 39.95 67.5 1
09:47:22 2023-10-13 375901 369739 91654 89443 143503 144667 150036 152203 114521 112573 121753 123324 140940 140617 389984 423063 1213945 1199387 475559 486909 127729 114818 125648 127123 142527 140177 134588 135596 87803 89113 296839 261193 746908 756703 231109 229790 290736 296340 346878 337185 360208 363484 381863 385067 364743 408031 878822 922423 577486 479754 313261 309688 360880 358004 379006 384183 392235 395130 445299 444702 726080 753711 39.95 67.5 1
09:47:23 2023-10-13 375369 369964 91591 89475 143529 144769 149959 148218 114377 112638 121583 123357 141095 141215 389730 420214 1221369 1201631 469215 486981 127940 114852 125648 127278 142179 140159 134588 135458 87715 89031 296367 261482 749657 757993 230497 229897 292815 294999 345336 335605 359460 360893 381025 387780 364196 404150 877248 921083 572354 478395 315741 306257 359901 360533 378754 385572 390488 396830 446782 446945 728623 756199 39.95 67.5 1
09:47:24 2023-10-13 374162 372126 91837 89443 139777 144667 149899 152203 114488 112936 121545 123291 141038 141163 390607 422134 1229642 1206703 471923 486981 127308 115080 125441 127489 141818 140580 134335 135680 87563 89092 296367 261265 749612 755755 232009 229254 294486 295901 344576 334525 360618 362538 380990 387403 364196 405434 880638 918410 574707 477638 313729 308151 360444 359698 378667 384183 394645 393984 444244 444355 720193 756421 39.95 67.5 1
09:47:25 2023-10-13 377120 369372 91591 89320 139875 144769 150139 150316 114488 112508 121583 123179 140988 140902 390020 418999 1220930 1209221 474142 486981 128118 114818 125821 127190 142212 140289 134622 135458 87715 88909 296367 260638 755469 751365 231252 230648 291516 296843 344540 336111 358342 362538 384192 387939 368202 405861 879961 930076 572354 484933 314845 309178 360952 359483 381042 384668 394013 396389 442893 447050 719366 754561 39.95 67.5 1
09:47:26 2023-10-13 374829 369367 91751 89165 140951 144462 150689 147873 114521 112321 121753 122952 141073 140519 391196 422441 1210436 1203157 473229 486981 128186 114659 125855 127068 142443 140159 135029 135237 87747 88877 292481 258633 753791 756922 231252 229967 292129 296598 342991 335605 360582 362971 382167 385407 366426 405434 875353 923729 569612 479413 313481 309360 360988 357753 381689 384790 391958 395166 441773 447737 727700 751273 39.95 67.5 1
09:47:27 2023-10-13 373748 369779 91751 89443 143503 144667 149932 152203 114810 112585 121668 123324 140975 140912 390920 424029 1226415 1208361 470584 487017 128152 114773 125889 127244 142409 140159 134622 135398 87715 89031 294521 260999 750506 756328 232411 229684 293297 295794 344952 336709 360474 365028 380848 387533 364053 405434 880469 918410 575749 481802 313952 308151 359541 360241 378970 384218 394498 394852 444903 448157 720230 756384 39.95 67.5 1
09:47:28 2023-10-13 373779 369995 91751 89537 143408 144667 149932 152203 114488 112716 121753 123357 140877 141005 391160 417647 1227306 1213799 468513 490480 128152 114784 125855 127123 142875 140234 135109 135509 87867 88909 296367 260638 761116 752970 231216 229543 294443 294963 344505 337398 358342 363998 379888 388868 366354 405794 881754 927464 573317 482450 314621 309069 358817 360749 382228 385751 392827 396608 449338 448080 721337 756199 39.95 67.5 1
09:47:29 2023-10-13 376790 372652 91588 89468 140063 145171 151568 150281 114455 112870 121753 123324 141193 140902 390869 418821 1220930 1209221 474106 486693 128269 114852 125821 127244 142375 140159 134850 135237 87807 88877 297311 261225 755121 752051 231216 230487 291516 296448 344505 338828 358306 362503 383277 386486 365291 405506 877892 931552 572354 483245 312969 306935 360988 360483 381150 384668 394013 396353 444173 447682 719278 751959 39.95 67.5 1
09:47:30 2023-10-13 376300 371981 91558 89537 143438 144701 149592 152273 114377 112716 121668 123324 140843 141011 390020 421469 1221797 1198327 471991 486945 128029 114932 125614 127278 143128 140260 134681 135577 87563 89031 296367 261518 751323 754603 231216 231367 292582 295657 346098 335534 359967 363998 384498 387745 363614 404756 877029 921053 568241 481802 315292 306464 363030 360641 378826 386530 392053 396281 447375 446551 723390 754131 39.95 67.5 1
09:47:31 2023-10-13 373206 369924 91707 89443 139778 144769 149659 148486 114488 112870 121510 123291 141001 141000 389977 424029 1224838 1208361 470584 486981 128118 114818 125821 127244 142241 140124 134588 135343 87867 89031 294521 261225 752460 754640 231973 229254 293887 296850 345023 334525 360618 364512 380687 387674 364743 405434 879150 915711 572354 479413 314621 308151 360408 359662 379006 384755 394645 396290 444868 447050 720230 755810 39.95 67.5 1
09:47:32 2023-10-13 376433 370042 91717 89443 140270 144667 149899 152168 114488 112529 121753 123121 141073 140617 390571 420577 1219679 1210943 474614 486945 128118 112168 125855 127244 142243 140124 134622 135331 87715 89031 294054 260455 748327 751477 231576 230613 291728 297234 346878 338619 362108 365545 381989 387939 367534 406874 880697 928978 574707 482487 313062 310932 360988 358544 380933 384148 395802 395723 444936 446687 718456 754131 39.95 67.5 1
09:47:33 2023-10-13 375369 369376 91654 89751 143338 144769 149659 150316 114298 112508 121668 123324 140988 141000 391196 417647 1215705 1203999 472992 486909 128576 114590 126271 126859 142837 139699 135698 134982 87900 88877 294521 260674 759497 754676 231216 229932 292129 297059 343506 337634 359931 362450 382131 387674 366977 404150 876330 919538 572354 478734 313738 306685 360988 359662 382769 385104 391055 395723 448522 448367 726595 755748 39.95 67.5 1
09:47:34 2023-10-13 373515 369407 91654 89443 139944 144667 150002 152168 114409 112585 121668 123324 140940 140912 390571 424066 1223102 1209221 470326 486945 128152 114818 125855 127244 142342 140159 135322 135536 87803 89113 296839 261301 749536 756844 232268 229077 292994 295507 347369 336405 360546 362971 380421 387710 367941 405326 879113 910560 568202 478395 314734 310273 359865 360205 379006 385328 393105 396867 445564 445747 725529 756384 39.95 67.5 1
09:47:35 2023-10-13 374839 369915 91399 89602 143338 145171 150720 149196 114429 112989 121380 123933 140435 143811 390020 417061 1231652 1211805 469251 489772 128152 114818 125821 127278 141983 140159 134588 135424 87683 89031 297311 263473 749173 752051 231612 229932 292334 293872 348600 335605 358342 362503 381863 387710 363034 405794 879301 923729 571927 483281 313952 309360 362117 360497 378682 384959 393588 397958 447410 446940 717254 756162 39.95 67.5 1
09:47:36 2023-10-13 371945 370033 91844 89288 140530 144398 150139 148152 114770 112431 121753 123088 141073 140617 390607 419928 1222665 1215422 473266 490233 128152 114818 125855 127278 142409 140164 134995 135497 87900 88877 295489 259870 752291 752051 232697 229318 292653 296843 343471 336111 359424 362503 382110 385372 366354 406119 879150 927501 566870 480145 313507 308186 360444 358256 381150 385751 395228 394539 445856 449098 717438 754131 39.95 67.5 1
09:47:37 2023-10-13 377502 370042 91566 89443 139770 144769 149692 148351 114455 112683 121668 123324 140997 141099 389753 421505 1217468 1198216 474142 486909 127662 114852 125648 127278 141949 140355 134588 135458 87595 89092 294521 261409 742863 754640 231576 230648 292392 297059 346134 334596 360220 363741 384212 387650 366049 407704 876293 919785 573724 481118 315916 309397 363543 360061 378934 383077 392271 399622 448068 445812 722270 751923 39.95 67.5 1
09:47:38 2023-10-13 372652 369670 91558 89435 140455 144667 149631 152025 114409 112606 121583 123324 140877 141011 389984 423993 1222665 1205769 469917 486945 128118 114818 125648 127278 142409 140159 134588 135364 87595 88877 294521 260674 749536 756616 231973 229218 293752 295865 344540 334596 360366 363998 380723 387710 364743 405434 879186 915444 575095 478734 311801 308151 359865 359698 381421 385363 394013 397014 446583 445711 722855 755711 39.95 67.5 1
09:47:39 2023-10-13 375094 370038 91770 89320 143507 144362 150173 150177 114488 112585 121753 123206 141009 140617 390571 418964 1220063 1210226 474106 486945 128029 114784 125821 127156 142409 140083 134622 135237 87715 88877 297311 261423 751724 754617 231723 230506 291445 296699 346878 336440 359787 366062 381418 387939 365291 404150 877258 927501 570983 482487 313580 308151 360988 358580 381150 385715 395241 395166 445227 447999 716348 754167 39.95 67.5 1
09:47:40 2023-10-13 375364 370033 91558 89320 143412 144667 149899 151956 114409 112585 121583 123324 140843 140617 390571 417385 1216205 1202263 471923 486909 128576 112005 125889 126825 142871 139699 135029 134999 87715 88877 296367 260674 754107 755743 231054 230290 292618 296506 343506 337634 359967 360929 382167 387403 366984 404756 874661 926336 576096 479073 313738 309566 360988 359952 382228 384755 391353 398450 446790 448116 726448 753339 39.95 67.5 1
09:47:41 2023-10-13 372652 369403 91432 89443 140016 144530 149832 148149 114409 112585 121753 123324 140941 141011 390020 424029 1223139 1209221 469924 489089 127913 112201 126100 127251 142539 140020 134894 135356 87835 89056 297311 260897 749658 756328 231937 229254 294279 295901 345075 337148 360474 364255 380723 387674 364743 409285 881754 915748 573317 479754 313729 308186 360444 359698 378970 384790 394682 394539 445216 446418 720193 755274 39.95 67.5 1
09:47:42 2023-10-13 374308 369407 91717 89443 143499 144667 149899 152238 114377 112496 121583 123357 141084 141266 390883 417354 1226687 1211498 467974 486945 128152 114659 125889 127156 142875 140042 135101 135326 87747 88877 294521 260674 753199 751365 231688 230290 294229 295034 345023 337634 358883 363998 381061 388903 366390 406119 883834 928905 572795 482487 314552 307544 359468 360641 383039 385373 392958 396756 449411 448367 721596 757477 39.95 67.5 1
09:47:43 2023-10-13 376513 369934 91617 89410 139971 144769 150036 150106 114488 112683 121799 123291 140997 140701 390020 418999 1220930 1208500 473771 486945 128152 114693 125855 127483 142409 140159 134622 135364 87747 88909 292767 261423 749294 751519 231252 230648 291516 296598 344540 336075 358055 362503 383348 386521 364743 405506 875353 930199 572354 483281 312749 306720 360988 359409 379006 384668 393456 396353 443861 447050 719003 751923 39.95 67.5 1
09:47:44 2023-10-13 376433 370033 91399 89320 143138 144735 149052 148420 114298 113099 121583 123390 140843 141349 389984 420805 1220330 1196513 470251 486945 127906 114738 125648 127278 142284 140260 134681 135551 87715 88877 296367 261518 756845 756314 230139 230684 293297 295199 348354 338828 360402 363961 384319 387604 366640 407816 878549 921383 587389 477602 312749 306008 360988 360497 378682 386294 392235 396425 448312 445398 725600 753450 39.95 67.5 1
09:47:45 2023-10-13 372915 372321 91591 89320 143573 145110 149932 152456 114377 112606 121583 123324 140877 141032 390020 424066 1224006 1208361 470584 489089 128152 114852 125855 127278 142409 140159 134622 135364 87715 88909 296839 260638 752460 754640 232370 229218 293511 295092 344576 334561 360618 361995 381025 387674 365255 405506 880574 917078 569612 479606 311801 310236 360444 360241 379006 384790 394682 393984 447118 445014 722437 755561 39.95 67.5 1
09:47:46 2023-10-13 376433 370042 91654 89288 140035 144701 150036 152203 114488 112529 121753 123324 141073 140912 390928 418999 1220930 1209221 474106 486981 128051 114852 125821 127156 142678 139998 135102 135369 87835 88991 294521 260530 750386 752435 231830 230506 294445 296663 346878 336547 359967 363082 383312 387939 365954 404720 877869 926809 574707 483862 314621 307900 360988 358616 381150 383077 395802 398376 444936 447037 717401 752914 39.95 67.5 1
09:47:47 2023-10-13 374619 369670 91751 89443 139969 144701 150036 152203 114488 112638 121753 123324 141073 140912 391196 418928 1213945 1203231 468602 486981 128576 114625 126305 126859 142904 139943 135471 135050 87900 88909 296839 259906 755307 756255 231252 230487 293546 295614 343541 337634 360510 362971 382775 387674 367529 405398 875467 926166 568241 477821 315741 309834 360772 360243 383274 387384 391499 399276 447118 448260 727516 755599 39.95 67.5 1
09:47:48 2023-10-13 372122 369403 91654 89619 143577 144701 149659 148152 114488 112606 121753 123324 140984 140814 390020 423741 1224293 1210226 471613 486837 128016 115034 125788 127143 142974 140116 135290 135441 87807 89125 294521 261041 751116 757811 232996 229254 293546 295937 345059 334596 360546 364661 380990 387745 365291 405506 880505 917078 574707 479413 312494 308222 360988 360241 379006 387664 394645 394539 448141 445711 723403 758017 39.95 67.5 1
09:47:49 2023-10-13 374308 372816 91654 89598 139803 145066 150139 148284 114455 112671 121668 123390 140988 143554 390056 417354 1229302 1210601 467233 486981 128576 114852 126270 127278 142640 140355 135250 135458 87807 89125 296367 261482 756195 752051 232009 230487 293674 294135 346393 337670 358883 364661 382758 389817 366176 406386 880368 926349 572354 481663 315292 308010 360880 360893 382228 385480 393493 395166 447797 449556 719550 756421 39.95 67.5 1
09:47:50 2023-10-13 375369 369739 91748 89443 140433 144701 150139 151921 114488 112508 121753 123291 140975 140814 390020 419883 1220930 1211954 475856 486981 128118 114852 125768 127278 142342 140062 135240 135364 87747 88909 296367 260674 748690 754282 231759 230648 291560 296879 344576 336618 359460 363118 383312 386521 365291 404792 877248 927464 566356 483354 311801 307650 360988 359121 381150 385209 395522 396389 444936 447037 717438 752379 39.95 67.5 1
09:47:51 2023-10-13 377502 369411 91469 89475 143386 145171 149899 148351 114488 112561 121668 123324 140993 141103 390607 422765 1217468 1196328 474142 490305 127940 115000 125648 127523 141983 140453 134622 135698 87715 89218 291783 261265 744513 759005 231723 230552 291622 297074 346878 335934 360474 363961 382597 385372 366354 405506 877248 925021 578876 479082 313702 309324 360988 358040 378790 387930 392271 395759 445541 447037 727663 751959 39.95 67.5 1
09:47:52 2023-10-13 375717 369779 91591 89479 143577 145209 149731 148755 114488 113078 121668 123390 141301 143589 390883 420841 1223102 1199922 469628 489808 128152 114852 125821 127312 142409 140355 134622 135492 87867 89125 294521 261518 751072 757993 230533 230487 293021 296264 345649 338588 360003 360929 382739 389448 365291 405362 879200 920432 572354 477530 315654 306292 360988 362667 379006 386767 390764 398770 448004 448243 728387 756236 39.95 67.5 1
09:47:53 2023-10-13 374304 369817 91617 89410 139911 144667 149899 152203 114488 112683 121753 123324 141038 140912 390571 417354 1226687 1213522 467675 489784 128303 112168 126364 127109 143723 140116 135207 135437 87835 89178 297311 260494 753550 752970 231902 230290 295100 294963 347615 337492 358306 364255 382167 389995 368202 405824 880432 919538 565328 481808 313189 307685 360988 360857 381958 385209 393419 395723 449301 447665 719513 757868 39.95 67.5 1
09:47:54 2023-10-13 375103 370038 91877 89447 140563 144632 150408 152168 114645 112683 121753 123291 141171 140617 390832 420805 1220930 1213221 474142 486945 128118 114863 125855 127244 142496 140173 134995 135433 87867 89092 296839 260236 750021 752051 232697 230451 292334 296937 344505 336582 360510 363627 382703 386216 365326 407994 881286 928868 568241 483099 314845 308045 360916 359483 381616 386803 395655 398191 446486 447701 717401 752989 39.95 67.5 1
09:47:55 2023-10-13 377502 370042 91432 89598 143503 145137 149631 148622 114638 112936 121714 123905 141362 141237 389839 421361 1222591 1200847 475290 486801 127825 112308 125788 127733 142579 140657 134660 135997 87803 89235 297311 261482 742846 754603 231688 231585 292342 295937 346620 336040 360510 363998 385039 387710 364480 405398 876330 918374 574707 477566 313225 306257 363030 360749 378970 383880 393105 396425 446889 447013 723330 754094 39.95 67.5 1
09:47:56 2023-10-13 372090 370042 91717 89439 139866 144769 150139 150316 114455 112606 121753 123324 141193 141099 389984 424029 1232482 1206778 470584 486981 128152 114898 125855 127244 142409 140681 134995 135458 87900 89153 297311 261041 753195 756255 231973 229649 293567 297283 347861 336476 360474 363375 380884 388726 365148 409014 881324 916961 574707 478395 313702 308151 360120 360605 381150 385328 392235 393948 446226 446751 728216 757905 39.95 67.5 1
09:47:57 2023-10-13 373907 369666 91399 89631 143368 145373 148946 149568 114265 112903 121549 123390 140808 141208 390020 419729 1231925 1209221 468530 486981 128118 115012 125889 127543 142375 140159 134588 135492 87715 89186 292481 263070 749414 752051 231937 230290 293305 295901 346655 336582 358883 364770 382131 390030 364124 406082 880432 925038 571927 482562 312749 307685 360988 360857 381150 385480 394329 395723 449656 447218 719255 758987 39.95 67.5 1
09:47:58 2023-10-13 375892 370033 91684 89414 143542 144769 150139 150316 114817 112585 121753 123324 141189 141000 390571 416442 1217468 1203962 472594 486945 128152 114704 125855 127244 142702 140075 135106 135574 87835 89088 294521 260530 752122 755792 231074 230471 292744 297950 347591 337670 358306 362971 383063 387569 365255 404527 876330 929505 565499 483174 315741 306257 360772 359698 382228 385209 391608 396353 446304 448080 722270 753450 39.95 67.5 1
09:47:59 2023-10-13 374308 369632 91717 89414 140359 145105 150139 150316 114488 112508 121753 123324 141038 140622 389984 422765 1215631 1198806 474142 486679 127695 114898 125648 127278 142179 140355 134555 135729 87563 89031 296367 261041 748512 755743 231775 230290 292074 297507 345578 334596 360546 363998 383913 386216 364160 405398 876330 921083 569612 481044 315292 310273 363691 359375 378826 387384 393912 396317 446413 447792 726745 754672 39.95 67.5 1
09:48:00 2023-10-13 374308 370033 91432 89598 143168 145373 148810 149130 114298 112858 121583 123390 140993 141436 389694 419765 1234029 1209109 470584 488978 127982 112222 126136 127319 142505 140446 135664 135646 87563 89186 294521 263441 757724 752435 231937 230416 292370 296641 347178 339338 358342 362503 382167 389448 364160 406082 879809 924984 573317 483862 312749 307685 360988 360893 381150 385209 394329 395723 448255 447682 719003 756384 39.95 67.5 1
09:48:01 2023-10-13 372517 369857 91877 89435 140480 144667 150414 151886 114488 112398 121753 122919 141073 140351 389984 418928 1220930 1215422 474277 486945 128118 114818 125855 127278 142689 140257 135216 135458 87900 88877 296509 259834 755033 752051 233060 229254 293305 297507 343541 336618 360294 366026 384152 387939 367092 407816 881101 930297 573317 481802 313952 309413 360988 358221 381689 384148 395802 398130 444055 448016 718456 754561 39.95 67.5 1
09:48:02 2023-10-13 376701 372136 91751 89443 140367 144701 150273 152203 114488 112606 121753 123324 141038 141011 389657 416442 1217468 1205748 472930 486945 128152 114818 125889 127278 142409 140159 134995 135492 87715 89754 299677 261077 751359 755256 231216 230648 293269 295579 345301 338180 359135 362971 383312 387674 366905 406082 875412 928849 574707 477566 314694 306935 360988 360495 380928 385751 391644 396389 445528 447698 724429 754131 39.95 67.5 1
09:48:03 2023-10-13 373215 372584 91591 89443 139998 145105 149899 148351 114455 112606 121753 123357 141073 141015 390020 420178 1223102 1203962 468513 489390 128118 112133 125855 127278 142678 140358 134978 135530 87807 89207 297311 261229 751481 756739 231830 230148 294336 296398 345472 336476 360366 362826 380990 389448 366126 405398 879961 918410 574707 478395 314658 307685 360408 360677 381150 385328 391608 394539 449208 447037 728216 758017 39.95 67.5 1
09:48:04 2023-10-13 374308 370033 91591 89565 143547 145171 149659 148486 114488 112573 121753 123324 141197 140902 389984 418964 1231050 1209362 471923 489390 127906 114852 125855 127489 142179 140779 134555 135902 87563 89186 295387 263033 740140 752435 231973 230290 292334 296807 347178 336075 358883 363047 382739 388832 364124 407095 880469 926336 572354 483862 313225 308151 360988 360821 378718 385536 394352 398733 448076 446867 718856 758874 39.95 67.5 1
09:48:05 2023-10-13 376287 370042 91709 89443 139866 144701 150173 152203 114488 112683 121753 123357 141073 140912 390020 415787 1220930 1208425 474279 486693 128303 112299 126170 127441 142769 140250 135541 135651 87835 89211 294054 261265 750872 753651 231425 231205 292405 296131 345578 338144 358306 363741 384462 387604 365326 405794 875462 930236 570016 482221 314658 306720 360988 360495 381689 385209 392235 396389 444868 448016 720193 753026 39.95 67.5 1
09:48:06 2023-10-13 374583 370038 91910 89443 140563 144667 150173 152203 114757 112508 121753 123291 141073 140582 390020 423397 1216567 1202487 474142 486945 128118 114886 125855 127278 142409 140355 134995 135458 87807 89092 296367 261423 749649 756849 231775 230290 292618 297789 343541 335534 360582 363998 382739 385372 368202 409559 876183 925021 570983 479754 315292 307759 360880 358401 378862 387930 393383 396002 445541 449746 726044 751776 39.95 67.5 1
09:48:07 2023-10-13 373779 371759 91654 89537 140000 144765 150139 150175 114829 112903 121834 123734 141213 141007 389839 421955 1231814 1209072 471812 489627 127661 115035 125614 127898 141949 140804 134487 135902 87747 89186 294521 261373 755158 756328 232733 230290 293959 295614 345578 334561 360618 363082 381863 387745 365326 405506 880583 917726 576096 477602 312275 308222 360988 360785 379006 385328 395522 395130 445564 445711 722307 755711 39.95 67.5 1
09:48:08 2023-10-13 374308 369708 91751 89475 140002 144701 150139 152273 114455 112606 121753 123357 141073 143509 390883 417354 1226687 1207989 467114 486656 128152 114784 125889 127244 142640 140159 135029 135331 87900 89031 294521 261041 750943 755629 231723 230475 295057 294948 345472 338002 359280 364770 382025 389888 366798 407200 883005 926119 574359 483174 313702 310273 359613 360821 382769 383077 392812 397847 449473 449386 721084 756421 39.95 67.5 1
09:48:09 2023-10-13 375901 369704 91751 89475 140299 144701 150139 152168 114521 112805 121753 123324 141073 141011 390607 420214 1222665 1212933 474179 486981 128186 114886 125855 127278 142678 140260 135092 135573 87900 89092 296367 260638 765441 751365 232009 230648 292377 296555 345023 339308 360256 363882 383312 386556 366133 405077 879150 927464 574707 483318 313952 308151 360988 359940 381958 383077 395802 396425 446972 447415 720230 755173 39.95 67.5 1
09:48:10 2023-10-13 377960 371950 91432 89443 143377 144701 149625 148520 114488 112638 121668 123357 140877 141244 390571 421505 1220930 1192673 472731 486981 128029 114886 125720 127638 142453 140376 135013 135800 87835 89211 296509 261337 762292 755792 231795 231550 292582 295901 346377 336311 360546 364919 384248 387710 364196 405434 876146 919563 576096 477638 315329 306292 363579 360425 379006 384755 393419 396497 448275 445675 725084 753450 39.95 67.5 1
09:48:11 2023-10-13 370814 369372 91751 89537 143577 144701 149899 152168 114488 112585 121753 123357 141038 141011 390325 423397 1223102 1208361 470584 487017 128152 114852 125889 127489 142409 140159 134995 135492 87840 89125 291319 261041 750143 756314 232697 229932 293880 295335 345614 335605 362731 364512 381025 387745 365326 407873 880583 915711 575095 479643 315666 309307 360554 360605 381652 386371 394182 397958 446083 448951 724319 756384 39.95 67.5 1
09:48:12 2023-10-13 373179 369156 91751 89443 140588 144667 150414 152168 114488 112475 121753 123206 137592 140890 390869 419633 1222628 1216130 475253 486801 128405 112352 126170 127143 143073 140225 135084 135351 87807 89092 297311 261423 750624 751365 233224 229967 292653 297234 346878 337126 360256 364512 380990 387097 367050 404756 879845 928849 576096 480377 313225 309798 359901 359121 382228 383915 394608 394539 445333 448403 718088 755135 39.95 67.5 1
09:48:13 2023-10-13 376167 370042 91717 89475 143408 144701 150139 152238 114488 112683 121788 123726 140975 140814 390883 416114 1217468 1205785 471362 486981 128152 114852 125855 127489 142443 140355 134622 135458 87900 89125 296839 261041 752704 753618 231252 231240 292653 295614 346878 339338 361593 365793 384212 387569 366247 406045 880072 933061 568241 483135 315068 308815 363030 359662 381689 384668 394388 396425 444832 447701 719550 753487 39.95 67.5 1
09:48:14 2023-10-13 376287 369934 91484 89681 139963 145403 151355 148960 114390 112825 121649 123291 141234 141371 389803 420805 1219603 1192673 468336 489482 128016 114852 125821 127312 141983 140355 134984 135672 87747 89186 296367 261554 745679 754640 231025 231403 293511 295693 346691 336346 360256 363230 384534 389484 364743 405077 875599 919746 576096 477638 314658 306257 360988 360857 379006 386434 391055 396425 449656 445711 727626 754561 39.95 67.5 1
09:48:15 2023-10-13 372325 370042 91717 89475 143577 144667 150139 152203 114619 112606 121583 123324 140843 140814 387790 423397 1226415 1208361 470584 486981 128152 114818 125889 127278 142409 140552 135029 135458 87803 89268 296839 262641 753810 755767 232554 229987 293404 295507 347505 336205 362550 364512 381025 387745 365326 407837 880322 915711 580266 479073 312969 308222 360796 360497 381150 385398 394645 394574 445600 445426 724502 756421 39.95 67.5 1
09:48:16 2023-10-13 374035 369398 91432 89631 143329 145171 149592 148689 114298 112813 121583 123422 140825 143602 389984 416442 1230176 1207989 467886 490269 128186 114886 125855 127278 142409 140159 134622 135635 87807 89092 294521 261554 747847 752051 231973 231140 292370 296224 346655 337398 358883 362503 383063 390065 365326 406266 880492 924812 572354 482671 313225 307936 360988 362681 382660 385536 394677 398844 448779 449269 719403 758424 39.95 67.5 1
09:48:17 2023-10-13 375369 369156 91751 89443 140559 144701 150173 152273 114488 112650 121753 123357 141073 143509 390020 416406 1217468 1208463 472408 490332 128481 112112 126345 127177 142736 140250 135114 135544 87835 89056 294054 260638 752379 755256 231252 230821 292808 296131 345301 338180 359460 362971 383134 387498 367565 404150 875471 929542 576096 477372 314730 307220 360988 360241 380661 384183 391943 396353 445600 449739 725529 754167 39.95 67.5 1
09:48:18 2023-10-13 376433 369152 91755 89598 140183 145021 150173 148320 114488 112980 121753 123390 140940 141011 390020 422765 1217940 1199922 474142 486981 127940 115000 125735 127699 141983 140453 134588 135526 87715 89186 296367 261445 749202 754676 231810 230648 290731 296138 345614 338349 360582 364512 384498 390133 367160 409268 879998 919600 576096 481118 315292 308010 364057 360375 378862 387384 393419 396497 445528 445747 727506 753227 39.95 67.5 1
09:48:19 2023-10-13 373748 369893 91432 89631 143342 145474 151108 151161 114560 113221 121545 123952 141213 141494 389875 418162 1233677 1210831 471923 489772 128152 114921 125889 127611 142944 140516 134995 135774 87840 89218 294521 263070 747960 752051 232044 230648 293021 295973 347457 336653 358883 363082 382775 389757 364196 404150 880660 919574 581351 483318 313481 308151 360988 360893 379006 385751 395241 396353 448922 447050 719993 756421 39.95 67.5 1
09:48:20 2023-10-13 369686 370033 91915 89447 140596 144432 150518 152168 114521 112585 121788 123239 141141 140617 390600 418964 1219603 1216291 473266 486981 128487 114852 125923 127312 142673 140159 135216 135364 87900 89092 294521 259469 758546 755219 232810 229649 293611 297608 346633 337528 360402 364770 380884 388691 367386 407816 882379 929505 574707 480413 315629 310273 359865 360205 380928 383915 393127 397528 445564 447343 720230 756421 39.95 67.5 1
09:48:21 2023-10-13 374235 371868 91937 89533 140846 145034 150588 148420 114770 112508 121957 123206 141107 140617 390593 423253 1215668 1202252 475522 487017 128050 112506 125889 127489 142443 140552 135029 135742 87900 89186 295489 260236 759753 755645 231973 230719 292689 297523 344540 336075 360654 361960 383312 385946 368192 405506 875316 923729 570983 477530 313702 307962 360988 358580 379006 385363 393734 396389 443981 448109 727700 753596 39.95 67.5 1
09:48:22 2023-10-13 374308 369372 91687 89471 143503 144735 149932 152273 114409 112671 121753 123726 140877 141349 389984 419919 1222321 1203455 468587 487017 128186 112178 126311 127672 143073 140477 134999 135872 87835 89243 297311 261337 749051 756107 231434 230648 294479 294713 346655 336653 360366 362754 383008 390065 365326 405434 879998 923624 580092 479073 315690 307685 360988 360893 381150 384218 391644 395759 448255 447037 728770 757365 39.95 67.5 1
09:48:23 2023-10-13 372552 370033 91717 89598 140059 145070 150207 149159 114488 112716 121753 123357 141086 141103 389984 422369 1226687 1209221 471923 486981 127906 115080 125701 127877 142243 140552 134588 135902 87900 89186 296957 261005 756177 754603 233060 230290 294201 295579 345578 335534 360654 363082 381560 388832 366354 405542 880570 921016 570983 481765 314845 309449 360844 360605 378898 386101 395655 398524 449020 445533 721723 756347 39.95 67.5 1
09:48:24 2023-10-13 375906 370033 91717 89537 140596 144667 150207 152168 114810 112585 121753 123192 141559 140997 389730 419928 1223224 1214667 475967 486765 128016 112266 126136 127407 142974 140456 135101 135573 87867 89235 294521 260891 749536 751365 232009 231007 292370 297464 347615 336618 360510 363882 382739 387097 366941 405398 880469 928849 568241 481772 313952 309086 360699 359626 382228 384755 396926 396353 445601 447694 717401 754561 39.95 67.5 1
09:48:25 2023-10-13 375094 370038 91717 89504 140270 144667 150173 148420 114488 112683 121753 123357 141107 141011 391196 417354 1217468 1206778 473266 489541 128542 114921 125889 127489 142694 140471 134995 135664 87867 89153 296839 261041 750283 754603 231576 230821 293511 296340 348354 338441 361593 364367 384932 387604 366247 406045 880072 930053 573317 484477 314658 306970 360988 360205 382228 385536 391593 396425 448458 449034 720193 757477 39.95 67.5 1
09:48:26 2023-10-13 373488 372888 91804 89713 140496 145236 150139 148589 114625 112825 121819 123291 141559 141336 391757 420805 1223102 1199587 469659 486656 128407 114978 125855 127278 142409 140341 135013 135492 87900 89153 296367 261225 748930 756885 231937 230290 295982 295865 345614 336618 360546 362971 382167 389782 365326 405398 879809 919746 574707 478395 315388 308116 360698 360857 381150 385363 391885 396087 448983 447701 728770 757365 39.95 67.5 1
09:48:27 2023-10-13 374044 370038 91721 89475 140044 144701 150173 148420 114488 112781 121753 123357 141073 141011 387754 420214 1231925 1210668 468566 487017 128118 115000 125735 127699 142724 140573 134758 136143 87771 89578 291319 262816 743529 753117 231866 230506 294022 296340 347559 336440 359424 363627 382703 387710 364160 408031 882457 925693 570983 483318 313189 308045 360988 360821 379006 385751 395522 396389 448255 445711 720506 756384 39.95 67.5 1
09:48:28 2023-10-13 375906 369997 91844 89565 140303 144667 150173 148387 114671 112683 121753 123324 141004 140912 390535 418580 1217468 1214176 472930 486981 128186 114886 125855 127278 142678 140510 135109 135560 87867 89153 293586 260638 750143 754640 231216 231205 293269 296390 345578 338690 358847 363484 384462 387745 366354 406082 875316 931942 576096 477638 316190 307185 360988 360749 383237 383077 392235 396425 445564 449739 723367 754966 39.95 67.5 1
09:48:29 2023-10-13 374921 370029 91751 89602 139875 144769 150173 148453 114488 112573 121753 123324 141184 141103 389984 423695 1220799 1202933 477289 486837 128050 112429 125788 127652 142637 140776 135080 135988 87867 89235 297311 261445 746896 755743 231723 230506 291516 297897 346134 335569 360546 364770 384462 386556 365028 405506 875280 921120 572354 477566 313702 308116 363836 360205 379006 385328 394050 396461 444173 447050 725529 754131 39.95 67.5 1
09:48:30 2023-10-13 369997 369862 91755 89598 140199 144726 150139 148420 114488 112606 121753 123357 141073 141011 390020 420805 1224875 1206003 469251 486981 128152 114886 125855 127455 142409 140412 134995 135492 87932 89308 296367 261225 753688 758479 232009 230290 294479 295767 346098 337090 360654 363484 384424 389746 368725 410143 880285 920250 576096 479037 314514 308045 360264 360641 380860 386477 392235 395166 448947 448080 728733 758987 39.95 67.5 1
09:48:31 2023-10-13 369961 370042 91818 89443 141001 144821 152065 150387 115020 112716 122058 123225 141166 140807 389839 420035 1224367 1218519 473764 486945 128186 114852 126271 127427 142839 140124 135205 135364 87932 89092 293685 261237 760770 752051 233760 229967 294283 297789 344540 337126 360546 366026 381828 387097 366977 405434 879186 927501 576096 477638 311801 309121 360988 359373 382228 386974 396364 395759 443861 448403 717438 755238 39.95 67.5 1
09:48:32 2023-10-13 374017 370033 91654 89475 140299 144701 150173 152203 114377 112585 121753 123357 141073 140912 390571 416442 1217468 1205748 471073 486981 128152 114932 126270 127489 143073 140652 135101 135560 87932 89092 297311 261193 765938 755617 231723 231083 293404 296699 346008 338548 360366 363889 384014 388691 368047 404775 875316 928849 568241 479680 314658 307185 360988 360785 381498 387930 392235 396389 448458 450408 726595 755860 39.95 67.5 1
09:48:33 2023-10-13 373326 372131 91807 89623 140854 145236 150451 148453 114829 112638 121753 123357 141235 141265 390390 422657 1225781 1206628 470363 489627 128152 114852 125855 127577 142443 140453 135216 135680 87900 89186 296367 260927 749536 756885 232534 229967 294479 295937 345614 337126 362731 363998 381560 388903 365326 407837 880469 915748 573724 478734 313702 309086 359577 360821 381958 386512 394013 395130 448947 446715 727700 757365 39.95 67.5 1
09:48:34 2023-10-13 374308 372027 91436 89663 143233 145398 148980 149263 114265 113001 121583 123966 140970 143833 390020 417354 1230514 1210226 469917 489215 128303 112296 126277 127672 142736 140512 135080 135917 87867 89366 291319 262924 752340 753117 231973 230785 293959 295127 347737 338168 359823 363047 384968 390922 365291 407089 880611 924812 565499 484491 313702 308151 360988 362935 381689 385751 394352 396353 449590 447701 719550 758572 39.95 67.5 1
09:48:35 2023-10-13 375369 369898 91777 89565 140521 144735 150173 152273 114488 112716 121753 123357 141171 141011 391517 417061 1217468 1208613 473266 486945 128475 114886 126238 127312 143073 140456 135109 135602 87900 89186 293586 260638 760254 754070 231612 231043 294251 296807 345578 338726 360510 363484 384462 389165 368378 404756 877248 930199 576096 477530 315388 307185 360988 360785 381766 384218 392271 396231 445564 450408 726044 755274 39.95 67.5 1
09:48:36 2023-10-13 375874 370033 91717 89508 139870 144769 150036 148486 114377 112748 121545 123225 141410 141116 389803 422621 1220819 1199275 475967 486837 127982 112299 125855 127631 142668 140552 134588 135936 87835 89300 294521 261445 750901 756314 231973 230506 292653 297219 345059 335569 360654 361995 383348 386486 365326 405542 875430 923729 571154 477566 313738 308151 360988 359085 379006 385363 394050 396425 443861 446723 727226 753596 39.95 67.5 1
09:48:37 2023-10-13 372888 370033 91751 89598 140563 145137 150246 148486 114488 112716 121753 123357 140975 141349 390020 418999 1223102 1203107 469251 489808 128152 114852 125889 127278 142409 140257 135029 135458 87747 89337 296367 261261 748809 756922 231810 230325 295057 295650 348600 339098 360438 363704 384355 389924 365691 408977 880697 920901 572354 477566 315654 306292 360988 360605 381689 384720 391019 396389 448219 447780 728512 756384 39.95 67.5 1
09:48:38 2023-10-13 374048 369925 91740 89500 140496 145034 150106 150316 114547 112748 121649 123834 141905 141208 390020 417061 1226687 1215422 468845 486909 128576 112189 125889 127427 143073 140260 135109 135339 87867 89031 295489 260638 756932 751365 231973 230684 295379 295350 345578 338417 359424 362503 382202 390101 367243 404150 883042 928849 574707 481128 313738 310662 360480 360893 380928 384183 394366 394852 448004 449775 721596 758017 39.95 67.5 1
09:48:39 2023-10-13 375901 369826 91717 89443 140000 144765 150173 148218 114488 112650 121957 123324 141184 140902 390607 420214 1222665 1207989 475893 486981 128398 114886 125923 127278 142409 140341 135473 135698 87835 89207 294521 260530 754671 752051 232040 230830 292334 297363 347615 336618 360546 364173 383348 387939 366834 405398 879923 927501 574185 484206 313730 308222 360988 359662 381958 384218 396364 396389 443897 448367 718493 755238 39.95 67.5 1
09:48:40 2023-10-13 375113 370038 91717 89533 140069 144701 150313 148996 114488 112748 121753 123357 141073 140912 389875 422765 1217468 1199661 474887 490269 127940 114921 125855 127699 142409 140552 134622 135698 87840 89186 296367 261005 748385 754640 231973 230821 292172 297789 345649 335840 360618 361995 383063 386556 364743 405506 874043 921083 576096 480145 313738 308151 363579 360241 379006 385328 394036 398777 446936 445747 724465 753450 39.95 67.5 1
09:48:41 2023-10-13 369997 370042 91742 89475 139973 144701 150139 148318 114488 113144 121753 123357 140975 141349 389984 421146 1226668 1208425 469067 486837 128016 112201 126136 127407 142671 140593 135208 135766 87867 89186 296839 260674 750022 759005 231723 229932 294443 295579 345614 337100 362586 363998 382131 389484 366426 407873 880313 917726 576096 478395 313738 308222 360988 360857 381958 386512 394050 395166 447554 448403 728770 758033 39.95 67.5 1
09:48:42 2023-10-13 372952 369560 91841 89402 140563 144428 150207 150211 114678 112508 121788 123206 141171 140617 390883 418999 1221333 1215058 474952 486945 128487 114886 125889 127278 142974 140456 135143 135573 87932 89186 295489 259469 750339 751365 233460 229967 293305 297789 344576 339098 360582 363882 382739 387132 367494 405434 882578 929542 576096 480377 314026 309590 360988 359339 382228 384790 396364 396353 446875 448403 718456 755860 39.95 67.5 1
09:48:43 2023-10-13 375099 370042 91751 89701 140557 145373 151994 150914 114422 112716 121888 123291 141316 141204 391925 419172 1220330 1205711 472408 486981 128441 112287 126170 127455 142738 140355 135029 135492 87900 89268 297311 260638 758817 753538 231414 231043 294094 296035 346098 338690 359967 363484 383384 387745 367529 404150 875353 930236 572354 477566 317091 307185 360988 360821 381498 384755 392271 399054 448312 450408 726080 755173 39.95 67.5 1
09:48:44 2023-10-13 376433 369632 91878 89598 140040 145509 150036 148486 114488 112638 121753 123324 141073 141015 390020 422729 1217468 1200553 474215 489772 127940 114886 125889 127699 142311 140552 134622 135714 87900 89341 297311 261229 762159 757668 231866 230865 292689 297399 346513 336440 364175 365028 385509 387674 364743 405506 875316 922126 577486 477602 313738 308151 364093 360785 381960 385094 394050 398813 446972 445747 724465 754598 39.95 67.5 1
09:48:45 2023-10-13 374199 370042 91584 89968 139907 145540 149659 149709 114265 113066 121668 124134 141362 141971 389984 417390 1231394 1210226 470400 486981 128152 114852 125889 127489 142409 140355 135029 135714 87807 89218 296367 263070 746997 751519 232009 231043 294201 294713 347457 337670 359424 363082 383277 390958 365291 404150 880432 926166 573317 482940 313702 308186 360988 362935 381689 383077 394682 396353 449590 447701 719550 758445 39.95 67.5 1
09:48:46 2023-10-13 371800 370042 91784 89320 140480 144701 150689 148481 114521 112508 122147 123324 141171 140617 390607 422295 1221369 1216404 475856 486656 128303 112332 126311 127475 143073 140582 135233 135475 87867 89211 292481 259726 750624 751365 233460 230684 293305 297500 345194 337362 360546 364173 382739 387132 367422 405326 880505 929542 576096 481808 313952 309590 360988 359662 382228 384790 396645 396389 444208 448439 718456 755274 39.95 67.5 1
09:48:47 2023-10-13 377056 369961 91848 89565 140563 145002 150207 151055 114855 112716 121753 123357 141171 141208 389984 422693 1220930 1196105 474614 486945 127961 115012 125788 127631 142375 140552 134555 135868 87595 89186 296367 260927 743337 755743 231973 230648 292582 297789 345578 336040 360618 364512 383277 386486 365291 407800 875316 925038 577486 479754 314658 308116 363030 359626 379006 385328 394013 396425 444208 450064 726595 754131 39.95 67.5 1
09:48:48 2023-10-13 372652 372027 91684 89598 140266 144696 150173 148387 114638 112936 121884 123905 137498 141237 387610 420035 1226147 1206890 469733 490051 128371 114921 125855 127665 142974 140456 135080 135687 87900 89153 294521 261005 751361 756849 231830 231105 295307 295901 346341 337326 360546 362971 385241 390065 366390 405434 880432 919709 576096 478802 315618 308151 360952 360893 382228 386172 394022 395723 452351 448331 728770 758572 39.95 67.5 1
09:48:49 2023-10-13 373971 369781 91848 89598 139803 145171 150173 150316 114455 112915 121753 123324 141204 141099 389948 420178 1231925 1209221 471923 486981 127995 112243 125821 127699 142145 140847 134555 136125 87563 89463 294521 262888 749804 752051 232299 230723 293567 297937 347487 339308 360366 366581 383170 389544 367160 408106 882844 926349 572354 483245 313189 308151 360772 363693 379006 385751 395802 396317 450933 446794 719278 756384 39.95 67.5 1
09:48:50 2023-10-13 376253 369713 91807 89500 140715 145000 150451 148724 114895 112903 121988 123324 141235 141011 389948 415787 1220819 1208286 473266 486945 128508 114852 126452 127427 142689 140552 135593 135492 87900 89186 296839 261005 750750 754691 231576 231403 293959 296066 345578 338655 359424 363998 385039 388832 366426 404150 876109 932211 574707 480413 315137 307185 363030 360749 383310 385751 392235 396461 445564 449703 724531 754094 39.95 67.5 1
09:48:51 2023-10-13 373711 370042 91717 89443 140104 144932 150106 150387 114488 112716 121753 123324 141137 140814 390615 423361 1216530 1202215 475522 486909 128229 115046 125855 127727 142668 140636 135106 135698 87835 89272 294521 260494 748891 756328 231830 230830 294429 297753 345578 336075 360618 364512 384212 387939 364963 405470 876330 921083 577486 481118 314357 308116 363543 359662 381150 385363 394013 399108 444208 446373 726007 753559 39.95 67.5 1
09:48:52 2023-10-13 373971 369790 91365 89598 139705 145570 149758 149709 114233 112891 121549 123933 141401 141672 387718 417026 1231925 1210943 470584 486981 128152 115012 125855 127665 142409 140552 134588 135902 87807 89493 296367 261554 755300 752051 232009 230684 293191 295901 347701 337634 359967 363082 383312 391197 365291 404720 880478 924776 573317 483281 314845 308151 360988 362935 381958 385751 395241 396353 449554 447050 719550 758572 39.95 67.5 1
09:48:53 2023-10-13 369925 369781 92009 89443 140790 144667 150622 152239 114757 112508 122008 123291 141073 140666 390556 421551 1225557 1217123 475253 486801 128405 112112 126257 127495 142769 140369 135309 135458 87900 89092 297311 261051 752805 755895 233388 230254 293511 297789 347615 338144 360510 362503 381828 387674 367529 405362 880469 932211 568241 477638 314918 309590 360952 359121 382047 384218 395802 395130 444208 449034 721084 758572 39.95 67.5 1
09:48:54 2023-10-13 374967 369862 91705 89759 140059 145070 150207 150316 114488 112638 121753 123324 141193 141099 390847 422765 1217431 1202215 476336 486945 128118 115046 125855 127665 142409 140552 135029 135902 87900 89153 297311 261005 747148 755743 231973 230684 291516 297536 345614 336075 360618 362821 384462 387097 365291 405542 875316 920906 573317 477602 313702 308151 363836 360205 379006 385363 394329 398740 446268 448316 726044 755210 39.95 67.5 1
09:48:55 2023-10-13 371533 369898 91804 89681 140690 145369 150347 148894 114737 112748 121938 124004 141362 141336 390390 420035 1223065 1203120 469215 486981 128303 112341 126439 127543 142772 140355 135216 135698 88196 89186 296509 261041 749900 756849 232009 230451 295343 295937 346341 336653 360654 363741 382131 390030 366390 407800 880689 918410 576096 478395 315778 308151 360988 360857 381958 387088 393105 395166 449583 447701 728733 757905 39.95 67.5 1
09:48:56 2023-10-13 373934 370042 91558 89598 143438 145373 149659 149709 114344 112936 121668 123390 140843 141441 389984 417682 1230477 1210943 471812 486981 128152 115046 125889 127577 142769 140552 135106 135919 87803 89300 302689 263187 745914 752014 232566 230506 294265 295507 347559 337966 360076 366062 383277 390065 364999 405326 882578 926129 572795 483245 313702 308151 360988 362826 381150 385751 395241 396389 450224 447665 719513 758033 39.95 67.5 1
09:48:57 2023-10-13 376360 371877 91803 89500 140433 145103 150173 148486 114455 112606 121919 123819 141235 141011 390020 415787 1222069 1205769 473266 489505 128152 114852 126271 127577 142640 140453 135029 135857 87900 89186 296367 260858 749536 753117 231612 231790 293959 296843 346134 339202 359424 363998 385330 389448 366941 404150 875316 932871 566870 482294 315173 307615 363066 360785 381462 385751 393743 396461 447921 449739 722270 755098 39.95 67.5 1
09:48:58 2023-10-13 374308 369781 91751 89598 140786 145137 150518 148384 114678 112870 122232 123324 141073 140912 390020 423695 1217431 1203194 477326 486656 128269 112243 126170 127740 142769 140811 135335 135766 87835 89333 294054 260602 747365 755743 232009 230684 292815 297433 346063 338619 362731 362503 384157 390133 365326 407837 877974 923729 577486 477530 314215 308151 363030 359917 379006 385937 394645 396461 444208 447050 728733 754131 39.95 67.5 1
09:48:59 2023-10-13 374379 369776 91654 89598 143438 145403 152315 149230 114377 112716 121753 123390 140877 141208 389984 417682 1231386 1210338 468602 486945 128118 115046 125855 127665 143524 140657 135088 135880 87867 89496 298237 263070 750076 751365 232661 230684 293994 296390 347737 337634 359424 363082 383312 390887 364999 404720 880586 924812 573317 483245 313702 308186 360988 362935 381150 383077 395522 396389 450260 447701 720506 758572 39.95 67.5 1
09:49:00 2023-10-13 372312 370033 92037 89508 140787 144769 150790 150632 115020 112716 122209 123258 141598 140543 390723 419740 1224367 1218734 475591 486873 128419 114932 126271 127278 142772 140573 135825 135458 87932 89186 294029 259615 753679 752051 233460 230325 293887 297897 345023 337599 360546 364173 382739 387368 367529 405434 879809 928849 570983 480377 314621 309555 360988 359662 382228 384755 396645 396353 448824 446679 718493 754167 39.95 67.5 1
09:49:01 2023-10-13 376967 369410 91751 89504 140526 145171 150139 148520 114488 112716 121753 123390 140940 141011 389984 421469 1220930 1196253 473771 486981 127940 112198 125855 127699 142409 140552 134622 135902 87900 89341 294054 261482 756840 753538 231973 232053 292440 297234 347422 336582 360582 363011 385653 389448 367160 405470 875453 919674 576096 477602 313702 309566 363836 360857 379006 384755 394608 398777 450749 446751 725637 757905 39.95 67.5 1
09:49:02 2023-10-13 369781 370033 91744 89936 140486 144932 150488 150809 114593 112716 121753 123357 141038 141011 387754 423407 1224838 1208361 470312 486981 128269 112243 125889 127455 142871 140552 135265 135492 87900 89186 296367 260638 749900 754640 233060 230290 294697 296807 346098 336075 363316 364493 382167 389448 366390 408774 882379 916961 578876 479754 312785 309121 360988 360821 379006 386477 395802 395723 448385 447682 722855 755748 39.95 67.5 1
09:49:03 2023-10-13 373743 370033 91717 89602 140555 144735 150173 148453 114488 112748 121753 123357 141038 141448 389948 416442 1226687 1211461 467482 486945 128542 112299 126688 127427 143469 140468 135416 135471 87867 89304 294521 261117 752847 752398 232483 231027 295758 295657 345614 338655 362108 364955 382131 390613 367529 404150 883262 930297 573317 480413 313702 308151 360698 360857 380928 384183 394645 395130 450367 450408 722622 758017 39.95 67.5 1
09:49:04 2023-10-13 373738 370038 92070 89402 141441 144398 150898 152098 115020 112191 122209 123159 141303 140351 391196 422729 1215668 1203120 475290 486945 128453 115012 125889 127278 142803 140552 135029 135458 87900 89153 295489 260405 752582 755780 231973 230684 293994 297789 343541 336111 362731 363998 383348 386521 367494 408449 877504 925038 570983 479754 313738 308151 360699 359373 381689 386512 394329 396425 444936 446679 728216 752914 39.95 67.5 1
09:49:05 2023-10-13 374308 369862 91717 89627 140002 145128 150173 148858 114488 112748 121753 123971 141559 141300 390556 420554 1226147 1199513 468735 490397 128371 112154 126345 127740 142736 140569 135216 135886 87900 89218 296839 261409 750508 756849 231252 231180 294892 295507 347142 337398 360582 362971 385514 390922 366390 405470 879282 923076 576096 477336 315690 307650 360988 362935 381958 385328 391943 396389 449590 448052 730324 758033 39.95 67.5 1
09:49:06 2023-10-13 374308 370033 91625 89631 143499 145133 149969 149230 114377 112956 121753 124137 140940 143768 389977 417061 1231050 1211461 467850 487017 128152 115012 126271 127577 142772 140552 135343 136046 87900 89186 298398 261482 747846 752051 232697 230684 294122 295450 347701 338417 359967 362793 383312 391232 366941 404150 882379 924776 576096 481844 315741 308116 360988 362935 382769 383612 394645 398696 448886 449422 719550 758129 39.95 67.5 1
09:49:07 2023-10-13 374017 369862 92002 89681 141043 145034 150588 148420 114737 112683 122023 123258 141362 140870 390535 418964 1222665 1213686 475967 490537 128508 114886 125923 127489 143073 140777 135331 135786 87900 89186 292767 260271 748087 752435 233096 231007 292653 297789 345578 337599 360546 364173 385039 387674 367235 405434 879186 929930 568241 483318 312714 308186 363030 360205 382353 384218 396364 396461 447191 448052 718493 755585 39.95 67.5 1
09:49:08 2023-10-13 375869 370042 91751 89586 140372 145021 150207 148422 114488 112671 122042 123357 140903 141015 390020 422134 1217468 1199736 474142 486945 127940 114921 125855 127733 142409 140819 135029 136159 87900 89341 296367 261445 748627 756291 232534 231007 293665 297789 347178 336582 360690 362538 385653 387710 365291 405506 876592 922361 574707 479569 314179 308186 364535 360533 380933 387930 394498 399795 446746 446894 727263 755524 39.95 67.5 1
09:49:09 2023-10-13 369812 370038 91744 89598 140596 144735 150139 149295 114829 112781 121753 123357 141171 141110 389984 423047 1227893 1207501 469917 489772 128576 114921 126271 127611 143073 140657 135305 135790 87900 89186 292481 261041 749294 756314 232697 230451 295343 296807 346134 337634 362731 363998 382202 390030 366941 408774 880505 918410 576096 478395 314694 310712 360988 360821 382228 387088 393734 395759 449794 448403 728770 759099 39.95 67.5 1
09:49:10 2023-10-13 373779 369862 91432 89631 143129 145570 149899 149742 114298 112923 121668 123933 140993 143794 387754 417682 1233529 1213686 471590 489482 128316 112243 126170 127774 142769 140678 135319 135988 87835 89398 294521 263033 748203 752051 232709 230921 293567 296598 347773 338144 359967 366581 383241 390958 365291 404756 882379 924812 549980 483281 313738 308186 360988 362935 381689 383077 395802 396425 449907 447701 719550 758572 39.95 67.5 1
09:49:11 2023-10-13 375369 370033 91751 89447 140850 145036 150173 148486 114488 112638 121788 123357 141073 141040 389984 416406 1218809 1207501 468602 489089 128453 114886 125923 127489 142572 140453 135037 135808 87900 89186 296839 260638 751990 752439 231810 230723 293994 296311 346377 339715 360256 363998 384498 388868 368083 405077 876738 930199 576096 480665 315654 307685 360988 360821 381766 384755 392308 396461 446539 450408 725529 755274 39.95 67.5 1
09:49:12 2023-10-13 375608 369821 91910 89631 140551 145268 150521 148927 114671 112936 122058 123291 141362 141173 389839 422252 1219915 1203306 475522 486981 127940 114966 125855 127761 142671 140748 134588 135902 87932 89186 294521 261337 751459 754640 232009 231043 292618 297117 346691 337625 360654 362793 385653 387710 365291 407837 878051 921120 573317 477638 314694 308186 364093 359845 381150 385398 394645 399376 445564 448426 727263 754167 39.95 67.5 1
09:49:13 2023-10-13 373456 370042 91469 89667 143542 145575 150002 149606 114298 112781 121902 123390 141189 143781 387790 417682 1232296 1210601 468602 487017 128152 114921 125889 127822 142541 142667 134622 135936 87715 89496 294521 262997 743860 752051 232697 231043 293262 297477 348751 337634 360316 363663 383384 390648 365291 405398 883042 926119 572354 483354 313738 308186 360988 362935 381150 383915 395264 400228 450008 449159 720973 758498 39.95 67.5 1
09:49:14 2023-10-13 369817 369754 91904 89500 140980 145026 151140 148387 114488 112508 124025 123324 141141 140800 391504 418892 1224405 1217865 473266 489627 128440 114886 126305 127489 142904 140355 135250 135492 87932 89276 295489 259834 753062 754186 233424 229932 294479 297789 345094 338144 360582 363047 382167 387745 368637 405470 882420 930236 576096 480377 313702 310060 360988 360241 380928 385059 395802 395759 446620 449775 721596 755711 39.95 67.5 1
09:49:15 2023-10-13 376167 370033 91755 89635 140233 145171 150414 148553 114521 112671 121957 123390 141073 141152 390056 422729 1217468 1199661 475559 487017 128118 112275 125889 127699 142443 140819 135063 135936 87900 89218 296367 261445 747754 755780 232733 231403 292618 297523 346655 336582 360654 362793 385689 387710 366162 407873 879998 922398 569612 481802 314550 308081 364572 360605 381114 387930 394462 399513 447459 447001 726080 755135 39.95 67.5 1
09:49:16 2023-10-13 369673 369934 91736 89500 139963 145137 150207 152307 114377 112936 121954 123390 141073 141244 389984 419883 1223102 1203157 469251 486981 128152 114886 125923 127611 142769 140552 135262 135492 87900 89186 294054 260638 752338 757941 232498 230648 295379 295614 346655 337634 362731 363998 382167 390101 366977 408738 880606 919674 576096 478395 315173 309121 360988 360893 382228 387124 393456 395759 448255 446715 728770 758987 39.95 67.5 1
09:49:17 2023-10-13 374044 370042 91591 89631 143307 145508 149899 149705 114409 112858 121954 124142 141524 141230 389766 420250 1233677 1210869 472594 489627 128016 112364 126170 127665 142409 142832 134622 136539 87835 89398 292481 262997 744299 751519 232534 230901 294443 296879 347773 337907 360003 363663 383384 391232 365291 405077 883042 924776 574707 483354 315292 308222 360988 362935 381150 384183 395802 396425 447932 446965 719550 758572 39.95 67.5 1
09:49:18 2023-10-13 376857 369754 91915 89569 140819 144726 150656 152273 115020 112529 121957 123357 141073 141011 389984 416477 1224006 1210943 473771 486945 128453 114921 126271 127699 142694 140471 135250 135731 87932 89341 296839 260963 750386 752051 232009 231728 293546 296519 346412 337670 359460 363663 385653 388868 367529 404756 879937 932871 567757 483354 314436 307685 363361 360821 382228 383077 394682 398813 446853 448080 721596 756825 39.95 67.5 1
09:49:19 2023-10-13 374053 369668 92061 89500 141432 144564 151073 148083 115040 112585 122348 123225 141559 140582 391196 423361 1213945 1213337 475290 490233 128576 114921 125923 127699 142837 140552 135250 135920 87932 89186 295489 258270 755284 756885 232009 231216 294443 297789 344540 336653 363573 362538 383099 387403 368673 408774 880469 924812 572354 477336 314694 308186 360988 359698 380359 386547 394352 396461 444208 449775 728770 754167 39.95 67.5 1
09:49:20 2023-10-13 369673 370033 91751 89598 140063 145630 150173 148420 114521 112716 121788 123390 141026 141420 390020 424029 1226687 1209221 471923 486981 128220 114886 125889 127312 142772 140453 135156 135714 87932 89186 291783 261041 751972 752475 233296 230684 293262 297283 346655 337625 363316 364209 382739 389484 366426 409063 882416 919746 572354 481007 314845 309812 360808 360569 378790 386407 396608 396245 446782 448243 725195 756236 39.95 67.5 1
09:49:21 2023-10-13 373338 369821 91751 89569 140563 144769 150521 148622 114521 112748 121788 123390 141073 141011 390462 416442 1226687 1213686 468513 486981 128576 114773 126271 127278 143152 140355 135377 135492 87932 89125 299317 260491 761330 752051 232697 230719 296038 295937 345649 338690 360510 362828 382739 391268 368378 405362 883834 929505 578533 480449 315553 308186 360988 360497 380963 384218 394682 395759 449656 450408 721887 757905 39.95 67.5 1
09:49:22 2023-10-13 376163 370042 91847 89475 140563 144735 150173 152273 114521 112638 121788 123357 140975 140617 390637 418750 1223811 1212820 475629 486837 128440 112210 126466 127529 142769 140678 135301 135732 87932 89186 294054 260638 752951 753618 231723 231332 293191 296483 345614 337362 360366 363882 385617 387710 367235 404720 879264 932871 576096 483318 315741 307900 364093 360785 382228 385751 395802 396497 445528 446643 719550 754131 39.95 67.5 1
09:49:23 2023-10-13 376167 369776 91617 89598 140262 145171 150173 149738 114455 112813 121753 123390 140940 141547 387754 422894 1223102 1199922 469917 489736 128453 115046 125855 127665 142974 140657 135101 136000 87900 89341 295177 261518 745567 756277 231576 231890 294407 296354 347701 337362 360582 364255 385653 391197 366097 405470 877869 921083 568241 477638 315654 306935 363030 362935 381958 385059 392235 396461 451006 447701 730324 757477 39.95 67.5 1
09:49:24 2023-10-13 372126 370042 91751 89681 140880 145575 151994 150879 114737 112936 122058 123291 141410 141186 389839 423217 1229642 1210943 472992 486945 128453 112210 126486 127631 142837 140552 135426 135902 87900 89304 296367 260638 749173 754186 233925 230684 293329 297297 346098 335569 362731 366544 383312 389448 365291 408449 882379 919709 572354 480413 313189 309121 360988 360821 379006 387664 396364 396353 446889 447050 722307 756421 39.95 67.5 1
09:49:25 2023-10-13 375943 370038 91877 89631 140790 145137 150622 148351 114488 112716 122127 123357 141269 141011 390571 419883 1222665 1207989 475893 486981 128542 114921 126271 127699 142807 140573 135250 135714 87932 89186 296839 260638 748448 752051 232738 231403 292378 297356 346377 337634 360618 365012 385653 387745 367529 405470 880588 934193 575575 484760 314845 308222 364093 360785 382769 387312 397662 399686 448983 448891 719366 755090 39.95 67.5 1
09:49:26 2023-10-13 374464 369961 91904 89685 140984 145371 150622 148486 114829 112748 122127 123938 137592 141208 390535 418964 1217468 1205544 471289 486981 128968 114852 126757 127278 143368 140355 135505 135237 87964 89031 296367 259938 760044 755209 231973 231205 294407 297716 345059 338690 362695 364512 385039 390030 369785 405506 877906 927501 569612 479413 315395 309834 360736 360821 382069 386207 393141 396425 445600 449415 728770 756384 39.95 67.5 1
09:49:27 2023-10-13 369961 369781 91717 89598 140355 145171 150622 148486 114521 113344 121753 123357 140988 141103 389984 423659 1225744 1209221 470251 486981 128453 115046 126271 127699 142871 140552 135029 135808 87900 89341 297311 260638 753152 756402 233060 230648 294158 297687 346377 339579 363830 363047 382167 390030 366977 409423 885724 920363 571414 479413 314072 309449 360844 360388 382769 387218 395021 395723 447518 448367 728770 757905 39.95 67.5 1
09:49:28 2023-10-13 373898 369966 91684 89598 140040 145236 150139 151373 114390 113144 121753 124137 141038 143868 387790 416442 1228735 1210188 467850 489772 128453 114852 126271 127489 142673 140552 135216 135680 88143 89186 296367 261554 747846 752051 232661 231007 294443 295937 347737 338690 360256 363882 384462 392212 366941 405398 883042 926809 577123 482903 314179 308186 360988 363704 383039 384148 395522 396425 451573 449703 721596 758987 39.95 67.5 1
09:49:29 2023-10-13 373579 369785 91974 89594 140815 144701 150656 148420 115053 112936 122159 123734 137687 140905 390426 419740 1224405 1217865 475930 486801 128584 115012 126480 127699 143147 140552 135455 135886 87964 89308 294521 259798 757186 753082 234010 231043 293959 297428 345578 337634 360582 365268 383312 387710 367565 405434 881212 928812 584170 481808 312749 309807 363030 360495 382769 385363 394114 396425 444868 449386 718456 755238 39.95 67.5 1
09:49:30 2023-10-13 374044 370038 91800 89443 140563 144701 150518 152238 114488 112508 121788 123357 141171 140617 387754 422729 1217431 1204281 475522 486981 128186 115115 125923 127733 142673 140777 134995 135902 87932 89341 296367 260602 750625 756291 232534 231403 292653 297789 345614 336582 362731 363082 384462 387368 366426 408449 875353 925038 581175 477566 314658 308186 363836 360205 378718 385937 394645 398740 446268 447451 729858 755449 39.95 67.5 1
09:49:31 2023-10-13 372961 370033 91807 89565 140496 145034 150555 148994 114737 112936 122023 123357 141171 141349 390571 420178 1227818 1204818 469215 486981 128542 112352 126486 127774 142772 140569 135250 135812 87900 89402 296839 261225 749900 756885 232498 231205 295379 296816 347178 337634 360618 363998 383312 391232 367243 405506 881869 922361 568241 478395 315690 308975 360988 362935 382228 386512 393419 396353 449267 448439 730842 758572 39.95 67.5 1
09:49:32 2023-10-13 369997 370033 91910 89598 141009 145171 150656 152238 114678 112638 121788 123390 141303 141244 390883 417354 1226687 1215422 468604 486945 128576 114852 126654 127312 142938 140453 135437 135458 87932 89186 295489 259906 757475 752051 233060 231205 296038 296807 346393 339441 360582 363082 383043 391268 368637 405204 884295 930199 571927 483174 316415 309307 360736 362681 384396 387657 395094 399128 450822 450935 723576 757765 39.95 67.5 1
09:49:33 2023-10-13 376167 370042 91906 89635 140823 145369 151994 148486 114488 112683 121788 123357 141559 140905 389984 418999 1222665 1207989 475818 486981 128576 114921 126271 127699 142736 140819 135244 135492 87932 89218 296839 260638 749536 751477 232774 231728 292378 296973 346377 337670 360546 364720 385653 387745 367494 405398 879291 932871 567727 484760 313738 308186 364093 360821 382769 384148 393801 399376 445564 449386 719550 755238 39.95 67.5 1
09:49:34 2023-10-13 377120 370042 91751 89598 140336 145137 150207 148758 114521 112748 121788 123422 141073 143609 389984 421469 1221333 1195292 473807 489482 128152 115069 125889 127911 142640 142832 134995 136125 87900 89435 296367 261445 748869 753431 232697 231804 293305 296555 347701 339098 360402 366026 386524 389782 366283 407728 878822 920214 576096 481959 316452 309179 364608 360893 381150 385363 394352 399723 450613 447037 724465 755673 39.95 67.5 1
09:49:35 2023-10-13 369956 369664 91751 89537 140563 145036 150414 148486 114488 112948 121788 123390 141073 141011 389984 423695 1224875 1209221 470251 487017 128453 114921 126271 127699 142772 142632 135250 135902 87964 89341 296839 260638 749733 754640 233260 230648 294514 296031 346620 338619 363830 363663 382739 390065 367235 409714 885014 918410 573724 479754 313738 310060 360988 360533 382769 387124 396364 396353 447868 448403 726632 758033 39.95 67.5 1
09:49:36 2023-10-13 373743 369862 91804 89869 140482 145326 151959 151303 114422 112923 121684 123952 141332 141406 389803 419469 1230176 1211498 467813 486981 128970 112275 126271 127577 142904 140552 135471 136107 88164 89186 296367 261409 749777 751519 232498 231043 296094 295901 347178 338690 360546 363118 384192 391545 367565 405362 883046 926809 574707 481844 314215 308186 360988 363448 381498 384218 395241 396159 449626 450726 721596 758572 39.95 67.5 1
09:49:37 2023-10-13 374308 370042 91910 89631 140359 145171 150656 148791 114521 112638 121957 123357 141283 141103 390637 418928 1215741 1207501 471923 486981 128968 114852 126723 127278 143368 140159 135915 135237 87964 89125 296367 259687 755925 755780 232697 231403 294300 297753 345094 338690 362731 361995 384498 389757 369821 407837 879150 927501 572354 477530 317091 308186 363066 360893 385486 387930 394073 400798 445493 450257 728623 756236 39.95 67.5 1
09:49:38 2023-10-13 376103 369961 91781 89816 140559 145373 150207 149263 114488 112825 122039 123933 141269 143697 389984 422098 1222069 1196179 474179 489808 128186 115023 125923 127877 142409 143098 135029 135902 87900 89435 294521 261518 743346 755146 232733 232053 293305 296908 347737 337126 360654 363082 386503 390030 365326 405542 877869 922361 576096 481007 314658 307685 364093 360893 381150 385398 395241 399695 450294 447072 724502 755748 39.95 67.5 1
09:49:39 2023-10-13 374035 370038 91881 89631 140530 145171 150274 148994 114488 112748 121753 123422 141073 143632 389984 416442 1230176 1211498 467556 489772 128789 114955 126514 127699 142871 140552 135421 135492 87932 89218 296367 261482 762211 752051 232873 231403 295379 295937 347457 339441 360546 363118 384462 392439 368386 408359 884037 928978 574185 482453 314550 308980 363030 363925 384124 386515 395802 396497 450296 450336 721596 759428 39.95 67.5 1
09:49:40 2023-10-13 375365 369790 91877 89631 140815 144730 150588 152165 115041 112683 124111 123357 141205 141011 390607 420214 1223102 1217274 475522 487017 128542 114921 126305 127911 143073 142733 135581 136008 87932 89218 295489 260455 750750 750832 233460 231403 293994 297789 348577 337670 360618 364756 383277 388868 368637 409522 883042 930236 576096 480413 314845 310095 360772 360495 380928 385398 394669 396389 446936 450084 719550 755711 39.95 67.5 1
09:49:41 2023-10-13 374199 370038 91974 89598 140459 145171 150656 148791 114790 113254 124076 123390 141303 141046 389984 422801 1218519 1203999 476607 486981 128220 114989 125923 128156 142871 140552 135029 135842 87932 89341 297311 260674 749017 756328 232810 231478 292994 299292 347035 337265 363171 365803 385473 387569 366798 408629 878879 922361 577486 477638 314694 308874 364057 360205 381150 386547 394682 399686 446899 448609 728216 755274 39.95 67.5 1
09:49:42 2023-10-13 372126 370033 91751 89598 140588 145171 150173 148486 114488 112638 121753 123390 141073 141040 389984 420214 1224911 1206030 469251 486620 128186 114955 125923 127699 143073 142837 135241 135910 87900 89218 294521 261041 751972 756922 232733 230719 295830 296699 347457 338180 362731 363998 383312 391232 367235 407837 882416 921120 576096 478889 315690 310273 360988 362935 382228 386547 393419 396389 448987 448783 730620 758888 39.95 67.5 1
09:49:43 2023-10-13 373638 369781 91777 89529 140610 145575 151568 151055 114737 112846 122008 123390 141300 141415 389984 418750 1234045 1210943 472930 489808 128152 112341 125889 128156 142443 142936 134995 136416 87900 89529 295387 261373 746190 752051 233096 231403 293709 297937 348787 337123 360546 364209 384498 390030 365291 405398 884299 924776 572354 483354 313738 309555 360988 363180 381150 384183 396364 396461 449626 448743 719278 756421 39.95 67.5 1
09:49:44 2023-10-13 375369 369826 91751 89631 140621 145162 150414 148553 114521 112638 121957 123390 141338 141349 390020 415205 1220930 1208946 473266 489772 128576 115035 126305 127699 143233 140552 135029 135714 87932 89218 296839 260638 749536 753618 231810 231728 294443 296519 346655 339715 359967 361995 385653 388903 367271 404756 878002 931618 574707 483862 315437 310273 363543 360677 383310 386839 393310 398632 446782 450899 723330 755274 39.95 67.5 1
09:49:45 2023-10-13 373779 369776 92070 89713 140904 144932 150824 150703 114678 112529 124025 123291 141141 140912 390281 422765 1217468 1202252 475559 487017 128186 115000 125923 127822 142772 142866 135063 135936 87932 89341 296367 260674 750010 756402 232733 231403 294332 297789 346655 336618 363573 363082 385039 387710 366977 409099 877869 924383 569612 477602 316415 309086 364093 360241 381689 386547 395241 398777 444868 445390 727700 754204 39.95 67.5 1
09:49:46 2023-10-13 372289 370033 91844 89598 140096 145171 150656 148927 114488 112748 121753 123357 141381 141296 389948 420178 1232800 1210943 468566 489736 128084 112661 125855 128122 142375 143066 134588 136347 87867 89496 294521 261373 752999 752051 233224 231367 293674 297613 348501 337859 360366 367621 384284 389888 368055 409417 882821 925600 572354 484162 313666 309479 363030 362935 381150 387548 396106 396389 449936 448951 719550 757848 39.95 67.5 1
09:49:47 2023-10-13 371978 370042 92037 89743 141051 144701 151140 148453 114836 112573 122127 123324 141367 141011 390571 418269 1223065 1217160 471539 486909 128542 115046 126689 127665 142904 140355 135471 135458 87932 89153 292767 259397 753305 753651 233025 229932 295307 297753 345578 338655 360618 364202 382668 388868 369193 405470 883042 930223 576096 480377 315778 310060 360988 360749 381766 385328 395802 396317 446936 451043 721759 757905 39.95 67.5 1
09:49:48 2023-10-13 376140 369785 91808 89713 140951 145270 150797 149196 114737 112858 121988 123971 141559 141237 389803 415752 1221797 1209221 473006 489446 128508 115046 126749 127665 142736 140573 135301 135791 87932 89308 296839 260602 749415 752051 231937 231890 294407 296519 347438 338690 359931 362757 385653 389721 367494 405132 877321 932871 575714 483281 315654 307685 364093 360821 383310 386294 394050 399340 446889 449739 722270 755238 39.95 67.5 1
09:49:49 2023-10-13 373483 369776 91751 89631 140555 145373 150173 149063 114777 112891 121753 123390 141269 141675 389984 419847 1225472 1203455 468882 486945 128419 115080 126271 127699 143073 140657 135292 136000 87900 89186 295489 260963 749415 756849 231937 231332 295343 296354 347422 337871 360618 363998 384192 391232 366941 405506 880469 923729 574707 479413 315690 308151 363148 362645 382930 387930 393273 396281 449447 450900 730694 758387 39.95 67.5 1
09:49:50 2023-10-13 372997 369970 91870 89565 140448 145171 150622 148658 114829 112936 122008 123357 141381 141400 387754 421218 1229058 1210081 471923 486656 127695 112373 125821 128088 142311 143066 134995 136253 87867 89463 297311 261265 740685 754186 233460 231007 294407 296519 347142 336547 363573 365012 383312 390030 366426 409063 883129 920943 577486 482487 313702 310060 360988 360893 381150 386512 394078 396425 448183 448316 723367 758572 39.95 67.5 1
09:49:51 2023-10-13 375608 370038 91877 89598 141018 145137 150656 148553 114521 112529 122127 123357 141269 141011 390303 418964 1222665 1212933 474106 486945 128475 115000 126480 127877 143073 140853 135432 136000 87932 89463 295489 260674 750143 751365 233025 231890 294180 297789 346620 338144 360582 365012 386216 391681 368350 409268 880322 934083 577486 484577 316141 308945 364829 360605 383310 384148 394078 400913 446853 449415 721596 755164 39.95 67.5 1
09:49:52 2023-10-13 374834 370033 92132 89565 142009 144769 151106 150316 114869 112716 121919 123390 141184 141099 389984 421101 1213871 1209221 473266 489736 128755 115012 126689 127543 142904 140453 135471 135458 87964 89153 294029 258997 756110 756580 232009 231403 293674 297897 345265 338417 363307 362503 385039 388868 369489 409063 880395 924812 571154 479754 315654 308186 363030 360749 382379 387359 394608 396461 449459 451043 730324 755238 39.95 67.5 1
09:49:53 2023-10-13 369925 369781 91877 89598 140998 145137 150518 148486 114488 112638 121753 123357 141073 141011 387754 423695 1226687 1210301 470584 486981 128330 115046 125923 127699 142871 140876 135343 135902 87900 89186 294054 260602 753073 760464 233502 230885 294086 296412 346513 336440 363720 366841 383134 390435 367386 409641 883129 923076 578876 481765 313702 310024 360988 360857 381150 387088 396890 396389 447868 447037 724429 760190 39.95 67.5 1
09:49:54 2023-10-13 374308 370033 91877 89602 140690 145223 150518 148422 114455 112858 121923 123390 141099 141342 387754 417385 1227744 1213221 467445 486981 128542 112275 126271 127577 142871 140355 135687 135458 87932 89308 295489 261041 751481 752051 232697 231728 296354 296218 347178 339441 360546 363627 384462 392439 368350 405398 885550 928849 577486 482562 314694 311543 360988 363448 382033 384755 395802 400228 452140 452145 722400 759539 39.95 67.5 1
09:49:55 2023-10-13 375259 369997 91933 89936 140976 145034 150797 148927 114645 112529 121957 123357 141269 140997 390556 418892 1222199 1214158 476300 486801 128576 114966 126271 127665 143073 140657 135774 135970 87932 89186 294521 260419 750629 750832 233224 231403 293511 297536 346098 338144 360618 367621 385617 387745 367529 405506 880469 932175 576096 484344 313225 308186 363836 360749 382769 385678 394078 398740 448458 449739 719550 755860 39.95 67.5 1
09:49:56 2023-10-13 376954 370042 91751 89631 140530 145542 150173 149296 114521 112858 121753 123390 137540 141448 387754 421137 1222665 1194406 473400 486981 128152 114978 125889 128122 142635 142966 135216 136125 87900 89402 296367 261482 746266 754186 232661 232053 293546 297297 348226 337090 360618 363082 386812 390648 365326 407837 878674 922398 567727 482487 316378 307975 365087 362826 381922 387930 395058 400433 450466 447980 724465 755673 39.95 67.5 1
09:49:57 2023-10-13 369637 369501 91841 89598 141018 145133 150622 148894 114829 112891 121753 123357 141073 141208 389984 424029 1226687 1210081 470584 486945 128330 115046 126271 127699 142694 140569 135437 135902 87932 89402 294054 262267 753443 754640 233260 230648 295100 296483 346655 336618 364380 364173 383008 390030 367494 410004 882503 918374 572354 479754 313702 310024 360627 360893 382769 387394 396364 396353 448219 447415 725529 758572 39.95 67.5 1
09:49:58 2023-10-13 373670 369781 91974 89598 140657 145036 150656 148486 114678 112903 122232 123357 141338 141011 389984 418964 1222069 1216404 474142 486945 128542 115046 126305 127699 143073 140652 135309 135872 87932 89308 295489 259870 750703 751365 233789 231403 293092 297392 348600 340989 360402 364870 383170 388419 369085 405362 884147 929980 569612 480340 313666 309741 360988 360195 384396 387548 396926 396353 446936 450408 720553 757365 39.95 67.5 1
09:49:59 2023-10-13 375369 370042 91910 89631 140782 145335 150173 148486 114488 112638 121923 123357 141073 141011 387754 415205 1220930 1207501 473266 486981 128576 115000 126238 127699 144265 140552 135441 135902 88175 89341 296839 261005 751483 753651 231973 231728 294201 296973 346620 340229 360510 364770 385653 390351 368378 405077 877961 932871 576791 480413 315654 307900 363543 360857 382069 384755 393456 396497 446889 451043 724429 757905 39.95 67.5 1
09:50:00 2023-10-13 372421 370033 91751 89598 140726 145171 150891 149027 114678 112716 121923 123357 141312 141046 389694 420178 1226651 1207751 468882 486981 128576 115000 126271 127665 143073 140657 135352 136095 88229 89300 299080 260897 749173 756328 232554 230992 295329 297081 347279 338239 363793 364512 383277 391232 367243 409386 881717 919709 569612 479413 317091 309666 360988 362935 382769 387666 394050 396353 448922 447343 728770 758572 39.95 67.5 1
09:50:01 2023-10-13 373211 370033 91587 89848 139778 145575 150173 149742 114488 112936 121957 123390 140988 141099 387754 417682 1232296 1210188 471923 486981 128118 115115 125889 127911 142640 141054 135029 136125 87900 89496 294521 263033 741741 752051 232897 231205 293674 297897 348506 338180 360474 364465 384498 391817 365326 405398 883042 927233 572354 483318 314436 309086 362885 363743 381828 387276 396608 396353 450787 449588 719403 760383 39.95 67.5 1
09:50:02 2023-10-13 369673 371873 92041 89565 141051 144667 150898 152238 115020 112825 122127 123324 141269 140617 390607 421253 1223102 1216018 474277 486981 128542 112198 126446 127577 142938 140552 135471 135680 87932 89186 295489 259068 755033 751365 233989 230648 294443 299206 345614 338144 360618 364209 383312 388868 369195 405434 883042 930236 576096 480377 316223 310775 360988 360749 380928 385363 394114 396353 447335 450408 719550 757905 39.95 67.5 1
09:50:03 2023-10-13 374272 370042 91910 89631 140372 145223 150552 149328 114521 112716 122112 123390 141333 141011 389984 422108 1217468 1202215 475186 486981 128186 115115 126271 127733 142807 140552 135037 135902 87900 89341 292481 260638 745413 755209 232697 231240 294283 297789 346655 336653 362767 363082 385366 387498 366176 408808 878822 922930 572354 481118 314957 310566 364572 360569 381616 386477 395241 399658 447751 447765 728770 755774 39.95 67.5 1
09:50:04 2023-10-13 371836 370033 91877 89631 140984 145369 150173 148824 114488 112683 121957 123357 141073 141244 387790 419847 1224875 1205711 470317 486981 128542 114921 126514 127699 143073 140657 135421 136017 87932 89341 293586 261041 751239 756885 232873 231205 296038 296843 347178 338417 362731 364255 383312 391232 367235 407837 881754 920432 575575 479073 315726 309590 360988 362935 382769 387394 394050 396353 451006 449386 728770 759641 39.95 67.5 1
09:50:05 2023-10-13 369848 370033 92070 89631 141051 144701 150898 152203 114521 112431 122232 123324 141338 140814 390020 418928 1221333 1215905 472892 489541 128611 115046 126305 127733 142904 140569 135471 135745 87932 89153 293685 259433 756892 754112 233702 230572 294850 297680 345436 338548 360510 366581 384859 388726 368493 407800 883005 930236 576096 481576 315741 310282 360988 360459 380963 385363 396742 399239 446936 450408 719550 757365 39.95 67.5 1
09:50:06 2023-10-13 375369 369528 91910 89631 140563 145137 150414 148791 114488 112638 121753 123357 141038 141244 389984 415787 1220063 1206666 472930 486945 128453 114886 126271 127699 143080 140552 135245 135774 87932 89280 296839 260455 752704 753651 231973 231728 294443 296519 346655 339715 360510 363998 385346 389721 368637 405362 878014 932211 572354 477674 315690 307900 363066 360821 382641 385328 393456 400835 450294 450827 726705 755663 39.95 67.5 1
09:50:07 2023-10-13 372126 370033 91907 89631 140592 145171 150207 149060 114455 112748 121957 123390 141073 141547 390020 418964 1225781 1206003 469251 486981 128453 112373 126486 127727 143131 140798 135242 135800 87900 89398 294521 261081 749900 758347 232355 231169 295794 296634 347422 338144 360402 363998 383312 391782 367529 405506 883834 923460 576096 478395 315726 308186 360988 362679 382967 386477 393419 396389 450933 449422 730842 759252 39.95 67.5 1
09:50:08 2023-10-13 372924 370042 91751 89631 139866 145137 150207 148927 114488 112561 121753 123390 141235 141011 387754 418634 1230514 1209221 471923 487017 128029 112352 125855 127911 142375 142901 135016 136382 87807 89496 299677 261518 744015 751365 233260 231403 294479 297162 348751 337634 360582 364209 384462 390065 368825 405434 882503 926202 566870 483026 315741 309657 363030 363632 381652 387384 396890 396317 450521 451622 719550 758572 39.95 67.5 1
09:50:09 2023-10-13 369664 370038 92027 89713 141018 144667 150656 152238 114521 112508 122178 123826 141141 140912 390020 418634 1223139 1218519 472557 486945 128789 115000 126480 127577 142904 140784 135505 135808 87932 89186 292767 259068 751355 751868 233496 230451 294479 297789 345578 338144 360654 364138 383008 387745 368673 405506 883042 928247 577486 482144 315366 310095 360988 360749 380928 385363 394078 396353 445528 450408 719550 757905 39.95 67.5 1
09:50:10 2023-10-13 375259 369524 91751 89631 140004 145167 150414 148525 114488 112683 121753 123357 141184 141206 387754 422729 1217468 1201362 475930 486981 128186 115000 125923 127877 142640 142866 135234 135936 87900 89463 294521 261225 756843 754640 232909 231403 292334 299582 347487 337421 363026 366062 386396 388691 366283 408629 880072 922241 564145 480340 314658 308222 364608 360857 381813 387930 395802 400260 446889 448052 726080 755090 39.95 67.5 1
09:50:11 2023-10-13 371859 370033 91910 89631 140596 145171 150656 148858 114698 112638 121788 123390 141073 141244 389984 421469 1224640 1206628 469917 487017 128453 115080 126271 127733 142673 140552 135250 135902 87900 89186 292767 261216 753198 756314 233060 230684 295379 297297 348847 337670 360654 363998 383312 391268 367529 405506 881754 922423 577486 478395 315726 308186 360699 362935 382769 386547 393419 396353 449238 448044 728770 757737 39.95 67.5 1
09:50:12 2023-10-13 370931 369555 91877 89324 140783 144769 150898 148356 114521 112431 121788 123324 141287 140705 387790 418305 1221333 1216787 474614 486981 128576 114807 126271 127577 143118 140552 135455 135886 88350 89300 294521 259690 752948 752014 233681 230865 293155 298122 345472 338002 360582 365304 383348 387745 368673 410143 883834 930236 572354 481468 313225 310424 363030 359339 380892 385398 394114 396425 445564 449739 719993 755274 39.95 67.5 1
09:50:13 2023-10-13 374578 370042 91751 89631 140790 145137 150518 152342 114521 112683 121753 123357 141073 141011 389753 416114 1217468 1203194 472594 486945 128867 114818 126602 127312 142938 140355 135505 135492 87932 89308 296367 260638 757991 753574 232697 231728 293930 297543 346169 339715 360654 364512 385075 389438 369785 405506 877906 928849 570983 479754 317268 308151 363434 360569 384941 387930 393310 400686 448202 450971 728586 755561 39.95 67.5 1
09:50:14 2023-10-13 369961 369826 91974 89598 140807 145124 150488 148625 114488 112716 121753 123390 141107 141046 387754 424029 1229605 1211954 471366 486873 128440 112178 126466 127740 142837 140945 135335 135988 87900 89460 294521 260638 750022 754107 233537 230684 295522 297261 347178 336618 364417 364614 383312 390065 367565 409714 883672 919746 580266 477566 313702 310060 360988 360893 381689 387124 394078 396389 451710 447701 723916 758033 39.95 67.5 1
09:50:15 2023-10-13 373779 369776 91733 89537 140815 145171 150173 148791 114521 112606 121753 123390 141073 141349 390020 416406 1230176 1213686 467886 486981 128576 114852 126305 127665 143073 140545 135568 135590 87932 89341 295489 260674 750503 751831 232697 231403 296246 296598 346655 339715 360582 363118 383099 391879 369237 408977 884184 931406 576096 481699 314550 309197 360844 362790 384323 385328 395802 396353 451084 450791 723136 760183 39.95 67.5 1
09:50:16 2023-10-13 375369 370042 91877 89533 140690 145070 150622 148486 114521 112638 121957 123390 141189 141099 390020 418772 1221994 1208026 474142 489772 128542 112308 125956 127699 142871 142832 135471 135842 87932 89218 295489 260271 752460 750987 232733 232053 292780 297270 346655 338180 360546 365048 386539 389448 367278 405398 880469 934267 572354 484760 314436 310882 364093 360857 380625 384183 393488 399977 449656 449775 721084 755274 39.95 67.5 1
09:50:17 2023-10-13 374880 370038 91717 89631 140530 145407 150207 149163 114488 112858 121753 123966 140975 141547 387754 418964 1223139 1201631 469917 489772 128364 114886 126532 127911 142694 140573 135250 136060 87932 89435 294054 261265 750386 758479 231723 231982 295236 295923 348380 338037 360510 364770 385473 392225 367235 408181 880593 923729 569612 481802 315762 307865 360988 363448 382769 386371 393456 396497 450931 449386 730842 758033 39.95 67.5 1
09:50:18 2023-10-13 372679 370042 91877 89631 140954 145171 150656 148824 114488 112716 122232 123390 137729 141244 387790 422765 1226687 1210943 471923 487017 128186 115115 125923 127911 142476 142866 135343 136125 87932 89218 295489 260638 746629 754107 233496 231043 294158 297753 347178 336618 364417 364756 383348 390065 367565 409751 883042 919746 570983 477602 313738 310095 360988 360893 381689 387701 396816 400228 448671 449514 723806 756273 39.95 67.5 1
09:50:19 2023-10-13 375369 369781 91755 89631 140921 145171 150414 148453 114521 112606 122042 123390 141141 141011 390020 418999 1222235 1210263 474142 486463 128639 112438 126520 127884 143131 140963 135369 136049 87900 89366 296839 260494 749779 751978 233025 231576 293994 297464 346655 338405 360474 365304 385366 388903 367601 408977 880625 928515 573317 484148 315654 308151 364093 360893 380359 384183 394713 399977 447554 449775 721796 756421 39.95 67.5 1
09:50:20 2023-10-13 373779 369776 91974 89631 141051 144735 150898 148318 114790 112727 124025 123239 141338 140617 390020 423695 1216567 1203157 475486 486945 128576 115035 126305 127911 142904 142866 135377 135936 87932 89341 295489 259834 752908 755780 232733 231403 294030 297789 345614 339098 363866 363082 385075 387710 367565 409714 882578 926202 570983 481118 315029 309015 363543 360352 382228 387254 394498 396353 446936 448367 728770 754598 39.95 67.5 1
09:50:21 2023-10-13 372620 369157 91877 89631 140297 144932 150451 148858 114521 113046 121919 123905 137617 141230 389839 420035 1233677 1210831 473229 489591 127982 112593 125821 128088 142749 143101 134588 136555 87803 89677 294521 261337 743544 754186 233825 231387 294158 297897 347422 336618 362731 365268 384462 390613 366390 409678 883834 923076 572354 482526 313702 310060 363030 360893 381150 386512 394669 396425 448219 449061 722951 758033 39.95 67.5 1
09:50:22 2023-10-13 371864 370033 91974 89598 140921 145137 150891 148520 114757 112638 122197 123357 141269 141011 390244 417318 1226687 1216291 469547 486945 128879 114921 126689 127699 142938 140552 135471 135458 87932 89186 295489 259870 762527 752051 232697 231367 295708 297009 348600 339668 360438 366581 384896 392261 368493 409305 885403 930957 566527 482489 315741 309086 360988 363780 384396 385293 395802 396461 450577 452255 722109 759111 39.95 67.5 1
09:50:23 2023-10-13 374226 370038 91804 89631 141018 145137 150622 148420 114678 112606 122042 123324 141171 141011 389984 418928 1221333 1220266 475522 489736 128542 115000 126271 127665 143073 140777 135441 135889 87964 89186 295489 260455 749173 751365 233424 231890 293511 297789 346341 338382 360654 365304 386232 388868 368637 405506 881754 934193 576096 484760 313666 309555 364093 360785 382587 385059 394947 399941 447009 449739 719218 756690 39.95 67.5 1
09:50:24 2023-10-13 376433 369781 91751 90006 140530 145542 150173 149230 114488 112891 121957 123933 141073 143733 387790 420178 1223065 1196142 472500 489772 128453 115069 125889 128088 142702 141171 135648 136143 88382 89431 296509 261337 743781 756328 232881 231911 293369 297680 347701 337326 363536 366841 387393 389746 366683 409063 879150 923076 569612 481802 315654 309086 365124 360857 381150 387406 395802 400296 447554 447944 726595 755810 39.95 67.5 1
09:50:25 2023-10-13 369925 370042 91910 89631 140819 145171 150656 148655 114521 112716 121923 123390 140975 141011 389984 420178 1223102 1208613 469273 486945 128542 115080 126688 127699 143073 140952 135432 136000 87932 89341 296367 260822 750265 755743 233060 230684 295794 297507 347474 338382 363830 362503 383312 391232 367529 410061 882379 919746 576096 479073 317091 309812 360772 362681 383310 387595 394498 396281 449411 449523 728586 758962 39.95 67.5 1
09:50:26 2023-10-13 369371 370042 92037 89537 141084 145002 150656 148420 114678 112431 122232 123357 141338 140912 389694 420955 1227818 1217010 475253 486801 128618 112145 126554 127884 143199 140910 135651 135868 88173 89186 293685 259433 756025 753506 234154 231007 294407 297789 345614 338441 362586 365304 383312 387745 369229 407837 883042 930236 576096 480377 315329 311002 363030 360785 380928 385937 394947 396425 446936 450726 719550 755711 39.95 67.5 1
09:50:27 2023-10-13 375103 370038 91910 89598 140823 145137 150656 149027 114488 112683 122042 123357 141269 143474 389984 415787 1220063 1208361 472930 486656 128542 115046 126305 127699 142871 140552 135250 135936 87932 89341 296839 260602 751881 752938 232009 231804 294443 296937 347178 340229 360366 364955 385402 390364 369641 405326 881324 931406 577486 482339 315545 308045 364057 360857 382641 385363 392812 399404 450110 451043 726522 756384 39.95 67.5 1
09:50:28 2023-10-13 375259 369488 91878 89635 140289 144923 150555 149196 114488 112716 121753 123357 140941 141011 387754 421505 1220063 1198534 475141 486981 128152 115057 125889 127911 142487 142832 134995 135902 87900 89341 295720 261409 747880 754640 232697 231728 294283 297789 347701 336618 362731 363082 386812 389448 366390 409063 877833 923076 570983 477638 315137 308222 364608 360857 381150 386512 395522 400579 448183 448367 726595 756384 39.95 67.5 1
09:50:29 2023-10-13 373743 370042 91848 90066 139908 145575 150139 149983 114265 113021 121753 124137 141086 144035 387790 416442 1232296 1213258 469917 486981 128542 115069 126305 127911 143145 140552 135250 136125 87932 89496 294521 263373 747121 752700 232917 231260 293979 296663 348608 338512 363656 366841 384896 392403 366977 405398 883042 930648 575228 483281 314658 309086 363030 363961 384127 385059 395802 396461 450931 449739 721084 759650 39.95 67.5 1
09:50:30 2023-10-13 371987 370033 92104 89598 141047 145036 150656 152203 114521 112508 122232 123357 141303 140912 390020 418928 1223102 1215422 475290 486945 128789 112352 126480 127877 142904 142832 135471 135902 87932 89300 289094 259834 749536 751519 234190 231367 294443 297536 345614 338690 360654 365304 383887 388868 369223 405506 882416 930236 569612 481431 313225 311002 363030 360785 380928 387930 398547 400798 448019 450935 719403 755599 39.95 67.5 1
09:50:31 2023-10-13 375286 370042 91978 89631 140823 145171 150689 148994 114521 112716 121957 123390 141171 141011 389984 421505 1220930 1202215 476986 489482 128269 112583 126204 127986 142769 140945 135242 136211 88141 89398 294521 261265 748259 754603 233060 231728 293305 298771 347594 337326 363243 363118 386776 388560 369248 409063 877869 922324 569612 477638 315395 309479 365124 360857 381689 386512 395522 400013 449656 448403 727663 755810 39.95 67.5 1
09:50:32 2023-10-13 369925 369826 91814 89631 140555 145167 150622 148858 114488 112716 121957 123390 141073 141244 389984 420769 1225781 1208613 469981 486945 128542 114921 126305 127911 143073 140657 135453 136222 87932 89341 296367 260638 753443 756849 233137 231205 295057 297297 347422 338417 364417 362503 383348 391232 367529 410039 885093 921053 567727 479413 316640 309918 360952 362790 383310 387595 394462 396389 452993 449739 728770 758445 39.95 67.5 1
09:50:33 2023-10-13 369853 370038 92070 89631 141118 144701 150898 148422 115020 112825 122159 123192 137937 140864 391014 418785 1225792 1219775 475216 490443 128542 114966 126305 127699 142904 142632 135677 136381 88205 89247 293685 259433 753069 751335 234046 230365 294479 297789 345614 338690 360654 365048 383348 387745 369193 405542 883042 932211 576096 482487 313702 310784 363030 360821 381498 386207 395261 396461 446972 451043 719550 755711 39.95 67.5 1
09:50:34 2023-10-13 374053 369519 91881 89631 140912 145236 150207 148491 114521 112716 121957 123390 141073 141244 387754 415787 1220063 1208361 472930 486981 128666 115046 126305 127733 142871 142832 135516 135902 87932 89341 296839 260638 750827 748170 232411 231875 294850 297176 347172 339763 360438 365028 385545 389888 369309 408433 882045 932871 569612 477638 315726 310273 363984 360497 383179 385328 394366 398777 448112 449166 727781 756421 39.95 67.5 1
09:50:35 2023-10-13 375338 370042 91910 89631 140297 145133 150555 149196 114521 112671 121957 123390 141137 141110 390340 422431 1220063 1202252 475896 486981 128475 115069 125923 127911 142904 142866 135250 135936 87900 89341 296367 261225 748006 754640 233096 231403 294434 297789 347701 336618 362767 363118 386812 388585 366390 409099 877869 923729 577486 477638 315388 309086 365124 360857 381150 387088 395802 400950 446889 448116 727781 757905 39.95 67.5 1
09:50:36 2023-10-13 373179 369826 91591 89848 143342 145570 150273 149776 114377 113054 121753 124051 140793 143908 387790 416477 1233207 1211461 468164 489845 128576 115069 126271 127884 143131 141072 135234 136761 87867 89616 295387 262924 747115 752014 233281 231225 294015 297261 349595 338726 360582 364756 385059 392225 366390 405434 883046 926809 572354 483318 315741 309121 363066 363961 382498 384790 394078 398777 450967 447307 721084 760190 39.95 67.5 1
09:50:37 2023-10-13 369889 369781 92042 89443 141051 145137 150898 148420 114554 112585 124163 123324 141338 140937 390020 418634 1224875 1219604 474952 486945 128789 115000 126480 127733 142938 140812 135471 135902 87964 89341 295489 259615 754299 751941 234190 231205 294514 297789 345614 338655 360654 365304 383348 388868 368933 407837 883042 932602 583321 482487 315741 310789 363434 360641 384250 386101 398055 396317 446826 450899 719366 757592 39.95 67.5 1
09:50:38 2023-10-13 374774 369777 91910 89631 140912 145205 150414 148927 114521 112716 122267 123959 141269 141265 389694 422477 1223535 1203343 475076 490355 128405 112373 126170 127952 142769 143045 135122 136159 87932 89373 297311 261193 747880 756255 233060 231728 293511 297536 347594 337126 363573 363118 387393 389448 366426 409099 877869 922398 578876 480665 314730 309121 364608 360893 381689 386547 395802 400616 448255 448439 726632 757905 39.95 67.5 1
09:50:39 2023-10-13 371533 370038 91755 89631 140823 145171 150518 149328 114521 112781 122147 123422 141073 141448 389984 422747 1226687 1210338 469215 486981 128611 115000 126305 127911 143073 142928 135594 136008 87932 89341 292481 260674 749051 755780 233260 231078 295830 297753 347701 338441 364383 365767 383099 391675 367939 410184 882894 921743 577486 479754 316640 309989 360988 362935 380625 387736 395545 396425 450933 449775 728770 759650 39.95 67.5 1
09:50:40 2023-10-13 372243 369573 92124 89713 141370 145429 151073 148555 114777 112825 122263 123291 141662 140905 390426 418928 1224603 1217865 475290 486693 128789 115046 126480 127733 142938 142832 135711 135988 87932 89218 295489 260962 761176 751519 234190 231240 294479 297789 347861 338690 360654 363118 383277 390065 369821 405506 883042 932211 577486 480413 314951 310748 360663 360785 382105 385398 396364 396389 445600 450084 721322 756421 39.95 67.5 1
09:50:41 2023-10-13 375369 369781 91910 89631 140592 145171 150656 152130 114488 112606 122147 123390 141107 141011 390020 415205 1220930 1207091 473266 489505 128487 115080 126271 127699 143073 142958 135453 135926 88229 89300 294521 261796 750264 753506 231866 232442 294336 297608 347279 340085 360402 363047 386524 390065 368119 405398 881286 932871 574707 481613 315726 308151 364572 360893 382641 384755 394971 399695 447554 451043 724465 756384 39.95 67.5 1
09:50:42 2023-10-13 373743 369781 91910 89631 140355 145171 150656 148824 114488 112793 121788 123357 141091 140902 390020 422765 1217468 1203999 474850 486981 128186 115023 125923 127911 142772 142832 135029 135936 87932 89373 294521 260638 748591 754676 233096 231728 292370 299582 347457 339098 363316 363118 386539 388868 366977 409678 879200 923729 572354 477638 315173 309121 364608 360316 382083 387930 395545 399868 446432 449269 728586 755054 39.95 67.5 1
09:50:43 2023-10-13 373220 369448 91432 89848 143507 145643 149625 149776 114141 112989 121668 124137 140877 143768 387718 416442 1232333 1214554 468994 489518 128639 112275 126412 127808 143278 140945 135335 135988 87900 89398 294054 261482 748809 751477 233460 231118 294850 295614 348751 338726 360546 364209 385509 393338 367529 405434 883834 927537 576096 483281 314694 309121 363066 363961 380928 385059 396364 396533 450967 450408 719255 758572 39.95 67.5 1
09:50:44 2023-10-13 373170 370033 92070 89602 141001 144932 150555 150387 114554 112585 124025 123390 141141 140617 390325 418964 1223102 1215058 474106 489772 128611 114921 126305 127611 142938 140552 135377 135936 87932 89218 295489 259870 748569 749924 234190 231403 293709 297789 346412 338417 362767 365375 385346 389201 368421 410180 883834 930090 569612 483172 315741 309918 364314 360641 383310 386512 395261 398777 450170 448080 719255 756347 39.95 67.5 1
09:50:45 2023-10-13 376433 369781 91784 89663 140162 145373 151781 149775 114671 113066 121954 123919 141316 141494 387610 422148 1224405 1199773 473266 489772 128152 114955 125889 127945 142736 140945 135719 136125 87932 89435 289833 261482 748385 752475 232733 232053 293754 297333 348787 337670 360690 364173 387156 391268 366462 407909 878793 923076 572354 477674 315173 307255 364608 362935 381958 386242 394682 400013 450931 448403 727663 756421 39.95 67.5 1
09:50:46 2023-10-13 369961 370038 91788 89631 140596 145070 150656 148824 114521 112716 122062 123390 141073 141011 390020 423397 1226687 1209325 470363 486981 128487 114921 126271 127699 142736 140552 135606 135680 87900 89308 294521 260200 751850 755718 233980 231083 294851 297608 347523 336948 364235 365126 383978 391019 367386 410294 884922 921047 569098 480340 316190 312845 363030 362935 381689 387053 397625 396317 450294 448331 723879 757905 39.95 67.5 1
09:50:47 2023-10-13 375796 369934 91904 89779 140984 145201 150797 149130 114737 112683 121923 123357 141269 143539 387502 417354 1224405 1210943 474106 489446 128618 115046 126446 127877 142904 140748 135437 135902 88205 89308 295489 260602 750143 751365 233060 232293 294407 297392 347142 338655 360546 365268 387393 390030 368637 405398 880469 934854 569612 486280 315137 310273 365124 360857 380892 384720 395508 400543 447518 449739 721596 755238 39.95 67.5 1
09:50:48 2023-10-13 373170 369772 92066 89443 141474 144701 151140 152133 115060 112837 124370 123324 141303 140484 390571 422693 1215668 1208613 474614 486945 128576 112397 126817 127849 143954 140919 135753 135859 88354 89398 293685 259939 754126 757811 233245 232053 295307 297789 345578 337859 364641 366062 385581 387710 369749 410294 883834 927428 572354 479754 315618 309086 363836 360461 380928 387701 395802 398740 445528 450726 731881 755238 39.95 67.5 1
09:50:49 2023-10-13 375901 369754 91877 89631 140355 145570 150518 149606 114488 112968 121753 124018 141291 143991 387754 419847 1226651 1203343 470584 489772 128715 114989 126480 128088 142904 142931 135471 135902 88257 89463 294521 261445 749900 756277 231937 231890 294757 297897 347737 338144 362695 364512 386232 391855 367494 408701 879827 925021 572354 482487 317294 310273 364057 364440 383310 386948 393830 399527 450751 450544 731881 758572 39.95 67.5 1
09:50:50 2023-10-13 373252 370042 91974 89631 140790 145373 150757 148758 114488 112781 121753 123390 137592 141265 391467 419099 1230102 1216404 468698 489555 128797 112320 126588 127563 143469 140652 135568 135987 87964 89648 297311 261796 751387 752435 233224 231728 296663 296793 347666 339715 360582 364173 383348 392403 369453 405434 884922 931552 576096 481092 315137 309555 360988 362935 382641 385363 395802 396353 450224 451043 720193 759650 39.95 67.5 1
09:50:51 2023-10-13 375901 370042 91978 89635 140355 145171 150656 150316 114757 112716 122127 123357 141381 141301 389984 418964 1223102 1211954 474106 489736 128576 115080 126305 127877 142904 140784 135471 135808 87932 89341 297311 260602 752582 751365 233060 232053 293191 298122 348847 338441 362477 366153 386052 389580 368529 408304 880409 932285 572696 484504 313630 309989 364608 360785 380928 387930 395297 399904 446853 450726 719513 758241 39.95 67.5 1
09:50:52 2023-10-13 377692 369781 91804 89869 140918 145506 150139 149539 114737 112891 121938 124004 141559 141371 389948 420178 1222162 1201743 475015 489446 128508 112287 126271 128033 143073 142945 135666 136322 87900 89496 296158 261482 744455 754034 233196 232706 294443 297753 349032 338108 362731 366544 387702 391782 366941 408738 879113 921083 577486 480377 315359 307865 364608 363448 381958 387632 395522 399977 450577 448403 726558 756384 39.95 67.5 1
09:50:53 2023-10-13 371818 370033 91877 89631 140690 145474 150622 148858 114850 112716 122127 123390 141381 141099 387754 423361 1226651 1210943 470584 486945 128755 115035 126271 127911 142871 140864 135471 136117 88289 89578 294521 261982 750507 755792 233681 231225 294878 297897 350062 338512 364969 363082 383348 391197 368342 413001 883129 918338 572767 479754 316190 309776 360663 362935 380892 387736 396364 396389 450933 449379 728216 759528 39.95 67.5 1
09:50:54 2023-10-13 372961 369902 91904 89565 141018 145137 150898 148453 114862 113655 122263 123357 141269 141011 389984 418928 1223699 1217274 475186 486945 128576 115000 126480 127665 143073 142932 135543 136008 87932 89186 295489 259834 752707 750298 234154 231403 293546 297789 346377 339451 360654 365304 385617 388832 368342 407837 882770 928794 576096 483281 313666 309807 364350 360785 380928 385937 395261 399658 445564 450408 719513 755774 39.95 67.5 1
09:50:55 2023-10-13 374308 370038 91877 89598 140355 145171 150656 148453 114488 112716 121923 123390 141385 141302 390020 418892 1220799 1210226 472670 488868 129079 112234 127007 127563 143697 140446 135779 135323 88415 89211 294521 258997 756043 754640 232697 231443 294086 297897 345301 338690 363536 362503 385473 390030 369821 409063 879813 929085 572354 478853 315654 308151 363030 360821 382641 387701 394645 396497 450112 451043 730324 755238 39.95 67.5 1
09:50:56 2023-10-13 375947 369821 91717 89631 140383 145605 150173 149230 114377 112858 121753 123390 141038 141547 387754 418964 1223102 1196142 471886 486981 128542 115115 126271 127999 143152 143066 135437 136125 87964 89496 296509 261482 752444 754070 231973 232706 294479 297297 348787 338144 362731 363082 386560 391533 367243 410876 880438 920901 577486 481802 315509 307975 364057 362500 382769 386442 393734 399658 451573 448747 730862 756751 39.95 67.5 1
09:50:57 2023-10-13 372906 370038 91770 89631 140363 145575 151994 150632 114862 113001 121853 123291 141410 141338 389803 418580 1230028 1216215 467776 486981 128755 115000 126480 127604 143363 140735 135437 135902 87964 89308 297311 261796 753928 751831 233060 231728 295680 297477 347142 339715 360618 363882 383384 392403 369749 405470 884299 932871 572354 481468 314694 309121 360988 362935 382677 385363 395802 396353 450260 451043 720193 760190 39.95 67.5 1
09:50:58 2023-10-13 375369 369754 91877 89598 140592 145162 150622 148453 114488 112606 121753 123357 141073 140912 387754 417718 1223065 1210151 474106 486945 128542 112352 126446 127877 142904 140748 135250 135492 87932 89341 294521 259870 751483 751180 232810 231839 293852 297487 347000 338512 360438 365090 386360 389580 370026 405362 880450 934854 570537 483746 317203 308825 364866 360857 383310 384183 396290 399977 449349 450408 722622 755673 39.95 67.5 1
09:50:59 2023-10-13 373934 370006 91908 89779 140825 145425 150588 149638 114455 112781 121753 123422 141043 141265 387466 421551 1224875 1202487 468882 486801 128186 115080 126271 127699 142871 142832 135250 135902 87932 89341 295177 261041 748445 756812 231973 231403 296358 296843 347701 338417 360654 363998 384462 392403 367235 408449 880629 923729 576096 479413 315762 308186 360988 363448 382769 386512 393456 396425 450613 450055 730842 758572 39.95 67.5 1
09:51:00 2023-10-13 372362 370033 91910 89631 140916 145171 150656 148994 114488 112716 121753 123357 141073 141011 387718 420214 1231925 1210943 471664 486981 127845 112516 126069 128273 143073 141244 134995 136377 87867 89677 294521 261193 740096 754186 233358 231332 294479 297789 347701 336582 363575 365304 384157 390613 366390 409714 884848 923729 567727 481844 315292 310060 363030 360893 381150 386547 394669 396425 449656 447701 721759 757905 39.95 67.5 1
09:51:01 2023-10-13 369371 370038 92037 89631 140921 145036 150689 148453 114521 112606 122197 123357 141073 141011 390020 416442 1229302 1216291 468809 486945 128879 115046 126602 127905 143334 140552 135693 135902 87964 89402 294054 261051 752454 753618 233260 231403 296246 296519 346655 339441 360654 363918 383312 391817 369785 405506 885093 934267 576096 483174 317091 309449 360880 362790 384669 387930 396253 399091 448076 449976 721796 758572 39.95 67.5 1
09:51:02 2023-10-13 373525 369754 91877 89631 140853 145162 150207 148655 114521 113066 121919 123938 141559 141131 387466 421955 1219567 1205918 477326 489591 128405 112373 126466 127999 142769 142866 135050 136159 88108 89578 296839 260638 748133 754640 233060 231478 293163 297428 347701 337372 363536 363882 386812 388868 366941 409678 877089 923729 577486 477638 315395 309121 364608 360821 381689 386547 395802 400579 447554 448367 726595 755810 39.95 67.5 1
09:51:03 2023-10-13 369925 369776 91915 89631 141043 145589 150414 148655 114488 112748 121923 123390 141269 141011 387754 420178 1224875 1212739 469215 486945 128542 115080 126305 127911 142871 140552 135377 135808 88175 89341 296367 260638 748809 755743 233424 231043 295959 297464 347452 338441 364383 365028 383205 391723 367975 410148 882858 921090 569612 479073 315173 310024 360988 362935 383274 387701 395802 396389 448886 449631 728623 758572 39.95 67.5 1
09:51:04 2023-10-13 373276 369781 92027 89533 140880 145373 151073 150738 114928 112716 122058 123258 141611 140889 390928 418598 1219567 1217828 474992 486945 128510 114921 126305 127911 143233 140552 135471 135902 87932 89218 294521 259870 762025 749924 234190 231728 294037 298122 346655 338655 360654 365304 385346 390133 368637 407837 883042 930236 573724 483281 315467 310060 364093 360821 380892 386242 395297 401121 445564 450408 718456 755810 39.95 67.5 1
09:51:05 2023-10-13 373711 370042 91848 89631 140596 145137 150622 149060 114521 112561 122042 123390 141303 141011 390607 417354 1217468 1208388 472594 486981 128968 114818 126723 127489 143368 140531 135899 135570 88382 89333 297311 259726 763065 756107 232881 231946 294336 297608 345956 339679 363280 362538 385653 390065 369569 408413 877869 929542 577486 479754 317128 308222 363579 360893 384669 387124 394645 398777 448312 451043 728770 757905 39.95 67.5 1
09:51:06 2023-10-13 369781 369718 92004 89631 140807 145326 152065 151232 114488 112716 122042 123390 141333 141046 387646 423993 1226687 1210943 470289 487017 128576 115035 126480 127911 142736 142832 135674 135936 87932 89341 296367 260638 750630 753538 233902 231043 295991 297789 347457 336618 364417 365012 383348 390922 367565 410367 883046 920396 569098 477566 315292 310530 360988 360893 381958 387701 394078 396389 452351 448052 723916 758033 39.95 67.5 1
09:51:07 2023-10-13 372924 369776 92070 89631 140946 145171 150448 148858 114671 112748 121923 123390 141073 141448 387790 419099 1234029 1216018 467703 486837 128742 112243 126588 127740 143469 141020 135761 135881 87932 89402 294521 260789 758996 751217 233173 231728 296663 296807 347457 339751 360402 364720 384498 392439 369489 405506 884295 930199 576096 481844 315173 309121 360699 363448 382641 385363 396364 396389 451646 450791 720193 759641 39.95 67.5 1
09:51:08 2023-10-13 375369 370042 91974 89631 140690 145171 150656 148622 114521 112606 121957 123390 141184 141005 387754 418964 1222665 1207989 474106 489089 128542 115069 126480 127733 142904 142832 135343 135902 87932 89186 295489 260674 750022 750987 233224 232053 293226 297789 346655 338655 360546 367621 386524 389746 368386 405326 880285 934156 572354 485242 314993 308945 365087 360857 383310 384218 396364 399977 448800 451619 721596 755210 39.95 67.5 1
09:51:09 2023-10-13 373821 370038 91751 89869 140821 145775 150521 149849 114658 112891 121938 123952 141559 141406 389571 419704 1227893 1202215 469917 486981 128475 112438 126520 128088 142740 142849 135250 135940 87964 89611 288635 261445 748445 756314 231973 231728 295982 295650 347737 338180 362731 363998 385653 392154 367529 407873 880616 923729 576096 477566 317353 308151 363030 363448 382769 386477 393456 398545 450260 449775 730842 758033 39.95 67.5 1
09:51:10 2023-10-13 372952 369777 91877 89631 140790 145171 150414 148858 114521 112561 122072 123357 141073 141046 387754 421433 1230176 1210601 471923 487017 127906 112308 125855 128156 142409 143101 135029 136253 87900 89496 294521 262169 744435 754911 233738 231225 294051 297644 347315 336983 363980 365161 384355 390922 366390 409714 884295 922126 570983 481808 313702 310060 363030 360893 382121 386983 394669 396461 448255 447737 720230 758033 39.95 67.5 1
09:51:11 2023-10-13 375864 369709 91957 89779 141022 145270 150656 148858 114521 112573 121957 123357 137687 141512 387718 416079 1221333 1212029 474614 486945 128576 115080 126305 127733 142837 140911 135479 135902 87964 89341 296839 260419 751728 751365 232733 232053 294443 296937 347178 338690 360546 364173 386883 390065 368673 405398 880570 933841 572354 480413 315762 308186 364093 360893 385214 385363 394682 399376 448255 449166 724465 757760 39.95 67.5 1
09:51:12 2023-10-13 374089 369777 91974 89631 140823 145407 150656 149130 114521 112781 122112 123390 141205 141046 387790 422729 1220063 1203120 475856 489482 128515 112738 126520 128020 142803 141142 135369 136245 88141 89398 297311 260530 750136 754002 233260 231728 293511 299840 347452 337528 363830 363918 386539 388868 367050 409895 878527 919502 577486 477638 315654 309798 364866 360821 382228 387124 395802 400013 448677 448403 727663 755135 39.95 67.5 1
09:51:13 2023-10-13 374370 370042 91621 89910 140082 145592 150036 149875 114422 112858 121753 123933 141039 143632 387754 419765 1232333 1210943 467834 486981 128186 115080 126271 127945 142772 142866 135250 135936 87932 89435 292481 261554 747596 750987 233460 231403 295526 297333 349313 338726 360582 364244 385075 392439 366683 405398 883042 927464 573317 483318 314694 311152 363066 363961 383039 384790 396364 396497 450642 449739 721084 759650 39.95 67.5 1
09:51:14 2023-10-13 371383 369777 91974 89713 141051 144735 150656 152095 114521 112716 121954 123192 137781 140800 389875 418821 1224405 1218734 476710 486801 128831 112308 126514 127733 143073 140657 135426 136010 88382 89308 293685 259469 750385 750832 234368 231296 294479 297789 346134 338690 362731 368142 384498 388903 369193 407873 883042 930236 576096 482526 313481 310784 363579 360821 381498 387664 395297 398777 448458 450408 719550 757477 39.95 67.5 1
09:51:15 2023-10-13 374308 369754 91877 89631 140488 145167 150864 149027 114488 112606 122027 123357 141193 141415 390020 416477 1220930 1208725 472594 486945 128968 114886 127108 127577 143368 140552 135471 135492 87932 89341 296367 260419 752717 752439 232697 231677 293979 297500 346945 339978 362586 365028 385545 390816 369677 408613 881324 930017 580266 477530 315726 308222 363579 360605 383214 387088 394645 398777 449656 451043 728770 756421 39.95 67.5 1
09:51:16 2023-10-13 372773 369821 91777 89721 140980 145405 150622 149063 114744 112748 122023 123919 141269 141011 387790 424029 1226671 1210226 470584 486945 128487 115000 126305 127761 143131 142862 135250 135949 87964 89373 296839 261216 749779 754107 233496 231043 295379 296519 347416 337126 364969 364756 383348 390958 368378 409966 883133 919746 578876 477530 314215 310095 360808 360893 382228 387701 394114 396425 448291 448116 724502 758572 39.95 67.5 1
09:51:17 2023-10-13 371800 370038 91910 89631 140782 145171 150207 148858 114377 112716 121753 123422 141073 143597 387790 416114 1228735 1213686 467850 490269 128789 114989 126514 127733 143397 140840 135583 135938 88382 89304 294521 260530 768288 752435 233281 231434 296103 296699 347178 339751 360618 364209 384212 392190 369605 405470 885550 930236 576270 482903 315654 309157 360988 363961 382677 385398 396742 396461 450931 449166 720230 759650 39.95 67.5 1
09:51:18 2023-10-13 373711 370029 91978 89475 141618 145171 151039 150250 114455 112508 122042 123390 141120 140829 389839 421137 1213908 1208361 472930 489089 128789 114921 126635 127733 143235 140552 135505 135492 88238 89218 308719 258235 754757 754676 233060 231728 294158 297897 345578 338180 364453 363118 385689 389448 369857 410330 880492 924812 572354 479606 315690 310273 363579 360785 381533 387736 395241 398777 447346 451043 728770 754672 39.95 67.5 1
09:51:19 2023-10-13 375369 369560 91751 89631 140588 145499 150207 149263 114377 112781 121892 123966 140877 143733 387502 419964 1227818 1199275 469844 489627 128440 112341 126588 127986 143295 140945 135335 136125 87900 89529 297311 261518 750752 756328 231937 232053 295830 297333 348787 338441 363427 362793 386847 392439 367529 408449 879850 923076 569612 477710 317360 307936 363579 363961 382769 386242 394050 399413 450967 449775 731881 757905 39.95 67.5 1
09:51:20 2023-10-13 373779 369898 92039 89663 140682 145373 150518 149196 114488 112748 121957 123422 141202 143825 387826 416442 1228735 1215058 467813 489845 128789 114955 126602 127945 142938 142632 135746 135842 87964 89373 297311 261077 754661 751781 233260 231565 295057 297477 347737 339751 360366 364209 385382 392475 369229 405470 884922 929967 572354 482562 315173 309121 360988 363961 383023 385398 396364 396497 451003 450012 720193 759650 39.95 67.5 1
09:51:21 2023-10-13 374272 369521 92091 89869 141403 145437 151005 149163 114612 112716 122093 123324 141559 141138 389839 418821 1223102 1213686 474142 486945 128694 112738 126905 127965 142871 140552 135437 135902 88382 89398 294521 259834 749536 750832 233424 232053 294165 298952 347142 338655 362731 366368 386812 389686 368935 408449 882379 932871 577486 484724 313702 309798 364866 360821 380928 385328 395261 399977 448994 450726 721084 755636 39.95 67.5 1
09:51:22 2023-10-13 373447 370038 92037 89631 141051 145137 151002 148858 114488 112683 122008 123925 141269 141208 389948 419847 1215668 1209221 473451 486873 128968 115046 126723 127665 143334 140681 135471 135458 88326 89235 293229 259939 762511 761550 232881 231946 294921 297284 347861 340325 362550 365803 385473 390577 369821 407837 879772 932949 577660 479754 315654 309051 363579 360857 383072 387088 394608 398740 448219 451043 728770 757905 39.95 67.5 1
09:51:23 2023-10-13 369776 369889 91904 89746 140984 145437 150622 148960 114488 112671 122008 123938 138024 141208 387754 423659 1226687 1210038 470289 486945 128542 115046 126514 128088 142904 140766 135437 136034 87932 89463 295489 260638 749173 754034 233630 231367 295794 297753 347701 337090 364932 365268 384462 391197 368601 410367 884295 921083 564652 477602 314179 310748 363030 362935 382228 387701 395225 396425 450294 448403 724429 757905 39.95 67.5 1
09:51:24 2023-10-13 373379 369781 92070 89663 141051 145508 150656 149196 114987 112825 121923 123422 141269 143697 389948 416406 1232800 1216291 469311 486693 128907 112373 126885 127863 143266 140811 135685 135988 88354 89398 294054 262730 751187 752546 233460 231890 296663 296340 349590 340193 360546 365268 385653 393579 367939 405434 884295 928812 574707 483281 315137 309555 363836 364476 380928 385328 396926 398777 451003 450726 721596 760190 39.95 67.5 1
09:51:25 2023-10-13 374308 369375 91844 89598 141047 145034 150622 150949 114737 112683 122042 123390 141269 141208 389984 416406 1217468 1206628 472930 486945 129147 114932 127021 127665 143799 140552 135949 135492 88326 89435 296367 259870 757461 754603 232697 231890 295307 297789 346134 339393 363830 363047 385653 390887 369857 409063 881249 928849 570983 479754 315726 309086 363836 360497 383214 387701 395241 398777 449265 451043 728475 755711 39.95 67.5 1
09:51:26 2023-10-13 376213 370042 91902 89914 140480 145508 150656 149849 114829 113046 121919 123938 141563 141406 389535 420994 1224367 1200847 472586 489555 128695 112430 126359 128156 142904 143066 135421 136461 87964 89496 291319 261482 746266 755767 233281 232706 295774 296937 349278 338144 363280 364173 387666 391772 367235 409063 880551 923729 577486 480340 315424 308116 365124 363961 382228 387053 395802 401517 450931 449034 727626 756384 39.95 67.5 1
09:51:27 2023-10-13 372952 370038 91877 89631 141018 145171 150622 148858 114678 112793 121923 123357 141073 141110 390013 416406 1230176 1215021 467813 486945 128962 114966 126689 127911 143469 140652 135585 135880 87932 89341 296367 260236 751166 751365 233424 231728 296830 297507 347178 340264 362695 364173 384462 392475 369785 405506 885550 931552 576096 481431 317091 309338 360988 362935 382641 385937 396364 398659 451241 456222 723502 759851 39.95 67.5 1
09:51:28 2023-10-13 375644 369380 92035 89533 140884 145570 150173 150844 114704 112748 122008 123324 141231 141099 387754 419765 1225557 1212669 474614 486945 128755 112438 126621 127999 142904 140748 135471 135868 87932 89308 295489 260602 750265 751781 232697 232053 293226 297789 347178 338655 360294 364720 387393 390065 368601 405362 880469 935246 573317 483318 315395 308151 364866 360893 381771 384755 395522 400543 447868 450372 720193 755810 39.95 67.5 1
09:51:29 2023-10-13 372879 369521 92070 89504 141072 145137 151005 148251 114757 112585 122232 123291 141338 140582 389984 423361 1217431 1203120 475522 486945 128542 115069 126729 127849 143131 141037 135421 136022 88294 89550 294521 259690 761772 756328 233245 231911 294265 299473 346655 337634 364380 366581 385366 388832 368565 410330 879150 926166 572354 477602 315654 309772 363836 360785 382769 387666 395802 399340 447921 449034 728733 755135 39.95 67.5 1
09:51:30 2023-10-13 372253 370038 91751 89631 140674 145605 150173 149875 114488 112793 121957 123938 141170 141406 387718 420359 1232296 1212669 472557 489772 128152 115080 126271 128156 142640 142966 135343 136159 87900 89496 292481 261518 741136 750987 233460 231728 295343 297753 349559 338690 360582 365268 385617 392439 366941 405434 884295 927464 574707 483318 314658 309555 363579 364219 382769 385328 396645 398740 449900 449631 721596 759650 39.95 67.5 1
09:51:31 2023-10-13 372611 369773 91940 89565 141084 145036 151106 148420 114521 112508 122232 123357 141677 140800 389694 421551 1227019 1219888 477050 486801 128707 112231 126797 127952 143469 140652 135392 135987 87964 89341 293685 261051 761297 750832 234585 231565 294443 297608 346549 338690 362767 368665 385653 389448 369489 408738 883042 930199 577486 483245 313702 310784 364093 360821 381498 387628 395854 398777 445564 450726 719513 755274 39.95 67.5 1
09:51:32 2023-10-13 376287 369718 91877 89848 140455 145364 150656 149263 114521 112716 122042 123422 141171 141011 387754 421469 1222665 1199922 474142 490962 128118 112243 125889 128088 142640 142966 135216 136337 87932 89496 293586 261409 745888 752439 233424 232769 293511 297789 348751 338144 363280 364465 387686 391197 367235 409027 877906 923729 570983 480145 315173 308151 365124 363448 382228 386783 393849 400899 450613 449422 724465 756384 39.95 67.5 1
09:51:33 2023-10-13 369925 369596 91837 89869 141268 145403 150830 149230 114737 113500 122058 124004 141559 141475 389803 423813 1224182 1212067 470584 486620 128605 112264 126446 127877 143073 142737 135560 136203 88141 89341 296367 260602 750341 752439 234190 231205 295586 296973 347701 337597 364969 365268 383348 390648 368378 410330 885550 921083 572354 477602 314179 310784 363030 363436 381689 387701 395261 396461 448922 448367 724158 758572 39.95 67.5 1
09:51:34 2023-10-13 374847 369781 92037 89631 141047 145171 150656 148891 114488 112716 121957 123357 141171 141011 389948 415823 1222199 1210151 474614 486981 128576 115000 126480 127911 143350 140552 135471 135936 88238 89341 294521 260602 753688 752051 232733 232053 294479 297536 347666 339679 360546 364173 387429 390065 368637 405398 881286 928515 569612 480377 315726 308186 364093 362391 386033 387930 394352 399832 451006 450719 728032 759641 39.95 67.5 1
09:51:35 2023-10-13 375681 369898 91904 89631 140363 145373 150656 149230 114488 112968 122127 123357 141488 141301 387754 421505 1220819 1201362 475559 487017 128626 112243 126271 128122 142871 142931 135343 136219 88196 89496 293586 261041 747880 754640 233460 232053 292964 297789 348751 337670 363536 364173 387975 390412 367529 409678 880029 923729 572354 480377 316715 309590 363246 362935 382228 387666 396364 401219 449238 449070 726595 756384 39.95 67.5 1
09:51:36 2023-10-13 369925 370038 92037 89852 141051 145407 150656 149196 114488 112716 124219 123900 141303 141244 389984 422693 1225557 1209611 470653 489482 128742 112308 126621 127986 143131 141142 135523 135988 88354 89398 296669 260602 749900 755743 233460 231118 295959 297219 347701 338690 365005 364173 384355 391817 368637 411275 883042 919746 576466 479754 315173 310530 362774 362935 383310 387736 396645 396425 450613 450408 726632 758987 39.95 67.5 1
09:51:37 2023-10-13 374235 370033 91878 89631 140980 145270 150898 148858 114521 112573 122127 123357 141338 141011 390020 418964 1223102 1215021 474814 486981 128576 115000 126480 127911 142904 142832 135471 135902 87964 89496 295489 260236 753688 751781 233460 232053 294407 297789 347178 338726 360402 366146 387429 390065 368673 405542 882416 933573 570537 483354 315690 308186 365124 360893 381807 384755 395802 400579 449656 450726 722270 755673 39.95 67.5 1
09:51:38 2023-10-13 373215 369782 92037 89631 141076 145137 151005 149096 115053 112870 122329 123258 141662 140772 389839 423181 1218594 1202114 477326 486945 128576 112429 126480 128122 143407 141653 135446 136125 87932 89578 293229 259834 762908 756328 233424 231728 294443 299219 347178 337634 364417 364173 385689 388868 368408 410330 879287 924776 570983 477602 315690 309843 364350 360785 382769 387666 396364 399977 446889 448439 728733 755238 39.95 67.5 1
09:51:39 2023-10-13 373474 370033 91717 89942 140433 146016 150139 149776 114298 112923 121753 124137 141038 143733 387754 417420 1234909 1211498 468530 490500 128576 112593 126480 127999 143073 142936 135573 136463 87932 89435 293586 263070 751240 751365 233460 231728 295379 297392 349841 340229 360618 365268 385689 393303 366949 405506 884295 928849 572969 484551 315431 309812 363579 362468 381498 385363 394078 399404 456245 453871 721374 760183 39.95 67.5 1
09:51:40 2023-10-13 371900 369925 91937 89750 142009 145474 151039 150738 114737 112573 122267 123357 141341 141000 390317 418964 1223102 1216787 475141 489089 128742 114955 126602 127911 142938 140766 135471 135940 87964 89341 295489 259651 752460 749924 233666 231728 293226 297789 347142 338690 362767 366110 385689 389484 369193 409063 881754 930199 564145 484381 315366 310060 364608 360857 381498 386512 395297 399977 446889 451043 719550 756384 39.95 67.5 1
09:51:41 2023-10-13 373711 369781 91974 89663 141051 145171 150898 149230 114810 112716 122232 123422 141073 141011 390020 418928 1217196 1206666 472594 486945 129147 112341 127115 127761 143630 140341 136001 135390 88447 89211 294521 260405 775074 756328 233081 232053 295307 297428 347861 340779 362989 363047 386468 390887 369857 407837 881286 930236 570983 477530 315726 310309 363836 360893 383250 387124 394682 399658 448255 450791 728770 756421 39.95 67.5 1
09:51:42 2023-10-13 369925 370047 91837 89844 140682 145373 150656 148824 114488 113148 121919 123867 141193 141116 387754 422765 1227818 1216208 471588 489427 128789 115035 126305 128033 142904 140847 135471 135936 87964 89496 295489 260638 750873 752439 234190 231403 294193 297789 347701 337882 364969 365304 384498 391232 368083 410367 885278 920947 572354 480413 313738 310530 363066 362935 381150 387666 395297 396461 448922 448403 723916 758572 39.95 67.5 1
09:51:43 2023-10-13 369600 370042 91910 89631 140794 145171 150656 148453 114488 112683 122042 123938 137714 141224 389730 419729 1226577 1217085 468366 490443 128831 112231 126885 127740 143368 140552 135693 135680 88205 89300 294521 259834 753316 752051 233496 231403 296901 297644 346691 340504 360690 364209 384192 392439 369857 407873 883146 932871 576096 483174 315173 310024 360988 362935 382945 386512 396645 396425 450613 449201 723367 758987 39.95 67.5 1
09:51:44 2023-10-13 373779 369521 92070 89622 141051 145137 151140 148622 114869 112508 124197 123357 141240 140617 390964 422729 1217468 1205748 476373 487017 128510 115080 126305 128033 142904 142901 135471 136253 87932 89341 295489 259870 747034 754676 233424 231890 294193 299473 347178 337670 364969 364209 385653 388868 368119 410330 879809 924812 572354 477602 315401 309590 364350 360821 382228 387736 395802 401083 447958 448331 728770 755711 39.95 67.5 1
09:51:45 2023-10-13 372398 369344 92002 89931 140984 145913 150898 150949 114390 112891 122023 123919 141559 141375 387754 419883 1226687 1209475 469993 489627 128755 114989 126305 127945 143073 140927 135471 136248 87932 89373 296367 260638 749536 756616 233260 231403 295579 297543 347737 338690 364089 363047 384498 392439 368637 409714 883042 920851 569612 479073 315726 310060 360988 363704 381807 387771 395241 396425 450613 450408 730324 759111 39.95 67.5 1
09:51:46 2023-10-13 369961 370033 91974 89631 141080 145171 150898 148453 114521 112585 124197 123840 141338 141011 389984 418928 1223139 1216787 474106 486981 128611 114955 126514 127999 142938 140784 135693 135936 87964 89373 295489 259834 756074 751365 234520 231728 294928 299473 347178 339441 363830 366403 385653 390030 369785 409099 883042 931618 577486 483518 313702 311038 364535 360605 384941 387930 398621 399513 448170 450935 719366 757793 39.95 67.5 1
09:51:47 2023-10-13 373606 369970 91937 89631 140933 145504 150689 149602 114941 113111 122232 123390 141205 141244 390571 419099 1222665 1209221 472557 487017 128968 115080 126757 127945 143600 140552 135915 135936 87964 89496 294171 260638 751870 752439 233096 232053 295343 297428 347178 340779 363280 363082 386267 391232 369929 408449 880597 930236 577486 477566 315762 310273 363579 360893 383250 387088 394682 398777 450294 449201 728770 756421 39.95 67.5 1
09:51:48 2023-10-13 376701 369782 91877 89663 140297 145335 150139 149639 114521 112716 121788 123422 141137 141244 387754 420877 1225557 1203421 477050 489482 128440 112373 126554 128020 142769 141142 135546 136211 87900 89677 294521 261409 742988 753538 233925 233290 295357 297789 349278 338144 363866 366841 387867 392128 367565 409099 880505 923729 577486 480413 315690 308151 363282 363961 382769 389857 396364 401219 450967 449386 726595 756421 39.95 67.5 1
09:51:49 2023-10-13 373743 369632 92070 89696 141436 145570 150656 148796 114488 112891 122147 123966 141283 143811 390020 416406 1230550 1215021 468550 486751 128789 115149 126689 127945 142938 142832 135505 135891 87964 89402 295489 260674 752027 752051 233460 232053 295508 296879 347737 340504 360654 364756 385715 393303 369821 405542 884432 932211 572354 482940 315654 309590 363030 360913 383214 386242 393849 396461 450967 449201 720230 759650 39.95 67.5 1
09:51:50 2023-10-13 374272 369154 91910 89663 141051 145171 151005 149163 115053 113586 122124 123952 141559 141138 390426 418857 1225482 1215346 475967 486945 128844 115115 126635 128033 143334 141701 136279 136125 88205 89435 294521 260271 752582 751519 233496 232053 294443 297789 347457 339487 362767 366439 387738 390065 369453 407873 882770 934854 577486 485140 314658 309590 363246 360893 380999 385398 395297 400899 449656 451043 721084 755711 39.95 67.5 1
09:51:51 2023-10-13 375681 369785 91910 89881 140794 145677 150207 149263 114488 112781 121753 123966 141073 143768 390020 420250 1226651 1201631 468566 490537 128576 115069 126480 128156 142904 142901 135377 136159 87932 89529 296367 261518 746384 754640 232009 232379 295830 297753 349313 337859 363316 363118 387429 392475 367565 408774 881286 923729 569612 480413 315798 308151 364093 363486 383039 387124 394645 400579 450714 451674 733437 757737 39.95 67.5 1
09:51:52 2023-10-13 372806 369961 91937 89844 141018 145371 150723 149196 114737 112606 121923 123390 141171 141046 387393 423109 1230176 1212933 471923 489772 128639 112210 126514 127911 143073 142958 135611 136025 87964 89525 295489 260674 748200 754107 234190 231403 295830 297789 347737 337670 365005 365340 384498 391853 368673 411275 885550 921120 572354 477566 314694 311038 363066 362935 380359 387736 395261 396497 450613 449739 725566 757905 39.95 67.5 1
09:51:53 2023-10-13 375103 369754 92011 89663 141047 145398 150898 148858 114711 112638 124025 123390 141141 141046 390020 418964 1223139 1213258 474142 489808 128789 112352 126480 128033 142938 142866 135693 136125 87996 89435 295489 260271 750751 750987 233532 232053 294514 299695 347737 339715 362767 366439 387429 390065 369237 407873 881795 931323 577486 485191 316640 312649 365124 362862 384396 385832 398621 401036 450859 450971 721596 756421 39.95 67.5 1
09:51:54 2023-10-13 373779 369776 92070 90060 141466 144735 151140 148486 114554 112748 124076 123324 142111 141448 391196 420250 1215741 1210807 472992 487017 128968 115000 126723 127733 143668 142741 136296 135794 88270 89218 309441 258270 769466 755780 233460 232053 295379 297789 345614 339238 364969 366311 386267 390065 369893 410367 881791 927501 570983 477566 315726 309590 363836 360857 382677 388634 395802 399413 445600 448851 730842 756384 39.95 67.5 1
09:51:55 2023-10-13 375369 370042 91910 89663 140263 145373 150173 149606 114488 112813 121753 123966 141598 141807 389730 420590 1227019 1202449 471923 489591 128405 112406 126790 128020 143334 142966 135505 136382 87996 89529 294521 261265 746657 754640 232044 232053 294158 297964 349170 338690 363316 363118 387465 393338 367565 409063 880505 919502 572354 480449 317621 308186 364608 360913 380928 387124 394682 400616 451075 450372 731881 758572 39.95 67.5 1
09:51:56 2023-10-13 371424 370042 92037 89631 141051 145373 150622 148860 114777 112716 122317 123422 141269 141547 389984 417318 1231652 1218519 469178 489736 128934 115115 126689 127877 143368 140552 135659 135868 88205 89402 296839 261520 756327 753082 233424 232053 297081 296937 347666 340743 362695 364976 384462 392439 369821 407837 885656 932871 576096 482185 315654 310060 360699 363961 383250 387018 396926 396425 450895 450791 722307 759650 39.95 67.5 1
09:51:57 2023-10-13 375938 369790 92095 89993 141311 145425 151208 151126 114928 112968 122228 124004 141559 141309 390353 418964 1223102 1211461 475818 490816 128934 112438 126655 128088 142938 142966 135779 136424 88205 89463 292767 260419 750751 752051 233460 232442 295314 297789 347701 339643 362731 366403 387650 390030 369453 407800 883005 933804 571927 483281 315690 308151 365124 362935 381498 385328 396092 400579 449656 451043 722270 755673 39.95 67.5 1
09:51:58 2023-10-13 373215 370033 91974 89663 140950 145609 150656 149709 114488 112858 122127 123933 141269 143745 389984 418928 1226614 1203070 469251 486656 128542 112406 126480 128088 142904 142832 135471 136125 87932 89496 293586 261041 749536 756218 233025 231804 296246 296555 348751 338690 363536 362757 385039 393303 368673 409641 883042 930169 577486 479606 317621 309555 363398 364294 383816 390124 393537 396353 450787 450582 732328 760656 39.95 67.5 1
09:51:59 2023-10-13 372997 369740 92008 89602 141047 145272 150656 149163 114941 113565 122127 123357 141269 141208 387718 419633 1234081 1213403 471923 486945 128118 112341 125855 128156 142678 143184 135088 136488 87900 89529 296367 261373 741637 751365 233460 231890 295794 297392 349523 339130 360618 365340 385653 391232 366941 407837 885550 926119 576096 484381 315137 310060 363579 364465 382228 385363 394947 398777 450931 449703 721836 760190 39.95 67.5 1
09:52:00 2023-10-13 375901 369749 91974 89651 141051 145373 150622 148927 114678 112716 122127 123390 141171 141244 389984 415170 1220930 1209287 473939 486981 128789 112308 126480 127999 143346 140847 135471 135936 88205 89496 295489 260638 749779 754186 232697 232053 295307 297789 347701 340779 360582 363082 387141 391533 369497 410143 881064 935480 577486 480983 315582 308945 365087 362790 385486 386442 394682 400296 450613 453523 727595 757868 39.95 67.5 1
09:52:01 2023-10-13 374048 369777 91974 89631 140984 145373 150656 149130 114488 112716 122127 123390 141269 141208 389716 421469 1220930 1202215 475559 489736 128475 112430 126271 128122 142738 143066 135216 136125 87932 89463 296839 261189 746010 754640 233424 231890 293895 299473 347142 337634 364380 364173 385653 390685 368342 410330 879150 919538 570983 477566 315135 309807 365124 360821 382498 387666 396364 402664 446853 449034 728733 756384 39.95 67.5 1
09:52:02 2023-10-13 372090 369754 92038 89663 140686 145874 151994 151126 114941 113111 122070 124004 141598 141459 389803 419704 1228767 1209362 469547 486981 128666 112275 126480 127884 143532 140945 135437 136090 87964 89529 294521 261081 748282 756580 233424 231728 295716 297897 348751 338690 363821 363047 385039 392403 368637 409967 883046 922423 572354 479754 315762 310060 363030 363961 381771 388859 395205 396425 450895 450690 730842 760190 39.95 67.5 1
09:52:03 2023-10-13 369889 369777 92053 89598 141080 145137 151140 148655 114757 112683 122232 123357 141269 140912 387754 418598 1224875 1215980 474614 486981 128755 112308 126602 127999 142904 140840 135471 135902 88205 89435 293229 259615 750751 755063 234685 231565 294479 297464 346655 338690 362731 366368 385310 389413 369785 408449 883129 932871 569612 483245 313702 311038 364093 360821 382033 387088 398547 399686 449656 450827 719366 757885 39.95 67.5 1
09:52:04 2023-10-13 374112 369889 91904 89746 140724 145425 151039 151126 114724 112781 121923 123357 141205 141234 390426 416764 1219684 1209221 472594 486729 129327 112308 126723 127665 143566 140552 135915 135458 88205 89463 294521 259870 754956 754640 233096 232053 296145 299719 346655 340504 363830 363082 386503 391817 369569 409099 880469 930199 570983 477566 315726 309515 364093 362935 383250 387701 395522 399941 450933 449201 730324 756384 39.95 67.5 1
09:52:05 2023-10-13 371791 370042 92041 89631 140884 145373 150898 149263 114488 112716 122042 123390 141389 141413 387790 423993 1226687 1211805 471923 486981 128879 112308 126871 128122 142904 142866 135471 136125 88205 89463 295489 260419 749779 752439 234190 231728 295021 297789 348523 337599 364932 365304 385075 391817 368378 411333 884664 924364 572354 482487 314550 310860 363800 362862 382498 387560 398055 398595 449059 448331 723367 758572 39.95 67.5 1
09:52:06 2023-10-13 369961 369754 91964 89869 141039 145364 150656 148924 114455 112936 122058 123390 141477 141011 389984 416114 1229302 1215422 468604 486945 128879 115080 126689 127877 143368 140552 135505 135902 88205 89341 295489 259834 754281 752051 233502 231565 296067 297753 347142 340229 362695 364720 384462 392128 369821 407800 884936 932871 575575 481468 316415 310024 360988 362935 383214 386547 396645 396389 450294 451043 723367 758987 39.95 67.5 1
09:52:07 2023-10-13 374126 369773 92070 89631 141047 145508 150656 149263 114521 112781 122127 123422 141269 143710 389984 422729 1220930 1201407 475522 486693 128364 115115 126305 128122 142871 143337 135250 136219 87964 89496 293586 261409 747627 753394 233496 231839 294158 297392 348501 338405 364235 364870 387831 389888 367350 410111 881324 923620 578523 482450 315654 311152 363827 363193 383237 387630 396926 401219 450294 449703 726448 755711 39.95 67.5 1
09:52:08 2023-10-13 369600 369781 92029 89667 140794 145205 150656 149230 114488 113013 122232 123390 141073 141011 389984 422062 1225781 1209221 469178 486945 128666 112275 126602 128033 142904 142866 135471 135902 87932 89402 294054 260602 749612 754640 233989 231367 296038 296937 347737 339130 365005 364173 384462 391817 368673 411275 885014 921047 576466 479754 315654 311002 363030 363950 381498 388859 394078 396461 450224 449451 729582 759968 39.95 67.5 1
09:52:09 2023-10-13 373789 369898 91804 89968 140825 146063 150488 150053 114625 113254 121649 124327 141362 144170 387790 416406 1232296 1216018 468513 486945 128789 115069 126602 127999 143532 142931 135471 136125 87964 89496 296367 261554 752216 752051 233496 231890 296358 297297 349559 340743 360618 365012 385689 393615 369193 405470 885550 930163 576096 484551 316715 309807 364093 362468 382641 385363 396926 399658 450570 451043 720157 756052 39.95 67.5 1
09:52:10 2023-10-13 373743 369524 91974 89631 140787 145368 151140 148863 114521 112683 122232 123422 141389 141618 390891 418964 1217468 1209221 472930 486981 129150 115080 126757 127699 143700 140552 135915 135458 88451 89186 295489 258270 757988 755743 233424 232053 295695 297789 346377 339715 364417 363627 386539 390329 369929 410330 882379 928812 573724 477566 315244 309812 364793 360605 385486 387630 395692 401332 446746 450971 730731 756236 39.95 67.5 1
09:52:11 2023-10-13 376360 370042 92004 89910 140463 145643 151994 149916 114455 112891 121753 124051 141269 143833 389875 420805 1225781 1199624 468638 490537 128789 112275 126480 128122 142904 143101 135343 136347 87964 89529 296367 261518 755838 754371 232733 232870 295379 297789 349841 338690 363575 364209 388011 392439 368083 409099 881754 924768 577486 480752 315690 308151 362992 363961 380702 387088 395241 400616 451003 450408 730842 758445 39.95 67.5 1
09:52:12 2023-10-13 369600 370042 91974 89631 140989 145137 150898 148924 114678 112748 122232 123390 141269 141448 390020 416442 1230176 1216291 468845 486945 128968 115046 126689 127911 143334 143084 135821 135936 88238 89341 295489 259870 754516 751365 233496 231890 297081 297789 347178 340743 362731 367100 384212 392154 369569 408304 885513 934156 569612 482302 315473 309883 360880 362935 383214 386512 396645 396425 449303 449201 722270 758276 39.95 67.5 1
09:52:13 2023-10-13 376167 369773 91937 89631 141051 145171 150656 149395 114488 112716 122127 123390 141269 141244 390020 419765 1223102 1213799 474106 489772 128576 115115 126602 128122 143469 142958 135568 136231 87964 89402 292481 260638 750630 751365 233260 232706 294479 297789 347701 338726 360582 365012 387738 390648 369193 405434 880469 933841 569612 481844 315762 310236 364350 362935 383214 385363 395241 400579 450294 450719 726558 756421 39.95 67.5 1
09:52:14 2023-10-13 373670 369777 92070 89869 141391 145537 152065 151232 114737 112748 122093 123919 141473 141103 387574 421955 1220930 1204855 475856 486981 128542 112593 126379 128088 142904 142676 135250 136125 87964 89398 295489 260602 748259 754640 233502 231890 294746 299473 348226 338144 363866 364209 387702 390030 367529 410330 877869 923729 570469 477638 316715 309807 363282 360893 382228 387394 396364 401219 448255 449739 727663 756384 39.95 67.5 1
09:52:15 2023-10-13 373179 370042 91751 89942 140355 145575 150622 149776 114455 112923 121753 124137 141086 142138 387718 416442 1231386 1213258 468919 490131 128968 115115 126480 127911 142938 142832 135471 136125 87932 89496 293586 261518 748809 751519 233460 231728 294193 296843 349313 340229 360618 365048 385653 393615 369193 405506 884922 930445 572354 484206 315395 309555 363579 361925 382069 387930 396742 399686 453500 449904 723099 760070 39.95 67.5 1
09:52:16 2023-10-13 372997 369344 91941 89779 141009 145232 150898 148251 114488 112431 122232 123819 137851 141011 389948 418892 1224006 1215233 474814 489808 128755 115035 126689 128033 142904 140552 135505 135936 88205 89341 294521 259870 749976 750987 234025 232053 294443 297536 347142 338334 363316 366439 387120 390065 369193 409099 883834 932871 577486 484760 314401 310060 364608 360497 381498 385937 395854 400579 448629 450408 720506 755673 39.95 67.5 1
09:52:17 2023-10-13 375090 370038 91974 89910 140823 145643 150207 149296 114488 112891 121867 124051 141269 143733 387790 420178 1225781 1202215 470584 489808 128576 112341 126480 128122 142904 142866 135343 136159 87932 89496 296367 261482 748765 755743 232009 232053 296246 297543 349313 338690 364663 363082 387429 393303 368083 409423 883206 924818 578876 480268 318185 308081 364572 364992 383853 387525 394462 399977 451003 450300 729378 758313 39.95 67.5 1
09:52:18 2023-10-13 371836 369754 92037 89663 141080 145403 150790 149709 114678 112638 122232 123390 141269 141244 389694 422765 1230176 1212933 472594 489772 128576 115080 126305 128122 143073 143045 135581 136244 87964 89496 292767 260602 754649 753538 234520 231403 295057 297789 347737 337398 365005 365340 385075 391817 368673 411275 884922 921120 578876 477638 316190 311002 363030 362935 382228 387736 395297 396497 450933 447348 724465 759528 39.95 67.5 1
09:52:19 2023-10-13 375369 369512 92070 89663 141093 145407 150898 148924 114521 112716 122267 123390 141269 141145 390020 419986 1222069 1211498 474106 489772 128789 112438 126480 128033 143334 142866 135505 136030 88238 89496 294521 260455 750751 750987 233460 232563 294193 299440 347487 339572 360510 366260 387867 390471 371352 405398 882858 933804 570537 483318 315726 309546 365087 362826 382033 385328 395802 400543 450478 451007 722307 755748 39.95 67.5 1
09:52:20 2023-10-13 372588 369512 91974 89631 141076 145171 150898 148824 114521 112606 124025 123897 141141 140814 387790 422765 1217940 1205748 475522 486981 128611 115023 126305 128122 142904 143001 135471 136159 88205 89496 293229 260455 749133 754676 233460 231890 294443 297572 347701 337670 364675 365006 386232 388903 368637 410403 879923 925473 578876 477638 315690 311152 364608 360857 382228 387736 396364 400616 446889 448152 729858 755487 39.95 67.5 1
09:52:21 2023-10-13 373304 369970 91937 89844 140728 145425 150830 149815 114704 112858 121938 123390 141333 141547 387790 420955 1229642 1208361 469880 486981 128611 114955 126905 128020 142938 142832 135471 135936 87964 89402 292481 260674 747058 755780 233460 231728 296984 297789 347737 339441 364417 363118 384462 392403 369229 410330 883042 921120 577486 479073 315726 310060 360988 363448 380963 388859 395522 396461 448599 450726 730324 759650 39.95 67.5 1
09:52:22 2023-10-13 372911 369197 91910 89631 140783 145167 151140 150316 114843 112573 124197 123357 141329 140705 390020 418928 1222868 1216055 474814 486981 128789 115000 126339 127945 142938 142866 135505 136159 88205 89435 295489 261222 749415 749924 234190 231890 293674 299473 348847 338726 363316 365340 384498 390030 369821 409063 883133 932871 576096 483174 316190 311479 362595 360569 384396 386983 398621 398632 446746 450611 719403 756236 39.95 67.5 1
09:52:23 2023-10-13 374308 369781 91881 89667 140728 145425 150904 148827 114488 112606 124111 123390 141299 141406 390020 415787 1220930 1208425 472930 489541 128968 115080 126689 127945 143368 142901 135505 136243 87964 89496 295489 260638 755055 753538 233096 232442 295937 297789 347737 340851 362767 363118 386832 391268 369929 408449 880469 932211 578876 477372 317584 309121 364093 362935 383824 387666 396092 399977 449274 449201 728770 756421 39.95 67.5 1
09:52:24 2023-10-13 369961 370042 91910 89667 141610 146036 150689 149163 114521 112671 122112 123390 141300 141411 389984 423731 1226687 1210943 470584 489772 128576 115149 126602 127999 142938 142966 135471 136159 88450 89496 297311 260674 754181 753574 234190 231403 295057 297536 347737 337113 365784 368142 384788 391843 369345 411456 885513 920901 571414 481118 314993 311368 363030 362935 380359 387771 395297 401518 449554 449703 725529 759650 39.95 67.5 1
09:52:25 2023-10-13 373183 369677 91944 89663 141084 145441 150898 149263 114488 112716 121957 123422 141073 143532 389984 416406 1228771 1215422 468550 486981 128968 115035 126723 127911 143368 142866 135693 135936 88205 89467 295489 260674 752218 752051 233825 232053 296872 297297 347773 339942 362731 365304 385617 393615 369821 405542 885417 930236 576096 481881 316677 310060 360988 363486 383250 386477 394078 396497 451003 449201 723539 759650 39.95 67.5 1
09:52:26 2023-10-13 373215 369524 92135 89663 141089 145509 150898 148553 114790 112529 124111 123357 141338 140622 390020 422765 1217468 1205806 476233 487017 128611 115149 126514 128088 142938 141045 135505 135970 88238 89644 294521 261423 749649 756739 233353 232018 294336 300108 347559 338239 364787 364834 386776 389448 368673 410367 881286 927051 572354 477602 315726 310060 364608 360713 383237 387771 394078 400013 448312 449775 728770 756550 39.95 67.5 1
09:52:27 2023-10-13 369997 370033 92007 89696 141047 145407 150207 148960 114521 112748 121788 123422 141107 143597 390020 418999 1226687 1210713 469251 489808 128789 112429 126514 128156 142938 142901 135505 136159 87996 89496 296839 261041 749657 756885 233460 231728 296663 297198 348787 338762 363866 363082 385111 392475 369555 409099 883133 921120 569612 479073 315834 310095 363030 363961 384396 388611 395264 398523 450823 450971 732402 760731 39.95 67.5 1
09:52:28 2023-10-13 372471 369929 91941 89873 140732 145794 150552 149675 114521 112748 122244 124201 141657 141152 390020 418670 1235907 1212669 471326 489845 128576 112373 126271 128190 142904 143136 135037 136382 87932 89561 293586 261518 741528 751365 233496 231890 295942 297789 349877 338726 360690 365340 385689 392439 367565 407873 884922 928868 574707 485353 315431 310060 363836 361925 382769 385398 394150 399413 451075 449775 721084 759428 39.95 67.5 1
09:52:29 2023-10-13 375104 370042 92007 89659 140787 145373 150898 149163 114488 112716 124025 123422 141300 141116 389984 416114 1219603 1209221 473754 489772 128968 114989 126723 128067 143368 142866 135711 136030 87964 89373 295489 261077 754716 752439 232909 232053 294193 297789 347773 340815 360690 363118 387393 391197 369569 410143 882541 934083 571839 481802 317403 309413 365087 363302 386033 387713 395168 400506 449554 449201 728696 760070 39.95 67.5 1
09:52:30 2023-10-13 376968 370033 92008 89910 141051 145609 152851 149675 114777 112858 122127 123933 141269 141547 389948 422693 1222794 1202226 475150 490847 128542 112406 126480 128512 142871 143066 135471 136347 88205 89652 295489 261216 747627 754640 233460 232053 293200 297789 349272 338382 364380 364720 388011 391197 368342 410039 879150 923729 577486 477638 316640 310024 366640 362935 382769 387666 396926 401219 450613 449415 726595 755673 39.95 67.5 1
09:52:31 2023-10-13 373179 370038 91877 89942 140786 145677 150622 149983 114488 113795 121753 124170 141073 144004 389984 416406 1234909 1214083 468513 489736 128968 115149 126689 128122 142904 140945 135471 136253 88205 89496 294521 261482 750022 751831 233866 232364 295888 296973 349662 341884 360510 365161 386324 393436 369569 407655 885278 930445 573317 483245 315654 310464 364572 364992 382910 386477 394078 399686 453970 451043 722622 758255 39.95 67.5 1
09:52:32 2023-10-13 373106 370042 92075 89631 141184 145373 151140 148824 114521 112650 122232 123357 141269 141005 389984 418928 1222199 1217274 475150 489089 128721 115149 126568 128088 143469 142932 135568 136021 88205 89402 292767 259834 752094 750298 234190 232053 293674 299473 347142 339679 363536 366439 387393 390030 369713 409063 884295 933532 569612 485242 314179 310060 364866 360857 381766 386477 396168 400862 449118 450827 719255 757718 39.95 67.5 1
09:52:33 2023-10-13 377235 370042 92004 89910 140790 145643 150790 149983 114488 113001 122197 124137 141303 143898 387393 420805 1226651 1196142 471289 489772 128576 112406 126729 128239 143165 141269 136255 136245 88354 89862 294521 261337 744690 755792 233081 233361 295307 297789 349805 338690 363830 365161 388011 392403 368047 409714 880469 924965 577486 481092 315690 308151 363282 364476 383310 387666 395802 401219 451003 450408 728733 757905 39.95 67.5 1
09:52:34 2023-10-13 369929 370038 92070 89815 141051 145609 150898 149230 114678 112813 122317 123933 141338 141342 389984 423993 1230176 1212820 471588 489772 128789 112373 126689 128122 143334 141045 135471 136125 88205 89496 296839 260638 750143 756291 234685 231890 296246 297428 347737 337634 365005 366110 385039 392368 369749 411603 885642 924364 572354 482144 316640 312883 364057 363889 382478 389262 398905 398632 451819 449559 726522 758829 39.95 67.5 1
09:52:35 2023-10-13 373479 369596 92037 89997 141164 146470 150656 148927 114488 112748 122089 124037 141099 141347 389984 416406 1231925 1215021 469215 489772 128968 112506 126689 127911 143199 140847 135471 135902 88205 89402 295489 260419 766218 751365 233460 232053 297009 297523 348470 340743 362695 364720 385039 393303 369303 405506 885827 932211 577486 481808 315654 310486 360988 363961 383214 386512 396926 396461 450701 449236 721759 760190 39.95 67.5 1
09:52:36 2023-10-13 374044 370042 92231 89631 141114 145373 151140 148655 114869 112585 124284 123324 141402 140617 389984 422729 1217468 1205711 476196 486981 128879 112341 126892 128156 143807 142866 135697 136347 88358 89496 296509 259834 749270 755707 233460 232053 295343 299896 347416 338132 364677 367100 386052 389307 368493 410765 882578 928978 572354 481118 315654 309989 364093 360821 383039 388884 396853 399904 446853 448963 728770 755626 39.95 67.5 1
09:52:37 2023-10-13 371764 370033 91940 89631 141051 145508 150656 149296 114488 112781 122127 123422 141269 141244 389984 418964 1226687 1206890 469290 486981 128968 112406 126689 128122 143469 142928 135643 136218 88238 89496 295489 260638 750386 756849 233601 231890 296246 297753 348751 339715 363830 363047 385039 392439 369193 409099 884295 923729 569098 479754 317621 310060 363030 363961 381462 387701 395522 398740 450967 451043 731881 760731 39.95 67.5 1
09:52:38 2023-10-13 369848 370033 92104 89631 141541 145373 151140 149027 114869 112683 122437 123390 141436 143474 390020 418892 1226651 1221994 473939 489446 128968 115069 126723 128122 143566 142866 136510 136109 88690 89578 293685 261051 765448 754579 234779 231336 296103 297392 347244 340325 363793 365233 384769 390101 369893 409712 885550 934193 576096 483174 316415 313586 363030 360893 382910 387088 395818 396461 448947 449201 720193 757905 39.95 67.5 1
09:52:39 2023-10-13 375369 369528 92041 89910 141084 145407 150656 149196 114488 112748 122197 123422 141338 141244 389948 415205 1221296 1210151 473939 489808 128879 112308 126689 128156 143644 142866 135505 136253 88238 89496 296839 260602 749415 753618 233224 232706 295343 297428 348470 341295 360618 364173 387975 391782 369749 405470 881249 928515 572354 477602 315762 309555 365087 363743 386581 390124 395692 400114 449411 453595 729783 758387 39.95 67.5 1
09:52:40 2023-10-13 371459 370038 92132 89663 141076 145542 150898 149063 114678 112716 122089 123390 141227 141208 387754 422729 1229605 1215422 470326 491048 128831 112373 126655 127986 143329 141138 135745 136194 88415 89496 294054 261005 750873 756045 233902 231585 296663 297392 348751 339715 366068 365161 385075 392403 369489 412186 885014 921120 577837 479754 315654 311038 363030 363704 381807 388859 394114 396497 450224 451043 728733 759650 39.95 67.5 1
09:52:41 2023-10-13 373183 370033 91877 89942 140596 146117 150757 149742 114377 112923 121753 124137 141073 144004 387754 415823 1232296 1214120 467850 489808 128789 115115 126689 127999 142904 142866 135471 135936 87964 89525 296367 261482 749294 752051 233825 232053 296038 297297 349805 340743 360654 365304 386216 393918 369497 410764 885513 930053 575749 483135 315545 309918 364057 364992 383179 386477 396926 399941 451075 453578 723062 760731 39.95 67.5 1
09:52:42 2023-10-13 373102 369512 92247 89997 141441 145407 150898 149263 114678 112606 122232 123357 141303 141011 389984 418598 1223102 1216018 475150 486981 128879 112275 126689 128122 143469 141009 135782 136227 88238 89463 295489 259834 750872 751365 234520 232053 294479 299473 347701 339441 363866 366439 386847 390030 369785 409063 884295 933532 577486 485447 314658 310095 364866 360893 383780 387088 396484 400899 447554 451043 721084 758033 39.95 67.5 1
09:52:43 2023-10-13 376167 369781 91877 89910 141051 145643 150173 149709 114488 112956 121753 124334 141073 143697 387754 420178 1226651 1197844 468638 489772 128755 112308 126602 128156 142904 143101 135535 136612 87964 89529 297311 261518 746167 755655 233137 233290 295651 297392 349697 339536 364198 365126 387867 393124 368565 409678 880469 925021 577486 483518 317543 308151 362992 364734 383310 387930 395692 401219 451003 450408 730842 758987 39.95 67.5 1
09:52:44 2023-10-13 369925 370038 92041 89631 141084 145407 150689 149362 114488 112638 122127 123390 141269 141244 387718 422441 1226687 1207989 471923 486945 128789 115115 126514 128033 142938 142832 135437 135936 88205 89496 294171 260419 748688 754186 234190 231728 296246 297428 348506 337634 364969 366403 385653 392092 368378 411566 885014 921120 572525 481808 314658 311002 363836 363704 382228 387701 399151 399368 452214 449099 724282 759576 39.95 67.5 1
09:52:45 2023-10-13 375640 370038 92037 89663 141051 145407 150689 149163 114521 112716 122232 123422 141205 141208 389984 416442 1223102 1211805 474016 486656 128728 112438 126971 127884 143469 141046 135654 136330 88326 89398 296041 260494 751116 751291 233424 232706 294479 297789 348487 339429 360474 364976 387975 391232 369749 409868 882416 928552 569612 481468 317584 308186 364608 362935 383250 386172 395241 399977 449238 449236 725529 756421 39.95 67.5 1
09:52:46 2023-10-13 373520 369782 92037 89631 141051 145407 150656 149230 114488 112638 122008 123390 137700 141208 387718 421469 1220930 1203999 475559 489772 128542 115103 126271 128156 142904 143001 135250 136219 87932 89496 296367 261005 747754 754107 233424 232053 293994 297789 348787 338417 364417 364756 388047 390065 367529 410330 881286 923510 569269 482487 317091 309918 366158 363339 383310 387560 396853 401036 449059 449243 726632 756384 39.95 67.5 1
09:52:47 2023-10-13 371714 369537 92124 89815 141076 145504 150656 149230 114810 112858 121753 123390 141107 141244 387718 421469 1226415 1210338 469917 486981 128611 115023 126602 128156 143469 142954 135568 136347 88238 89496 295489 260927 750022 754640 234154 231403 296246 297789 348465 338690 365781 365048 384498 392092 369229 410582 884936 920396 576466 479754 315431 311002 362849 363448 382069 388859 394947 396497 450260 450084 726632 759650 39.95 67.5 1
09:52:48 2023-10-13 374007 369776 92108 89631 141089 145171 151106 148858 114678 113058 122127 123390 141338 141011 387754 418928 1220634 1213686 475186 486981 128789 115000 126568 127999 142904 142901 135505 136393 88238 89496 295489 259870 748885 750987 233825 232053 294850 299074 347487 341966 363318 366296 387249 389924 369345 408592 884147 935443 569612 484724 314694 310060 363246 362414 384941 385363 395854 401182 449656 451043 722275 755711 39.95 67.5 1
09:52:49 2023-10-13 371800 369773 92104 89663 141533 145352 151174 148689 114757 112671 122232 123390 141303 141011 389984 421137 1215668 1209221 472930 486981 128968 115000 126723 127911 143600 142832 135915 135902 88450 89341 293229 258235 755858 755743 233460 232053 295830 297428 346377 338726 364969 364173 386847 390030 369893 411275 883129 927501 572429 479754 315726 309590 364093 360857 382641 389439 396364 399977 446889 449201 730842 757905 39.95 67.5 1
09:52:50 2023-10-13 372181 370033 91970 89663 141084 145373 150656 149163 114488 112683 122042 123390 141073 141244 389426 421505 1230176 1211805 471923 489808 128303 112308 125923 128122 143073 141397 135548 136550 88382 89611 295924 260530 748517 755256 234412 231748 295816 297680 348608 337599 365781 366403 385346 392403 369237 411857 885550 923076 563300 480377 316640 311510 363579 363448 382228 387736 395890 398777 450260 447694 724465 758987 39.95 67.5 1
09:52:51 2023-10-13 372689 370033 92135 89848 141084 145542 150793 149230 114488 112638 122232 123390 141073 141244 387754 416406 1230176 1215422 467813 486981 128968 114955 126723 127911 143368 140986 135693 135906 88238 89373 296839 259870 756892 753117 233460 232053 296872 296973 347701 340504 362731 365012 384462 392475 369857 408449 885656 933923 578876 481844 315690 309847 360808 363780 386434 386948 396926 396317 449483 450719 725712 760383 39.95 67.5 1
09:52:52 2023-10-13 372961 369777 92124 89631 141051 145205 150689 148960 114488 112585 122127 123390 141269 141011 387718 421847 1222069 1208635 475413 486837 128405 112438 126500 128376 142736 141164 135352 136245 88205 89496 296839 261041 744382 757811 233537 232053 294443 300108 347422 338180 364714 364614 386232 389448 368673 410367 879150 926994 570983 479606 315690 310060 364608 360821 382498 387736 396364 400013 449093 449775 728770 760558 39.95 67.5 1
09:52:53 2023-10-13 369997 370042 91915 89667 140779 145474 150656 149875 114488 112561 121788 123422 141184 141215 387754 421551 1225781 1205748 468882 486945 128576 114955 126602 128033 142938 142966 135471 135936 88238 89496 294171 260638 749779 756350 233460 231403 295959 297117 347773 338690 364675 366062 384824 392190 369497 410184 882894 920937 572354 479754 315582 311998 362994 363704 381730 388859 395802 396461 452214 449379 730324 759650 39.95 67.5 1
09:52:54 2023-10-13 372656 369782 91804 90153 140563 146016 150139 150120 114298 112846 121753 124137 141073 143868 387718 416442 1234081 1213686 468300 489772 128611 112308 126480 128033 142904 142866 135648 136253 87964 89529 296367 261554 746401 751519 234254 232053 296038 297789 349877 340264 360654 367621 386539 393892 368637 405506 885550 929542 574707 483318 316677 310060 363836 362503 382069 387709 394078 399376 451039 451043 721596 760070 39.95 67.5 1
09:52:55 2023-10-13 374299 369773 91974 89663 140787 145575 150864 149230 114488 112716 122232 123390 141300 141411 387790 416079 1220930 1208500 472594 489505 128879 115023 126480 128156 143368 142901 135505 136215 88238 89496 294521 261423 751329 755755 233173 232519 294707 297716 348363 340636 363098 366062 386380 391817 369857 407873 880469 931618 572354 482214 317548 309121 364093 363448 386307 387525 395228 400013 449590 449236 728770 756421 39.95 67.5 1
09:52:56 2023-10-13 375901 369524 92070 89946 140916 145677 150656 149296 114521 112781 122232 123390 141073 141342 387718 420841 1222665 1196142 474215 487017 128576 112296 126271 128156 142871 143101 135471 136382 87964 89529 296367 261445 744487 754640 233861 232706 294443 297789 349559 337895 364417 364756 388047 391853 367529 410330 881286 923729 580440 480413 315726 309121 363317 362645 382769 390124 396779 401852 452066 449631 727669 757215 39.95 67.5 1
09:52:57 2023-10-13 373215 370042 92009 89684 140649 145407 150488 149196 114488 112716 121957 123422 141073 143697 387754 415823 1231050 1216787 468256 489518 128762 112341 126939 127986 144106 140713 135791 136022 88447 89398 299081 260494 757168 751781 233496 232053 297081 297753 347487 341499 362477 364756 385075 393615 369605 408449 883771 932602 573317 481844 315654 310060 360988 363448 384136 386512 394078 396425 450613 451043 722307 758572 39.95 67.5 1
09:52:58 2023-10-13 375076 370033 92104 89663 141051 145205 150972 148824 114521 112650 122267 123390 141171 141011 387754 417425 1223139 1212067 474142 486981 128789 114989 126723 128122 143073 142871 135602 136235 87964 89681 295489 260455 751972 751365 233460 232543 294514 297789 347701 338726 360618 365268 388011 390648 369489 409559 884464 937397 567757 483208 315618 309015 365641 362826 384396 387930 396853 401036 448219 451043 720193 756384 39.95 67.5 1
09:52:59 2023-10-13 372154 370033 91974 89663 140954 145605 150656 149296 114671 112923 121954 123971 141559 141406 387610 419807 1227774 1202970 470430 489627 128742 112361 126480 128033 142938 142780 136085 136156 88294 89496 294521 261261 750508 756885 233353 231728 296663 297234 348787 339715 363830 362828 385382 393615 368386 409714 884295 922398 577486 479073 317621 310491 360988 363961 381801 388859 394682 396497 450678 451043 730842 759528 39.95 67.5 1
09:53:00 2023-10-13 372652 369776 91974 89869 140596 145643 150207 149742 114409 112716 124076 123390 141141 141448 387790 417718 1235871 1210226 472992 489808 128576 115023 126480 128402 142772 142936 135426 136382 87932 89529 294054 263033 745232 751477 234254 231875 295751 297248 350400 339572 360546 368106 385545 393400 367386 407692 885564 928812 574707 484038 315654 310095 365087 362757 380928 387664 394982 399695 450787 450264 721596 759539 39.95 67.5 1
09:53:01 2023-10-13 369889 368992 92104 89635 141168 144932 151073 148791 114790 112573 124197 123390 141338 140814 387790 418634 1225817 1219387 474354 487017 128789 114989 126864 127911 142938 142866 135821 136159 88238 89435 295489 259651 752213 750987 234851 231728 295526 299473 347474 339476 363316 366439 385382 390065 369821 409446 883042 930236 569612 482562 313738 311002 364093 360857 382069 386818 396205 399658 447554 452255 719292 756126 39.95 67.5 1
09:53:02 2023-10-13 375979 370042 91910 89844 140363 145575 150622 149742 114298 112748 122062 123966 141189 143807 387754 420178 1226687 1198882 468674 487017 128611 115103 126305 128390 143397 141574 135583 136590 88294 89709 294521 263294 746644 755792 233281 233361 294914 297428 349805 338726 363866 364756 387758 392332 368083 409678 880505 923729 580266 480983 315726 308186 363282 361960 380928 387666 395522 401219 451003 448080 728770 758572 39.95 67.5 1
09:53:03 2023-10-13 369916 369777 92075 89663 141084 145407 150898 149296 114521 112683 124111 123390 141141 141448 387754 423397 1226687 1210226 471588 491035 128789 112275 126602 128156 143368 142901 135505 136109 87964 89496 295489 260638 748809 752439 234190 231612 296038 297789 348506 337634 365042 366146 384212 391817 368378 411275 884922 923729 570983 484276 316640 311225 364020 363925 382498 387630 399040 399231 451499 452905 725712 760070 39.95 67.5 1
09:53:04 2023-10-13 375369 369776 92070 89663 141076 145589 150689 148655 114521 112561 122147 123390 141141 141265 387502 418840 1226073 1211768 474614 486837 128652 112406 126621 127986 143266 141142 135505 136030 88450 89496 294521 260455 750507 755091 233424 232543 295379 297789 347487 340085 360582 364756 388011 391006 369525 405506 881754 933877 576096 480449 315798 309121 364608 362935 383286 385972 395241 400616 450613 449236 726044 755748 39.95 67.5 1
09:53:05 2023-10-13 374126 368673 91944 89622 140823 145205 150656 149230 114488 112716 121957 123390 141073 141448 387718 421505 1220930 1202252 475223 489808 128220 115057 126305 128156 142723 143136 135284 136382 87964 89529 296839 261225 748259 754070 233825 232543 294443 297500 349068 338441 364126 367100 387758 391090 367386 409895 880475 923620 569612 482487 315545 309449 363317 363448 383039 387666 396742 402246 452993 449703 727226 756384 39.95 67.5 1
09:53:06 2023-10-13 373743 369817 91804 89931 140984 145640 150588 149675 114390 112858 122081 124004 141559 141371 387538 418580 1231925 1214747 467776 490131 128831 112341 126655 127877 143469 140558 135560 135997 88294 89496 296367 260236 750384 751365 233460 232053 297081 297297 347701 340779 360654 364756 385039 392475 369821 407837 885550 932871 566870 481844 315654 310060 360988 363961 383250 386512 396926 396425 450931 449236 722270 760183 39.95 67.5 1
09:53:07 2023-10-13 375332 369521 91974 89631 140690 145171 150757 148622 114488 112606 122042 123390 141385 141000 387357 417061 1223102 1211805 474070 489772 128576 112341 126602 127911 142904 142832 135471 135936 88382 89763 294521 261423 750386 751445 233281 232706 293979 297680 347559 339262 360438 365161 387975 391197 369489 405470 883834 933804 569612 481808 317543 309086 365087 363339 383214 385363 395241 400579 448922 449201 725492 756421 39.95 67.5 1
09:53:09 2023-10-13 372961 369781 91960 89663 141047 145407 150656 148891 114488 112662 122197 123390 141269 141011 387718 421469 1220930 1206073 475186 489736 128542 112341 126305 128156 143073 141045 135355 136454 87964 89496 295489 261005 748374 755718 233460 232053 294201 297789 348751 338382 364417 364756 388047 390065 367529 410330 880432 919538 572525 480377 315690 310060 364082 362681 382368 387489 396779 401531 449447 449595 727479 758424 39.95 67.5 1
09:53:10 2023-10-13 372915 370042 91974 90043 140916 145508 150656 149230 114455 112813 121957 123933 141073 143733 387718 415787 1228735 1215196 467985 486693 128728 112296 126621 127897 143233 140945 135972 135954 88354 89398 289094 260602 753223 750987 233460 231890 296901 297489 347701 340743 362731 367621 385402 393436 369821 405506 883771 930199 576096 481844 315690 309807 360988 363961 383179 387135 394078 396461 450967 449201 721759 759528 39.95 67.5 1
09:53:11 2023-10-13 375374 369517 91978 89631 141084 145373 150689 148891 114488 112683 122127 123390 141269 141011 387754 418670 1223102 1210601 474142 487017 128576 115115 126898 128122 142938 142832 135693 135936 87964 89496 291319 260236 749294 750943 233460 232543 294443 297428 347701 339441 360582 365304 387975 390638 369237 409559 883834 935517 569147 483172 315545 308980 365899 362754 384124 387930 396926 401182 448255 451043 723502 757365 39.95 67.5 1
09:53:12 2023-10-13 369673 369754 91974 89663 141039 145403 151005 149745 114888 113046 121954 123952 141362 141272 387610 418821 1229642 1208500 470430 486945 128721 115023 126480 128122 143867 141046 135847 136210 87932 89496 294521 260927 750751 756849 233460 231728 296663 297789 348751 339441 364417 363082 385075 392439 369749 410330 883046 922423 569612 479413 315726 310530 360736 363961 381801 388894 395802 396497 450823 450755 730842 760183 39.95 67.5 1
09:53:13 2023-10-13 372616 369776 91755 90099 139866 145777 150173 150223 114344 112968 121753 124018 141193 143908 387718 416477 1234081 1213686 468530 491729 128755 112361 126568 128122 142904 143001 135471 136109 87964 89529 294521 263070 743939 751868 233702 232049 294842 297608 350226 340085 362586 365197 387707 393713 368457 407692 885550 929505 572354 485214 315401 310388 364093 362468 382033 385937 396779 399832 451075 451043 721596 758239 39.95 67.5 1
09:53:14 2023-10-13 374112 369925 91937 89968 141009 145925 150935 149675 114737 112748 121923 123390 141269 143697 389694 420955 1217468 1209221 471289 486945 129369 112308 127177 127699 143727 140552 136274 135492 88725 89373 296839 259469 758213 755743 233496 232053 295830 297428 346655 340229 364675 363918 386812 391817 372058 410330 881878 928849 578876 477530 315798 310024 364093 362935 383250 388824 395802 399977 446925 449201 730842 756421 39.95 67.5 1
09:53:15 2023-10-13 376053 369749 91910 89930 140563 145677 150518 149742 114455 112813 121753 123933 141269 143768 387754 419588 1225781 1201631 468602 486981 128789 112516 126729 128184 143641 141538 135369 136245 88141 89677 294521 261373 746770 756328 232917 233197 295758 297753 349841 338690 362989 366841 387975 393579 368637 409714 881249 923656 577486 481092 317584 308151 364866 361960 380928 387666 395241 400899 451039 449667 730583 758033 39.95 67.5 1
09:53:16 2023-10-13 369691 369777 91910 89667 141051 145407 150656 148858 114488 112683 122232 123390 141269 141349 389426 422729 1230176 1212067 470584 486981 128789 115115 126723 128122 143469 143045 135590 136347 87996 89496 295489 260638 748463 753538 234520 231728 295859 297789 347773 337907 365558 365304 385075 391853 369489 412222 885550 922398 567357 481765 317317 311479 363800 363668 383310 388753 398621 398632 451462 451688 725492 759528 39.95 67.5 1
09:53:17 2023-10-13 375369 369776 91974 89663 141047 145407 150656 148824 114488 112585 122232 123938 137592 141131 387466 419765 1224405 1210038 475290 486801 128618 112661 126588 127986 142904 140748 135471 136125 87964 89496 294521 261423 752340 750832 233296 232543 294514 300052 347737 338690 360582 364756 388011 391232 369231 405470 881754 933841 568241 481092 315798 309086 364608 362935 383250 385937 395241 400579 450613 450531 725529 757365 39.95 67.5 1
09:53:18 2023-10-13 373561 369517 91881 89663 140823 145373 150656 148994 114488 112638 122147 124101 141141 141110 387718 421469 1220930 1202252 475559 489772 128453 112406 126305 128122 142904 143001 135250 136382 87964 89529 294054 261041 746266 753538 233496 232053 293994 297464 349027 338405 364419 367100 387867 390506 367422 410184 881324 922250 570983 482487 315654 310060 363827 362935 382769 390124 396926 402107 449590 449775 727700 758912 39.95 67.5 1
09:53:19 2023-10-13 374904 369817 91837 89931 140984 145777 150588 149709 114390 112989 121938 124241 141362 142055 387754 416406 1231386 1215021 470242 491230 128968 115069 126689 128156 143469 142750 135575 136012 87964 89341 292767 260674 749069 751365 233601 231890 296872 296843 348470 340779 360654 364720 385689 393615 369785 405542 885550 930199 567727 481808 315690 310060 360988 361925 383250 387858 394078 396461 451003 449201 721759 759641 39.95 67.5 1
09:53:20 2023-10-13 374807 369521 92070 89635 141618 145171 150898 150738 114671 112573 122232 123390 141137 141103 387790 418928 1224911 1211461 474106 486981 128611 115080 126602 127911 142938 142866 135711 136143 88382 89578 294521 261893 749051 750914 233317 232706 293979 299401 347559 339536 360618 365304 387975 390648 369489 410143 882838 933841 565842 482562 315762 311152 364978 362935 382910 385363 395802 401219 450613 450791 723367 755711 39.95 67.5 1
09:53:21 2023-10-13 373179 369524 91974 89631 140847 145812 150689 148891 114521 112529 122232 123390 141141 141015 387754 422098 1220063 1206890 476607 490233 128576 112385 126305 128122 143073 142980 135568 136337 87964 89496 295489 260419 748259 754107 233989 231790 293923 299473 348751 338382 364969 364756 387686 390065 368637 411566 879809 919538 573317 480109 315690 310060 366122 360641 383274 387489 397782 401073 447761 448639 727995 756199 39.95 67.5 1
09:53:22 2023-10-13 372652 370033 91751 89700 140916 145437 150173 149742 114265 112923 121753 124085 141038 143868 387718 415787 1233529 1213461 467593 486837 128742 112264 126655 127897 143233 140945 135369 135988 88567 89463 294521 261077 751442 751519 233537 232018 296246 297471 348787 340779 362731 365233 386812 394182 369785 405542 885550 930199 576096 482562 315654 310060 363066 361960 383250 386512 394114 398813 450350 449201 721249 756648 39.95 67.5 1
09:53:23 2023-10-13 373980 369521 92070 89627 140989 145508 151036 148927 114521 112529 122232 123390 141141 141011 387754 418928 1222235 1213258 475253 486945 128879 115115 126514 128122 143346 142832 135471 135936 87964 89341 296839 259870 748930 750943 233460 232053 294443 298203 347701 338726 360690 366439 387722 390948 369497 410472 882392 935480 577486 484614 315473 309883 365899 362790 382033 385328 395261 401219 448291 450827 721300 756384 39.95 67.5 1
09:53:24 2023-10-13 374039 370038 92009 89663 140951 145877 150763 149882 114671 112968 121853 124070 141362 141406 387574 418785 1227893 1204168 469880 487017 128576 114989 126514 128273 143469 141080 135573 136252 88238 89529 296669 261337 749657 757941 232697 232053 296663 297789 349313 339715 364417 363082 386847 393615 369229 409714 883042 924776 577486 477566 318106 309121 363579 361960 383237 387701 395241 399376 450714 451043 729346 758340 39.95 67.5 1
09:53:25 2023-10-13 372090 369488 92070 89663 140783 145570 150689 148730 114521 112606 122062 123390 141283 141510 387754 420841 1232296 1209742 471923 487017 128118 112661 125889 128457 142640 143136 135029 136416 87932 89529 294521 261121 747820 751904 234268 231875 294707 298879 349733 338548 362586 366260 385509 391675 369396 409027 884922 926336 574753 484468 315395 310420 363836 363961 382498 386407 395297 398813 450714 449422 721596 759650 39.95 67.5 1
09:53:26 2023-10-13 374162 369673 91937 89799 141018 145506 150797 149263 114488 112716 122042 123422 141038 141265 387610 415135 1220930 1209221 473117 486801 128879 112264 126926 128156 143330 142901 135522 136159 88391 89529 296839 260638 749594 748170 233296 232053 295379 297428 347773 341331 363316 363118 386847 391817 371760 408774 880570 931552 578876 477602 317621 309121 364093 363448 384130 387701 395802 400013 449590 449236 728770 756421 39.95 67.5 1
09:53:27 2023-10-13 375608 369521 91910 89663 140383 145508 150689 149230 114377 112650 122232 123390 141073 141244 387682 420214 1221333 1199922 475629 486729 128303 112438 126520 128184 142736 141142 135585 136279 88141 89398 294521 261301 744315 755256 233537 236044 294229 297789 349841 338441 364380 364756 388047 392439 368119 410184 880469 923076 576965 477674 315690 308151 363246 363961 380625 387430 395802 401219 451003 448412 728770 758572 39.95 67.5 1
09:53:28 2023-10-13 372243 370038 92007 89631 141051 145542 150656 152307 114488 112716 122147 123422 141269 141046 387718 422765 1230176 1212067 470584 486981 128789 115069 126602 127999 143370 142980 135607 136252 88205 89529 295489 261982 751239 752439 234190 231728 296038 297789 347737 337634 365042 365340 385653 391853 368378 411311 885366 925021 570983 483518 316531 311368 364057 363668 382769 387560 398905 399231 450224 448080 723403 758572 39.95 67.5 1
09:53:29 2023-10-13 374838 369560 91948 89631 141047 145913 150689 149027 114488 112716 122159 123853 141559 141171 387610 417990 1227019 1210038 475290 486837 128831 112406 126689 127987 142938 142667 135471 135970 88382 89611 294521 259870 748688 751365 233296 233034 294336 297789 347773 340779 360618 364209 388047 391268 369489 405506 880469 928588 577486 477638 317621 309121 364093 362935 383321 387088 395241 399977 451006 449236 728770 758087 39.95 67.5 1
09:53:30 2023-10-13 375901 369512 91944 89663 140355 145726 150656 149296 114488 112671 122062 123422 141129 141230 387754 420841 1220930 1199922 474106 487017 128186 115057 125923 128156 142904 142901 135377 136382 87964 89561 296367 261445 743438 752439 233861 232706 293979 297572 349590 338441 364271 365197 387903 392297 367422 410111 882578 923583 572354 480970 315654 308186 363282 364552 383310 387630 396926 401182 450931 447937 725860 758033 39.95 67.5 1
09:53:31 2023-10-13 372517 369790 91904 89767 141030 145472 150935 149196 114737 112716 122023 123971 141235 141011 389680 416079 1227818 1217160 469104 486873 128833 115046 126723 127849 143808 140770 135787 135782 88238 89463 291319 259433 753329 752051 233789 231728 297653 297146 347142 340468 362731 365233 384157 392083 369821 408738 885014 932871 577486 481092 315424 310748 360988 362935 383214 387053 396926 398473 448219 449166 722818 758572 39.95 67.5 1
09:53:32 2023-10-13 375635 369485 91940 89631 141018 145373 151002 149130 114488 112606 124236 123357 141269 141208 387682 415052 1222665 1211531 473939 486945 128508 115080 126446 127877 143329 140840 135549 136109 88350 89366 294521 260494 749051 752014 232881 232670 295615 297644 348435 341223 360618 363082 387666 390948 369309 405398 880432 934193 568412 481663 315762 309051 364608 362935 383214 385363 395205 400579 449202 450931 725492 756384 39.95 67.5 1
09:53:33 2023-10-13 369817 369452 92009 89631 140690 145570 152315 150949 114488 112650 121923 123390 141291 141305 387574 422693 1226651 1210188 470584 486981 128755 115115 126514 127999 142904 141009 135437 136125 88205 89496 297311 260602 751239 755743 234190 231403 295021 297987 347737 338144 365781 365304 385003 391817 369193 411894 885550 923460 580266 477566 314694 311002 363030 363448 384088 388859 395539 396461 449590 449703 724465 759377 39.95 67.5 1
09:53:34 2023-10-13 372616 370038 91940 89910 141051 145508 150656 149163 114455 112716 122008 123390 141269 141441 387466 418471 1234029 1216069 468662 486837 128831 112506 126973 127918 143431 140910 135779 136090 88205 89463 293685 260236 753069 753506 233424 232053 297081 297523 347701 340636 363536 365268 385075 393615 369303 408413 885550 932871 568241 481844 315690 310269 360988 363704 383214 386477 396926 396425 450629 449201 721723 758987 39.95 67.5 1
09:53:35 2023-10-13 374801 368965 92062 89635 141014 145137 150898 148891 114678 112606 122197 123925 141269 141011 387718 416406 1223065 1211805 474106 489736 128879 115080 126568 127911 142904 140981 135471 136090 87964 89496 294054 259870 750630 753990 233260 232543 294479 297464 347701 339679 360330 367100 387722 390948 369605 405362 880414 936926 573317 484546 315545 308945 365087 362935 382033 385328 395802 400927 450933 451043 723330 757905 39.95 67.5 1
09:53:36 2023-10-13 369664 370033 92027 90105 140951 145741 150972 149230 114390 112870 121938 123886 141426 141237 387538 419964 1226614 1209221 470312 489772 128542 112438 126588 128088 143469 143032 135742 136227 88382 89431 295489 260602 749536 755173 233925 231403 296246 297789 348470 339679 366076 367100 385075 392439 369489 412186 884922 921083 579208 479754 315726 311038 363030 363961 382069 389476 394669 396497 450931 451043 728770 760183 39.95 67.5 1
09:53:37 2023-10-13 374044 370042 91877 90062 140363 145878 150414 150086 114586 112923 121753 124170 141193 144057 387718 415787 1232025 1213221 467813 489772 128789 115115 126689 128122 143334 142866 135471 135936 87964 89611 294521 263430 760910 751868 234010 231982 295329 297327 351829 340050 360510 366225 386632 393543 368083 407837 885014 931581 588431 484687 315654 310095 363911 364846 383853 386477 395261 399941 453627 449379 721596 760731 39.95 67.5 1
09:53:38 2023-10-13 373825 369704 92064 89935 141432 145609 150864 149263 114488 112903 122127 123938 141725 141208 387718 416079 1220930 1210831 473266 486945 129327 115080 126933 127699 143767 140652 136025 135803 88326 89496 295489 260674 758999 758421 233460 232053 296002 297789 347178 340456 364380 363882 386812 391817 372022 410004 884295 931552 570983 477530 315762 309807 364608 363743 384364 387736 395802 400260 451006 449236 732402 759099 39.95 67.5 1
09:53:39 2023-10-13 375901 369782 92037 89910 140359 145777 150622 149742 114488 112748 121923 123933 141184 141512 387718 420214 1224875 1201631 474614 489518 128515 112593 126588 128020 142837 141241 135369 136211 88506 89677 294521 261337 744315 752439 233460 233034 294158 297536 349841 338655 364344 365268 388047 393029 368493 409714 881717 923729 572354 481468 315726 308186 363246 364476 380928 387666 395522 401182 451003 450726 730324 758572 39.95 67.5 1
09:53:40 2023-10-13 371714 370042 92004 89663 141084 145373 150757 149196 114488 112606 122127 123357 141269 141011 387754 416442 1226687 1220255 469178 486909 128968 115080 126689 127877 143233 140573 135881 135919 88358 89955 293229 259433 770538 752051 233989 231403 297081 297428 347142 340743 363830 365012 384462 391817 369893 408738 885656 932871 577486 481092 317091 311474 360988 362935 383250 387088 394078 396425 448183 450719 723879 758572 39.95 67.5 1
09:53:41 2023-10-13 375360 369782 92038 89848 141051 145373 150864 149130 114829 112936 122209 123938 137687 141272 387610 417400 1224405 1211188 474614 489555 128707 112341 126655 128122 143334 141009 135899 136245 88238 89496 294521 260455 749051 753506 233281 232706 295343 297789 347737 341259 360618 363882 387975 391268 369749 405506 880469 933841 570983 477602 317621 309555 364608 363448 386581 387666 395802 400579 450933 450496 730324 759252 39.95 67.5 1
09:53:42 2023-10-13 376433 369488 92070 89848 141051 145913 150656 149296 114488 112716 122197 123422 141269 141213 387718 421137 1223102 1202487 474179 489808 128330 112506 126480 128122 142904 143101 135437 136382 87932 89529 294054 261445 742489 754186 233173 233290 295164 297054 350082 338584 364235 365161 387903 392261 369043 410148 882578 925038 577486 481092 315690 308222 366640 364992 383310 387666 394114 401255 450714 450726 726558 758572 39.95 67.5 1
09:53:43 2023-10-13 372888 369970 92165 89972 141014 145540 151073 149675 114737 112936 122058 123390 141303 141547 387754 416406 1233677 1214984 468845 489736 128968 112352 126655 127999 143668 142737 135889 136222 88238 89496 295489 260638 752496 751365 234190 232053 297081 297523 347737 341295 362767 365304 385617 393615 369339 408449 885550 932871 576096 482526 315690 310486 360988 363961 383250 386547 394078 396461 450629 450531 722307 760183 39.95 67.5 1
09:53:44 2023-10-13 374811 369521 92070 89663 140783 145474 150488 149130 114488 112606 122127 123925 141335 141103 389948 417718 1223102 1210601 474106 486981 128611 115069 126602 127918 143363 141029 135677 136109 88415 89431 294521 260092 751238 751291 233281 232706 294015 299473 347701 339715 360618 365340 387758 391055 369749 405434 883042 935333 573317 485242 315726 309121 363282 362935 382069 385363 396645 401182 448886 449948 720193 757905 39.95 67.5 1
09:53:45 2023-10-13 372648 369777 91910 89910 140984 145777 150656 149296 114488 112891 122042 124018 141575 141975 387718 418964 1226651 1205711 469311 489736 128789 112296 126568 128122 142837 142858 135505 136356 88238 89496 294054 260674 749900 756849 233502 232053 296067 297171 348751 339441 363830 363082 385653 393579 369193 410294 883129 923729 569098 479413 317543 310060 363030 363961 382069 389404 395522 398777 451003 451043 730842 760070 39.95 67.5 1
09:53:46 2023-10-13 372320 368932 92007 89914 140592 146116 150207 149776 114810 112716 122232 123390 141269 141269 387466 420359 1238642 1212669 473266 489627 128618 112438 126588 128252 142803 141340 135437 136382 87932 89684 294521 262883 759483 751519 233953 232053 295164 297789 351829 338512 363280 366439 386232 391853 367529 409063 884299 924740 580266 484760 315173 310095 363361 363448 382769 386512 395854 399658 450967 449063 722109 760190 39.95 67.5 1
09:53:47 2023-10-13 374089 369745 92070 89663 141080 145407 150898 149263 114521 112948 122127 123390 141269 141011 387754 414844 1220930 1210081 471326 486945 128789 112308 126602 128122 143330 142901 135509 136125 88238 89496 294054 260419 749248 753117 233460 232053 295379 297464 348751 341223 362731 363627 387702 391232 369893 407873 883129 934193 577486 477674 317621 309121 364608 364207 384400 387088 395522 400579 449590 450531 728461 757495 39.95 67.5 1
09:53:48 2023-10-13 373944 369749 92124 90026 141365 145891 151073 149675 114737 112858 122058 124004 141559 141336 387574 421290 1223535 1198733 474142 489482 128481 112593 126446 128122 142904 143101 135471 136177 88539 89561 294521 261445 743026 754640 234025 232053 293709 300320 348506 338655 364969 365304 387393 389804 368637 410330 880469 919538 572354 480377 315726 310530 363792 362679 380625 388824 394078 401255 448183 450408 728770 756384 39.95 67.5 1
09:53:49 2023-10-13 372252 369709 92104 89914 141084 145643 150898 149296 114488 112716 121957 123933 141303 143597 387790 418964 1226687 1206628 469251 487017 128700 114989 126723 128156 143651 143036 135505 136159 88536 89611 296509 262169 750386 756168 234046 232018 297500 297644 349170 339572 364823 366062 385617 393615 369749 411566 886168 922277 578876 479413 315762 311002 363066 363305 382105 389439 396364 398740 450967 451043 730065 758829 39.95 67.5 1
09:53:50 2023-10-13 369745 369368 92386 89811 141669 145373 151140 148894 114902 112606 122329 123819 137781 141011 387718 418634 1224875 1220648 474070 486981 128844 114989 126723 128122 143368 141115 135693 136163 88358 89496 292767 259469 749658 751365 234851 232053 295343 299473 347422 339715 363866 366991 386776 390101 369821 409678 884295 928515 569612 484760 315173 309843 363282 362935 384941 386207 395890 401255 449881 451043 721596 757089 39.95 67.5 1
09:53:51 2023-10-13 373179 369776 92235 89598 141499 144701 151140 152273 114678 112508 122232 123324 141240 140814 390020 421469 1215668 1210226 472969 486729 128941 112506 126831 127986 143598 141142 135779 135988 88447 89366 293229 258235 757515 755743 233825 232053 295995 299761 346655 338690 365558 364720 386847 389924 369605 411603 883129 927464 580266 477566 315762 310491 364093 360857 382069 389439 396645 400013 449656 451043 730842 756384 39.95 67.5 1
09:53:52 2023-10-13 369673 370033 92070 89631 141114 145877 151073 149263 114521 112716 122232 123390 141303 141244 387718 420841 1231386 1211461 472594 489772 128152 112438 126473 128547 143073 143258 135347 136522 87996 89746 289094 261337 740524 753117 234520 232053 296246 297789 348751 338144 364969 366697 385689 391817 368378 411603 885550 925038 577486 482940 315137 311038 363836 363448 382228 387701 396448 399376 450933 449422 721759 757905 39.95 67.5 1
09:53:53 2023-10-13 371195 369512 92104 89663 141118 145407 151005 149609 114704 112936 122329 123834 141559 141173 387610 416919 1226503 1220143 469906 486909 128968 115080 126933 127911 143731 141442 135951 135902 88358 89373 293229 259651 770538 753664 233838 231403 296872 297464 347178 340779 363866 365304 384498 391853 369929 409099 880913 934854 569098 481468 315762 311510 360988 362935 383250 387930 394114 396497 448219 449236 724465 758572 39.95 67.5 1
09:53:54 2023-10-13 375108 369773 92070 89663 140959 145425 150830 149196 114488 112716 122232 123390 141295 141145 387790 413974 1224911 1211805 473400 486981 128755 115057 126602 128122 142938 142901 135505 136159 88270 89529 297311 261423 753321 754075 233173 233126 296771 299437 348644 341391 360546 364614 387831 391950 369605 407692 880432 928552 574707 477602 317815 311813 364866 363448 384400 387701 395802 400717 450933 450863 728770 757905 39.95 67.5 1
09:53:55 2023-10-13 369781 369416 91970 89848 141009 145708 151073 149675 114737 112716 122008 123422 141107 141349 387466 423109 1226687 1209221 470584 489772 128865 112373 126514 128156 142938 142866 135505 136125 88238 89529 295489 260455 752294 754149 234520 231728 296246 297789 348506 339579 366113 366403 385653 392403 369785 412186 884664 923729 573724 477638 315431 311474 363836 362609 380625 389439 396484 398813 450296 449631 727263 758572 39.95 67.5 1
09:53:56 2023-10-13 372163 370042 92070 89663 141051 145441 151106 149296 114488 112716 122232 123390 141269 141244 387524 416406 1230176 1215535 467850 486945 128902 112438 127149 127884 143867 141160 135902 136133 88387 89398 297311 260128 757748 753506 234046 232053 297509 297789 347737 341295 363575 368142 385039 392118 369893 408774 885329 934193 570983 481844 315244 310095 360988 363961 383824 386512 394114 400228 450931 450531 723367 759650 39.95 67.5 1
09:53:57 2023-10-13 372620 369521 92158 89869 141636 145137 151039 148589 114790 112508 122329 123291 141338 140617 387754 422729 1217468 1203157 476196 486981 128789 115092 126514 128122 142938 142901 135471 136159 87996 89681 295489 259870 760629 754676 234025 232053 294514 300108 347701 338180 365005 364465 386847 389757 369229 411603 880469 924812 572354 477638 317128 310060 364866 360893 380359 387771 394078 400899 448947 450408 728770 755673 39.95 67.5 1
09:53:58 2023-10-13 369956 370042 92070 89663 141051 145407 150656 149196 114488 112748 124163 123971 137781 141265 389694 419338 1228767 1207728 469807 489591 128831 112361 126797 128020 142904 141009 135505 136159 87964 89529 294054 261337 750386 756328 233825 231890 297147 297284 348787 339715 365005 363118 385653 393615 369525 411275 884387 923729 577486 479073 315798 311038 363066 363961 384088 389748 395802 396497 451003 451043 730842 758865 39.95 67.5 1
09:53:59 2023-10-13 372054 369776 92070 89663 141533 145407 151174 149060 114521 112585 122127 123840 141338 141167 387754 418634 1224911 1215058 475186 489772 128789 115115 126689 128190 143469 142980 135611 136252 88238 89529 295489 259870 747846 750298 234685 232053 294514 299896 347737 339751 363902 367284 387393 390101 369785 409714 883042 931618 577486 482990 314215 311038 365124 360893 382105 387701 396556 401182 450367 448851 719550 761644 39.95 67.5 1
09:54:00 2023-10-13 373488 369529 92124 90026 142038 145575 151039 149808 114422 112793 122023 123919 141598 141325 389984 420955 1216604 1209221 472744 486801 128968 115012 127055 127699 143634 140804 136258 135492 88577 89341 295177 258306 764699 755209 233460 232053 294193 297789 346655 339751 364969 364173 386847 391853 369966 410367 881791 928849 579208 477566 315798 311152 364350 360893 383286 388859 395802 399977 449020 449236 730842 756421 39.95 67.5 1
09:54:01 2023-10-13 375186 370033 91910 89946 140819 145880 150689 149776 114377 112781 121957 123966 141073 143733 387718 418964 1226687 1197881 470437 489772 128789 115149 126514 128033 142938 142901 135883 136177 88382 89611 291783 261373 746657 756328 232801 233034 296103 297536 349697 339536 364380 363118 388011 393615 368637 410075 883042 919538 576965 480449 318367 308980 364093 362503 381533 387930 395241 400899 451075 451043 729346 759528 39.95 67.5 1
09:54:02 2023-10-13 369551 369889 92037 89910 141618 145373 151106 149196 114671 112858 122127 123390 141137 141103 387754 419172 1230176 1215943 468513 489577 128968 115057 126723 127911 143402 142866 135821 136014 88270 89496 292767 259687 752847 752051 233861 231612 296621 297789 347737 340540 363573 365048 384176 392475 372022 409063 883183 933532 555819 483012 315726 311002 360988 362935 383286 387124 396779 396497 452672 450496 723916 758572 39.95 67.5 1
09:54:03 2023-10-13 375094 369512 92070 89667 141051 145441 150689 149130 114554 113066 122147 123966 141141 141349 387754 415205 1226668 1209925 475178 489627 128652 112341 126621 128020 143266 141156 135685 136220 88294 89496 294521 260271 753076 752051 233209 233126 295343 299262 347737 341030 360618 365161 388047 391268 369785 405506 881520 928588 570983 477638 317621 309121 364608 363448 384400 387394 395802 400616 449943 450531 728216 758033 39.95 67.5 1
09:54:04 2023-10-13 369925 368673 92070 90030 141022 145643 150898 149639 114488 112748 122147 123966 141107 141512 389745 420178 1226687 1209221 469251 487017 128611 112275 126602 128156 143380 143001 135755 135970 87996 89529 292767 260455 748809 755780 234190 231728 296246 297789 348751 339715 365817 364173 385075 392439 369785 412222 884464 921120 578876 477530 315690 311038 363030 363448 382033 389712 396926 398740 450895 450048 728438 760731 39.95 67.5 1
09:54:05 2023-10-13 372090 370038 91877 89910 140909 145877 150521 150572 114638 113385 121649 124446 141229 141902 389499 419172 1236312 1217274 467813 489736 128867 112243 126689 127884 143469 141051 135748 136227 88205 89496 294521 261337 747483 751365 233825 232053 296816 296699 349523 340743 360618 365268 386776 393846 369785 407800 885550 930199 569612 482526 315460 310024 364093 362432 383214 386477 394633 400630 451003 449201 720157 760731 39.95 67.5 1
09:54:06 2023-10-13 372870 368956 92070 89602 141051 145137 151106 148520 114678 112475 122127 123324 141402 140582 389977 422360 1217431 1205711 475486 486945 128570 112231 126480 128122 143073 143162 135568 136317 87996 89496 292767 260200 746783 754603 233789 232053 294158 300108 347701 338144 364969 364720 386812 389721 369193 411238 880432 924776 572354 477602 315437 310024 365124 360821 382769 387701 396742 402365 451006 450120 728586 758558 39.95 67.5 1
09:54:07 2023-10-13 369817 369537 92064 89935 140880 145773 151039 149675 114455 112716 122093 123390 141184 141331 389766 418892 1226687 1206666 469956 486801 128789 112243 126568 128088 142938 141009 135659 136125 88205 89496 293586 260638 749051 756885 233825 231890 295924 297789 348751 339679 364932 364138 385346 393267 369489 411529 883672 922807 572354 479413 315726 310748 363030 363961 384941 389439 396364 396461 449972 451043 730324 760457 39.95 67.5 1
09:54:08 2023-10-13 372915 369781 91877 90066 140526 145981 150173 150120 114344 112956 121753 124137 140970 143934 387718 416406 1235871 1213686 470251 490210 128694 112738 126783 127884 143266 141142 135651 136211 88294 89582 294521 261373 745926 751978 233953 232053 296246 297523 349841 340456 362695 365268 386812 394446 369519 408304 885550 929469 574707 483281 315654 310060 364093 363011 382641 386207 394947 399977 451075 451043 721596 760731 39.95 67.5 1
09:54:09 2023-10-13 373313 369790 92091 89631 141043 145407 150656 149602 114829 112748 122008 123390 141269 141208 387718 420955 1216530 1210081 472930 486945 128968 115046 127021 127699 143799 140748 136165 135680 88512 89247 294259 258270 757366 754603 233825 232053 295830 297536 346341 339715 364969 364138 386776 390922 372022 411238 882379 927464 572354 479754 315762 310060 364093 360857 383214 388859 396364 399977 449020 451043 730842 756347 39.95 67.5 1
09:54:10 2023-10-13 375447 369777 91877 89848 140823 145643 150622 149742 114455 113111 121919 124142 141559 141265 387574 418857 1228767 1205218 472320 489591 128584 112438 126480 128088 143469 143180 135742 136458 88382 89611 294521 261409 758101 755173 232796 233034 296246 297753 349559 339441 363830 366544 388011 394169 368637 409714 883042 925038 577486 480413 318222 308186 364093 364476 381498 389178 395205 399977 451003 451043 732402 759650 39.95 67.5 1
09:54:11 2023-10-13 372049 370042 92037 89910 140787 145575 150656 149742 114455 112748 121923 124051 141184 143820 387754 415787 1234045 1215021 467813 490233 128789 112275 126689 128122 143368 142931 135693 136269 88238 89496 295489 261041 750486 751519 233989 232442 295716 297716 349313 340779 362695 365268 386524 394169 369821 407837 885550 931552 572354 483012 315690 310060 364093 362468 383250 386512 394995 398777 451039 449201 722400 759883 39.95 67.5 1
09:54:12 2023-10-13 373980 369271 91964 89811 141014 145913 151106 150949 114704 112748 122193 123971 141657 141213 387754 418598 1225744 1214328 475113 486945 128755 115115 126602 128021 143233 142966 135505 136125 88205 89463 295489 259870 750264 750298 233460 232706 294336 299473 347701 339715 362767 366439 387975 391197 369785 408449 883042 935821 571927 483318 315726 309086 363246 362935 382069 386477 396926 402107 449554 450329 723330 756384 39.95 67.5 1
09:54:13 2023-10-13 369961 369515 91910 89663 141047 145437 150864 148863 114455 112638 122232 123933 141073 141547 389984 418928 1226687 1203120 469215 489772 128666 115023 126602 128122 142938 142931 135505 136125 87964 89496 296367 260638 753030 756314 233460 231890 296872 297753 348751 338370 364380 363082 385617 393303 369193 410294 885093 923729 569612 479073 317360 310753 363691 363452 384941 389298 395655 396353 452449 450935 732989 759995 39.95 67.5 1
09:54:14 2023-10-13 373579 369782 91869 89910 140383 145605 150207 150123 114527 112748 122008 123390 141073 141582 387200 417505 1234957 1212669 471551 489808 128654 112341 126602 128122 142904 143101 135437 136347 87932 89746 294054 261518 745909 751477 233989 232053 296816 296937 350369 340229 362695 365340 386812 394195 368637 408413 885028 930163 574707 484381 315460 310095 364350 363011 381766 386477 395261 400913 453627 451043 721596 758255 39.95 67.5 1
09:54:15 2023-10-13 371755 369001 92070 89663 141554 145234 151073 150809 114645 112585 124184 123357 141303 140814 387754 420955 1227818 1221942 475930 486837 128831 112308 126919 127952 143727 141142 135779 136211 88358 89496 297311 259433 750264 751365 234670 232053 296145 299896 347666 339715 364126 367399 386196 390065 369821 409714 884295 932871 570983 483245 314658 311474 364866 362679 382641 387666 396520 400579 448183 449201 719550 756384 39.95 67.5 1
09:54:16 2023-10-13 376167 369524 91975 89968 140787 145570 150518 149372 114455 112716 121957 123390 141385 141613 387754 420214 1223102 1200847 473436 489772 128576 112308 126305 128423 142904 141440 135437 136382 87964 89529 296367 261482 755943 754640 233496 233034 294158 297789 349877 338690 363866 365304 388047 393303 368342 410330 881717 925423 572354 480413 315690 308186 363282 364476 383237 387666 396364 401219 450967 450408 728733 758838 39.95 67.5 1
09:54:17 2023-10-13 369853 369517 92037 89910 141374 145877 151005 149849 114671 112748 122058 123324 141559 141371 387574 422585 1230065 1212745 471923 489427 128666 112429 126817 128020 143334 141178 135693 136144 88238 89496 293959 260494 750508 748170 234520 231890 296246 297789 348751 337634 365005 366403 385689 392403 369519 412186 884396 924383 570983 481128 315395 311474 363836 363961 382769 387736 396448 399658 452040 449739 724429 758987 39.95 67.5 1
09:54:18 2023-10-13 374509 369782 92070 89663 140989 145407 151036 149808 114488 112716 122042 123390 141269 141342 387718 417219 1224875 1211805 474070 489772 128789 112296 126689 128156 142938 142966 135505 136064 88358 89496 292481 260455 752338 752051 233460 232706 295379 297789 348506 340468 360654 365304 388047 392403 369821 407800 882379 935196 577486 481468 317621 310895 365124 362935 384364 386512 396106 400927 451425 454484 726411 757755 39.95 67.5 1
09:54:19 2023-10-13 373761 369077 91937 89997 141018 145743 150797 149263 114455 112650 122127 123390 141269 141230 387574 421433 1220930 1203999 477390 489663 128576 112438 126514 128156 142904 143101 135648 136382 87964 89529 294054 261005 748133 754108 233925 232053 294443 297536 349805 338655 364675 367621 388047 391507 368637 410330 880547 925038 570983 480377 315726 310095 364082 363704 382769 388351 394078 402429 450260 450408 727663 756421 39.95 67.5 1
09:54:20 2023-10-13 369691 369512 92037 89663 141001 145365 150830 149296 114817 112716 122232 123390 141141 141244 387754 421469 1226687 1209221 470463 486656 128728 112438 126905 128273 143731 141156 135779 136211 88387 89615 294521 260861 754426 756328 234520 231890 296980 297789 348763 339978 366631 365268 385310 392475 369785 412550 885476 921120 577837 477566 315690 311474 363716 363961 382033 389475 395261 398777 450931 450235 728216 760190 39.95 67.5 1
09:54:21 2023-10-13 373415 369785 91941 89631 141903 145171 150729 149263 114488 112793 122093 123357 141283 141099 387718 418634 1223139 1213258 475486 486945 128755 115115 126514 128156 142938 142966 135471 136125 88205 89496 295489 261423 748568 749924 233989 232053 293880 299473 347737 339715 363866 366439 388047 390648 369821 408774 883042 933804 565499 483354 315726 309086 365087 362935 382069 385363 394078 401823 449590 450755 722307 756421 39.95 67.5 1
09:54:22 2023-10-13 371800 368992 92104 89667 141114 145171 151140 148420 114678 112475 122329 123192 137756 140568 387429 421361 1217320 1208631 477326 489323 128618 112438 126588 128122 143469 143201 135577 136143 88382 89734 294521 259834 757225 754640 233989 232264 295200 299751 347666 338690 365005 364720 385908 390030 369749 411566 880505 926809 573724 480145 315726 310095 363246 360857 380892 388824 396742 401146 448219 450408 728770 756384 39.95 67.5 1
09:54:23 2023-10-13 372049 370038 91877 90066 140563 146117 150173 149983 114298 112891 121753 124137 141073 141634 387718 416477 1234994 1212820 468566 489089 128789 112296 126602 128156 142904 143136 135471 136382 87964 89561 296367 261554 743402 750987 234025 232053 296038 297789 350899 340743 362731 365340 386812 394169 368342 407873 884922 930163 573317 483026 315654 310095 364093 363011 382069 386512 395261 400579 450642 451043 721596 761010 39.95 67.5 1
09:54:24 2023-10-13 369673 369271 92128 89811 141470 145396 151073 149163 114770 112650 122228 123258 141657 140912 389948 418598 1225781 1219328 476756 486945 128879 115115 126723 128088 143380 141142 135505 136159 88238 89529 293229 259615 749536 750409 234851 232053 295343 297572 347737 339751 364417 367249 386812 390648 369857 410004 884387 932871 570983 483281 314658 311510 365124 360893 382105 387666 396520 400899 447554 451043 719550 756421 39.95 67.5 1
09:54:25 2023-10-13 375901 370042 92106 89942 141047 145677 150656 149742 114455 112748 122147 123422 141073 143733 387754 418964 1224875 1200809 471326 486981 128576 112296 126480 128156 143073 141045 135564 136239 87964 89529 296367 261445 748259 754075 233260 236044 296246 297789 349877 338726 364417 365304 388047 393615 368637 410294 882416 919538 577486 480413 315798 308874 365863 364882 382982 387595 395692 401677 453574 450899 730731 761269 39.95 67.5 1
09:54:26 2023-10-13 371950 369512 92033 89663 140686 145474 151002 151373 114488 112683 122127 123422 140988 141505 389694 423217 1229302 1211498 471923 490500 128879 112506 126602 128122 143368 143001 135727 136253 88270 89529 294521 260674 750630 752439 234685 232053 295057 299931 348787 338144 365522 366991 386232 392439 368386 411603 885550 922301 572354 481844 315173 311471 364093 363961 382228 387736 396484 399695 450642 449703 723403 759111 39.95 67.5 1
09:54:27 2023-10-13 369371 370042 92070 90039 141084 145407 151002 149230 114678 112638 124197 123390 141141 141244 389984 419765 1231394 1217010 469498 486837 128865 112275 127007 127986 143697 140945 136001 135988 88358 89463 297311 259834 753199 751868 233902 231890 297081 297789 347701 340779 363684 366176 384498 392439 372022 409099 884396 933604 569612 481468 317128 310748 362774 363704 383286 387394 394669 396497 450294 449236 723367 758445 39.95 67.5 1
09:54:28 2023-10-13 373179 369197 92158 89811 141503 145398 151140 149230 114521 112508 124197 123357 141546 140814 387754 422729 1217468 1203567 477289 489772 128576 115057 126514 128122 142904 142901 135471 136159 87964 89529 295489 259834 749756 754640 233173 232053 295135 300108 347737 338144 364969 365012 386847 390065 368673 411603 879204 926155 570469 477638 316866 310060 365124 360857 382769 387736 396645 401219 447904 449667 728770 756421 39.95 67.5 1
09:54:29 2023-10-13 369371 369776 91974 90026 140976 145775 151039 149882 114678 112716 122058 123834 141362 141519 387538 418162 1229367 1208613 469251 487017 128879 115103 126817 127884 143469 140952 135577 136244 88205 89529 294521 262080 751728 754676 233825 231728 296663 297789 348787 339715 365558 364173 385075 392475 369821 411603 884295 921120 577486 479413 315726 311038 362885 363961 382105 390057 396926 398777 450967 450755 728770 759650 39.95 67.5 1
09:54:30 2023-10-13 372516 369193 92070 89631 141076 145171 150898 149263 114488 112585 124163 123390 141171 141011 387718 418305 1223139 1213686 475522 486981 128789 115057 126723 128122 143484 142901 135915 136125 88391 89529 291783 259834 750751 749924 234190 232543 295135 297536 347737 339715 363902 366475 388011 390958 369821 409136 883834 933841 570537 483354 315798 309121 363282 363193 382105 387930 396779 401852 452288 451043 724319 759099 39.95 67.5 1
09:54:31 2023-10-13 373898 369377 92224 89779 142107 145575 151174 148553 114790 112475 124197 123357 137851 140647 387718 421505 1217468 1205806 476986 489772 129121 112308 126602 128156 143368 142901 135505 136253 88350 89496 295489 259834 748156 754676 233825 232053 294586 298060 347737 338655 365817 365304 386847 390412 369749 411566 880726 927501 571414 477602 315726 310095 364608 360857 380661 388859 394114 400579 447554 450726 728770 756384 39.95 67.5 1
09:54:32 2023-10-13 372652 369560 91784 90099 139977 146218 150408 150120 114265 112956 121753 124170 141073 143571 387429 415787 1232333 1213258 469251 489808 128789 115149 126723 128156 142837 142711 135471 136188 88238 89561 296839 261554 753321 751519 234190 232053 296980 296483 350405 340815 362731 365375 386539 394169 369489 410764 885463 931618 573317 483172 317543 310642 364829 365508 383107 386948 397773 401904 453627 450531 720193 758292 39.95 67.5 1
09:54:33 2023-10-13 373379 369512 92199 89848 141080 145407 151140 149642 114770 112606 124025 123390 141303 141011 387754 418598 1224006 1217791 475559 487017 128611 115115 126689 128122 142972 142901 135727 135936 88238 89529 295489 259870 749294 751781 234520 232053 295343 299896 347773 339990 364126 367543 388047 391232 369821 410330 883042 933923 570983 485864 314694 310095 363282 362935 383023 386547 396520 401255 448255 451043 721084 756384 39.95 67.5 1
09:54:34 2023-10-13 373179 369782 92104 89942 141080 145407 151140 149196 114704 112891 122244 123938 137687 141523 389875 418857 1217320 1212933 473266 489591 129168 112352 126899 127911 143867 140657 136154 136022 88844 89341 293685 258270 759360 755209 234046 232379 296246 299206 346691 340264 365005 364209 387702 391853 372879 411603 883042 929505 575095 477566 317584 310131 364866 362935 384400 389475 396645 400616 447554 450531 730842 756384 39.95 67.5 1
09:54:35 2023-10-13 371827 370042 92070 89663 141084 145508 151036 149842 114521 112638 124025 123422 141141 143597 387754 422180 1230176 1212820 468638 489772 128789 115057 126723 128190 142938 142901 135505 136159 88270 89561 292481 260638 753538 748206 234685 232053 296246 297789 348823 338144 365042 366991 386232 392439 368673 412222 884432 925038 569612 482562 315431 310718 364093 363704 382228 387701 396484 399695 448915 448152 724568 759920 39.95 67.5 1
09:54:36 2023-10-13 369591 369966 91975 89844 141441 145506 150904 149196 114770 112716 122178 123390 141511 141046 387718 416442 1230518 1221124 469981 486981 128968 115069 127149 128020 143600 142832 135915 135936 88391 89496 293229 259469 753082 752546 233702 231403 296484 297428 347457 340779 363866 365304 384498 392439 372058 409714 881572 934193 569098 481844 317091 311510 360988 362935 383286 387394 394114 396497 450294 450531 723916 758445 39.95 67.5 1
09:54:37 2023-10-13 375332 369517 92007 89663 140266 145643 150689 149606 114488 112716 122181 123422 141141 141448 387754 420841 1223102 1202252 474179 491729 128576 112406 126514 128581 142837 143158 135505 136656 88238 89561 296839 261445 743467 755209 234190 232304 294479 297852 349278 338690 365005 365304 386524 390101 368673 411603 880469 919574 570983 482214 315509 310789 366640 362681 383310 387630 396631 401109 450687 450228 728549 758017 39.95 67.5 1
09:54:38 2023-10-13 369853 369781 92070 89663 140456 145980 150898 149709 114488 112837 124025 123422 141035 141472 387790 418964 1226687 1214176 469917 489808 128789 112296 126514 128156 142972 142901 135505 136253 88238 89529 295489 260455 749976 755780 234190 232053 295995 297613 348823 339678 366076 364720 385689 393615 369821 412514 884432 921120 572354 477530 315726 311510 363066 362242 382140 389748 394078 398777 450967 449166 728498 756648 39.95 67.5 1
09:54:39 2023-10-13 374103 368651 92037 89631 141051 145137 150864 149027 114488 112606 121923 123357 141303 141011 387682 418598 1223065 1214083 474142 489736 128755 112308 126689 128122 143663 143070 135659 136257 88238 89496 296839 259834 749536 750987 234190 232706 294443 297536 347701 340181 364126 367220 387686 391497 369641 409532 884944 935443 577486 484541 315437 310353 365899 362935 382641 386477 399151 401815 448183 451043 720788 756347 39.95 67.5 1
09:54:40 2023-10-13 372906 369337 92265 89631 141736 145137 151174 148453 114724 112508 122402 123357 141367 141011 389395 420769 1216530 1209221 473229 486945 128968 112198 126689 128088 143566 140945 135693 136125 88451 89463 295489 258199 754294 755707 233989 232053 295680 299473 346620 339405 366076 364720 387357 390030 372022 412186 883005 927428 573724 479754 315437 310060 364608 360821 382641 389712 396926 399977 446889 450791 730842 755774 39.95 67.5 1
09:54:41 2023-10-13 374308 369790 92252 90026 141235 145872 150972 149916 114658 113001 122023 124037 141559 141371 387538 418750 1226577 1204281 469251 489736 128694 112361 126621 128054 143469 141045 135432 136330 88294 89496 293586 261409 745916 757993 232697 232053 297081 297753 349805 339679 364344 363592 387357 394169 369785 410294 884299 924509 577486 477530 318294 309555 363836 364476 384941 387666 395802 399622 451003 451043 732402 760457 39.95 67.5 1
09:54:42 2023-10-13 369296 369777 92037 89631 141084 145171 151106 148758 114488 112638 122042 124068 141269 141011 387718 416406 1226687 1220255 469178 486945 128968 115035 126899 127911 143334 140552 135915 135902 88358 89402 295489 259033 754281 752051 233989 231403 297081 297613 347178 340229 363280 365268 384427 391817 369893 409063 885550 934267 576096 481808 315690 311474 363030 362935 386307 390124 396779 400798 448076 450683 725712 760033 39.95 67.5 1
09:54:43 2023-10-13 374957 369332 91904 89935 141043 145373 150656 149635 114455 112606 122209 123834 141235 141011 387682 414836 1222069 1212933 473266 486945 128755 115115 126689 128088 143469 143071 135577 136239 88205 89529 294171 260419 752584 751365 233060 232706 295794 297536 347737 341776 360654 363882 388011 392092 369785 407837 880469 928515 578876 479754 317621 311152 364608 363448 384400 387701 395802 400579 450933 450496 730842 756421 39.95 67.5 1
09:54:44 2023-10-13 371796 369777 92070 89663 141051 145407 151002 149196 114777 112683 122042 123390 141073 141208 387718 423361 1229903 1212669 471923 489772 128968 112275 126689 128122 143469 142954 135585 136239 88205 89496 295489 260960 753321 754186 234851 232053 295264 297789 348465 338108 366076 366403 385653 392403 369201 413962 885366 924928 573724 481663 316645 311368 364611 363889 383310 387560 396448 399622 451881 449415 723916 760394 39.95 67.5 1
09:54:45 2023-10-13 369853 369524 92070 89663 141632 145975 151073 148763 114521 112683 122232 123390 141385 141202 387754 416406 1230176 1218519 468476 489505 128968 114955 126723 127877 143368 140748 135787 135891 88238 89402 295489 259033 757776 752051 233989 231728 296412 297789 347701 340743 363573 365304 385101 392439 371986 409063 885550 934193 572354 481808 315690 311002 360988 362935 383250 387666 394995 398740 448886 450496 724429 759650 39.95 67.5 1
09:54:46 2023-10-13 375332 369521 92029 89873 140779 145575 150656 149742 114488 112716 122042 123390 141184 141005 387682 420805 1222069 1202487 474142 486656 128542 112296 126480 128156 142904 143101 135471 136382 87932 89529 297311 261445 749888 756291 233902 232967 293979 298122 349697 338548 364492 365161 387867 392812 368457 410148 880423 923729 572354 482487 315437 310127 363792 364476 380625 387701 394078 402246 450534 450408 726558 757905 39.95 67.5 1
09:54:47 2023-10-13 371185 369488 91974 89848 141084 145437 150656 148830 114488 112683 121923 123357 141303 141244 387718 423361 1229302 1210188 471588 489772 128755 112231 126723 128122 143334 142866 135505 135936 88205 89529 295489 259870 750219 754186 234685 232053 296246 297789 348751 339579 366076 366439 385617 392403 369749 412186 885292 923729 577486 480340 316452 311729 364093 362609 382769 389439 396448 399376 451746 450438 726447 759883 39.95 67.5 1
09:54:48 2023-10-13 371714 369934 91937 89811 141407 145472 150935 149539 114704 112606 122008 123390 141269 141011 387200 419099 1231925 1216713 468513 486981 128968 112243 127007 127999 143368 140748 135787 135936 88298 89496 293229 259834 751888 751546 234154 232053 296901 297428 347701 340743 363793 365304 385039 393579 369929 409063 881536 934193 577486 481844 317317 310095 360988 363704 384094 387088 394982 396497 450260 450683 723879 759650 39.95 67.5 1
09:54:49 2023-10-13 372580 369516 92070 89631 141076 145171 151106 148520 114678 112398 122232 123324 141269 140582 387718 421469 1217468 1205711 475786 486981 128576 112352 126514 128122 143073 143171 135564 136450 88205 89529 295489 259834 748891 754603 233989 232053 294443 298009 347701 338655 365005 364720 386812 390065 369519 411603 880469 926166 572354 482487 315437 310500 365899 360749 383310 387630 396890 401036 450367 450546 728733 755930 39.95 67.5 1
09:54:50 2023-10-13 369925 369517 92070 89993 141091 145474 150898 149230 114455 112606 122089 124205 141381 141314 387718 418928 1226687 1207501 469251 489772 128755 112264 126689 128156 143235 142966 135693 136253 88205 89529 296367 260674 748688 754640 233825 231728 295959 297392 348787 339715 365781 364138 385617 393579 369821 411566 885550 922361 572354 479073 315726 311038 363030 363961 382069 389712 396364 398777 450967 451043 728770 759391 39.95 67.5 1
09:54:51 2023-10-13 372584 369257 91978 89631 141084 145373 151002 149263 114521 112508 122197 123357 141269 140912 387718 418598 1224875 1216787 476911 486981 128968 112341 126723 128122 143330 142866 135899 136159 88358 89529 297311 259870 753443 749924 234368 232053 295343 297500 347487 339978 364126 367328 387831 391090 369677 410184 883626 934046 574185 485300 315137 310060 363246 362935 382105 387930 396484 401182 448219 451043 719550 756199 39.95 67.5 1
09:54:52 2023-10-13 373300 368961 92041 89663 141508 145137 151140 149060 114671 112606 122232 123390 141107 141244 387718 418964 1217468 1208361 472930 486945 128879 115000 126723 127911 143600 140552 135915 135936 88419 89370 295489 259665 754527 754640 233496 232053 296246 299262 346655 339679 366076 364465 386812 390648 372022 411566 883042 928812 573724 477530 315762 310060 364499 360893 383214 389439 396926 400616 446889 450998 730842 756384 39.95 67.5 1
09:54:53 2023-10-13 375186 369537 91837 90026 141432 145874 150588 150053 114390 112968 122023 124004 141559 141406 387646 418892 1226651 1203455 470363 492077 128755 112308 126689 128156 143370 141380 135654 136337 88238 89529 296367 261409 750022 755743 232697 232769 296246 297789 349841 339679 364123 363082 387105 394169 369229 410004 883046 919538 577486 477372 318555 309086 364093 362757 382069 387701 396092 399977 451075 451043 731881 759650 39.95 67.5 1
09:54:54 2023-10-13 369853 369777 92070 89663 141118 145407 151106 149230 114488 112638 122232 123390 141269 141011 390303 416442 1226687 1220255 469273 486981 129205 115000 126723 127999 143600 140945 135821 135936 88238 89341 292767 259033 754032 752051 233989 231403 297320 297789 347701 340743 363830 365304 385039 392439 372058 409099 884396 928515 570983 481468 315099 312019 364535 362645 385486 387489 396376 401294 449510 451043 721485 758296 39.95 67.5 1
09:54:55 2023-10-13 374646 369893 92192 89811 141671 145643 150729 149263 114671 112825 122093 123390 141269 141011 387718 418471 1222665 1210943 471991 486981 128879 115103 126723 128156 143334 143066 135693 136253 88298 89529 296839 260602 757611 753915 233424 232053 295830 297464 348506 341535 363502 364173 387702 392128 372058 409099 881869 933923 578876 477566 317621 309590 364866 363704 385326 387701 395802 400579 450260 451163 730842 758572 39.95 67.5 1
09:54:56 2023-10-13 369271 369521 92053 89663 141084 145508 150656 149296 114488 112683 122232 123390 141171 141244 387718 422729 1226687 1211954 470584 486945 128789 115035 126602 128122 143469 141045 135790 136351 88238 89529 295489 260419 749536 754039 234685 232053 296246 297789 348751 338144 365558 366439 385402 392154 369533 412221 885513 925620 578876 480946 314993 311551 364057 363889 381937 388824 396484 398813 451646 449451 724319 761269 39.95 67.5 1
09:54:57 2023-10-13 369925 369421 92070 89786 142034 145469 151002 149163 114488 112606 121957 123390 141287 141411 387790 415787 1230176 1216517 467776 486945 128968 112352 126757 127911 143600 142966 135915 135936 88358 89496 295489 259834 752005 751519 234190 232053 296830 297270 347701 340815 363573 365340 384498 393303 371696 409099 884396 934267 572354 481808 315726 311181 363030 363704 384364 387666 394114 396497 449972 450496 723403 758572 39.95 67.5 1
09:54:58 2023-10-13 374126 368992 92070 89942 140880 145575 150898 149742 114455 112716 122232 123422 141129 141314 387718 420841 1222665 1202252 474179 486981 128487 112329 126804 128156 142904 143293 135471 136382 88358 89561 294521 261445 760979 756328 233902 233090 293979 300005 349733 339059 364787 365197 387939 391914 369193 411529 880505 925038 572354 482487 315582 310024 364373 363961 380928 388611 397773 402465 450967 450726 727663 758572 39.95 67.5 1
09:54:59 2023-10-13 371459 369782 92070 89910 140989 145643 151174 149606 114488 112716 122232 123422 141269 143697 387790 422729 1226687 1210188 470326 489772 128968 112308 126723 128156 143131 143066 135930 136253 88358 89529 292767 260638 749900 754676 234598 232053 296067 297789 349313 338762 366668 365340 385653 392439 369785 412843 884432 923729 568202 477566 315690 311983 363579 363961 382641 390021 399188 399723 452066 454556 727516 760033 39.95 67.5 1
09:55:00 2023-10-13 373836 369970 91937 90029 141018 145878 151039 149606 114455 112638 121753 124137 141269 141732 387754 415787 1234081 1216787 467483 490355 128968 115057 126723 128156 143600 143001 135821 136159 88358 89529 294054 260789 754425 752546 234154 232053 297081 296973 349313 341295 362767 365340 386847 394723 369893 408774 881536 932211 569612 482903 315690 310095 363579 363047 384094 387666 394982 398813 451075 450863 722343 759650 39.95 67.5 1
09:55:01 2023-10-13 372915 369781 92041 89663 141118 145407 150656 148994 114298 112529 121957 123390 141107 141011 387718 422098 1222665 1203157 476269 489772 128576 112308 126305 128233 142769 142901 135484 136382 87964 89496 296839 260602 747880 752475 234190 232053 294443 297536 349559 338690 364969 365304 388047 391197 368673 411275 883834 923473 570983 483174 315582 309954 366418 363925 383310 387560 397773 402852 450751 448009 727700 760558 39.95 67.5 1
09:55:02 2023-10-13 369853 369224 92091 89852 141047 145643 150898 149230 114455 112716 122232 123390 141269 141302 387754 423397 1226687 1208026 470584 489089 128789 112264 126602 128156 143368 143001 135693 136159 87964 89496 295489 260455 748930 753574 234520 231728 296246 297789 348787 338726 366372 365340 385653 392475 369821 412843 884432 922324 575095 479643 315690 311983 363836 363961 382105 389475 395890 398813 448915 449451 727700 760070 39.95 67.5 1
09:55:03 2023-10-13 374807 369001 92104 89663 141911 145373 150931 149263 114521 112529 122232 123390 141184 141116 389753 417754 1224875 1211498 474142 489772 128936 115115 126723 128156 143368 143394 135949 136287 88238 89529 297311 260455 752338 750987 234190 232706 295480 300642 349027 340456 362622 366296 387939 391976 369677 408629 882858 938172 572354 484724 315496 309590 363827 363780 383250 386442 394982 403373 449626 452145 723650 756421 39.95 67.5 1
09:55:04 2023-10-13 373506 369512 92392 89635 141541 144735 151174 152060 114790 112366 122483 123121 141338 140617 387790 421505 1217468 1208388 473924 486981 128789 115023 126602 128122 143269 143136 135505 135936 87996 89496 295489 258815 752094 754408 234025 232053 296038 300320 347701 338690 365550 365048 387429 390030 369821 412222 880505 926809 572354 477602 315762 310131 364608 360857 381503 388894 394114 400579 449656 451043 728512 755449 39.95 67.5 1
09:55:05 2023-10-13 369997 369776 92038 89942 140376 145895 150207 149916 114409 112858 121788 123933 141103 143706 387718 416442 1235907 1213686 468566 489845 128611 112329 126514 128156 143334 141462 135677 136366 88382 89767 294521 262924 745673 756433 234211 232670 296980 297644 350935 340468 362767 366403 387393 394508 369229 407873 885550 931283 568241 483062 315545 310095 364350 363047 385214 386207 395297 400296 453663 449166 720193 759707 39.95 67.5 1
09:55:06 2023-10-13 369889 368997 92104 89631 141105 145205 151140 149027 114488 112585 124025 123357 141338 140912 387754 418928 1225781 1218519 474814 489772 128611 112506 126723 128156 143469 142989 135615 136248 88238 89529 295489 259651 749779 749233 234685 232053 295379 298462 347737 340229 364417 367543 387738 390648 369303 410040 884295 932871 569612 484760 316640 311471 366122 362681 385486 387595 396412 401109 450735 451007 720973 759099 39.95 67.5 1
09:55:07 2023-10-13 373579 368956 92070 89663 140783 145575 151039 151161 114488 112683 122042 123959 141292 141536 387610 418305 1217468 1209221 472594 486981 130993 114921 126967 127911 143733 143058 136205 135808 88544 89341 297311 258270 765408 756291 234025 232379 295508 297536 347178 340779 366076 364720 387429 392128 373147 411603 883042 930920 571414 479569 317621 310095 364608 362935 384130 389439 396364 400579 447940 450496 730842 757905 39.95 67.5 1
09:55:08 2023-10-13 370727 370042 92104 90026 141084 145677 151140 149709 114521 112716 124076 123422 141240 141349 389984 422431 1228735 1213258 472992 490500 128611 112438 126514 128190 142934 143001 135682 136279 88358 89529 296839 260638 744077 752439 234440 232053 296246 297789 349313 338417 365525 366998 385438 392190 369533 412112 887030 923656 572354 482487 315509 311841 364314 364219 380928 389464 396484 399404 452288 450726 725492 756612 39.95 67.5 1
09:55:09 2023-10-13 372452 368705 92097 89663 141911 145474 151140 149263 114850 112606 124076 123422 141300 141217 390020 415823 1228698 1217653 469178 489808 128968 114989 126933 128156 143600 142906 135949 135974 88358 89529 295489 259870 756659 752051 234190 232053 296901 297789 348273 341535 363866 365340 385382 393615 372058 409423 884469 928552 570983 481468 315762 312019 363825 362935 383286 387701 395575 398813 448255 450306 723403 758572 39.95 67.5 1
09:55:10 2023-10-13 375979 369782 92108 89942 140904 145472 150622 149776 114810 112606 123990 123933 141141 143632 387718 420841 1224640 1198806 474179 489808 128611 112373 126393 128402 143145 143136 135505 136416 88238 89561 294521 263026 745956 755718 234046 233361 296354 299189 351330 338512 364787 365161 387831 391161 368601 411529 879736 926994 571414 480340 315690 310495 366122 363704 383310 387666 395225 402392 450224 449379 727626 758033 39.95 67.5 1
09:55:11 2023-10-13 370931 369773 92037 89910 141047 145407 150898 149372 114488 112716 122093 123390 141274 141208 387646 422360 1226687 1209212 470584 491656 128755 112296 126568 128122 142904 143066 135881 136109 88358 89463 294521 260602 748688 754603 234520 231576 296663 297536 348751 339405 366631 365304 384176 392403 369749 412514 885550 923076 575095 477372 315618 311693 363579 363961 381766 389738 398891 399686 452029 450582 726411 759995 39.95 67.5 1
09:55:12 2023-10-13 374824 369521 92037 89631 140884 145425 151140 148896 114645 112716 122093 123357 141295 140979 387718 417682 1224875 1210565 477326 490258 128907 112438 127115 127986 143431 141241 135779 136825 88415 89644 294521 260494 749294 751519 233989 232706 296145 299963 349134 340193 360618 366403 388047 392092 369677 407837 884295 936518 576096 484896 317584 309555 363246 363704 384094 386512 395508 401219 451683 451163 725492 757905 39.95 67.5 1
09:55:13 2023-10-13 373106 369156 92070 89910 141084 145913 151106 149296 114521 112638 122232 123900 141269 141213 387754 422098 1220930 1205748 476981 490464 128542 112406 126602 128547 143464 143123 135471 136386 88205 89807 296839 261189 748006 754640 234190 232543 294336 299219 349805 338690 365005 365304 388047 391232 368637 411310 883936 924818 570983 482487 315582 310824 366677 363816 383310 388647 398018 402392 450224 450726 729858 759528 39.95 67.5 1
09:55:14 2023-10-13 369745 370029 92008 89910 141047 145508 150898 149675 114455 112716 122127 123900 141073 141342 387488 422395 1226687 1211805 470584 490500 128902 112308 126689 128122 143334 143101 135505 136347 88358 89496 295489 260602 750022 754640 234851 232053 297054 297789 349559 340229 366928 365340 385617 392083 369821 412843 885550 923729 572936 477566 315171 311948 364093 364219 382641 390021 395261 401369 450931 451043 728733 760731 39.95 67.5 1
09:55:15 2023-10-13 373907 369521 92070 89910 141907 145575 150488 149196 114488 112606 122197 123390 141523 141099 387754 418598 1224838 1213221 475522 489772 128968 112275 126723 128156 143368 143066 135505 136347 88358 89681 294521 260236 749900 750987 233902 233090 294599 300642 348501 340085 362622 367105 387903 391604 369641 408881 884111 936518 573317 483318 317584 309741 366122 363961 383179 386512 396645 402071 450433 451163 724429 756384 39.95 67.5 1
09:55:16 2023-10-13 373474 368956 92121 89910 141084 145508 150898 149263 114488 112585 122232 123357 141269 141011 387718 422395 1220930 1206628 476607 489772 128755 112373 126602 128156 143469 141045 135568 136325 88238 89529 295489 260419 746279 756255 234154 232053 294479 300320 349278 338690 365522 365304 387975 390648 369749 412149 880432 927464 573724 480377 315726 310748 364082 362935 383164 388824 394669 402429 451006 450438 728438 761812 39.95 67.5 1
09:55:17 2023-10-13 372616 369781 92041 90026 140921 145677 150656 149742 114377 112891 121923 124051 141073 143833 387718 415752 1232296 1213686 469313 489772 128879 115115 126723 127884 143496 141037 135700 136143 88447 89615 294521 260530 752379 751941 234440 232635 297464 297716 349278 341535 362767 368142 387105 394723 369821 408738 884432 931618 568241 482562 318708 310713 363030 362468 384094 390120 394947 398777 451039 450531 722270 760731 39.95 67.5 1
09:55:18 2023-10-13 374272 368965 92037 89631 141084 145407 151140 149263 114488 112585 122042 123357 141269 141011 387718 418340 1223102 1211461 475522 489772 128968 112231 126986 128156 143233 143070 135659 136386 88358 89496 294054 260419 749051 751519 234190 233034 295794 297500 349049 340229 362439 366955 388047 392092 369821 408795 885014 935160 580266 484088 317331 309741 366122 364182 384221 386948 396290 401036 450080 453595 727263 758535 39.95 67.5 1
09:55:19 2023-10-13 369407 370038 92070 89942 141084 145643 151106 149742 114488 112716 122127 123390 141303 141265 387466 421551 1231394 1209175 470474 489663 128831 112516 126885 128796 143465 141966 135471 136347 88358 89746 296839 262169 752829 757384 234118 232053 297081 297464 349697 340085 366372 364173 385653 393579 369785 412222 885642 923076 577486 479754 315762 311256 363579 364476 382641 390021 394114 398777 450967 450012 730842 760731 39.95 67.5 1
09:55:20 2023-10-13 372607 369777 91877 90165 140275 147076 150656 150190 114298 113021 121753 124170 141103 144117 387718 415787 1235871 1214984 469917 489828 128879 112296 126723 128156 143368 143101 135505 136347 88238 89529 296367 261554 746762 750832 234190 232527 296354 296973 350935 341008 363282 366153 387413 394652 369641 408954 885476 930053 576096 486627 315582 310966 365124 363082 383250 387359 397648 400607 454625 450496 720193 759904 39.95 67.5 1
09:55:21 2023-10-13 371909 369380 92358 89631 141499 145504 151140 148996 114869 112585 124249 123390 141338 141011 387718 418892 1225744 1218519 475486 489772 128968 112219 126723 128122 144321 143093 135897 136463 88358 89496 295489 259834 749415 750298 234851 232053 295379 299896 347737 340743 364675 367543 387975 391232 369857 410330 885093 933532 578876 484724 315137 311038 363282 362935 382945 387701 396520 401219 450367 451043 719255 758017 39.95 67.5 1
09:55:22 2023-10-13 375901 370038 92169 90066 140750 146016 150454 149983 114488 112858 122197 124170 141269 143697 387754 418964 1226687 1201370 468602 490883 128968 112296 126723 128457 143368 143301 135471 136416 88415 89829 294521 261265 745692 756056 233281 233361 296764 297680 350719 340050 364531 364976 388047 394169 369749 410367 885093 924509 578876 481808 318555 309086 366122 365767 382951 387701 395802 401219 453663 451043 731881 759528 39.95 67.5 1
09:55:23 2023-10-13 371459 370033 92070 89942 141499 145677 150898 149709 114521 112716 122232 123848 141269 141244 387754 422729 1230176 1212820 472594 489808 128968 112506 126723 128457 143431 143110 135693 136394 88238 89734 294521 260602 760065 753651 234685 232053 296246 297500 348787 338144 365005 367249 386812 392439 369483 412186 881536 924740 574707 483281 315618 311474 364093 364330 383274 390124 399756 399868 450787 449595 725195 760079 39.95 67.5 1
09:55:24 2023-10-13 374299 369773 92037 89848 141084 145508 150898 149263 114488 112561 122042 123422 141073 141011 387718 415787 1222665 1212820 473043 489482 128997 112661 126797 128020 143598 141970 135745 136211 88447 89677 294054 260602 754380 752439 233460 232926 296139 299586 348751 342329 364380 364720 387722 392261 372257 409678 882494 934193 578876 477602 318592 310420 365124 363961 384976 387701 396364 400899 450289 451163 730842 758572 39.95 67.5 1
09:55:25 2023-10-13 375901 369197 92075 89885 141001 145463 150588 149776 114488 112716 122232 123933 141240 143697 387718 421137 1223102 1198770 475893 489808 128576 112438 126602 128547 142736 143171 135691 136416 88238 89807 296367 261482 752136 754070 234232 233034 295991 297789 350652 339405 365005 365340 388047 393293 369237 411601 885093 926312 570469 481322 317091 309413 366937 364992 383310 388516 394947 402750 451039 451043 729338 759650 39.95 67.5 1
09:55:26 2023-10-13 371459 369776 92104 89910 141399 145575 151140 149502 114829 112671 122232 123933 141338 141342 389984 422729 1230176 1211461 470584 489772 128968 112361 126723 128156 143668 143214 135585 136239 88238 89529 292767 260891 753321 753538 234851 232053 296663 297789 349278 338690 366668 366955 386539 393303 369821 412843 883771 923729 575095 477602 315654 311983 363361 364476 382033 390021 396484 399658 450823 450084 726595 760731 39.95 67.5 1
09:55:27 2023-10-13 373679 369152 92104 89942 141503 145643 151174 149296 114678 112716 124163 123422 141338 141244 387754 418305 1224006 1213686 475559 489808 128968 112438 126933 128156 143600 143101 135787 136382 88391 89529 294521 260455 750462 752435 234469 233290 295508 299642 348644 341510 363684 367328 387903 391639 369677 409532 885093 935857 571927 484760 317331 309524 364082 363707 383214 386512 396779 402852 450931 449201 726044 758033 39.95 67.5 1
09:55:28 2023-10-13 374044 369001 92104 89663 142009 145474 151174 149263 114869 112475 124284 123357 141493 140696 387754 422431 1220063 1208361 475413 486981 128879 112438 126723 128581 142972 143336 135915 136382 88604 89529 294029 259798 751728 755743 234190 232053 295057 300854 347737 338726 366668 365304 387702 391555 369857 412806 881786 928849 571414 477638 317621 311002 365124 360893 381766 389748 394947 400927 450933 452347 731140 756273 39.95 67.5 1
09:55:29 2023-10-13 372915 369524 92104 89663 141084 146116 150959 149742 114554 112748 124197 123848 141338 141248 387466 418563 1234957 1213221 473266 490500 128789 112825 126783 128698 143131 141736 135369 136916 88141 90022 299915 261301 744858 753618 234541 232379 297189 297599 350935 339715 363575 367435 387084 393543 368378 409063 885421 930163 576096 484381 315437 310784 364866 363011 380928 387088 396448 401406 454304 451043 720193 758829 39.95 67.5 1
09:55:30 2023-10-13 369853 369512 92360 89631 141436 145324 151208 148863 114757 112529 124232 123390 141338 140921 387754 418305 1226687 1221612 474614 489808 129147 112329 126757 128190 143600 143001 135949 136253 88512 89529 295489 259651 755284 752847 234851 231728 296354 299896 347737 340779 364641 367249 386232 391817 372022 410330 885550 935063 570983 483518 315401 312427 364572 362826 383993 387595 396412 399795 448076 453595 721596 758572 39.95 67.5 1
09:55:31 2023-10-13 376287 369773 92104 90227 141051 145914 150898 150223 114455 112748 122042 124346 137723 141931 387466 420662 1227893 1201729 473266 489627 128831 112593 126763 128588 142938 141305 135505 136382 88238 89829 294521 261482 744330 754112 233496 236115 296592 297789 350899 340229 364969 365340 388047 394169 369785 411275 883042 926809 578876 481808 317584 309086 364373 363011 382069 387771 394078 402750 453663 451043 731881 759402 39.95 67.5 1
09:55:32 2023-10-13 371823 370033 92104 89975 141084 145643 151036 149742 114521 112748 124163 123933 141141 141448 387754 423695 1230176 1213799 472594 491230 128968 112661 126757 128156 143668 143019 135811 136467 88238 89529 295489 260638 750873 752439 234851 232053 296663 299652 349554 338441 366338 367399 386704 393160 369425 412660 888068 926578 572354 481772 315618 311471 364093 363961 384124 389879 396484 399941 450606 450408 727781 761888 39.95 67.5 1
09:55:33 2023-10-13 370029 369773 92104 90096 142009 145575 151002 149330 114521 112716 122232 123422 141381 141693 387790 416406 1230514 1216787 468943 489772 128968 112308 127021 128156 143600 142906 136177 136261 88391 89529 294521 259870 750214 752051 234190 232053 296830 297897 348787 341812 363866 366404 385689 394446 372058 409714 888524 928552 569612 482221 315798 312019 363579 363448 384094 388598 394982 399340 449238 451198 725529 760005 39.95 67.5 1
09:55:34 2023-10-13 375369 369512 92104 89942 141076 145677 151140 149742 114521 112781 122267 123966 141349 143697 387754 420841 1223102 1202252 475930 490883 128576 112516 126602 128581 142938 143371 135711 136779 88536 89923 294521 261301 745776 756328 233759 233361 295164 300108 350719 339679 364969 366146 388047 392439 369497 412222 883005 919538 577486 481468 315509 312845 364956 363961 380963 388894 395261 403357 449972 451007 728770 758572 39.95 67.5 1
09:55:35 2023-10-13 369564 370038 92104 89942 141151 145908 151174 149742 114521 112748 122267 123966 141205 141547 387754 421505 1231050 1213799 470548 489808 128968 112373 126757 128445 143668 143236 135918 136509 88391 89561 295489 261041 749657 755743 234520 232053 297081 297789 349805 340504 366668 365304 385653 393579 369857 412880 884396 923729 575472 477530 315798 311734 364020 364882 385486 390771 398621 399832 450823 451043 730731 762898 39.95 67.5 1
09:55:36 2023-10-13 372049 369483 92104 89663 141508 145337 151174 148830 114757 112561 124197 123390 141500 141046 387790 420955 1227818 1220534 477289 486873 128900 112438 126953 128410 143598 141340 136001 136211 88447 89496 294521 259834 749612 750832 234706 232706 295794 298268 348506 339393 364714 367435 387702 391268 369893 410984 886355 934193 577486 484760 315173 311546 363282 360569 383250 387736 396556 401219 450294 449271 719255 757365 39.95 67.5 1
09:55:37 2023-10-13 373215 369560 92070 89975 141508 145913 151140 149742 114521 112683 124163 123762 141240 141248 390340 417026 1220063 1210943 473266 487017 129398 114989 127353 128033 144100 142866 136266 135808 88391 89529 296839 259870 754370 754070 234025 232543 296356 297536 347773 341848 365005 367100 387758 393079 372893 411748 884276 932762 572354 481118 318142 310388 365124 364992 384976 389439 396364 402159 450008 451760 731362 758572 39.95 67.5 1
09:55:38 2023-10-13 369889 369521 92075 89848 141598 145911 151005 149849 114862 112825 122263 124037 141559 141371 389868 422585 1226540 1212669 470584 490883 128694 112406 126939 128321 143469 143166 136004 136484 88358 89529 294521 260455 750022 752475 234851 232053 296657 297789 349313 338690 366668 366439 386232 393338 369857 412843 884396 923729 573724 477638 315401 312019 364093 363961 380963 389748 396520 401083 450895 451043 726595 760190 39.95 67.5 1
09:55:39 2023-10-13 371691 370042 92112 89942 141614 145575 150729 149742 114488 112748 124163 123966 141527 143715 390020 415823 1231423 1216018 469051 489808 128968 112341 126757 128156 143600 141072 135949 136193 88391 89529 294521 260825 752613 752821 234268 232706 296967 297680 349206 341668 363941 366260 386668 394652 372022 409099 885720 933841 570983 483174 315762 311912 363066 363704 386033 387595 394982 398777 449590 451198 724465 758829 39.95 67.5 1
09:55:40 2023-10-13 375099 368992 92070 89942 141084 145677 151140 149296 114521 112683 124232 123966 141269 143497 387754 415170 1224911 1213799 474106 489808 128789 112583 126723 128156 143469 143010 135927 136488 88238 89561 295489 260674 753321 751569 233496 233034 295830 299695 349313 341535 362731 365304 388047 392439 369569 407873 883668 935893 578876 480413 318592 310775 363282 360913 385283 387701 396742 400964 450485 454878 728069 759576 39.95 67.5 1
09:55:41 2023-10-13 372952 369781 92104 89975 141118 145914 151174 149742 114521 112891 124111 124170 141338 143768 387754 418964 1229302 1203157 470584 490976 128941 112593 127142 128307 143731 141241 136035 136313 88480 89677 296509 261301 750630 756703 233989 232706 297081 297789 349877 340492 364969 364173 387429 394446 369821 411273 885790 926119 570983 477602 319079 310095 364093 363047 382677 387771 395802 400013 451075 449201 730378 762838 39.95 67.5 1
09:55:42 2023-10-13 372090 369476 92137 89942 141503 145677 151140 149296 114521 112671 124111 123390 141141 141448 387718 419883 1234081 1213258 473006 491266 128186 112438 126339 128759 142938 143406 135267 136734 87964 89807 294054 261337 746559 752546 234368 232053 296246 297500 350935 339715 364417 367543 387429 392475 368673 410367 888073 931581 562793 485154 315618 311368 365124 364734 383310 387822 396412 401036 453500 451043 720230 756648 39.95 67.5 1
09:55:43 2023-10-13 373675 369481 92070 89910 141517 145643 151140 149230 114455 112683 122294 124227 137781 141230 387466 418580 1227159 1211731 474503 489555 129224 112438 127183 128088 143634 142962 135881 136594 88415 89734 296839 260602 753998 754034 233789 232890 295888 297428 348751 341812 364896 364720 387781 392403 372847 410294 883124 933532 580266 477566 318294 310060 365124 364219 385247 388824 396645 401182 450967 450796 730842 758572 39.95 67.5 1
09:55:44 2023-10-13 376158 369773 92037 89914 141051 145643 150898 150086 114455 112716 122127 123900 141269 141342 387682 420178 1226614 1203343 475522 490500 128542 112438 126480 128512 142904 143301 135437 136666 88205 89775 296367 261193 743362 755256 234190 233361 295264 299715 350611 339942 365893 366260 390170 393400 369049 411383 881534 924892 570983 481431 315762 310024 364921 364919 384396 388824 397773 403035 451003 450084 727479 758572 39.95 67.5 1
09:55:45 2023-10-13 372852 369600 92124 90029 142001 145980 151073 150156 114704 113377 122023 124208 141217 141640 387718 416079 1232259 1219529 468476 489736 128968 112341 126723 128122 143697 143066 135881 136253 88326 89529 294521 261005 751749 754282 234154 232053 295924 297897 349559 341452 363500 366368 387666 394723 371986 409063 889783 932871 572354 482867 315726 310748 364093 365953 384400 387666 395261 399977 451039 451163 723916 758792 39.95 67.5 1
09:55:46 2023-10-13 373934 369481 92075 89910 141508 145437 151106 149230 114488 112585 122127 123357 141303 141011 387754 418928 1225781 1216291 475522 489772 128968 112373 126723 128122 143600 141269 135993 136426 88628 89734 297311 260311 749415 750914 234376 233162 295615 300320 348608 340672 363830 367543 388047 391855 369569 409641 884922 935160 571927 484052 315618 310024 364082 363961 383214 386207 394114 402429 452153 449201 723330 758017 39.95 67.5 1
09:55:47 2023-10-13 372253 368529 92091 89631 142201 145512 150938 150738 114757 112398 124284 123324 141784 140875 387718 422098 1217468 1207501 476902 489772 128755 112373 126689 128122 143583 143066 135821 136347 88451 89496 296509 259834 763034 754640 234190 232053 294158 298268 348470 338690 366076 365304 387975 391197 369785 412770 883834 926773 571414 477638 317294 310753 365087 362645 384396 389571 397773 401036 448076 452255 731906 756199 39.95 67.5 1
09:55:48 2023-10-13 372049 369782 92039 90160 140596 146117 150414 150223 114265 112748 121923 123900 141038 141547 387682 419729 1238917 1218149 471923 490355 128618 112438 126797 128376 143528 141532 135540 136624 88326 89775 302568 261518 750386 754579 234541 232706 296246 297428 351429 340456 363134 366439 387357 394723 369193 409063 885642 932602 574707 484760 315690 311002 364866 363556 385486 387053 395297 400862 454304 451043 722622 760503 39.95 67.5 1
09:55:49 2023-10-13 369889 368932 92108 89663 141537 145913 151140 149196 114488 112508 122317 123357 141367 141015 387754 418305 1225744 1218519 475113 486945 128789 112506 126723 128088 143368 143066 135915 136253 88451 89496 295489 259834 750873 750298 234851 232053 295164 298915 347737 340707 363575 368104 387105 390948 371735 410148 884184 934083 578876 484162 315215 311542 365641 362935 382910 387701 396556 400891 448794 449166 721596 756421 39.95 67.5 1
09:55:50 2023-10-13 375901 369521 92041 90030 140876 145980 151994 151586 114547 112936 122058 124037 141410 141472 387538 419999 1229642 1203343 471289 489772 128755 112593 127142 128376 143334 143520 135787 136382 88238 89734 294521 261445 745830 755256 233224 233197 295472 297897 350863 340193 364932 365268 388047 394446 369749 410948 883005 924776 572354 481808 318592 309555 363792 363047 382069 388824 396364 402392 453627 451043 732402 759650 39.95 67.5 1
09:55:51 2023-10-13 371459 369485 92261 89910 140997 145474 151140 149230 114488 112585 122127 123390 141171 141208 387682 422098 1230176 1212782 472408 489772 128789 112308 126689 128122 143131 142866 135909 136219 88238 89529 297311 261982 765854 754075 234490 231982 295888 299437 349134 338477 364823 367069 386632 392439 368601 412186 885550 926202 567727 483245 315618 311474 364608 363961 383310 387701 396484 400543 450931 449451 722307 759528 39.95 67.5 1
09:55:52 2023-10-13 369303 370042 92070 89910 141508 145407 151140 149263 114488 112716 122232 123422 141303 141011 387754 417354 1230176 1221994 469880 489772 129147 115149 127143 127999 143700 142832 135915 135902 88451 89496 293229 260680 754032 753082 234190 231728 297500 297500 347701 341259 364380 365340 385346 392439 372584 410294 882819 933804 570983 481808 315690 312019 363618 362935 383250 390676 400325 400288 450933 450719 723099 759539 39.95 67.5 1
09:55:53 2023-10-13 375369 369781 92070 89910 141084 145609 150864 149709 114488 112683 122042 123933 141367 141208 387718 420841 1224838 1201407 477326 490939 128694 112747 126905 128521 143363 141340 135668 136563 88415 89832 294054 261265 746518 752824 234355 233034 294443 298966 350719 338690 364932 365340 388047 392403 369049 411275 881855 925038 578876 481092 315762 310060 364373 364476 383310 387701 394947 402429 451003 451043 726595 761940 39.95 67.5 1
09:55:54 2023-10-13 369853 369476 92070 89910 141084 145609 151002 149263 114488 112606 124163 124018 141171 141400 387718 422729 1226687 1210943 470584 490480 128879 115069 126723 128122 143368 143101 135881 136382 88358 89529 295489 260602 748809 754070 234685 232053 296872 297789 349278 338690 367188 365853 385653 393303 369821 412550 887253 924094 563826 479459 315582 311805 364057 364440 384941 389879 399188 399622 449231 450084 726632 761156 39.95 67.5 1
09:55:55 2023-10-13 373711 369521 92104 89942 142009 145575 151106 149196 114862 112825 122209 123938 137756 141338 389571 418785 1227019 1217865 477326 489591 128978 112329 126723 128156 143368 143245 135899 136143 88358 89496 294521 259834 751850 751365 234046 232706 295208 300217 348787 340229 363830 367543 388047 391497 369857 409063 884295 935196 571927 484724 317621 309807 364338 363961 382641 386512 396926 402765 450577 451043 723879 758572 39.95 67.5 1
09:55:56 2023-10-13 373174 369512 92295 89631 141736 145373 151174 149196 114757 112431 122483 123324 141338 140617 387754 421469 1217468 1209221 476533 486945 128755 112373 126689 128122 143469 143175 135581 136458 88358 89529 294521 259834 749396 754640 233902 232890 295508 301134 348501 338584 366807 365197 387249 389888 369641 412331 880285 926083 580266 477602 317543 310718 366122 360857 380892 389439 394947 401219 451006 450726 728770 758558 39.95 67.5 1
09:55:57 2023-10-13 371800 369709 91972 90124 140989 146217 150555 150397 114625 113001 121923 124104 141038 143833 387682 417026 1235907 1215422 468602 489772 128789 112593 126621 128156 142938 141377 135471 136416 88205 89561 296367 261554 746272 755895 234190 232053 296246 297789 351182 340779 362767 366439 387975 394723 369193 408449 885550 931942 568241 484002 315726 311002 364866 363047 385486 386512 395854 400899 454625 451043 723136 759670 39.95 67.5 1
09:55:58 2023-10-13 369853 369517 92070 89631 141508 145508 151174 149196 114521 112585 124197 123357 141269 140912 387754 417682 1224875 1220255 475040 486945 128879 112429 126723 128150 143562 141269 135912 136177 88447 89615 293229 259690 750506 751365 234851 232706 295615 300331 347737 340743 364969 367256 387105 391197 371428 410330 885028 935595 570983 483281 314694 312449 365124 362935 383214 387701 396556 401219 448621 449236 721596 758572 39.95 67.5 1
09:55:59 2023-10-13 372924 368961 92070 89942 141076 145643 151106 149709 114488 112683 124197 123925 141402 141441 387754 415752 1219567 1210943 473266 489736 129465 115115 127143 127911 143833 142950 136232 135936 88391 89529 297311 260638 753173 755146 234190 232706 296246 297536 348751 341812 364969 364720 388011 393303 373675 410330 883042 934267 570983 482183 318040 310753 365863 364440 385140 388717 396890 401036 450751 454557 730731 760070 39.95 67.5 1
09:56:00 2023-10-13 370565 369782 92104 89942 142009 145575 151106 149639 114521 112825 124163 123933 141399 141327 387466 423109 1231888 1212669 473353 486837 128831 112438 127007 128376 143697 143166 135865 136382 88358 89529 294521 262169 750264 754070 234368 232053 295959 299582 349662 338655 367188 366955 386503 393303 369821 412843 887267 923729 563045 477602 315726 312019 364093 364476 382069 390021 396484 399658 450967 451043 726632 757719 39.95 67.5 1
09:56:01 2023-10-13 372620 369754 92075 89975 141080 145669 151002 149742 114777 112813 122042 123966 141073 143733 387754 416079 1232025 1215422 468550 486981 128968 112275 126933 128156 143368 143101 135915 136382 88358 89529 295489 260963 751431 752051 234190 232543 297500 297789 349518 341524 363575 368142 387413 394652 371877 410615 888073 932688 570983 483099 315618 310966 364499 363047 384400 387666 399151 401000 453627 453450 722307 758829 39.95 67.5 1
09:56:02 2023-10-13 373743 369551 92289 90058 141865 145829 151073 149642 114737 113058 122178 124004 141559 141371 389803 418750 1219679 1210943 471289 489772 129584 112406 127319 127965 143867 140748 136137 135886 88662 89435 295489 259033 759288 754034 234154 232543 296776 297613 347701 341259 365817 365012 388011 393338 373147 411603 884295 930236 578876 477566 317621 310784 365124 362242 384976 390021 396364 401219 448922 451867 729122 758572 39.95 67.5 1
09:56:03 2023-10-13 375113 369512 92070 90066 141080 146063 150656 149983 114455 112781 122042 124137 141269 143733 387718 420178 1225781 1203343 472731 489772 128789 112438 126723 128547 143469 143471 135598 136509 88628 89923 294521 261229 747513 755117 234247 233361 296103 297536 350719 340085 364787 366075 388047 393905 369489 411238 885093 926349 578876 481092 315762 309086 366677 363011 381766 387736 394150 403035 453663 451043 728733 759641 39.95 67.5 1
09:56:04 2023-10-13 372761 369929 92229 89942 141084 145677 151002 149742 114488 113144 122263 124137 141269 143768 389390 415752 1233677 1218519 469251 489772 128968 112284 126723 128156 143700 143001 135949 136159 88358 89529 295489 261041 755367 752051 234190 232706 297320 297789 349841 341812 364417 366146 387975 394723 369893 409099 884469 931552 576096 483281 315437 311038 364350 363047 384400 387666 395854 400013 450751 450791 722307 758829 39.95 67.5 1
09:56:05 2023-10-13 374235 369233 92199 89881 141499 145635 151140 149263 114521 112606 124197 123390 141269 141011 387754 418305 1224911 1217047 476948 486693 128941 112438 127007 128410 143634 141334 135808 136245 88447 89677 294521 259798 750143 752051 234520 232563 295200 299219 348751 340504 364969 367579 387975 392403 369893 410367 884387 935589 573317 485484 315762 310060 364373 363961 385216 386512 395297 403035 450260 450647 722307 758299 39.95 67.5 1
09:56:06 2023-10-13 373179 369517 92557 89631 141966 145137 151174 152273 114902 112398 124439 123291 141603 140617 389984 422395 1217468 1206703 475629 487017 128968 112506 126757 128547 143467 143136 135949 136382 88451 89701 295489 258235 753195 756314 234190 232706 296246 298304 347737 339715 366668 365340 388011 390948 372026 412586 885724 928667 573724 481118 315618 310860 365087 362790 383107 390057 395225 401182 449620 449201 731659 758445 39.95 67.5 1
09:56:07 2023-10-13 371728 370042 92104 89938 141587 145592 150938 150085 114862 112923 122124 124004 141559 141307 387610 424248 1231851 1215263 472005 490464 128487 112438 126602 128547 143397 143760 135693 136347 88358 89529 295177 261423 748497 752475 234851 232053 295959 298122 349559 338655 367188 366991 386539 393615 369893 413465 888524 925038 571414 480377 315690 311515 364093 364476 381498 390021 396520 399977 449900 451043 726632 756648 39.95 67.5 1
09:56:08 2023-10-13 372883 370042 92104 89942 141084 145643 150898 149742 114455 112716 122232 123933 141269 143733 389984 415787 1232296 1217160 469646 490500 128968 112308 126899 128156 143700 143036 135904 136287 88238 89496 296416 260271 755854 751868 234404 232599 297811 297608 349206 341668 363720 368665 386668 394652 371841 409388 885720 932871 571927 482940 318487 311332 363836 362793 384976 389857 398547 399832 453307 451198 722307 758255 39.95 67.5 1
09:56:09 2023-10-13 372770 369344 92355 89816 142088 145913 151525 151055 114836 112529 124284 123324 141338 140622 389694 422585 1217468 1205769 475749 489251 128831 112296 126723 128368 143402 143036 135727 136337 88391 89529 295489 259033 753069 754676 234190 232706 295579 298304 347737 338690 366408 365304 386875 390101 369821 412514 882416 927501 573724 477602 315798 311002 364866 360893 382069 389475 394995 401219 449656 451043 730324 757365 39.95 67.5 1
09:56:10 2023-10-13 370033 369782 92041 89942 141047 145643 150689 149606 114377 112944 122147 123422 141205 143597 387718 418928 1227818 1205785 470251 490883 128879 112593 126939 128307 143562 141305 135830 136279 88354 89709 294054 260897 749900 756328 233645 232053 297081 297464 349841 340515 364677 366581 386503 394169 369821 410330 885366 919502 577486 477158 318628 310748 363836 362503 382641 389439 396364 399658 451075 449201 729309 758292 39.95 67.5 1
09:56:11 2023-10-13 370931 368927 92285 89869 141778 145236 151208 148660 114521 112398 122263 123291 141338 140814 387790 418305 1226687 1217209 475290 489772 128968 112329 126757 128190 143668 142980 136025 136235 88391 89529 295489 259433 751435 751365 234851 231890 296246 300108 347701 339357 364711 367507 386539 391268 372058 410367 885329 928552 577486 485484 315395 311546 363827 362645 383250 387736 396592 401823 448922 449236 720193 756421 39.95 67.5 2
09:56:12 2023-10-13 373515 369512 92075 89942 141164 145472 151039 149742 114488 112561 122232 123938 137617 141166 387502 419765 1219952 1210869 473939 490319 129472 112255 127428 127740 144066 142832 136394 135714 88725 89300 294521 259433 757017 754640 234025 232543 297189 299473 347701 340779 365522 364756 388011 393351 372884 411566 883042 930236 572354 477566 317621 310095 362992 362935 384400 389748 393488 400899 448291 451198 728853 758572 39.95 67.5 2
09:56:13 2023-10-13 375369 369512 92070 89942 140954 145677 150898 149983 114488 112813 124184 124051 141141 143632 387754 420214 1226687 1201943 468674 489808 128611 112361 126635 128547 143469 143058 135910 136492 88270 89840 296367 261518 749629 752439 234025 231823 296246 297572 351425 340492 365266 366189 390206 394687 369677 411456 884147 927662 578876 481663 318555 309807 364956 363882 383250 389773 394078 403643 454946 449236 731650 762582 39.95 67.5 2
09:56:14 2023-10-13 376093 373936 93421 91161 144517 148826 154867 153216 115840 114351 125939 126130 140717 141568 393591 423957 1245127 1238362 479399 498309 132437 114616 130571 132516 148168 143908 142280 142018 90319 91574 298275 264483 776445 766001 236675 233453 299655 303901 354406 347009 372173 374217 393400 396558 376192 414520 899794 952232 579208 493167 321651 316009 372145 372000 393826 394713 404249 410008 457862 459769 735789 772247 39.95 67.5 2
09:56:15 2023-10-13 382555 379047 95593 91656 147364 152675 161042 156273 116667 114719 124022 127588 142255 143160 399048 430432 1245127 1233603 488530 502520 129537 115833 133884 131993 148257 146321 140847 141748 90909 92592 301058 267686 767032 774768 237670 236153 300811 306550 359707 349000 374085 375341 397061 401388 377396 419155 903990 945645 587215 492397 324451 316824 373821 373883 392163 398884 404996 411279 463709 459697 748507 778169 39.95 67.5 2
09:56:16 2023-10-13 389450 382082 95377 91745 147591 153313 161627 158685 116514 114764 124838 130323 142519 143824 401164 427734 1254347 1241036 485768 501850 130072 114748 134795 132639 150923 147312 141928 141915 90575 92178 301049 267686 777020 776800 237112 236093 301232 304828 358228 351330 374121 373061 393990 399198 375892 414520 902708 948468 588605 486688 324401 316965 374240 372000 389791 398605 404709 409414 454477 458368 746077 772518 39.95 67.5 2
09:56:17 2023-10-13 387522 382828 94841 91017 146507 151134 161259 158920 115383 114305 124596 130208 142201 144200 400605 431465 1259370 1241626 482538 502839 132513 114616 134669 132789 150197 147173 141696 142274 90414 91954 301976 267686 773764 778076 237706 234932 300952 302977 356650 346244 369560 373656 389888 396523 372620 415339 902432 943348 581656 493902 322942 315973 372920 372235 390215 394057 403850 405045 457862 454624 736020 774824 39.95 67.5 2
09:56:18 2023-10-13 384511 384991 94673 90540 146604 152383 161112 157251 115317 113242 123870 127588 141698 142165 401223 429845 1250683 1241955 487146 501810 132070 113446 134437 132390 149684 146253 141447 142251 90101 91448 301049 267307 769599 771693 236310 235002 297773 302729 354974 346244 366167 372607 393566 396650 371768 408954 893767 948322 566662 491061 324091 315730 372058 369727 391319 394437 396592 405216 454407 455583 737990 770003 39.95 67.5 2
09:56:19 2023-10-13 387485 382792 91751 89648 144215 149311 156776 156357 114278 112508 122762 126493 140167 145121 396479 428881 1252458 1229991 475632 495959 128968 112438 133628 130947 150080 145202 139357 139636 89411 90587 298403 266172 771077 770387 236513 232088 296838 299256 351997 343063 366076 367543 383348 391232 367271 404186 892309 939315 577486 485915 317657 314878 365505 363082 385012 390057 396205 398777 445528 450408 724502 762243 39.95 67.4 2
09:56:20 2023-10-13 386373 383903 91399 88978 143681 148131 156295 155056 113763 115075 125728 126177 139428 144513 396344 424066 1234994 1222207 479804 495501 128789 114625 133408 129509 147643 144326 142730 142216 89040 89956 298403 264524 779505 774768 234851 234019 296621 299570 349697 342776 365634 365161 384462 388868 365326 406119 885724 934120 588779 484724 319304 311764 364921 365730 386581 390021 394366 396497 444244 449739 734936 758865 39.95 67.4 2
09:56:21 2023-10-13 386696 382042 91169 88816 143638 147791 155701 154630 113698 114904 122665 125995 139461 144544 395993 427841 1245054 1227156 477731 495814 127784 114750 131062 129687 150983 144364 142393 138988 88577 90058 301088 266928 776804 770387 234851 233361 296872 297716 351677 342812 362427 364173 382096 389413 364572 401214 887011 934193 576096 488627 315762 310753 363246 364138 383179 386172 394292 396317 446853 448426 725492 762170 39.95 67.4 2
09:56:22 2023-10-13 387511 383066 90761 88634 143617 148066 156162 154489 113666 114904 125588 125849 139170 144205 398542 427169 1235907 1229539 483420 498309 127757 112038 130957 129691 149067 145240 138740 139437 88755 90208 299198 266172 773282 771479 234851 233361 294229 299999 349805 341463 362731 365304 382131 387939 363911 402424 885550 935821 578885 488974 317543 310024 364885 364476 381498 385293 393419 396425 446486 447050 726595 758792 39.95 67.4 2
09:56:23 2023-10-13 387519 385420 90736 88759 143617 148101 156087 154884 113666 114847 125448 126056 139428 144579 396696 430360 1241184 1221994 476981 495923 127661 112002 131245 130546 151053 145035 142427 139894 88820 90170 314515 266928 773523 777350 234851 232706 295021 297897 349841 339441 363830 363882 378720 386180 362726 403675 888524 925038 579208 485447 315654 311948 364608 364734 382769 387701 394013 396830 446171 444385 730842 761054 39.95 67.4 2
09:56:24 2023-10-13 387880 386589 90736 88759 143746 148342 156117 155065 113880 112236 122632 126230 139362 144984 398903 428881 1248266 1235898 476986 495886 128050 114556 133524 130048 149346 145365 142597 142584 88820 90058 302032 266550 780207 778178 234851 232706 296872 297789 348751 341776 360546 363047 379033 385372 364057 399654 884432 935160 582761 487588 315654 311983 363836 362935 383201 385363 393419 395705 441989 444979 724502 762170 39.95 67.5 2
09:56:25 2023-10-13 391593 386865 90765 88759 143750 148239 156295 155272 113698 114938 125536 125849 139137 144377 399048 425313 1235871 1223386 482538 498801 128084 111830 133559 129865 151544 144833 139711 139278 88852 90153 302032 267496 783815 780403 234433 233819 295057 298843 348608 342185 360438 363961 383338 387939 363609 399827 884295 934193 577486 485791 317779 310491 365124 364476 382641 386477 390394 397676 443968 445640 732485 759904 39.95 67.5 2
09:56:26 2023-10-13 390002 387443 90666 88820 144077 148371 156557 155169 113945 112138 125623 125883 139461 144720 399923 435312 1245054 1227818 481853 499931 127559 112121 131428 131037 151087 145305 142532 140220 88698 90203 301058 268348 772128 776214 234685 232706 295307 295579 350899 340743 358883 364512 378720 385337 359384 396421 885656 932211 577123 486580 315690 310530 364608 363047 382228 384148 391572 395986 443861 442348 724429 763288 39.95 67.5 2
09:56:27 2023-10-13 390735 388065 90769 88396 144068 148620 157020 155061 113698 114778 125693 125955 139399 144241 401492 431780 1239422 1229954 484248 498837 127661 112038 131472 131004 149765 145537 139615 140380 88909 90178 302032 267686 774696 776786 234706 233361 293923 297613 347737 339715 362108 366026 379782 385218 360192 396421 885093 938778 582761 489441 315359 310024 363282 362935 382228 385751 392198 394816 440314 441693 723367 759931 39.95 67.5 2
09:56:28 2023-10-13 393105 388678 90732 88893 143939 148549 156587 155341 113666 115097 122647 126029 138782 144680 401492 433007 1241453 1224256 480896 500284 127573 114636 133559 131004 149765 145202 140000 139948 88852 90186 301058 268447 775451 781767 234851 232053 294479 296448 348470 337634 360582 364613 378961 385218 358278 398772 881536 925038 584170 487588 314179 311002 363030 363448 379006 385678 391019 393881 441917 442030 728770 761054 39.95 67.5 2
09:56:29 2023-10-13 392540 392404 90765 88638 143909 148468 156731 155307 113666 112170 125658 126237 139395 143007 402980 430342 1244943 1237479 479583 500139 127525 114863 131980 131075 149765 145442 139807 139795 88852 90236 300718 267686 788521 779554 234851 231728 294051 297392 346620 339679 359099 363998 378392 383222 358566 395755 885550 934854 586754 488627 313702 310966 363030 360785 381150 385751 391019 393287 440926 440387 723367 759904 39.95 67.5 2
09:56:30 2023-10-13 397014 390453 90732 88606 143914 148584 156622 155376 113666 114972 125658 126177 139428 144715 402630 433757 1238542 1217160 485910 501810 127118 114715 131743 131075 149346 145846 139233 141370 88759 90372 307020 269555 777584 784160 233060 233197 293959 295937 348996 338144 358306 360893 379033 385218 355272 394848 882379 925693 581351 488280 315618 307650 364093 363704 378970 385751 385187 394549 441953 441408 731677 762749 39.95 67.6 2
09:56:31 2023-10-13 395319 393584 90567 88666 144285 148166 156880 155670 113945 112138 122699 126130 139296 144733 403486 436718 1245090 1230739 484891 501810 127206 114522 133338 131070 150951 145571 139629 140707 88544 90186 303966 270233 774298 781767 233565 232053 293959 295937 349278 338655 356191 362971 378392 384947 354206 395420 885148 930199 578533 486652 314436 308186 363030 363961 378970 384076 387506 392694 441629 441408 723879 761091 39.95 67.6 2
09:56:32 2023-10-13 394837 391657 90761 88331 144151 148377 157020 155307 114016 114869 125868 125849 139494 144241 401622 433084 1240302 1231320 487146 501810 127274 114454 133594 131161 151368 145804 140359 140876 88999 90236 302032 269595 782068 783988 233245 232670 292365 296627 349566 338382 358019 363484 378730 381203 358500 395857 881717 934854 589613 489441 314883 309086 364535 360749 379006 383517 387578 393881 438710 441083 722270 758987 39.95 67.6 2
09:56:33 2023-10-13 396230 393106 90417 88335 144015 148029 155914 155100 113568 114972 125588 125883 138782 144553 403588 436271 1243288 1226668 482195 501810 127064 114409 133559 131103 151262 145305 139582 140447 88666 90153 303966 269361 779848 785380 233989 231367 293064 295865 348354 336618 358883 360821 375225 382344 354206 396862 884922 920396 580266 486172 312749 309086 360663 360785 378898 385751 386308 389712 437951 441434 728770 758829 39.95 67.6 2
09:56:34 2023-10-13 395634 394075 90417 88331 143642 148619 156513 155376 113510 115040 125501 126264 138716 144715 401940 432755 1250045 1231794 479317 504031 127139 114476 132073 131004 147887 145167 140393 140522 88820 90058 301058 267899 786704 787335 232447 231465 294165 294677 344540 338144 358561 360495 374150 381238 355272 393319 885028 932871 579942 488702 313445 308151 359901 359662 379006 383517 386043 387448 436651 440404 726044 758829 39.95 67.6 2
09:56:35 2023-10-13 400980 394674 90443 88331 143588 148132 156260 155809 113322 114938 125413 126056 142059 144548 401940 435082 1242066 1216291 481822 501197 126821 114295 133524 131161 151227 146089 139423 141014 88544 90120 306899 270423 782826 790961 231576 231628 294279 294100 346098 336311 358527 357501 375274 381773 354967 393319 883042 925038 579942 485938 314658 306720 360698 360821 377459 382944 386063 387448 438603 436834 731540 758829 39.95 67.7 2
09:56:36 2023-10-13 396822 396191 90417 88202 144000 148202 156776 155601 113600 112129 125834 125748 139269 142542 404918 437688 1253347 1229567 480390 501073 126855 114657 131726 131591 151579 145339 139615 140480 88844 90236 320529 270748 785908 785343 232697 231367 292334 293044 345336 337599 356934 359409 374400 381203 355468 390882 884927 930163 581351 486580 312749 307185 360408 360821 378934 381764 387157 387448 438603 437777 723879 759366 39.95 67.7 2
09:56:37 2023-10-13 400341 395858 90417 88295 143647 148342 156766 155307 113666 114710 125570 125849 139170 142338 403180 433910 1240302 1227818 487602 502583 126821 114261 133373 131075 149555 145442 139122 140347 88544 90141 304919 270748 785408 788113 231795 231498 290736 294713 346878 336440 356751 360097 375945 377732 354465 390367 881129 935612 595621 491723 313952 306257 360988 358293 376942 380056 387157 390299 434128 436798 723136 757365 39.95 67.7 2
09:56:38 2023-10-13 396484 396858 90410 88202 143748 147823 156622 155376 113510 114938 125448 125995 139461 144443 403144 435082 1241490 1227777 483569 500369 126437 114103 133373 131070 151193 145305 139907 140480 88693 90058 303761 270197 784880 789841 233060 230093 290842 293850 343506 335759 358020 359662 372162 378331 351830 392171 883129 921047 579942 488974 313062 307185 359323 358580 374039 382336 387157 387067 435640 433533 725529 760764 39.95 67.7 2
09:56:39 2023-10-13 396263 396493 90104 88018 143858 148527 156553 154996 113477 114790 125483 125762 138716 144245 404068 433151 1243288 1234722 484416 503049 126881 114498 131612 131075 149924 145644 139807 140347 88755 89894 315146 270171 788475 786455 233060 229932 290153 295163 345411 335534 356430 357501 370979 378925 354465 387515 881249 930199 581175 488974 313062 309579 358206 356391 376627 380624 386334 386142 433169 436114 722437 757905 39.95 67.7 2
09:56:40 2023-10-13 404509 397083 90104 88206 142989 148136 156122 155134 113322 114904 125700 125849 141800 144241 403783 436126 1239422 1217160 486185 501109 126403 114069 133312 130137 149346 145442 139026 140347 88512 89873 304919 270567 780606 793276 231180 229254 291728 292616 343471 334525 355853 354787 369977 377767 350732 387443 879264 919746 586754 484724 312494 305759 357702 358580 374373 381158 381659 387794 437383 433497 732093 758572 39.95 67.7 2
09:56:41 2023-10-13 401960 397083 90104 88146 142989 148481 156266 155818 113535 112084 122635 125648 138653 144504 405884 436847 1252185 1229456 482195 501850 126369 113877 133466 129958 149660 145442 140050 139533 88512 89746 307862 270459 797574 790961 231216 229932 290560 292241 342983 335534 354239 356427 371050 377767 350697 386790 880469 924776 587826 486580 312030 306789 358781 359121 375498 378322 383155 385057 434065 434176 722622 758987 39.95 67.7 2
09:56:42 2023-10-13 401656 397260 90108 87721 143765 147897 157054 154738 113322 114630 125448 125435 142067 143803 405315 437768 1230176 1222480 485855 501461 126195 114245 133338 130825 151053 145069 142601 140447 88358 89746 303875 270006 788953 793313 230497 229218 288570 293616 344923 333870 355889 355321 369942 375739 350185 387443 876330 923076 578533 486208 312176 306789 358241 354716 372100 380021 382541 384985 431130 432872 729858 754300 39.95 67.8 2
09:56:43 2023-10-13 400304 400172 89976 87929 143317 147927 156339 155238 113224 112152 125378 125747 141869 144205 405315 439238 1242949 1221422 481445 501461 126161 114022 131337 130043 151087 145069 139390 139994 88238 89807 320529 270531 788121 793171 230856 228472 289888 292050 342983 335759 354739 353936 368768 376012 349112 386209 877988 918372 583895 484760 313062 306789 356342 356427 373217 380056 378601 386238 435534 439365 730324 758987 39.95 67.8 2
09:56:44 2023-10-13 402415 398109 89791 87961 142908 148239 155324 155814 113212 114869 125169 125729 141800 144205 404994 436652 1250443 1229567 477652 501850 126403 112355 131726 130726 149624 145442 139416 139795 88447 89709 304919 270315 794458 792083 230356 229042 290771 293712 342983 334525 351605 355713 369319 376309 349076 387092 879809 926276 575714 486580 311955 306572 356663 358040 374039 376669 382001 387060 432723 432855 721596 757905 39.95 67.8 2
09:56:45 2023-10-13 403671 398702 89914 87865 143494 147897 156553 155199 113490 114790 125730 125508 141899 143833 405709 437768 1228735 1223386 486149 501109 125987 113809 131564 130043 151087 145785 139357 139686 88270 89561 303875 269590 789900 795071 230301 228827 288942 293169 342717 333870 354776 353971 370020 374351 348586 387141 875709 922423 585324 486208 312176 306357 356627 353652 371544 378888 378601 386238 429147 432963 728733 753450 39.95 67.8 2
09:56:46 2023-10-13 403651 399983 89762 87689 142989 147860 156260 155341 113212 114744 125169 125648 139118 142201 405385 438112 1242029 1217160 483002 506091 126268 113988 131393 130939 149346 145135 138956 139994 88205 89561 305277 271844 787293 796761 230508 227764 291810 291655 342983 333870 353666 354907 370020 376797 347257 387367 875353 915748 583359 484760 312030 306573 354952 355856 371804 378923 378492 384762 432976 433102 728770 756421 39.95 67.8 2
09:56:47 2023-10-13 406737 399328 89914 87537 143254 147619 156513 155091 113322 114710 125239 125262 141869 143733 405673 435927 1238542 1224330 488987 503107 125866 113651 131062 129865 151018 144833 142532 140328 87964 89529 306899 270567 785353 792156 228838 228472 288133 290502 342983 333870 349415 352134 371664 374649 346455 383905 875088 927464 581036 486580 311147 304530 356627 354184 372065 374397 378227 385964 430437 433016 720193 752119 39.95 67.8 2
09:56:48 2023-10-13 404973 401593 89907 87529 142887 147241 156156 155061 113412 114858 125519 125268 138266 141406 405673 440598 1234081 1218519 491350 503336 125505 113696 130971 130893 150773 145438 138670 140447 87932 89561 306899 272649 784755 795634 228323 229023 288942 290432 342983 333364 351569 353157 369319 374614 344341 386270 873848 910524 581351 487243 310853 304530 357415 354752 372086 376564 378492 385964 430329 429281 722343 752919 39.95 67.8 2
09:56:49 2023-10-13 403937 403602 89447 87689 142451 147895 155757 155410 112914 114778 124925 125849 141731 144522 405709 435458 1247782 1227818 481785 503336 125987 113426 133153 129687 151087 144398 138956 142553 88238 89341 323622 270531 802195 793313 229585 226322 287160 291352 340399 333582 350436 354907 367210 374052 346455 383634 879177 924124 582466 488280 310414 305387 355971 356555 374989 378311 378384 381687 427667 431726 723613 753983 39.95 67.8 2
09:56:50 2023-10-13 407968 400982 89726 87386 142942 147206 156008 155065 113224 114801 125134 125056 141603 143733 405781 437379 1235907 1222480 489024 503336 125572 113460 131062 129869 149103 145039 142350 139437 88175 89435 304919 272134 791268 795071 228323 227570 288942 290573 340399 333870 349379 351916 369759 373825 345379 381865 873848 924776 581036 487243 311293 303817 355521 353652 372100 374327 376188 384182 427774 431798 722343 754784 39.95 67.8 2
09:56:51 2023-10-13 408127 402726 89480 87386 143191 146863 156295 155199 113134 114676 124995 125056 141689 143816 405745 441074 1236237 1219604 490964 503228 125438 113830 130992 130579 150270 145167 138861 140283 88141 89529 304975 273749 796790 795464 228787 228437 288702 289585 342983 331852 352835 353834 367834 371227 343343 385413 872014 918374 583895 486208 310414 304530 355236 354370 369993 376038 377356 383023 425835 427921 725600 750822 39.95 67.8 2
09:56:52 2023-10-13 405653 402361 89665 87441 142459 147107 155324 155341 113289 114517 125117 125056 141603 143733 405745 437746 1248668 1228069 481822 503336 125572 113426 131062 129687 151018 144816 142497 142519 87932 89373 323622 272977 793924 794801 228128 225971 287085 289550 339610 333834 350799 353906 367762 374088 345632 381289 875709 921120 579607 486616 309538 304066 353922 354184 369704 375730 377356 381869 430053 427249 716893 757201 39.95 67.8 2
09:56:53 2023-10-13 403937 403058 89697 87116 143621 146999 156488 155031 113535 114709 125414 124890 142080 141239 408544 439180 1235760 1231320 488877 501886 125452 113547 130888 130138 150773 144799 142497 139798 87932 89300 307862 272134 794619 792156 227969 227059 288093 289991 340399 332355 349379 354907 367798 370083 349527 381865 875088 923729 582466 487588 306820 305030 355505 353870 372086 376523 378492 380720 424536 428023 714791 755450 39.95 67.8 2
09:56:54 2023-10-13 409467 403317 89447 87378 142489 147379 156008 155065 112947 114596 124960 125056 141603 143768 408113 441696 1235907 1213258 486665 504472 125332 113426 131062 129776 150773 144699 142264 139344 87932 89529 308643 274562 788656 797890 226876 226356 288942 290409 340914 331583 348852 351916 367762 372375 342961 382441 872573 915235 578178 487243 309538 302893 355521 352099 369696 376259 378450 382768 430065 426366 724680 753599 39.95 67.8 2
09:56:55 2023-10-13 405762 404378 89627 87318 142820 147206 156087 155022 113102 114562 124995 125056 141731 141300 408581 441732 1239422 1220745 486365 503973 125366 113201 130879 129598 150739 144699 138698 142519 87932 89186 307020 273169 789178 796761 227969 226129 288129 294658 340914 330480 349943 353385 364974 371227 342961 383055 875709 912004 586754 484760 308628 304494 354502 354621 369993 375255 376188 378434 425835 426619 720230 751959 39.95 67.8 2
09:56:56 2023-10-13 405646 404268 89292 87116 142327 147174 155324 155199 113114 114710 124838 125090 141338 143868 409015 436754 1245127 1229567 483569 506054 125631 111586 131257 129776 149138 144262 138956 139083 87900 89243 307862 270387 794472 796614 228323 225587 287688 295492 338824 331565 350836 351844 363370 371262 345632 381388 876293 921083 579237 488974 306748 303106 352073 353122 369993 374676 375060 378542 427438 427925 718456 753062 39.95 67.8 2
09:56:57 2023-10-13 408549 407052 89562 87052 142751 146731 155697 154807 112979 114744 125170 125023 141436 141587 409340 436540 1232333 1219841 487602 503372 125332 113089 131062 129420 150808 144230 142298 142484 87932 88909 306753 270013 799624 800155 227228 225936 287283 289991 339199 330545 348888 350782 365010 367948 345388 378465 870648 921083 590685 484760 309538 302185 354752 351880 372086 375730 375814 378470 423942 428818 724465 749723 39.95 67.8 2
09:56:58 2023-10-13 410736 405453 89259 87084 142357 147174 155757 155199 112914 114517 123518 125201 137945 141300 409049 441913 1235760 1213799 488914 504454 125026 111422 130740 129687 150529 144364 142195 139550 87803 89398 306511 274562 788060 800155 226173 225885 288611 288775 338895 329849 347278 349688 365851 370153 342298 378465 868764 912004 579607 487317 306820 300986 353392 354621 368548 374676 376876 380683 425203 422866 720193 749687 39.95 67.8 2
09:56:59 2023-10-13 408512 406025 89382 87052 142422 147257 155255 155272 112772 114642 124856 125315 141367 141944 409629 436540 1244171 1227818 483913 504045 125419 111113 130971 129335 148860 144637 142562 142575 87900 88999 306753 272134 800083 797890 227899 225666 287283 290928 337732 330777 349594 350710 362755 370083 342816 376619 875088 918374 570077 488974 306748 302114 353965 354621 369920 373150 376346 378362 425167 425313 716312 754561 39.95 67.8 2
09:57:00 2023-10-13 410419 407031 89251 86988 142688 146524 155835 154635 113192 114755 125187 124856 141662 141011 409267 440670 1235871 1227777 491811 504045 124681 111559 130879 129420 149088 144262 142358 142449 87900 89153 306511 273556 795512 796197 227757 225902 286991 288775 338278 329778 347829 351844 364391 367260 341985 377789 871338 921047 579607 488974 306904 303106 354002 351204 368808 373483 378218 378326 423890 424052 712091 746832 39.95 67.8 2
09:57:01 2023-10-13 412511 406061 89255 87020 141999 146662 155289 154807 112914 114608 124856 124990 141338 141208 409919 441660 1235871 1212820 490067 504900 124748 111593 130662 129687 148515 144677 142160 142519 87563 89153 309889 274950 789420 802465 228079 224855 287283 288775 338515 329244 349347 349688 364938 367878 339648 378091 867463 914588 574305 486208 306676 301407 355971 351483 368083 373865 375594 378326 423818 424002 720936 750665 39.95 67.8 2
09:57:02 2023-10-13 407100 405362 89194 86687 142290 146731 155229 154566 113159 114619 124856 124870 141303 141015 409919 446166 1238542 1221994 484628 504828 124681 111376 130662 129335 148375 144436 142195 142575 87715 88999 309889 273786 790838 799588 226806 224664 286879 288879 337768 327225 347242 350710 362212 367586 341443 378429 872573 908605 578533 484002 307341 302043 351974 351807 367700 374640 376006 376058 424070 422796 722622 751236 39.95 67.8 2
09:57:03 2023-10-13 409467 406088 89072 86961 141962 146696 155255 155164 112805 114755 124648 125056 141269 143833 409919 438455 1246379 1226783 484602 504684 125232 111388 130831 129509 148930 144091 138765 138786 87683 88999 326774 273786 795912 798863 228402 225099 288002 288712 336751 329778 346773 349545 362212 367843 338624 376089 872536 915124 560808 488974 306658 300667 351974 351771 365424 371253 376310 376623 424034 424002 713165 750132 39.95 67.8 2
09:57:04 2023-10-13 411936 406092 89105 86841 142787 146284 155722 154738 112914 114494 124856 124612 141399 141099 410535 438054 1234957 1219804 490853 504864 124714 111113 130697 129650 148375 144296 140814 142414 87563 88877 309889 274367 790484 800155 228133 224820 286204 288784 335737 329813 346737 348599 363264 365655 339648 377350 868727 922387 571486 486544 305706 299408 353965 350674 367111 370109 375209 377757 422661 422430 713670 749325 39.95 67.8 2
09:57:05 2023-10-13 410881 406097 89415 86351 142748 146079 156235 154034 113347 114561 125222 124360 141756 140442 411298 444159 1229155 1220255 490230 504864 124714 111113 130601 130351 148166 144162 142160 142414 87499 88999 310861 273676 789525 801789 227757 224629 284658 288775 337495 327225 348852 347550 361129 367317 340712 376089 868421 915675 582466 484381 306676 300283 351974 350710 368808 373448 372874 376058 422031 422875 721759 749325 39.95 67.8 2
09:57:06 2023-10-13 408626 408481 89072 86655 142229 146421 155757 154214 112914 114608 124891 124784 141269 141011 411189 445642 1238542 1221994 486112 504828 124681 111113 130536 129331 148619 144249 142061 142449 87563 88877 309311 274562 797714 800155 228079 223503 285690 288775 337223 328009 348852 348563 359979 365690 338659 377886 869428 908642 578178 483245 307341 300740 350912 351771 366267 373186 371496 377097 423673 423786 724114 748919 39.95 67.8 2
09:57:07 2023-10-13 410549 408962 88974 86988 141767 147172 155048 155022 112727 114642 124648 124870 141171 141265 409865 440288 1245127 1224293 484602 504756 125090 110959 130662 132583 148515 143752 142160 142216 87531 88845 309889 273786 798948 797890 227115 223055 287019 288775 334728 328782 346773 348563 360841 369283 339374 376245 871301 916532 590670 488974 307341 300283 351974 351807 365424 370074 373739 377024 424034 422810 712624 749687 39.95 67.8 2
09:57:08 2023-10-13 413104 407911 89076 86473 142229 146491 155255 154557 112947 114415 124682 124579 141269 140912 411480 440957 1234045 1219679 490415 504864 124595 111036 130264 132608 147927 144436 142147 142397 87315 89027 309889 274562 802510 801222 227115 223469 285094 288427 334154 328782 345722 346991 361129 367317 338361 375108 871977 924364 578178 490327 304667 300622 351938 349509 365353 369345 372992 379196 421187 423406 712624 747201 39.95 67.8 2
09:57:09 2023-10-13 411317 408817 89317 86306 142652 145643 156008 153778 113289 114584 125135 124170 141338 140120 411772 443928 1226687 1217753 492824 504900 124476 111113 130264 132666 148308 144342 141962 142414 87531 89031 306511 274562 794117 804710 227115 223503 283645 288739 336479 325747 347865 346712 360049 365736 338624 377350 866200 918529 578178 484616 306468 301230 351726 349335 367405 372070 369587 377318 420147 424002 720193 749621 39.95 67.8 2
09:57:10 2023-10-13 414277 407592 88800 86560 141868 146627 155220 154777 112805 114608 122948 124962 141559 141230 411479 444895 1238072 1212631 488951 504756 124614 111011 130195 132643 148411 144062 141962 142449 87771 89056 308223 275926 797988 804776 225837 223365 285637 287229 335737 326767 346492 347478 361164 365620 336516 377350 867110 909284 583610 486208 304775 299128 351974 349617 363273 370958 371750 376094 421034 421514 719550 749436 39.95 67.8 2
09:57:11 2023-10-13 411778 407556 88796 86288 141782 147076 154979 154703 112914 114449 124769 124579 141235 140818 411772 441038 1245127 1224256 484701 504972 124648 110959 130445 132407 148134 144136 142152 142277 87164 88723 309889 274886 798723 799588 225837 222556 285601 287099 335714 327790 344638 346991 361006 365655 336516 373939 868727 914588 582160 488974 303847 300944 350629 350427 363237 368419 371787 376213 422661 420223 713363 750702 39.95 67.8 2
09:57:12 2023-10-13 410606 410051 89219 86224 142358 146010 155870 154171 113114 114561 125065 124413 141559 140653 411772 442057 1234994 1229381 491001 508611 124562 110806 130195 132591 148619 143964 141893 142182 87164 88723 306511 274562 798796 797890 225837 225400 283653 287895 334657 326767 345722 347514 360498 364640 337568 373976 871301 918912 583610 485842 305598 300283 348765 348528 366267 369557 369623 373980 418532 422810 716348 746265 39.95 67.8 2
09:57:13 2023-10-13 412807 407596 89105 86129 142796 145575 156260 153992 113289 114449 124717 124170 141488 140465 412486 444275 1226687 1218519 490267 504936 124645 111036 130264 132574 148101 143828 141962 142414 87196 88877 309889 274562 793573 805916 225837 223089 283569 288775 334728 325484 346810 345427 361006 364284 338113 373976 867110 915711 578178 483318 307341 300731 351155 349330 366310 369933 369335 375700 419968 423262 721485 747067 39.95 67.8 2
09:57:14 2023-10-13 417228 411603 88986 86378 141995 146731 154979 154682 112849 114573 124821 124612 141171 140818 412866 445318 1233170 1210601 490876 504972 124271 110959 130013 132574 148101 143862 141927 142414 87099 88877 309889 276514 796248 805646 225678 223400 284694 286097 334763 325782 345199 346433 360553 365736 334565 376245 867110 911698 582466 485484 304275 298884 351443 347478 365584 370109 369587 376213 417580 419633 721084 746929 39.95 67.8 2
09:57:15 2023-10-13 411645 408812 88796 86197 141962 146186 155255 154309 112947 114528 124682 124577 141136 140617 412355 445631 1239422 1220708 489024 505008 123863 111113 129403 129420 147793 144249 141661 142683 86677 88877 306511 276514 787622 799367 225837 222711 283905 286088 335702 325221 342663 347037 360210 365159 337117 375915 870812 906417 581036 483135 304658 299232 348586 348630 363237 370109 369587 373907 421556 418901 717365 746795 39.95 67.8 2
09:57:16 2023-10-13 412812 409422 88759 86437 141736 146186 155220 154309 112541 114449 124439 124579 140877 141011 412355 440454 1241453 1227818 485695 504936 124443 110431 130264 132356 148308 143363 141962 141915 87131 88537 302622 273786 798903 800091 227115 226793 282890 287652 333969 325782 342699 345392 358799 365772 336551 371687 868727 915235 590670 487588 302923 298187 348800 349653 364912 367869 369515 373980 420774 421514 711114 749325 39.95 67.8 2
09:57:17 2023-10-13 415306 408812 88796 86256 142273 146145 155870 154566 113159 114675 124891 124446 141268 140442 412866 441660 1237192 1223349 493765 504972 124271 110772 130384 132407 148101 143595 140560 142083 87067 88865 307862 275340 796726 800091 225355 222745 282925 286535 335859 325519 342555 346991 361006 363512 334565 372811 866200 915748 576212 487588 303653 298919 349818 346433 363237 367869 371750 374738 416340 420259 710330 747164 39.95 67.8 2
09:57:18 2023-10-13 413717 408817 88796 86012 141999 145605 155289 153992 112947 114380 124717 123933 141269 139813 409654 445595 1227634 1215422 493384 508611 123896 110772 129403 132591 147411 144136 141593 142212 86820 88658 309889 275926 798553 804776 225678 225348 282064 285365 334423 324857 342663 344355 359883 361375 336548 373939 867110 912004 578178 483862 302888 297667 348765 345877 363237 369005 371107 373688 417813 418759 720461 743698 39.95 67.8 2
09:57:19 2023-10-13 415445 412994 88703 86287 141636 146455 155083 154630 112727 114562 124439 124493 141166 140772 412355 445537 1235907 1211461 487073 507865 123863 110465 130013 132407 148102 143401 141696 141984 86820 88630 306511 275731 795944 807058 225678 223140 283468 285223 335859 324640 342627 345329 361006 364640 335836 372774 865881 901547 592142 485864 302640 297667 350948 347514 363534 367869 368368 375947 417580 417106 716893 745502 39.95 67.8 2
09:57:20 2023-10-13 413104 412478 88323 86256 141043 146527 154579 154807 112169 114642 124370 124817 140676 141015 412355 442021 1243288 1225716 483979 507901 124238 110431 130104 132287 148308 143544 141893 141915 86912 88569 309889 274950 804190 802196 225837 222827 282099 286061 333969 325256 342230 344319 358871 365736 336786 369452 866926 917076 587728 488826 304516 299460 347608 348946 364859 368862 368779 373197 420075 418349 712350 750118 39.95 67.8 2
09:57:21 2023-10-13 413104 410725 88796 86070 141830 145677 155255 154278 113159 114596 124474 124085 140877 140351 410878 445669 1234081 1226073 492338 504972 124067 110431 130013 132321 147895 143363 141696 141984 86880 88537 309889 275340 816163 800055 225043 226936 281831 285775 333969 324676 342555 345948 358799 361375 336548 369524 866200 915711 583610 486208 303438 298466 347435 345392 364820 367286 369479 371655 417404 419008 711844 746597 39.95 67.8 2
09:57:22 2023-10-13 414865 409745 88768 85826 141995 145171 155289 153284 112947 114188 124595 123455 141073 139695 410554 448490 1225781 1217160 493563 504972 123863 110431 129731 132407 147411 143837 141964 142070 86618 88295 309889 275340 796846 806486 225043 223140 282907 285882 335714 324640 342519 345817 358116 363080 337501 372015 864507 917145 582466 483281 302923 297775 349063 348728 365078 367825 368743 373907 416012 418781 717433 744974 39.95 67.8 2
09:57:23 2023-10-13 415454 410073 88525 85984 141665 145674 155151 154167 112727 114415 124474 124137 139525 140155 410554 447990 1229302 1215021 492375 507901 123830 110618 129403 132356 147241 143595 141434 142083 86559 88569 312937 276906 791559 804776 223545 226793 282064 284321 335859 324857 342278 343286 358835 360764 333839 371687 864654 909284 574305 483281 303869 296593 347715 344837 363021 367613 366966 372479 415056 416486 719513 746422 39.95 67.8 2
09:57:24 2023-10-13 415005 411079 88638 86161 141665 146014 154940 154171 112817 114709 122434 124446 141229 140582 410843 445650 1235907 1213461 487183 508619 123863 110397 129437 129009 147581 144037 141860 142066 86559 88295 312937 276122 796942 807058 225519 222827 282064 284840 333969 324857 342627 342902 358871 364093 333911 369452 864383 901474 583610 485484 303653 297356 349327 347478 360979 366773 366966 373944 417616 415867 717365 744974 39.95 67.8 2
09:57:25 2023-10-13 415034 412049 88218 86166 141051 146152 154721 154807 112541 112021 124318 124579 140676 141011 409690 442093 1241490 1222517 486112 507901 124153 110321 129923 132069 147998 143130 141696 141717 86677 88263 323622 275340 817759 803638 225202 222359 281616 285223 333030 327046 341243 345573 357756 364093 333875 368269 866889 911286 587728 487934 302935 297703 347465 349323 360726 368343 368260 371510 418585 413912 712132 744790 39.95 67.8 2
09:57:26 2023-10-13 412802 411913 88610 85853 141541 145542 155441 154034 113159 114380 124578 124051 141038 140155 412756 445186 1235907 1229567 487455 505008 123896 110397 130013 132287 147895 143263 141696 141915 86618 88658 309311 275340 812694 801259 225202 222984 280416 285223 333499 324857 341483 345573 356681 363548 336280 368010 866164 913941 589199 487588 302972 297523 346669 347478 363791 366792 366709 369528 417287 416486 711844 747201 39.95 67.8 2
09:57:27 2023-10-13 414953 412555 88218 85916 141508 145643 155005 153812 112727 114415 124232 124170 140843 140351 410843 442021 1230176 1217653 489419 508655 124034 110092 129731 132132 147689 142958 141696 141717 86559 88295 309311 275731 811483 805916 224217 222827 281052 284316 331986 324731 340452 342902 358261 360770 333586 371300 864544 916495 582160 488974 302794 297205 348884 346760 363021 367825 368108 371619 415020 417216 708024 743845 39.95 67.8 2
09:57:28 2023-10-13 414849 411944 88214 86097 141651 145643 155005 154167 112914 114415 124439 124170 139130 140155 411492 442201 1226687 1217653 490415 507901 123863 110211 129832 132223 147446 143440 141851 141683 86912 88138 312674 274367 809777 807058 223545 222827 281170 285343 332022 324857 342037 342902 358319 360800 333839 367162 864654 915711 554874 488280 303008 296937 347715 345115 360979 365763 365865 372516 417110 415249 712350 742792 39.95 67.8 2
09:57:29 2023-10-13 418558 412894 88214 85885 141039 145669 154936 154167 112233 114256 124232 124170 140579 140555 410878 447223 1232296 1206703 490912 507611 123660 110245 129368 132223 147309 143837 141494 142070 86441 88263 310861 275989 802668 810387 223231 222485 281923 283391 333897 324784 341135 344490 357290 359511 332612 369416 863429 906683 582466 483676 303869 297775 346112 343286 360979 365681 368184 369348 414328 414018 718493 742192 39.95 67.8 2
09:57:30 2023-10-13 413610 413350 88210 85890 141080 145643 154755 154167 112201 114483 124353 124170 140774 140617 410878 443963 1234118 1212543 487373 507901 123863 110245 129403 132223 147533 143638 141499 141873 86559 88230 312937 276514 801503 808775 224569 221892 281402 283538 333734 324857 341243 342866 357792 361375 331821 368305 862170 905446 583610 485140 303008 296937 347750 345427 360979 365356 365095 372524 418144 414917 716923 742645 39.95 67.8 2
09:57:31 2023-10-13 414277 413717 88121 85952 141407 145506 155363 154030 112805 114460 124439 124170 140647 140155 413744 450756 1235907 1218519 488331 507648 123797 110245 129334 132223 146967 143440 141477 141877 86323 88230 312937 276122 801285 804776 224217 222203 282907 283560 333211 322961 341519 342902 354507 361052 332828 367751 864654 901547 583610 481164 303869 296233 345072 345392 360979 367308 366104 369420 415721 414018 719550 745010 39.95 67.8 2
09:57:32 2023-10-13 412812 413821 88214 85826 141072 145205 154863 153816 112573 114222 124318 123966 140774 140120 411492 444413 1235907 1226073 486149 507901 123863 110058 129403 132223 147793 142660 141626 141648 86559 88198 312162 275340 805794 804776 224569 222203 279932 284281 331986 324857 339902 342902 355539 361340 333261 368679 865881 913141 591774 488059 302935 296816 347875 347496 359712 367237 369267 369240 414840 414953 712350 744937 39.95 67.8 2
09:57:33 2023-10-13 412812 412560 88327 85952 141009 145234 155048 153778 112727 114222 122364 124037 139304 140085 412107 441732 1235907 1227818 487529 508619 123830 110025 129368 132001 147172 142865 141626 141648 86441 88198 309686 274950 812061 804776 224598 221856 280042 284316 331951 324821 339902 342902 355539 361340 333297 368193 865881 911286 579260 487588 302580 297565 345591 346398 360979 365727 367960 369384 416012 413982 710293 746597 39.95 67.8 2
09:57:34 2023-10-13 417268 412596 88182 85704 141647 145934 154970 153778 112727 114346 124370 123933 140910 140168 411456 448499 1228735 1221124 493035 509015 123117 110025 129334 132035 147243 142865 141430 141683 86441 88230 312937 276317 797657 804776 222747 221883 279818 282981 332436 324568 341058 345391 354366 360390 332612 369202 867000 914405 580710 485264 302152 297775 346157 344284 363021 366542 367886 367612 414948 415214 713870 741863 39.95 67.8 2
09:57:35 2023-10-13 419337 412849 88186 85799 141051 145407 154936 153778 112727 114380 124284 123422 140774 140120 411456 441732 1232800 1218519 493212 509374 123117 109915 129334 132035 147433 142470 141528 141683 86559 88263 313442 276514 803643 806486 222747 221856 279818 282946 332490 324857 337819 342866 356074 358042 331749 366539 864654 911967 589199 487588 300120 297847 345591 345293 360979 366277 368221 367942 413346 413982 709826 742755 39.95 67.8 2
09:57:36 2023-10-13 414957 414409 88186 85708 140823 145373 154721 153637 112541 114346 122232 124101 140676 140085 412107 447865 1225875 1215422 491112 509015 123117 109653 129368 132132 147137 143043 141593 141700 86677 88069 310861 275193 808748 811029 222989 221714 281512 284649 331269 323427 340344 341722 355218 358828 331749 367078 865237 917076 584786 487243 302580 295615 348614 346025 360979 367044 365829 369348 413382 413333 707168 744139 39.95 67.8 2
09:57:37 2023-10-13 414921 413821 88182 85700 140876 145171 154721 153744 112201 114267 124163 123390 140728 139973 412107 444275 1224875 1216787 491811 508619 123627 109915 129668 132001 147278 142436 141696 141417 86441 88045 321062 274562 803876 808202 222747 221475 278544 283449 330983 322889 340177 341758 354507 358543 331785 366844 861486 915883 586257 486208 302653 295823 345591 345355 360690 364311 366885 369240 414184 414989 710109 743321 39.95 67.8 2
09:57:38 2023-10-13 417821 414229 88670 85763 141736 144667 155220 153144 112914 113996 122776 123357 139332 139132 412107 448286 1225557 1214120 494618 508619 123084 109687 129120 131966 146834 142470 139388 141648 86323 88138 311225 276710 800179 809349 222427 221856 279928 282946 332724 322399 339902 342275 354281 358578 333297 367635 861523 913941 589199 482903 302433 296067 345036 345781 360979 364631 364960 369384 414620 413947 713363 741667 39.95 67.8 2
09:57:39 2023-10-13 419779 415034 87997 85821 140526 145791 154223 154026 112201 114415 122127 124051 140579 140351 412071 449452 1232296 1208361 486593 509411 123084 109687 128906 132223 147382 142285 139388 141648 86323 88138 309311 276906 814389 808537 222399 220475 280154 281618 331951 322925 338365 342275 355574 357757 329461 369055 861479 906909 594164 483135 301938 295393 347875 342722 360871 366649 364814 368201 411823 413368 716893 742000 39.95 67.8 2
09:57:40 2023-10-13 419907 414993 88061 85708 140196 145506 154626 154000 112201 114380 122232 124137 140256 140120 412071 446336 1232296 1208946 488840 509015 123117 109915 129120 131966 146916 142403 139388 141648 86264 88106 312937 276906 799374 809145 222747 220475 280280 281654 331448 322889 338401 340761 355539 358543 329213 366574 859622 904805 580710 483281 301298 296067 345591 344806 359856 366792 364996 368237 411173 414405 715297 737635 39.95 67.8 2
09:57:41 2023-10-13 414193 415106 88029 85704 140355 145171 154686 153318 112541 114380 124370 124101 140617 139964 412107 452328 1234909 1218519 489024 509411 123084 109687 128940 131966 146800 142403 141430 141451 86264 88078 310861 276906 797997 807000 222498 220882 281475 284142 332238 320794 341132 342650 352209 360898 329604 367748 864470 902639 579260 480377 302366 296067 345840 346760 358737 365500 364960 368828 414732 413351 714212 740581 39.95 67.8 2
09:57:42 2023-10-13 414193 415070 87877 85673 140563 145002 154579 153284 112541 114222 124197 123422 140349 139660 412143 448358 1235907 1218519 490415 509411 122817 109991 128990 132035 146527 142470 139000 141683 86264 88045 309311 276906 792598 806486 222364 220511 278688 281689 332994 320901 337855 342830 351787 358042 329711 367885 864004 902851 587728 480377 301298 295708 344937 343286 359566 365179 362722 367095 414948 413821 719993 745323 39.95 67.8 2
09:57:43 2023-10-13 414921 414849 88154 85704 139963 145171 154472 153637 112541 114661 124163 123422 140528 139751 413014 445282 1240682 1218519 486629 509807 123084 109687 128906 131783 146559 142730 139548 140155 86441 88101 312080 278880 799331 804629 221875 220334 282308 282938 330911 323282 339203 342552 352315 360354 330255 368716 865237 901539 589199 483135 299238 296937 344937 344806 359820 365727 363564 365992 414328 413821 717359 742755 39.95 67.8 2
09:57:44 2023-10-13 414921 415119 87873 85673 143507 145407 154189 153778 112201 114222 122232 123390 140447 139660 413729 442995 1241490 1221124 486678 507901 123708 109620 129085 131749 146834 141875 141395 141417 86205 87925 309889 276710 807824 805916 222052 219754 280483 281654 329413 323871 339684 341758 352315 357757 327724 367114 864654 905446 587728 487243 300545 297009 346365 345111 359568 366427 365662 368610 413238 413642 716413 745891 39.95 67.8 2
09:57:45 2023-10-13 417196 415110 88088 85614 140035 145137 154480 153744 112169 114380 122042 123933 140349 140337 412906 445646 1239422 1222219 486112 509411 123084 109620 129120 131948 146490 142779 141490 141503 86323 87925 312937 276514 808238 807058 221705 219754 279198 281759 328915 323643 339684 340761 352315 358042 327759 366003 863392 901474 583610 487588 302045 296067 345424 344806 358808 365763 366067 368161 412475 412658 712856 743093 39.95 67.8 2
09:57:46 2023-10-13 414849 415106 88029 85574 140526 144735 154257 153284 112201 114222 122147 123422 138978 139695 413050 444594 1235907 1222480 487183 509015 123084 109544 128940 131532 146834 141203 141395 141220 86205 87893 309311 275340 805931 806486 222498 219754 279928 281689 328915 321911 339203 340474 354948 360898 329497 364714 861987 908013 584786 486025 299092 293837 345632 344733 356583 363539 366389 368161 411862 411071 708171 740545 39.95 67.8 2
09:57:47 2023-10-13 413574 414845 87997 85556 140592 144701 154686 153144 112201 114275 122232 123390 140544 139625 413050 445318 1234029 1227818 488567 507901 123051 109544 128906 131532 146765 141300 141198 141417 86087 87893 312937 275731 800898 804776 222208 220097 279141 281689 328951 321813 339684 340761 350980 357757 329746 364308 865237 901547 586257 486208 299238 295579 344937 345781 356583 362451 364996 368683 412475 411971 708084 739729 39.95 67.8 2
09:57:48 2023-10-13 419150 415106 88057 85546 140592 144701 154579 153250 112727 114188 124197 123357 140579 139528 412759 445631 1230176 1222219 493843 508619 123018 109653 128782 131715 146731 142480 139194 141417 86146 87893 309311 276906 802546 806870 221457 220846 279695 281685 329804 322256 340129 341578 351956 358871 329640 364823 864654 911846 576212 485191 300054 295137 342961 343286 359566 362451 364262 365992 414328 413821 708208 739765 39.95 67.8 2
09:57:49 2023-10-13 419186 415110 88001 85578 140592 144701 154437 153144 112201 114030 124025 123390 140384 139528 412179 445984 1230176 1217246 495280 508655 123051 109544 128906 131601 146765 142203 139194 141417 86087 87925 312440 276906 805445 805916 220361 220440 279731 280796 329413 320936 338484 341830 350699 356859 328751 365733 863429 911967 586257 483318 302045 296067 342961 342866 359856 362415 364408 368499 413421 414215 710648 744398 39.95 67.8 2
09:57:50 2023-10-13 421675 414840 87881 85518 140303 144701 154223 153144 112233 114275 122147 123390 140384 139625 413050 444346 1227781 1217653 494542 509411 123018 109384 128700 130290 146283 142133 139369 139780 86205 87981 310861 277694 805722 806984 220185 220216 279731 280897 329413 322266 337438 342311 351752 356859 327724 364859 862742 909175 583610 483318 297554 296067 342997 342830 359856 362959 363564 367045 412149 413821 710648 744139 39.95 67.8 2
09:57:51 2023-10-13 421675 415110 87845 85488 139870 145070 154223 153144 112201 114188 122232 123390 140431 139721 414349 442995 1230176 1217653 493420 509447 123217 109434 128727 131658 146527 141676 139194 141417 86146 87893 312937 276906 802546 807058 220326 219789 279626 281189 329680 322889 337730 340725 352033 356859 328219 364896 862170 911846 579260 485154 300149 295780 344901 342650 359712 362817 363382 366306 411030 413642 710293 741667 39.95 67.8 2
09:57:52 2023-10-13 421675 415106 87845 85614 140260 144701 154223 153250 112233 114222 122232 123291 140447 139660 413050 444594 1230176 1212445 493806 509411 123018 109544 128514 131857 146972 142887 139000 141220 86087 87893 312162 276906 801851 808724 220326 219789 279928 280823 328951 322925 337694 340211 352069 356859 327759 364859 860877 909154 586257 486208 297201 294635 344937 342552 359602 363277 363271 366526 410020 413530 710330 740581 39.95 67.8 2
09:57:53 2023-10-13 422272 415110 87845 85546 140526 144701 154223 153284 112233 114143 121923 123390 138681 139660 413341 444594 1230176 1215058 492375 509051 123018 109620 128480 131532 146527 141741 139000 141451 86087 87893 312937 276906 804322 809349 220044 219412 279534 280761 328170 322638 337402 339447 355721 356717 327617 364419 860730 911237 586257 487478 297306 295758 345424 342275 359349 362415 363334 365347 409625 413530 710330 738197 39.95 67.8 2
09:57:54 2023-10-13 421900 417182 87845 85550 140052 144701 154223 153284 112169 114434 121957 123390 140349 139660 413377 444703 1227818 1215422 492861 510204 123018 109544 128693 131857 146014 141273 139082 141319 86087 87773 312937 276906 804387 809349 220326 219565 279534 280726 327923 322338 337730 338708 352315 356859 327494 364308 860219 906683 583610 487588 297410 294300 344937 342275 358772 362451 362722 365971 408764 412623 708955 740021 39.95 67.8 2
09:57:55 2023-10-13 421638 417459 87720 85479 139940 144632 154189 153216 112201 114154 121753 123357 140315 139493 412723 444280 1226651 1221140 492861 509338 123018 109250 128837 131555 146765 142019 139291 141151 86087 88037 312162 278088 809432 811607 220149 219578 279695 282738 327216 322674 338265 338494 352245 356824 329518 364235 860803 912885 586257 487588 297410 293013 344937 341951 358053 362091 363491 366453 408657 412551 707168 741890 39.95 67.8 2
09:57:56 2023-10-13 422272 417459 87812 85483 140526 144667 154189 153250 112508 114380 122093 123357 140510 139625 414251 441732 1226687 1214984 492338 510926 123051 109401 128871 131464 146731 141203 139194 141382 86029 87861 312440 277694 810944 810497 220290 219035 279534 280334 326899 322364 338448 338601 351787 356824 326700 364591 859586 910570 583315 487588 297410 293951 344937 341722 358161 362132 362944 366196 411490 412143 708060 741677 39.95 67.8 2
09:57:57 2023-10-13 421078 417187 87696 85483 139845 144667 154189 153216 112201 114593 121753 123324 140413 139590 413341 444594 1224219 1215422 492675 509840 123546 109350 129058 129760 146352 141176 139462 139091 86087 87796 310861 277496 815497 810497 219912 219035 279105 282702 328646 322039 337657 337581 351752 356788 327317 363684 860793 911894 583610 487588 297410 293297 344937 341445 357658 361331 363784 365639 407477 411357 706499 741131 39.95 67.8 2
09:57:58 2023-10-13 421675 418049 87541 85388 143547 144769 154154 153110 112169 114346 121753 123324 140379 139364 414385 444594 1226651 1212322 492511 509411 123453 109032 129085 131304 146765 144623 139583 138987 86087 87621 312937 276514 813964 809145 220255 218847 279124 279872 325950 320901 337694 337581 351225 356538 325752 360294 861442 913141 586257 487478 300149 293155 344901 341542 357443 361155 363639 365752 407441 411285 704023 741131 39.95 67.8 2
09:57:59 2023-10-13 421418 418535 87812 85447 143503 144632 154189 153250 112476 114188 121923 123357 140510 139493 414251 442924 1226651 1213686 492861 510131 123051 109065 129085 131430 147382 141444 139388 138987 86205 87557 312162 276514 815423 811537 220066 219000 278908 280430 325915 320901 338208 337545 351225 356538 326630 360510 859549 912456 586257 487243 297410 292157 344937 341722 357371 362119 363820 365898 407477 411321 704023 741131 39.95 67.8 2
09:58:00 2023-10-13 421675 417459 87541 85419 143503 144632 154047 153216 112169 114154 121753 123324 138681 139395 413959 442959 1225744 1214120 491811 509411 123051 109032 128871 131213 146765 144623 139388 138987 86087 87557 312937 276122 812285 810935 219784 218659 278961 282938 328646 320615 338541 337439 353716 356395 328623 360330 861553 913178 587910 487243 297671 291783 344937 341158 357085 361296 364066 365934 407477 410167 705105 740079 39.95 67.8 2
09:58:01 2023-10-13 421078 416167 87545 85423 143503 144432 154189 153250 112201 114593 121753 123324 140315 139395 413995 446591 1224182 1215422 490839 509374 123051 109141 128906 131304 146421 144777 139471 139100 86205 87497 312937 276122 816076 810899 220255 218659 278712 280726 325915 320352 338208 336600 350174 355788 325716 360402 859534 911931 587487 486208 297410 292370 342961 341445 356547 361296 363784 365934 406835 410060 704419 739820 39.95 67.8 2
09:58:02 2023-10-13 421005 418344 87537 85351 143364 144398 154189 153003 112136 114075 121668 123291 140281 139166 414287 444934 1222199 1217651 491811 509374 122784 108881 128445 131213 146220 141425 139319 139306 86146 87700 312162 275926 807865 813923 219771 218519 278213 282938 328646 319375 338411 336564 351992 355752 327990 360222 857890 911773 590473 485447 297410 291952 342961 341445 355976 360756 362722 366786 409206 409484 704104 738151 39.95 67.8 2
09:58:03 2023-10-13 420744 418344 87509 85419 143538 144398 154013 153003 112136 114075 121753 123324 140086 139201 413959 448307 1220930 1211424 489419 508619 122582 109032 128021 131396 145815 144694 138965 139181 85843 87589 312440 275731 806232 810935 219534 218319 277344 279907 326864 318410 338448 336600 351992 355717 326700 360208 857890 908605 583315 482903 297410 291925 342744 341434 357983 360889 360501 367456 410074 409690 705068 737847 39.95 67.8 2
09:58:04 2023-10-13 421041 416167 87849 85291 140563 144164 154579 152267 112541 114206 121923 123088 140315 138710 413959 449658 1221271 1213385 493654 509120 122549 109115 128096 129657 145775 141273 139074 139479 85965 87796 313918 276906 801771 811508 219569 218567 277272 279872 327658 320519 338448 339357 351848 355752 327194 360402 857024 908642 584786 481844 297554 292165 342961 341722 356011 359105 360609 367603 407477 409772 705960 737944 39.95 67.8 2
09:58:05 2023-10-13 421078 418049 87812 85314 140063 144268 154721 152478 112541 113928 121923 123121 140414 138801 414457 449622 1220930 1211461 494618 510131 122610 109216 128055 131464 146017 144931 138903 141151 85901 87621 312937 276906 802462 811508 219569 217676 276989 279872 327623 317929 337694 336564 351497 355432 330021 362807 857669 910591 586257 481663 300573 291988 342852 341266 355833 359105 360501 367082 407156 409449 707039 740042 39.95 67.8 2
09:58:06 2023-10-13 420744 415817 87845 85291 140100 143920 154841 152554 112675 112163 122124 123074 138358 138536 413851 451531 1220819 1211694 497092 510492 122180 108881 128021 131339 145540 141317 139492 138987 85869 87589 312440 277694 804020 811508 218886 218319 276724 281344 327623 317004 337657 336564 351497 355218 325752 360244 857282 901511 584786 480377 297554 291516 342961 340690 355477 358569 359958 367045 406871 409186 705556 738036 39.95 67.8 2
09:58:07 2023-10-13 420744 416388 87692 85314 143503 143930 154223 152478 112541 113849 121923 122886 138488 138448 413959 450327 1220930 1209221 495945 509411 122414 109107 127987 131339 145780 144658 138579 139181 85832 87589 315209 278088 800299 811611 221156 218790 277217 281199 327781 317787 336998 336458 351299 354507 329088 360330 857890 901511 584786 477638 297676 292019 342961 340654 355441 358569 359692 366230 410364 408839 706130 737944 39.95 67.8 2
09:58:08 2023-10-13 421078 416171 87545 85318 143433 144164 154189 152618 112201 112221 121753 122919 140218 138675 413341 449586 1219679 1206628 495243 509411 122180 109107 127632 131066 145371 144989 138302 141460 85800 87589 312937 278286 796107 810899 218886 218694 277539 279761 327888 320065 337144 336564 350966 353586 325716 360474 858378 905446 583610 477602 297410 291925 342478 340690 355441 358534 358333 365934 406871 409200 708869 740256 39.95 67.8 2
09:58:09 2023-10-13 422797 416424 87353 85319 143164 144164 153940 153110 112104 114120 121583 123239 140184 139166 413995 450291 1223102 1215912 495280 510889 122180 109250 127898 129622 145506 142379 138730 139632 85832 87704 314708 279277 799744 812764 218371 218707 278213 279761 327888 317004 336357 336564 350643 352386 326445 362622 856442 903884 587728 477602 296991 291339 341960 340654 356547 359070 358297 364864 406871 409772 710330 738091 39.95 67.8 2
09:58:10 2023-10-13 424072 416424 87509 85319 143164 144398 153693 153003 112104 114154 121668 123324 140281 139166 413995 451002 1223102 1205785 494542 510167 122180 109065 127632 131339 145780 144896 138194 141151 85768 87589 312440 277688 798041 809717 217528 217676 278320 279761 327393 317929 336156 336564 350683 352527 326771 363452 856442 902851 586257 482487 297297 292121 342190 340439 356440 359537 360558 365234 410364 410590 712239 737889 39.95 67.8 2
09:58:11 2023-10-13 424373 417407 87361 85323 143164 144164 153693 153003 111995 114524 121414 123324 140086 139166 416469 449370 1226668 1203008 494618 509985 122432 109115 127884 129657 145472 140981 138837 139095 85832 87557 315209 277688 814993 813917 218136 217606 278320 279761 326899 320409 335501 336564 350930 352527 324933 360510 857767 901539 575319 477674 296573 291481 341960 338637 356547 360181 357758 364533 406835 409484 712128 737944 39.95 67.8 2
09:58:12 2023-10-13 424674 417048 87174 85293 143073 144568 153233 152969 111995 114154 121583 123324 140040 139465 414385 448286 1226687 1202252 491606 510926 122643 108881 128021 131213 145510 144592 138194 138987 85742 87557 312937 277688 801851 812730 218511 217268 278464 279761 325950 317039 335829 338877 351704 353338 324609 360402 856564 900084 594564 482487 298460 291783 342262 338566 356547 360756 358297 364533 409495 409772 714378 737981 39.95 67.8 2
09:58:13 2023-10-13 424072 417665 87110 85514 139714 144419 153598 153505 112040 114368 121445 123258 138165 139451 413815 448869 1230065 1203962 489419 510926 122213 109165 128116 129567 145611 144588 138194 138987 85710 87640 312440 278484 803295 813917 218546 216931 278320 279761 325915 317039 333722 335516 351744 354117 324861 362355 856674 899910 584786 481092 296156 291481 342961 338601 355441 360756 358010 364276 406043 408612 711041 736925 39.95 67.8 2
09:58:14 2023-10-13 424072 417665 87078 85409 142865 144398 153199 153110 111822 114222 121380 123324 138034 139528 413995 446956 1229302 1203999 489024 509447 122180 108881 127632 131122 145645 144421 138579 138987 85715 87437 315209 278880 804340 815113 220843 216791 278248 279653 328414 317787 335428 337441 351618 354507 324825 360438 855460 899197 584786 481699 296053 291374 342961 338637 354410 360650 359150 364533 406043 407623 712350 735780 39.95 67.8 2
09:58:15 2023-10-13 422272 418064 87110 85355 143164 144398 153552 152969 111963 114513 121583 123324 140052 139528 413377 449125 1227781 1203157 488677 510926 122213 108848 127632 131122 145270 144584 138306 139100 85800 87437 312937 278088 805838 813305 218886 216779 277929 279761 325915 320065 333685 334508 351497 354685 324897 360402 857767 899308 584786 481808 295740 290595 342961 338637 353843 360251 361584 363948 405718 409426 714205 735596 39.95 67.8 2
09:58:16 2023-10-13 419888 418322 87130 85256 142964 144198 153199 152758 111822 114154 121549 123121 139921 139166 413377 446956 1230176 1207728 489024 510528 122483 109014 127816 129463 145540 141227 138772 138987 85800 87492 312162 278286 806510 813923 218851 216559 277344 279761 325651 320108 337180 336727 349836 355218 324537 359859 856527 899984 583315 481844 296573 289713 342478 340414 354957 359140 358333 364239 406007 405204 711844 737077 39.95 67.8 2
09:58:17 2023-10-13 418594 417705 87174 85314 143064 144164 153658 152758 112104 114075 121380 123291 139955 138938 414615 448979 1230176 1211805 489024 510167 122213 108848 127632 131213 145544 144386 138194 138987 85715 87405 312440 276837 801171 809181 218886 216594 277344 279761 325651 316969 336668 334508 349345 354720 324897 359882 856674 898336 584786 484206 297297 289572 341540 340510 354957 358965 361071 364682 407907 405974 710293 737490 39.95 67.8 2
09:58:18 2023-10-13 419222 417442 87146 85339 143164 144164 153693 152724 112027 114479 121583 123159 138062 139117 414362 450782 1227670 1213536 490341 510743 122516 108973 127795 129477 145270 144579 138687 139003 85768 87286 315209 278286 805168 809145 218698 216594 277058 279689 325388 318674 336668 335516 347768 354153 324897 359316 856416 898923 584786 477602 297201 290356 340616 340690 352253 358569 358046 364828 406230 405169 709130 737944 39.95 67.8 2
09:58:19 2023-10-13 419555 417705 87110 85282 143172 144268 153693 152724 111886 113996 121380 123121 139931 138814 414421 451070 1230176 1213258 490415 510204 122493 108881 127632 130998 145544 144421 138194 138794 85705 87286 312937 277694 804306 807967 218546 216292 276989 279761 328646 318267 335356 338637 347626 353480 324717 359172 857817 901397 583315 480776 298460 290560 338873 340725 352253 360889 358297 364791 407156 405169 710293 740256 39.95 67.8 2
09:58:20 2023-10-13 420206 421014 87320 85356 139811 144319 153701 153007 112104 114255 121614 123192 138069 139221 414470 450602 1232296 1215021 491112 510597 121998 109182 127353 131282 144837 144759 138595 140001 85556 87405 312440 278484 805363 809349 218171 216628 276724 279761 325950 315978 333649 336564 347488 353338 324861 360172 857890 894738 583315 479754 295740 290665 338873 339900 352289 358033 358772 363725 407191 404980 711077 738059 39.95 67.8 2
09:58:21 2023-10-13 421078 418327 86986 85275 142964 144030 153552 152301 111854 113962 121042 123088 137843 138744 414287 450327 1228735 1213258 491112 510565 121176 109032 127177 131248 144837 144491 138002 140955 85742 87732 315209 280074 805981 809349 220218 216791 276546 278526 326758 318978 333397 336529 347505 352562 324897 360402 857743 895670 590670 477566 295429 291374 339612 340271 353312 358068 355883 362590 407477 405204 711114 739554 39.95 67.8 2
09:58:22 2023-10-13 421078 418687 87114 85254 143064 143964 153693 152758 111701 114331 121414 122919 139858 138938 413995 450255 1234029 1213686 490876 510926 121649 108881 127564 130998 144667 144588 138302 139100 85694 87497 314208 278971 797327 808775 217563 216292 276724 278083 325915 319613 333036 336564 347733 352562 324861 360402 857669 894849 583610 477602 294591 291516 338838 339626 355962 360889 358589 362337 410074 405099 715225 737833 39.95 67.8 2
09:58:23 2023-10-13 421675 418322 86895 85299 142700 144164 153165 152969 111637 113962 121414 123088 139858 138744 413995 445631 1235907 1216404 492824 511430 122483 108905 127496 129297 145407 140857 138159 138856 85715 87460 314708 279277 801105 809299 217528 216628 277678 277796 326794 317004 332567 335552 347804 352280 322472 360402 857084 898558 583315 481844 293970 290524 339862 339387 352324 359140 356182 360443 408340 405240 712350 738193 39.95 67.8 2
09:58:24 2023-10-13 422272 418986 86708 85282 142700 144566 152918 153003 111324 114188 120973 123324 137591 139201 413412 445318 1235907 1215021 489024 510565 121914 108664 127564 130963 145308 144149 138194 138601 85758 87254 312440 276837 811361 808202 217493 215922 277539 278742 324956 317039 332567 334578 347768 352527 322046 362312 859608 897060 581843 483172 294591 290524 339719 339208 355711 359000 360047 360407 408340 406151 710330 739201 39.95 67.8 2
09:58:25 2023-10-13 422272 418687 86867 85254 142765 144064 153233 152758 112040 112848 121307 123192 137870 139388 414470 446482 1234834 1217123 487455 510382 122399 108447 127632 128938 145371 144009 138750 138766 85673 87222 313918 275566 810784 808628 218031 214919 276494 279564 324956 320065 333036 334508 347768 353621 323612 357660 857669 899558 584786 484760 293970 290560 339862 338601 351761 358569 358333 360443 406007 403967 708625 737420 39.95 67.8 2
09:58:26 2023-10-13 420780 418656 86891 85250 142769 143969 153552 152512 111822 113962 121042 123088 139905 139020 414421 443963 1230550 1217653 488677 510167 122526 108481 127598 128938 145645 144114 138194 138215 85705 87016 316044 276906 809474 809349 218206 215864 275962 279509 324848 316898 333433 337203 347626 354011 324152 359982 857890 902676 580372 484381 294533 290153 339862 338387 351749 358033 358333 360443 406043 405831 706130 737944 39.95 67.8 2
09:58:27 2023-10-13 418967 421010 87014 85335 143381 143621 153701 152516 112104 114142 121410 122989 137591 138675 414615 446300 1226687 1224338 490067 510131 121947 108514 127564 128946 145439 144149 138194 138215 85641 86984 312440 276906 808371 807058 218018 216072 274998 279761 324956 316013 333072 334508 346722 352597 324861 356894 856442 902851 584501 483318 293970 289713 339898 339661 351965 356399 358046 360443 406043 403390 702605 736948 39.95 67.8 2
09:58:28 2023-10-13 419519 418358 86895 85180 142964 143465 153693 152128 111931 113736 121042 122769 138000 138255 414287 445666 1226687 1217246 492511 509447 121176 108514 127387 128849 144837 140619 138022 138655 85737 87158 315209 277496 804573 808202 219286 216153 274821 279420 326794 316013 333036 334543 346424 351752 324609 358999 857890 905446 580372 482487 295221 289576 337852 340450 353956 356399 358033 360515 406266 403967 702605 737981 39.95 67.8 2
09:58:29 2023-10-13 419852 418309 86891 85172 142964 143499 153693 152128 112104 112221 121499 122718 139892 138255 414615 449125 1224256 1218519 494506 510565 121682 108698 127598 129110 145068 144210 138302 138709 85641 87016 312937 276906 809640 807058 217306 216292 274998 279564 324956 318935 333072 335587 345645 350945 324897 362971 857743 905446 584786 481128 293970 290348 339693 339889 355711 358862 360047 360370 409495 405975 704813 737796 39.95 67.8 2
09:58:30 2023-10-13 424072 418981 86918 85204 142964 143731 153233 152267 112027 113883 121042 122549 139858 138675 414651 447656 1229642 1224642 496030 510382 122115 108597 127496 129207 145137 140760 138125 138759 85705 87016 312162 277694 803442 808018 218976 216327 275613 278902 324956 316013 331561 336423 347488 350385 323516 357121 856478 906528 590473 481468 293970 290524 338327 338364 353347 356399 356969 360407 405094 405240 702034 738193 39.95 67.8 2
09:58:31 2023-10-13 424674 418656 86986 85271 142964 143731 153233 152267 112136 113804 121042 122886 139858 138613 414651 449015 1226687 1215021 495280 510204 121881 108514 127598 130907 145207 144083 138194 138601 85609 86984 312440 277694 802146 809349 216446 216257 275420 278938 324956 316455 331023 335552 347519 350945 324044 360696 857890 905336 581843 481699 295756 291339 338695 337439 355962 356399 356182 359863 406043 408869 705105 737990 39.95 67.8 2
09:58:32 2023-10-13 423827 418723 86958 85180 142860 143960 153807 152765 112072 112700 121241 122989 137939 138571 414507 445815 1226668 1211729 493384 510095 121747 108481 127475 128938 145371 140672 138302 138704 85641 87016 315209 278484 812466 810289 216783 215887 275384 278866 324956 320065 331489 335777 348502 350385 323803 357588 857767 902888 584786 484724 293146 290321 340341 336529 353277 356647 359027 359285 404721 405204 706462 737384 39.95 67.8 2
09:58:33 2023-10-13 423827 418986 86863 85191 143029 143969 153518 152478 111854 113894 120973 122853 137672 138740 416508 442959 1223065 1212669 493212 510528 122376 108481 127530 128938 145239 144114 138194 138601 85694 86984 315209 277694 812126 813956 219286 216015 275855 278723 324884 317787 332387 336179 348885 351260 323624 359945 856674 905409 581843 485067 295512 290348 340855 336529 355459 356896 359281 359973 404685 405169 701998 736824 39.95 67.8 2
09:58:34 2023-10-13 424674 419763 87014 85277 143189 144020 153632 152588 112072 114107 121311 122886 137786 138675 414615 445415 1223065 1210943 492302 510167 122498 108380 127632 128670 145746 143877 138194 138215 85726 86952 312440 275530 821572 812694 216783 215552 275384 278670 324727 316491 333000 333888 347804 350385 322858 359858 855460 908013 590473 484724 293970 288799 340616 336529 354707 356931 358262 360370 403512 404874 701110 735821 39.95 67.8 2
09:58:35 2023-10-13 424674 420192 86831 85240 142895 143663 153518 152478 111822 114007 120973 122886 138034 138675 414651 444275 1222665 1210943 492511 509771 122180 108115 127993 128698 145540 140261 138503 138078 85886 86888 310861 276906 813191 813956 219058 216049 275349 279295 324727 315943 333541 333636 348412 350875 322822 357693 854817 907830 583008 483281 293979 288395 340341 337273 354456 356896 358573 360407 404080 403967 701110 733587 39.95 67.8 2
09:58:36 2023-10-13 424072 419937 86799 85212 142895 143697 153199 152233 111790 112221 121008 122886 137782 138675 414615 448490 1221199 1208388 491811 510167 122147 108447 127598 128759 145068 144100 138302 138319 85673 86952 316044 276317 808963 813881 218667 214953 274927 279761 324956 318187 333541 333888 347697 350420 323803 357656 854721 905971 593832 485242 297230 290974 340090 337439 354707 358862 360047 360334 403900 405975 701690 733551 39.95 67.8 2
09:58:37 2023-10-13 423471 418981 87074 85109 143064 143233 153906 151955 111899 113770 121008 122769 137878 138467 414434 450710 1220292 1211188 493026 509949 121649 108497 127428 128801 144667 142671 138194 138601 85566 86984 312162 278088 803059 815076 218667 214953 273321 278938 326794 315843 333541 333888 346687 350385 324272 357946 854175 906528 583315 477638 294798 288904 338802 337545 353956 356850 359027 360479 404685 403614 701110 733775 39.95 67.8 2
09:58:38 2023-10-13 424072 418986 87142 86922 143168 142803 153906 151711 112169 113702 121380 122451 140052 137802 414687 449931 1217468 1209221 494673 510528 121616 108481 127319 128938 144803 144114 138194 138601 85598 86984 312440 278088 799594 813881 216783 215552 273285 278902 324956 315663 333289 335323 346924 351190 324681 358654 852819 903884 581843 481118 295420 291011 338802 337238 353956 356850 358772 362337 404433 404237 703104 733706 39.95 67.8 2
09:58:39 2023-10-13 423471 419642 87412 85191 139483 143494 153949 152098 112136 112109 121614 122418 138165 137664 414507 450854 1219679 1204872 495872 510926 121010 108613 127251 128938 144667 144267 138092 138704 85673 87190 312937 278484 804981 811545 218358 215887 273285 278047 324956 315397 332567 333888 346651 349861 324296 358454 853469 902888 584786 479754 294798 288325 338802 337309 353956 356850 358011 360479 404685 403332 702845 733551 39.95 67.8 2
09:58:40 2023-10-13 423471 418986 86863 86989 142969 143571 153199 152094 111963 113702 121345 122451 140019 137879 416838 451070 1217468 1207464 496334 510926 121840 108481 127055 128938 144534 143912 137776 138601 85545 86952 312080 279277 802057 815113 218976 216119 274276 277672 326794 315771 332892 335705 346509 349302 324332 358454 852965 903958 581843 479754 294740 288763 338564 336529 353775 357603 357757 360443 404721 403332 701925 733587 39.95 67.8 2
09:58:41 2023-10-13 424373 420022 86918 85176 143189 143211 153522 152199 111963 113894 121008 122516 137836 138440 414615 449931 1220063 1205748 497447 510926 121010 108481 127109 128938 144434 144114 137776 138601 85566 86984 312440 278079 799333 811545 218050 215887 274122 277194 324956 315843 332495 333888 345645 348294 322822 356822 853002 900193 583315 479754 293970 288763 338564 337037 353956 356850 356925 360407 404080 403672 703489 733642 39.95 67.8 2
09:58:42 2023-10-13 424674 420201 86735 85116 142760 143465 153199 152233 111822 113894 121008 122516 137870 138482 414615 451070 1220930 1205748 496019 510634 121253 108613 126939 128732 144232 144412 137638 138759 85598 87158 315209 279277 805247 812694 218014 215922 274507 277159 326722 315699 331956 333888 346424 348224 322822 359435 854212 898887 583315 479754 293979 288597 338291 336529 354456 356850 356692 360370 404685 403931 705057 733587 39.95 67.8 2
09:58:43 2023-10-13 426487 422208 86954 85176 142669 143769 153130 152199 111400 113949 120939 122516 137672 138639 416788 450998 1222665 1203107 495280 510926 121807 108373 126899 128849 144534 144013 137776 138215 85502 86984 311089 278507 799744 811545 216823 214919 274838 276345 324956 315843 331561 333888 345609 348224 320869 357086 854212 897582 584786 479754 293970 288527 337817 336494 352289 357854 355880 360370 404364 403967 708171 733587 39.95 67.8 2
09:58:44 2023-10-13 423863 420268 86545 85165 142462 143465 153165 152233 111476 114007 120732 122924 137385 138792 417357 450537 1224405 1202374 496030 510743 121176 108455 127041 128938 144668 140469 137776 138215 85577 87158 314708 278507 813167 814534 216823 215379 274821 276310 324956 315843 331525 333888 345609 348224 320584 356835 852965 897317 583315 479754 293558 288904 337781 335516 352253 357854 355880 359285 404721 403967 709249 733807 39.95 67.8 2
09:58:45 2023-10-13 426333 420201 86494 85197 142462 143663 153165 152267 111432 114007 120973 122769 137400 138675 414615 451038 1223102 1201631 493806 510926 121010 108447 127109 128759 144769 144013 137776 138215 85566 87016 312440 278971 811891 815070 216823 214884 274998 276678 324812 315735 332279 333816 346023 350894 320727 359710 852782 898447 583315 479754 293970 288527 337781 335481 354885 358322 356347 359791 404116 404626 709790 736048 39.95 67.8 2
09:58:46 2023-10-13 427701 420940 86739 85223 142691 143596 153028 152482 111540 112221 120801 122956 137488 138764 414615 449622 1224684 1196142 494266 512011 120844 108447 127055 128581 144466 144285 137955 138319 85534 86952 316044 278115 803484 814494 216823 214850 274998 276345 324956 315361 331489 333888 347209 348294 320348 358999 852826 892497 576360 477566 293562 288562 338291 334472 354456 356399 356420 359285 402873 403931 711154 733031 39.95 67.8 2
09:58:47 2023-10-13 426369 420863 86462 85233 142471 143969 152673 152690 111400 113962 120939 122853 137468 138775 414457 449306 1226651 1201631 490876 510926 121658 108149 126933 128759 144769 143877 137776 138393 85577 87126 315209 279874 804456 814961 218050 214746 275539 276167 324884 315807 331453 333888 346687 348294 320348 359288 852220 896304 590473 477602 292902 290805 338659 334508 353956 356399 356420 359285 402873 403367 710330 733587 39.95 67.8 2
09:58:48 2023-10-13 426790 421308 86640 85208 142393 143621 152922 152618 111649 114470 120801 123055 137400 138710 414651 449652 1227893 1202487 486593 510565 121010 108115 127021 128759 144468 143877 137776 138215 85438 86952 312440 277457 804456 813917 216823 214185 274963 276310 324727 315843 330755 333852 346687 349302 319863 355821 850444 894030 588980 477566 293146 287923 338873 334472 351965 355867 356420 359249 401071 403390 709716 732586 39.95 67.8 2
09:58:49 2023-10-13 423935 421451 86430 85206 142492 143564 152884 152267 111540 113962 120855 122886 137582 138938 414615 448322 1226651 1204281 488840 510634 121551 108272 127041 128622 144667 144210 137604 138078 85566 86888 315209 278484 803676 813917 218050 214036 274821 277123 324956 315843 330987 333581 346976 349965 319863 357946 849842 893772 588980 477602 293155 293777 338873 334472 351965 356399 357234 358996 401071 404833 709790 732512 39.95 67.8 2
09:58:50 2023-10-13 424637 421487 86521 86922 142466 143769 152960 152622 111292 113962 120939 122802 137577 138770 416874 448322 1226651 1202252 489024 510926 121807 108149 126933 128581 144568 143877 137776 138215 85502 86802 317389 277262 809979 813917 218050 213853 274453 276345 324956 315843 330987 332805 346165 349826 320348 357946 851722 893735 580372 477602 292941 292950 338838 334508 351965 355867 356709 358744 400754 404264 709249 731440 39.95 67.8 2
09:58:51 2023-10-13 421303 421523 86521 86985 142462 143663 152918 152233 111975 112397 120732 122924 137419 138606 414543 448846 1227893 1205175 488914 510780 121176 108082 126723 128512 144334 144182 137726 138112 85470 86920 314708 277262 809148 815693 218358 214001 274122 276345 324498 315843 331489 332535 345680 350385 319579 357693 850444 894664 580372 477638 293146 292981 338838 335516 351965 357854 356420 358203 401036 403340 708208 731636 39.95 67.8 2
09:58:52 2023-10-13 422272 421491 86521 86956 142462 143663 152918 152233 111368 113928 120939 122802 137591 138613 414687 449652 1226687 1204892 489024 510926 121010 108115 126933 128581 144334 143912 137776 138215 85534 86952 312440 278286 816420 813917 218050 216043 274294 276908 324246 315735 331884 332661 345467 350280 320206 358036 853506 892542 588980 477602 292735 288761 338327 338600 350723 357854 356673 358996 401036 402789 707669 730986 39.95 67.8 2
09:58:53 2023-10-13 421790 420940 86648 85169 142755 143562 153028 152199 111540 112221 120801 122788 138084 138220 414651 450998 1224219 1206516 490067 510926 120844 108115 126723 128273 144466 143781 137666 138310 85523 86802 316044 278286 803776 810326 218050 214001 273285 276381 324498 314773 331525 333617 343537 349861 319863 356861 853469 896304 584786 479754 293970 288761 336493 336529 350903 356850 355880 359863 403476 402454 705997 732512 39.95 67.8 2
09:58:54 2023-10-13 421675 421195 86430 86893 142636 143174 152918 151989 111368 113736 120939 122516 137481 138547 414457 451107 1226687 1210943 490415 510926 121807 108115 126757 128547 144334 142134 137726 137974 85598 86856 315209 278484 817542 811648 218050 214414 274084 276203 324848 314625 331525 333888 343297 349337 320655 356861 852929 895670 587487 478395 293725 289343 335751 336564 350903 356850 355917 359827 404116 403021 702991 733068 39.95 67.8 2
09:58:55 2023-10-13 422236 421312 86553 86956 142462 143224 153028 152554 112040 114107 120939 122484 137495 138448 414687 450566 1226687 1211805 490146 510565 120844 108149 126723 128547 144368 143877 137810 138215 85491 86802 312440 278286 800144 810935 216823 214185 273285 276345 324956 314697 331256 333888 343021 349302 320348 357676 853002 894701 587487 478395 293970 293363 335715 336564 351150 356850 355880 359321 404721 403395 706093 733683 39.95 67.8 2
09:58:56 2023-10-13 422272 421191 86530 86922 142462 143233 152918 151989 111758 113928 120855 122516 137418 138255 414687 451107 1231394 1213686 491699 510780 120678 108272 126621 128444 144164 144139 137474 138078 85534 86770 315209 277298 798712 810326 217606 214185 273250 276310 324956 314919 330522 333780 343312 348294 320123 356572 853002 893772 578901 478395 293567 293435 334776 337309 351434 356850 355648 359285 404721 403021 707669 733031 39.95 67.8 2
09:58:57 2023-10-13 422272 421263 86371 86885 140731 143363 152918 152023 111324 113736 120973 122484 137400 138255 416874 451107 1226687 1210943 491112 510926 121342 108115 126723 128190 144334 143606 137550 137989 85465 86802 315209 278484 804623 810935 216823 214001 273614 276345 324956 314697 331023 333888 342507 348329 319899 355816 852965 895670 587487 478395 293733 292877 334776 336564 350903 356850 355917 359827 404685 402454 705057 733587 39.95 67.8 2
09:58:58 2023-10-13 422272 421303 86434 86860 142462 143435 152994 152064 111866 112163 120732 122703 137522 138344 414507 450962 1229642 1212923 490493 510528 120678 108115 126723 128547 144266 142271 137732 138167 85491 86651 315209 277067 803581 811581 216823 213556 273285 276310 324956 313998 330487 333888 342507 348294 320348 355816 852965 894738 584786 476820 293562 292954 334741 336529 350903 356850 355341 359032 404400 402454 707669 733068 39.95 67.8 2
09:58:59 2023-10-13 422871 422522 86462 86885 142462 143571 152812 151989 111368 113736 120939 122484 137481 138324 414723 450674 1226687 1211805 491811 510926 120430 108182 126305 128670 143867 143877 137230 138215 87197 86651 312440 278484 794954 811611 216823 216043 273039 276203 324956 314517 330344 333780 345650 349686 320206 356694 852892 895037 587487 478395 296216 288689 337519 336529 350374 356850 355880 362001 403512 401869 704060 732476 39.95 67.8 2
09:59:00 2023-10-13 422236 423819 86489 85133 142526 143329 152824 151887 111508 113915 120702 122484 137400 138255 414651 450818 1226147 1208361 489024 510926 120844 108015 126655 128156 144551 143406 137359 138023 85433 86620 315209 276837 802638 810362 216823 213522 273059 275886 323550 313998 331256 333346 342507 349059 319379 355780 852362 893772 587487 479073 293527 288558 335751 336529 349845 356564 355880 359249 402307 402419 701998 730890 39.95 67.8 2
09:59:01 2023-10-13 422272 421901 86394 86885 142264 142803 153338 151989 111260 113657 120737 122484 137400 137836 416469 451107 1226687 1209287 490415 510204 120678 108007 126939 128095 144566 142241 137613 138164 85465 86706 315209 278484 816075 811648 216823 215435 272968 275886 324956 313998 330522 333564 344919 349302 319379 355780 851722 891835 587487 477602 293562 287949 336257 335987 349845 356850 355844 358744 401972 401254 704023 731009 39.95 67.8 2
09:59:02 2023-10-13 422002 421559 86457 86856 142956 142962 153062 151955 111931 113736 120973 122484 137419 138117 414687 451107 1224911 1209287 490415 510926 120844 107933 126939 128156 144266 143572 137449 138114 87170 86651 312937 278286 805678 810971 216823 213522 272868 275886 324690 313962 330987 333346 341958 348294 318896 355201 851722 894214 584786 478056 292973 292465 337739 336564 349845 356815 355592 359285 402873 400862 703489 731957 39.95 67.8 2
09:59:03 2023-10-13 422268 422152 86398 86856 142466 143174 152673 151989 111368 113736 120737 122484 137278 137931 414470 453441 1227856 1210869 491112 510547 120678 107982 126621 128020 144064 143907 137646 137785 87223 86620 315209 278286 804232 810935 216823 213522 273059 275922 324246 313818 329524 333346 342870 348294 321094 355780 850480 893772 578901 479569 293567 287949 335751 336022 349809 356314 355592 359249 401989 401254 704023 731650 39.95 67.8 2
09:59:04 2023-10-13 422900 421240 86525 86827 142397 142837 152981 151989 111605 113770 120771 122484 137400 138482 414434 450998 1226651 1208361 489024 510565 120678 108007 126723 128156 143901 143406 137359 138119 87310 86561 312937 278484 803100 811581 216823 217406 273003 275693 322545 314697 331525 331834 343021 348329 318896 355492 850480 892436 578901 477602 293527 287954 336257 335516 349845 356600 355341 358744 401071 401254 705094 731440 39.95 67.8 2
09:59:05 2023-10-13 422605 421554 86361 85165 140543 143295 152960 152030 111540 113870 120801 122418 137522 138309 414543 453611 1227893 1206633 489024 510926 120678 108280 126851 128156 144066 141736 137454 138097 87223 86620 312805 276873 804802 811611 216823 213522 272868 275500 323059 313998 331023 332805 342472 348294 318896 355241 851119 898401 576360 479073 293115 288575 334741 336222 349809 356587 355556 358708 402271 401183 703489 732913 39.95 67.8 2
09:59:06 2023-10-13 422006 421487 86398 86794 142458 143174 152884 151955 111260 113702 120737 122451 137464 137892 414687 450638 1225744 1209221 491112 510926 120678 107974 126689 128156 143867 143606 137291 137955 87223 86651 312440 279079 816804 813378 216751 215284 272883 275708 324354 313854 330844 333600 344919 351389 318825 356303 849806 892436 578901 480435 295167 287913 335751 335481 349282 356636 355305 358708 401036 400955 703489 730332 39.95 67.8 2
09:59:07 2023-10-13 423800 422310 86462 85093 142574 143571 153028 151650 111368 113815 120737 122451 137273 138379 414723 453659 1226687 1209221 491112 510780 120678 107933 126602 128233 144066 143506 137291 137955 85375 86620 312937 278484 805474 810326 216823 213487 272833 275464 324006 313669 330219 333310 341445 348224 318896 354954 852695 894738 587487 478056 294875 288761 336822 336268 349809 355779 354767 358203 403156 401218 703753 731440 39.95 67.8 2
09:59:08 2023-10-13 423204 421536 86416 86785 142397 143278 152673 151989 111303 113736 120534 122367 137400 137836 414651 453659 1226687 1209221 491112 510167 120595 108213 126520 128273 144126 143868 136976 138043 85374 86588 314708 278484 800398 811648 216823 213157 272416 275428 324727 313675 329221 333816 341923 348037 318825 354667 853506 891103 587487 477717 294262 292986 336822 335481 350374 355743 351668 358731 403476 401218 707131 731403 39.95 67.8 2
09:59:09 2023-10-13 424402 421523 86552 86887 142362 142736 152709 151711 111292 112163 120801 122484 137400 137836 414615 451070 1226687 1209221 490529 510926 120430 108115 126271 128156 143700 143606 136876 138215 87090 87041 313345 279401 793997 809349 216518 217370 272381 274166 324498 314919 333548 333852 342197 347185 319117 356861 852965 888517 584786 478395 293498 293295 336822 334508 350867 355743 351596 359624 403247 401254 709249 733587 39.95 67.8 2
09:59:10 2023-10-13 423561 421487 86345 86816 142298 142769 152673 151711 111260 113702 120534 122882 137160 138432 414362 452004 1231851 1209138 492511 510743 120678 108015 126554 128252 143867 141935 137290 138092 87243 86824 312080 279401 801548 809201 216518 213191 273109 274166 323778 315362 327962 333852 341923 347185 316973 356572 852965 890712 584786 479073 293014 293291 336822 334508 350584 356016 351596 358422 402271 402100 708208 733551 39.95 67.8 2
09:59:11 2023-10-13 425976 422449 86361 86760 140481 142769 152673 151745 111356 113736 120737 122484 137209 137953 414651 449658 1231925 1209287 492511 510926 120430 107974 126480 128122 143867 143589 137290 138092 87157 86588 314208 279437 800760 809349 216823 213157 273250 274166 322438 315362 327962 333852 343242 347185 317009 356861 852965 888517 576360 479073 293217 293327 336822 334472 350867 355743 353100 357914 402235 401254 709249 733587 39.95 67.8 2
09:59:12 2023-10-13 425233 422459 86548 85165 140435 143571 152782 152098 111508 114116 120648 122670 137474 138378 414470 447900 1231394 1210943 490876 510670 120761 107866 126534 128122 144066 143406 137466 137947 87250 86651 314208 279240 806582 809349 216518 217640 273285 273747 323023 315577 330516 333310 341958 348925 316938 356609 855460 889845 578901 479754 292595 293291 334671 337027 349845 356850 351632 357914 402271 401254 709249 733587 39.95 67.8 2
09:59:13 2023-10-13 425715 422747 86239 86852 141966 143233 152393 152233 111119 113815 120534 122451 137209 138220 414687 446642 1231423 1209221 489455 510926 120595 107718 126480 127999 143727 143271 137355 137763 85438 86674 314708 279874 807824 809349 216823 215133 273144 274444 321866 315735 330443 332769 342197 349464 316903 355780 855329 891067 578901 477602 292740 292981 337501 336690 349809 356815 353657 357621 401036 401218 705593 732512 39.95 67.8 2
09:59:14 2023-10-13 425387 423230 86243 85154 142130 142769 152148 151989 111055 113815 120461 122484 136761 138544 414651 445368 1230183 1211498 488331 510926 120678 107669 126689 127699 143867 143171 137359 137346 87277 86289 314208 275989 810162 809349 216213 214228 272798 276047 321070 315362 330516 331798 342472 347981 319245 351569 851722 893735 585994 481468 293083 288550 334706 335741 349809 356314 355305 357914 400473 400584 701961 732512 39.95 67.8 2
09:59:15 2023-10-13 437721 422787 86357 86794 142199 142769 152673 151745 111260 113736 120534 122367 137209 137836 414687 447223 1229302 1211654 488531 509120 121010 107882 126797 127740 144266 141446 137935 137577 85497 86289 314186 277694 814967 810326 216823 214077 272586 275744 321070 314045 328192 331978 342197 350822 318602 351533 851722 897393 578901 481844 293010 288355 334706 334203 348475 354357 355844 358422 400754 399706 703104 731957 39.95 67.8 2
09:59:16 2023-10-13 422936 423677 86353 86719 142397 142736 152918 151643 111508 113702 120737 122115 137209 138211 414723 445666 1225781 1217274 489024 507575 120678 107718 126514 127788 143867 143371 137325 137537 87197 86289 312162 276906 822243 809349 216823 214759 271361 275851 321070 314919 328458 331798 341993 347981 318861 351496 851685 892425 581515 480413 293010 288445 334706 334508 347706 354676 355844 362667 400437 398795 699014 731403 39.95 67.8 2
09:59:17 2023-10-13 422052 422783 86366 86697 142397 142736 152918 151292 111975 112163 120732 122352 137385 137698 414543 448869 1226147 1218963 490790 510743 120844 107718 126271 127699 144179 143371 137371 137488 87223 86320 315209 276906 809597 808055 216823 217452 271326 275886 321070 314440 328458 331798 340934 347739 318896 351533 852965 897920 584501 477638 293010 288558 334706 334508 347706 353612 355305 358422 401036 399706 698482 731517 39.95 67.8 2
09:59:18 2023-10-13 421973 422449 86357 86666 142388 142501 152918 151224 111368 113657 120737 122479 137209 137836 414723 448344 1225384 1217653 488877 510565 120678 107718 126305 127911 143867 143171 137325 137312 87190 86320 312080 275989 807936 808018 216823 217263 271136 275886 321106 314919 333984 331798 341172 347739 318861 351496 852965 896645 584501 480413 293010 288355 336822 334508 347670 354414 355305 357914 399876 399391 699805 732765 39.95 67.8 2
09:59:19 2023-10-13 422687 422495 86398 86690 142517 142668 153028 151191 111508 111852 120767 122301 137304 137767 414687 447621 1223102 1220648 491774 510131 120678 107718 126507 127849 144606 143136 137325 137633 87190 86225 317336 275989 809484 808775 216518 217263 270723 275500 321106 313998 328192 331798 340934 347219 318896 353326 853002 892497 585994 480377 293083 288355 334472 335516 347741 353612 354803 358422 401036 399760 696999 731440 39.95 67.8 2
09:59:20 2023-10-13 422272 422545 86353 86692 142436 142779 152918 151258 111400 111909 120737 121715 137273 137615 414687 447656 1221124 1217653 493914 510565 120513 107644 126480 127699 143833 143236 137325 137346 87157 86289 312937 275989 807678 808202 216213 217452 270912 275464 321106 314109 333947 331798 342496 347739 318602 351460 852220 892461 584501 480377 293083 288378 337739 337607 347421 353860 354657 358312 399769 398654 697840 732876 39.95 67.8 2
09:59:21 2023-10-13 422834 422572 86361 86641 142393 142505 152947 151610 111725 113589 120702 121715 137400 137637 414470 447828 1223139 1217653 491075 510167 120513 107644 125889 127699 143767 143088 137190 137411 87123 86076 316044 275760 805618 808775 216518 217228 273025 275464 320963 313998 333947 331798 342979 347704 317933 351460 850444 897282 583008 480413 292182 287954 336584 335741 347670 354144 355305 357914 399876 398795 700576 730977 39.95 67.8 2
09:59:22 2023-10-13 422272 423786 86235 86633 142195 142539 152533 151258 111227 113545 120416 122113 137080 137767 414687 445666 1226945 1217160 489464 510022 120678 107800 126412 127774 143765 141560 137188 137591 85422 86225 313918 275530 815825 809201 216787 214830 270723 275393 320809 314440 333947 331511 342979 347704 316973 351496 851722 894738 583008 481468 292182 288039 336822 335741 347741 356587 355305 357661 399840 399706 703104 731440 39.95 67.8 2
09:59:23 2023-10-13 424674 423095 86059 86759 139956 143355 151904 151989 110936 113815 120333 122451 136795 138454 414651 448490 1230514 1208425 486557 509876 120348 107644 126271 127699 143867 143236 137177 137432 87123 86225 314208 277724 805706 809349 216061 214833 272833 273711 321070 314919 329582 331834 340899 347946 321560 354703 851685 891681 576360 479643 292182 288558 335872 335741 349282 355779 351632 356866 400437 400058 705593 731440 39.95 67.8 2
09:59:24 2023-10-13 423858 422819 86063 86703 141834 143571 152329 152520 111195 112397 120443 122788 136718 138645 414507 445488 1231851 1212319 488951 510926 120595 107570 126305 127523 144126 141305 137256 137503 87090 86135 315209 277688 805347 809349 216213 213927 273024 274358 320809 314919 329582 331798 341445 347946 321596 354416 850480 890474 584501 477674 292176 288355 336584 335741 349581 355779 351668 356866 399911 400937 704060 731476 39.95 67.8 2
09:59:25 2023-10-13 423858 423415 86059 86699 141838 143174 152115 152023 111011 113736 120367 122479 136893 137892 414687 448380 1230443 1209221 486629 510565 120430 107718 126271 127733 143600 143136 137195 137312 87090 86225 314208 278151 804751 809299 215909 217192 272642 272946 321070 314919 329349 332576 341410 347946 321596 354703 851758 888554 587487 479754 291769 288761 335872 335741 349282 355232 351560 356829 402676 400335 709130 734890 39.95 67.8 2
09:59:26 2023-10-13 426253 423605 86121 85126 139761 143329 152013 152131 111661 114073 120131 122484 136761 137836 414687 446858 1233847 1209221 486629 510926 120513 107882 126204 127733 143431 143158 137100 137355 87123 86289 314708 278742 813713 809349 216061 214228 272833 272946 320557 314919 329582 331834 340899 347946 321668 354703 851758 888554 581843 477602 291975 288445 333839 333852 349282 355779 351596 356866 400473 400620 706130 731440 39.95 67.8 2
09:59:27 2023-10-13 423642 422419 86180 86633 142001 142736 152393 151292 111151 113657 120416 122082 137114 137802 414687 450363 1230176 1210061 490876 510926 123431 107644 125923 127699 143578 143171 136463 137633 87056 86289 311584 279437 804883 809349 215909 214228 271551 272911 322569 313962 329349 332301 342979 347946 316938 353594 849842 883519 578901 476747 293845 288175 335764 336618 348875 353471 350885 358348 400929 399845 705946 732913 39.95 67.8 2
09:59:28 2023-10-13 425307 422819 86113 86641 142066 143174 152640 151258 111151 113545 120451 122082 137178 137780 414723 451107 1225817 1209221 491811 510926 123294 107933 125855 128033 142904 143506 136428 138023 86936 86653 317389 278899 795750 809145 215909 214228 271551 272981 323095 313009 329582 331834 346828 348680 317672 351569 849842 893103 577430 477041 293706 287140 333983 334203 347706 354144 351632 356804 401689 398795 703104 729300 39.95 67.8 2
09:59:29 2023-10-13 436411 422787 86180 86608 141966 142539 152216 151258 111119 113657 120333 122110 136829 137802 414470 454902 1226673 1206516 491461 510816 120348 107618 126204 127529 143469 141441 137019 137398 87090 86166 315209 277262 803581 811545 215606 214228 271361 274166 323059 311916 328493 331570 342496 348925 316903 351533 848004 889495 585994 478395 293841 286700 335872 334437 347670 354131 351632 356053 399280 398795 701961 729382 39.95 67.8 2
09:59:30 2023-10-13 423863 423713 86461 85263 142014 143174 152148 151258 111087 113702 120131 122250 136829 138489 414651 448954 1222162 1199922 488294 510597 120430 107577 125889 127665 143368 143324 136842 137484 87090 86135 315209 278484 802261 815070 216213 213786 271515 274131 321034 313413 330516 329226 342472 348925 316389 351496 848671 888517 585994 478439 292595 287104 335715 333852 348194 354676 351560 357624 399275 398795 705057 730833 39.95 67.8 2
09:59:31 2023-10-13 423492 423055 86239 86748 140241 142635 152435 151996 111444 112007 120363 122385 137038 138678 414507 449442 1224330 1201743 489024 510131 120348 107685 126277 127543 144355 143166 136854 137278 87116 86343 317895 278484 806609 815070 216061 213627 271291 273711 321034 312973 330516 328729 341445 348925 315912 351460 848671 883483 577810 479754 292182 286302 334706 333852 347634 354108 351560 357624 399275 398445 703452 730833 39.95 67.8 2
09:59:32 2023-10-13 423791 423713 86121 84983 141932 142837 152115 151056 111011 113623 120131 122082 136727 137767 414651 449652 1222665 1201631 488752 510131 120283 107503 125855 127455 143330 143066 136867 137244 87056 85981 314708 278484 806857 813917 215909 213627 271291 273676 320548 312973 330516 329176 341445 348925 315947 351460 848671 888481 585994 479754 292424 286320 334706 333852 347390 353825 351596 357584 399058 400902 704994 730722 39.95 67.8 2
09:59:34 2023-10-13 424101 423235 86239 85163 139965 142618 152401 151853 111119 113589 120416 122082 136795 138171 414543 449652 1221296 1203343 489024 510346 120265 107536 126236 127455 143566 143101 136807 137278 87056 86135 314208 277457 802292 813305 216213 213777 271136 273711 320773 312973 328919 329226 342979 348680 315982 351208 848069 889809 577430 479754 292382 286669 337739 333852 347670 354676 351560 357624 398993 400336 702991 730833 39.95 67.8 2
09:59:35 2023-10-13 423935 423462 86125 86727 141932 143174 152115 151258 111011 113736 120131 122451 136821 137888 414651 448322 1222665 1195980 487639 509411 120233 107536 125889 127455 143578 143066 136807 137244 87023 85981 314208 278484 805911 815070 215606 213627 271551 273711 320999 312937 330049 328729 342197 347946 315947 351496 847467 890792 578901 479569 292900 286817 337776 333636 347563 354534 351415 357441 399130 399493 704522 730833 39.95 67.8 2
09:59:36 2023-10-13 423827 423863 86067 85094 140553 142603 152640 151258 111055 113702 120259 122385 136761 137767 417654 449622 1222199 1197956 489024 510528 120348 107570 125855 127577 143431 143362 136807 137312 87056 86407 314708 278484 803271 815070 215909 213477 271515 273711 321034 312973 329719 328693 341958 348680 315947 351496 848671 888517 577430 479754 292182 286347 334741 333852 347634 354640 351560 357624 399275 398760 704023 730833 39.95 67.8 2
09:59:37 2023-10-13 422563 423872 86125 86719 141923 142698 152148 151191 111119 113702 120500 122367 136936 138406 414434 450069 1224405 1199778 488530 510707 120595 107767 126432 127740 143566 141269 136842 137278 87116 86225 314019 279079 808919 816273 216061 213927 271136 273605 321034 313449 328422 328729 341958 348925 315947 351460 848671 890712 577430 479754 292182 286463 334741 333852 347634 354414 351560 357624 399275 398795 704023 730833 39.95 67.8 2
09:59:38 2023-10-13 428143 423728 86058 86697 142018 143170 152115 151711 111011 113702 120097 122250 136821 137879 414687 449658 1222665 1196513 489419 511741 120265 107503 125855 127455 143334 143101 136842 137555 87056 86135 317389 277724 801915 815648 215606 213627 271551 272911 321070 312973 329815 330491 344810 345822 318165 353594 848671 893735 581843 478100 292250 287135 335872 333816 350338 353577 350427 357624 398299 401218 705057 730833 39.95 67.8 2
09:59:39 2023-10-13 428963 425812 86298 85126 139921 142601 152291 151853 111271 113994 120279 122352 136590 137664 414543 452320 1220930 1192636 494542 510597 120430 107685 125855 127543 143469 143214 136910 137560 85352 86225 314208 278543 807300 815648 214929 213927 271515 272876 321070 311774 330049 329795 342979 345822 316903 351533 848671 894627 580372 477041 292595 287104 335872 333852 349809 352518 350391 357914 398020 400584 703604 730833 39.95 67.8 2
09:59:40 2023-10-13 426102 424011 86239 86566 141966 142304 152427 151123 111151 113555 120500 121715 136795 137507 414651 451070 1213908 1199736 496019 510889 123243 107610 125735 127699 142904 141269 136394 137312 86903 86103 317389 278275 797273 815113 214778 217380 270499 272876 322009 312023 330049 329724 342979 346900 318379 351105 848069 897282 578901 477041 293014 286700 335872 333852 347706 352011 351307 358165 400861 398654 698830 728613 39.95 67.8 2
09:59:41 2023-10-13 426825 423239 86357 86672 140249 142075 152850 150982 111292 113443 120534 121585 137632 137247 414687 451107 1212152 1203455 496297 510528 123380 107610 126056 127665 142904 143101 136394 137312 87056 86193 314708 278484 804341 813917 215454 214228 269829 272876 321783 311514 330049 329493 342979 347387 318120 352487 848069 900193 580022 477638 292595 286226 336994 333852 348475 352553 353730 357914 399275 401652 694845 730314 39.95 67.8 2
09:59:42 2023-10-13 427057 423719 86184 86600 141958 142505 152148 151224 111119 113589 120333 122082 136761 137767 414723 446968 1216567 1203962 491570 509411 120348 107174 126238 127123 143600 140552 137066 136700 87056 85557 312937 276122 815608 813917 214964 213627 269899 274358 318578 311774 330049 329998 342979 346343 315912 350894 848904 901287 585994 483174 291696 286083 336786 333636 348577 352342 353476 355529 399275 398760 694881 730833 39.95 67.8 2
09:59:43 2023-10-13 426369 423759 86085 86626 141927 142274 152667 151224 111380 111852 120298 121715 136795 137637 416815 445631 1216567 1204855 491811 510167 120678 107355 126271 127035 145066 140569 137291 136416 87123 85447 314708 275109 814462 813917 215303 213627 272411 274166 320168 313009 329582 327772 341410 346621 315947 349272 848671 899558 575543 477674 292182 286128 336347 333780 347706 352483 353657 356829 397029 398795 692882 728761 39.95 67.8 2
09:59:44 2023-10-13 423935 423415 86117 86600 141923 142304 152182 151123 111087 113589 120259 122348 136936 137560 416851 447880 1216093 1206778 493212 509949 120430 107478 126136 127177 143334 140552 136842 136829 85427 85917 313918 276514 807709 815113 215267 213927 269899 274622 319060 312059 330049 328463 342979 346378 315947 350364 846697 899522 584501 480413 291769 286665 336347 333545 347706 352011 351632 355712 397029 398760 694881 730833 39.95 67.8 2
09:59:45 2023-10-13 428289 423863 86062 86541 141730 142274 152148 151086 111011 113477 120097 121715 136761 137637 414687 444310 1217468 1203185 492375 512104 123397 107355 125855 127278 142938 142866 136394 137105 87023 85859 314208 278286 807468 811545 214326 213477 269864 272911 318578 313962 328077 329226 342690 345302 315947 350894 847968 898209 584501 479192 290499 288039 333947 333780 349246 351954 351240 354348 397427 399671 699014 731872 39.95 67.8 2
09:59:46 2023-10-13 429532 425575 86235 85127 139947 142207 151945 151157 111195 111852 120279 121984 136590 137595 414651 446300 1217468 1202882 496243 509985 123465 107355 125821 127244 143380 141135 136481 137053 86903 85679 317389 278088 807920 811508 214929 213627 269899 272876 319096 313962 327577 329760 340934 345822 315947 350894 846734 894701 584501 480340 290535 287104 335872 333274 349246 352518 351524 354635 399275 399671 701073 730833 39.95 67.8 2
09:59:47 2023-10-13 428253 423691 86125 86575 141927 142304 152182 151123 111011 113511 120131 122158 136761 137767 414687 446300 1217468 1204855 493770 510926 120233 107355 125821 127156 142938 143093 136428 136863 86936 85800 314208 278286 806810 810387 214290 213627 269899 272876 319803 313926 327577 329760 342979 344783 315982 350894 848041 897574 584501 479073 291357 287949 333947 333564 349241 352011 351271 355027 399102 399809 696815 731761 39.95 67.8 2
09:59:48 2023-10-13 429257 423533 86125 86680 141996 142274 152148 151086 111649 111818 120294 121683 136761 137316 414687 446992 1219952 1208613 494893 510167 120200 107322 126069 127035 142904 142871 136428 137057 86996 85679 314708 276837 806609 810326 214290 213627 269899 272911 320286 313009 326617 330259 342979 345302 316425 351686 850444 898558 583008 479413 291769 286700 332648 335741 347147 350936 351524 355748 399840 398131 694881 731872 39.95 67.8 2
09:59:49 2023-10-13 424406 422491 86125 86422 141966 141815 152182 150740 111119 113320 120131 121650 136795 137282 414687 449652 1217468 1211805 495243 510167 123328 107248 125701 127035 143350 142832 136394 137053 86903 85557 317336 277694 808484 808775 214290 213927 269043 272876 319096 312023 328614 330759 340669 346900 319434 352510 850332 896645 574488 481118 291787 286521 333947 333708 347583 352412 351451 355136 397392 396391 700043 728466 39.95 67.8 2
09:59:50 2023-10-13 423103 424011 86093 86456 141940 142143 151174 151123 111195 113511 120131 121715 136731 137637 414687 447004 1223102 1209362 488294 509374 120315 107174 125855 127035 142938 140552 136807 136734 86903 85959 314208 276906 809825 809753 215909 213029 269676 273711 318578 312059 328614 329493 342496 347702 317186 350081 847968 890474 583008 477638 291151 287482 333947 333816 347147 353577 351560 354671 400223 396426 701110 730833 39.95 67.8 2
09:59:51 2023-10-13 427502 424088 85966 86422 141795 142779 151870 151224 111142 113511 119730 121715 136567 137819 414651 449134 1226415 1209221 486875 509411 123362 107141 125855 126791 142938 140355 136428 136416 86903 85505 312937 275762 808853 809181 215303 212362 272411 273883 321037 312687 328200 329350 341870 345715 315775 351244 851084 889641 579894 477602 291009 287104 333947 333528 347177 353542 351487 354384 396316 397573 704067 729300 39.95 67.8 2
09:59:52 2023-10-13 423863 424124 85989 86600 141696 142521 151870 151258 110927 113736 119931 122082 136280 138267 414615 444934 1226687 1206628 486875 510926 120348 107215 125855 126825 143469 140657 136807 136798 86963 85564 312937 275989 806672 809349 214929 211451 269934 272876 318578 313009 328113 329262 342014 346638 315883 351424 847968 886206 584501 479754 290535 287104 333947 333852 347076 353577 350427 354940 397463 397609 701998 732765 39.95 67.8 2
09:59:53 2023-10-13 426790 423606 86026 85054 139460 142668 151559 151887 110775 112007 119759 122418 136462 138309 414579 445282 1226687 1208186 489464 510889 120233 107248 125855 127156 143346 140945 136428 136829 86930 85589 312937 276873 818638 809349 214778 212730 271136 272649 318578 313009 327614 329493 342014 345893 315920 351496 847932 887162 577430 478395 290535 287220 333947 333816 347407 352553 349370 354384 397463 396461 702991 731352 39.95 67.8 2
09:59:54 2023-10-13 423863 423597 86021 86447 141730 142274 151904 151120 111011 113589 120097 121683 136761 137541 414651 448322 1226687 1204855 492399 510565 123209 107355 125768 127068 142934 142632 136578 137100 86870 85589 314708 279007 801747 808775 214852 213029 270688 271592 319579 312059 327079 329760 341497 345857 317707 351460 847332 887272 569065 477041 291553 287104 333947 333564 346862 352236 350827 356719 401538 396320 705105 730685 39.95 67.8 2
09:59:55 2023-10-13 424411 423872 86089 86533 141897 142241 152115 151224 111011 111818 120225 121683 136727 137507 414687 451107 1227019 1203157 491112 510167 122987 107355 125027 127278 142409 143101 135949 137679 86870 85827 315209 280074 794549 809145 214326 213029 269864 272459 321070 310606 328113 329795 340945 346900 317707 350328 848069 888554 576143 475618 292182 286114 333947 333852 345582 351990 350463 357408 398614 396426 701110 730833 39.95 67.8 2
09:59:56 2023-10-13 422306 424084 85994 86451 141932 142274 152009 151016 110904 113545 120097 122082 136632 137637 414687 450782 1220930 1204896 489464 509411 123123 107248 125648 127035 143113 142832 136394 136863 86870 85589 314708 278484 804022 810935 214964 213029 269488 272649 319803 309883 329582 328729 340945 346935 317489 352761 847242 885323 575959 478358 291544 285209 336548 333094 346985 352377 350283 355712 396957 396426 701961 728576 39.95 67.8 2
09:59:57 2023-10-13 426279 424079 86050 86600 141833 141977 152299 151191 110904 113589 120097 121715 136666 137767 414651 451185 1220930 1194406 488331 510528 123260 107174 125648 127244 142904 142832 136394 137087 86990 86199 314208 278484 814809 813917 214964 212730 269899 272459 319096 311550 328824 327207 342979 346657 315654 350894 845667 883447 584501 477717 291357 286369 336347 332301 347182 352588 350463 355748 396763 397609 701961 728724 39.95 67.8 2
09:59:58 2023-10-13 428920 424084 85926 86570 141597 142471 151626 151258 110775 113668 119931 121715 136537 137767 414615 448989 1220930 1196476 489024 510926 123089 107281 126056 127035 142934 140552 136390 136829 86903 85589 317895 278484 800595 815070 214040 212745 272832 274598 319554 311408 328200 327595 342979 344606 315703 354500 848597 891350 578901 476329 291563 285387 333573 333022 349246 351427 348808 355748 397029 401287 701961 728761 39.95 67.8 2
09:59:59 2023-10-13 428931 423455 85962 86422 141597 142176 151660 151120 110979 113511 120131 121715 136537 137689 414651 450465 1215338 1195626 494579 509876 123089 107248 125441 127035 142871 142832 136360 137183 86870 85769 315209 278579 806012 815070 213583 213152 269864 271817 320063 311078 328614 328764 341978 343784 321523 351177 847467 892472 578901 476329 291769 285481 333947 333545 347706 350096 349089 355784 396246 398795 700778 728429 39.95 67.8 2
10:00:00 2023-10-13 429226 425208 85999 86553 139765 142224 151945 151157 111163 111697 119994 121984 136727 137507 414687 451107 1212743 1198882 495280 510926 123089 107355 125407 127143 143249 142901 136266 137183 86750 85679 317336 278347 801619 811545 213583 213477 269418 271213 320548 310606 328382 328498 341497 343819 315982 349343 846266 893772 584501 476329 291975 285392 333947 333310 346624 349329 349406 356577 397029 396461 697987 728207 39.95 67.8 2
10:00:01 2023-10-13 423899 423863 86058 86330 142066 141090 152182 150740 111119 111233 120166 121344 136846 136896 414687 451107 1209151 1196253 494746 510167 123055 107248 125407 127156 142673 140552 136171 136829 86750 85557 314208 278484 803417 811611 214290 213477 270533 272649 320063 310135 328651 328467 341497 345337 315982 347903 846266 892497 581515 478395 292044 285067 333875 332986 346898 351731 351415 355639 396885 396320 695833 727986 39.95 67.8 2
10:00:02 2023-10-13 426790 426832 86054 86262 141997 141290 152182 150572 111380 111233 120097 121284 136761 136866 414723 452320 1208248 1197919 493212 509015 123294 107174 125853 127068 143073 140652 136475 136828 86903 85505 314208 276025 801782 813917 214290 212730 270152 272876 319096 310100 329116 327772 341978 345302 315920 350081 847467 897582 584501 477638 290946 285352 335727 331798 346624 350936 351560 354384 397029 397609 692882 728761 39.95 67.8 2
10:00:03 2023-10-13 428285 422455 85930 86422 141619 142385 151870 150740 110904 113320 120131 121683 136622 137393 414759 446373 1213945 1201362 492338 510204 120348 106700 125855 126859 143617 140355 136747 136734 86903 85557 314186 276873 811603 813342 214254 213029 269453 272459 317172 312973 327614 327772 342762 343537 317525 352761 851084 897500 575959 479413 291047 287086 333333 333130 348313 350376 350427 354635 398020 398516 696815 731872 39.95 67.8 2
10:00:04 2023-10-13 428631 424052 85998 86422 139832 142224 152184 150672 111055 113320 120014 121683 136537 137091 414687 449652 1217468 1205785 494893 509447 123260 107174 125441 126825 142673 140552 136171 136734 86870 85991 314208 278286 809937 809145 213547 213029 269043 272043 319060 311296 324708 329831 340981 344542 316678 349272 848041 892497 583008 479073 291589 286025 333008 333852 346624 350376 350427 355209 399578 396426 694918 729264 39.95 67.8 2
10:00:05 2023-10-13 424526 424084 85962 86299 142044 141223 152148 150290 111055 113241 120166 121483 136833 137264 414759 447971 1217468 1211535 492861 509411 123123 106733 125472 126859 142871 140552 136394 136450 86903 85505 315209 276025 806842 809238 214040 212816 270878 272805 318472 311408 327468 328622 339499 346722 318119 350504 847332 890474 580022 477602 290535 286056 333478 333545 345582 352553 351029 353598 399239 395801 701110 730314 39.95 67.8 2
10:00:06 2023-10-13 423528 424084 85930 86418 141601 141815 151833 150982 110979 113511 120131 121715 136571 137616 414687 447040 1224911 1208361 486911 508724 123397 106700 125855 126859 142938 140583 136747 136654 86903 85447 312080 276025 810288 809753 214326 211818 269676 272876 317172 312059 327614 328498 341017 345302 315625 350400 848004 887162 587237 478100 288793 286226 333712 333274 346067 352518 349334 351537 398993 399207 703881 730574 39.95 67.8 2
10:00:07 2023-10-13 427094 423651 85902 86680 139130 142635 151073 151610 110775 112085 119696 122217 136152 137802 414651 446118 1227818 1207427 489024 510167 123260 107304 125720 127001 143278 140552 136394 136416 86870 85447 314708 277262 805535 809349 214219 212362 270688 272008 318097 312059 326581 329226 340945 345267 315883 351388 848671 887272 583429 477041 290499 286665 333477 333310 345582 351427 348282 353562 397427 396391 701961 730833 39.95 67.8 2
10:00:08 2023-10-13 423863 423863 85961 86541 141597 141815 151904 150982 110979 113477 119980 121683 136598 137507 414687 451107 1222199 1202226 491112 510926 122953 107388 124994 127278 142579 141234 135782 137376 86710 85769 314208 278471 793218 809775 214219 212879 269418 271592 320548 310100 327614 329760 339916 345822 315920 350046 848671 887534 583008 473910 292693 285102 333731 333600 347583 354098 350037 355602 396777 396961 702956 727470 39.95 67.8 2
10:00:09 2023-10-13 422527 423538 85867 86500 141661 142336 151843 151224 110979 113477 119730 121683 136888 138142 414687 449622 1220063 1201743 489024 510528 123226 107141 125472 126859 142640 140552 136171 136829 86836 85447 314708 278286 804456 811545 214964 212362 269418 272008 318834 310606 329349 326714 340981 345857 315883 351686 843834 885542 584501 477717 290946 285352 333731 331260 347634 352483 349089 354635 396921 398166 701961 727654 39.95 67.8 2
10:00:10 2023-10-13 429838 423055 85930 86422 141567 142143 151660 151191 111011 113511 120014 121683 136503 137507 414687 449298 1213908 1196202 494542 509374 122987 107174 125441 127035 142848 140552 135915 136829 86803 85564 314208 278543 801619 813917 212878 212879 269453 271178 319803 310100 327577 330429 340658 343466 317489 349938 846119 892254 577430 475399 291660 284938 333839 332590 346813 349294 348282 355460 396705 396285 698445 728207 39.95 67.8 2
10:00:11 2023-10-13 426527 424048 86120 86495 141700 141781 152078 150706 111055 113364 120097 121451 136761 137186 414723 451034 1211683 1199922 495280 509374 123021 107248 125287 127035 142496 140770 135915 136850 86803 85927 314708 277652 797891 813305 213918 213477 270724 271592 320028 309630 328077 327737 340981 344783 316643 347171 845630 896756 578156 477041 292186 284680 333947 332769 345582 349294 350463 355712 396763 396356 692845 727101 39.95 67.8 2
10:00:12 2023-10-13 429263 424124 85934 86422 141665 141781 151626 150740 111283 113477 119980 121683 136598 137507 414723 445595 1213600 1199624 490876 509411 123294 107141 125821 126407 143073 140260 136836 136231 86963 85273 315209 276514 818373 815693 213669 212596 270914 272770 317730 311408 328163 327295 341798 343607 315775 349236 846867 892056 583008 482487 289167 285316 333731 331224 347111 350376 349263 351501 396957 397260 698482 728761 39.95 67.8 2
10:00:13 2023-10-13 428603 424124 85962 86414 141665 141848 151660 150740 110904 113320 120097 121683 136503 137316 414687 443928 1215668 1199736 493212 510657 123140 106700 125441 126704 142640 140552 135949 136751 86836 85447 317389 276801 805477 811508 213583 212730 270914 272008 317172 312059 324672 327737 340622 343197 315920 348990 848069 896304 583008 478137 288829 286808 333477 331798 347390 349852 349370 353272 399658 400336 698809 730722 39.95 67.8 2
10:00:14 2023-10-13 423827 424084 85962 86381 141730 141684 152282 150706 111043 111387 120131 121284 136761 136866 414434 448322 1217468 1207989 494506 509374 123260 107518 125687 126973 142824 140367 136262 136627 86976 85589 314708 278088 808484 809349 213740 213029 270806 272424 320237 311042 327323 328941 338855 346343 315920 347903 848671 891879 578901 477530 290535 285316 333712 333816 343511 350376 350993 353526 397029 394039 694881 728761 39.95 67.8 2
10:00:15 2023-10-13 423171 424084 85930 86385 141799 141090 151904 150498 110927 113443 119896 121710 136812 137380 414687 446992 1220930 1212669 488641 509051 123345 106700 125614 126441 142772 140453 136300 136382 86836 85331 316044 276906 814081 809299 214964 212362 270533 272876 317172 311078 327577 328502 340945 345857 315811 348709 848671 888517 581515 481802 290277 285102 333695 332626 345441 354366 350319 353381 396885 396961 700889 730833 39.95 67.8 2
10:00:16 2023-10-13 423971 424124 85902 86422 139462 141781 151174 150982 110775 113511 119730 122119 136367 137767 414687 445631 1224911 1206628 486678 509447 123260 106667 125819 126441 143073 139830 136484 136261 86870 85331 314208 276025 809644 809349 213583 211662 269453 271817 317136 311769 324708 327772 340430 343784 314887 352761 848671 884655 581843 475618 289018 286190 332684 333274 345547 350376 347233 353562 399839 396781 703525 730833 39.95 67.8 2
10:00:17 2023-10-13 423194 423872 85898 86541 139463 142385 151491 150982 110871 113477 119896 121683 136614 137380 414759 453659 1220930 1203688 490415 509411 123055 106700 125407 126825 143080 140355 136137 136382 86836 85447 314208 278088 801799 811545 214254 211733 270724 271817 318801 311193 328359 329962 339630 345574 315703 349164 843688 887016 583008 478321 291271 283833 333947 332769 344767 351462 349370 354594 396326 395143 703104 726623 39.95 67.8 2
10:00:18 2023-10-13 423528 423691 85920 86355 139169 141811 151695 150706 110927 113477 119931 121683 136314 137541 414687 450390 1217468 1194406 488331 510204 123021 106667 125407 126704 142875 140358 136227 136484 86803 85864 314208 277262 806810 813917 214254 211697 270914 271213 318097 310135 328113 325765 342014 344783 315654 349308 843200 884291 583008 477041 290499 284916 333947 330723 346346 351990 348808 354098 396691 396461 701961 727691 39.95 67.8 2
10:00:19 2023-10-13 431091 424084 85956 86389 141486 141431 151140 150773 111098 113477 119896 121650 136537 137282 414687 450284 1213674 1196513 494192 509015 123021 106700 124994 126825 142277 140552 135949 136829 86683 85505 315209 280197 811419 813956 212772 212922 270878 273435 321985 309705 327396 327595 340766 343748 317707 348219 845031 896009 575959 476292 291357 284481 333947 332265 348075 349712 350993 355173 396362 395801 694351 727654 39.95 67.8 2
10:00:20 2023-10-13 427384 424120 85930 86381 141700 141552 152009 150636 110915 113477 119896 121567 136537 137306 417142 449306 1209183 1198734 491811 507611 123055 106667 125407 126441 143073 140260 136252 136467 86836 85331 312937 276122 810597 813917 213397 212044 270533 272876 317101 310135 328077 325765 340945 343748 315883 347207 845667 894701 580022 477602 288829 284880 333947 330759 345582 350376 350741 353041 395481 399207 695833 728576 39.95 67.7 2
10:00:21 2023-10-13 429532 424120 85898 86229 141468 141552 151840 150498 110851 113286 119896 121284 136537 137186 414687 447004 1215705 1202252 492375 508329 120153 107156 125653 126588 142637 140446 136035 136279 86942 85959 315209 278484 810699 811648 212878 212695 270533 272008 317874 311230 324636 328729 340394 342718 317222 348184 848671 895670 587237 478395 290499 286401 331731 333076 345547 348320 349125 353562 400259 395766 692845 730314 39.95 67.8 2
10:00:22 2023-10-13 427057 424120 85867 86517 141696 141552 151660 150498 110904 113320 120014 121284 136537 136866 414723 448989 1217468 1210943 494973 509411 123021 106700 125407 126791 142769 140355 135970 136382 86717 85447 314708 277694 806493 807058 213547 212879 270152 272043 318097 311854 327382 328977 338618 345857 315920 347171 846734 896756 570017 479680 290209 285209 333369 333636 345867 351322 350813 351393 396885 395143 698977 728761 39.95 67.8 2
10:00:23 2023-10-13 424674 424120 86089 86363 139372 141552 151660 150290 111023 111628 119794 121650 136537 137316 414687 449771 1224006 1208361 487602 510167 123294 106667 125648 126407 142904 140159 136394 136253 86836 85331 315209 276573 812171 809145 213583 211035 270914 272008 319304 311042 324383 327737 340430 343748 314408 349799 848069 885908 575959 479073 288757 285481 333008 331798 345547 351462 348282 351465 397029 395766 701961 728761 39.95 67.8 2
10:00:24 2023-10-13 423863 423863 85835 86322 139173 141552 151241 150290 110839 113320 119730 121483 136314 137316 414687 451107 1219603 1205755 489455 510167 122782 107281 124788 127035 142189 142832 135471 136829 86531 85447 314708 278880 798665 810497 213583 211733 270533 271178 319330 310973 326327 328480 338713 344677 315445 350762 843651 884145 583008 477945 290699 283109 333947 332535 344731 351181 350827 353562 394549 395213 703104 726699 39.95 67.8 2
10:00:25 2023-10-13 428006 423728 85771 86385 139293 141777 150972 150740 110775 113477 119696 121650 136058 137411 414687 448989 1217468 1196624 489024 510204 123055 106667 125027 126441 142409 140355 135787 136382 86770 85747 314708 278484 803561 815070 213583 211733 270914 271143 318097 310100 326617 325765 342014 342718 315618 350081 843834 888554 578901 476329 288865 284481 333477 330259 347182 350411 347305 354098 396763 396461 701429 728207 39.95 67.8 2
10:00:26 2023-10-13 427052 424120 85902 86237 141700 141684 151904 150223 111303 111233 120014 121021 136761 136608 414723 450710 1211683 1194406 495243 509411 123021 106700 124994 126441 142481 140358 135923 136480 85381 85526 315209 279400 813501 813808 213106 212553 269357 273629 321344 308984 326874 327066 340394 343748 315920 348779 846639 900059 579659 477566 288833 283613 333947 331619 345582 349852 350993 351537 395454 395766 693858 728207 39.95 67.7 2
10:00:27 2023-10-13 428699 424124 85867 86262 139178 141684 151241 150602 110851 113320 119696 121451 136314 137272 414759 445631 1212748 1201631 490876 507611 123328 106634 125735 126286 142769 139734 136411 135936 86803 85273 314708 276060 817081 812767 212913 211451 270533 271178 316436 311550 324744 325765 340981 342683 315847 348184 846266 894849 578901 479073 288242 285387 333008 329795 346346 351875 351538 353077 399130 396285 696823 728613 39.95 67.8 2
10:00:28 2023-10-13 421303 424120 85865 86237 141580 140728 151660 150257 110927 113129 119730 121252 136344 137242 414687 450408 1217468 1207989 489115 509083 120005 107375 125566 126340 142539 140250 136035 136245 86909 85564 309011 276906 817092 808775 213954 211697 269357 271817 319079 312075 324672 327243 338927 345302 314599 349769 847467 883775 584501 479192 288752 284995 333008 331762 344509 350936 348318 351429 397029 394902 701110 728761 39.95 67.8 2
10:00:29 2023-10-13 423971 424120 85729 86363 138993 141533 150935 150982 110647 113623 119296 122082 135844 137802 414687 446373 1225817 1204892 488752 510204 123021 106634 125234 126407 142409 140062 136177 136159 86717 85273 314186 278286 808343 808775 212913 211549 269077 270352 316879 311042 324636 329495 338891 343473 314923 350081 847848 884226 578349 475326 288883 285209 331856 331619 346846 349712 349301 355027 396885 396403 698518 726586 39.95 67.8 2
10:00:30 2023-10-13 424563 423570 85867 86453 139169 141023 151208 150190 110700 111662 119593 121252 136092 137091 414651 451107 1220063 1199661 489024 510565 123021 106634 125027 126407 142311 140159 135727 136159 86683 85273 314208 278484 819588 810362 212913 211697 270152 270954 317172 307975 327614 326714 338344 344783 315367 347207 843834 884655 581515 477041 290535 282678 333477 331762 342925 350131 347305 353562 395140 395845 701110 725483 39.95 67.8 2
10:00:31 2023-10-13 428628 423872 85792 86299 139066 141414 151140 150602 110700 113432 119330 121683 135941 137606 414687 449341 1217468 1192770 489024 510565 122850 106667 124994 126441 142453 140124 135787 136382 86736 85273 314208 277688 801652 815648 212878 211331 270914 273013 320209 309816 326291 329495 341281 341993 315187 349902 843614 890903 583008 475026 288815 284175 333477 330723 347407 351875 350329 354025 396885 396320 696925 726402 39.95 67.8 2
10:00:32 2023-10-13 428301 424052 85888 86251 139390 141552 151546 150257 110927 111233 119696 121219 136280 136798 414615 450602 1208248 1192710 495280 509374 122953 106667 124960 126407 142145 140552 135693 136347 86617 85684 317389 279079 797418 812694 212878 212695 269736 270919 318578 308191 326581 326678 339880 343162 317186 348779 843798 897282 577036 479754 288883 283628 333947 331224 344992 349294 349898 353526 394226 395178 691890 726034 39.95 67.8 2
10:00:33 2023-10-13 430645 424129 85771 86348 139178 141324 151174 150257 110851 113443 119696 121418 136280 136832 414687 444275 1217394 1199736 492302 509374 123157 106634 125167 126407 142375 140355 135915 136347 85381 85505 315209 278695 813881 813378 212552 211556 270497 273435 316995 311372 324383 327666 340358 341656 315811 347135 846901 894553 567660 478056 288757 285490 331659 331583 345547 348250 348282 351501 397029 396356 692882 728761 39.95 67.8 2
10:00:34 2023-10-13 429532 424084 85835 86348 139178 141860 151626 150156 110915 113364 119696 121284 136469 137423 414687 449652 1215668 1207501 493806 509015 122987 106634 124994 126407 142342 140124 135915 136313 86770 85215 314208 277891 804138 809349 212509 212376 269357 271178 317101 310064 324708 328729 337834 343713 315920 349273 847467 891103 578529 479413 288811 284410 332936 332499 345270 350901 352074 354066 396705 396961 704030 728576 39.95 67.7 2
10:00:35 2023-10-13 423158 423858 85910 86288 139260 141090 151174 150807 110927 113286 119662 121284 136348 137264 414651 450782 1217468 1201631 489464 510597 120137 107123 125272 126306 142505 140020 135779 136211 86875 85447 309426 278484 804805 811508 213583 211331 270533 273435 319530 308191 327809 327509 338855 344783 314563 351450 843127 886534 575959 476666 288793 284312 333947 329689 345547 350376 347233 351501 394513 396131 703104 726034 39.95 67.8 2
10:00:36 2023-10-13 429879 427993 85824 86348 139085 141431 151106 150948 110775 113555 119296 121650 136211 137477 414687 450609 1216530 1192319 486629 510131 122953 106634 124994 126407 141949 140124 135787 136347 86650 85331 314208 277688 806472 815070 212594 211331 270914 270317 317136 309126 324672 326714 340394 341621 315331 348709 846037 889531 583008 473910 288649 283471 332558 331583 348322 350392 350555 353916 395696 394555 693858 725483 39.95 67.8 2
10:00:37 2023-10-13 429610 424120 85792 86192 139178 141324 151898 150257 110871 113443 119857 121552 136359 137300 418733 446797 1216861 1197733 493914 509229 120090 107116 125272 126340 142678 140242 135978 136433 86928 85389 314019 278484 804689 811472 212509 211415 269757 271143 317101 311006 324299 327207 339880 341621 315847 347135 846867 894664 580022 477717 288761 285352 330925 331493 345547 348215 348002 351465 399008 395766 692809 728724 39.95 67.7 2
10:00:38 2023-10-13 429237 424124 85802 86171 139178 141029 151626 150257 110775 111233 119696 121279 136280 136866 414687 448322 1215668 1205748 493806 509374 122987 106634 124994 126407 142277 140075 135821 136159 86650 85273 314208 277891 801831 809299 212211 212326 269357 273435 319530 309816 324419 328551 337692 343572 315739 349200 846046 892203 578529 479754 288685 284410 332701 332229 344747 353489 349334 351357 396921 394004 699014 728540 39.95 67.8 2
10:00:39 2023-10-13 426790 424120 85825 86323 139178 141552 151174 150706 110775 113477 119579 121650 136062 137507 414687 445595 1223102 1205748 486149 509411 123072 106601 125438 126165 142640 139699 135915 136125 86650 85273 317389 276413 806767 809349 212878 210376 270914 270729 315889 310100 324564 326714 338891 343197 313638 351686 846266 882049 576360 474202 288721 284845 330639 331762 343475 349294 348843 354098 397029 396403 700006 726586 39.95 67.7 2
10:00:40 2023-10-13 423971 424124 85739 86200 139269 141418 151174 150706 110700 111464 119330 121483 136245 137563 414651 448954 1217431 1194429 487220 509411 122987 106634 124994 126374 142420 140124 135881 136143 86902 85447 315209 279277 806922 813735 212736 210825 270878 272664 319530 308984 324492 325204 340945 341656 313894 348709 844234 889048 583008 475582 288842 283975 332450 329475 346884 349852 348843 351537 396362 396078 698977 725483 39.95 67.8 2
10:00:41 2023-10-13 430110 423858 85760 86196 139289 141324 150972 150257 110775 111233 119696 121252 136152 136832 414651 451107 1210823 1192974 494579 509411 122918 106634 124841 126374 141915 140257 135437 136347 86497 85472 314208 277688 808111 811581 212028 212362 270152 270317 318061 308156 324672 325730 338891 342683 315401 348779 841934 894738 578529 479073 288874 283032 333477 330759 346846 351627 352325 353919 396497 396961 697319 728023 39.95 67.8 2
10:00:42 2023-10-13 426487 423863 85792 86196 138984 141324 151140 150257 110700 111565 119330 121451 135869 137282 414651 445282 1222069 1206890 487720 509083 120120 106502 125446 126239 142539 139560 135779 136597 86842 85273 311584 277694 807381 809349 212544 210341 270152 273435 316110 310460 324564 325765 338855 342647 312543 348184 846639 883296 578901 478056 287801 284481 331928 331224 343475 350341 349337 351393 397029 396403 704104 728724 39.95 67.7 2
10:00:43 2023-10-13 423935 424120 85792 86163 139178 140834 151519 150223 110775 111233 119696 121136 136314 137057 417357 449658 1222665 1202487 491112 509447 122918 106667 124960 126407 141915 140159 135343 136347 86497 85331 313724 279365 793810 808202 212360 211035 269557 270748 318097 308226 324564 327472 337799 343162 314851 349264 845435 888041 578901 475099 290354 282536 331856 332086 345867 349956 350329 351285 395770 396682 701110 723870 39.95 67.8 2
10:00:44 2023-10-13 430758 423863 85833 86264 139173 140995 151005 150223 111067 111233 119823 121519 136359 137396 414398 450890 1212029 1197431 496030 508833 123123 106568 124841 126374 141882 140159 135471 136382 86861 85389 315209 279400 795253 811545 211583 211592 269357 275430 319530 308156 324636 325730 338855 342408 315883 348779 841032 893772 580022 478395 288793 282678 332972 330723 343511 348285 349089 351501 394549 394591 691890 724456 39.95 67.8 2
10:00:45 2023-10-13 426369 423836 85766 86167 139168 141269 151174 150257 110700 113364 119330 121252 136109 137361 414687 448286 1208248 1199068 489419 508655 122987 106601 124994 126165 142277 139699 135915 135868 86650 85041 312937 276122 813150 813917 212211 211197 269214 273822 318403 309347 326291 327637 338784 342267 314707 349695 843651 893469 574488 479754 286920 284117 332972 329724 347829 350638 347198 351127 397029 395178 692845 729329 39.95 67.7 2
10:00:46 2023-10-13 429573 424120 85730 86163 139071 140534 151174 150223 110775 111233 119771 120855 136245 136909 414687 449652 1213908 1205748 494542 509015 122953 106634 124994 126286 141949 139734 135693 136125 86617 85215 317389 277694 802377 809349 211583 211733 269357 270729 316623 308261 324370 327737 337834 341656 315883 348779 846266 890835 580022 478734 288725 283666 332000 332769 342735 349294 349089 351393 396326 394732 694881 728761 39.95 67.8 2
10:00:47 2023-10-13 427701 424120 85697 86389 138371 141781 150656 150982 110583 113511 119262 121650 135802 137733 414687 447856 1224875 1199624 488752 508655 122953 106601 124960 126199 142579 139808 136237 136228 86935 85331 314186 279079 807231 809923 212403 210895 270878 272279 318628 311561 324155 329495 338344 342683 313930 348745 846119 874109 578349 474202 288481 284880 330817 331224 343440 348285 348349 351537 397029 395845 701110 726586 39.95 67.7 2
10:00:48 2023-10-13 426147 424120 85856 86255 138980 141126 151106 150223 110700 111233 119579 121252 135835 136832 414651 451107 1220063 1201631 489024 508619 122578 106667 124582 126635 141885 140124 135488 136159 86617 85215 318021 278088 797382 809181 212544 210853 269357 270317 317172 307259 324672 326714 337290 343713 313930 348779 842297 879163 581515 475916 288721 281852 333477 331462 345550 351875 349686 351213 394441 396961 704104 725336 39.95 67.7 2
10:00:49 2023-10-13 426369 423619 86065 86049 139169 144189 151870 149742 110775 111233 119579 121252 136058 136866 414723 450219 1206498 1199060 491662 507611 120025 106502 124927 126272 142481 139942 135471 136065 86722 85215 315209 276906 801286 815648 212211 211000 268601 273822 318628 308156 326545 325204 338891 342133 314157 348002 843798 890756 581515 479754 286920 283578 333008 329457 344509 348250 347269 350297 394584 395178 695902 726586 39.95 67.8 2
10:00:50 2023-10-13 428931 424115 85762 86163 138984 141029 151140 149983 110775 111233 119696 121252 135869 136866 414687 444310 1210436 1201631 491954 508619 122816 106634 125197 126286 142201 139734 135693 136146 86497 85157 314708 278088 802777 810326 211583 211000 269357 270317 316145 310100 323579 325730 339642 341109 314887 349291 848449 891835 581515 476931 288541 283471 331934 331619 346846 349899 350827 351285 395732 394732 692319 726586 39.95 67.8 2
10:00:51 2023-10-13 427094 424120 85760 86167 139178 140734 151005 150257 110700 111439 120006 121436 136235 137075 414543 452357 1220856 1199238 491038 508833 123038 106535 124927 126374 141815 140145 135343 136467 86708 85447 316549 278471 792728 808775 212211 211049 269357 270748 318097 308191 324071 327243 337562 342718 313930 349521 842567 884619 580022 475655 290499 281852 332503 331762 345526 349329 347233 351429 393369 395566 701110 724186 39.95 67.8 2
10:00:52 2023-10-13 423863 424120 85850 86171 138984 141126 151140 150257 110624 113286 119330 121284 135869 137186 414687 449443 1215668 1189218 487602 508619 122816 106912 124754 125991 142284 139817 135594 136025 86497 85099 314208 278088 803992 814494 212693 210341 270425 272207 319079 309347 324383 326712 339534 342267 312988 350514 844234 887052 575959 474165 288454 283060 331731 329226 348322 349899 348843 351501 394584 395845 693636 726219 39.95 67.8 2
10:00:53 2023-10-13 428310 423583 85920 86472 139100 141215 151073 150190 110775 111430 119559 121353 136110 137144 414651 447227 1211683 1194369 491699 504684 123157 106535 125200 126125 142678 139507 136129 135577 86650 84983 314208 276710 814077 813917 212211 211000 269357 270954 315942 309161 324636 326712 339916 341656 313930 349310 845995 892203 573016 477041 287396 284880 330960 330460 345028 347695 347233 350332 397029 394867 694120 727654 39.95 67.7 2
10:00:54 2023-10-13 428927 424120 85697 86049 138984 141302 151106 149983 110700 111156 119330 120855 136058 136832 414615 449015 1212152 1202215 493806 509411 122816 106601 124874 125991 141983 139734 135471 136109 86868 85331 314708 278484 807920 810497 211406 211225 269321 272664 318628 308984 323136 327437 337799 341397 314923 348532 847357 889458 581515 477717 288247 283343 330853 331798 342952 348250 348563 350911 395768 394696 692845 726586 39.95 67.8 2
10:00:55 2023-10-13 424254 424120 85784 86200 138984 140768 151106 150016 110700 111233 119330 121136 136058 136866 414687 445666 1217468 1206666 487565 508619 122987 106601 124994 125958 142300 139622 135505 135808 86557 84983 314708 276710 819496 810971 212913 210341 269168 271143 315192 309161 324335 325694 337834 342718 311671 348779 845667 882200 580022 477041 286956 283843 330960 330723 346356 351609 347527 351249 396813 395458 700963 725887 39.95 67.7 2
10:00:56 2023-10-13 429879 423863 85814 86192 138405 141257 150689 150498 110571 113252 119296 121252 135835 137513 414651 450289 1213945 1190623 491038 511473 123089 106502 124893 126272 141848 139773 135369 136218 86689 85215 312080 279277 801893 815070 211548 210754 270152 272207 319304 308156 324600 325694 338927 340360 313679 347171 843164 883447 575959 473495 288725 282911 331731 330723 345547 347695 348349 351271 394584 394004 692845 724456 39.95 67.8 2
10:00:57 2023-10-13 426369 423750 85766 86049 139072 144294 151174 149742 110851 111079 119696 120495 136280 136384 414687 451070 1207391 1191554 493733 507901 122748 106601 124582 126374 141959 139791 135453 136244 86497 85157 314208 278286 799012 811581 212211 211366 268412 270317 317136 307689 324672 325239 338344 341656 315625 347427 844234 897282 581175 479754 288337 282572 333604 329582 346431 350885 349796 350153 395732 394591 694390 728489 39.95 67.8 2
10:00:58 2023-10-13 424365 424120 85760 86171 139023 144294 151174 150016 110700 113207 119456 121353 136042 137075 414579 446895 1218594 1208500 488605 507720 122987 106502 124960 125837 141949 139240 135920 135458 86868 84983 317336 276906 808332 808003 212949 210236 268979 270954 315192 308226 324564 327564 338344 343197 312686 348779 845667 883333 572465 478056 287050 283613 330996 329795 342960 349852 348843 350332 396993 395566 703104 726586 39.95 67.8 2
10:00:59 2023-10-13 426790 424120 85729 86077 138975 144395 151140 150120 110700 111233 119330 120855 136280 136866 414651 450681 1222069 1199922 490415 509374 122748 106634 124549 126171 141686 139734 135250 136125 86345 85215 316549 278971 803674 808202 212211 210706 269818 270639 319530 310753 323855 327101 337183 342542 313787 349163 843651 884473 581515 474202 288892 281817 331497 331440 344747 351380 349337 351357 392158 395566 701802 725702 39.95 67.8 2
10:01:00 2023-10-13 430451 426713 85863 86472 138996 140928 151073 150190 110927 111387 119759 121219 136110 136729 414687 451070 1208248 1194875 496384 510565 122714 106601 124582 126320 141686 139852 135369 136382 86464 85215 317389 277724 811545 813917 211548 211733 269168 270748 317136 307259 324636 325239 337870 342169 315883 347473 841338 892203 578529 478395 288815 281878 332503 329724 343475 347973 348318 351465 393369 395845 691890 723394 39.95 67.8 2
10:01:01 2023-10-13 426406 423836 85760 86077 138980 140793 151174 150120 110624 111233 119330 120888 135869 136832 414759 449125 1208248 1194406 490415 507901 122850 106601 124994 125784 142481 139570 135585 135796 86928 85215 312440 276514 815680 812584 211442 210271 269321 273049 315942 308085 324492 326712 338855 341417 313930 353499 843651 890474 564761 478395 286517 284246 331951 329315 344509 347695 352796 350368 396993 396551 694844 726586 39.95 67.8 2
10:01:02 2023-10-13 428859 424120 85782 86053 139074 144294 151174 149742 110624 111156 119330 120855 135835 136737 414687 449922 1212189 1201407 493457 507901 122782 106601 124582 126199 142284 139689 135581 136034 86464 85099 317389 277694 805124 808775 211034 211035 268979 275358 315668 308191 323315 326749 337288 341417 315367 348285 845667 888554 578529 479142 287841 282713 331497 331726 342807 351380 350827 352766 396218 395773 700963 727507 39.95 67.8 2
10:01:03 2023-10-13 423827 424120 85702 86040 138487 144298 151242 150223 110668 111233 119296 120855 135946 136935 414651 450998 1215705 1196513 488766 508724 119828 106502 124860 126272 142241 139594 135335 135834 86689 85351 315209 278484 806144 811545 212580 210194 269357 272207 319079 307940 326545 324875 337870 342718 313379 349732 838888 883994 580022 475618 288278 283427 332467 328463 344509 349294 348843 351429 394889 394626 700079 724456 39.95 67.8 2
10:01:04 2023-10-13 430829 426256 85782 86417 138491 144079 150689 150223 110775 113174 119364 121219 135946 136939 414687 451034 1211683 1191470 494272 509447 122748 106601 124582 126199 141848 139699 135570 135970 86497 85099 314186 278347 809155 811545 210851 211071 269357 270748 316658 307259 324600 327564 337834 339648 314887 348779 842998 894103 573936 475326 288833 281830 331821 329582 345867 350392 350827 350682 393190 396403 691890 724456 39.95 67.8 2
10:01:05 2023-10-13 423601 424124 85764 86138 139081 141138 151140 149983 110775 111156 119296 120923 136008 136592 414398 448143 1215497 1208500 493840 507684 123209 106502 124893 125958 141915 139532 135437 135868 85059 85273 315209 277694 808371 807058 211548 211000 268728 272857 315633 308156 324035 325694 336239 343206 314815 347719 843798 888419 577036 479413 288455 283109 331390 329689 342952 349538 349585 350297 396290 395845 701110 726549 39.95 67.8 2
10:01:06 2023-10-13 427094 424124 85786 86171 138384 141519 150898 150706 110624 111233 119296 120823 136156 136832 414579 446992 1222162 1199878 490415 509411 122884 106601 124754 126253 141915 139817 135216 135902 86550 85157 321146 278935 800644 809875 211548 210341 269357 270748 319079 310973 323327 329029 336675 341550 313715 349695 844234 882860 580022 472572 288757 282068 329960 331457 342952 351042 349548 351357 392087 395288 700043 722261 39.95 67.8 2
10:01:07 2023-10-13 427201 423610 85831 86321 138970 141156 151073 150156 110851 111164 119559 120956 135982 136661 414470 452209 1208211 1189181 495243 508852 123004 106568 124549 126253 141892 139760 135080 136321 86569 85099 314208 278484 799624 811545 211548 211514 268601 270748 317101 307189 324600 327174 336498 341621 315367 346664 838888 894738 582690 478137 288242 281781 331964 329653 345379 347730 348002 350014 392781 395845 693365 724383 39.95 67.8 2
10:01:08 2023-10-13 428551 424120 85814 86138 138756 144294 151140 149949 110700 111233 119570 120855 135835 136798 414615 444239 1211683 1196105 491811 508619 122987 106462 124994 125577 142481 139310 135441 135590 86464 85273 315209 278484 809438 811648 211406 210530 269321 272279 315942 309923 324117 327138 338820 340528 313638 348248 845667 893463 588431 476967 287801 284175 329391 329760 346419 348916 349833 350826 394513 393517 691890 726549 39.95 67.8 2
10:01:09 2023-10-13 425881 423975 85794 86234 138644 140962 150968 150190 110624 111233 119296 120855 136032 136954 414579 451107 1217468 1199922 490341 509374 122714 106601 124582 125924 141686 139532 135343 135868 86431 85041 315209 278088 804102 810497 211929 210306 269168 270748 316623 306261 324564 325659 335768 342647 312906 348779 838852 881217 578901 475618 287801 281584 332936 328693 344892 348285 348316 350826 394549 396961 701073 724419 39.95 67.8 2
10:01:10 2023-10-13 430488 423525 85714 86011 138362 144294 150656 150290 110624 111233 119262 120855 136043 137118 414615 450327 1211683 1189776 491606 507575 123174 106469 124740 126050 141819 139490 135216 135766 86536 85215 317895 279675 800601 813956 210781 210341 269357 270748 316623 309293 324564 327405 337763 339578 313894 348779 841838 890756 581515 474129 288721 281817 330960 329653 344892 346899 348282 351429 392194 395845 691853 722298 39.95 67.8 2
10:01:11 2023-10-13 426972 426265 85782 86071 138883 144259 151417 150083 110668 111233 119262 120855 136035 136798 414687 448954 1204751 1198216 491112 507865 122918 106568 124549 125837 141907 139478 135471 135454 86524 85155 311584 276122 806199 813917 211512 210306 268601 270919 315942 307689 324275 326712 338309 341347 313630 347756 842530 889238 581515 479606 287923 283202 331785 328551 346601 349863 349759 351213 396524 395701 693858 727617 39.95 67.8 2
10:01:12 2023-10-13 428006 424120 85654 86259 138240 141324 150962 150602 113360 111464 119262 121252 135564 137491 417357 446785 1227019 1201556 488951 507720 123089 106502 124893 126024 141848 139400 135437 135680 86405 85041 316961 279277 803966 809349 211512 210341 270152 270639 315192 308226 322598 325694 336782 341621 313418 353985 844760 874217 580022 473702 288806 283109 329925 331498 342952 348215 348843 351357 392158 394106 700043 722261 39.95 67.8 3
10:01:13 2023-10-13 423863 424124 85786 86112 138483 144311 150898 149983 110603 111233 119262 120823 135869 136896 414687 448286 1215668 1192969 486875 508619 122748 106495 124582 125837 141686 139683 135343 135774 86595 84983 314208 277891 801999 813917 212211 209649 269168 270748 318628 310314 324347 324658 338606 342834 311850 349695 843035 888309 578901 473277 289567 282647 330889 329689 344474 348916 347527 351465 394199 395845 694844 723321 39.95 67.7 3
10:01:14 2023-10-13 428555 423836 85856 86373 138951 140918 151005 150123 110851 111233 119442 121071 136165 137209 414507 447113 1210301 1196513 490110 509015 120220 106243 125366 125716 141983 139458 135881 135664 86722 84983 317336 277694 822304 811508 211329 210306 268979 270748 315942 309595 323315 326712 338855 340325 313638 348178 843834 891103 580022 476666 287765 283688 331193 329724 343475 348916 348843 350332 396957 393748 691890 727617 39.95 67.8 3
10:01:15 2023-10-13 423858 424115 85725 86011 138974 144311 151140 149606 110775 111079 119579 120495 136126 136651 414687 449015 1213011 1207501 492861 508747 122714 106495 124549 125837 141784 139466 135343 135857 86464 85215 313345 278088 804167 809201 211442 210825 268305 272279 317729 308050 324155 327637 337612 342683 313894 346664 845031 888258 578529 478137 286889 282986 330960 329724 345379 349294 348843 349240 395768 394732 701110 725998 39.95 67.8 3
10:01:16 2023-10-13 429429 423980 85750 86243 138198 140962 150451 149742 110603 111233 119063 120823 135564 136729 413923 449357 1207353 1185540 491112 504972 122476 106259 123598 125389 141404 138726 134614 135075 86153 84762 313345 277694 808760 809349 210010 209030 268601 270101 315942 306012 322299 324875 335733 337987 311524 347473 837072 884655 580022 468589 286683 280039 328397 327172 342952 346891 348349 348678 389786 392377 685254 719541 39.95 67.8 3
10:01:17 2023-10-13 423471 421643 87432 85643 137290 143311 150791 149967 110668 113330 118467 119843 134740 135870 410843 441038 1199028 1187241 486603 501814 121206 105722 123668 124452 140347 136992 134386 133532 86198 84614 313345 274100 809146 804710 210275 208780 266954 269950 313143 309001 322037 323817 336746 338528 311483 346382 838150 884619 577036 468625 284307 281352 326877 325730 342952 346334 348079 348152 393333 391719 686784 722613 39.95 67.8 3
10:01:18 2023-10-13 418713 418044 85647 86195 137406 143712 150826 151816 111725 113928 119023 120596 134955 136520 414354 448989 1208248 1193168 486075 501886 119769 106495 122694 124685 142553 137759 133645 134103 86153 84668 311584 274756 791746 799021 210668 208995 268337 270557 315942 306829 323579 326712 335804 342408 313638 348779 837666 879351 571545 468625 286445 280069 330960 327666 342952 347730 347856 350826 394549 394039 698482 720184 39.95 67.8 3
10:01:19 2023-10-13 423471 417450 85754 86171 137753 144118 152646 152203 112201 114222 119097 121279 135564 137041 415251 450723 1208063 1187227 491811 504720 123260 107189 123202 125342 140021 137948 133939 134626 86279 84951 310204 276759 787938 801140 210192 210306 267847 270567 318628 306829 324600 325470 338582 342408 315920 348779 838852 892436 570074 474202 287895 280924 331462 328729 345867 349474 348843 351357 394235 394626 691890 723870 39.95 67.8 3
10:01:20 2023-10-13 422002 417899 85771 86326 138362 144189 149659 152273 113107 114449 119330 121252 136058 136866 413995 444340 1207976 1196476 490415 504900 120430 107141 124173 125097 141001 137841 134555 134449 86464 85041 311089 275460 801668 800155 211181 210159 269168 270748 315568 311634 324347 328564 340694 342951 315775 349164 846119 892254 566025 472572 286777 284702 330925 329653 345547 348215 348318 351321 399275 396391 693862 728170 39.95 67.8 3
[truncated: 156,706 more chars]
