# Supplementary material for: Methods for Estimating the Detection and Quantification Limits of Key Substances in Beer Maturation with Electronic Noses
Source: Sensors (Basel). 2024 May 30;24(11):3520. doi: 10.3390/s24113520 (PMC11175341; doi:10.3390/s24113520)
Supplement: Supplementary file 1 [file sensors-24-03520-s001.zip › Data/Diacetyl/raw data/Day 2/0,05ppm3.txt]

Time Date R01 R02 R03 R04 R05 R06 R07 R08 R09 R10 R11 R12 R13 R14 R15 R16 R17 R18 R19 R20 R21 R22 R23 R24 R25 R26 R27 R28 R29 R30 R31 R32 R33 R34 R35 R36 R37 R38 R39 R40 R41 R42 R43 R44 R45 R46 R47 R48 R49 R50 R51 R52 R53 R54 R55 R56 R57 R58 R59 R60 R61 R62 T01 H01 Phase
10:07:00 2023-10-13 369354 367152 90633 88755 142336 143075 148817 147333 113224 114858 119725 121252 137564 138814 387042 416442 1210376 1192319 462225 483578 126403 114035 123517 124996 142449 136871 132278 132772 86205 87925 291783 258235 744586 749394 228323 225936 289079 291233 341946 333364 356971 355856 377859 385489 360880 400931 866200 906472 570537 472754 311955 304994 355505 354752 374337 380554 387157 390611 441989 441408 719003 747164 39.95 67.5 1
10:07:01 2023-10-13 369296 367562 90641 88638 141726 142599 148698 148841 112914 114710 119296 121284 137209 139166 384677 412871 1211683 1194739 461365 483578 126403 113843 123033 124719 142484 136836 132278 132548 86205 87801 289833 258270 751565 743374 227615 226287 288939 290193 342500 333599 355314 358076 379033 383051 360808 398808 866200 913941 557890 478174 310232 304707 356980 357896 373896 378482 389639 391957 441881 440553 709605 746413 39.95 67.6 1
10:07:02 2023-10-13 368124 366450 90670 88331 142576 142421 148659 147304 113179 114449 119696 120758 137495 138344 384100 415052 1204714 1194406 469572 483578 126403 113877 123117 124685 142449 136871 132364 132764 86205 87861 291783 258466 744472 739156 228844 226094 288133 293382 340914 333599 356682 358949 376725 383562 364057 400611 868113 910524 562757 476703 310414 306321 355254 352099 375498 378641 386272 389748 438603 442138 713363 744937 39.95 67.6 1
10:07:03 2023-10-13 369664 365652 90798 88331 140481 141781 151379 146860 113289 114415 119696 120463 137694 137836 384100 416406 1194665 1188930 466161 483578 126437 113798 122948 124685 142484 136884 132494 132980 86323 87925 288635 257734 748319 749924 227615 226322 288570 292206 339849 333870 357473 356964 378551 384085 364499 401709 867074 914514 567757 474489 311955 304315 354952 353617 376627 380624 384808 391847 438393 440387 718456 745194 39.95 67.6 1
10:07:04 2023-10-13 372280 366421 90534 88400 141834 143174 148142 147369 112947 114755 119296 121252 137278 138818 383831 415170 1204751 1183007 468587 483578 125987 114069 122694 124719 142152 137320 131914 132797 86087 88045 295387 261237 737345 749344 227615 226322 288942 292206 342464 331852 358020 357537 379033 382344 360916 402497 866495 909320 564128 473830 310853 304994 354454 354621 373217 380891 386000 391826 437951 441408 716348 741667 39.95 67.6 1
10:07:05 2023-10-13 369332 366752 90567 88772 140035 143174 148417 147333 113037 114926 119559 121585 137348 139019 386530 417327 1208716 1183760 459624 482944 126403 114271 123117 124685 142414 136905 132187 132797 86441 88041 294521 258235 739042 749924 226876 226078 289686 290326 342742 332895 357007 356427 379033 385760 360844 401251 866495 907817 570537 475289 311293 303142 355521 355001 373217 378958 386608 393360 441989 441408 717438 744937 39.95 67.6 1
10:07:06 2023-10-13 369260 367597 90579 88670 141829 142702 151017 147784 112914 114710 119296 121451 137209 139201 386493 413159 1212152 1189181 459552 483578 126369 113877 122948 124752 142350 136905 132278 132764 86205 87925 293586 259469 745184 743374 228128 226322 288325 290397 342983 332859 355853 358651 379033 385218 360518 399408 866237 911967 567757 478395 309138 303673 354419 354752 373217 378641 389916 391847 441773 439153 709102 746979 39.95 67.6 1
10:07:07 2023-10-13 368308 366529 91073 88662 142353 142174 148939 147304 112947 114449 119330 120560 137419 139048 384100 415052 1206498 1200809 467703 483578 126403 113956 122863 124685 142515 137085 132311 132731 86205 87893 293586 256612 748443 747072 228678 225587 288570 292241 340363 333834 356718 358040 376725 384407 364057 400611 870031 918410 570537 477041 310414 305460 355003 353122 376362 378958 386344 389748 438697 440423 710036 744643 39.95 67.6 1
10:07:08 2023-10-13 369817 365652 90765 88646 142255 142779 148419 147027 112947 114483 119330 121252 137290 138766 384136 415052 1199217 1190623 466111 483236 126471 113651 123802 124447 142519 136423 132763 132299 86441 87589 291783 255859 750508 747806 228064 226356 288675 293136 339921 333870 355889 357933 379033 383562 364057 399690 865623 917035 564128 474056 311955 303887 357016 355876 376483 382137 387670 391957 440566 440458 715297 743882 39.95 67.6 1
10:07:09 2023-10-13 373505 366560 90637 88606 141769 142505 148628 147027 112882 114676 119296 121053 137209 138675 383831 415823 1202437 1180330 469251 483578 126021 114035 122948 124685 142018 137095 131881 132764 86087 87925 295387 258270 736854 747769 227615 226322 289027 292927 341394 331852 358020 357501 379033 381808 363030 402774 867110 910642 565499 473459 310122 304780 357233 354370 374075 380927 385151 391826 436687 441741 717438 741667 39.95 67.6 1
10:07:10 2023-10-13 367408 366450 90579 88396 141932 142274 148628 147681 112947 114517 119330 121252 137209 138579 383831 417390 1210823 1191554 463277 483578 126195 113877 122779 124855 142449 136871 132311 132731 86146 87893 290856 258235 744586 746676 228678 226078 291362 293712 341695 333316 358999 357394 377414 384570 362557 403492 870539 905336 570983 472790 310414 305890 355505 356632 374195 381194 386308 390335 441295 442174 716348 746634 39.95 67.6 1
10:07:11 2023-10-13 368768 366712 90579 88792 141734 142769 148214 148025 112573 114744 119296 121683 137114 139548 384100 413776 1212711 1195774 459588 483322 126316 113843 122863 124719 142510 136978 132311 132893 86205 87893 295387 259870 741489 742627 227615 226043 288570 290432 342983 332859 355889 358651 378766 384371 360228 400009 868764 910444 567757 478174 310195 305030 354454 354219 372658 378358 387197 391512 441282 440786 710648 747571 39.95 67.6 1
10:07:12 2023-10-13 368234 368495 90670 88545 142289 142232 149043 147166 113224 114709 119559 120790 137495 138351 384100 415052 1205993 1199461 465055 483578 126471 113877 123117 124896 140717 136896 132494 132822 86323 87893 294054 258283 748203 744461 228678 225587 289009 292206 340399 333870 355926 357537 376761 385218 364057 400009 868801 910560 570537 477041 310414 305030 355003 353688 376362 378923 386344 389748 442169 440423 710035 746252 39.95 67.6 1
10:07:13 2023-10-13 369853 365647 90893 88396 141997 142304 148698 147888 112947 114517 119330 121252 137400 138718 384100 414688 1199028 1190581 465099 482894 127064 113685 123802 124566 139798 137051 132560 132299 86382 87833 293586 257475 751132 749394 227615 226866 288457 291796 340949 333870 355853 356463 379033 384407 362994 398845 867110 918410 565499 476703 312140 304243 358029 356884 378459 378711 387707 393104 441079 441597 715357 746147 39.95 67.6 1
10:07:14 2023-10-13 370931 365540 90736 88606 142125 142471 148904 147507 112947 114732 119627 121219 137495 138544 387042 419765 1199028 1187241 470437 483578 126282 114404 122779 124719 142414 137095 132278 133039 86264 88045 295387 259017 756673 749233 228093 226796 288942 293801 340914 332787 358527 357501 379033 382344 363766 403316 867110 911931 570537 473459 311073 305625 355450 354871 374337 381194 385693 392066 438647 442020 718456 742156 39.95 67.6 1
10:07:15 2023-10-13 368720 366672 90699 88792 141932 142274 148628 147472 112914 114608 119296 121252 137495 138710 384029 418362 1206853 1190623 463993 483578 126369 114035 123033 124685 142449 137095 132652 132764 86264 87893 291435 258199 740723 752140 228643 225902 289413 291592 342187 333364 356934 358694 378104 385545 360591 401068 869576 909301 562757 472536 311625 304815 355971 355214 374302 380891 387432 390574 444671 441669 718929 747311 39.95 67.6 1
10:07:16 2023-10-13 369591 365616 90633 88355 142031 142976 148384 147061 112947 114608 119296 121136 137464 138736 383795 415052 1214269 1192319 466530 483578 125953 114069 122610 125097 142062 137546 132304 133198 86146 88106 293586 258925 732520 745824 230350 226287 289009 291796 342464 331816 358527 358580 377823 384677 360916 403639 868727 905446 568241 473459 309174 306321 356008 354149 374337 381194 387161 390850 440041 442030 714212 746597 39.95 67.6 1
10:07:17 2023-10-13 370663 366961 90579 88966 139889 143571 148149 147745 112817 111987 119160 121617 137128 139555 386530 412979 1217727 1194018 459480 483578 126403 112527 123287 124896 142414 136836 132278 132764 86205 88037 294434 261237 742080 744992 228288 226322 289079 290247 342983 332859 355816 358616 378961 384641 360481 399973 866200 911250 563614 479073 310195 304958 354419 354930 373181 378322 387470 391476 441989 439153 709249 746031 39.95 67.6 1
10:07:18 2023-10-13 369853 366131 90732 88368 141829 142291 148628 147131 112914 114494 119296 120823 137209 138548 383795 415016 1204147 1190707 467776 483578 126248 113843 122863 124685 139097 136836 132187 132697 86205 87893 293586 258466 739290 742883 227580 226954 288946 291761 340878 332823 356682 359409 378997 382344 360844 400611 867704 914588 562757 478395 309247 304994 355450 354871 374337 378676 390471 392994 441113 441958 707935 744300 39.95 67.6 1
10:07:19 2023-10-13 369673 366274 90600 88662 139952 142207 148628 147509 112805 114494 119296 120823 137385 138791 384954 414944 1198140 1189557 464943 482894 126753 113696 123465 124242 139278 136487 132710 132299 86382 87589 293586 256217 761114 746998 227545 226322 290950 291317 339849 333870 355889 356427 379033 383562 363763 398808 866495 910524 570537 474238 311809 304030 354454 353122 376591 378888 387157 392103 438969 441822 713128 740252 39.95 67.6 1
10:07:20 2023-10-13 368741 365652 90574 88638 141799 142779 148107 146958 112882 114642 119296 121252 137273 139003 382951 415052 1206928 1184693 459516 483578 126369 114370 122863 124685 142216 136871 132187 132764 86205 87893 291783 258199 740349 749233 227193 226831 289686 291380 342983 332823 356934 357501 379033 385489 360519 401214 867704 909499 571927 476146 311734 303445 355914 355143 375786 379844 387633 393141 441759 441408 716312 744372 39.95 67.6 1
10:07:21 2023-10-13 368834 365438 90699 88573 141919 142274 148628 147544 112882 114608 119296 121311 137495 138675 383795 417061 1208575 1192319 465315 483578 126369 113956 122779 124685 142436 137061 132278 132731 86205 87833 291783 259017 744465 746640 228643 226287 288974 292560 341946 333130 358020 358351 377823 384677 360880 403031 866164 902603 572354 472718 310414 305890 355505 354149 374337 381764 386272 390299 440458 440355 716348 744679 39.95 67.6 1
10:07:22 2023-10-13 366234 365571 90699 88363 140285 142075 148835 146895 112914 114415 119330 120823 137400 138448 384100 414360 1208211 1199922 461070 482140 126437 113809 123033 124652 142610 136814 132494 132651 86264 87893 293586 256612 745089 743753 227934 226043 292223 293712 340591 333618 355707 357897 378659 385724 363325 399827 870812 915125 570537 477041 310853 304958 353604 357896 376555 378287 386272 390923 440971 444530 710330 742462 39.95 67.6 1
10:07:23 2023-10-13 371190 365612 90574 88638 141966 142241 148524 146860 112805 114415 119296 120855 137400 138448 382951 415052 1203418 1194702 467850 482858 126369 113843 122779 124652 142449 136871 132278 132606 86205 87861 291319 259201 743628 744047 228323 226322 288942 292206 340914 333599 356934 359662 378694 382917 363507 401214 866200 910488 563271 475582 309538 306357 354135 354871 375198 378923 387542 391476 438603 441822 710141 746348 39.95 67.6 1
10:07:24 2023-10-13 371983 366386 90637 88662 140043 142976 148279 147094 113114 114789 119525 121187 137269 138941 383759 411890 1203493 1191255 464990 483286 126369 113843 122948 124619 138819 136836 132245 132806 86146 87893 291783 259201 749169 745513 227228 227190 288675 291641 341910 333364 354776 358040 379033 383491 360916 398772 866495 917005 564978 478174 310853 302750 356056 353087 374039 377688 385151 393287 440104 441718 710330 741791 39.95 67.6 1
10:07:25 2023-10-13 372054 366164 90413 88638 141661 142274 148371 147681 112914 114642 119262 121252 137209 138948 385289 415052 1201231 1181324 465026 483236 126161 114035 122779 124719 142182 137191 131881 132764 86087 87893 295387 259033 734799 745549 227934 227535 289158 291317 342983 331816 357766 357501 379033 382344 360808 402461 864654 901511 571927 474238 309867 304707 359045 355766 375255 379915 388809 393697 439113 438974 716413 744300 39.95 67.6 1
10:07:26 2023-10-13 366973 365576 90735 88363 141794 142274 148454 147027 112882 114608 119296 120823 137209 138792 385436 415052 1205606 1188863 459552 483236 126161 113843 122863 124685 142605 137242 132245 132731 86087 87861 293586 259201 741223 750298 227580 226287 289448 290432 341946 332823 356934 355856 378997 385489 360844 400931 867110 909284 562757 473459 311955 303995 354419 355036 373776 378958 386608 391476 441593 441718 718966 744606 39.95 67.6 1
10:07:27 2023-10-13 368705 365652 90417 88978 139173 142736 147973 147990 112201 114755 119063 121451 136829 139166 382916 413159 1214269 1193168 462030 483578 126403 114000 122779 124685 142414 136871 132330 132822 86087 87893 296839 259834 747708 742883 228383 226322 288570 290573 342983 331852 355889 360699 378442 384085 360229 400465 869576 910591 569147 479000 310049 304815 357016 353617 372065 378641 387470 391512 440135 440714 709716 746781 39.95 67.6 1
10:07:28 2023-10-13 367155 365616 90666 88339 142057 142582 148384 146550 112914 114415 119296 120790 137278 138328 384065 414068 1206461 1199922 460959 482894 126437 113809 123372 124447 142449 136423 132278 132299 86205 87741 293586 257734 744854 747878 227580 225552 289483 291761 341165 333834 355889 357501 377895 385489 363800 400945 868113 915883 562757 477041 310305 304958 355236 354219 376062 378852 386308 389748 441989 440352 711844 746068 39.95 67.6 1
10:07:29 2023-10-13 369627 365607 90574 88331 141932 142274 148628 147339 112914 114449 119262 120790 137209 138448 382951 411855 1202437 1187319 464990 483236 126403 113843 122948 124850 142449 136871 132311 132731 86146 87893 292590 259422 750597 747108 229536 226884 290576 292064 341767 333726 354594 357287 378925 383526 360880 398808 865881 917035 557890 478395 311293 303781 355521 353122 377387 378182 385115 393323 440256 442138 712350 742156 39.95 67.6 1
10:07:30 2023-10-13 368700 365027 90765 88363 142065 142241 148628 146895 113134 114415 119579 120251 137495 138454 382987 415787 1197291 1185443 468698 482567 126369 113843 122863 124719 142407 136974 132187 132902 86205 87893 293586 258100 743655 747072 227615 226709 288133 292474 340363 332823 358020 356463 378997 383257 364057 403067 865881 911967 565499 474563 311293 304387 354454 354871 375534 380946 387596 391847 440576 442030 717217 743850 39.95 67.6 1
10:07:31 2023-10-13 369817 365952 90567 88723 139752 142664 148282 147784 112727 114642 119179 121252 137160 138923 382951 415052 1203418 1181324 463532 483236 126161 113843 122779 124719 139009 137117 131889 132822 86087 87893 296839 258997 736357 744987 227228 227376 288133 290573 342983 332319 356971 357466 379033 383526 360772 401287 864584 901511 564128 474202 310414 304994 356592 353652 372100 380021 386308 393917 442169 440750 714192 744666 39.95 67.6 1
10:07:32 2023-10-13 368150 365576 90793 88331 141923 142304 148698 147477 112914 114449 119262 120823 137209 138675 382916 415052 1211683 1194018 464333 483578 125572 113990 122525 125097 141949 137355 131724 132797 85970 87893 293586 259570 735816 745317 228838 226287 289079 291233 341982 331852 357726 358328 378428 384677 360916 403675 870738 906633 568241 473648 310378 305782 355971 355876 377387 381052 389639 390429 441223 442030 714212 746325 39.95 67.6 1
10:07:33 2023-10-13 370142 365371 90384 88610 141661 142603 148214 147267 112663 114676 119179 121252 137017 139166 382951 412277 1210943 1189550 458833 483578 126161 112355 122779 124652 142251 136871 132187 132731 86087 87893 295387 259615 741009 742883 228128 226287 288168 292612 342983 332859 355565 358580 378997 384641 359361 399690 866200 911286 565499 476674 310195 304672 354135 354219 372622 378287 386889 391512 441701 438737 708244 744974 39.95 67.6 1
10:07:34 2023-10-13 371987 365607 90732 88331 141927 142274 148524 147304 112914 114449 119262 120823 137209 138255 382951 413485 1204147 1190623 467813 482517 126403 113877 123117 124652 142610 136982 132278 132697 86205 87893 294521 258466 743508 740490 227615 227024 290540 293382 342429 333040 356825 359554 378889 382810 362812 404072 867074 914441 570537 478395 309501 305460 356365 355515 374230 378923 387542 392139 437429 441584 707669 739729 39.95 67.6 1
10:07:35 2023-10-13 370931 365032 90674 88335 139852 142274 148524 146895 112914 114449 119296 120823 137209 138579 382987 413776 1196439 1187203 464333 482626 126855 113617 123446 124276 142588 136423 132494 132351 86264 87621 291319 256648 749435 747219 227580 226356 288570 291796 340638 333870 355314 356141 378781 383526 363030 398808 865881 910524 562757 476059 311955 304030 355201 353652 376591 378888 384922 392139 439113 440387 714229 745854 39.95 67.6 1
10:07:36 2023-10-13 369332 365324 90595 88642 141700 142274 148214 147339 112695 114562 119296 121252 137114 139089 382951 415052 1204714 1183007 459516 481096 126161 113843 122694 124685 142216 137080 132178 132997 86382 88037 292590 259939 743862 747623 229049 226884 291398 290326 342803 332787 356971 357537 378120 384677 360519 401214 865881 905885 563300 473874 311037 303142 356592 354752 373217 380021 385187 393323 441390 439117 712624 740289 39.95 67.6 1
10:07:37 2023-10-13 367265 365028 90637 88396 141833 142640 148628 146619 112805 114449 119296 120888 137209 138482 382951 416442 1206498 1190702 463993 483578 126403 113921 122863 124685 142216 136884 132187 132735 86205 87893 292590 257440 744776 746676 228678 226094 289044 291352 341946 332895 358020 356427 377859 385218 360916 402461 866926 906087 562757 472050 311514 305387 355971 356014 377119 381622 387707 390741 441809 441922 719881 746008 39.95 67.6 1
10:07:38 2023-10-13 369354 366131 90417 88363 141696 142727 148214 147541 113049 114573 119262 120823 137209 138452 386222 414908 1213406 1192319 464333 483236 125986 114069 122610 124719 142303 137415 131815 133294 85938 88045 290856 258961 743944 742138 228128 226356 290387 291352 342983 331547 357513 359698 378730 383241 360808 402782 866237 901511 562757 477041 310145 305675 354454 353900 372100 380056 387506 391506 439005 440095 710330 741374 39.95 67.6 1
10:07:39 2023-10-13 367597 364520 90736 88359 142031 142779 148681 146550 112947 114415 119330 120560 137278 137910 382987 415016 1203493 1196476 467703 482212 126282 113877 122863 124685 142449 136871 132187 132548 86146 87831 291783 258283 743749 742883 228678 226322 288273 292223 340914 333599 356430 357537 377005 383241 363839 400959 869576 916495 562757 476182 310378 306213 355468 355624 376026 378958 386889 389748 437808 441886 711844 743845 39.95 67.6 1
10:07:40 2023-10-13 369889 365616 90641 88573 141927 142274 148421 146895 112914 114449 119296 121311 137209 138482 382951 411312 1201705 1189776 465063 482894 126195 113877 122779 124566 142449 136871 131881 132548 86146 87833 293586 257404 746505 743937 227386 227024 288098 291655 341706 332859 355314 359469 379033 383526 362994 399727 867110 916312 565499 479073 310414 303360 356056 353122 374373 377723 386925 393323 439292 440427 708244 741963 39.95 67.6 1
10:07:41 2023-10-13 373048 365059 90450 88363 141567 142274 148214 147339 112541 114449 119296 120758 137209 138579 382611 415052 1202437 1180484 468642 482176 125987 113877 122694 124719 142303 136995 132017 132731 86087 87893 292590 258815 737775 745681 230406 227484 288906 291655 342839 331673 357656 357861 378889 382202 360663 402424 864654 906683 562243 473946 310964 304922 356020 354871 372100 380624 388809 393287 437429 440786 714249 738161 39.95 67.6 1
10:07:42 2023-10-13 368821 365063 90450 88363 141700 142174 148214 146895 112727 114415 119296 120823 137209 138482 382951 415052 1205993 1183723 461254 482894 125987 113685 122779 124566 142117 136741 131881 132639 86146 87801 296957 259385 743146 748812 227580 226129 289448 290573 341982 332859 356971 355856 379033 385489 360880 401251 867110 901547 570537 473495 311734 303142 353922 354219 373776 378958 386608 391534 441701 441466 720506 744826 39.95 67.6 1
10:07:43 2023-10-13 367668 365362 90413 88359 141598 143075 147455 147027 112201 114562 118898 121284 136872 139227 382951 412216 1210436 1189586 459193 482553 126201 114236 123117 124896 139487 136768 132245 132664 86323 87949 293752 260494 743990 743937 228182 226322 288675 290432 342983 331565 355598 358616 378961 384677 360228 400009 868941 910642 567757 478395 309975 304994 354454 354219 372658 377759 387470 391512 442025 440750 709130 744974 39.95 67.6 1
10:07:44 2023-10-13 367265 365295 90670 88331 141984 141794 148698 147067 112914 114222 119296 120201 137209 137836 386807 414724 1203418 1199922 464953 482212 126316 113651 122948 124480 142285 136871 132311 132332 86205 87621 293586 257734 744117 743374 228323 225587 290950 292241 340363 333870 355926 357501 376725 384677 364057 400611 867499 916349 565499 475362 309940 304815 354967 355876 375919 378782 388809 389531 439803 441777 710330 744409 39.95 67.6 1
10:07:45 2023-10-13 369889 365393 90848 88601 141829 142143 148421 147339 112573 114415 119194 120758 137209 138255 382987 411890 1202437 1190581 466454 482212 126195 113764 122694 124685 142216 137051 132096 132548 86146 87801 293586 258466 743983 739156 227580 227024 287897 291352 341946 332859 356971 359698 379033 382953 362994 401214 867110 915711 557890 479073 309538 303673 356092 354871 376319 378358 387542 393009 438639 442138 707168 742485 39.95 67.6 1
10:07:46 2023-10-13 369817 364511 90421 88549 141730 141848 148214 147339 112573 114415 119097 120643 137209 138255 382343 415052 1199885 1179456 468980 483236 125779 113877 122610 124719 141997 136905 132224 132731 86029 87893 299677 259201 733974 747072 227615 226322 288942 292920 340627 332536 357800 359639 378889 382202 363984 403529 867000 911883 574707 472609 310414 304994 354454 353870 374373 383764 386000 392066 436508 439701 716348 743321 39.95 67.6 1
10:07:47 2023-10-13 369925 365324 90450 88666 141696 142274 148214 147578 112573 114483 119097 121252 136829 138744 382951 415052 1203418 1181324 461143 482894 126316 113911 123041 124719 142053 136905 131914 132764 86087 87893 296839 258851 742650 747219 227228 227059 288807 290573 342717 332589 357007 358040 378420 384677 360844 402512 864654 901547 562757 475282 310414 304066 356627 354255 373217 380056 386308 394233 441917 439189 711114 743696 39.95 67.6 1
10:07:48 2023-10-13 369045 364987 90542 88331 141897 142274 148421 147269 112882 114380 119262 120758 137175 138413 382611 415052 1215132 1191470 465315 482858 125920 114035 122441 125061 141915 137191 131715 133214 86087 88037 292590 260309 732520 746049 228502 226147 290662 292028 341490 332109 358527 358580 377859 384371 362958 403382 867770 905409 566870 473794 309975 306213 356008 353617 373741 381158 387470 390574 440256 441371 711077 744937 39.95 67.6 1
10:07:49 2023-10-13 370095 365545 90542 88331 141665 142501 148490 147682 112541 114415 119145 121219 137141 138860 382343 411276 1211683 1194018 461360 480381 126248 113809 122863 124652 142414 136707 131881 132481 86205 87861 292590 257801 739843 742883 227615 226252 288939 290397 342428 333834 355277 358292 378961 385760 360772 399335 867110 911967 565499 476674 310195 304958 356980 357896 376319 378916 389085 391330 441809 438938 706984 746422 39.95 67.6 1
10:07:50 2023-10-13 369812 364480 90417 88331 141897 141815 148421 146860 112695 114380 119228 120578 137046 138220 382653 410051 1203418 1190543 466530 481958 126233 113988 122863 124552 138603 136798 132178 132631 86205 87768 291783 258466 741328 742627 229536 226884 289594 291317 341394 332823 354739 358293 381141 382597 360880 398772 865881 915711 555903 477717 311024 303781 355485 354871 373776 377424 385151 393281 438352 442030 709213 738161 39.95 67.6 1
10:07:51 2023-10-13 367597 364605 90699 88299 141927 141642 148628 146553 112914 114075 119487 119989 137209 137733 382611 415135 1189476 1183686 467593 482140 125987 113809 122779 124652 142216 136828 132162 132822 86146 87861 291319 257734 737124 746076 227580 226287 289158 292206 340088 332553 358765 356427 378709 382632 364059 403060 865734 910591 565499 471869 311000 304315 357016 354798 375020 380856 385115 392066 436437 441142 717907 742186 39.95 67.6 1
10:07:52 2023-10-13 369889 366164 90384 88606 139640 142779 148127 146584 112201 114494 118864 120855 137165 138762 384090 415016 1205003 1181324 459516 482176 125987 113843 122694 124685 142345 136871 131881 132606 86146 88072 292590 258270 738748 745549 226647 226831 289079 290397 342983 331816 356682 357501 379033 384677 360736 401214 864654 906728 570537 474202 310414 303106 356306 354184 373217 378923 385729 393323 441953 440404 711041 742156 39.95 67.6 1
10:07:53 2023-10-13 367597 365027 90322 88638 139173 142637 147732 147681 112169 114642 118864 121252 136761 139035 382343 411565 1213406 1192403 459552 482858 125987 112586 122779 124652 142147 136647 131881 132606 86146 87893 292590 259397 740578 743901 229698 226744 290576 291394 342875 332409 355707 358436 378817 384192 360339 399973 866164 908605 567757 478550 310414 305625 354383 354149 372065 378287 387362 391789 441759 439848 707669 744900 39.95 67.6 1
10:07:54 2023-10-13 366746 365032 90695 88331 141923 141815 148628 146791 112914 114380 119262 120914 137209 137836 382951 413741 1203418 1200033 463993 481763 126369 113809 122948 124447 142605 136706 132245 132481 86323 87589 286454 257551 745075 742627 228288 225552 288772 292693 340088 333834 355889 358063 376690 384677 364057 400009 866237 915774 562757 475618 310414 304387 355003 353157 376026 378888 386272 390045 439897 441886 710072 745137 39.95 67.6 1
10:07:55 2023-10-13 368999 364484 90533 88331 142014 142680 148246 146550 112805 114415 119262 120725 137269 138521 382343 414980 1193790 1185443 465129 481423 126584 112199 123550 124485 139216 136510 133035 132199 86441 87736 291783 257734 746521 747108 230187 226287 289079 291419 339849 333870 356137 356391 379033 384641 364572 400009 864507 914588 570016 473459 310818 304030 354952 353652 376627 378923 387432 392103 440256 440423 714754 742718 39.95 67.6 1
10:07:56 2023-10-13 372243 364449 90574 88351 141696 142182 148490 147477 112919 114415 119179 120790 137080 138448 382611 415052 1201311 1183007 467813 482858 125746 113921 122525 124685 141949 136871 131815 132731 86029 87893 295387 259665 739416 746640 227580 226287 289027 292050 340914 332355 358020 357466 379033 382309 363800 403353 865881 912493 568241 474563 311147 304601 357016 354548 374195 381016 388809 391884 437465 440903 715261 739461 39.95 67.6 1
10:07:57 2023-10-13 367265 366941 90732 88331 141923 142266 148524 147304 112727 111846 119262 121122 137160 138649 385289 418580 1209512 1190618 463882 481958 126235 114180 122948 124619 142345 136871 131914 132606 86087 88004 292066 258466 738960 744461 228643 226252 291398 291352 341946 333244 358020 357214 377823 384677 360916 403675 866237 904805 569612 471312 310414 305675 355505 354739 374337 381194 385729 390574 441223 442030 715064 744937 39.95 67.6 1
10:07:58 2023-10-13 367561 365907 90384 88638 139173 142601 147973 147784 112201 114642 118898 121252 136761 139035 382343 411855 1211683 1191475 459516 481763 125987 113843 122779 124685 142238 136819 132063 132606 86204 87709 292590 258815 736900 739370 227615 226287 288535 292882 342731 332536 355598 359266 378853 385117 360627 399863 868885 911883 560015 478395 310195 304994 354419 354184 375255 378747 387434 391753 441246 440750 709130 746520 39.95 67.6 1
10:07:59 2023-10-13 366227 365124 90637 88331 141915 141684 148628 146791 112914 114346 119296 120283 137209 137802 382916 413776 1203418 1199068 465978 482140 126282 113843 122948 124447 138873 136612 132154 132299 86323 87589 291319 257369 744351 744574 228838 225552 288334 292206 340363 333834 356393 358040 377256 384677 364057 401214 867463 910524 562757 476292 310414 305460 355003 355373 376326 378923 386853 390299 439911 440387 712350 746385 39.95 67.6 1
10:08:00 2023-10-13 367632 364484 90637 88331 141927 141781 148628 146826 112727 114415 119262 121243 137175 138386 382951 415052 1192100 1187241 464297 481423 126403 113809 123033 124276 142449 136619 132576 132564 86441 87852 291783 257005 745686 746887 227828 226849 290987 292971 339670 333726 356898 356427 379033 384371 363802 400959 865881 915774 565499 472754 311734 304779 354952 353652 376627 380021 384844 392103 440566 441741 715297 744188 39.95 67.6 1
10:08:01 2023-10-13 372517 365023 90417 88363 141700 142274 148214 147286 112727 114494 119179 120790 137209 138448 382075 414836 1201584 1181324 467813 482894 125866 113843 122610 124685 142048 137095 131724 132731 86087 87893 289833 259385 733807 745549 227934 226322 288942 293133 341946 331852 358020 357501 379033 382344 363800 403675 865881 909284 564652 472718 310414 304744 357233 354689 376319 380946 388809 391920 437808 440283 715114 743205 39.95 67.6 1
10:08:02 2023-10-13 367926 364440 90574 88335 141933 142143 148005 146895 112727 114380 119179 120790 137209 138448 382951 415823 1210980 1191468 463882 482031 126060 113988 123033 124619 138603 136819 132178 132631 86205 87801 291783 259201 740474 744845 228822 226551 288974 291317 341946 332859 358527 357394 378392 385218 360880 403675 865552 902888 562757 471348 310414 305352 355505 353900 373776 381158 385965 389748 439659 440081 714754 742425 39.95 67.6 1
10:08:03 2023-10-13 367588 365027 90326 88638 139178 142736 147732 147784 112136 114642 118699 121252 136761 139368 382307 411890 1213406 1192319 458833 482567 126074 113877 122779 124652 142216 136647 132105 132697 86029 87893 296839 259033 736233 740600 227580 226744 288570 290573 342983 332823 355601 358651 378709 383277 360229 400922 869576 910328 569147 477651 310305 304815 356764 356884 375255 378287 387470 391826 442169 439592 709130 747311 39.95 67.6 1
10:08:04 2023-10-13 366227 364640 90574 88476 140043 141512 148142 146515 112760 114222 119262 120233 137278 137879 382916 413776 1203418 1197942 464984 481459 126403 113809 122948 124480 138819 136423 131881 132299 86205 87589 293586 257005 744351 743937 228643 225325 289079 292241 340363 333834 356449 357501 376725 384407 364057 400894 867463 915883 570537 475618 310414 305675 355003 353122 376062 378888 386272 389712 439946 440387 711844 744409 39.95 67.6 1
10:08:05 2023-10-13 368186 364471 90760 88299 141962 141781 148628 146587 112837 114256 119179 120298 137209 137836 382951 415052 1192100 1187115 464654 481459 126282 113651 122863 124447 142449 136826 132311 132299 86205 87621 294521 257005 751484 750298 230024 226779 290576 291859 339742 333798 356825 356249 378853 384498 364720 401178 864654 914588 557890 473888 311625 304458 354419 353122 376304 380056 387707 392139 440602 444326 715297 744101 39.95 67.6 1
10:08:06 2023-10-13 369853 364484 90417 88331 139368 142274 148111 147339 112541 114449 119179 120790 137209 138448 381807 415052 1202437 1181324 467114 482176 125866 114211 122779 124685 142044 136991 131848 132893 86087 87893 292590 259570 733730 745586 227615 226322 288942 293069 341946 331852 358020 357501 379033 382344 360555 403353 864654 909284 565499 474524 310414 304672 354454 354370 373217 381194 385729 391847 440232 441119 717944 742186 39.95 67.6 1
10:08:07 2023-10-13 367045 365023 90450 88331 141691 141848 148421 146895 112541 114415 119213 120528 136795 137836 382916 415135 1206853 1189776 463993 482176 126167 112355 123384 124896 138724 136802 132211 132539 86205 87828 296839 258466 738566 746689 228697 226059 288570 291388 342717 331852 358852 358292 377521 384677 360916 403075 869576 902888 563300 472050 309939 305675 353626 353688 374302 381229 387470 390611 440638 441408 712120 744409 39.95 67.6 1
10:08:08 2023-10-13 369317 364476 90417 88363 139264 142779 147763 146993 112201 114415 118898 121053 136873 138792 382343 411240 1208248 1193168 461037 482176 126282 113809 122863 124566 142449 136871 131881 132332 86087 87741 291783 257801 738648 741832 227615 226322 289079 289841 342742 333834 355601 358616 378997 385760 360808 400009 866200 913178 567757 478174 310232 304851 357016 355179 373932 378446 387326 391920 441593 442030 708171 746068 39.95 67.6 1
10:08:09 2023-10-13 369844 364480 90450 88363 141734 142143 148421 146860 112727 114415 119179 121006 137160 138860 385326 409944 1202363 1187157 466642 481740 126268 114022 122948 124685 142216 136647 132187 132514 86205 88004 291298 258466 738836 741649 227580 227449 290540 291851 341946 332859 355889 359698 378650 383562 363543 400647 867110 915711 563614 478889 310195 303637 356592 353122 374337 378322 387542 393917 438424 442030 707669 739242 39.95 67.6 1
10:08:10 2023-10-13 367334 363973 90637 88331 142065 141190 148628 146415 112882 114256 119262 120330 137209 137871 382647 415052 1192063 1185443 464654 481799 126282 113764 122863 124652 142605 136525 132278 132299 86205 87589 292767 256823 750585 746505 227615 226322 288535 291993 339599 333654 356678 356320 378925 384534 365014 401105 866357 913795 564128 472718 311514 304494 354454 355227 376376 380749 387707 392103 438697 440458 717396 744398 39.95 67.6 1
10:08:11 2023-10-13 369853 365068 90450 88363 141657 142291 148214 147131 112201 114415 119097 120790 136795 138486 382384 415052 1199922 1177968 466784 482894 125952 113921 122694 124719 141949 136905 131848 132764 85970 87893 296839 258199 739328 746160 227934 227570 289575 291796 342983 331852 357766 358040 378120 382632 360844 403067 864654 906647 564128 474202 311464 304994 356342 354871 372919 380589 386308 393912 438603 440786 713165 742037 39.95 67.6 1
10:08:12 2023-10-13 366493 364480 90574 88363 141696 141848 148507 146895 112727 114415 119262 120528 137209 138448 382647 414009 1208248 1190623 463993 482176 125572 113877 122525 124719 141949 136871 132145 132872 86382 88248 292590 258466 737762 746049 228928 226147 291073 291655 341767 332679 358782 358004 377895 384677 363275 403419 866164 908299 570983 471348 310414 306213 353887 353936 374373 381764 386889 390611 441606 442030 715297 744974 39.95 67.6 1
10:08:13 2023-10-13 367338 364484 90326 88638 139169 142304 148283 147888 112201 114676 118898 121710 136769 139166 381807 411276 1209183 1192319 461365 482212 126161 113843 122863 124685 142117 136836 131848 132639 86087 87893 292590 259068 742554 740600 228288 226322 288535 290220 342983 332823 355926 359469 379033 384677 360772 400931 866200 907793 565499 478056 310195 304100 356980 356884 375255 378676 390748 391957 441845 439046 708060 744003 39.95 67.6 1
10:08:14 2023-10-13 371459 363929 90574 88363 141932 141848 148421 147339 112837 114415 119296 120823 137209 138255 382647 413485 1203418 1193170 467787 481509 126302 114056 122948 124619 142497 137139 132472 132631 86264 87949 292590 258466 739290 738471 228527 227325 289519 292206 341910 333364 357260 360277 378961 383526 363543 401287 864940 913294 562243 478395 308515 305460 355521 354871 374373 378958 387578 393009 437737 442030 706130 738161 39.95 67.6 1
10:08:15 2023-10-13 370132 363929 90574 88331 141734 142241 148214 146895 112727 114415 119179 120528 137114 138255 382916 412506 1198141 1187454 463641 481459 126471 113617 123531 124506 142519 136423 132311 132457 86323 87741 297075 258466 746260 745023 227580 226356 288570 291836 340878 333870 355889 356463 379033 384391 363802 399754 865623 917181 562757 474763 312176 304315 357775 355876 376483 378888 385115 393323 442169 441693 714229 746252 39.95 67.6 1
10:08:16 2023-10-13 369889 365032 90438 88359 141760 142779 147933 147229 112707 112054 119091 121219 137041 138671 385436 414872 1206068 1179459 464654 482517 126195 113719 122694 124719 138628 137659 131848 132731 86087 87925 294434 258235 736954 743410 227263 227764 288675 291140 342983 332355 357513 358076 378685 384407 360844 403067 865237 901438 571927 474238 310853 305030 356663 355766 373217 380624 386344 394233 440948 441097 714266 742229 39.95 67.6 1
10:08:17 2023-10-13 366746 364747 90607 88363 141829 142134 148421 147339 112573 114415 119213 120790 136829 138482 382689 415052 1203418 1187241 461365 482176 126369 113843 122948 124685 142251 136741 131848 132514 86087 87833 291783 258466 737844 749233 230187 226078 292501 291655 341803 333220 356825 356284 378853 386847 360772 401105 867110 906683 565499 471348 312547 304707 353852 354716 374337 380589 384574 393163 442025 441083 717438 746031 39.95 67.6 1
10:08:18 2023-10-13 367044 364774 90764 88331 141597 141815 148421 147339 112727 114449 119262 120790 137209 138448 382379 415052 1210823 1192417 463605 482212 125572 113945 122357 124785 141949 137355 131091 132764 85965 87925 293586 259570 731362 744229 228678 226322 288457 291796 341982 331852 357763 358651 378464 384677 363543 404321 866237 901209 564652 472790 310195 306357 353887 353936 376852 381800 387506 390923 440971 440247 714266 746178 39.95 67.6 1
10:08:19 2023-10-13 366746 363428 90607 88331 141726 141781 148421 146414 112727 114143 119262 120914 137436 137802 382916 413776 1202561 1196624 466271 480744 126195 112355 123117 124776 138698 136776 132211 132539 86205 87796 291783 258100 744465 738184 228892 226287 288942 292064 340674 333599 356678 358604 377256 383526 364572 401251 866237 917002 570537 475655 310414 305674 355003 352099 375498 380021 387470 390923 437737 441777 710330 744188 39.95 67.6 1
10:08:20 2023-10-13 369889 364520 90450 88392 141533 141848 148214 147267 112573 114415 119296 120758 137114 137836 381807 411813 1198179 1187241 465026 481459 126195 113843 122863 124599 142251 136871 132278 132514 86146 87621 291435 258283 739269 742883 227228 227024 288133 291796 341946 333364 355350 358616 378120 383598 362994 399727 865881 918372 563588 478211 310671 303780 356199 355876 374266 378182 386781 393734 438898 441669 709753 744139 39.95 67.6 1
10:08:21 2023-10-13 369371 364484 90417 88355 141503 142304 148453 147682 112201 114483 119063 121136 136970 138695 385017 414727 1205860 1177783 462188 481654 126147 113988 122948 125162 142147 136871 131848 132639 86087 87925 292590 259902 742273 744987 226911 227570 288619 291211 342983 332355 357513 358076 378720 384677 360844 402139 864654 901511 565499 474238 310414 304066 356592 354219 372658 380056 386344 394512 440350 439117 711114 742792 39.95 67.6 1
10:08:22 2023-10-13 365170 363969 90607 88331 141734 142274 148214 146929 112727 114449 119213 120643 136829 138523 382379 415787 1204751 1189009 459624 481509 126228 113685 122779 124685 142251 136905 131881 132514 86146 87773 290856 258283 737867 745520 228678 226078 289044 291246 341695 333076 358307 357251 377751 385417 360772 403529 867110 903737 570537 473104 311293 305890 353356 354255 374373 382087 387596 390887 441079 442138 716893 746637 39.95 67.6 1
10:08:23 2023-10-13 366008 366535 90534 88202 140241 141739 148904 146688 112849 114561 119408 120578 137038 137664 385166 413087 1202487 1198179 465092 481618 126510 113775 122863 124652 142414 136612 132394 132639 86205 87709 291319 257551 744592 743937 228803 225552 289664 292206 340602 333834 356682 358292 377256 384355 364572 401178 866200 915883 562757 475582 311024 305890 355003 353617 376026 378923 386853 390880 441547 440387 711844 746252 39.95 67.6 1
10:08:24 2023-10-13 369853 364738 90542 88331 141868 142582 147866 146550 112727 114415 119370 120758 137135 138285 384891 410051 1202437 1188935 465026 481799 125953 113809 122863 124566 142380 136836 132063 132963 86441 88004 292590 259017 743146 742883 227475 227395 290453 292064 341767 333419 355974 359626 379033 383491 362958 400320 867704 918482 562757 479073 310414 304422 356485 353122 375198 377723 387506 393881 439911 442030 707669 740508 39.95 67.6 1
10:08:25 2023-10-13 367302 363384 90732 88299 142160 141115 149972 147067 112914 114188 119296 120169 137209 137802 382916 415052 1194888 1186323 465978 482140 126282 113809 122948 124685 142414 136741 132278 132299 86264 87799 293586 256823 746752 746076 227615 226322 288457 292206 340327 333870 358020 356427 379033 384641 362490 402424 864654 912004 573317 472014 311293 304494 355201 356847 376906 380910 388422 392548 439803 441669 716165 745360 39.95 67.6 1
10:08:26 2023-10-13 367005 364440 90417 88368 141657 142241 148421 147232 112695 114415 119262 120823 137080 138579 384891 414583 1206853 1187924 461106 481132 126181 114101 123033 124585 142497 136836 132178 132631 86323 88069 291435 258466 742905 745902 228253 226078 289633 292560 341910 333328 356971 356391 378514 385760 362958 401819 867110 901511 570537 468661 311955 304958 356008 354219 374337 381158 387432 390887 441282 442030 716856 742462 39.95 67.6 1
10:08:27 2023-10-13 368198 363419 90542 88331 141700 142274 148214 146860 112727 114380 119063 120643 137175 138351 384891 413741 1211683 1190623 464798 482140 125953 113809 122610 124685 142048 137191 131897 132822 85997 88106 290621 258997 740012 745760 230079 226322 288974 291796 342983 331314 357513 359698 378997 384355 360519 402738 869391 907977 568626 477607 309962 305710 357016 356632 374989 378888 387506 392066 442169 440750 711154 746252 39.95 67.6 1
10:08:28 2023-10-13 369224 364449 90637 88335 141764 141911 148698 147888 112817 114686 119422 120693 137038 138493 385436 413597 1201482 1190474 466456 480381 126336 113887 122948 124685 138819 137428 131881 132481 86146 87861 291783 258466 755960 741832 227934 227026 288942 292206 341910 333834 356971 360241 379033 383491 363800 401251 867110 913639 563300 477762 309538 304994 355985 353087 374373 379755 387578 393287 439256 441047 706093 740545 39.95 67.6 1
10:08:29 2023-10-13 367628 366154 90542 88331 141897 142143 148524 147304 112882 114415 119262 120855 136795 138220 382880 413413 1195557 1187287 465315 481423 126437 113696 123465 124276 139816 136427 132527 131868 86441 87589 293752 257005 752182 748701 229698 227290 291362 292099 340220 333834 356536 356284 378925 384498 364720 400429 865199 915883 564128 473459 312103 303780 355485 353900 376627 380021 387559 392862 440566 442138 716301 742842 39.95 67.6 1
10:08:30 2023-10-13 368597 365251 90727 88662 139757 142635 148282 147611 112817 114687 119145 120855 137175 138710 384346 414108 1204147 1182014 459516 482176 126167 113988 122863 124685 142247 137242 132154 132697 86029 87861 292590 258018 735515 747035 226841 226989 289009 290432 342983 332823 357513 358040 378685 385760 360880 402139 864654 901511 562757 474909 310853 303142 356592 355001 375786 380589 385187 394196 441629 441408 714175 741592 39.95 67.6 1
10:08:31 2023-10-13 367265 363938 90574 88331 141824 142241 148524 147769 112727 114494 119145 120823 137175 138448 384346 415818 1206853 1190623 463993 481423 126282 112355 123117 124896 138915 137080 132178 132664 86264 87949 296839 258466 740474 747219 228892 226252 289009 293712 341946 333599 358852 357754 378089 385218 362958 403712 866889 904032 570983 472804 310853 306033 356008 354184 374337 382032 387161 390887 441629 442030 715261 746031 39.95 67.6 1
10:08:32 2023-10-13 367044 364520 90384 88857 139269 143174 147420 147403 112169 114642 118864 121418 136833 139210 384346 410951 1211683 1193168 459250 482140 126161 113730 122948 124685 142414 136871 132281 132606 86205 87893 291783 259033 737124 741832 228128 226322 289079 290326 342983 333328 355889 359411 379033 385760 360808 400611 866200 912493 562757 478889 310195 305351 357522 355143 375255 379619 387362 391920 441809 440535 708171 744937 39.95 67.6 1
10:08:33 2023-10-13 371459 364444 90574 88335 141700 142143 148421 146860 112805 114380 119262 121122 137582 138432 385289 411026 1202363 1191468 466456 480562 126235 114022 122948 124585 142380 136836 131848 132514 86205 87621 292590 258466 742784 739370 230024 227376 289158 292099 341910 333599 356971 359698 379033 383526 363800 401251 867110 915675 562243 478395 309524 304958 356592 353122 374373 378322 387542 393881 439292 442030 706166 741631 39.95 67.6 1
10:08:34 2023-10-13 369045 364449 90637 88299 142130 141552 148628 146724 112882 114380 119063 120560 137175 138255 382611 415016 1195484 1186541 463241 481423 126369 113696 123033 124850 142605 136719 132278 132299 86205 87621 292767 256931 749170 745902 227934 226322 288570 291419 339599 333654 357473 357215 378925 385075 365604 402278 864470 914441 564128 472572 311734 304458 355485 354184 376627 380910 388533 392103 439659 441693 715297 745458 39.95 67.6 1
10:08:35 2023-10-13 368826 366853 90538 88751 139789 142640 148316 147232 112740 114789 119126 121154 137038 138536 385399 413741 1205993 1183007 461143 481849 126161 113887 122863 124719 142251 136871 132469 132606 86205 87893 296839 259017 742377 747204 227386 226356 289651 290573 342983 333599 358020 357501 378385 385760 360880 402461 866469 901511 564128 475245 311734 304030 356056 356884 374337 380589 385115 394196 444671 442030 718456 746252 39.95 67.6 1
10:08:36 2023-10-13 367265 366163 90570 88368 142018 142775 147901 146550 112727 114415 119097 120758 137273 138626 382689 415170 1208575 1190623 463664 482140 126335 113843 122863 124566 142216 136871 132096 132997 86323 88004 291783 259017 743146 745520 228928 226217 291918 292064 342284 332679 359509 358544 378392 385218 363543 404600 868811 905446 564652 472384 310878 306069 356008 354184 374373 382067 387470 391498 441917 440352 714754 746031 39.95 67.6 1
10:08:37 2023-10-13 366117 363760 90633 88299 142125 141684 148628 146826 113127 114618 119442 120495 137400 137802 382916 413741 1205096 1194406 465315 481423 126369 113885 123033 124685 142519 136871 132311 132731 86323 88004 293586 257369 753206 743937 229033 225936 289009 292241 340914 333870 357513 358580 377859 385489 362808 401287 868764 915711 557890 475992 311073 305424 355505 353936 376627 380021 387470 390887 441259 444639 712350 744974 39.95 67.6 1
10:08:38 2023-10-13 369817 363938 90574 88363 141923 142274 148421 146860 112727 114415 119097 121080 137209 138220 382343 411926 1202338 1193170 467974 481849 126268 114135 123117 124619 138603 137048 132178 132664 86205 87949 291783 258283 743146 739893 227969 227837 288623 292064 341910 333834 358020 360591 380836 383526 363800 401819 867110 913178 564128 478734 309538 304815 356592 353122 375462 378958 387614 394196 438352 441777 707168 741963 39.95 67.6 1
10:08:39 2023-10-13 367302 364193 90417 88396 141829 142274 148421 147232 112573 114415 119262 120725 137209 138448 382951 412219 1196402 1188930 464990 481799 126821 113696 124020 124480 139160 136612 132714 132299 86323 87773 291435 255859 746730 745549 227934 227024 289009 292206 340914 333870 355889 357214 379033 384967 364317 400922 865623 918482 562757 475099 312176 304315 358029 356632 377315 378923 385151 393323 442169 441728 714229 745194 39.95 67.6 1
10:08:40 2023-10-13 371185 364220 90417 88368 139459 142976 148037 147299 112785 112087 119091 121386 137128 138952 385436 414836 1206928 1182089 463132 482140 126195 113877 122779 125296 138728 137916 131848 132731 86205 87925 291646 259939 738981 744464 227228 227729 289079 290419 342983 332589 357766 358328 378685 384677 360844 402461 864654 907371 571927 474909 310853 304066 356627 354219 373217 380589 386889 394512 440971 441408 711077 742755 39.95 67.6 1
10:08:41 2023-10-13 367000 364189 90574 88363 141700 141848 148421 147339 112727 114494 119296 120725 137209 138779 382916 415787 1204714 1190623 463334 481849 126282 113956 122863 124685 142449 136871 131914 132514 86087 87801 291783 258466 743146 745116 228787 228551 291810 291442 341803 333690 357910 357072 378248 385689 363361 403170 867110 906728 565499 473888 312140 304813 356008 354219 374409 381265 385115 391367 442025 441047 717401 746068 39.95 67.6 1
10:08:42 2023-10-13 366218 364338 90633 88267 139859 142042 148558 146722 112849 114641 119262 120528 137209 138255 382689 412255 1206461 1199068 461365 481423 126631 113864 123117 124480 142610 136719 132311 132299 86205 87741 293586 257369 746756 742663 228288 225936 290582 291796 340914 333870 356971 358616 379033 386432 364572 401251 868727 915235 562757 476703 311685 305460 355756 354752 376663 378923 387470 391674 441629 441728 710330 742462 39.95 67.6 1
10:08:43 2023-10-13 369224 364485 90574 88331 141915 141735 148628 146722 112914 114415 119604 120790 137209 138452 382647 414396 1202524 1193006 467445 481799 126403 113877 123432 125102 139083 137114 132360 132664 86323 87949 291319 258466 743146 742993 228537 227395 288946 292616 342464 333834 357493 360533 378745 383455 364057 401287 865552 916495 571927 477041 309538 306573 355521 353122 375762 380056 387650 392694 439292 440387 706130 742755 39.95 67.6 1
10:08:44 2023-10-13 367338 363384 90563 88695 139956 142241 148628 146860 112914 114415 119330 120923 137297 137836 381807 415052 1197291 1184623 467776 482176 125987 113990 122779 124719 142216 137080 132187 132731 86205 87893 293586 258283 743386 747072 228323 227024 287897 293651 341946 333130 359036 358328 379033 383562 361982 404608 867110 911809 564652 474594 311514 305460 355521 354871 375498 381764 386308 393009 438639 441741 717401 743622 39.95 67.6 1
10:08:45 2023-10-13 369296 364476 90417 88396 141696 142637 148214 147697 112541 114562 119063 121219 136795 138923 384707 416510 1206666 1181212 463664 482749 126268 114101 123033 124963 138724 136871 132154 132764 86205 87925 289833 260309 736382 745477 227386 227570 289009 290502 342947 333364 358020 358616 378720 385218 360844 402461 864654 906728 562757 474238 311073 303226 356627 355250 373776 380056 387197 394512 441390 441408 712661 742755 39.95 67.6 1
10:08:46 2023-10-13 366044 364220 90637 88363 141730 142044 148421 147339 112727 114449 119296 120823 137209 138255 382307 415170 1204714 1189776 463478 482894 126282 113843 122863 124719 142614 136999 132360 132606 86205 87893 291783 258466 738895 744845 228597 226287 289044 292560 342464 333311 358598 357215 378442 385724 362885 403529 869576 906655 562243 473215 311955 305495 356008 354219 374373 381229 388735 391534 440971 442030 716893 743551 39.95 67.6 1
10:08:47 2023-10-13 366480 364200 90567 88472 140035 141801 148314 146446 112849 114561 119194 120790 137145 138387 385436 412363 1203493 1194406 461240 480901 126706 114056 123202 124685 142683 136836 132311 132922 86382 87741 291783 257369 749895 742883 228288 226329 289888 292050 340949 333870 357007 358616 378766 384192 364829 401214 868764 915883 562757 477446 310414 305030 353356 354752 376663 378958 389916 390923 442097 441693 710330 744974 39.95 67.6 1
10:08:48 2023-10-13 369224 363393 90570 88363 141932 142044 148628 146929 112914 114458 119296 120823 137209 138255 382343 414396 1203418 1192319 467114 481799 126316 113843 122863 124719 142251 136871 132187 132639 86441 88037 289094 258466 738690 742284 228572 227236 290576 292884 341767 333172 357293 360677 379033 383562 364057 402461 868811 915774 563300 477717 309538 306573 355521 356362 375498 380589 389843 392694 439292 441777 707936 742755 39.95 67.6 1
10:08:49 2023-10-13 368308 365893 90600 88509 141927 141786 148524 146722 112727 114415 119374 120725 137175 137806 381807 413974 1197291 1184417 467899 481459 125987 113877 122779 124685 138751 136986 131881 132697 86146 87801 293586 258283 742022 744808 228288 226356 289025 293169 341946 333130 358782 358076 379033 383526 364572 404645 866495 909356 563300 472754 311293 305460 355521 354871 374409 381800 386308 393009 437737 440387 717944 739729 39.95 67.6 1
10:08:50 2023-10-13 368741 364258 90516 88363 141597 142505 148214 147578 112573 114483 119097 121219 136795 138935 384746 414396 1203418 1183778 462566 481885 126201 114271 122948 124619 142544 136802 132245 132664 86323 87949 294054 259570 736729 745102 227228 227059 292029 293407 342983 333364 358020 358328 378720 386303 360772 402497 864654 901511 564128 474909 310159 303817 356663 355286 374337 380624 386344 394549 442061 439153 712624 742792 39.95 67.6 1
10:08:51 2023-10-13 368234 364158 90326 88674 139169 142736 147971 148059 112233 114676 119097 121252 136829 138938 383260 411312 1210399 1190623 459661 482212 126195 114279 122694 124719 142251 136905 131881 132764 86087 87925 292590 259068 733715 741832 228323 227024 289044 291731 342983 332859 357260 360277 379033 385218 360447 402461 868764 909284 565499 476674 310414 305602 355236 354255 373217 378958 387614 392139 441629 439771 709790 744409 39.95 67.6 1
10:08:52 2023-10-13 364900 363969 90732 88666 141962 142143 148628 147062 113159 112012 119456 121154 137107 138344 385436 411783 1207576 1199233 462584 481994 126437 113809 123287 124599 142479 136699 132846 132647 86323 87861 286454 257369 741986 744464 228809 226322 290603 292560 341430 333870 356971 358041 379033 384227 364057 400931 867463 914588 562757 477041 310853 305460 353887 355321 376627 378676 387506 392103 442097 441728 710330 746634 39.95 67.6 1
10:08:53 2023-10-13 370331 363424 90607 88363 141932 142044 148628 146929 112914 114290 119330 120560 137209 137836 382379 414068 1202437 1192122 466493 481459 126403 113843 123390 124685 142614 136952 132096 132639 86205 87773 291783 258100 745899 737209 228822 227484 290540 293331 342296 333726 357620 360641 378889 383348 364462 403258 869576 915883 562757 476329 309975 306608 357486 354871 375726 380056 389843 392139 438352 440387 706166 740252 39.95 67.6 1
10:08:54 2023-10-13 367968 363277 90633 88271 140043 142779 148244 146446 112849 114641 119525 120513 137278 137905 388424 414009 1200070 1183723 468698 481496 125987 113877 123033 124719 142053 136871 131881 132548 86146 87833 291783 258466 740808 744461 227934 226356 288273 292633 341670 332895 358527 357573 379033 383257 361982 404321 866495 909320 566870 472050 311293 304994 355485 354621 375534 382103 386308 393009 438639 441822 716893 740581 39.95 67.6 1
10:08:55 2023-10-13 368768 363424 90446 88396 141601 142308 148214 147784 112573 114483 119097 121252 136795 138945 384346 413812 1203008 1181324 459516 481885 125987 113764 123117 124896 138819 137118 132145 132664 86205 87949 292590 259570 749952 745865 229049 228015 291398 290220 342983 332895 358020 358329 382183 385689 360844 403067 865881 901547 565499 473946 311073 302821 356663 355286 374075 380927 387506 395145 441809 440427 711150 742842 39.95 67.6 1
10:08:56 2023-10-13 368308 363931 90574 88606 139652 142533 148144 147749 112541 114494 119296 120823 137072 138896 384364 412506 1213406 1191470 464654 482858 125953 113921 122779 124977 142501 137389 131815 132731 86087 88078 292590 258961 734843 740453 228643 226322 291362 292206 342983 331816 358020 360495 379033 385218 360808 403353 866200 901511 564128 477717 309867 305890 355201 354184 373146 380021 387578 392103 440243 439771 710293 742388 39.95 67.6 1
10:08:57 2023-10-13 366227 364449 90827 88331 141915 141815 148628 146860 112727 114380 119262 120725 137141 138432 385289 411604 1208388 1198220 461254 481278 126302 114033 123887 124552 139503 137173 132460 132481 86264 87741 294054 258283 745332 745102 228253 226287 290329 291796 341767 333870 356934 359121 379033 384764 364572 401178 869958 915883 562757 477041 311073 305675 354454 356070 377922 378923 387470 392139 442061 441658 710293 748793 39.95 67.6 1
10:08:58 2023-10-13 370146 364302 90666 88363 141923 142241 148628 146860 112914 114539 119262 121279 137209 138544 384891 409980 1200850 1189776 464297 482103 126403 113809 122948 124685 142419 136871 132278 132731 86264 87893 291783 258466 756582 743937 227545 227535 288535 292971 342428 333834 355565 359433 378685 384677 364057 399973 867110 918381 566367 478395 311734 304494 356592 354184 375462 378852 387470 394475 439659 441741 710293 739765 39.95 67.6 1
10:08:59 2023-10-13 369317 365899 90975 88597 140347 142106 149043 146653 113224 114448 119593 120169 137488 137629 385399 417291 1194600 1185517 466198 481423 126201 112355 123860 124652 142548 136871 132278 132597 86441 87861 293752 256823 740245 745513 228288 226989 289009 293133 340878 333870 358020 357501 379033 385760 363034 404300 867110 914588 562757 472384 311955 305424 355485 353900 377193 382032 386000 393287 439911 442348 717401 742718 39.95 67.6 1
10:09:00 2023-10-13 371755 363419 90417 88363 139664 142370 148214 147784 112727 114608 119262 121219 136761 138675 384891 415016 1202437 1180484 466754 481423 125953 113887 122779 124977 142242 136995 131848 133252 86323 88037 292590 259939 736332 742517 228182 228102 290576 292064 342875 332643 358417 358436 379557 383526 360880 403639 867086 906610 565499 474165 311293 305675 357667 356379 374039 381194 387470 394512 438969 442030 714212 739729 39.95 67.6 1
10:09:01 2023-10-13 368308 364298 90629 88723 141984 142779 148142 146993 112882 114573 119456 121136 137260 138835 384891 413974 1210376 1192319 464984 481885 125987 113921 122779 124719 142182 137203 131881 132764 86146 87893 291783 258466 738520 743753 229069 227096 289853 292206 342947 333834 356155 358040 378997 385760 364057 405506 866164 903847 564128 473215 311293 306321 354135 355250 375462 382371 386889 391789 442169 440387 717401 747311 39.95 67.6 1
10:09:02 2023-10-13 368308 366682 90322 88853 139463 143170 147660 147437 112541 114642 119063 121219 136842 138990 381771 412216 1210399 1194598 464890 482567 126167 112493 123033 124963 141074 137217 132295 133064 86205 88101 292590 260494 734058 742357 228643 227024 291892 292438 342983 332787 357749 360785 379033 385653 360844 403031 868691 906647 562757 478395 310414 305890 355236 354184 373181 379985 387578 392694 441917 441408 710293 744937 39.95 67.6 1
10:09:03 2023-10-13 368633 363348 90856 88331 142125 142241 148593 146860 112805 114415 119262 120790 137209 137836 384346 413776 1202437 1196584 467776 481423 126369 113921 123033 124685 142449 137181 132278 132639 86264 87861 290856 257734 743146 742883 229033 227183 288535 293169 341946 333870 358020 360241 378961 384371 364829 402461 866237 915711 557890 475618 310195 306789 354419 353122 376304 380624 389843 392103 439292 444639 708244 744702 39.95 67.6 1
10:09:04 2023-10-13 368409 363902 90670 88331 141923 142274 148628 147267 112817 112021 119422 121353 137263 138536 385163 409908 1202289 1190618 465609 481618 126369 114211 122948 124685 142614 136948 132576 132664 86264 87893 291783 258466 739332 741954 227580 227694 288974 292906 342947 333834 355889 359156 378720 384677 363802 400009 866495 915711 564978 478395 311293 305123 356592 354184 375198 378852 387470 394512 440705 441777 709213 740252 39.95 67.6 1
10:09:05 2023-10-13 371459 363902 90417 88626 141769 143174 147763 147712 112695 114528 119179 121252 136872 138762 381771 413453 1204147 1179644 466384 480744 125987 113956 122863 125097 142216 136871 132063 132764 86087 88045 289833 258199 735836 747878 228358 227764 289079 291761 342983 332823 358020 358616 378720 384371 360880 403675 864654 901511 564128 474238 311184 305890 357702 354184 374039 381194 387470 394512 439041 441777 716338 744188 39.95 67.6 1
10:09:06 2023-10-13 366665 364307 90633 88695 139863 142618 148905 147888 112849 114755 119262 121104 137209 138579 382343 413162 1206853 1185406 461180 482176 126282 112493 123117 124719 142449 136905 132669 132731 86264 87893 290856 258466 738070 746676 230350 226322 289822 291419 342983 333834 358020 356463 379033 384192 363030 402461 867110 906647 566356 472754 312176 304494 355485 355820 374373 380624 385115 393009 444598 441011 719003 746031 39.95 67.6 1
10:09:07 2023-10-13 367890 363384 90637 88363 141942 142274 148212 147304 112727 114449 119262 120855 137080 138448 384346 415052 1208248 1190702 463993 481799 125779 113956 123033 125188 138628 137305 132145 132939 86264 88069 291783 259311 736993 746049 228892 226656 291810 291965 342983 333834 359036 357754 378406 385760 364020 404895 866200 907026 563826 472050 311293 306357 354171 354752 375498 382371 387197 391789 441989 441777 715334 746068 39.95 67.5 1
10:09:08 2023-10-13 365705 364409 90732 88363 140347 142640 148939 146619 112979 114483 119296 120790 137971 138448 382647 412506 1207354 1199922 461328 481799 126733 113843 123768 124685 142614 136956 132527 132514 86323 87893 293586 257734 761356 740453 228643 226322 290771 291796 341946 333870 356971 359156 379033 384764 364829 401251 869465 914588 564128 477041 311293 305890 355236 357896 377459 380056 387542 393323 441701 442348 709961 744643 39.95 67.6 1
10:09:09 2023-10-13 367597 365893 90732 88363 141962 142291 148628 147131 112947 114449 119330 120790 137400 138437 385602 414108 1203120 1197426 467666 481654 126530 114101 123465 124963 139116 137183 132278 132639 86323 87861 294054 258466 745063 742467 229069 227024 289981 293026 341803 333834 358020 360205 378997 383277 365087 402461 867463 910524 571927 475582 311024 306789 354419 353122 376362 380056 387614 391469 439292 440387 709286 742755 39.95 67.6 1
10:09:10 2023-10-13 369317 365119 90765 88335 142195 141815 149132 146689 113102 114346 119696 119989 137209 137541 382343 415052 1194637 1183723 466198 480707 126282 113651 122948 124685 142484 136871 132096 132731 86146 87831 293586 256641 739042 745549 228288 226989 289009 293169 340878 333870 358782 357537 379033 385218 363069 403712 867110 913294 572354 472384 311734 304994 355485 353157 377495 382032 386272 393287 439292 441850 717401 741631 39.95 67.6 1
10:09:11 2023-10-13 369817 366158 90534 88751 139594 142601 148316 147680 112772 114823 119160 121743 137038 138861 384817 414836 1205003 1179644 463641 482455 126167 113921 122863 125097 142216 137310 131881 132972 86264 87925 292590 258199 733221 744207 227615 227764 288772 291761 342983 332823 358020 358616 378755 384677 360916 403390 864654 906528 571927 474202 311293 304936 357667 354219 373741 381194 387233 394549 441917 442030 712120 744151 39.95 67.6 1
10:09:12 2023-10-13 367639 363384 90699 88363 141932 142274 148628 146895 112727 114415 119262 120790 137114 137836 384346 414396 1211683 1190623 464393 482894 125746 113911 122525 125097 142048 137320 131866 133164 86029 88045 294054 259385 734130 741631 229273 226287 289044 292001 342983 332589 356191 359698 379033 385760 363800 404931 867463 905446 567727 472754 312211 306789 354454 354752 375247 384305 391583 392402 440863 441994 715903 743404 39.95 67.6 1
10:09:13 2023-10-13 368898 364858 90600 88662 141863 142471 148421 147681 112727 114596 119091 121284 136761 138903 384346 411276 1211917 1189328 460710 481799 126282 113843 122948 125176 142251 136771 132187 132822 86323 87925 296839 259201 741239 741832 228678 226989 289651 290613 342983 333834 356430 359698 379033 384157 360880 401214 866200 911967 561386 478056 310414 305675 355485 355820 374337 378923 387542 393287 445614 442030 709249 747311 39.95 67.6 1
10:09:14 2023-10-13 366480 363094 90670 88368 142165 142680 148384 146550 112914 114380 119296 120430 137278 138493 381807 413123 1202971 1200809 466559 483978 126201 112355 123465 124619 138915 136768 132477 132664 86323 88069 291783 257734 741491 741649 229069 226043 291480 292671 340914 333870 357513 358616 378428 385689 365087 402139 868764 910524 564128 475326 311293 304600 355505 353936 376663 380056 387506 390923 441295 441693 712350 744974 39.95 67.6 1
10:09:15 2023-10-13 369092 365645 90641 88331 142195 141840 148800 147166 112727 114449 119330 120855 137209 138448 382689 414360 1192969 1187310 464654 480744 126787 113843 123202 124566 142588 136647 132527 132299 86441 87621 290856 257005 745798 745549 228323 227024 291542 292241 340949 333870 357766 357537 378120 385218 362779 401251 866495 910524 557890 473459 312176 304994 356056 354219 377760 380891 385151 392607 441917 445267 715261 742792 39.95 67.5 1
10:09:16 2023-10-13 369745 364262 90735 88355 141824 142308 148524 147541 113082 111956 119456 121154 137072 138571 384310 414944 1201705 1187227 467666 481958 125953 114069 122779 125010 142247 137621 132145 132731 86146 87893 291783 259201 735982 747318 228323 227183 288133 293822 341946 333599 358561 358580 379033 383562 362525 404931 867110 913671 565499 472754 311293 304994 355521 352099 376076 382336 386889 393323 438603 441693 716856 742485 39.95 67.6 1
10:09:17 2023-10-13 366227 363938 90574 88363 141829 142274 148421 147339 112727 114449 119296 121279 137209 138351 381807 414724 1210229 1184601 459516 481799 126282 113877 122948 124719 142411 136991 132063 132731 86146 87893 293404 258466 742664 747035 228323 226831 290603 291655 342983 333834 358020 357238 379033 384227 362994 402782 865552 906509 571927 473495 312619 303959 355236 355321 374409 380624 385115 392139 441701 441850 720506 747697 39.95 67.5 1
10:09:18 2023-10-13 368234 363796 90633 88569 139854 142536 148558 147368 112849 114675 119442 120823 137080 138482 384346 414763 1209287 1192319 463993 481459 125779 113956 122948 125188 142018 137355 132105 132764 86146 87925 291435 258283 735685 742700 229069 226322 289044 292206 342742 333834 356191 358616 378997 385760 363800 404931 866200 904805 572354 471348 310853 306573 354419 354219 375462 382944 387470 391512 440350 441777 714791 743551 39.95 67.5 1
10:09:19 2023-10-13 368308 363419 90417 88610 139173 142637 149156 147784 112233 114676 118898 121567 136795 139070 382343 410699 1212544 1192319 461180 482176 126403 113877 123033 124896 139278 137435 132476 132997 86264 88009 296839 259939 741359 742993 230733 227201 291604 291388 342983 333834 356971 360241 378817 385238 360808 401251 866237 911967 560872 478358 310414 305890 355521 355784 373776 378923 387614 393009 444598 442030 709249 746031 39.95 67.6 1
10:09:20 2023-10-13 369591 363393 90670 88396 139921 142601 148659 147544 112914 114415 119296 120790 137385 138701 382647 412578 1201231 1190623 467114 481849 126195 113719 122948 124719 142484 136905 132096 132606 86205 87893 290856 258100 751594 740076 228323 227961 288570 292064 342464 333870 358020 360857 378385 383598 364572 403067 865588 915883 565499 478174 310195 304636 356627 353652 376062 380891 389880 394512 440256 441777 707204 742755 39.95 67.5 1
10:09:21 2023-10-13 367624 364765 90732 88396 141932 142274 148628 147339 112914 111879 119296 120888 137209 138467 385326 411929 1203418 1188856 465978 481654 127017 113988 124006 124585 139570 136734 132494 132332 86205 87801 291783 258466 746570 744992 228253 227024 289044 292241 341695 333402 355889 357501 378685 385218 364057 401214 867086 915784 564128 476365 312176 304958 356592 355803 377459 378958 386308 394512 441917 442383 713685 742792 39.95 67.5 1
10:09:22 2023-10-13 369556 366572 90811 88638 141665 142501 148214 147578 112541 114449 119097 121053 136795 138710 384346 415016 1203418 1183007 463314 481799 126195 113877 122863 124719 142247 137423 132154 132893 86087 88045 292590 258235 737120 745281 228323 227570 288942 292312 342983 332859 357763 358616 379033 383526 363030 404358 864654 911054 564128 473830 311293 305675 356592 352099 376319 381265 387233 393917 439328 442030 715297 742448 39.95 67.5 1
10:09:23 2023-10-13 365358 365893 90534 88630 139917 142727 148244 147439 112849 114630 119194 121187 137038 138575 384854 414252 1204678 1183723 461365 482176 126201 112692 122948 124685 142234 136965 132063 132639 86205 87893 293586 258466 736753 745976 228128 226356 291053 291980 342983 333870 358020 357250 378385 384764 363534 403104 866495 908000 571927 474238 312619 304730 355521 355820 374373 381194 385115 393917 441507 440387 719003 742498 39.95 67.5 1
10:09:24 2023-10-13 366200 363428 90260 88792 141460 142769 148111 147819 112201 114630 119097 121567 136795 139035 384346 411312 1218427 1189550 459552 482176 126282 113990 123827 124752 142484 137225 132469 132764 86205 87925 296839 259068 733838 741832 228678 227024 289044 291388 342983 333364 357513 360821 379033 385489 360844 402461 867499 909320 567757 478395 310414 305926 355521 354255 376319 379773 387398 393031 444357 441610 708060 747311 39.95 67.5 1
10:09:25 2023-10-13 365636 363251 90567 88541 140043 142680 148419 146550 112727 114256 119657 121122 137458 137888 384891 412542 1203861 1200847 462381 480744 126471 113843 123202 124719 142553 136871 132669 132514 86264 87741 293586 257005 742809 742883 228787 226129 289888 292276 341706 333870 357513 359156 379033 384192 362525 401287 870031 910560 560872 476329 310159 305675 353922 355286 377229 380624 387542 391789 442061 441850 710330 747164 39.95 67.5 1
10:09:26 2023-10-13 370621 363094 90607 88368 141863 142304 148698 147067 112837 114290 119296 120790 137209 137836 382343 413812 1202971 1191468 468976 481849 126201 112527 123033 125195 142514 136992 132245 132664 86323 88101 291783 258282 737720 741832 228323 227570 288063 294207 342561 333834 357513 360857 379033 383277 364353 402497 864940 914588 565499 478395 309975 305926 356342 353157 375498 380358 390430 393917 439982 441777 707168 742755 39.95 67.5 1
10:09:27 2023-10-13 368855 365634 90637 88396 141833 142640 148488 147127 112914 114449 119296 120528 137209 138289 388662 413938 1199028 1183797 468882 481459 126021 113877 122948 124752 142234 137004 131914 132902 86205 87893 293586 258100 740009 744317 228323 227024 288098 293169 342742 332895 356191 358651 377556 383562 364572 404931 865660 911323 568241 472420 311514 305675 355557 354402 375498 382407 387197 393917 437737 440423 718456 739729 39.95 67.5 1
10:09:28 2023-10-13 367624 363455 90579 88638 141700 142308 148524 147576 112817 112119 119091 121552 137107 138606 385166 413669 1205881 1181212 462568 482712 126301 113843 122863 124719 142152 137142 132576 132822 86146 88045 296839 257837 735689 747108 227580 227411 291954 291388 342983 333599 358020 359156 379853 383121 362958 403639 865881 901511 565156 474873 311809 304030 357667 355784 374337 381194 387506 394182 444671 442030 712624 746252 39.95 67.5 1
10:09:29 2023-10-13 366457 365893 90388 88759 139368 142731 148283 148122 112541 114608 119063 121252 136761 138714 384891 411926 1213011 1192319 462297 482894 126127 113877 122863 124752 142182 137225 131848 132731 86087 88225 292590 258815 735215 741832 228643 226831 290824 292001 342983 332823 358020 360785 379033 385760 362690 403031 867463 907964 565499 478056 310414 305890 355485 354752 373181 380056 387650 393250 441917 440175 709495 746385 39.95 67.5 1
10:09:30 2023-10-13 365527 364044 90633 88303 139956 142075 148558 146688 112849 114561 119160 120643 137209 138065 382343 412470 1206666 1198296 461291 481423 126437 113809 123498 124566 142519 137016 132311 132481 86205 87621 290856 257005 744020 744207 228643 226287 290533 292241 340914 333870 357513 359698 379033 384764 362998 401214 868727 915711 564128 476666 311293 305890 353887 355286 377193 380589 387506 391789 444598 445267 710330 747201 39.95 67.5 1
10:09:31 2023-10-13 367044 363357 90417 88516 141824 142274 148524 146860 112727 114415 119179 120823 137080 138448 382343 411276 1196402 1187203 464757 480744 126821 113775 123531 124480 139378 136612 132855 132299 86323 87741 291319 256253 745796 744992 228288 227376 289009 292206 341946 335759 356682 357718 378685 385760 364572 401214 866495 915711 562757 475326 312804 304564 358537 356884 377617 382409 388809 394292 442169 445473 714340 745723 39.95 67.5 1
10:09:32 2023-10-13 367977 363058 90574 88363 140035 142202 148246 146958 112695 114494 119296 120855 137357 138409 384891 415052 1199028 1183723 468529 481799 126195 114035 123390 124719 142251 137320 131848 132731 86205 87861 291783 258466 736218 747219 228323 227024 289009 293438 342199 333834 359036 358040 379033 384677 362525 404977 867110 911967 555819 472384 311734 305675 356329 353122 376663 382371 386308 393287 439292 441693 717401 741631 39.95 67.5 1
10:09:33 2023-10-13 370931 363393 90421 88642 141773 142976 147866 147369 112541 114483 119029 121252 136873 138954 384707 414691 1206928 1181175 463882 481994 126268 114215 123033 124963 138819 137183 131881 132731 86087 87925 294434 258235 736159 747878 229536 227764 289079 291641 344778 333311 358020 358651 379817 385489 360916 403675 864654 901474 564299 474238 311184 304994 357702 355250 374039 381194 387506 395425 442025 442030 713165 743808 39.95 67.5 1
10:09:34 2023-10-13 366234 363760 90574 88363 141932 142274 148628 146895 112837 114449 119296 120855 137175 138597 381807 414396 1209109 1190707 464654 481132 125900 114069 122610 125097 141949 137355 131633 133164 86087 88138 293586 259201 732810 743937 229069 226989 289343 292241 342983 333364 357229 360241 379033 385760 364057 405794 868727 906087 564652 473888 311073 306789 354419 355001 375498 383213 387578 392103 441989 441741 714249 747127 39.95 67.5 1
10:09:35 2023-10-13 366448 364703 90534 88751 139789 142601 148419 147680 112740 114858 119160 121585 137038 139027 384545 409908 1212544 1188301 461365 482553 126517 114056 123033 124685 139292 136871 132311 133398 86441 87893 291045 258199 741719 741832 228998 227024 289009 290467 342983 333834 356971 360277 379033 384729 360916 402139 869428 911967 563614 478395 310853 306105 355521 355820 373741 380021 387578 393323 445227 442138 709130 747127 39.95 67.5 1
10:09:36 2023-10-13 368705 365893 90579 88331 141829 142291 148628 146722 112727 114449 119487 120758 136795 138321 381771 411240 1203343 1192319 466417 481799 126369 113843 123033 124685 142449 136922 132278 132731 86205 87893 291319 258100 745657 741832 228288 227729 289574 292206 342983 333870 358511 360821 378685 384641 364057 403353 866164 915675 564128 479073 310414 305890 356627 354149 375775 379809 389590 394219 438898 442030 707021 744300 39.95 67.5 1
10:09:37 2023-10-13 369092 362994 90604 88509 140039 142582 148853 146584 112805 114415 119422 121154 137248 138289 384671 413741 1195521 1189732 464654 481459 126437 113730 123498 124685 142588 136647 132618 132299 86441 87831 293586 257005 744724 745549 228323 227024 289079 292241 340949 335759 358020 357788 378685 385760 363034 402139 865881 910488 564128 473459 312176 304994 355771 354219 377796 380891 385729 393881 441917 442658 714754 742718 39.95 67.5 1
10:09:38 2023-10-13 367338 363393 90579 88363 141696 142274 148214 147594 112573 114642 119296 121284 137114 138710 384346 413453 1204714 1183007 459516 482894 126195 113877 122948 124719 142251 136905 132187 132731 86205 88045 289833 257440 736953 745549 227580 227376 289686 291317 342983 333599 358020 359698 379853 384192 360591 403382 866889 909191 565499 475472 311734 304351 357559 356213 374230 381016 389362 395108 444598 440427 715224 747057 39.95 67.5 1
10:09:39 2023-10-13 367005 363353 90699 88638 141730 142274 148420 147645 112914 114449 119296 121053 137209 138579 382343 415170 1208211 1190702 463845 481459 126403 113843 123033 124719 142449 137130 132543 132731 86205 87925 291783 258466 754833 744464 229273 226796 289888 292971 342983 333834 356191 358040 379033 384157 364057 405506 866200 905446 563614 471348 311734 306789 354419 355286 375498 383213 387161 392103 442025 440423 717438 747164 39.95 67.5 1
10:09:40 2023-10-13 368747 363384 90355 88670 139178 142769 148214 147851 112785 112119 119339 121552 137534 138993 384891 411783 1216861 1193906 462152 482335 126369 114035 123033 125094 142411 137436 132327 132897 86205 88045 292590 258815 737377 740581 229033 227059 289044 292241 342983 333364 358020 360821 379033 385760 360880 403104 868727 909284 570537 478395 311990 306357 355485 354752 373217 380624 389843 393323 440971 441718 710330 742462 39.95 67.5 1
10:09:41 2023-10-13 367588 363962 90637 88368 142023 142779 148142 146550 112727 114696 119296 120758 137273 137918 384346 413776 1203493 1192969 467776 482176 126195 113843 122948 124719 142484 136905 132311 132731 86323 87893 291783 257917 742739 740259 228678 227376 288675 292920 342500 333040 358020 360857 379033 384371 364572 403067 866926 910488 565156 476666 309975 306789 355771 355227 376062 381194 389880 393323 439292 444458 708869 745286 39.95 67.5 1
10:09:42 2023-10-13 369350 363282 90633 88541 139859 142437 148558 147166 112849 114675 119194 120823 137209 138351 382384 410086 1203418 1188893 464297 481799 126753 113606 123432 124685 142618 136909 132278 132735 86087 87893 290856 258466 747753 743338 228288 227570 291954 292241 342983 335759 356682 358580 378720 385760 364572 401214 867110 918410 565499 477041 312582 304994 356627 354752 376591 378923 386308 393624 441498 441850 710538 742842 39.95 67.5 1
10:09:43 2023-10-13 368741 363967 90417 88755 141730 142736 148421 147784 112541 114608 119262 121252 136795 138957 384346 414396 1204714 1181324 459588 482176 126195 114325 122948 124752 142411 137311 132187 132893 86205 88037 292590 258018 734414 744992 228678 228278 289009 292871 342983 333364 356155 359409 378720 384407 362948 404931 865881 906683 557890 473946 311882 305049 357991 356884 374195 382193 387398 395558 441160 442138 715114 743808 39.95 67.5 1
10:09:44 2023-10-13 366227 363419 90570 88787 142339 142837 148244 147027 112882 114449 119296 120823 137160 138467 381771 413812 1204714 1187166 462075 481459 126403 113843 122948 124719 142610 136999 132278 132731 86205 87893 290856 258466 737225 745939 228643 226356 290365 291352 342983 333834 358020 357741 377556 384764 364057 403675 866237 908642 564128 472754 312619 304994 354987 356356 375198 381805 385151 393323 441701 440387 719003 742498 39.95 67.5 1
10:09:45 2023-10-13 366200 363902 90417 88634 141670 142736 148214 147784 112201 114710 119179 121451 136795 139166 384346 410122 1210399 1192969 461180 482212 126403 113719 123033 125010 142523 136905 132669 132764 86205 87893 296839 258235 738515 741942 228822 227376 288939 290573 342983 333834 357510 360533 380727 386432 360736 402314 870812 910460 568626 479037 310159 306213 356020 355820 373776 380056 387614 393309 445541 440427 709249 746068 39.95 67.5 1
10:09:46 2023-10-13 365479 365124 90600 88331 142057 142582 148384 146550 112914 114380 119330 120463 137278 137914 382343 412578 1206928 1196328 464654 481459 126437 113877 123565 125209 142553 137095 132311 132731 86382 87925 291783 257332 747350 742883 229033 226287 289888 294372 341946 333870 358020 359734 379033 384192 363069 402497 869342 915711 570537 476365 311293 305890 353887 355286 377796 380624 387542 391789 442061 442693 712350 747164 39.95 67.5 1
10:09:47 2023-10-13 371195 363388 90571 88751 139921 142601 148904 147440 112882 114630 119559 121104 137263 138771 384854 412073 1204147 1192319 467114 481885 126584 114429 123117 124719 142553 137130 132278 132764 86500 88037 290856 258100 740474 740076 228678 228156 288570 292474 342983 333870 358020 360857 378385 384677 364572 403390 866200 915883 573317 478174 309975 304636 356627 353652 376326 381229 389880 394512 439113 441813 707706 742755 39.95 67.5 1
10:09:48 2023-10-13 369350 362839 90607 88396 141932 142601 148628 147339 112727 114449 119330 120855 137209 138220 384074 415052 1199028 1182883 467850 481459 125987 113911 122694 124752 142247 137428 131881 132902 86322 87925 293586 258466 734505 745023 228643 227059 288570 293858 341946 333834 357193 358364 379033 384092 363069 404931 864976 912004 566870 472790 311734 305675 356056 353122 376627 382928 389916 393985 439041 445272 718346 744300 39.95 67.5 1
10:09:49 2023-10-13 369179 363792 90604 88784 139761 142505 148524 147784 112573 114562 119370 121585 137858 138710 384346 413812 1202971 1182657 459624 481459 126282 113877 122948 124752 142411 137008 131881 132731 86205 87925 292590 257837 737053 744317 227421 227764 289924 291352 342983 333599 355892 359445 379853 383086 362994 403712 866495 901547 564128 475618 311734 304994 357738 355321 374337 381229 387506 395705 441701 440044 712661 741374 39.95 67.5 1
10:09:50 2023-10-13 367265 364262 90295 88638 141559 143174 147695 147507 112541 114596 119097 121483 136859 138805 384074 411312 1210436 1193170 459588 481836 126316 113877 123033 124752 142449 137310 131881 132764 86205 87893 292590 258270 735836 742883 228873 227059 289483 291388 342983 333364 357766 360821 379033 385760 360916 402205 870738 913178 564128 478358 311293 306285 355450 357137 376245 379879 387470 393141 442025 441718 709826 746892 39.95 67.5 1
10:09:51 2023-10-13 365010 364617 90699 88331 142190 141911 148698 147838 113049 114290 119330 120790 137209 137871 384346 413511 1203008 1198216 462566 481459 126437 113685 123117 124719 142519 136871 132311 132514 86323 87893 293586 257005 741759 742883 229033 226129 289669 293537 341706 333870 357766 359698 378997 384227 363069 402461 868764 915748 565499 475916 311293 306105 353887 355286 377796 380927 387542 391826 441701 444385 712350 746068 39.95 67.5 1
10:09:52 2023-10-13 367338 363929 90670 88396 141992 142274 148628 147373 112837 114449 119330 121053 137209 138482 382343 412578 1197291 1187213 463075 480780 126855 113651 124493 124480 139470 136603 132710 132265 86441 87621 291783 257005 746518 744317 228323 227290 291810 293794 341430 336124 357656 358220 381986 386303 366122 402651 867037 918482 564128 474202 312176 305030 356342 357390 378185 381158 386308 394233 440386 446418 715261 741374 39.95 67.5 1
10:09:53 2023-10-13 370857 363388 90574 88396 141734 142505 148421 147578 112837 114449 119330 121169 139606 138482 381771 415052 1198179 1180367 468642 482176 126195 113911 122863 125130 142251 137359 132187 132814 86205 88078 291319 258466 736205 744845 228787 227376 288570 294100 342983 333870 357193 358616 378155 384407 363069 405506 864940 912004 563300 472420 311734 305675 356056 352134 376062 382944 387506 394233 438352 440458 718456 743720 39.95 67.5 1
10:09:54 2023-10-13 370699 366158 90604 88755 139859 142668 148558 147611 112817 114789 119160 121552 137141 138965 384346 414360 1206853 1185470 462020 482103 126161 114000 123033 125061 139150 137286 132278 132764 86205 88013 296957 259201 738499 746689 227545 227535 289888 291796 342983 333834 358020 359121 379817 386303 362958 403675 866495 906647 564128 475209 311734 303995 357380 356320 374337 381194 387161 395388 441737 442030 715224 744900 39.95 67.5 1
10:09:55 2023-10-13 368047 366158 90417 88780 141863 142603 148214 147784 112508 114642 119063 121617 136727 139132 384346 410051 1211683 1194018 461037 482140 126403 113921 123117 124719 139358 137095 132278 132764 86264 88013 293752 258199 740180 741832 228643 227341 289448 290467 342983 333834 356934 360495 379033 384192 360880 401251 869391 911894 565499 478395 311111 305602 357992 358403 377119 379879 387434 393141 445081 440211 708981 746376 39.95 67.5 1
10:09:56 2023-10-13 365822 365904 90732 88331 142061 141806 148904 147267 112914 114346 119296 120495 137498 137767 385166 412470 1203381 1193521 464953 480707 126510 114000 123117 124685 142449 136871 132278 132731 86205 87893 293586 257005 746853 740783 229746 226287 290070 293133 341670 333870 358020 359662 378961 384896 363034 403067 869995 915675 564128 475582 311906 306789 356008 353652 377423 380624 387470 391542 440602 442658 713363 744937 39.95 67.5 1
10:09:57 2023-10-13 368308 363067 90732 88331 142147 141815 149132 146826 112947 114346 119662 120136 137400 137733 384090 415052 1192932 1185406 467262 482140 126369 113921 123117 124719 142414 136871 132278 132697 86323 88072 291319 257005 741309 746689 228607 227024 289009 293438 341394 333834 359036 358869 380996 384967 366567 404784 867037 914373 566870 472572 312176 305746 358029 355876 377157 382908 387434 393881 439659 441669 717328 741631 39.95 67.5 1
10:09:58 2023-10-13 369556 363384 90897 88751 141778 143174 147901 147437 112541 114608 119262 121252 137135 138753 384346 414360 1203493 1181171 459624 482894 126336 114035 122948 125063 142449 137310 132063 132797 86205 88013 292590 259201 741476 745939 227580 228278 289888 291641 342983 333834 358527 359698 379817 385760 362994 403712 865881 907928 564128 475582 311293 304958 358206 355286 374337 381194 387506 395705 442025 441155 713165 746031 39.95 67.5 1
10:09:59 2023-10-13 368161 363362 90417 88978 139372 142736 148214 147784 112541 114608 119296 121252 136761 138675 384074 411276 1212975 1190707 462719 481799 126161 113921 122948 124719 142414 137286 132464 132764 86205 88013 291045 260494 734208 741298 228787 227236 291398 291895 344923 333148 357583 360352 381105 385760 360808 403067 868076 910480 564128 479000 310086 306321 356020 355250 376319 380684 389843 393881 444562 442030 710293 744900 39.95 67.5 1
10:10:00 2023-10-13 365957 362773 90732 88331 142164 142143 148835 146860 112882 114380 119330 120725 137304 138220 384346 412470 1204714 1199922 462270 481423 126403 113921 124083 124685 142627 136944 132494 132697 86382 87801 290856 257005 746748 741539 228998 226287 289888 292647 342163 333870 358020 359409 378997 384192 363034 403405 868727 910488 571927 475618 311293 305890 354383 354716 377724 380910 391027 391811 441448 442862 712239 742352 39.95 67.5 1
10:10:01 2023-10-13 370395 363171 90600 88662 139956 142404 148628 147509 112805 114415 119296 120855 137342 138926 384891 410951 1203343 1191255 467937 481423 126336 113809 123033 124719 142449 136871 132278 132697 86205 87893 297075 258100 743146 742467 228288 227764 288772 292206 342983 333834 358020 360821 378720 384677 364572 403067 867110 917005 564128 479073 310414 305460 357415 354149 375990 378958 389843 395705 441259 440423 708171 741631 39.95 67.5 1
10:10:02 2023-10-13 369556 365893 90417 88606 141696 142488 148421 147336 112541 114642 119296 121252 137080 138714 384074 414396 1202437 1179644 463641 482626 125987 114000 122863 124977 142380 137286 132063 133184 86205 88045 292590 259570 733293 744992 228323 227932 288675 293133 342983 333328 356155 359409 379033 383526 364057 404931 866469 913141 565499 475876 311734 305746 356449 355876 374195 382158 390915 394292 440530 440044 715297 742718 39.95 67.5 1
10:10:03 2023-10-13 367192 366006 90571 88606 142026 142224 148490 147888 112817 112021 119296 121252 137209 138675 381771 413413 1204714 1183728 461365 482140 126369 113877 123432 124977 142449 137061 131881 132731 86264 87893 293586 258466 742257 745549 228643 227024 290153 291761 342983 333834 358527 357501 378720 385302 363800 403675 868941 906647 565499 473459 312619 304494 355521 357896 375163 381194 385151 393287 444598 441358 720506 744937 39.95 67.5 1
10:10:04 2023-10-13 368308 363348 90693 88638 141794 142736 148214 148961 112201 114596 119179 121451 137004 139166 384346 410051 1213406 1189218 460710 482140 126369 113921 123117 124685 142519 137130 132278 132731 86205 88013 292590 257801 740649 741562 228678 227024 292223 293297 342803 333618 356532 360061 380836 387393 362776 401068 870812 914135 569147 478395 311293 305890 356020 357180 377651 379985 387542 393323 445856 441822 710648 746929 39.95 67.5 1
10:10:05 2023-10-13 365968 362813 90732 88299 142061 142044 148628 146860 112914 114380 119330 120513 137209 137802 384346 412542 1203824 1198216 464881 481763 126403 114245 123033 124685 142618 136948 132278 132697 86264 87861 293586 257369 741098 739930 230104 226796 289483 293480 341670 333870 358020 359698 378997 385760 364869 403067 869995 915711 564128 476331 311293 306536 356008 354184 377459 381158 387542 392066 441462 447802 713178 746502 39.95 67.5 1
10:10:06 2023-10-13 368271 362261 90769 88303 142251 141284 148869 146481 113179 114222 119696 120201 137468 137836 384346 415052 1196661 1187203 466642 482176 126437 113843 123927 124719 139666 137114 132610 132631 86559 88009 291783 256823 741261 747108 228697 227554 291484 293189 341634 333870 358527 358328 379033 385545 364160 404571 867110 912004 565499 474563 312841 305890 356056 354219 377796 382336 386308 393881 439113 443004 717401 742755 39.95 67.5 1
10:10:07 2023-10-13 369587 363063 90417 88638 141665 142702 148524 147784 112727 114642 119262 121418 137114 138710 384346 415016 1203824 1181324 465978 482176 126161 114035 122863 125010 142251 137095 132486 132764 86146 88045 292590 259201 737636 743753 230350 227729 289027 292927 342983 333364 356155 359409 381177 384101 364057 405219 865881 909284 563300 474202 312103 305853 359555 355803 376852 382193 387398 394365 440112 441958 717433 744300 39.95 67.5 1
10:10:08 2023-10-13 367036 363313 90637 88610 141953 142300 149263 147970 112817 114573 119296 121136 137080 138482 383818 413776 1206461 1185406 461360 482176 126369 113843 123033 124891 142484 137095 132278 132731 86205 87925 290856 258928 737923 746604 228643 227024 290074 291796 342983 333834 358527 357788 378685 385337 364057 403712 867110 908605 563300 474238 312841 304530 355521 356356 375462 381194 385729 393881 445227 441777 719550 746597 39.95 67.5 1
10:10:09 2023-10-13 367265 365634 90413 88763 139363 142727 148214 148025 112169 114755 119063 121567 136795 139166 383260 410663 1213406 1187186 460089 482553 126282 114000 123033 124752 139388 137320 132154 132731 86205 88013 295387 258235 749366 740783 229033 227341 289686 291352 342983 333834 357766 360533 380996 386396 362667 402314 870812 911140 570537 478321 311257 306213 358029 355784 374039 380056 389843 393881 444308 441669 709093 746031 39.95 67.5 1
10:10:10 2023-10-13 365192 363936 90699 88541 142156 141815 148628 146860 112914 114380 119330 120643 137209 137802 385019 412506 1203824 1196253 463993 481459 126403 113877 123531 124719 142713 136978 132311 132514 86323 87861 290856 257369 742209 740490 229033 226094 292016 292687 341430 333870 358020 359445 378997 384192 363069 403067 869995 915711 562757 476329 312066 306357 354383 354752 378329 381194 387542 392103 441282 445158 712350 742462 39.95 67.5 1
10:10:11 2023-10-13 368308 363357 90732 88363 142031 142779 148384 146550 112882 114449 119296 120855 137178 138547 382343 413413 1198364 1188930 464654 481799 126733 112238 123835 124652 139411 136741 132710 132299 86441 87621 291783 257551 747481 744587 228787 227589 289888 293225 341526 336197 357873 358436 381986 385689 365976 402139 867110 915711 565499 473648 312176 306055 356592 354965 378343 380946 386853 394196 441759 444385 714754 743845 39.95 67.5 1
10:10:12 2023-10-13 368669 362813 90574 88363 141962 142274 148421 147339 112805 114449 119296 121279 137114 138255 383803 415052 1199996 1183007 467886 482212 125987 114035 122779 124977 142117 137191 131881 132764 86146 88045 290856 258466 732649 743374 228678 227059 288273 294064 342464 333834 356942 359433 379033 383562 363034 405506 864940 911883 576096 472754 311734 305890 356056 353652 376062 383213 390748 394219 438826 441669 717254 744519 39.95 67.5 1
10:10:13 2023-10-13 366526 363094 90574 88368 141932 141815 148628 147544 112837 114449 119296 120888 137209 138448 384346 415170 1207354 1190702 463478 481849 126201 112355 123668 125102 138819 137183 132852 132664 86323 88101 291783 258466 738092 744992 229499 226989 289343 292241 342731 333618 357193 358580 379033 384192 364572 406008 866237 906728 557890 472384 311955 306789 354454 355321 376326 383517 387506 392103 441737 442138 717438 746597 39.95 67.5 1
10:10:14 2023-10-13 368522 363353 90417 88796 139178 142769 148214 147784 112233 114676 119097 121650 136761 138744 384346 411276 1213908 1191470 459624 482894 126369 113990 122948 125097 142445 137411 132187 132893 86205 88078 292590 260309 741085 738325 229033 227376 289483 291796 342983 333599 358020 360821 379033 385760 362958 403390 872014 912493 564128 478211 311293 306393 356199 355179 374195 380749 389698 393697 441629 440391 710293 742462 39.95 67.5 1
10:10:15 2023-10-13 365183 365128 90633 88331 142130 142143 148628 146860 112972 114811 119296 120758 137400 138489 384618 412216 1206853 1199922 461365 481813 126403 113843 123565 124652 142553 136871 132652 132481 86323 87801 291319 257005 748690 741649 228678 226516 290365 292206 341946 333870 357513 359445 379033 384227 363069 402461 869379 916306 564128 475289 311293 305890 354419 355321 377796 380624 387578 392103 444671 443004 711844 747311 39.95 67.5 1
10:10:16 2023-10-13 366529 364859 90574 88363 141769 142337 148698 147710 112727 114449 119296 120855 137209 138452 384746 412216 1199028 1188930 463605 480744 126855 113730 123920 124514 139378 136423 132527 132265 86323 87741 290856 255072 748377 744992 228323 227376 291728 292884 341659 336124 357367 357897 381986 386267 366122 401957 867000 919785 564652 474202 313026 305030 356592 357643 377473 380856 386344 394512 441989 444795 715297 742755 39.95 67.5 1
10:10:17 2023-10-13 369354 362810 90822 88363 141730 142505 148421 147544 112727 114449 119262 120823 137209 138690 383803 415052 1199028 1185470 467813 482176 125953 113911 122779 125097 142216 137310 131848 132764 86146 87893 293586 258466 733717 746542 228643 227376 288133 293616 341946 333364 356155 358616 379033 384677 363069 405506 867110 912004 564652 472754 311734 305890 356056 353122 376026 382944 387470 394196 439328 441850 718456 746422 39.95 67.5 1
10:10:18 2023-10-13 366227 363102 90670 88824 141962 142274 148628 147339 112805 114449 119296 120855 137209 138448 384346 415170 1206461 1190623 464380 481799 126403 113911 123033 124719 142605 137538 132663 133214 86382 88037 291783 258466 739974 744735 229898 226849 290189 292545 342839 333834 356942 357682 379033 384192 364647 405506 866200 905446 566870 472050 311735 306357 354454 355286 376026 383232 387161 392139 441629 441777 717438 742462 39.95 67.5 1
10:10:19 2023-10-13 367265 363058 90351 88638 139173 142736 148214 147784 112541 114642 119213 121284 137114 138710 384074 411312 1213011 1192319 463734 482894 126195 113911 123593 125010 142251 137355 131881 132797 86146 88045 294054 258235 732946 741942 229033 227376 289686 292206 344656 333364 358020 360821 379033 385760 360916 404660 868727 907964 570537 477717 310195 306572 358029 357643 376319 381052 390285 393177 441845 441922 710146 744753 39.95 67.5 1
10:10:20 2023-10-13 368972 362813 90574 88331 141833 142143 148628 147339 112727 114290 119296 120610 137209 138255 381807 413198 1205711 1193869 467005 481654 126302 114135 123202 124996 138915 137087 132394 132664 86264 87893 291783 258429 743025 741566 228678 227694 288535 293057 342742 333870 357946 360857 379033 384677 362490 403353 866164 915883 565499 477041 310414 306789 356592 353652 376326 381194 391019 393917 439946 441813 707706 743882 39.95 67.5 1
10:10:21 2023-10-13 367044 363094 90574 88363 141734 142274 148628 147578 112914 114449 119296 121053 137114 138667 381807 410086 1199996 1187319 463277 480454 126821 113809 123802 124752 142752 136871 132311 132639 86264 87925 293586 258283 744555 739192 228323 227764 289686 292722 342983 335759 357513 359158 382723 386432 364905 401105 867074 919920 563100 478638 312619 304815 357237 355250 377157 378958 386344 395425 441521 444349 713363 740289 39.95 67.5 1
10:10:22 2023-10-13 368042 364859 90567 88597 141966 142443 148628 146619 112914 114415 119330 120610 137209 137836 381771 415052 1197254 1183723 468366 482176 126316 113911 122948 124752 142610 137311 132245 132902 86205 87925 293586 257734 741137 744845 228998 227376 288570 293858 342464 333834 356191 358651 378155 384677 363069 405506 866889 911286 566870 472754 311955 305890 356056 354689 376663 383517 387161 394233 438352 442383 718456 740252 39.95 67.5 1
10:10:23 2023-10-13 365709 363136 90732 88363 141868 142976 148142 147027 112727 114449 119521 120855 137273 138652 381771 415052 1206928 1190623 461365 481459 126316 113877 123033 124719 142519 137130 132278 132764 86264 88045 291783 258466 743025 747108 228857 226726 290497 292050 342911 333726 358942 358149 378925 387393 364572 404321 866237 901474 564128 471167 312176 305890 354987 355820 376076 382659 386308 392176 444598 441693 719003 747164 39.95 67.5 1
10:10:24 2023-10-13 367265 362804 90607 88368 141597 142505 148542 147784 112727 114449 119296 120888 137209 138579 383260 412542 1210399 1190623 463664 481496 125987 113911 122779 125097 142018 137355 131881 132797 86029 88350 292590 258199 734346 740783 228713 227376 289483 292276 344923 332859 358020 360857 377556 385760 360916 404645 868727 907964 565499 477041 310414 306357 355521 355001 374075 379809 390488 393309 441701 440867 710146 744790 39.95 67.5 1
10:10:25 2023-10-13 368720 363094 90607 88335 141927 142143 148628 147251 112805 114415 119330 120790 137209 137836 384074 412255 1202437 1189586 466454 480454 126235 112493 123531 125102 142610 137191 132427 132697 86323 88041 291435 258283 738522 738252 228838 227729 288570 293794 341659 333618 358020 360857 379033 384677 369068 403565 866200 910488 571927 477041 310195 306789 356627 353652 376627 381229 390467 394512 439005 440458 707168 740252 39.95 67.5 1
10:10:26 2023-10-13 368720 362296 90607 88363 141932 142274 148628 147339 112727 114415 119296 120790 137114 138351 384346 410051 1198141 1187241 464757 480744 126821 113685 123835 124685 142519 136647 132763 132299 86323 87925 285999 258100 755387 745102 228773 227411 289079 292206 342500 335759 357007 357754 378755 385760 368546 401287 866889 918372 564128 475362 313062 304851 356485 354894 377617 382678 389362 394365 441953 443004 713165 742792 39.95 67.5 1
10:10:27 2023-10-13 368747 365128 90666 88363 142023 142817 148384 146584 112817 114596 119330 120888 137278 137944 383803 415052 1199217 1183760 470470 481836 126161 113911 122863 124719 142350 137130 131881 132731 86205 87925 291783 258194 737823 744882 228678 227059 289079 293478 341670 333870 356155 358328 378385 384677 363069 404931 866495 912004 564128 472384 311955 305675 356092 353122 377495 382944 387197 393917 441547 442383 717438 744666 39.95 67.5 1
10:10:28 2023-10-13 365705 363936 90670 88396 141537 142304 148698 147682 112727 111781 119296 120675 136803 138482 388424 415052 1204751 1188930 461365 481459 126195 113719 122948 124719 142484 136905 132187 132735 86205 87893 290856 257734 742257 744497 229069 226356 292223 292438 342731 333293 358999 357933 378961 387393 364499 404711 870801 907977 565499 471312 312176 306357 354454 357386 376111 383482 386272 392139 441809 441777 720431 744951 39.95 67.5 1
10:10:29 2023-10-13 367265 365634 90483 88368 141499 142685 148421 147336 112727 114449 119296 120855 137209 138486 388081 411926 1210436 1190707 462261 482176 126335 113990 122779 124719 142018 137130 131848 132764 86029 88078 292590 258235 732080 740783 229033 227376 292013 292241 342983 332823 358020 360857 379033 385760 360952 403712 868113 908000 557890 477717 310232 306357 356056 354787 374075 380927 389880 391811 441989 442142 710648 746422 39.95 67.5 1
10:10:30 2023-10-13 369354 362777 90732 88351 141927 142274 148628 147304 112882 114573 119296 120790 137175 138413 384346 413475 1202487 1192319 466344 482140 126403 112355 123117 124891 142449 137305 132835 133181 86559 88037 291319 258100 737495 740112 228892 228067 291192 295111 342767 333834 358527 360857 378650 384641 364319 403060 869576 915883 571927 477423 310964 306356 356556 353900 376591 381194 390982 394475 440350 440387 708171 745194 39.95 67.5 1
10:10:31 2023-10-13 368308 363357 90608 88787 141812 142779 148349 146958 112805 114415 119262 120823 137243 138399 384891 410015 1199028 1187203 465703 481423 126997 113809 124073 124652 139311 136612 132805 132299 86323 87893 293752 258283 747439 744464 228323 227535 289686 292892 342706 335759 357476 358329 378755 385760 365087 402103 867110 917689 562757 476292 312176 304564 359045 357896 378005 380720 387053 394925 441845 446103 715357 745891 39.95 67.5 1
10:10:32 2023-10-13 369281 363348 90542 88368 141764 142505 148421 147784 112727 114608 119145 121219 137080 138710 383260 413489 1205711 1185470 462568 481958 126268 114101 123117 124963 138724 137148 132669 132631 86264 87981 291783 259017 735046 745681 230677 227694 289748 291761 342983 333834 358852 359519 380385 385032 363800 404608 866495 906647 558735 475582 311038 304458 358206 356356 375163 382032 387197 396267 445541 442138 714681 744372 39.95 67.5 1
10:10:33 2023-10-13 366256 363317 90641 88363 142031 142174 148628 147544 112805 114608 119330 120855 137175 138544 384346 415135 1208248 1190623 463223 481799 126403 114035 123117 124719 142614 137307 132311 132731 86323 88013 293586 258833 738690 744280 229069 226989 289888 292241 342983 333870 357731 358833 378745 387285 364869 405934 870194 907334 562757 473888 312176 306572 357016 356320 376290 383517 387470 392139 441484 441850 717365 744606 39.95 67.5 1
10:10:34 2023-10-13 367782 363348 90322 88816 139469 142736 148214 147990 112541 114642 119145 121451 136795 139054 384074 411312 1212669 1192319 459624 480417 126369 113956 122948 125063 142449 137320 132469 133039 86205 88106 296839 258779 735685 740783 229033 227379 289888 292206 344923 333599 358020 360857 379033 385760 362958 403712 868727 907817 570884 477762 311073 306321 355521 355001 373776 380589 389880 393881 442169 442030 710293 746781 39.95 67.5 1
10:10:35 2023-10-13 369092 364859 90637 88368 141855 142337 149009 147710 112914 114415 119296 120790 137114 138225 384437 412542 1202437 1194018 467078 482140 126336 113843 123117 124719 142449 136871 132278 132731 86264 87893 291783 258466 743025 741566 228822 227943 291179 293473 342839 333726 358962 360677 381105 384498 365087 403353 866164 915883 565499 477460 310122 306789 356592 354184 376591 381052 391019 394475 440602 441850 707168 742718 39.95 67.5 1
10:10:36 2023-10-13 367044 363100 90860 88363 141927 142471 148628 147544 112805 114415 119262 120823 137175 138462 384346 410051 1199028 1187924 465315 481423 126821 113809 123565 124652 139378 136860 132494 132332 86205 87893 290856 258100 745917 744992 228288 227570 289044 292241 342742 335759 356898 358580 378720 385760 364829 401819 867110 918410 557890 476329 312176 305424 356663 355250 377473 380322 389879 395375 441701 447159 715394 744518 39.95 67.5 1
10:10:37 2023-10-13 367044 363357 90542 88791 141927 142603 148524 147544 112727 114608 119262 121252 136985 138675 384346 413776 1205993 1184693 459286 481472 126201 112493 123287 125188 138852 137183 132589 133064 86441 88069 296839 259017 736010 745513 227545 227535 290329 291796 342803 333618 358527 358797 379853 385302 364057 404461 867110 906647 564128 475582 312176 303709 357667 356356 375426 381789 386889 395705 445929 440352 717401 746781 39.95 67.5 1
10:10:38 2023-10-13 364937 362768 90574 88363 142066 142976 148384 146584 112727 114449 119262 120855 137260 138538 384346 415170 1208248 1192319 462344 482140 126403 114000 123727 125063 142449 137191 132278 132764 86264 87893 291783 258466 742905 744992 229746 227024 289888 293382 342717 333870 357767 359121 379033 384729 364829 403885 871357 909649 572354 474563 312176 306753 357522 355678 376448 383375 387434 393104 442025 441658 716856 747127 39.95 67.5 1
10:10:39 2023-10-13 364632 362813 90720 88331 142164 141977 148628 146860 112914 114721 119622 121154 137385 138467 385436 412398 1209295 1200075 465696 480562 126686 114180 123598 125229 142519 136905 132527 133398 86618 88101 291783 257296 746990 742883 228998 226112 290365 293133 341910 335522 358020 359698 379033 385337 363614 403031 871264 915748 557890 477041 311734 306321 354419 355286 378329 381194 387578 392103 444598 445897 712350 747164 39.95 67.5 1
10:10:40 2023-10-13 368727 362296 90732 88368 142031 142505 148628 147544 112914 114449 119330 120855 137209 138682 384346 413776 1204147 1192319 466381 481132 126369 113956 123117 125097 142808 137315 132311 132731 86264 87925 290856 257917 743025 737767 228998 228156 291156 293708 342695 333690 358962 360749 381716 384534 365014 403492 869576 917108 565156 478100 310414 306320 357667 356847 376627 381194 390982 394549 439969 444422 708060 740776 39.95 67.5 1
10:10:41 2023-10-13 366493 364213 90674 88363 142130 142274 148628 147544 112727 111813 119296 121021 137209 138448 384346 410086 1199885 1188930 464654 481763 126821 113809 123954 124685 139378 136651 132743 132519 86205 87893 291319 258100 751180 744464 228643 227729 289448 292206 342983 335541 356971 358580 378720 385760 364829 402424 867704 917726 566367 476666 312841 304994 356627 356774 378595 380056 386889 395108 442417 443039 714229 746390 39.95 67.5 1
10:10:42 2023-10-13 369260 364227 90797 88626 141795 143174 147901 147369 112727 114562 119296 121284 136880 138779 384074 414396 1205208 1183007 463277 482176 126282 113956 123033 125097 142449 137530 132452 133306 86441 88069 294434 259939 734414 746307 228892 228102 290576 293026 342911 333328 358779 359662 378650 383241 363802 405794 866495 911698 574707 474563 312103 305890 357631 353865 376852 382371 387542 395108 442169 440387 716348 744923 39.95 67.5 1
10:10:43 2023-10-13 364845 362804 90732 88638 141919 143075 148384 147130 112727 114449 119262 121252 137170 138770 384346 413776 1206461 1183760 461247 482894 126369 114359 123117 125010 142484 137191 132187 132764 86205 87925 293586 258466 752964 747108 228643 227376 290701 292871 342983 333870 358782 358616 379853 385407 364317 404608 866164 906647 571927 475618 313062 305373 359045 357180 375775 382193 389362 395558 446497 444530 719329 745847 39.95 67.5 1
10:10:44 2023-10-13 367786 363938 90574 88885 141927 142803 148421 148229 112541 114869 119179 121683 136795 139395 384074 412505 1214984 1196584 462676 482749 126302 114249 123465 124996 139116 137183 132211 133064 86323 88106 290195 258815 734896 742733 228963 227659 289853 292560 344923 333834 358454 360821 378650 384192 362994 403675 869379 911931 564128 478395 311293 306573 356306 355250 374302 380927 390430 394233 444598 442197 710293 746031 39.95 67.5 1
10:10:45 2023-10-13 364900 362804 90732 88606 142164 142241 148628 146895 112914 114335 119613 120790 137400 138448 384346 412506 1204714 1201743 462344 482140 126437 113843 123868 124719 142614 136974 132576 132606 86441 87833 290856 257005 759978 738325 228562 226322 290806 293133 341946 335759 358020 359953 378781 387903 366567 402921 869885 917145 570016 476857 312176 306465 357016 356356 378293 381194 387578 392176 441521 445788 712350 744115 39.95 67.5 1
10:10:46 2023-10-13 367035 363058 90732 88755 140035 143174 148210 147127 112849 114789 119476 121187 137270 138632 385436 411133 1198880 1187398 464654 482249 126821 113877 124329 124719 139928 136836 132710 132597 86441 88037 291783 258283 744634 743338 228678 227932 289888 292927 342742 335759 357224 358616 378755 385760 362998 402139 866495 915711 565328 476770 312841 304994 356627 355001 378365 380624 389565 394549 441989 443039 712661 742755 39.95 67.5 1
10:10:47 2023-10-13 368303 362265 90732 88363 141932 142304 148698 147888 112727 114537 119330 120823 137209 138452 384346 415052 1196439 1183760 467813 482176 126161 114035 122948 124977 142449 137325 132187 132764 86205 87893 291783 258466 746232 747072 228822 227624 290576 293957 342911 333496 360056 359519 381716 384498 365087 406082 865283 910469 572354 474563 311955 305890 356306 353122 375498 382659 387506 394512 440256 441813 717947 742842 39.95 67.5 1
10:10:48 2023-10-13 366493 365893 90574 88638 141927 142591 148421 147336 112541 114483 119296 121284 137209 139106 384346 413776 1204751 1180431 461365 477679 126369 113877 122948 124977 142583 137320 132278 132764 86205 87893 293586 257223 737077 745549 227615 227729 291053 291761 342983 333870 358527 359445 379817 385337 364057 404608 867110 907822 565499 473910 312176 304958 357667 356391 375462 381265 389639 395448 444200 444639 717254 742388 39.95 67.5 1
10:10:49 2023-10-13 367265 363322 90417 88670 141691 142769 148421 147784 112233 114676 119179 121483 136761 139166 382080 410015 1213406 1193006 459763 482567 126847 114271 123735 125188 139477 137213 132527 133189 86323 88101 296839 259939 747752 741722 228998 227376 292223 291388 344923 333618 358020 360785 378420 384729 362994 403206 868727 913941 561386 478395 311147 306573 356056 356356 374373 380056 389843 394512 445929 441822 709790 747311 39.95 67.5 1
10:10:50 2023-10-13 365192 362813 90885 88331 142152 142779 148419 146584 112947 114256 119330 120790 137278 137914 381807 412542 1204751 1199060 465315 482176 126437 113877 123498 124719 142553 137310 132494 132731 86382 87893 290856 257005 742937 742663 229746 226356 289888 293580 342223 335759 358020 360785 379033 384799 364160 403712 873914 921053 571927 476410 312176 306033 356764 355179 378149 381052 387434 391957 441989 443661 711077 748793 39.95 67.5 1
10:10:51 2023-10-13 368198 362256 90765 88400 141966 142505 148628 147681 112914 111956 119657 121579 137255 138467 385436 412363 1196365 1190618 464910 480562 126895 113988 124106 124447 139798 136647 132743 133030 86677 87796 291783 257005 748734 743753 228678 227519 289686 292064 341946 333555 357766 358892 378720 383051 363614 402139 867110 916312 566870 474202 312619 304136 356592 355036 378898 381194 386889 394549 442025 446212 714754 744188 39.95 67.5 1
10:10:52 2023-10-13 368927 362519 90732 88638 141966 142469 148628 147507 112727 114449 119296 121053 137209 138255 384346 414763 1199028 1182883 469089 482176 126248 114069 122779 125097 142407 137415 131881 132902 86205 88045 287232 258466 733254 744280 229033 227376 291362 293881 342695 333618 360056 359013 381716 385111 366640 405971 869576 911821 564128 472718 311955 306141 356592 356632 377760 383482 387470 394196 440256 444422 720506 742229 39.95 67.5 1
10:10:53 2023-10-13 366079 365119 90600 88573 142323 142635 148939 147335 113094 114596 119525 121187 137628 138448 384346 417105 1206853 1193170 463005 481763 126403 113843 123033 124719 138819 137104 132187 132735 86205 87893 294054 258561 739725 745102 229069 226831 289959 292206 342983 333870 357229 358651 379033 384227 364829 406082 867463 905446 564128 472014 311734 306789 354490 355286 376591 383517 387542 392139 441809 441850 716893 744951 39.95 67.5 1
10:10:54 2023-10-13 367265 365376 90417 88792 141589 143170 147798 147541 112201 114710 119063 121650 136850 139139 383803 410086 1210436 1194018 459588 482967 126403 113956 123033 124719 142484 137339 132452 133360 86441 88101 291646 259754 749162 741197 228928 228037 291690 292050 344923 333834 358020 360857 378817 386124 362704 403031 868727 911967 569147 478655 311661 306357 356342 356356 374373 380624 390991 394233 445227 440387 710330 747164 39.95 67.5 1
10:10:55 2023-10-13 364934 364864 90765 88331 142096 142443 148628 146619 112914 114415 119613 120790 137209 138060 381771 412542 1203861 1199922 464654 480780 126403 113719 123117 124685 142519 136871 132278 132548 86264 87925 290856 256823 743703 742357 229746 226287 289924 293169 341946 333870 358020 359734 379033 384227 363650 403712 871357 917041 565499 475618 311293 306572 356980 357390 377545 381087 387434 391957 441773 444904 715225 744790 39.95 67.5 1
10:10:56 2023-10-13 368047 362300 91081 88331 142393 141815 151379 146860 112947 114256 119330 120169 137209 137836 384074 414763 1196476 1188750 465929 481314 126336 114056 123735 124963 139470 137173 132643 132664 86382 87893 291783 256278 743062 744587 228822 227729 289924 293580 341946 333870 359398 358365 378720 383889 364160 404645 866495 910524 564128 472754 312176 304743 356592 355001 378077 382944 387197 394512 440005 443696 718493 742154 39.95 67.5 1
10:10:57 2023-10-13 369281 362265 90454 88638 141691 142736 148421 147681 112541 114642 119179 121252 136829 138482 384074 414396 1203418 1180484 464333 482176 126021 114279 122948 125130 142449 137320 132187 132764 86205 88078 294054 259201 738952 745102 228323 228508 289044 291944 342983 333834 356155 359953 383338 385545 363280 405396 867074 909301 564128 475063 312176 306451 358602 355179 374337 382371 387578 396585 441507 441669 713128 743845 39.95 67.5 1
10:10:58 2023-10-13 366527 362848 90607 88638 139824 142567 148419 147970 112817 114630 119194 120988 137072 138536 383114 414153 1215095 1191470 463882 482176 126161 113877 123313 125308 142414 137320 131881 132797 86087 88230 289833 260494 730418 740003 229104 227376 289888 292237 342983 332859 357229 360857 379033 384192 364572 405794 870031 901511 565499 474238 310414 306789 355557 355286 374373 382944 390467 393323 442061 442030 711077 745539 39.95 67.5 1
10:10:59 2023-10-13 364031 363098 90732 88396 141962 142182 148698 147785 112727 114449 119296 120855 137132 138452 384346 410051 1208248 1193006 461031 482176 126403 113843 123202 124685 142519 136905 132311 132548 86323 87925 291783 258466 745220 742093 228822 227430 290630 292135 342911 336233 357583 360605 381986 386345 365087 402782 870031 914588 555819 476784 311734 306105 356306 357214 377796 381052 389698 394512 445856 445086 710330 747201 39.95 67.5 1
10:11:00 2023-10-13 369354 365893 90633 88695 139952 142727 148558 147131 112882 114449 119296 120855 137786 138471 384310 409404 1199028 1187241 465204 482335 126316 113911 123117 125010 142614 137332 132311 133251 86205 87925 293586 258100 740998 740490 228323 228213 290443 292722 342983 335759 357007 359734 382723 383621 362779 402461 864940 921083 566367 478123 312176 304922 357738 355036 376663 378958 390474 395705 441665 442348 713363 740289 39.95 67.5 1
10:11:01 2023-10-13 365978 364859 90765 88363 141992 142443 148628 146619 112914 114415 119330 120233 137400 138026 382343 413938 1194702 1185480 467740 481509 126235 114384 123939 125308 138995 137442 132652 133281 86441 88101 285999 257734 746307 746579 229033 227729 289079 293850 342742 333690 358342 359409 378720 385489 363905 405248 870106 912004 568241 472790 312176 306357 356627 353936 377832 383553 387542 394585 442169 443696 718198 745194 39.95 67.5 1
10:11:02 2023-10-13 369296 363393 90612 88638 141950 143174 147971 147472 112727 114642 119296 121284 137178 138822 381509 414396 1204788 1181324 462297 482212 126369 113990 123117 125130 142484 137320 132220 132764 86264 88078 292590 258235 735836 743937 228288 228472 291954 292241 342983 333834 356155 360241 380723 384157 364057 404931 866926 908997 565499 475326 312435 305352 358674 356249 375055 382193 387434 395264 444453 440387 714249 742792 39.95 67.5 1
10:11:03 2023-10-13 366749 362804 90707 88363 141631 142736 148421 147819 112760 114449 119491 121154 137351 138660 384273 412363 1215095 1192309 464542 482676 126235 112883 122948 125269 142436 137546 131848 133164 86323 88134 292944 259754 732792 738289 229033 227802 292223 293944 344923 333328 359036 360857 381177 386303 363216 404931 869958 908605 564128 478056 310853 306523 356270 355250 374302 381194 390982 394475 444295 442138 710330 744937 39.95 67.5 1
10:11:04 2023-10-13 364900 362768 90732 88606 142164 142505 148939 147544 112914 114415 119296 121311 137400 138448 384346 411276 1206853 1201743 461365 480707 126699 113887 123768 124652 139278 136952 132710 132697 86323 87861 293586 257369 743901 739902 228998 226989 291445 292671 342417 336600 357763 360339 381105 387939 366122 402848 872051 916965 570537 477004 311955 305674 355485 358912 378307 381693 387542 393250 444236 445788 710146 746385 39.95 67.5 1
10:11:05 2023-10-13 369051 365124 90942 88666 140043 143174 148486 147196 112849 114755 119525 121187 137376 138609 382343 410051 1201584 1191431 463568 481727 126997 113809 124073 124685 139894 136871 132618 132514 86323 87893 293586 258283 749698 743937 228643 227729 289888 293133 342983 334022 357476 359373 379853 386303 362744 402424 867110 918374 564128 476666 312841 305675 357667 355286 378595 380589 387434 395705 442025 444008 713165 743845 39.95 67.5 1
10:11:06 2023-10-13 368752 362225 90732 88606 142177 142379 149113 147785 113049 114460 119296 120790 137304 138422 384346 415052 1199028 1185443 468440 481799 126248 114000 123117 125130 142414 137548 132452 133398 86559 88037 292590 258855 739100 746049 228892 227589 290576 293957 342839 333834 358019 359662 378685 384677 366012 406082 867110 911931 564652 473459 312619 306357 357992 353900 376290 383517 387542 394512 440566 441850 718419 742842 39.95 67.5 1
10:11:07 2023-10-13 366154 365230 90699 88396 142061 142274 148628 147507 113082 114573 119262 121136 137209 138668 384346 417255 1208248 1192319 463664 482140 126403 113921 123202 125030 142610 137393 132460 132731 86323 88045 290856 258283 736806 742627 229746 227024 290329 292687 342983 333870 357803 359698 379033 385032 365087 406119 870701 906728 570983 472050 311734 306789 355485 355286 376627 384362 387578 393287 441665 442312 718456 744643 39.95 67.5 1
10:11:08 2023-10-13 367786 363357 90542 88853 141691 142769 148421 148231 112201 114835 119296 121683 136795 139166 382080 410701 1217198 1196584 462676 481994 126442 114215 123465 125202 139477 137521 132618 133189 86323 88106 296839 258598 736109 742093 229534 227535 291954 291796 344923 333834 357763 360857 378120 384764 362994 403353 868764 911967 570537 478395 311809 306573 356592 356320 374337 380856 390430 392994 445929 440352 709753 747311 39.95 67.5 1
10:11:09 2023-10-13 365192 362265 90856 88331 142268 142779 148349 146481 112914 114380 119296 120528 137564 137897 384346 412506 1204714 1200809 465978 481799 126403 113843 123498 124719 142588 137310 132494 132606 86441 87893 293586 256823 743749 744992 229746 226322 289888 293580 341946 335759 358782 360497 378745 387285 367123 403529 871118 921090 564128 476109 312176 306464 357016 355143 377969 381194 387578 392103 441701 445569 713363 748521 39.95 67.5 1
10:11:10 2023-10-13 368198 362804 90732 88638 140445 142469 149251 147541 113127 114709 119442 121743 137263 138571 384817 413561 1199143 1187287 465315 481918 126437 113843 124415 124996 139636 137051 132710 132514 86559 87861 291003 256641 744364 744845 228838 227729 289888 293133 341670 333987 358782 358580 378755 384157 364160 403675 867110 916312 566870 473459 313062 305890 356592 355286 378898 382336 386853 394512 442025 445897 716312 745817 39.95 67.5 1
10:11:11 2023-10-13 369555 362808 90574 88638 141932 142469 148524 147973 112727 114608 119296 121219 137209 138448 383260 414727 1202437 1181324 468086 482894 126161 114193 122948 125097 142445 137406 131881 133177 86087 88138 289833 259570 736182 742370 228857 228332 290987 292991 344923 333690 359801 359519 382796 385075 364020 405506 866495 908605 565499 475582 311955 306321 358493 354219 374373 382229 387542 396267 440314 440352 715297 740252 39.95 67.5 1
10:11:12 2023-10-13 367529 362917 90633 88816 140043 143174 148244 147198 112972 114449 119296 121136 137273 138545 384200 415016 1212544 1192319 465891 483432 125746 114227 122694 125303 142182 137559 131848 133210 86205 88166 293586 259665 729234 744047 229746 227376 289924 292206 342983 333599 357767 360785 379033 384192 362490 406119 869995 907371 569612 473423 311293 306789 355485 355286 376062 383517 390394 393287 444598 441822 713165 747127 39.95 67.5 1
10:11:13 2023-10-13 367265 365645 90637 88638 142023 143170 148211 147300 112805 114642 119296 121284 137265 138783 384074 410051 1212706 1189328 459932 482298 126584 114429 124006 125275 139440 137217 132552 133239 86559 88101 291783 259201 744942 741722 229033 228251 290701 291641 342983 335614 357184 360785 378685 385946 364057 402774 871264 914588 570537 478174 311734 306789 356556 357430 376026 380891 391583 394512 443861 440387 710293 747201 39.95 67.5 1
10:11:14 2023-10-13 368741 365133 90979 88759 142125 142736 148523 147647 113159 111989 119330 121219 137209 138579 384129 409404 1204147 1190702 466014 481799 126403 113956 123117 125010 142519 137320 132278 132764 86323 87893 290856 258100 737867 741832 228323 228472 289343 293133 342983 333870 358020 360893 380421 385760 362779 403067 866237 920359 564128 479413 310561 305890 358206 355001 376627 380056 390430 396267 441953 441822 710293 742755 39.95 67.5 1
10:11:15 2023-10-13 367265 362269 91147 88323 142401 141815 151414 146895 113102 114222 119740 120956 137385 138205 384854 414872 1198290 1188863 466198 481581 126686 114180 123768 125063 142597 137276 132494 132731 86559 87893 291783 256459 740533 746505 228998 227624 289888 293580 341910 335759 356155 358616 378685 384192 364160 404931 867110 910524 565499 473088 312619 305890 356592 355286 378898 383517 387470 394549 440350 445364 718419 742498 39.95 67.5 1
10:11:16 2023-10-13 368705 362813 90574 88792 141889 142736 148628 147784 112837 114608 119262 121252 137209 138710 383260 414396 1203381 1181324 465063 482176 126282 114473 123033 125130 142449 137320 132063 133039 86205 88166 296839 259385 735335 742663 228998 227694 291362 296013 342803 332788 359982 359554 381986 384534 365051 405971 867074 913252 566870 475653 312176 306536 357380 355803 375775 383482 387542 394512 441773 445278 718456 740252 39.95 67.5 1
10:11:17 2023-10-13 367385 365124 90600 88755 140043 143174 148521 147368 112849 114755 119442 121187 137344 138731 384346 413974 1208248 1194875 464895 482858 126437 113990 124169 125097 139212 138164 132311 132764 86323 88013 293586 258283 737761 746160 229746 227024 290365 292616 342717 333870 357767 358616 379033 385032 362454 406816 866200 905446 565499 471348 312176 306789 355259 355286 376627 383553 387542 393287 444598 441693 717401 747127 39.95 67.5 1
10:11:18 2023-10-13 367926 363357 90417 88792 139664 143174 147901 147815 112541 114676 119179 121683 137273 139452 383803 410051 1212152 1189550 459588 483236 126403 114148 123117 125097 142449 137565 132543 133654 86500 88464 291646 259939 734332 741759 228963 227589 290497 292050 345899 333834 358527 360893 378495 384192 363509 404858 869995 911931 564128 478395 311734 306789 356592 355820 374373 381194 390743 394512 445227 440352 710330 747127 39.95 67.5 1
10:11:19 2023-10-13 369350 362234 90732 88638 142199 142736 148628 147541 113159 114573 119662 121053 137312 138910 384435 413776 1202971 1193266 467776 481849 126403 113956 123498 125097 142484 137320 132311 132764 86323 87925 290856 257734 743025 737246 229033 228156 289009 292884 342983 333870 358782 360929 378685 385489 363069 404931 868727 915711 564128 478137 310414 305997 357667 354219 376663 382067 391958 395425 440458 443004 708244 742572 39.95 67.5 1
10:11:20 2023-10-13 366493 364344 90732 88638 142100 142731 148939 147681 112914 114642 119579 121219 137209 138675 384346 410954 1201407 1191191 465891 481654 126895 114056 124073 124996 140295 137273 132610 132697 86382 88106 291783 258283 743876 741283 228822 228083 289888 293169 342983 334022 357510 359590 380421 384192 363034 402461 867110 920396 560015 477717 313062 305460 357702 355535 377760 380624 387506 396267 441665 444008 712597 741899 39.95 67.5 1
10:11:21 2023-10-13 368741 363357 90880 88845 141928 143174 148177 147507 112541 114483 119296 121451 137269 138805 384074 414396 1206928 1183778 462297 482894 126403 114069 123465 125097 142484 137345 132311 132797 86323 88138 291783 259201 735365 743374 228323 228472 289888 292050 344923 333870 356155 360531 381025 384192 364057 405506 867110 909117 565499 475582 312176 306357 358817 355856 377387 382371 387614 396585 444562 440387 715297 745796 39.95 67.5 1
10:11:22 2023-10-13 365709 362799 90736 88638 140241 142635 148904 147541 113127 114664 119559 121219 137297 138571 384236 414872 1208435 1190623 462676 482212 126403 114279 123887 125308 142588 137320 132344 132764 86323 88078 292590 259201 736035 745549 229069 227376 290842 293310 342983 333870 356155 358580 378120 385407 364280 404895 868113 910642 565499 473141 313062 306536 355521 356427 376627 382640 387197 394512 445638 441850 719550 747164 39.95 67.5 1
10:11:23 2023-10-13 367265 362813 90732 88791 141949 142505 148628 147784 112947 114483 119696 121252 137209 138579 383803 415052 1211683 1192417 465781 483236 125987 114295 122863 125543 142449 137772 132364 133198 86323 88045 289094 258466 751564 744918 232047 227624 290560 293062 342947 333834 361080 360061 378961 387393 365087 406984 869995 901511 564145 473240 312619 306789 355485 356106 376627 384382 389590 393917 444598 441850 716893 747201 39.95 67.5 1
10:11:24 2023-10-13 365628 363260 90666 88662 142556 142635 149252 147544 112914 114642 119696 121252 137400 138695 384707 411890 1208248 1201761 462492 482335 126821 113990 123954 125130 139470 137203 132914 132997 86500 87893 293586 257734 741516 740417 229069 227578 290842 292927 342983 334022 358527 360821 378720 386521 363614 403067 871301 910488 562757 478802 311955 306753 356092 357501 378365 381194 389590 394549 445332 444008 710330 745736 39.95 67.5 1
10:11:25 2023-10-13 368825 362269 90765 88396 142100 142471 148628 147578 112947 114492 119696 121252 137209 138482 381807 413449 1203418 1196513 467776 481885 126618 114429 124006 125308 139570 137442 132835 133097 86441 88101 291319 258283 743387 740636 230301 227764 289044 293850 342983 335803 359546 360857 379033 385489 364160 404931 873292 918374 564128 476329 311073 305794 356056 355023 377796 382371 392198 393360 442169 443039 710058 747311 39.95 67.5 1
10:11:26 2023-10-13 367265 364910 91137 88267 142388 141827 149113 147067 113102 114618 119891 120560 137591 137802 382379 415052 1194665 1188656 465465 481459 126855 113877 123598 124977 139795 137320 132710 132764 86441 87925 293586 256641 741491 745549 229033 227764 289757 294064 342742 333555 357229 359698 379552 384192 365255 404931 866200 915065 564652 473495 313507 306357 357667 356356 378970 383517 387542 395705 444598 446418 719550 746068 39.95 67.5 1
10:11:27 2023-10-13 369817 363681 90732 88792 141962 142769 151192 147784 112914 114642 119774 121552 137385 138660 384723 414908 1205003 1184693 468366 482712 126268 114442 123117 125303 142484 137355 132311 133198 86500 88343 291298 259201 737918 743410 229069 228191 291568 294135 342983 333870 358306 360277 378720 385218 363905 404150 866237 913941 572354 473459 312030 306357 356627 354219 377495 383553 387614 395705 441295 444349 719550 742792 39.95 67.5 1
10:11:29 2023-10-13 365192 362848 90765 88638 142083 142539 148628 148858 112914 114449 119364 121219 137436 138710 382647 415052 1208248 1190623 462676 482176 126403 114438 123117 125097 142614 137441 132527 132893 86382 88078 293586 258466 738273 744317 229069 227024 290806 293801 342983 333870 356155 358616 378685 385946 365753 404931 868764 910679 565499 471384 313507 306523 356056 356427 376663 382944 387161 393917 444982 441886 719550 748651 39.95 67.5 1
10:11:30 2023-10-13 367973 365124 90567 88699 142254 142668 148939 147921 112882 114789 119725 121645 137297 138640 384346 415052 1209146 1194022 463641 482894 125987 114137 122863 125543 138819 137599 131881 133231 86323 88045 291319 258466 730518 741576 229139 227376 290329 292927 342983 333870 358055 360267 379033 384764 362779 404150 870031 901474 570983 472790 311734 306789 355521 355856 376627 384945 389843 393638 441665 441728 715334 744643 39.95 67.5 1
10:11:31 2023-10-13 367155 362813 90508 88642 141927 142736 148177 147784 112541 114642 119296 121650 137084 138744 384074 410051 1210436 1195589 461365 482176 126437 113877 123960 125010 142553 137339 132835 133214 86559 88069 291319 259201 737000 740673 228963 227624 290630 292206 345411 333870 358020 360893 378720 385372 364096 402489 869958 914588 561386 478395 312176 306789 356627 356427 375498 381229 390467 394549 446875 440423 710330 748904 39.95 67.5 1
10:11:32 2023-10-13 370736 362808 90732 88638 142100 142501 149070 148094 112914 114528 119330 121252 137209 138482 381807 410737 1204788 1192319 467813 482894 126437 113911 123598 125130 142588 137320 132494 132764 86323 88078 290856 258466 742905 740783 229033 228472 288860 293616 342983 333870 356155 360929 379853 385760 363069 404931 868727 915711 564652 479073 310853 306789 358241 355001 377760 382371 392235 395705 441953 444349 708244 743882 39.95 67.5 1
10:11:33 2023-10-13 366515 362844 90765 88396 142001 142637 148628 147578 112837 114449 119330 121219 137209 138910 384346 411604 1203418 1193170 466235 481363 127139 114056 124482 124996 140413 137087 133043 132664 86559 87925 291783 258100 743703 744464 228822 228405 289924 292884 342983 334525 358020 359554 380421 384227 363104 403067 866200 918835 571927 475326 313062 305675 357738 355820 378934 380927 387506 395705 441701 445897 713165 742572 39.95 67.5 1
10:11:34 2023-10-13 369853 363647 90765 88881 141997 142685 151192 147541 112947 114517 119530 121284 137209 138714 384127 415016 1202971 1181324 466454 482894 126316 114103 123117 125336 142415 137666 132311 133281 86323 88230 292590 259201 736912 743410 229104 227764 288527 294135 342983 333870 358055 360241 378755 385218 363104 404150 866200 912004 569612 473495 312030 306789 356627 354184 376663 383589 387614 395425 440638 445267 719550 741544 39.95 67.5 1
10:11:35 2023-10-13 367044 364227 90600 88792 140343 143063 148800 148058 113004 114892 119228 121617 137297 139062 384582 414872 1209295 1185353 459552 482553 126437 114069 123202 125308 142614 137345 132494 132893 86441 88078 291298 259754 739600 747072 228323 229023 290568 292276 345411 333870 357229 360821 381025 385337 364572 405794 866200 911323 565499 476365 312176 304707 359358 356391 376062 382944 389843 393984 444272 440423 715297 744643 39.95 67.5 1
10:11:36 2023-10-13 365192 363428 90765 88670 142083 142736 148628 147975 112947 114676 119364 121284 137400 138744 384346 414909 1207077 1190623 459624 481169 126471 113911 123565 125163 142519 137225 132652 133164 86323 88045 291319 259017 743146 747108 229856 227484 290736 295173 342983 335723 359546 358472 381716 387939 362779 404931 868727 912004 571927 473665 313507 306536 356056 356463 376699 382659 387506 394549 448860 442693 721084 749436 39.95 67.5 1
10:11:37 2023-10-13 368037 363251 90612 89031 139839 143571 148341 147850 112707 114744 119296 121683 136893 139455 388424 410086 1213945 1193006 462311 481922 126437 113945 123202 125130 142519 137355 132311 132797 86264 88045 294434 258235 751103 740783 229104 227729 290294 291957 346083 333870 358020 360929 378685 384764 363800 403382 871301 912004 564128 478395 311074 306789 359300 355856 375462 381229 391091 394549 445227 441886 710330 746634 39.95 67.5 1
10:11:38 2023-10-13 363761 362804 90769 88396 142190 142505 151308 147578 112947 114449 119613 120888 137400 138255 381807 411926 1208248 1198882 462676 483309 127003 114464 124415 125308 140154 137252 132676 133273 86729 88101 291783 257734 754820 743863 229033 227190 290842 294000 342947 337112 359036 360749 380909 386486 364089 402738 872390 915675 573317 478123 312176 306789 355485 357179 378898 381729 390140 393881 446171 445642 712350 747164 39.95 67.5 1
10:11:39 2023-10-13 368444 365119 90946 88606 142229 142780 148628 147784 112882 114823 119662 121451 137400 138675 384346 410051 1202437 1190623 464953 482176 126437 114193 123565 125097 142627 137415 132494 132902 86863 88106 291045 258283 743146 741502 228643 228278 289888 293133 342983 335759 357766 360241 380687 384505 363034 402388 867110 921083 560015 478395 312841 305890 358493 356320 377459 380589 387542 396548 441665 442658 713363 741863 39.95 67.5 1
10:11:40 2023-10-13 368042 364531 90798 88363 142298 142471 151519 147544 113179 114346 119857 121122 137576 138171 384980 414980 1195403 1189769 469981 481581 126652 114373 124006 125269 140068 137320 132710 133039 86788 88069 291319 257005 738793 747219 229033 228386 292637 293850 342947 335759 357193 359662 378720 384192 365255 406082 867704 915883 571927 473423 312841 306573 356627 355250 378934 383553 387506 395669 441953 444319 718418 744937 39.95 67.5 1
10:11:41 2023-10-13 365192 365376 90856 88606 142160 142685 148628 147541 112914 114608 119330 121252 137209 138679 384346 414360 1208211 1188863 462676 482176 126403 114000 123465 125097 142519 137310 132494 132764 86323 88045 293586 258466 752092 747035 229069 227535 291869 292892 342983 333870 356119 358616 378685 386486 362490 405506 868691 913941 565499 472754 313507 306321 356556 357179 377157 382908 387470 394512 445856 441850 721084 749030 39.95 67.5 1
10:11:42 2023-10-13 367119 365898 90946 88820 139956 142635 149043 147936 113192 114823 119525 121386 137263 138874 384346 414727 1211683 1194875 464431 482858 126127 114295 122948 125543 138819 137565 132278 133198 86323 88198 287232 258466 740261 744464 230068 227694 290564 293133 342983 333870 358306 360785 379033 385337 363069 404756 870611 901511 563826 472754 312176 306789 356020 356356 376627 384668 389843 393881 444598 444313 717401 747164 39.95 67.5 1
10:11:43 2023-10-13 367526 362804 90637 88755 141893 142769 148628 148231 112727 114755 119296 121683 136761 139166 384074 410951 1213011 1189181 460779 482176 126403 114069 123498 125097 142722 137943 133035 133432 86559 88310 295387 259939 736159 740673 231005 228261 290560 292064 346143 335759 358527 360893 378685 385337 363766 404571 869958 914588 558735 479073 311258 306320 356627 356928 375426 381194 391019 395388 443550 442138 710293 747127 39.95 67.5 1
10:11:44 2023-10-13 370405 362912 90732 88642 142195 142736 151484 147988 113159 114539 119662 121252 137400 138544 384891 412291 1205993 1187458 467482 483309 126821 114227 123920 125389 139477 137667 132710 133432 86441 88198 291319 258100 743146 740783 229069 228606 289448 293850 342983 333870 356691 362971 379817 385760 363614 405506 868727 915711 573317 479569 311293 306789 358206 355286 377760 382908 391280 396267 442169 443004 709790 747311 39.95 67.5 1
10:11:45 2023-10-13 369055 363601 90765 88796 142160 143174 148730 147472 112914 112054 119696 121252 137468 138770 382916 411240 1205993 1194022 466559 481994 127139 114215 124482 124996 140413 137183 133043 132664 86559 88166 291783 258466 756060 746289 228822 228297 290294 293580 342983 334561 358020 360207 380990 384764 363069 403067 866889 921047 570537 477041 313136 305890 358493 356106 378898 381194 387506 396548 444562 444355 715246 744937 39.95 67.5 1
10:11:46 2023-10-13 367624 363384 90530 88816 142031 142769 148628 147990 112882 114642 119496 121650 137209 138903 384074 414360 1207317 1185470 459552 482517 126403 114069 123202 125130 142484 137310 132494 133164 86323 88198 290856 257404 737147 746468 228288 228437 290842 292241 344923 333870 357193 360785 381524 385911 364829 405506 865552 910606 565328 476666 312176 305424 358817 357179 376326 382908 387614 396867 446486 444639 715261 745957 39.95 67.5 1
10:11:47 2023-10-13 365959 363357 90765 88792 140312 142635 149286 147988 113159 114858 119559 121386 137297 138571 384817 417953 1211018 1194018 463664 482140 126437 114518 124039 125308 140099 137402 132676 132893 86441 88045 291783 258466 742784 743753 230265 227535 290806 293801 342983 333870 358306 360241 379033 385337 365976 404150 869995 901511 573317 472754 312619 308257 356020 356356 377459 384668 387614 393917 444668 443004 719513 744643 39.95 67.5 1
10:11:48 2023-10-13 365192 363645 90765 88638 142259 142779 148869 147507 112947 114449 119662 121136 137468 138499 382343 411279 1208248 1201631 462603 481799 126821 113956 124139 125097 139798 137225 132618 132731 86559 87925 289833 257005 742097 742883 229069 227024 290701 293616 342983 334490 358527 360785 379033 386486 364707 404284 873848 917041 565499 477041 312176 306789 355236 356391 378934 382336 390691 393624 445638 447050 713833 747016 39.95 67.5 1
10:11:49 2023-10-13 369354 362917 90666 88820 142470 142618 149322 147888 113179 114642 119662 121252 137400 138854 381807 412542 1203824 1193006 468604 481849 126437 114261 123768 125097 142553 137355 132943 132797 86441 88045 290856 258100 737372 740783 229534 228472 289013 294064 342983 335759 357193 362971 380385 385760 363869 405506 868727 915711 564985 479073 310122 306789 358493 355250 377760 382908 392235 396267 441953 444977 710293 744974 39.95 67.5 1
10:11:50 2023-10-13 369055 362804 90765 88638 142195 142736 151379 147784 112947 114642 119696 121284 137400 138675 382343 411276 1201268 1190707 465026 482140 127301 112527 124621 125600 140737 137217 133076 132697 86618 88134 289094 258466 755396 742480 229033 228792 290771 293616 342983 337625 357763 359662 380954 384764 363069 403031 866926 919746 565499 477717 313062 304936 358493 356106 378898 381194 387542 396548 444562 447159 713165 744974 39.95 67.5 1
10:11:51 2023-10-13 370142 366531 90567 88881 142130 143199 148628 148025 112837 114858 119622 121567 137209 139166 384074 414396 1206853 1180330 459588 482140 126437 114069 123498 125303 139517 137676 132835 133164 86500 88198 299677 259570 739475 745549 228323 228437 290806 292206 344923 333870 357229 360821 381863 385372 364572 406082 866889 909284 565499 475618 312176 305460 359323 356427 376326 383213 389843 396867 446559 441693 716338 747311 39.95 67.5 1
10:11:52 2023-10-13 365135 363067 90732 88634 142259 143212 149132 147507 112947 114642 119657 121552 137462 138971 383834 417990 1211018 1193981 463539 482712 126652 114407 124039 125097 142553 137546 132527 133072 86729 88523 291298 258466 743146 744882 230301 227484 291516 293169 342983 333870 358342 359698 379033 385407 363034 404150 870648 901474 565499 472754 312841 306789 356020 356427 377760 385209 387542 393917 445856 443004 719550 748793 39.95 67.5 1
10:11:53 2023-10-13 365101 363393 90798 88792 142199 142769 151379 147973 112914 114642 119662 121451 137400 138710 384346 410954 1211683 1196476 461365 482894 126821 114069 124139 125130 139378 137191 132710 132764 86500 88045 284677 258466 748807 742357 229104 228083 292137 292241 342983 334256 358020 360857 379853 387097 363034 403675 871338 910524 565499 478395 312176 306789 357667 358292 378329 381194 389843 395705 446268 445364 712350 749067 39.95 67.5 1
10:11:54 2023-10-13 367639 364873 91071 88849 142721 142694 149460 147680 113379 114789 119725 121187 137488 138509 384346 413413 1206853 1200917 469123 482140 126787 114227 123802 125130 139216 137634 133035 132797 86441 88138 293586 257734 743266 740783 230932 227764 289748 294100 342983 335759 356191 360821 379033 383889 364707 405219 871301 918410 563614 476703 311551 306222 356020 354752 378631 382944 391608 393881 441989 444355 710036 747164 39.95 67.5 1
10:11:55 2023-10-13 368308 362808 91081 88363 142497 142274 151660 147304 113289 114415 120097 120643 139858 137836 382343 415052 1196439 1190837 466642 483309 126821 114069 123987 125336 142657 137546 132743 133214 86500 88045 291319 256823 741972 747219 229069 228481 290568 293850 342983 333987 357229 359698 379853 385337 365326 406082 866200 910524 573317 475349 313507 306608 357955 358912 378718 384346 391546 395876 441881 445220 719329 746942 39.95 67.5 1
10:11:56 2023-10-13 370931 363758 90732 88885 142044 143174 148432 147986 113159 111921 119544 121451 137468 139003 383855 414763 1206928 1183007 467114 482894 126282 114103 123117 125423 142484 137676 132311 133164 86323 88198 291783 259570 737455 744992 229104 229218 289888 292946 345411 333618 357229 360821 380990 385760 364829 406119 868727 910606 565499 475655 312619 306033 359865 358133 375498 383482 389843 393984 441701 441777 718185 744937 39.95 67.5 1
10:11:57 2023-10-13 365968 363094 90732 88857 142195 142635 151379 147819 112947 114642 119330 121451 137400 138710 384618 414651 1211018 1191468 462857 483468 126719 114283 124073 125409 139928 137634 132643 133281 87100 88198 291783 258466 751968 745586 229891 227624 291693 293794 342983 333870 357193 359411 378755 387414 362744 405506 869995 911967 572354 472790 313729 306357 356592 357466 377495 382944 387470 394549 442928 444349 721596 748793 39.95 67.5 1
10:11:58 2023-10-13 367963 363102 90732 88849 140518 142803 149097 148231 112727 114710 119496 121683 137209 139201 381771 410051 1213945 1189255 461037 483236 126437 114069 123920 125130 142623 137320 132494 132797 86441 88257 292590 257837 744815 740783 229104 228118 290771 292241 345411 335759 358527 360893 378720 386486 364057 403712 871301 915883 565499 478395 312176 306789 357702 358004 376627 381229 391019 395705 448522 444639 710330 749325 39.95 67.5 1
10:11:59 2023-10-13 365962 362804 90794 88638 140543 142601 149390 147541 113159 114630 119877 121219 137522 138344 385399 413597 1209295 1203450 466307 483236 126855 114069 124106 125342 140099 137345 132710 133177 86441 88045 291298 258100 755062 742138 230856 227729 290329 294100 342983 333987 356191 360821 379033 384799 365291 404931 873848 921120 564128 477041 312176 306789 355521 355856 378970 382908 389880 393881 441665 444390 712624 746832 39.95 67.5 1
10:12:00 2023-10-13 367786 365128 90765 88666 142445 142775 149077 147027 112947 114483 119696 121677 137468 138779 382916 415016 1198341 1190623 464297 482894 127030 114069 124173 125130 140027 137320 132776 132764 86559 87893 290093 257005 746160 744987 229069 228278 290497 293473 342706 334561 356191 360265 379853 385337 365291 404895 868113 919023 565499 474238 313507 305530 358206 356391 379006 383213 391027 396327 444972 445426 717291 746236 39.95 67.5 1
10:12:01 2023-10-13 370405 363829 90670 88885 142452 143093 149426 148297 112947 114676 119896 121483 137400 138923 385017 414691 1204147 1183765 469215 483468 126369 114295 123446 125423 142484 137676 132311 133198 86323 88198 289833 258833 741143 743374 229746 228472 288939 294100 344923 333870 358306 360821 378755 385760 363069 404150 865552 912004 565499 474202 312619 306789 357667 354752 376627 384668 389880 395705 441953 441850 718456 744409 39.95 67.5 1
10:12:02 2023-10-13 366885 363067 90765 88670 142186 142736 148939 147784 113262 114483 119696 121252 137400 138675 382343 413974 1211411 1194925 465315 482894 126437 114103 123920 125303 139080 137683 132743 132893 86441 88138 290856 258928 737743 742627 230497 227764 290806 293616 342803 333870 358342 360893 378120 385372 363069 404756 873914 907867 563300 475239 312435 308488 357992 356320 377652 384795 390873 394013 441593 445860 716856 745736 39.95 67.5 1
10:12:03 2023-10-13 365393 365645 90600 88914 142156 142803 148628 148231 112914 112096 119330 121715 137209 139862 384346 410122 1213945 1196476 459157 483322 126437 114103 123987 125423 142787 137676 132714 133164 86441 88078 291319 258018 742423 741832 229782 228286 290806 292206 343471 334490 358020 360929 379817 387403 363034 403749 871338 910524 564128 478174 312619 306789 357702 358040 378329 381800 391862 395705 444208 443696 710330 749325 39.95 67.5 1
10:12:04 2023-10-13 367639 363127 90798 88638 142362 142736 151414 147784 113134 111813 119891 121353 137645 138467 384744 413633 1207576 1198920 467483 481994 126895 114407 124106 125389 142687 137355 132743 132797 86788 88101 291783 257734 746819 740783 230497 228226 292852 295034 342983 333520 356942 360857 378120 384192 364743 405506 873292 919746 565499 477041 312176 306257 356592 355321 378970 383517 391608 394475 441989 446382 713722 747201 39.95 67.5 1
10:12:05 2023-10-13 367782 362296 91129 88363 142501 142274 151660 147339 113289 114256 119896 120855 137591 138255 388460 415052 1197291 1189694 466310 482176 126471 114069 124106 125130 139374 137345 132743 132893 86500 88045 292767 256641 758472 747035 229104 228472 290806 294064 342983 334525 357767 359734 380421 384799 365326 405794 867499 917726 566870 473830 313507 306789 358241 356391 379006 383553 387578 396267 441701 445363 719550 746574 39.95 67.5 1
10:12:06 2023-10-13 371454 365124 90600 88849 142258 143131 149043 148403 113037 114972 119759 121585 137488 138675 384618 415052 1203418 1187165 467740 483578 126369 114541 123202 125543 139212 137608 132311 133235 86382 88230 296839 259201 737894 744845 229746 228118 289044 295163 342983 333870 358342 360821 379853 385489 363869 404720 866273 913941 568241 475349 312619 306608 357738 354752 376699 384668 389843 395705 441773 443004 719550 742425 39.95 67.5 1
10:12:07 2023-10-13 366896 364227 90798 88792 142259 143174 148904 147507 113314 114517 119696 121483 139791 138788 381807 415205 1210823 1189476 462950 483236 126821 114103 124139 125336 139603 137806 132743 133198 86441 88198 290856 258928 742784 744497 230301 227764 290701 293616 342983 333870 358342 360241 378685 385981 363104 404150 870684 906683 565499 472754 313062 306717 358791 357215 377775 385715 387470 394402 446486 445606 719366 749177 39.95 67.5 1
10:12:08 2023-10-13 368308 363206 90732 88885 141962 143258 148698 148715 113192 114801 119696 121650 137400 138938 381807 412291 1216604 1189328 463969 480841 126437 114137 123202 125509 142519 137841 132311 133834 86323 88263 292590 259033 734939 741832 229943 228446 290630 294064 343541 335759 356155 360929 380996 385337 364057 404931 871301 914588 570537 477300 312176 306789 357702 357501 375498 381229 391353 395705 444208 441728 710330 749325 39.95 67.5 1
10:12:09 2023-10-13 369281 363098 90765 88638 142255 142736 151414 147784 112947 114517 119696 121252 137400 138701 384346 412578 1203418 1193006 467850 480381 126855 114024 123954 125370 142752 137580 132652 132797 86441 88198 288635 258283 742905 742467 229782 228827 289924 293850 342983 333555 357229 362717 383338 386740 367160 405861 870538 918905 565499 478705 311661 306789 358602 355642 378329 382908 392271 396267 441701 445606 710330 744152 39.95 67.5 1
10:12:10 2023-10-13 369354 365630 90798 88853 142609 143174 148765 147476 112947 114562 119696 121451 137481 138783 382343 410987 1203493 1190623 464333 482212 127274 113956 124549 125010 139994 137130 132743 132764 86441 88230 291783 258466 745054 744992 229033 228472 290294 293331 342983 334596 358020 360567 380990 385067 363104 403675 866926 920396 569147 477717 313062 305926 358529 357896 378970 381265 387578 396267 444598 445014 715246 746068 39.95 67.5 1
10:12:11 2023-10-13 367408 362269 90798 88670 140347 142567 149373 147988 113192 114698 119794 121386 137522 138536 383636 417327 1198917 1187241 470094 482140 126403 114069 124039 125688 139150 137703 132494 133131 86441 88411 291783 258466 739710 746468 229711 228242 290701 293881 342983 335759 357731 360205 380350 384764 365291 406082 866200 915883 568241 473423 313062 306789 357667 355820 378970 384632 387542 395705 441989 444979 719513 744900 39.95 67.5 1
10:12:12 2023-10-13 366222 363348 90765 88820 142263 142736 149043 148093 112914 114642 119662 121451 137400 139035 384891 414980 1208248 1190702 459552 483578 126787 114473 124073 125389 139636 137750 132710 133386 86559 88198 293586 258466 741810 747108 229746 227729 291657 293801 344923 335759 357193 359662 379817 387097 365976 406082 870611 911967 565499 474202 311801 306523 357129 357968 377724 383482 390748 395411 446557 446843 722548 749191 39.95 67.5 1
10:12:13 2023-10-13 367265 365820 90633 88849 142552 142727 149356 147541 113102 114608 119662 121677 137495 138893 384854 417400 1209146 1193168 465941 483286 126369 114295 123565 125543 142415 137918 132743 133666 86500 88198 290856 258466 748329 744424 230497 228048 290842 293822 344923 336233 359424 360591 378685 386486 363579 405362 871228 909108 573317 472754 313062 306789 356592 357179 378293 385209 389807 394475 445009 443661 719550 746795 39.95 67.5 1
10:12:14 2023-10-13 365192 363067 90802 88638 142449 143075 149112 147267 113289 114608 119980 121252 137672 138530 384891 413449 1208211 1201631 466493 482858 126821 114227 124516 125389 139961 137546 133193 132764 86500 88106 290856 257005 746030 743937 230669 227341 290701 294100 342983 334256 357193 360857 379033 385946 365255 404931 875781 922361 563614 477423 313062 306753 357775 356249 378826 383304 390561 393976 444417 444979 711077 747201 39.95 67.5 1
10:12:15 2023-10-13 369219 365124 90942 88881 142375 142618 149113 148198 113458 114858 119877 121451 137400 138675 384346 411276 1204714 1192085 467409 483578 126787 114103 124139 125509 139669 137546 132710 133164 86559 88198 290856 258283 738273 741307 229104 228988 289748 294064 344998 335759 357229 363484 380954 385760 364124 404564 869995 917041 564652 479413 310127 306464 358495 355286 378293 383482 392827 396830 441989 446697 710293 746031 39.95 67.5 1
10:12:16 2023-10-13 368124 364182 90765 88853 142199 142769 151590 147990 113102 112054 119896 121252 137591 138675 384346 417105 1202437 1187203 469437 482894 126437 114227 123802 125509 139278 137632 132710 133260 86559 88198 293586 258283 740761 745336 229746 228437 291810 295579 342803 335614 361850 360677 380546 386847 364856 407816 872666 915089 569612 474092 313062 306789 358206 356522 378343 384489 389496 395705 440314 444355 720833 742425 39.95 67.5 1
10:12:17 2023-10-13 369596 363348 90699 88853 142065 142736 149062 148231 112914 114755 119662 121683 137400 139166 383510 414360 1208575 1183686 463223 483578 126699 114103 123835 125389 142553 137793 132710 133402 86500 89031 296957 258199 735515 745513 228643 228988 290806 292821 345655 333870 357229 360821 381595 385337 364829 406082 866200 909284 565499 476292 312619 305890 359865 357430 376591 383517 390706 394816 446559 441693 715261 748020 39.95 67.5 1
10:12:18 2023-10-13 366040 365899 91181 88853 142548 143174 148729 147711 113192 114892 119725 121585 137548 138753 384346 415135 1208248 1195651 464558 483578 126787 114103 123868 125389 140380 137850 132710 133164 86441 88198 293586 258466 742905 747035 230139 227729 290701 293616 344923 335759 358271 359734 378685 386521 363104 406119 871301 910642 566870 472754 313507 306789 356592 357466 377760 384668 387542 394475 443550 443004 719550 750391 39.95 67.5 1
10:12:19 2023-10-13 367265 365128 90736 88792 142195 142761 149043 148128 112914 114676 119696 121683 137495 138710 384346 410051 1212115 1196476 461143 483236 126821 114227 124106 125389 139961 137580 133035 133164 86559 88198 293586 258466 746536 741832 230053 228437 291560 292276 345411 334022 359036 360929 379853 387368 365087 403712 871264 916532 564985 479073 311772 306644 359810 358293 377473 382051 391462 396120 448068 444240 711697 750280 39.95 67.5 1
10:12:20 2023-10-13 366146 364044 90769 88642 142462 142603 149356 147264 113540 114573 120063 121219 137706 138448 382916 413453 1207976 1197844 466931 482894 126821 114261 124139 125336 139894 137641 132743 133072 86618 88230 293586 257828 743869 742883 230856 227376 290806 294720 342659 334490 357193 360857 379033 385337 365291 404931 873848 919709 565499 477041 312619 306644 356020 356356 378970 382908 391019 394196 444598 447050 713165 748793 39.95 67.5 1
10:12:21 2023-10-13 366751 363136 90765 88792 142195 142803 149043 148231 113102 111833 119696 121451 137591 138710 382916 412542 1202524 1192319 464625 482517 127451 113990 124549 125097 140513 137286 133177 132764 86618 88198 288635 256217 746222 746160 229069 228472 290806 293644 342983 337625 358527 360241 383880 387903 367160 403991 872051 920250 564128 476857 313952 305350 358566 359660 378970 382336 387542 396548 441701 446794 717057 745994 39.95 67.5 1
10:12:22 2023-10-13 368308 362773 90765 89060 140729 143295 148869 147507 112947 114642 119696 121252 137577 138779 384346 413974 1202636 1187203 469770 483578 126437 114295 123954 125509 139378 137772 132618 133198 86798 88230 291783 258466 740078 745513 229746 228437 289483 296031 342983 333870 358847 360821 380119 383934 364160 404720 868727 914588 568241 474165 313062 306789 357667 354219 377796 384668 389843 395705 441953 443039 719550 742595 39.95 67.5 1
10:12:23 2023-10-13 367000 362813 90757 88853 142298 142803 149375 148093 112947 114642 119696 121451 137495 138710 384090 415787 1208248 1194116 462261 483236 126437 114069 124106 125423 139503 137546 132676 133198 86500 88411 291783 259201 738690 747108 230572 228191 290736 293675 344923 335723 361080 360315 381680 386380 363069 407385 871264 906647 565499 474563 313062 306789 356056 356427 377760 384959 389843 394475 445856 443039 719550 749325 39.95 67.5 1
10:12:24 2023-10-13 367256 363348 90530 88918 141833 143431 148628 148438 112727 114869 119296 121683 137080 139132 384074 412180 1217431 1194875 462297 482894 126403 114069 123631 125509 142696 137989 132710 133294 86441 88230 292590 258270 733440 740490 230104 228437 290771 293169 343471 335759 358782 360929 379853 386556 365087 404284 871301 915711 561386 479413 312176 306789 357667 358256 378459 382067 391630 395411 448458 445437 710183 751569 39.95 67.5 1
10:12:25 2023-10-13 365895 365055 90699 88784 142803 143170 149215 147198 113179 114449 119896 121219 137672 138519 384707 413378 1208575 1207559 466559 482603 126821 114473 124173 125389 139669 137355 132743 132947 86559 88166 293586 257369 743990 742883 230497 227570 290701 294863 342983 334022 356155 360821 379033 385337 367087 404931 873192 919709 565499 476934 312619 308415 356020 356356 378970 383482 390430 394233 441737 445014 713165 747201 39.95 67.5 1
10:12:26 2023-10-13 366457 363353 90798 88792 142388 142736 151625 147784 113212 114642 119696 121650 137495 138710 382343 414360 1199028 1190707 464297 482894 127152 113956 124654 125130 140350 137320 132993 132731 86884 88045 290856 257005 747481 744987 229069 228437 290806 293580 342465 334561 356155 359698 380385 385337 365291 403991 870701 921053 566699 475326 313545 306717 360065 356284 378862 383304 387398 396401 445081 450064 717947 747127 39.95 67.5 1
10:12:27 2023-10-13 369188 365128 91012 88853 140500 142803 149043 149169 112947 114823 119696 121567 137639 138710 384074 415052 1202971 1183765 468845 483309 126403 114261 123413 125543 142618 137879 132311 133620 86441 88230 293586 258466 735480 745549 229746 228603 289888 294999 342983 333870 358342 360785 382994 385760 365291 404756 869995 915235 569612 474976 312841 306789 358206 354752 378631 384668 389908 395705 441917 444355 719550 744937 39.95 67.5 1
10:12:28 2023-10-13 364937 363353 90732 88638 142354 142769 151379 148128 112947 114642 119696 121650 137400 138992 382343 415135 1208248 1192969 462261 481849 126821 114103 124106 125543 139798 137772 132618 133164 86559 88198 291319 258466 739704 747219 230462 227729 291481 293850 344778 336124 361080 360097 381716 386380 366381 407200 872051 909039 565499 474225 313062 306789 356306 356427 378077 385751 387542 394512 445009 445158 719439 746265 39.95 67.5 1
10:12:29 2023-10-13 368198 365630 90670 88950 142031 143769 148384 148194 112914 114676 119579 121650 137273 139104 381771 412542 1217431 1194702 465026 483578 126437 114295 123835 125543 142588 137806 132527 133633 86441 88263 294434 258997 734548 742357 230104 228472 290701 293331 343541 333618 356155 362971 379853 386521 364829 404931 873914 910524 565499 479413 312176 306789 358206 359421 376591 382336 391921 396267 449475 441850 710035 749067 39.95 67.5 1
10:12:30 2023-10-13 366329 365124 91133 88849 142725 142668 151968 147680 113412 114709 119960 121386 137939 138448 385836 413159 1208248 1206964 466642 482858 127030 114103 124173 125336 139994 138102 132776 133198 86618 88078 293586 257005 741618 742883 230301 227376 290745 294064 342983 334525 357193 360857 378385 386521 365291 405506 873229 919746 557890 477041 312030 306789 355521 356427 379006 383482 390743 394196 445856 447159 712120 749325 39.95 67.5 1
10:12:31 2023-10-13 366493 365128 90765 88792 142195 142761 151519 148025 113289 114608 119613 121451 137591 138710 382647 412506 1199922 1190623 464661 482858 127240 114404 124582 125097 139795 137191 133202 132731 86559 87925 294054 255859 747788 744992 229104 228508 290806 293587 342983 334596 358782 360241 380990 385337 367160 403712 866200 920396 571927 475618 313507 306379 358495 357180 378718 382766 387434 396756 445660 445533 716672 749436 39.95 67.5 1
10:12:32 2023-10-13 370142 364191 90732 88792 142255 143174 148904 147779 112979 114608 119696 121710 137481 138775 385289 417219 1203418 1188935 469917 482894 126437 114329 123598 125543 142519 137772 132527 133231 86441 88230 290856 258466 737120 747219 229746 228472 289959 294677 342983 333520 358342 360627 380421 384192 365291 404756 868727 915885 569612 473830 313062 306789 358241 355286 378970 385209 387614 395986 441079 444702 719550 742572 39.95 67.5 1
10:12:33 2023-10-13 365192 362813 90761 88796 142294 142736 151379 148961 112947 114528 119330 121252 137639 138710 384346 415170 1208248 1193168 463771 482894 126471 114103 124006 125336 139411 137355 132976 133198 86441 88198 290856 258283 744936 743374 230472 227570 290877 293580 342983 335759 358342 359411 381877 387939 366863 407667 872051 909946 564985 473277 313507 306753 356449 357323 378293 385209 389843 395108 445638 445110 719550 749325 39.95 67.5 1
10:12:34 2023-10-13 366780 363058 90607 89035 141859 143233 148628 148438 113082 114790 119730 121683 137495 139166 382343 411312 1215705 1189181 462987 483578 126437 114103 123565 125509 142618 137546 132531 133198 86323 88263 289844 258815 733511 742883 230104 227764 290431 293616 345826 333834 358342 362971 378755 385372 362490 405897 871301 909284 564652 477041 311734 305759 359045 356427 376026 384398 392863 395705 445227 444385 713165 747201 39.95 67.5 1
10:12:35 2023-10-13 368646 363127 90798 88796 142199 142736 151344 147784 112947 111911 119730 121252 137591 138482 382343 413776 1204751 1196624 469178 482176 126821 114103 123987 125336 139470 137662 132743 133173 86441 88198 291783 258466 743696 742181 230285 228581 290224 294534 342947 336217 359801 362826 382256 386847 364160 405506 872610 918410 565499 476747 311734 306644 357702 357626 378631 383410 393141 395705 440980 444355 710058 744115 39.95 67.5 1
10:12:36 2023-10-13 368180 363098 90765 88792 142199 142635 151414 147819 112947 114483 119696 121451 137591 138710 382343 410051 1202524 1190623 464625 482553 126821 114103 124073 125336 139570 137580 132835 133198 86917 88230 291319 258466 743820 743937 229033 228472 290603 293438 342983 334561 358020 360785 381025 385113 363869 403675 867463 921120 558644 478395 313284 306357 358781 356391 378898 381194 387398 396645 445929 447050 715394 747311 39.95 67.5 1
10:12:37 2023-10-13 368042 364128 90666 88812 142708 143174 148764 147369 112947 114608 119730 121252 137577 138541 385163 417400 1199028 1188656 469086 482603 126471 114137 123868 125543 140005 137710 132560 133198 86441 88230 290856 258100 740808 745549 229104 228472 289888 295450 342983 333870 358342 360785 379888 385760 364743 404756 868727 914588 561947 474165 312841 306789 357702 354752 378365 385209 389843 395986 441953 443696 719550 744974 39.95 67.5 1
10:12:38 2023-10-13 365192 364859 90955 88674 142195 142685 151379 147541 112914 114517 119613 121284 137495 138714 388424 415787 1210823 1194022 462950 482553 126471 114103 124020 125456 139636 137797 132618 133198 86500 88198 290856 258466 739372 746329 230336 227764 291869 293616 342983 335759 358378 360531 378685 386521 363905 405362 872014 911846 566870 475239 313062 306789 356485 357323 377652 385102 390285 394329 446413 446212 719550 750391 39.95 67.5 1
10:12:39 2023-10-13 365429 363938 90567 88978 142026 143431 148628 148733 112541 112185 119393 121683 137209 139423 384074 410990 1215705 1196624 459661 482894 126471 114137 123868 125543 142713 137935 132527 133503 86441 88230 289833 258997 735094 742883 230104 228278 290842 293858 343506 333870 356191 362971 379853 385372 364572 404931 873229 913941 571927 479073 312176 305759 358241 356427 376326 382640 392271 395705 444936 442348 712350 745699 39.95 67.5 1
10:12:40 2023-10-13 370132 363098 90773 88670 142436 143174 148904 147541 113294 114483 119730 121284 137481 138775 382343 413776 1206226 1194739 467813 482894 126821 114137 124139 125336 142657 137580 132743 133198 86441 88138 290856 258928 743025 740783 229782 228827 292310 294713 342550 336636 360019 363961 380848 386847 364344 405971 872051 919785 565499 479073 311293 306644 359555 355286 378610 383482 393105 396267 442025 446382 710183 746068 39.95 67.5 1
10:12:41 2023-10-13 367863 362813 90798 88792 142190 142698 149322 148301 113134 114642 119730 121483 137495 138744 382343 411276 1201268 1190855 465026 483309 127240 113945 124549 125303 140314 137546 132776 133214 86500 88230 291783 258283 742315 744464 229069 228712 290427 294207 342983 334596 358527 360567 381025 385372 364160 403712 868076 921120 573317 477798 311801 306573 358817 356427 378970 382103 390471 396867 445227 447050 714249 748553 39.95 67.5 1
10:12:42 2023-10-13 370922 362269 90765 88885 142199 142803 148628 148231 112837 114710 119330 121567 137209 139166 381545 415016 1208248 1180454 463641 483236 126753 114137 123598 125543 142588 137676 132610 133465 86820 88343 292590 259939 735960 744992 228928 229077 291734 293469 346143 335759 358019 360857 382435 387630 364942 404720 866200 910679 573317 476365 313680 306644 360444 357466 376627 383553 390467 397574 445856 442383 716893 746634 39.95 67.5 1
10:12:43 2023-10-13 365962 363384 90918 88792 142575 142769 149043 148025 112947 114676 119730 121451 137400 138744 382379 415052 1208248 1192122 459624 482894 126437 114058 124106 125423 139374 137783 132743 133281 86441 88230 290856 258466 747122 746763 230104 227729 291728 293169 342983 335759 359982 359988 378720 387132 363104 406119 870648 911735 573317 472754 311801 306789 359045 357789 380342 384382 387470 394402 445529 445291 721485 746449 39.95 67.5 1
10:12:44 2023-10-13 367782 363211 90765 88759 142234 142769 151379 147851 113159 114778 119696 121284 137400 138710 384346 414579 1215668 1189328 464333 483578 126282 114373 123033 125784 142484 137910 132187 133666 86323 88617 294054 259201 731105 741576 230497 227799 290842 293837 342983 333870 359135 360929 378720 385407 366853 405077 871338 908000 569612 474238 312176 306461 356663 356427 377495 385209 392235 395145 444041 442383 716385 746302 39.95 67.5 1
10:12:45 2023-10-13 366227 364859 90798 88396 142466 142972 149147 147232 112947 114449 119896 120888 137577 138311 382343 412542 1206498 1199922 467776 482894 126821 114058 124541 125336 139507 137389 132743 132797 86559 88198 293752 257551 743628 740783 230892 227764 290294 294999 342983 334057 357229 360893 381032 387594 368202 405573 873701 919563 565499 476556 313062 309178 356449 356213 379006 383517 391019 394512 442061 445461 716413 747201 39.95 67.5 1
10:12:46 2023-10-13 368222 363131 90798 89060 142405 142576 149113 148094 112947 114596 119730 121451 137400 138710 382343 409727 1203861 1192319 466642 482894 126855 114058 124106 125336 139216 137676 132943 133106 86441 88198 290856 258100 742905 741832 228857 229023 289822 293858 342983 333520 358020 360929 381863 384799 364160 403749 870031 923076 564985 479073 312030 306789 359611 356391 377796 381229 391055 393984 444598 445364 711844 746068 39.95 67.5 1
10:12:47 2023-10-13 368705 362777 90736 88792 142125 142769 149043 148231 112882 114801 119579 121650 137495 139368 384346 414980 1206424 1183849 466051 482944 126437 114295 123868 125509 142618 137849 132585 133465 86382 88230 292590 259201 736804 742407 228857 229819 290630 293680 346388 333798 360056 360641 381989 387666 365014 406082 866200 910642 566870 477918 313507 306536 359829 356356 376555 383517 390249 395687 441701 442658 716312 742425 39.95 67.5 1
10:12:48 2023-10-13 364349 363667 90732 88759 142289 142736 149043 147784 112947 111856 119579 121451 137400 138710 384891 415052 1208575 1192319 463334 482140 126437 114227 124039 125303 139378 137546 132835 133164 86441 88198 291319 258283 746578 744987 230104 227694 290842 293026 344680 336016 357193 359626 378685 386486 363579 406082 872536 909320 565499 472718 313507 306469 356306 357957 377760 384668 387506 394219 447255 446418 722127 751035 39.95 67.5 1
10:12:49 2023-10-13 365957 364829 90798 88606 142596 142603 151660 147784 113289 114380 119980 120855 137400 138448 384891 413123 1206461 1196105 465868 482517 126793 114464 124415 125342 140488 137442 132676 133281 86559 88134 291783 257734 757590 741722 231145 227694 290771 294927 342983 336636 359945 360821 381177 385337 365291 405794 873728 920396 565499 477041 312619 306222 356020 355820 378934 383482 390670 394475 442025 444355 714155 747164 39.95 67.5 1
10:12:50 2023-10-13 368696 362808 90736 88638 142164 142736 149043 147784 112947 114608 119696 121284 137495 138675 384746 409727 1204147 1192319 465685 482894 126787 114103 124106 125509 139470 137653 132710 133281 86500 88230 293586 258466 739974 740453 228998 228988 292223 294028 342983 335759 358782 360929 381560 384192 363579 403712 868727 925021 565499 479643 312215 306681 359432 356249 378451 381016 390837 397639 441557 443004 712350 742425 39.95 67.5 1
10:12:51 2023-10-13 368047 365128 91378 88363 142626 142266 151906 147544 113322 114732 120142 120790 137591 137767 382611 415052 1196402 1189694 467225 483236 126787 114069 123954 125509 139344 137345 132743 133164 86500 88166 294054 257005 741203 751313 229069 228437 290771 293850 342983 336233 358271 360241 380385 384799 365291 406119 868076 915711 568241 473794 313284 306789 357667 355784 378970 384668 387578 395705 441989 445014 719550 747127 39.95 67.5 1
10:12:52 2023-10-13 366227 362804 90765 88763 142393 142736 151484 148093 112914 114642 119696 121677 137400 138675 384346 415170 1211683 1189181 462225 482858 126437 114069 123835 125476 139344 137676 132743 133164 86441 88230 293586 258283 742905 743937 230497 227729 290842 293708 344778 336088 362108 360483 381716 385805 366640 408396 873292 909034 563300 474129 312176 306572 356556 356391 377473 385265 391572 394475 445856 446212 718456 748328 39.95 67.5 1
10:12:53 2023-10-13 367265 363344 90736 88914 142164 143431 148939 148401 112914 114676 119296 121683 137209 139166 384346 412981 1213871 1198327 461365 483578 126437 114069 124139 125303 139470 137749 132710 133260 86559 88198 289833 258199 737473 738325 229746 228437 290806 292241 345655 336233 358782 360929 379817 387368 365087 404608 871264 917181 562757 479073 312176 306536 357702 358256 377459 382336 391019 395705 446583 442658 712350 746574 39.95 67.5 1
10:12:54 2023-10-13 370658 362804 90761 88796 142449 143174 148869 147712 113212 114642 119696 121451 137564 138783 384346 410051 1208248 1193401 467078 483236 126821 114103 123954 125710 139378 137546 132976 133465 86788 88617 291783 258319 743741 742847 228963 229042 290701 293921 344887 336471 359036 363484 382096 384764 367123 405506 869958 923076 565499 479754 312176 306753 359829 356356 378631 382032 392235 396867 444598 445788 710330 744974 39.95 67.5 1
10:12:55 2023-10-13 367038 362773 90798 88638 142748 142698 149530 147888 113289 114608 119862 121252 137591 138517 382916 415052 1199028 1192552 465549 484335 126855 114216 124173 125303 140027 137546 132776 133398 86618 88045 292767 256641 745793 745513 229104 228641 290630 294064 342983 334596 357767 360241 380687 385337 365326 406082 868076 917726 564652 475916 313507 306572 358495 357180 378754 384076 390915 396438 445783 446904 719329 746942 39.95 67.5 1
10:12:56 2023-10-13 365353 363317 90765 88853 142199 142769 148939 147784 112914 114642 119579 121650 137495 139035 382689 413776 1211843 1188846 462529 483090 126685 114442 124039 125409 139570 137634 132643 133373 86559 88198 291783 258466 744289 747108 229499 228437 292321 293097 344923 335759 357229 359808 381560 387939 363069 406082 868691 910606 565499 476666 312925 305890 358746 358544 377724 383553 387506 396336 444832 443039 721596 748793 39.95 67.5 1
10:12:57 2023-10-13 366746 365128 90765 88759 142393 142765 151379 148128 112947 114642 119888 121534 137495 138710 382343 418135 1211683 1193854 463605 483236 126821 114295 124139 125423 139566 137662 132710 133277 86500 88230 290856 258466 738646 741539 230462 227764 290560 294064 342983 333870 359991 360893 381877 387939 366567 408322 871118 909946 568241 473983 313062 308524 356449 357251 377724 385209 392198 395108 444236 445788 717365 746228 39.95 67.5 1
10:12:58 2023-10-13 368047 364222 90765 89064 140955 142769 151543 148231 112947 114642 119896 121683 137400 139201 385289 410951 1213871 1194554 461365 483578 126855 114295 124139 125130 139570 137355 132776 133198 86559 88198 291319 257440 738648 742993 229746 228437 291560 292206 345411 336233 358782 360929 379817 387639 365087 404284 871301 910488 569147 479073 312103 306789 357702 358544 377760 382336 391608 395705 445528 445158 710330 749325 39.95 67.5 1
10:12:59 2023-10-13 368705 363067 90765 88914 142195 142769 149043 147990 113179 114608 119730 121451 137495 138710 382343 409727 1204714 1193168 465721 482894 126437 114473 124073 125423 139831 137676 132743 133164 86500 88198 291783 258466 743146 742700 229499 228972 290665 294756 344923 336471 358999 362826 381989 387666 365829 404284 869995 921083 572354 480707 313062 306500 359323 356356 378293 381764 390764 394539 441737 445013 712350 744937 39.95 67.5 1
10:13:00 2023-10-13 367786 363317 91207 88791 142497 142274 151660 147544 113289 114449 120097 120855 137591 137836 382343 415052 1199028 1190702 467365 482176 126942 114069 124139 125303 139961 137546 133197 133164 86559 87925 291783 256641 742812 744987 230236 228792 290806 295034 342983 334525 358019 359375 380385 385372 366097 406119 866237 915711 566870 473830 313507 306789 357667 356356 378970 384382 391027 396009 441773 445390 719403 745883 39.95 67.5 1
10:13:01 2023-10-13 366744 362804 90769 88796 142409 143212 148869 147541 113212 114608 119696 121451 137316 138779 382343 415787 1211683 1192969 465799 482894 127003 114543 124415 125722 140250 137668 132676 133407 86618 88166 291783 258466 737596 746049 230462 227729 290701 293822 344923 336362 359424 360749 378650 386521 363614 407052 872426 906647 571927 473088 313062 306789 356592 357466 377796 385751 389843 394549 442893 444008 719550 749325 39.95 67.5 1
10:13:02 2023-10-13 367895 363357 90607 88946 141932 143456 148759 148611 112914 114904 119579 121683 137209 139166 384346 411276 1217468 1195589 462261 483578 126437 114261 123550 125423 139344 137806 132710 133382 86441 88230 292590 260680 733962 741832 229782 228472 290630 293169 343506 334022 359036 360929 379853 387368 362490 404608 873292 917035 570537 479606 313062 306753 358350 358941 377617 382158 391739 396120 446826 445050 711844 746942 39.95 67.5 1
10:13:03 2023-10-13 368741 365634 90765 88792 142393 142803 151590 147990 112947 114562 119857 121519 137419 138888 384980 409908 1208500 1194018 467630 483395 126861 114442 124106 125543 139765 137772 132743 133198 86971 88343 294054 258466 739678 742467 229069 228972 292637 293850 344923 333520 356155 363484 381863 384764 364196 404931 871320 921120 564128 479754 312176 306789 359865 356356 378365 382336 392235 394816 444598 444355 709998 746031 39.95 67.5 1
10:13:04 2023-10-13 367265 362813 90806 88792 142566 143174 149320 147267 112947 114755 119696 121650 137577 138783 382653 415016 1200070 1193168 464990 483236 127172 114103 124549 125303 140513 137546 133051 132764 86820 88045 291344 256641 760244 745549 229782 228472 292392 293694 342767 337662 360019 360351 380884 386075 366283 405971 870812 920997 565499 474873 314621 306789 358781 356427 378754 384219 387578 395375 445541 445711 719366 747164 39.95 67.5 1
10:13:05 2023-10-13 369188 362234 90934 88914 142393 142803 151379 148231 112947 114596 119662 121650 137400 138710 384346 415052 1202971 1187165 468882 483236 126403 114295 123432 125543 142519 137989 132527 133599 86441 88230 290856 258833 743202 745586 229746 229183 289686 294135 343436 333870 358055 360893 382167 384764 364829 404114 866200 911698 565842 476703 312841 308996 360444 356928 376340 383553 390467 395130 445541 444639 715297 748277 39.95 67.5 1
10:13:06 2023-10-13 367666 362300 90765 88792 142397 142803 151273 148128 112947 114642 119896 121841 137400 139035 384346 414432 1215668 1194702 464333 483578 126403 114329 123531 125837 142519 138471 132835 133868 86618 88682 291319 259939 730204 742138 230714 228332 291551 293708 345655 333870 359388 362704 378720 386486 367123 409014 874467 907793 569612 474165 313985 306608 356627 357430 377760 385209 392235 395108 444272 443039 716348 749621 39.95 67.5 1
10:13:07 2023-10-13 367341 363388 90798 88946 142199 142803 151379 148333 112947 114710 119662 121683 137400 139201 384346 411813 1215668 1198216 459552 483578 127030 114103 124139 125543 139798 137580 132743 133164 86559 88230 288750 257620 755708 742467 230104 228472 291728 292245 343471 334525 356155 360929 380385 387710 364160 404321 873848 917041 571927 478395 312841 306681 358243 358329 378646 382193 390910 396756 446899 444836 712239 750243 39.95 67.5 1
10:13:08 2023-10-13 369317 365128 90798 88824 142393 142761 151484 148025 113314 114483 119696 121451 137591 138710 381807 409837 1204910 1194875 466567 482749 126929 114442 124073 125442 139928 137634 133043 133281 86559 88198 291783 258194 750976 742700 228857 228792 290771 294100 344923 334525 358852 360605 381863 385337 364160 403712 868764 922423 557890 479073 313062 306357 358817 356356 378329 381764 387650 394539 445227 448792 712624 744974 39.95 67.5 1
10:13:09 2023-10-13 367265 363100 90798 88670 142479 142736 151519 147784 112979 114449 119931 121136 137591 137836 381807 415052 1199028 1189781 469844 483309 126471 114069 123920 125543 142618 137675 132743 133620 86441 88230 290856 257734 736853 744845 229746 228923 289924 295450 342983 335759 358378 360533 383046 386740 368202 407704 872051 915847 569612 473787 313507 306392 358350 355143 378898 384668 390184 395705 441448 447050 719513 742425 39.95 67.5 1
10:13:10 2023-10-13 366746 362835 90835 88946 140637 143262 149425 148264 113159 114778 119794 121617 137748 138834 385712 418285 1213332 1192932 463605 483236 126787 114182 124073 125515 139311 137737 132652 132797 86500 88198 291783 258466 741058 742883 230856 227764 291184 294028 344923 333870 359424 360929 378720 385911 363869 405398 873848 907964 572354 474202 313062 306257 356627 356427 377796 385480 391921 394145 445856 444422 715334 749325 39.95 67.5 1
10:13:11 2023-10-13 367045 363379 90765 88796 142195 142803 148628 148231 112947 114676 119696 121683 137400 139166 384346 410086 1213908 1192673 461365 483236 126471 114103 124106 125543 139798 137813 132743 133198 86559 88230 287497 259201 739365 741908 229891 228687 292031 293382 345411 336709 358999 362570 383067 387533 365087 404608 871338 916312 562757 479303 312176 306789 357702 358580 378329 382087 391921 395705 445564 443696 710330 746906 39.95 67.5 1
10:13:12 2023-10-13 366489 362296 90798 88670 142496 142736 151519 147766 112947 114415 119730 120855 137495 138255 384346 412835 1208211 1199922 467776 483236 126787 114103 124173 125336 139732 137458 132743 133264 86500 88170 289833 257551 744700 738480 231216 228118 290603 294999 342983 334022 357767 360893 378685 384227 365255 405794 873848 921083 565499 477041 313985 306257 356556 355856 378970 383553 391943 394219 441484 445426 714378 745626 39.95 67.5 1
10:13:13 2023-10-13 367959 362269 91240 88363 142726 142779 149355 146993 113327 114449 119931 120888 139905 138337 382379 415052 1201505 1192319 466161 481885 127003 114657 124449 125602 140187 137703 133110 133131 86944 88134 294521 257097 748806 747108 229746 228472 290701 296016 342983 337662 358306 360785 380954 385372 365326 405861 870738 917041 566870 474202 313507 306789 358781 356427 379006 384668 387614 396267 444598 447050 719550 747201 39.95 67.5 1
10:13:14 2023-10-13 369292 362808 90769 88946 142100 143199 151379 148231 112914 114676 119696 121650 137400 139166 384346 415052 1206461 1180574 467850 480841 126437 114363 123565 125577 142588 137875 132527 133742 86441 88263 295387 258235 732946 744497 229782 228641 289483 294999 344923 333870 358883 360857 380687 383086 363614 405077 870738 914368 568241 476897 313507 306753 358098 355179 377085 384489 391788 396438 441809 442348 719550 744937 39.95 67.5 1
10:13:15 2023-10-13 366227 363681 90802 88824 142393 142769 151379 148025 112947 114596 119891 121552 137419 138923 385638 417400 1213369 1194097 463622 483432 127070 114442 124106 125389 139378 137580 132743 133164 86677 88343 291298 258466 742784 743937 230497 227764 293612 293651 344923 333870 359388 360929 378720 386521 364160 405398 873229 908642 570983 474202 313062 306644 356663 356463 378365 385209 391958 394182 442893 445897 717438 749325 39.95 67.5 1
10:13:16 2023-10-13 367786 363384 90922 88792 141997 142769 151133 148128 112914 114710 119330 121683 137209 139201 384074 410086 1213945 1200033 459552 483578 126821 114103 123987 125336 139278 137666 132743 133285 86441 88230 293586 257656 738994 739137 230104 228472 291889 292920 346388 336636 358595 360785 380581 387262 365051 404424 871154 918211 569147 479073 312176 306789 357738 358544 379802 382908 391885 396267 446972 445158 711228 746597 39.95 67.5 1
10:13:17 2023-10-13 370405 365124 91071 88849 142492 143571 148729 147368 113224 114983 119759 121812 137599 138783 384346 410051 1203418 1194875 468792 483236 126787 114103 124139 125423 139861 137599 132618 133198 86500 88230 291783 258466 742905 742357 229069 229023 290294 294207 342983 334022 356155 363473 381595 385337 363905 404321 870684 921596 573317 479754 312176 306789 359901 356391 378365 381800 391958 395166 441881 444355 711844 742572 39.95 67.5 1
10:13:18 2023-10-13 368161 362296 91240 88396 142778 142182 149530 147888 113322 114290 120014 120855 139533 137836 382343 415052 1199028 1190623 467641 482894 126855 114024 124660 125336 139994 137565 133043 133214 87067 88343 291045 257005 742454 751071 229640 228651 290560 294820 342839 334525 358306 360821 381025 385946 366176 405861 868727 915784 564652 473495 314362 305333 358817 356427 379006 385209 387614 393948 444598 447050 721084 747201 39.95 67.5 1
10:13:19 2023-10-13 369627 362848 90765 88942 142100 143233 151379 148231 112837 114630 119647 121683 139834 139035 381807 415052 1208248 1180445 466161 483578 126437 114216 123868 125577 142588 137806 132527 133448 86500 88263 293586 258199 736058 743374 229856 229254 290365 293469 343506 333870 358055 360893 382167 386521 362779 404150 867499 911323 563300 476703 312841 306356 360192 357754 376942 383410 390910 397958 445492 442897 715114 744495 39.95 67.5 1
10:13:20 2023-10-13 365429 365128 90765 88978 142057 143964 148454 148194 112947 114869 119364 121715 137481 139258 381807 412327 1217557 1196732 466235 485365 126929 114431 124073 125789 139732 137737 132676 133956 86559 88537 291646 259033 749866 742093 230285 228853 290701 295392 344540 334022 358889 363266 383338 387097 362490 404931 873848 910560 565499 477300 312619 306789 358241 358616 377495 382407 393186 396585 445564 444385 711339 749325 39.95 67.5 1
10:13:21 2023-10-13 365192 363136 90835 88638 142497 142637 151695 147819 113322 111846 119931 121136 137591 138482 382951 413449 1205637 1199661 465685 483236 127030 114103 124173 125456 140060 137710 132776 133198 86559 88230 293586 257551 742765 742883 230856 227570 290842 293886 342983 337387 357264 360641 381877 387939 368725 406045 876293 920974 559242 476894 313507 306392 356449 359660 379006 383553 391055 395145 444200 448463 714990 749325 39.95 67.5 1
10:13:22 2023-10-13 366493 364608 90827 88836 142894 142635 149879 148023 113347 114778 119877 121617 137591 138834 385436 414836 1198920 1192319 465063 482894 127274 113945 124860 125342 141105 137611 133177 133181 87003 88166 290708 256823 746883 746604 230104 228988 290806 293850 342983 335534 357731 360749 381560 386486 366390 405506 868737 921083 573317 474873 313952 306789 358746 357394 381150 384362 387578 396830 446559 447001 720506 748904 39.95 67.5 1
10:13:23 2023-10-13 369096 362261 90765 88914 142449 143174 148869 147953 112947 114801 119862 121650 137672 138779 382689 415052 1204678 1186323 469273 483578 126753 114374 123868 125543 142717 137806 132618 133382 86441 88198 291783 259570 741889 745976 230178 229042 292186 295034 346388 333834 359244 360713 383338 386812 363034 405362 868691 915883 565499 476146 313952 306789 359829 355784 377157 385066 391019 396535 441989 443004 718966 746031 39.95 67.5 1
10:13:24 2023-10-13 367119 363348 91096 88946 142362 142698 149322 148301 112914 114687 119696 121650 137495 139000 384891 414360 1209964 1189657 462676 483578 126821 114261 124173 125543 139861 138181 132743 133382 86559 88230 290856 258466 736406 747145 229746 228437 291854 293580 345411 335759 357767 360495 381025 387674 364089 406082 871264 913141 564652 475916 314026 306321 358206 358544 378026 384362 391027 396608 448275 445424 721485 749546 39.95 67.5 1
10:13:25 2023-10-13 366995 363317 90736 88978 142130 143199 149043 148438 112914 114869 119696 122050 137453 139625 384618 411240 1216530 1193521 459552 483322 127003 114577 124415 125688 139961 137668 132676 133407 86559 88407 291783 259939 738917 741722 230230 228792 290842 292241 343506 337625 357157 360857 380954 387710 364124 405646 873848 915711 563614 479073 312472 306789 358746 359085 378934 382336 391572 396267 446936 445327 712350 746832 39.95 67.5 1
10:13:26 2023-10-13 368198 365128 91207 88853 142591 142727 151625 147990 113502 114642 119980 121451 137591 138675 382647 413741 1206853 1199068 468735 483578 126787 114182 124139 125509 139669 137567 132743 133382 86500 88230 296839 258561 738836 740783 230856 228792 290771 294677 344680 334256 357731 362971 378685 384192 364999 406082 874535 922361 565499 476710 312176 309178 359518 355927 378754 383339 393237 395485 444934 446661 710330 748904 39.95 67.5 1
10:13:27 2023-10-13 367265 364859 90765 88853 142190 142904 149322 148357 112947 114608 119857 121552 137389 138888 384707 417327 1203218 1190618 469659 483432 126686 114521 124073 125509 140268 137806 132743 133382 87003 88496 293752 258466 741414 744461 229782 228901 292223 295414 344923 333870 359388 360821 380687 386303 364160 405362 868774 915883 572354 474165 313062 306789 358746 355535 377760 385209 391019 396830 441989 445050 720506 746031 39.95 67.5 1
10:13:28 2023-10-13 365393 363098 90761 88792 142195 142803 149043 148231 112792 114676 119662 121650 137400 139035 382349 414360 1208323 1187264 461106 483578 126962 114261 124106 125509 139378 137806 132710 133198 86559 88230 293404 259017 755456 745549 229069 228472 294679 293537 345826 336600 361080 360097 381989 387533 366122 405971 872051 913178 566870 476666 313952 306321 358493 358293 378041 383482 387542 396830 444868 444825 721374 747201 39.95 67.5 1
10:13:29 2023-10-13 367716 365124 90567 89003 142461 143329 148781 148369 113004 112119 119525 121617 137233 139132 384346 411240 1215668 1199720 461365 483541 126821 114473 124139 125389 139828 137771 132743 133260 86559 88230 290856 258466 739006 738325 229746 228472 291693 293318 345655 334490 356119 360893 380421 387674 365717 404895 871301 915711 562757 479073 312176 305963 358241 358580 378293 382336 391921 396548 447969 444319 712350 746832 39.95 67.5 1
10:13:30 2023-10-13 366775 362777 90769 88759 142496 142736 151660 147784 113289 114449 119862 121344 137591 138448 384618 413776 1205993 1199922 468735 482176 126821 114103 124173 125543 139928 137599 133193 133432 87035 88343 288635 258100 745063 742993 231038 228297 290630 294677 344887 334490 357767 363216 378720 384764 368202 406082 873811 919637 565499 477041 312619 306685 356627 355784 378934 383517 393068 395108 441701 445675 712350 744679 39.95 67.5 1
10:13:31 2023-10-13 368439 362804 90798 88914 142449 143174 149077 147712 112947 114562 119730 121451 137672 138788 384891 410086 1203493 1193168 465685 483236 126437 114261 124541 125509 139861 137772 132776 133164 86852 88230 291783 258283 743146 742883 229069 229148 290701 293743 345411 334561 358782 360893 382167 385337 364196 404284 868764 923729 569147 479073 313507 306536 359577 357180 378610 382158 389735 397958 445783 445497 716413 746942 39.95 67.5 1
10:13:32 2023-10-13 369354 365904 90798 88946 142160 143190 148939 148231 113159 114642 119696 121683 137400 139166 384346 414072 1210188 1187078 463664 483468 126686 114476 124073 125442 139961 137634 132676 133465 86500 88198 291783 259665 736357 747108 228822 228757 292102 293133 345655 335759 360787 360713 382167 387368 363034 406082 868727 911967 565499 477041 313507 306321 359575 358508 377724 383553 387614 395723 445216 445364 719550 748793 39.95 67.5 1
10:13:33 2023-10-13 366486 363681 90831 88946 142289 142803 151625 148093 113289 114642 119896 121567 137591 138710 384346 415135 1211683 1192974 463241 484335 126821 114295 124173 125543 139470 137901 132914 133499 86559 88230 293586 258466 739497 742590 231018 228571 290842 294064 344923 335759 359931 360605 382146 387939 367160 409417 872426 910591 572354 475166 313062 308960 357237 357538 378862 385209 391943 395108 444682 447050 717365 746795 39.95 67.5 1
10:13:34 2023-10-13 368308 362269 90798 88792 140744 143013 149740 148611 113192 114744 119877 121418 137556 138799 385166 413597 1209295 1199068 469104 483236 127050 114103 124621 125509 139894 137772 132743 133198 86677 88198 291783 257917 739497 740783 230497 228472 292579 295414 344923 334256 357767 363484 379817 384764 365255 406082 873192 919746 572354 477041 312103 308379 358781 356356 378934 383553 394013 395375 442025 446345 710330 747201 39.95 67.5 1
10:13:35 2023-10-13 368124 363058 90798 88914 142393 142769 151414 147990 112914 114562 119896 121650 137495 138938 382343 410916 1204714 1187463 466051 481472 127084 114295 124430 125423 139928 137904 132776 133231 86559 88230 291783 259017 743987 746292 229856 229042 290736 295034 345411 335934 358999 360677 381989 387939 364671 404608 869995 922361 564128 478926 313952 306789 359865 356427 378970 382766 387650 394852 445541 447159 714212 746422 39.95 67.5 1
10:13:36 2023-10-13 371111 363211 90637 89125 140249 143562 149252 148438 112947 114790 119696 121683 140161 139850 384891 414980 1208248 1183723 465055 484043 126821 114295 123920 125577 139374 137940 132743 133608 86559 88263 292590 258199 735268 742663 229463 229897 290560 293057 343506 335759 358306 360893 382739 387403 363069 404114 869995 911931 557383 476703 313507 306357 360408 358580 377760 383553 389843 395166 448458 443696 719513 749436 39.95 67.5 1
10:13:37 2023-10-13 366280 362799 90798 88792 142449 143174 149077 147712 113470 114676 119896 121567 137577 138796 382379 415787 1212152 1194702 463641 483322 127003 114691 124449 125722 140317 137703 132676 133499 86820 88166 291783 259223 738464 746049 231018 228437 290701 294064 344923 336874 359967 360857 378720 386521 364160 408359 875158 908605 573724 474165 313062 306257 356627 358004 378898 385751 391885 395705 443550 446382 719550 749325 39.95 67.5 1
10:13:38 2023-10-13 365429 363348 90769 88978 141966 143456 148698 148611 112882 114938 119296 121715 137080 139625 384346 411240 1217431 1192710 459588 481855 126787 114295 124139 125543 139378 137772 132743 133465 86559 88230 290856 258235 749981 741832 230301 228712 290630 293133 343541 334561 356691 362971 382723 387780 364160 404931 876405 921016 567757 480808 313062 306753 358674 359519 378790 383304 391797 396719 445564 445291 712856 750924 39.95 67.5 1
10:13:39 2023-10-13 368741 363357 90798 88946 142462 143199 151414 148231 113212 112031 119857 121585 137419 138923 386259 409944 1206741 1195720 466381 483468 127247 114442 124139 125509 139928 137841 132776 133415 87035 88617 294054 258466 756332 744574 229746 229649 293845 293850 345655 334256 356155 362971 382775 385372 364707 404931 871301 923729 562198 479754 313952 306789 360952 356391 378934 382371 391644 397491 445856 444355 713363 746597 39.95 67.5 1
10:13:40 2023-10-13 366493 362261 91369 88638 142817 142976 149599 147232 113322 114415 120131 120855 139943 138315 382343 415052 1200070 1193170 467556 483236 127030 114137 124173 125509 140060 137989 132776 133198 86618 88230 291783 256823 740285 747769 230104 228827 291516 295525 342767 337625 359244 360677 380884 386380 366834 407526 871431 919785 574707 474165 313507 306789 358781 357215 378501 385480 389843 396867 444598 447999 719292 746929 39.95 67.5 1
10:13:41 2023-10-13 366306 365641 91133 88881 142591 142736 150201 147849 113224 114858 119842 122143 138109 138675 382343 415170 1211683 1195571 464297 483578 126855 114171 124106 125543 139662 137892 132743 133306 86559 88230 293586 258466 755456 744882 230497 228083 290842 294064 344923 334022 359424 360857 378720 386521 364160 405398 873229 910444 568710 473830 313062 308524 357702 357501 378934 385751 391019 395705 445601 444355 719550 749621 39.95 67.5 1
10:13:42 2023-10-13 366234 363393 90765 89011 142065 143564 148628 148852 112727 114904 119330 122082 137209 139625 384346 413017 1217431 1196513 459588 483578 126821 114295 124139 125577 139570 137634 133202 133742 86912 88557 296839 260309 738522 742321 230320 228847 291551 293438 346878 335759 356978 363484 380687 387939 365458 405794 873811 915883 564128 479754 313062 306789 358529 358004 377193 383517 392235 396267 448141 443004 712350 750502 39.95 67.5 1
10:13:43 2023-10-13 370252 362773 90798 88942 142466 142828 149844 148611 113347 114642 119931 121567 137591 138710 385436 411312 1208248 1193006 468513 483578 126855 114295 124139 125543 139894 137810 132776 133382 86559 88230 293586 258928 744338 742357 229782 229218 290630 294999 344923 334525 358306 363998 382167 385372 364743 404114 871338 921120 564652 477530 312176 305759 359035 356391 378934 383553 394087 395130 441809 447050 710330 746008 39.95 67.5 1
10:13:44 2023-10-13 366493 365376 90831 88950 142497 142685 151448 147953 113289 114676 120014 121650 137591 138714 382951 413489 1205993 1196584 466642 485365 127471 114317 124893 125409 140868 137408 133511 133297 87035 88230 291783 255859 757944 747108 230301 229318 292279 294999 342983 336075 360056 360821 382167 386216 365326 405506 870031 922423 557890 477446 311801 306789 359323 357179 381150 383553 389590 394816 445856 448426 717401 747201 39.95 67.5 1
10:13:45 2023-10-13 369092 364864 90798 88914 142294 143233 151554 148231 113212 114642 119896 121567 137591 138957 381807 413938 1204751 1190623 470584 484605 126471 114363 124106 125958 139470 137910 132743 133717 86559 88263 293586 258466 753644 744882 230301 229183 289967 295450 345411 333870 359424 360641 383880 387321 367681 408544 870627 917181 568241 475063 313952 306789 359143 356070 378293 385480 391055 393948 441484 444795 719218 742498 39.95 67.5 1
10:13:46 2023-10-13 367265 363094 91206 89096 140856 143295 149250 148368 113224 114858 119911 121617 137556 138993 385127 417364 1215132 1198179 464333 483578 126471 114397 124073 126031 139669 137841 132776 133507 86677 88496 291783 258466 741647 744755 231216 228278 291516 294135 345411 334525 361850 360893 379817 387062 364451 405470 873848 911698 568710 473830 313062 306644 356663 358040 378646 383077 391608 395705 443861 445014 719550 747263 39.95 67.5 1
10:13:47 2023-10-13 368234 363357 90765 88978 141971 143655 148898 148715 112760 114938 119330 122082 137404 139634 382379 411312 1217468 1196513 463627 483578 126855 114632 124173 125543 139928 137866 132743 133415 86618 88263 292590 260494 743684 743149 230285 228687 290489 293694 346878 336471 360056 363925 380848 386956 365447 405794 873848 915883 573317 479754 312619 305963 358493 358004 376340 383232 393141 396585 445301 444385 712350 749325 39.95 67.5 1
10:13:48 2023-10-13 370136 363206 91233 88881 142825 143329 149285 148214 112947 114562 119896 121567 138006 139391 382343 412255 1208248 1196624 468529 483578 127064 114171 124173 125543 139470 137914 132914 133285 86852 88263 289833 258100 739332 738325 230139 229218 290365 294999 344923 334291 358306 363998 381595 385067 364707 404114 871338 918410 565499 477530 311955 305759 359901 356391 378970 384398 394050 395130 441701 445014 710330 743551 39.95 67.5 1
10:13:49 2023-10-13 366524 362813 90798 88885 142466 142803 151589 148231 113134 114596 119730 121650 139834 138938 382647 412506 1203418 1189550 466642 483322 127491 114339 124893 125308 140805 137464 133419 133189 87067 88134 296957 258100 747905 744424 230214 229023 290560 293850 344535 338619 357193 360821 381863 386251 365291 405396 870031 921120 565499 477041 312494 306789 359647 357466 380881 383553 387614 394852 445929 447037 717401 747311 39.95 67.5 1
10:13:50 2023-10-13 369296 365747 90699 88978 142165 143566 148869 148229 113159 112117 119730 122082 137481 139409 384346 415052 1208248 1184832 464333 482265 126855 114205 124139 125871 139961 137875 132776 133868 86500 88263 294434 258633 742022 743374 229104 230103 290701 293877 344540 333555 358342 360929 384424 387710 363614 404150 869995 912004 564652 477785 313952 306357 360444 358616 377796 384668 389626 395166 445564 444422 719550 748793 39.95 67.5 1
10:13:51 2023-10-13 366227 365634 90798 88824 142462 142803 151308 148231 112947 112031 119891 121585 137419 138923 384891 418580 1213369 1194097 465315 483432 126929 114521 124139 125543 140588 137841 132776 133499 86971 88407 291783 258466 743025 743410 230967 228226 291693 294100 345411 334022 359967 360857 378755 387132 364196 405398 873848 908642 567357 474202 313062 306257 357702 357501 378934 383077 391921 395705 442928 446527 719480 749325 39.95 67.5 1
10:13:52 2023-10-13 365429 363393 90765 88978 142190 143465 148628 149377 112914 114938 119364 122082 137627 139660 385019 411926 1217468 1199180 459661 483578 127064 114329 124173 125577 139828 137922 132743 133503 86559 88263 293586 259033 750230 739370 230497 228827 293845 293815 346878 336910 360056 363961 380884 386956 365863 406008 873701 917145 571927 479754 313062 306789 358817 358293 376376 383517 393456 396867 446583 444904 711041 746832 39.95 67.5 1
10:13:53 2023-10-13 371310 365124 90982 88885 142639 143571 149250 147814 113224 114892 119960 121585 137577 138779 382647 412252 1208248 1198001 468440 483578 127064 114621 124173 125722 140607 137841 132776 133231 86618 88263 293586 258466 740973 740600 230336 229932 290701 295708 345411 334525 358342 361960 382167 385372 368202 404150 872610 918410 566870 477566 312176 307390 359901 356391 378970 384668 394329 395130 445273 445014 710330 747201 39.95 67.5 1
10:13:54 2023-10-13 368185 363393 90798 88978 142549 142862 149530 148301 113212 114630 119931 121877 137728 139070 382951 412506 1203418 1192159 466417 483578 127484 114024 124788 125250 140812 137565 133478 133306 87186 88496 291783 258466 746937 744808 230159 229042 291547 294534 344923 336040 356191 360627 382167 387939 365184 404931 870031 922398 565499 477497 314845 306033 359865 357501 381150 383248 389880 395166 447888 447050 716348 748020 39.95 67.5 1
10:13:55 2023-10-13 369709 363357 90831 89011 142199 143465 149425 148576 112947 114869 119764 121715 139869 139201 385436 415016 1208248 1183852 466310 483578 126471 114171 124139 125577 139928 137841 132743 133541 86441 88263 292590 258270 733715 739192 229891 229932 290560 294064 343541 333555 358342 360929 383043 387674 363104 404756 869416 912004 564985 477041 313470 306573 360444 358616 377796 384398 389916 395202 446620 443075 719513 745736 39.95 67.5 1
10:13:56 2023-10-13 366008 365893 90864 88885 142453 142685 151765 147541 113314 114596 119896 121567 137728 138749 381807 418508 1216366 1197351 464516 484225 126929 114351 124139 125616 139861 137703 133076 133553 86618 88295 291319 258928 742905 747108 230967 228437 292279 293850 345411 334057 360402 360929 378755 387132 364707 405470 873848 909320 573724 473830 313062 306257 358791 358040 378970 383077 391958 395705 446875 446734 719550 750502 39.95 67.5 1
10:13:57 2023-10-13 367265 363060 91237 88853 142591 142769 151660 147990 113289 112009 120097 121534 140018 138675 382611 414324 1207713 1196142 469067 483578 127030 114261 124549 125543 140220 137772 132776 133382 86880 88230 293586 257734 742739 741832 231216 228792 290771 294713 342983 337350 358306 362971 378720 385032 365291 406119 876330 921083 565499 477041 312176 308343 357667 358641 378934 383553 393419 395669 441701 447050 713597 747164 39.95 67.5 1
10:13:58 2023-10-13 367597 363058 90802 89219 140731 143392 149634 148333 113224 114858 119960 121617 137748 138993 385090 409873 1208435 1194018 466381 483578 127118 114726 124826 125716 140021 137892 133018 133704 87197 88524 291783 258466 740474 742627 229746 229183 290806 295034 345655 334525 359036 360893 382703 386838 364963 404895 871264 925038 567757 479754 313952 306789 360408 357430 378934 382604 391019 395130 444272 444979 713128 744606 39.95 67.5 1
10:13:59 2023-10-13 368124 364016 91365 88853 142665 142736 151906 147784 113322 114608 120131 121219 140018 137802 382343 417400 1199847 1190623 468994 483578 127030 114261 124139 125509 140555 137806 132743 133382 86912 88230 291319 258100 743906 749344 230249 228847 290736 295507 342911 336672 359280 360641 381418 385302 366390 405398 869391 915663 589490 474165 313729 306789 358781 355820 378682 385572 390982 396830 442025 445675 722565 746031 39.95 67.5 1
10:14:00 2023-10-13 366996 363215 91324 89064 142725 143329 151802 148231 113289 114755 119896 121650 137706 139709 384891 415752 1213406 1197439 465315 483578 127030 114295 124173 125543 140027 138216 132776 133382 86559 88263 293586 258466 748489 743716 231018 228792 291693 294720 344923 335759 359931 362971 378720 387097 365255 405434 873848 911931 564652 474873 312841 306685 357667 357968 378934 383042 392235 395705 443514 446843 717401 751458 39.95 67.5 1
10:14:01 2023-10-13 367265 365128 90765 88946 142195 143228 151590 148438 112947 114869 119696 121683 137591 139625 384346 411240 1217468 1200888 462126 484728 127003 113199 124654 125823 140380 137797 133294 133629 86880 88407 291783 259570 740180 738334 230462 229148 292377 293801 346878 336600 357193 363484 380990 387710 365976 404600 873848 917041 570537 479754 313062 308257 358781 359373 378898 382908 392198 396830 448677 444319 713363 749108 39.95 67.5 1
10:14:02 2023-10-13 370405 365124 90765 88946 142445 143571 149181 148333 113224 114801 119980 121683 137672 138981 382611 412396 1208211 1192969 467409 483578 127030 114261 124173 125543 140027 137806 132776 133599 86618 88230 289833 258466 753960 742883 229746 229218 290701 294963 344923 334525 356942 363484 382703 385911 364743 404931 871301 923729 573317 479754 313062 306789 360698 357179 378898 382640 392271 395723 445856 445014 713363 747127 39.95 67.5 1
10:14:03 2023-10-13 368047 362269 91365 88792 142778 142519 149949 147888 113477 111924 120259 121353 137870 138432 385436 414980 1202326 1193056 468714 483468 127071 114601 124516 125509 140250 137806 133394 133465 87186 88375 291783 257005 742347 745549 230214 229042 290635 295657 342983 334525 359135 360821 381025 386486 366426 405041 868727 915711 564985 474165 313920 306789 358781 356427 379006 385480 389843 396867 442061 447050 721084 747164 39.95 67.5 1
10:14:04 2023-10-13 366008 362768 90798 88889 142397 143199 151625 148093 112947 114721 119862 121650 137591 139089 382343 415170 1208249 1196624 463993 482908 126821 114295 124139 125543 139919 137888 132914 133465 86618 88230 293586 258466 742905 744845 230856 228121 292137 294064 345411 334022 359135 360785 378720 387368 364160 405362 873848 910543 566870 474901 313952 306222 357380 358004 378934 385751 389843 395705 445601 444355 721337 748239 39.95 67.5 1
10:14:05 2023-10-13 369087 365969 90666 89125 139956 143928 149043 148436 112882 112096 119759 121984 137495 139326 384346 412506 1217468 1197968 465026 484605 126821 114295 124039 125930 139762 137841 132835 133633 86500 88505 299677 258997 734418 740453 230497 228827 291693 294513 343506 333870 357767 363998 380954 386486 363069 404150 875781 914588 571927 479754 312841 306222 358781 357896 376627 383517 393419 396267 447191 443004 712091 749969 39.95 67.5 1
10:14:06 2023-10-13 364930 362808 91207 88853 142731 143212 149355 147507 113212 114642 119896 121284 137676 138766 386185 412506 1210823 1202252 466462 483578 127240 114182 124516 125336 140521 137599 133411 133432 87186 88464 291783 257734 749050 744464 230320 227589 293882 294784 344923 335534 357767 362971 378755 390133 366798 406082 876330 921083 565156 478174 313212 306789 356627 358004 381150 383517 391921 395705 444208 447682 713165 749325 39.95 67.5 1
10:14:07 2023-10-13 368831 365376 90798 88942 142462 142803 149494 148366 113212 114767 119896 121650 137591 138714 385436 412506 1202437 1193266 466381 483578 127607 114473 124960 125097 140740 137511 133394 132764 87035 88198 290856 257369 744609 746579 230139 229183 292279 295637 342983 336311 357193 360785 381560 386216 368725 405506 869995 923729 551815 476329 312714 305928 359575 357501 381150 384398 389843 395130 443946 448426 718456 748262 39.95 67.5 1
10:14:08 2023-10-13 369354 363131 90798 89129 142397 143199 151625 148335 113102 114642 119896 121650 137591 138938 382343 414836 1206853 1191431 470239 484911 126686 114590 124106 125823 139470 138194 133138 133918 86559 88263 291045 258466 735594 749233 230462 228952 290083 295937 344923 336233 359823 360533 380990 384764 365326 405398 871301 915675 569612 474165 313507 306644 358781 355820 378970 385236 391019 396830 442025 445363 719550 746031 39.95 67.5 1
10:14:09 2023-10-13 366227 362265 91166 89064 140736 142769 151484 148231 112947 114676 119896 121650 137495 138903 384618 415170 1217559 1194702 465315 483309 127030 114295 124139 125543 140060 137806 132776 133805 86559 88230 291319 258466 742784 745102 230856 228472 291693 293850 344923 334291 359931 360929 382723 387097 364743 405398 873192 909284 578876 473896 313062 306222 357667 357968 378934 385751 392002 395388 443861 446345 719513 749325 39.95 67.5 1
10:14:10 2023-10-13 367265 362808 90736 89215 140430 143969 148659 148192 112882 112093 119559 122017 137452 139564 385090 410809 1219642 1198179 459516 483578 126997 114261 124621 125649 139894 137892 132743 133198 86500 88230 291783 258199 737473 740783 230104 228472 291516 294372 343506 335309 356155 362971 380723 387745 364671 404931 875437 917041 565499 478395 313062 306789 358493 359121 379006 383517 391921 396830 445564 447246 711041 750391 39.95 67.5 1
10:14:11 2023-10-13 367368 365371 90761 88946 142596 143233 151625 147920 113102 114642 119896 121534 137591 139035 382343 411240 1204714 1194925 466381 483578 127030 114295 124139 125509 139828 137905 132906 133503 86559 88230 293586 258466 741352 742627 229069 229183 290842 294135 344923 335569 359036 360893 382167 386216 364707 404895 870701 923729 570537 478395 313952 306789 359865 358658 378970 382623 390176 398130 445013 448133 716190 744495 39.95 67.5 1
10:14:12 2023-10-13 368303 362631 91078 88816 142725 143131 151625 148093 113289 114562 119896 121284 137610 139159 382653 417400 1201631 1190623 469586 483578 126787 114295 124139 125543 139573 137815 132743 133428 86559 88230 288635 258466 736759 745902 230462 228472 291664 295865 342983 334525 359424 360857 381025 385407 366977 405362 870031 910560 561947 474165 313952 306789 358781 356391 379006 385751 390430 395972 441665 446373 721596 743551 39.95 67.5 1
10:14:13 2023-10-13 370400 363348 91014 88946 142065 143199 151379 148438 112914 114869 119696 121683 137495 139166 384346 415016 1208248 1187166 464333 483359 127003 114726 124415 125930 139928 137703 132676 133532 86677 88561 296839 259939 738362 745888 229711 229967 291693 293644 346878 336233 361043 360893 383312 386521 363069 407704 868764 911735 573317 476666 313507 306789 360988 358256 377775 385209 392198 396353 445638 445788 717365 746795 39.95 67.5 1
10:14:14 2023-10-13 367119 365390 90765 88946 142096 143564 151379 148438 113224 114676 119980 121650 137591 139269 384074 412542 1217468 1195729 464661 483578 126787 114329 123835 125837 139636 138216 132527 133633 86441 88505 295387 258997 735312 742093 230462 228827 291693 294100 345059 334490 357193 363484 380990 387674 363034 405506 873848 917726 565499 479754 312841 305973 358746 358580 376340 382944 392235 396548 445564 445897 712350 749687 39.95 67.5 1
10:14:15 2023-10-13 365968 363102 91081 88853 142687 142736 151800 148025 113322 111956 120142 121552 137870 138695 385436 413633 1208100 1206890 467974 483432 127139 111908 124549 125543 139828 137792 133181 133432 87067 88230 291783 257005 743546 740490 231292 228191 290877 296542 342983 334596 357767 360929 378720 386521 369433 406119 875709 922423 565499 477717 313507 307390 356627 356427 379006 384398 391644 395108 444005 447050 714249 745736 39.95 67.5 1
10:14:16 2023-10-13 368198 362813 91399 88792 142965 143075 149634 147988 113477 114449 120097 121252 139998 138564 382916 414727 1199028 1193168 466530 483578 127274 114137 124549 125509 140383 137806 132776 133198 86884 88198 289833 256823 745190 746640 230301 228827 290701 295414 342983 335569 358342 360857 381560 386556 366426 404720 871301 918410 566870 475245 312494 306789 358817 357501 381150 385209 389880 394539 445541 447037 721374 748498 39.95 67.5 1
10:14:17 2023-10-13 371867 365904 91074 89157 142621 143211 149530 148715 113192 112064 119926 121617 137400 139132 381771 415052 1208211 1188074 469981 483578 126821 114329 123987 125930 140380 137875 133009 133633 86500 88263 292590 259570 736680 743410 230669 229932 290528 294756 344505 333520 358883 360929 383312 386521 363069 405041 868727 912004 566356 477041 313729 306789 360988 358580 377796 384668 391644 396038 444555 443039 717401 747201 39.95 67.5 1
10:14:18 2023-10-13 366364 362844 90831 88946 142531 142803 151554 148231 113314 114676 119730 121567 137591 139070 382343 415170 1211683 1193006 463277 483578 126855 114261 124173 125543 140214 137720 133319 133650 87003 88440 291783 259127 738690 745828 230876 228297 291995 293921 345655 334490 359967 360857 379817 390133 366863 405362 872610 910642 566870 473684 311801 306222 357667 358004 378934 383077 391019 395705 446231 444390 721596 746869 39.95 67.5 1
10:14:19 2023-10-13 365968 364859 91081 88885 142458 142626 149740 148694 113289 114608 120131 121252 139824 138695 385326 413776 1208248 1199661 467666 483236 127064 114295 124173 125509 140027 137806 132776 133415 86618 88230 293586 257734 744179 741832 231252 228278 290731 295450 342983 334561 358306 360929 378720 385372 365840 406119 875781 921120 564652 477041 313062 306970 356627 358403 379006 384398 392198 395425 444598 447050 716338 748793 39.95 67.5 1
10:14:20 2023-10-13 368445 362296 90798 88885 142462 142803 151660 148128 113134 114596 119730 121483 137591 138710 385019 409801 1205711 1194875 466968 483468 126982 114442 124106 125616 140413 137703 132676 133198 86559 88263 291783 258466 740599 743790 229069 229183 291149 294100 344923 337387 359398 362971 382739 385946 364707 404931 871338 923729 565842 479754 313952 306789 360698 356427 378934 382944 391055 396608 445541 446843 711041 747164 39.95 67.5 1
10:14:21 2023-10-13 368705 364613 90975 88978 142393 143233 151379 148438 112914 114710 119696 121683 137400 139166 384074 414786 1208575 1185480 463277 483578 126855 114771 124139 125543 139160 137841 132747 133599 86559 88230 291319 258235 736829 744461 229033 229218 290877 294171 343506 334022 358055 360821 382202 387710 365680 403830 868764 911323 565499 475216 312458 306536 358817 359409 378329 383553 387578 394020 447995 444008 722109 749325 39.95 67.5 1
10:14:22 2023-10-13 367119 362839 90831 89031 142795 143295 150621 148402 113224 114778 119960 121617 137522 138764 384854 414980 1213762 1194739 465781 483236 126437 114691 123954 125543 139311 137841 132980 133415 86559 88407 293586 258466 737044 743374 231065 228472 290701 294100 345411 334256 359967 360929 378755 386556 364196 405434 873229 908642 565497 474165 313062 306257 357667 357753 378934 385229 392235 395705 442928 444355 718493 749325 39.95 67.5 1
10:14:23 2023-10-13 365957 362804 91240 88792 142466 142769 151695 147784 113289 114449 120131 121252 137728 138910 381807 413449 1208248 1198771 467372 483322 126855 114261 124173 125543 139928 137580 132743 133164 86618 88230 293586 257005 743628 740076 231252 228671 290842 294713 342983 334525 358055 360929 378720 385337 365326 406119 873848 921090 574707 476336 313062 306970 356663 356391 379006 384112 392849 395411 441521 448426 714378 746795 39.95 67.5 1
10:14:24 2023-10-13 369345 365557 91078 89003 142725 143233 151625 148023 112947 114596 119896 121552 137419 139579 382343 410051 1203861 1194875 465941 483236 126471 114137 124106 125577 139732 137914 132914 133306 86559 88230 293586 258466 743454 741576 229104 229254 290877 294135 344923 334525 356155 360929 382739 385407 364707 404931 872014 923729 558644 479413 313507 306789 360444 358912 378970 382944 391055 395759 441773 445050 713685 744643 39.95 67.5 1
10:14:25 2023-10-13 367265 364870 91240 88792 142696 142727 151941 147784 113322 114415 120131 120855 139824 137802 382689 413974 1198179 1189776 470653 483286 127179 114691 124449 125649 139861 137720 133110 133557 87067 88407 291319 257734 742919 746640 230497 228863 292392 295371 342839 337185 359424 360857 381025 387939 366984 408433 870031 915065 568241 474202 312486 306789 358817 356356 379006 385751 390430 396410 444671 445747 721596 747311 39.95 67.5 1
10:14:26 2023-10-13 367155 363242 90765 88950 142363 142803 149620 148402 113347 114630 119896 121683 137591 138938 384127 415787 1210436 1189255 464297 482894 126855 114171 124206 125577 140027 137841 132776 133231 86559 88411 293586 258466 737349 743937 231054 228472 291728 294100 342955 333870 359967 363741 379853 386521 363905 405398 873848 911323 566870 477041 311551 306292 358241 357466 376663 385209 393456 396267 444936 444422 715261 746832 39.95 67.5 1
10:14:27 2023-10-13 364298 362848 90798 88824 142393 142769 151448 148231 113159 112119 119857 121552 137610 139027 385436 411169 1215132 1200225 462603 483336 127139 114261 124754 125423 140488 137841 133193 133465 87067 88230 291319 256612 746623 742093 230391 229023 292653 293438 344923 335569 357229 362971 381025 387780 365255 404931 873848 918335 565499 478395 313284 305794 358817 359373 379006 383553 392235 393984 448458 445711 711077 755157 39.95 67.5 1
10:14:28 2023-10-13 367417 362808 90798 88946 142397 142786 149426 148301 112947 114517 119730 121451 137495 138744 382343 410086 1202971 1192319 466567 482894 127451 114103 124582 125336 140480 137580 133227 133198 86559 88230 293586 258283 741050 743937 229988 229218 290731 294135 342983 335569 356155 360857 382167 385946 364707 404931 868764 923076 564985 477041 313956 306789 359611 357214 379006 382944 387650 393984 445541 447050 718456 748553 39.95 67.5 1
10:14:29 2023-10-13 368719 365124 91107 88849 142626 143131 149356 148127 113282 114789 119759 121585 137591 138710 384074 415052 1203418 1190707 469880 483578 126471 114171 123664 125722 139699 137841 132527 133415 86441 88263 290856 259201 735094 745549 230175 229023 290842 295937 342983 333520 359424 360893 380990 384227 366133 405398 870031 910524 572354 474238 313284 306789 358781 355820 379006 385751 391055 397014 442061 447050 721084 746068 39.95 67.5 1
10:14:30 2023-10-13 365192 364859 90798 88820 142462 142799 151414 148025 112947 114517 119730 121284 137591 138744 381807 415170 1211683 1189093 463771 482894 126855 114171 124139 125543 140655 137961 132906 133486 86559 88263 293586 258466 738646 742700 231216 228313 291728 294100 345411 334022 360256 360929 379853 387132 364707 405470 873229 909320 567695 474202 312362 309397 357452 357754 378682 385751 392126 395595 445492 444872 718344 746721 39.95 67.5 1
10:14:31 2023-10-13 368308 364187 90761 88982 142294 143465 149182 148541 112914 114869 119296 121715 137209 139430 384799 411312 1216567 1196253 459552 483578 127030 114329 124173 125577 139961 137875 133068 133415 86618 88230 294054 258270 738771 742993 230462 228827 291560 293026 343577 335569 357229 362971 381025 387780 364707 404931 873848 915748 571927 479073 313026 305759 358781 359662 378970 383248 391644 396977 445564 447050 710575 749325 39.95 67.5 1
10:14:32 2023-10-13 367786 362305 91143 88792 142545 142698 149426 148094 112947 114483 119764 121317 137495 138710 382343 413525 1209258 1203413 467666 482749 126929 114476 124106 125442 140413 138112 133043 133465 86677 88230 291783 258100 757711 743339 230967 229113 290489 295414 344923 334256 361080 363780 378720 385032 366354 406119 873811 923729 564652 477717 312176 307185 358458 356356 378970 384362 394292 396267 442025 447013 711844 749325 39.95 67.5 1
10:14:33 2023-10-13 367119 362225 91133 89060 142661 142769 151625 148093 113179 114608 119896 121677 137591 138544 384346 415135 1201705 1190586 469807 482858 126821 114261 124139 125543 139374 137892 132710 133666 86559 88230 291783 258466 738184 745513 230462 228988 291693 295657 342983 334561 359135 360663 381828 386521 366905 405326 869995 916961 561947 474165 313952 306789 359287 357214 381150 385751 389880 396867 441701 450025 721596 744679 39.95 67.5 1
10:14:34 2023-10-13 370931 362777 90798 89215 140347 143494 149076 148506 113037 112064 119559 121951 137526 139090 385090 414799 1211018 1184693 464661 483578 126787 114374 124512 125930 139470 137892 132743 133700 86618 88650 292590 258235 735960 742663 229711 229254 290806 294028 343506 334022 358306 360893 382972 387639 363069 404150 868727 911967 573317 477041 314026 306789 360952 358580 378329 384938 390430 395723 448458 444008 719513 750502 39.95 67.5 1
10:14:35 2023-10-13 367926 363067 90765 89182 142375 143579 149009 149027 113184 114972 119330 122082 137400 139625 384891 411276 1217196 1198216 459624 483578 126821 114295 124106 125543 140027 137806 132743 133599 86677 88263 295387 260776 745281 741832 230497 228827 290630 293580 346597 336233 357767 363998 380990 386521 362998 406082 873192 916532 563300 479754 312619 306008 359810 358544 377459 382623 392571 396608 448947 445460 712239 749214 39.95 67.5 1
10:14:36 2023-10-13 365042 362662 91200 88849 142959 142702 149774 147990 113289 114449 120063 121451 137802 138467 385163 413087 1208248 1201333 466642 482229 127118 114261 124549 125543 140480 137806 132776 133432 86944 88230 293586 257369 744231 742883 231216 228216 291693 295414 342983 334561 357767 362971 378720 387097 366941 406082 875088 921120 551815 478802 313507 306187 356627 356928 381150 383553 391907 395108 444308 448426 714212 747067 39.95 67.5 1
10:14:37 2023-10-13 368047 363136 90798 88792 142895 142736 151871 147784 113179 114642 119696 121650 137591 138952 382689 414980 1198994 1194018 465026 483236 127349 114261 124754 125509 140368 137697 133177 133181 87196 88198 288229 257005 746880 745549 230104 228988 292356 293850 342983 336075 358019 360821 381828 387903 366941 406119 872014 922398 566870 475436 313330 306753 359143 357861 381886 384525 389698 397315 446559 447037 719550 749436 39.95 67.5 1
10:14:38 2023-10-13 371459 365124 91045 88946 142449 143769 148869 147953 113159 112031 119971 121683 137577 139109 384346 415052 1206424 1188893 469215 483578 126787 114329 123987 125958 139636 137875 132710 133599 86559 88263 293586 259201 733989 746947 230462 229023 290329 295579 345411 335759 362108 360893 380990 384227 365291 405398 870648 916262 569612 474873 313507 306789 359287 355820 378740 385751 391019 396867 442025 445014 721596 746560 39.95 67.5 1
10:14:39 2023-10-13 367044 362813 90798 88978 142462 143571 149355 147953 112914 112064 119823 121951 137792 139438 385127 414252 1212105 1189769 463993 483432 127071 114680 124139 125543 139994 137841 132743 133834 87035 88775 291783 259385 744537 746640 229033 229077 291925 293456 343541 334525 358342 360531 382167 387745 364160 404150 871301 913294 564652 476703 313189 306033 358746 359085 378898 384668 387614 394539 445564 445715 722622 749325 39.95 67.5 1
10:14:40 2023-10-13 368198 363393 90765 89247 142169 143697 148419 148991 112914 114869 119662 122050 137404 139493 384891 410954 1217431 1192673 462297 483578 126821 114295 124139 125543 139894 137806 132743 133415 86559 88505 289833 259033 746892 738325 230497 228988 291693 293580 344540 334561 356727 363741 380990 388832 363069 405506 873848 917041 571927 479754 313062 305759 358746 359626 378898 383517 392235 396867 448312 444355 713141 748771 39.95 67.5 1
10:14:41 2023-10-13 366853 365128 91170 88849 142994 142962 149774 148127 113224 114835 119960 121469 137591 138448 382343 413741 1208248 1201221 470094 483199 127030 114295 124549 125722 140876 137772 133411 133386 86884 88230 294054 257734 741242 742883 231425 228472 290877 294677 342983 334561 358306 362971 378720 386216 366390 404114 875088 921120 564985 477717 313470 306935 356627 356391 380881 384362 391885 395108 445299 445711 714754 749436 39.95 67.5 1
10:14:42 2023-10-13 368033 363348 91365 88792 142947 142698 149844 147888 113289 114483 119980 121284 139858 138710 382647 415052 1199028 1192552 464953 484335 127030 114295 124549 125543 140480 137810 133051 133406 86912 88106 292767 256823 746514 745549 230139 228712 290630 294963 342983 335569 358342 360821 381025 386521 366390 404150 869958 918374 572354 474917 314845 306681 359035 358005 380933 385373 391509 396793 445565 448243 719366 747067 39.95 67.5 1
10:14:43 2023-10-13 369376 365376 90798 88978 142393 143632 149425 147953 112947 114801 119696 121650 137495 139121 384127 415016 1206461 1183852 467850 483578 126437 114261 123987 125543 140102 137875 132527 133599 86559 88263 295387 259570 736429 744987 230301 228827 290329 295901 343471 335759 359388 362971 383008 385337 363104 405362 868076 913294 565499 476329 313507 306789 360952 356391 377459 385209 391608 396317 444562 445897 718456 746597 39.95 67.5 1
10:14:44 2023-10-13 367265 362265 91210 88946 142458 143431 151660 148231 112947 114642 119896 121683 137591 138938 384074 415052 1213406 1196584 464297 483578 126369 114443 123446 125958 142519 138505 132652 133666 86559 88263 294054 258466 738475 744317 231180 228472 291657 294100 345411 333520 360546 362681 383030 387939 367941 405326 873664 912422 572354 475090 313284 309397 357524 357430 378898 385751 392827 396267 445383 445675 719476 749030 39.95 67.5 1
10:14:45 2023-10-13 367786 363384 91074 88982 142393 143431 151379 148698 112914 114778 119330 122082 137400 139528 384346 412396 1217468 1199068 459552 483578 126821 114295 124516 125543 140253 137875 132776 133415 86559 88263 288750 258997 738771 742993 230497 228988 291728 293026 344540 335534 357229 363484 380990 388868 364196 406082 873848 917041 571927 479754 313062 306644 358817 360205 378970 383517 392235 394539 448385 445675 713363 750924 39.95 67.5 1
10:14:46 2023-10-13 366822 362804 91207 89182 138968 143211 150159 148508 113257 114744 119994 121501 137973 138571 385399 412979 1209295 1202487 468759 483578 127030 114657 124654 125509 140347 137806 133197 133198 86912 88407 291783 258100 743990 741832 231710 228472 290731 295865 344923 334561 358306 360569 378755 386216 366941 404114 875709 921120 564652 477041 313284 307185 356627 356391 379006 384382 392198 395705 444598 447682 713202 747164 39.95 67.5 1
10:14:47 2023-10-13 367337 362813 91303 88792 139239 142469 151941 147784 113289 114483 119980 121284 137591 138579 382343 415052 1199028 1193177 466198 482894 127152 114261 124754 125543 140380 137879 133281 133260 86884 88198 290093 257005 752342 747035 230301 229183 291693 294963 342983 335569 358342 360821 381905 386556 367494 406119 869995 920396 574707 475245 312714 306789 359611 357501 381150 385536 389626 397847 445347 447558 719403 745589 39.95 67.5 1
10:14:48 2023-10-13 370515 362662 91074 89064 142690 143562 151484 148231 113134 114790 119896 121683 137419 139824 384346 415052 1208575 1187165 468957 483578 126437 114329 124106 126159 142752 138277 132710 133645 86559 88537 291319 259939 749827 745902 230462 228827 290365 295937 345411 333520 359967 360929 381025 385032 366097 405434 871301 910524 569612 475582 313729 305759 359358 356106 378934 383077 391644 394816 441665 445675 721596 744078 39.95 67.5 1
10:14:49 2023-10-13 366227 365634 90831 88946 142440 143566 149112 147712 112947 114642 119896 121650 137577 139020 382343 415170 1209221 1194429 462746 483578 127030 114295 124173 125577 140588 137841 132776 133415 86559 88263 291783 258466 740349 744987 231216 228278 291925 296016 345411 334525 359424 360857 379853 387710 364743 405362 874535 913178 563300 474019 313952 308524 357559 358436 378754 386530 389698 395558 444832 444979 719218 749325 39.95 67.5 1
10:14:50 2023-10-13 367155 365893 90765 88946 142195 143697 151379 148542 112882 114892 119730 121617 137591 138938 384442 412542 1217468 1192858 464333 483578 126437 114329 124139 125577 139603 137841 132743 133633 86441 88537 292590 258997 730547 742883 230856 228827 290701 294135 343471 333870 358342 363998 380687 387097 363069 404150 875088 914588 565499 479754 312066 306222 358781 358004 377193 384668 394050 393948 443861 444385 711077 749325 39.95 67.5 1
10:14:51 2023-10-13 368308 362305 91081 88978 142458 142803 151871 148231 113212 114642 119931 121567 139824 138710 381807 414360 1208211 1199922 469178 483578 126821 114666 124173 125543 139828 137905 132906 133486 86852 88263 292590 258100 740973 738330 231018 228972 293051 296290 345546 337625 359028 364476 382796 387939 369211 407237 873664 920937 566870 477717 312176 307891 358493 358912 379006 384668 394645 396267 441435 447963 712350 746265 39.95 67.5 1
10:14:52 2023-10-13 367597 362813 90831 88824 142458 142803 151554 148231 113134 114676 119896 121994 137591 138744 382039 410086 1205993 1192969 466051 483578 127064 114171 124549 125577 140286 137841 132776 133415 86618 88230 291319 258466 755082 744574 229746 229254 291728 293850 345411 334525 356155 363216 383043 386251 365255 405506 871301 925021 566367 479754 313507 305997 360444 357466 378970 382675 391644 395759 445856 445363 714229 746124 39.95 67.5 1
10:14:53 2023-10-13 367977 365124 91266 88841 142951 143174 149598 147918 113568 114675 120328 121187 139994 137871 382343 414763 1201780 1192971 469198 483578 127030 114295 124206 125736 140480 137806 132810 133231 86852 88230 294171 257005 741098 750005 230301 229183 290701 297059 342983 334596 359388 360893 381560 386556 367529 405362 870611 917041 568241 474238 314026 305759 359358 357466 381150 385751 390743 394574 445227 447701 721596 747201 39.95 67.5 1
10:14:54 2023-10-13 366072 362808 90835 88978 142501 143233 151660 148438 113425 114630 120014 121683 137831 139035 382379 417400 1211683 1196624 462261 483578 127030 114329 124206 125577 139828 137957 133181 133495 86677 88263 290856 258928 751096 746468 231018 228472 292653 294135 345655 334561 358883 360821 380990 387710 364707 404720 873848 914588 559242 474202 315516 306608 357955 359122 378826 385408 389698 396193 446831 446904 722548 748882 39.95 67.5 1
10:14:55 2023-10-13 367247 362777 90831 88824 142397 143233 149425 148159 112947 114642 119896 121650 137728 138923 384707 415052 1216567 1189328 464990 482229 126403 114363 123202 126165 142618 138525 132494 134171 86500 88537 294054 259201 731877 742627 231216 228712 292172 294756 343471 333870 359460 363998 380421 386521 363104 405434 873848 911967 566870 478174 312176 306935 358746 358004 377193 385209 393127 396548 445850 443039 714754 747519 39.95 67.5 1
10:14:56 2023-10-13 367265 363131 91207 88978 142575 142786 149530 148301 113289 114562 119931 121451 137728 138675 385056 413159 1208248 1199922 469067 483578 127030 114137 124173 125577 139994 137806 132743 133231 86559 88230 290856 257734 739084 740783 231576 228827 292228 295693 344923 334561 360019 362717 382489 387867 366176 406045 874977 920937 567019 476894 312915 309397 357488 356356 379006 384668 393419 394814 444308 447050 711041 748793 39.95 67.5 1
10:14:57 2023-10-13 368186 362839 91139 88828 142427 142803 151554 148231 112947 114755 119730 121451 139824 138938 381807 410051 1204751 1194875 467114 483578 127030 114261 124173 125543 139961 138023 132776 133415 86559 88263 290856 258466 742905 743374 229104 229254 290842 294756 345411 334525 356155 362971 383312 386251 364743 404931 871264 925038 565670 477530 313507 306789 360988 357466 378646 382944 392235 395759 445541 447159 711041 746929 39.95 67.5 1
10:14:58 2023-10-13 370105 362804 90798 88982 142388 143465 151414 148438 112947 114710 119730 122041 137591 139166 381807 415052 1206853 1183723 467151 483578 126471 114329 124139 125577 139570 138259 132835 133633 86559 88263 296839 259939 737526 746329 230391 229826 290665 294677 346878 335723 359280 360749 382865 385337 364124 405434 868113 914298 568241 476666 313507 305794 360988 356427 378185 385680 391644 395759 444671 443039 719550 746422 39.95 67.5 1
10:14:59 2023-10-13 366636 363384 90831 88982 142458 143174 149251 148249 112947 114676 119896 121650 137792 139025 382343 413489 1210823 1190623 459552 483578 126855 114295 124206 125577 139961 137841 132776 133231 86559 88263 289833 258466 739456 746676 230301 228508 292334 294100 343231 334525 358342 360821 380421 387745 364707 404150 871338 912004 564652 473830 313005 305973 357702 358580 378934 385536 390176 396046 446717 446236 722585 750317 39.95 67.5 1
10:15:00 2023-10-13 368037 362662 91074 89064 142526 143329 151625 148025 112947 114596 119931 121919 137419 139321 382343 415052 1217468 1189291 465891 483578 126437 114363 123565 125958 142583 138294 132729 133885 86500 88569 290856 259201 738763 739156 231267 228827 291547 294963 343471 333870 359967 363998 380421 387097 363905 405470 873848 911323 568241 477041 312176 306292 358529 358004 377495 385536 394366 396585 443585 443039 715334 749325 39.95 67.5 1
10:15:01 2023-10-13 365968 365128 90864 88824 142687 142761 151695 148025 113134 114483 119931 121252 139824 138482 382343 413485 1207427 1201362 466271 483309 127030 114171 124582 125577 140027 137806 132810 133620 86820 88230 291319 257369 752100 742993 231612 228568 291728 294470 342983 334596 358090 360929 382146 386556 366977 405897 874867 922398 566870 478802 313952 308960 357273 357358 381042 383410 391565 395241 445856 446723 714212 749325 39.95 67.5 1
10:15:02 2023-10-13 370405 365747 91233 88946 142548 143174 149112 147988 113159 112021 119730 121284 137481 138792 384346 410987 1207354 1189476 467813 483236 126855 114171 124139 125543 139798 137806 132776 133382 86880 88263 291783 258466 741387 741307 230336 229289 290497 296224 344923 334525 358342 363998 382167 385337 365291 404186 872014 920396 573317 477566 312176 306222 360444 358658 378970 384668 394050 395166 444598 445363 710035 746597 39.95 67.5 1
10:15:03 2023-10-13 365429 362256 91206 88889 142497 142803 151660 148025 112979 114483 119931 121284 137400 138710 388424 415052 1202437 1190581 470584 483578 126855 114295 124139 125750 139994 138085 132776 133415 86761 88295 293586 258466 742399 747806 230497 228972 290630 296102 345338 337185 360402 360785 381757 385266 367092 409014 871118 918374 568241 474238 311801 305759 358530 358403 378610 385751 391055 393984 442061 448371 721596 747201 39.95 67.5 1
10:15:04 2023-10-13 368741 362839 90798 88978 142190 143465 151414 148542 112914 114676 119613 121650 137400 139201 384346 415016 1208248 1182883 463677 483578 126821 114700 124139 125750 139470 137948 132743 133620 86559 88263 293062 258235 738726 742700 229782 230290 290842 295185 344540 334291 358378 362971 383312 387710 366890 404186 870031 912004 566870 477041 313507 306523 360988 358616 378329 384668 391681 396038 448188 443696 718456 751569 39.95 67.5 1
10:15:05 2023-10-13 366369 365128 90732 88881 142756 143769 149150 147849 113224 114858 119759 122143 137577 139245 382379 415170 1212743 1195552 463605 483578 126855 114329 124654 125756 139961 138039 132776 133415 86618 88263 290856 258466 737495 745939 231054 228472 291516 294135 343231 334057 360256 360929 379888 387710 365291 405470 873848 911846 563826 474563 311546 307185 357702 358040 378970 383077 391681 395986 444208 446418 719550 750169 39.95 67.5 1
10:15:06 2023-10-13 365192 365128 90835 88792 142591 142727 151906 147784 113289 114573 119896 121252 137591 138448 382611 412506 1209437 1202215 466493 483236 127118 114295 124549 125509 140249 137584 132776 133189 86916 88198 291319 257369 746748 742883 230932 227729 291560 293850 342983 335534 358019 360893 378720 387674 366354 406082 875088 921083 563300 476710 313952 308452 359045 358257 381042 383410 392053 395241 447824 446822 715394 752033 39.95 67.5 1
10:15:07 2023-10-13 369317 363100 90798 88792 142557 143769 149145 147918 113314 114642 119896 121451 137577 138662 384346 413449 1208248 1194554 468809 483578 126821 114261 124139 125509 139798 137806 132743 133164 86559 88230 293586 258745 743025 740783 230462 229218 290497 295414 344923 334490 358342 364512 381560 385067 365291 404150 872573 920396 566870 479073 312176 307150 359575 356356 378970 384668 394329 396867 444562 447050 710330 747164 39.95 67.5 1
10:15:08 2023-10-13 367265 363100 91244 88792 142696 142736 151906 147784 113322 114730 120131 120823 137919 137836 382307 415052 1199996 1190702 467556 483578 127030 114182 124173 125509 140350 137806 132776 133198 86820 88230 292767 257005 750462 745586 230104 229218 291693 294713 342983 338619 362108 360605 384696 387939 367128 407237 871154 918265 568241 474056 314845 306392 359829 357993 381150 385480 389843 397810 445141 448609 721323 747201 39.95 67.5 1
10:15:09 2023-10-13 368669 365124 91133 88978 142388 143494 151379 148231 112914 114562 119696 121650 137591 138938 383803 415052 1203824 1183723 469215 483578 126437 114329 123802 125958 142718 137931 132743 133708 87229 88295 291783 259017 740471 743753 230462 229183 290365 295450 343471 335759 359135 362971 383312 386262 363614 405398 868691 913294 569612 476666 313507 305759 360988 357179 377459 384668 391921 396353 445227 443039 719513 747127 39.95 67.5 1
10:15:10 2023-10-13 365049 362265 90798 88885 142496 142769 151519 148231 112947 114562 119896 121650 137591 138710 384710 415052 1214269 1189255 464625 483578 126403 114363 123598 125924 142717 137875 132527 133599 86761 88557 291783 259201 740143 745976 231109 228687 291374 294820 345899 336709 360366 362790 382796 387333 364743 405434 873848 911661 566662 473757 312952 306222 357129 357180 378646 385751 391608 395705 443861 445751 719550 749325 39.95 67.5 1
10:15:11 2023-10-13 367261 363063 90893 89011 142164 143697 148628 148645 112805 114904 119579 122050 137400 139528 384346 411890 1217468 1197276 462987 483578 127030 114329 124139 125543 139994 138085 132743 133415 86559 88537 292590 258815 733811 742883 230497 228988 291728 294135 345059 334525 357229 363484 381560 387710 363069 406082 873848 917458 564128 479754 313062 306789 358781 358580 377509 383232 393127 396645 447702 443554 713326 746486 39.95 67.5 1
10:15:12 2023-10-13 365083 365820 91233 88849 142955 142727 151871 147541 112979 114449 120014 121552 138122 138548 384891 412542 1210823 1203157 464984 483578 127152 111754 124754 125543 140368 137823 133177 133210 86884 88524 291319 257551 748806 742883 230497 227764 292689 293850 342983 335569 357767 362971 380723 387745 367265 406119 875088 921083 573317 478395 313507 305759 357667 359121 381150 383553 392235 396267 448141 447037 712624 751105 39.95 67.5 1
10:15:13 2023-10-13 367597 362768 90831 88918 142393 142698 149426 149258 112947 114562 119813 121451 137400 138710 384346 411813 1203824 1189550 466381 483236 126855 114295 124173 125543 139994 137806 132743 133198 86618 88263 289833 258466 739974 742883 229104 229218 290731 294999 345411 334525 357229 363741 383008 385946 365255 405499 873914 925021 567019 479754 313507 306753 360518 357287 378754 382766 392089 395723 445541 446418 712350 748553 39.95 67.5 1
10:15:14 2023-10-13 368234 362768 91269 88759 142895 142736 151800 147440 113289 114483 119896 121483 137591 138744 381807 414980 1199028 1187458 466184 483236 127240 114103 124549 125336 140513 137676 133230 132797 87035 88138 292767 257005 746638 745549 230271 229023 291693 294100 342983 336075 357767 359917 382131 386486 366426 406082 868727 921083 551815 475618 312494 306789 359323 357466 381150 384346 389880 395130 443550 449089 718456 747164 39.95 67.5 1
10:15:15 2023-10-13 370931 363353 90798 89011 142001 143233 148904 148231 112914 114676 119896 121650 137604 139035 384346 415052 1207317 1185443 467850 483578 126733 114329 124073 125924 142614 137948 132618 133729 86441 88263 292590 259201 732689 745549 230497 228936 292223 296699 346071 336471 360366 360785 380884 387393 366247 409014 872051 916532 569612 474202 313507 306572 359035 357896 378934 385751 391055 393984 441773 448485 721084 746597 39.95 67.5 1
10:15:16 2023-10-13 370405 363348 90798 88978 142397 143233 151379 148645 112914 114869 119696 121715 137400 139166 381771 415016 1213406 1185443 463641 483578 126437 114171 124173 125889 139470 137944 132710 133620 86761 88263 292590 258235 736208 742700 229104 230290 290877 294100 344505 334022 358342 362971 383348 387674 363905 404186 868764 911967 566870 477041 312955 306789 360988 358580 377796 384668 391958 396038 445528 446418 718456 749621 39.95 67.5 1
10:15:17 2023-10-13 367265 363127 90732 88978 141932 143465 148628 148645 112541 111953 119330 121715 137209 139361 384074 411312 1217431 1189255 463350 483578 126821 114295 124106 125930 140154 137638 132610 133654 86559 88472 292590 259939 738530 741759 230356 228847 291551 294064 344469 336636 356191 362971 383338 387939 365087 405794 875088 910524 571927 479754 312841 305794 358781 358833 377193 383248 392271 396867 446972 443039 711077 746832 39.95 67.5 1
10:15:18 2023-10-13 365192 363136 91077 88670 142497 142837 151695 147784 113134 114449 119931 121252 137495 138255 382343 412506 1208248 1201370 464654 482894 127444 114103 124582 125423 140513 137806 133085 132797 87154 88230 291319 257551 746151 744047 230497 227799 293249 293850 342983 335569 357767 362971 380421 388585 366390 406082 875088 920396 565499 478174 313680 308452 357452 359519 381078 383375 392053 396558 448385 445568 714340 751458 39.95 67.5 1
10:15:19 2023-10-13 368831 362265 90802 88792 142466 143571 149111 147437 112914 114449 119896 121284 137492 138861 384346 413776 1207354 1199647 468845 483578 126855 114137 124549 125509 140380 137806 132776 133231 86559 88230 291783 258100 740099 740783 231054 228863 290497 296641 344923 334525 358078 363998 379817 385372 366390 404150 873848 921083 566870 477041 312619 307185 358206 356356 379006 384668 394013 395705 444598 445747 711077 747201 39.95 67.5 1
10:15:20 2023-10-13 367786 362265 90831 88946 142497 142803 151871 148231 112947 114642 119696 121451 137495 138710 381771 413741 1201584 1187458 465026 482894 127484 114024 124874 125130 140773 137570 133210 132764 86944 88230 294521 256073 746401 744317 229782 229183 291728 295034 342983 337662 359690 360569 382454 387939 365184 405359 870812 922213 565499 476894 314621 306753 359575 357430 379006 383213 390430 398450 445141 446965 715297 748020 39.95 67.5 1
10:15:21 2023-10-13 367639 363206 91170 88824 142397 142736 151625 147973 112947 114449 119730 121252 137495 138255 388387 414799 1202437 1189776 469141 482176 126855 114137 124139 125543 139662 137918 132743 133310 86559 88230 289833 257734 737087 745023 230139 229183 290877 294999 342983 335569 358378 360857 381560 386216 366941 404150 869995 919709 571927 475245 311836 306789 359611 358004 381150 385209 389880 394574 442893 448485 719550 747201 39.95 67.5 1
10:15:22 2023-10-13 370658 362256 90798 88978 142100 143233 148628 148231 112914 114676 119330 121650 137209 139166 384074 415016 1208248 1183109 466454 483578 126471 114329 124106 126038 142614 137978 132710 133742 86559 88650 292590 259791 746897 744069 230391 229790 290462 294613 346878 335723 359280 360749 382703 384764 363614 405362 868113 915774 568241 475618 313507 305759 360734 358403 377207 385209 391921 395166 441701 443075 719550 742462 39.95 67.5 1
10:15:23 2023-10-13 366741 362804 90798 88946 142234 142803 151414 148231 112914 114483 119696 121650 137400 139035 384346 413485 1208248 1187421 462348 480841 126471 114171 124139 125577 139928 137841 132743 133465 86618 88263 294054 258466 736382 747219 229104 229192 292618 293438 343541 334256 358342 360785 383338 387745 364196 404756 871338 913941 562757 476770 312785 306789 358781 359373 378646 384418 392030 396682 446432 444213 723136 749214 39.95 67.5 1
10:15:24 2023-10-13 367265 363131 90798 88978 142195 143610 151308 148438 112914 114710 119330 121715 137209 139430 384346 411276 1217468 1197351 463260 483322 127037 114691 124106 125442 139662 137793 132676 133633 87165 88440 291783 260680 746521 738325 230533 228988 291763 293815 347369 336233 358055 363998 381025 389866 366049 403866 873848 915883 573317 479754 312619 306257 358817 358004 377459 383589 393734 393984 445601 443039 711114 746302 39.95 67.5 1
10:15:25 2023-10-13 365192 362813 90831 88792 142497 142803 151660 148128 112947 114483 119896 121284 137728 138938 382343 411312 1211683 1201631 462676 482894 127274 114171 124582 125543 140622 137710 133085 133164 86944 88230 291319 256468 745789 742993 230533 229218 293305 293438 344923 335569 357229 362971 381025 388903 367941 405861 875781 919711 564299 479754 313729 308524 359215 359483 378862 383339 392089 396867 445600 445675 712350 749488 39.95 67.5 1
10:15:26 2023-10-13 367265 362234 91178 88828 142627 143174 149620 147608 113412 114449 119931 121252 139901 138556 385017 413776 1208767 1201631 466234 482894 127240 114329 124173 125543 139928 137806 132776 133198 86618 88230 291783 257734 757841 742357 231612 228278 290701 296850 342983 334596 358342 362971 378755 386521 366426 404114 875088 921120 565499 478056 313026 306257 357164 357501 381150 384398 391958 395425 442928 447037 714754 749325 39.95 67.5 1
10:15:27 2023-10-13 369317 362804 91114 88978 142432 142803 151589 148249 112947 114676 119931 121650 137728 138744 381807 412762 1203861 1187458 465063 482894 126855 114295 124139 125577 140027 137806 132810 133415 86559 88263 289833 258466 740224 742883 229891 229649 291889 295163 346388 337185 359801 363704 383205 386380 365184 405359 872051 923729 564978 477566 313062 306608 360409 358004 378934 382944 392308 396353 446450 445711 711077 746597 39.95 67.5 1
10:15:28 2023-10-13 367373 362296 91399 88792 142700 142505 151941 147578 113322 114449 119980 121169 139858 138517 382379 415052 1199028 1191276 466567 482894 127186 114137 124582 125336 140380 137666 133511 133177 86916 88170 292767 256823 749293 744918 230346 229218 291693 294756 342983 336075 358306 360893 382202 386556 366941 406119 869416 921083 563614 475618 312749 306789 359611 357501 381150 384398 389880 395130 444936 447451 719480 748656 39.95 67.5 1
10:15:29 2023-10-13 369251 362300 90831 88978 142199 143233 151308 148231 112914 114596 119613 121567 137400 138992 384346 415052 1203418 1183797 468550 482603 126437 114329 123631 125963 139762 138244 132835 133868 86559 88593 291319 259201 745994 746049 230356 228831 290427 293850 343471 333520 358883 360929 383063 385805 363104 405362 868764 912004 566870 478297 313507 306572 360988 357501 377495 385209 391644 395759 441967 443039 718493 744951 39.95 67.5 1
10:15:30 2023-10-13 365192 364859 90798 88950 142393 142685 151379 147747 112914 114449 119364 121483 137400 138942 384346 413812 1208248 1190349 461106 483236 126855 114137 124073 125543 140135 137841 132743 133198 86559 88263 293586 258466 739600 745622 230175 228508 292689 294100 343506 334525 358342 360821 380385 387745 364743 404150 873229 912004 551649 475577 315292 308415 359555 358941 378754 385066 389662 396401 448385 447164 722527 750924 39.95 67.5 1
10:15:31 2023-10-13 367265 362777 90860 89100 142061 143663 148628 148645 112541 114835 119296 121683 137400 139346 384671 412255 1222031 1198220 466642 483468 126686 114715 124106 125823 139828 138532 132710 133708 86500 88537 292590 258961 733906 744207 230462 229183 291693 294963 347861 336197 359135 364255 380990 387097 363579 405398 875088 914588 568241 478734 312619 306257 358746 358004 377459 385209 394013 396830 445250 443004 714212 748424 39.95 67.5 1
10:15:32 2023-10-13 366227 363357 90798 88938 142587 142803 151625 148231 112914 114642 119696 121650 137591 139035 384891 410051 1213908 1199922 462676 483578 127206 114575 124549 125509 140447 137806 132776 133382 86912 88263 294054 258466 747610 742993 230497 229148 293475 294735 343506 338619 360494 363486 384968 389307 368614 406008 876220 920960 566870 479717 313952 308911 359287 360205 379006 383482 391980 397528 449583 445675 713363 750924 39.95 67.5 1
10:15:33 2023-10-13 368436 365124 91240 89101 142661 142786 149649 148094 113179 114573 119896 121252 137595 138448 382611 413741 1208248 1202487 468997 483236 126821 114261 124173 125509 140480 137772 133365 133382 86916 88263 293752 257734 740973 741832 231937 228827 290731 295901 342983 334561 358342 362681 379817 386486 366941 404720 875088 922423 564652 477717 313507 307150 356627 357466 379006 384694 391885 395705 445856 447396 715261 749325 39.95 67.5 1
10:15:34 2023-10-13 367038 362261 90798 88946 142596 143199 151625 148231 112947 114608 119696 121451 137591 139035 384618 410051 1204678 1193168 464990 483309 127206 114295 124173 125543 139828 137858 132743 133620 86618 88617 291783 258466 742187 742517 229962 229852 291551 294820 345899 337662 359509 360713 385514 386521 365255 404931 870701 925021 569147 479482 313952 306753 360408 357323 378934 382336 391085 396038 444236 445014 712587 744078 39.95 67.5 1
10:15:35 2023-10-13 367782 361217 91207 88759 142596 142702 151871 147784 113289 114424 120097 120823 137591 138220 384618 415052 1199885 1190623 467593 483578 126855 114261 124173 125509 139762 137772 132835 133382 86912 88230 294054 257005 740868 745513 230104 228988 290842 295092 342983 337356 358847 360821 381560 386216 366941 405326 871264 917041 566870 475309 311801 306789 359323 358280 381471 385536 390176 397491 446559 446858 721212 749436 39.95 67.5 1
10:15:36 2023-10-13 367632 364859 90798 88978 142453 143566 148869 147988 112914 114676 119771 121683 137468 139236 384891 414396 1208248 1187962 465223 483322 126969 114691 124482 125857 140413 137703 133076 133902 87067 88682 291646 259939 738327 744464 229746 229932 290701 293601 344988 336471 359123 362971 383348 388691 364160 405362 869995 912004 564652 477041 313729 306789 360952 359373 378329 385209 391921 396353 445528 445013 716856 748793 39.95 67.5 1
10:15:37 2023-10-13 365968 362808 90802 88946 142393 142769 151649 148231 113102 114562 119696 121451 137591 138675 384980 417400 1208248 1194121 463993 483236 126997 114261 124173 125543 140027 137806 132743 133198 86559 88230 293586 258466 745899 744987 230497 228278 291969 294100 345899 334490 358847 360785 380385 387710 367941 407089 874535 916983 566699 473983 314845 306789 358027 358436 378754 385337 389698 396830 445528 447159 722622 750169 39.95 67.5 1
10:15:38 2023-10-13 367265 362804 90765 88950 142393 143431 149043 148541 113049 112129 119740 122119 137297 139520 384273 411133 1220330 1199990 463334 483395 126997 111754 124173 125543 139762 137806 133386 133717 86559 88263 296839 259033 738374 740380 230497 229183 291693 294206 345023 334561 357229 363998 381025 387745 366557 405506 873848 915711 570537 479754 313284 305998 358781 359626 378329 383213 392827 396977 446625 444008 712350 750391 39.95 67.5 1
10:15:39 2023-10-13 364632 362234 91207 88853 142665 142736 151871 147784 113102 114449 119896 121475 137591 138579 382916 413449 1208248 1202215 464953 483578 127030 114261 124549 125543 140513 138017 133177 133198 86916 88230 294521 257369 747081 744207 230967 228191 292370 295579 344923 335934 360567 363375 382796 388691 366762 406585 876220 922324 572354 478056 313507 308924 359555 358508 381150 383517 392235 395705 448983 447999 713128 749030 39.95 67.5 1
10:15:40 2023-10-13 369082 362269 90798 88946 142496 143131 151660 148214 113134 114562 120014 121451 137591 138675 384346 413453 1208211 1195255 470430 483578 126821 114261 124549 125509 140350 137806 132743 133382 86884 88230 289833 258100 743025 740783 231216 229148 290806 295901 344923 334561 358883 363998 379817 385911 366426 404756 875709 923076 566870 477717 312841 307650 358206 356391 379006 384668 393977 396267 441881 446751 715320 746906 39.95 67.5 1
10:15:41 2023-10-13 368161 365128 91207 88978 142492 142795 151660 148231 113127 114642 119896 121567 137591 138710 382343 413123 1203418 1193443 465026 483578 127661 114148 125152 125342 140868 137599 133444 133097 87035 88440 294054 258928 746144 747219 230285 229042 291551 293850 344923 336346 357193 360533 383063 386521 365255 405506 869995 924364 571927 478395 312714 306789 360408 357466 381150 383482 389843 395723 443514 449098 715261 747164 39.95 67.5 1
10:15:42 2023-10-13 365393 362556 90798 88914 142462 143571 149077 147507 113102 114528 119980 121252 137672 138504 384346 415052 1202636 1190627 469067 484335 126855 114329 124173 125543 139994 137841 133060 133620 86820 88263 291783 257369 747992 746640 230462 229671 291516 297059 342983 334561 359931 360857 384424 386216 367235 405398 871264 915748 568241 475056 314845 308452 359324 357323 381078 385680 392985 397639 444417 446858 720936 747127 39.95 67.5 1
10:15:43 2023-10-13 368741 362817 90798 89100 142229 143380 149168 148508 112914 114869 119696 121683 137400 139346 384996 414399 1218033 1188074 463532 483468 126895 114635 124106 125789 139994 138121 132743 133507 86677 88505 296158 258815 736456 744992 229746 229932 290635 294100 347615 336709 359388 362971 383348 385911 363614 405362 868727 913294 564652 477041 313470 305759 360988 357466 377760 385209 392198 396353 445541 444426 718456 746560 39.95 67.5 1
10:15:44 2023-10-13 365192 362768 91047 88853 142397 142769 151379 148128 112914 114562 119696 121483 137400 138710 383803 414068 1210823 1190581 459552 483578 126821 114329 124173 125543 140060 138120 132743 133415 86820 88230 293586 258466 739144 748701 230301 228827 292653 294064 343506 337625 361593 360533 383338 387604 365148 407237 872426 917145 566870 474019 315292 306789 358206 359121 378307 384668 390176 396867 447568 449070 723136 750132 39.95 67.5 1
10:15:45 2023-10-13 367603 365115 90975 89398 140543 143528 149043 148369 112882 114823 119877 121585 137488 138861 384508 413270 1217431 1194702 465781 482944 126584 114635 123598 125716 139378 137841 132581 134053 86939 88537 294054 259939 729692 742101 231216 228827 291728 294513 343195 333870 359424 364624 380687 387062 363104 405434 875088 911323 568241 478395 312619 306720 358746 358004 376663 382820 394013 396830 447191 443039 715261 750502 39.95 67.5 1
10:15:46 2023-10-13 365135 363102 90831 88946 142449 143174 148869 147507 112914 114642 119696 121683 137481 139109 382343 410663 1213945 1199922 459516 483578 127152 114295 124612 125543 140350 137806 132776 133382 87131 88557 291783 259201 756623 742847 230714 229077 292334 293438 346609 337662 360056 363632 381524 388868 363614 403849 875781 919785 564128 479754 313062 306008 359323 359375 378329 383213 393141 394574 446889 443696 712350 750391 39.95 67.5 1
10:15:47 2023-10-13 365192 361221 91240 88877 142665 142576 149530 147888 113289 114483 119931 121252 137808 138482 382379 412542 1208248 1202252 464953 482894 127030 114261 124582 125509 140740 137806 133051 133164 86916 88198 293586 257005 741738 742883 230537 228118 293866 294999 344923 336040 358306 362971 379853 387745 366426 406119 875088 921083 555819 478395 313507 306008 357702 358616 381507 384112 391943 396608 445457 448951 714378 751458 39.95 67.5 1
10:15:48 2023-10-13 368150 364859 90831 88946 142393 143292 151414 147953 112947 114642 119779 121650 137495 138714 381771 410051 1208248 1196584 468976 484495 127003 114691 124516 125823 140380 137823 132676 133897 86944 88407 291783 258466 743025 739930 230104 230190 292484 295163 345655 334525 358342 364512 384968 387939 366097 404756 871301 921120 566870 477372 312176 306789 360698 356427 379006 384128 394118 395723 441737 445675 710330 744643 39.95 67.5 1
10:15:49 2023-10-13 368047 364859 90802 88978 142492 142837 151554 148023 112947 114642 119730 121451 137728 138948 382307 411312 1203418 1194018 465026 483236 127451 114182 124788 125336 140496 137580 133202 133164 86884 88263 294054 258466 746898 744464 230139 229218 291728 293850 343471 338379 358055 360857 382167 387062 367243 405861 873913 924364 568241 476520 314845 306753 359721 359932 381886 384489 391019 395687 443550 447037 718456 746869 39.95 67.5 1
10:15:50 2023-10-13 368741 362221 91143 88946 141992 143456 149113 148715 113004 112152 119857 121552 137522 138803 384854 414908 1205860 1187089 469311 483432 126403 114420 123598 125543 142657 138216 132610 134207 86559 88505 291783 259201 736429 748459 230932 229183 290294 297059 344923 335759 360003 360929 381595 384764 366426 405470 870648 917840 569612 475236 313507 305759 358817 356106 379006 385751 391055 394020 442061 447050 719550 746422 39.95 67.5 1
10:15:51 2023-10-13 368481 362813 90798 88978 142393 143465 151414 148698 112947 114676 119730 121683 137400 139166 384346 414072 1208248 1183760 464333 483578 126821 114329 124173 125837 139458 137875 132747 133415 86559 88537 289833 258235 740056 744464 230249 230203 291889 294713 346878 336471 359316 363411 383205 387939 366640 408396 871431 911967 564652 477041 313507 308924 360699 357430 377724 385209 392235 396317 441701 445715 719550 746597 39.95 67.5 1
10:15:52 2023-10-13 364973 362813 90831 88978 142234 143199 148904 148231 112914 114642 119696 121650 137499 139035 384346 413449 1208248 1189855 461957 483236 127030 114250 124173 125577 139732 137806 133071 133198 86618 88263 290856 258466 736505 750005 230236 228508 293064 294064 343506 334525 358378 360497 380990 387745 364707 404756 872573 914588 566870 474202 312749 305759 358493 359121 378970 384623 389880 396867 446972 445390 723502 748771 39.95 67.5 1
10:15:53 2023-10-13 367261 362269 90831 88978 142298 143233 151414 148128 112914 114642 119730 121451 137400 138675 383260 413449 1217468 1194739 464333 481891 126403 114363 123498 126138 139536 138471 132610 134327 86618 88654 294054 259570 736876 742517 231434 229247 292236 294927 343436 333870 360510 363998 382739 387939 364707 405470 875088 911967 545898 479142 312841 306970 358493 358004 377796 383042 393720 396867 444208 443075 716348 749325 39.95 67.5 1
10:15:54 2023-10-13 365420 362839 90831 88946 142449 143174 148869 147850 112914 114754 119696 121683 137481 139496 384346 410086 1216205 1198216 461365 483578 127240 114137 124206 125577 140027 137858 132743 133202 86677 88263 291783 258018 743620 742357 230533 229254 291516 293456 344576 335850 357229 362971 381025 389448 364999 405794 874816 917726 565499 479680 313952 308488 359324 360025 378826 383375 392681 396793 446710 446867 713289 751458 39.95 67.5 1
10:15:55 2023-10-13 367597 364855 90831 88950 142393 142837 151414 147920 112979 114483 119696 121284 137495 138923 384744 412907 1209221 1197426 468698 483505 126929 114635 124482 125703 139828 137785 132743 133461 86912 88263 291783 258283 744534 738325 230497 229254 290806 295693 345826 337387 358378 361960 381025 385372 365291 404150 873914 921083 565499 478395 312176 307220 359323 356391 379006 384668 394645 396867 441701 445711 710072 746265 39.95 67.5 1
10:15:56 2023-10-13 367044 362265 90835 88946 142462 142837 151554 148231 112947 114483 119696 121483 137495 138710 382653 410015 1203418 1189586 464990 483236 127050 114295 124173 125543 139669 137866 132743 133423 86618 88263 291319 258466 738442 743937 229782 229254 291628 293850 345655 337625 359690 363266 383099 386380 365184 405396 871154 924274 562757 481118 314584 306789 360952 357466 378970 383213 392849 398265 445929 447050 712350 747311 39.95 67.5 1
10:15:57 2023-10-13 369207 364866 91166 89092 140740 143093 149530 148508 112882 114744 119794 121585 137748 138571 384545 414944 1202934 1189990 469917 483322 126618 114700 124073 125837 139928 137910 132743 133868 87003 88617 293586 258466 734929 745586 230497 229218 290701 297212 342983 334561 359967 360893 381560 386521 367014 405434 870648 915711 568241 474238 311836 305998 359358 357466 381150 385751 391019 394574 444959 447072 721596 747201 39.95 67.5 1
10:15:58 2023-10-13 370658 362305 90798 89011 142397 143465 151414 148438 112914 114676 119730 122041 137400 139166 381807 415052 1208248 1183760 467886 483578 126471 114363 124139 125750 139732 138086 132652 133541 86971 88650 292590 259939 735243 750005 230427 229077 290701 295543 345899 336709 360366 362559 381560 384764 365326 405470 872051 917803 569612 474165 314026 306536 359323 358403 379006 385751 391644 394539 442061 445363 721596 746385 39.95 67.5 1
10:15:59 2023-10-13 368511 362808 90831 89133 142397 143655 149113 149515 112805 114676 119696 121683 137209 139166 384346 413162 1208248 1185480 462333 483578 126821 114295 124173 125577 139798 137841 132743 133415 86618 88263 289833 258235 739828 744992 229782 229967 290731 293881 345059 334525 358883 362971 383312 387710 364160 404756 869995 912004 574707 477041 313507 306789 360988 359121 378343 384994 391666 399659 446899 444213 717291 749214 39.95 67.5 1
10:16:00 2023-10-13 368000 364859 90765 89226 142049 143964 148419 148229 112919 114710 119613 121683 137278 139223 384074 411926 1217196 1197314 466225 483359 126915 114760 124073 125736 139636 138156 133410 133750 86559 88654 292590 260962 729863 744047 231018 229023 291925 294677 345229 333870 360256 363998 380421 387298 364999 405470 875088 909356 568241 475618 312619 307185 358241 358004 378631 383077 393419 395986 443861 446103 716893 749325 39.95 67.5 1
10:16:01 2023-10-13 366746 363136 90831 88978 142255 143174 148869 147850 112914 114676 119613 121683 137278 139271 384346 410086 1216567 1195403 461365 480841 126855 114329 124206 125543 139961 137806 133068 133654 86618 88263 291783 258018 743266 741832 230497 228994 291516 293044 344576 335569 357229 362971 384424 388903 367681 405536 875781 919748 565499 479482 313507 308524 358638 359772 378790 383339 393743 396830 445600 446734 712350 751273 39.95 67.5 1
10:16:02 2023-10-13 367632 362269 90864 88978 142462 142803 151448 148264 113082 111956 119891 121519 137556 138606 385166 410844 1209295 1194018 467666 482712 126787 114171 124173 125543 139828 137716 133009 133490 86884 88263 291783 258283 738960 738070 230533 229254 291911 295450 344923 334561 358342 361960 382131 387867 365291 404186 872610 918410 566870 479754 312791 306257 360734 356427 379006 384668 394645 398140 441737 445086 710330 744078 39.95 67.5 1
10:16:03 2023-10-13 367676 361256 90831 88885 142458 142769 151448 148231 112947 114517 119888 121650 137400 138710 382343 410086 1203418 1192122 464333 482176 127274 114261 124582 125336 140368 137710 132810 133206 86559 88263 294054 258466 753649 744992 230249 229007 291783 294884 345899 336476 357934 360785 383134 386380 365148 405646 871264 923729 564128 479073 313952 306717 360988 357430 378970 382944 390779 397847 447191 445711 714212 747311 39.95 67.5 1
10:16:04 2023-10-13 369443 362636 90666 89064 142457 143390 149322 148715 112817 112054 119627 121617 137366 139035 384346 414691 1209437 1185432 467813 483578 126403 114771 124073 125543 139344 138181 132494 133507 86618 88472 293586 259201 740628 744808 230462 230254 289669 293881 344469 335759 358883 362971 383277 386486 363069 405041 868691 913941 566870 477041 313507 306789 360952 358256 377724 385209 391885 396317 447118 443661 716312 748757 39.95 67.5 1
10:16:05 2023-10-13 365188 362269 90798 88946 142397 142769 151484 148197 112882 114528 119662 121451 137400 138675 384346 415052 1208248 1193168 463334 483578 126821 114655 124415 125722 140380 138082 133009 133629 86912 88407 291783 259017 740099 745718 230643 228297 292582 295114 345899 334525 358306 360533 384152 387674 367087 407385 873192 914478 566870 474165 313189 305963 358206 358544 378898 384668 387614 396548 447969 444979 722622 746795 39.95 67.5 1
10:16:06 2023-10-13 367265 364834 90765 88914 142393 142761 149043 147784 112882 114415 119662 121311 137400 138640 383260 415052 1212781 1189218 465315 483578 126195 114295 123498 125750 142618 137806 132494 133599 86559 88263 294054 258466 737805 742590 231216 228437 291693 294064 345655 334256 360474 363216 379817 387368 364963 405434 873848 909108 568330 475577 313952 309360 359555 358365 378754 385680 392053 396120 445456 444836 719329 746795 39.95 67.5 1
10:16:07 2023-10-13 365192 361212 91174 88796 142561 142736 151765 147784 112947 114415 119980 121252 137591 138467 384127 412255 1210301 1203306 467083 482371 127105 114407 124774 125582 140447 137772 133411 133198 86912 88198 291298 257734 744351 742883 231389 227764 292377 295621 342767 334596 358271 362971 378720 387674 366941 406082 875709 921083 564985 477717 313729 305759 356627 358004 381150 384362 392235 395669 443826 448316 713165 750391 39.95 67.5 1
10:16:08 2023-10-13 368403 362225 90765 88950 142527 142803 151414 148961 113425 114608 119896 121451 137831 138675 384618 413123 1208211 1192673 469178 483578 127030 114261 124173 125509 139928 137772 132743 133164 86820 88263 293586 258100 739518 740783 230497 229218 290806 295657 345522 337625 361593 364882 384152 387939 365990 406904 873664 920864 566870 479340 311846 307150 359505 356356 378970 385209 394352 397639 444526 448389 710330 747164 39.95 67.5 1
10:16:09 2023-10-13 367900 364859 91418 89060 139163 143030 149879 147645 113257 112789 119994 120956 137939 138082 384781 417400 1198141 1191470 467189 482567 127003 114261 124139 125543 139894 137772 132776 133315 86820 88198 288635 257005 753662 747219 230301 229183 291693 295092 342983 334596 359388 360821 382096 387062 367494 405041 869428 917726 571927 474165 313952 306789 359540 357968 381150 385751 390394 395094 442893 447037 719218 747164 39.95 67.5 1
10:16:10 2023-10-13 369591 362269 90798 88942 142251 143769 149340 147678 112914 114608 119696 121650 137577 138792 382932 415016 1206928 1185443 468845 483236 126437 114374 123835 125837 139344 137841 132743 133633 86939 88831 291783 259754 744703 746579 230391 229077 290701 295109 346878 336197 360076 362790 381792 385032 364999 405434 871977 917181 568241 475582 313729 305759 358999 358658 378329 385751 391921 394852 441737 444319 719550 746560 39.95 67.5 1
10:16:11 2023-10-13 366117 364983 91074 89125 142591 143161 151484 148197 112914 112054 119823 121585 137591 138868 384346 415170 1215132 1196624 463641 483578 126821 114541 124173 125543 139828 137897 132743 133482 86559 88230 293586 258466 737325 742627 231216 228827 292172 295637 345655 334525 360510 360893 380385 387674 368202 405434 874467 909284 568710 474129 313507 307390 357667 357968 378934 385751 391921 396267 446667 445014 719550 746832 39.95 67.5 1
10:16:12 2023-10-13 367265 363136 90732 89133 142160 143564 148628 148645 112573 114835 119296 122078 137175 139361 384346 411890 1218809 1197356 465978 483322 127003 114635 124516 125857 139762 138217 132835 133843 86820 88654 296839 258997 734622 740600 230856 229183 292129 294677 345507 334525 357767 363998 383338 390133 363579 406119 875088 918492 564128 479754 313062 306222 358817 358544 377760 383517 393419 396977 445528 443004 713363 750156 39.95 67.5 1
10:16:13 2023-10-13 365192 362261 91207 88796 142661 142769 151871 148111 112947 114494 119896 121284 137591 138579 384346 412183 1210823 1203962 463664 482894 127152 114261 124582 125303 140480 137546 133143 133198 86944 88230 289833 257369 745431 742883 230497 228278 293511 294963 344923 336075 358019 362971 380990 388868 368725 405861 876072 920214 572354 479037 313952 308524 358062 359447 381005 383339 392198 396548 445564 447999 711077 750169 39.95 67.5 1
10:16:14 2023-10-13 370132 362768 90798 88946 142393 143199 149390 148229 113159 112077 119823 121585 137522 138606 385127 409873 1209295 1193981 467974 483578 126997 114295 124173 125768 139828 137707 132743 133465 86852 88263 291783 258466 752588 741319 230104 229897 290806 295242 345899 334525 357767 364512 383312 385372 365291 406082 871301 923729 566870 479754 313062 305759 360698 356427 378970 383517 394329 396038 441701 449070 712350 744606 39.95 67.5 1
10:16:15 2023-10-13 368198 363063 91081 88946 142665 142736 151625 147990 112979 114642 119696 121284 137400 139139 384346 413449 1199847 1192319 464661 482530 127240 114227 124754 125389 140740 137355 133143 132731 86976 88106 291319 257005 746160 747219 230214 229784 291889 295092 342947 336476 360056 360677 382561 386921 367020 405934 868691 921120 566870 476336 313952 306789 359829 357430 381150 383553 391583 398130 446268 447072 717365 747164 39.95 67.5 1
10:16:16 2023-10-13 369354 363215 90666 89157 142491 143858 149356 148611 112849 112119 119662 121683 137400 139166 384346 414108 1211683 1185406 462261 483578 126855 114476 124173 125543 139994 137841 132710 133507 87229 88263 293586 258235 738624 744461 229104 229932 292137 294064 344505 334525 358342 360893 383312 389187 364160 405041 870648 912004 566870 477717 312458 306789 360988 359373 378365 384668 390743 396317 445564 445897 719513 749325 39.95 67.5 1
10:16:17 2023-10-13 365968 365128 90835 88946 142393 143228 151414 148231 112914 114608 119696 121451 137400 138710 384346 415170 1211683 1196351 463605 482858 127118 114329 124740 125930 142165 138121 133193 133633 87067 88440 291783 258466 737946 744698 231398 228651 292547 294963 345655 334561 360244 360569 380279 387674 364743 405398 872573 910460 566870 473830 312494 306257 357702 358544 378970 385751 389843 396267 446583 445363 721596 746869 39.95 67.5 1
10:16:18 2023-10-13 367265 362804 91173 89215 140828 143571 148973 147953 112914 114642 119662 121919 137462 139012 384346 410051 1215668 1199060 461365 482894 127206 114216 124173 125543 139994 137989 132743 133198 86677 88263 290856 258466 739084 742883 230497 229183 292129 293169 343541 336075 357229 362971 381863 388868 365255 405794 875088 918106 573317 479073 313507 306008 359287 359662 378718 383517 392271 397823 445600 447050 713363 749417 39.95 67.5 1
10:16:19 2023-10-13 366746 362261 91240 88942 142462 142769 151660 147472 112947 114449 119896 121219 137851 138467 384744 412871 1208100 1198622 468293 483468 127071 113180 124482 125669 140413 137772 132743 133198 86820 88230 291783 258100 743628 740783 231775 228472 290877 296254 344815 334561 358055 362971 378720 386216 368976 406119 873848 921120 566870 477041 313062 307390 356627 356391 379006 384668 392235 395705 445273 446687 714754 748793 39.95 67.5 1
10:16:20 2023-10-13 369317 362225 90798 88792 142462 142769 151484 147990 112947 114608 119662 121808 137400 138710 384346 409440 1207354 1194018 467078 483578 126821 114261 124173 125543 139566 137879 132743 133294 86559 88263 291783 258466 743266 742093 230104 229897 290842 295657 345863 337625 361336 364919 383063 387939 365184 407237 871154 922309 571927 481118 313062 306222 360698 356391 378970 383553 394036 395687 441701 449070 710330 746422 39.95 67.5 1
10:16:21 2023-10-13 365976 364608 91125 89060 140729 143769 148972 147711 113114 114744 119759 121386 137552 138597 384273 415052 1202636 1188930 468810 483286 127017 114340 124173 125543 139765 137841 132976 133315 86500 88230 291783 257917 740808 745023 230705 228827 290701 297059 344923 333520 359967 360893 381025 384764 366390 405398 870648 910488 561440 474202 313692 305759 359323 356070 379006 385751 391019 394539 441737 445711 721084 746031 39.95 67.5 1
10:16:22 2023-10-13 370132 362813 90765 88982 142164 143431 151379 148231 112919 114676 119579 121650 137400 139166 383260 413776 1207976 1183723 462950 483578 126821 114261 124139 125750 139344 137841 132743 133541 86971 88617 292590 260294 741163 744992 229640 230148 291551 294577 346878 336197 359244 362790 383277 386216 363069 405362 870701 914485 570983 477004 313507 305794 360988 358113 377796 385209 391644 396353 445856 445364 717947 747127 39.95 67.5 2
10:16:23 2023-10-13 367192 365561 91233 89129 142492 143199 151484 148025 112947 114562 119857 121552 137495 138675 383260 414688 1212669 1197318 464990 483578 126403 114522 123531 125958 139550 138486 132652 133817 86559 88537 294054 258466 732325 742663 231414 228827 292172 294963 343471 333870 360546 363998 380421 387097 365291 405506 875781 911967 568241 477041 312841 307185 358781 358544 378631 383077 394013 396867 447191 444008 718456 751035 39.95 67.5 2
10:16:24 2023-10-13 366200 363384 91077 89011 142462 143571 149112 147953 112947 114710 119696 121683 137468 139245 382653 410086 1216604 1200809 462568 483359 127389 114691 124516 125736 140413 137737 133076 133499 87067 88440 291783 259939 739497 741832 230533 229183 293269 293779 345436 336040 357767 363741 382131 389473 367941 406082 875088 918410 565499 479754 313952 306222 359865 360241 378970 383517 392271 396253 446889 447050 713363 747532 39.95 67.5 2
10:16:25 2023-10-13 371459 364184 91432 89320 143159 144164 148475 151255 113588 114904 120737 122283 140315 139625 384100 414786 1212669 1202215 472594 483959 128118 112201 125648 127244 142284 139808 134652 135113 87900 89186 291783 258270 748927 744845 232733 231403 293959 299546 347422 338726 362767 366403 387393 390030 368905 409063 880469 932211 577486 484551 314658 310682 363827 362935 382641 387088 396556 402429 452693 449166 719550 756937 39.95 67.5 2
10:16:26 2023-10-13 373447 370042 92392 90415 142402 146284 151870 150813 114638 112748 122364 124346 142084 141895 389875 417540 1220819 1212594 475692 491048 131859 112670 128480 131213 145815 140328 138710 138550 89162 90467 296509 261554 759128 768805 234851 236115 297529 299210 351997 343303 367234 369569 388656 392931 372751 415302 887048 935595 579208 482562 321117 314621 367745 365304 390215 394714 398908 406086 450642 456616 736407 761590 39.95 67.5 2
10:16:27 2023-10-13 378637 373332 93001 90951 143986 149243 154223 153778 114869 113430 125204 125762 139494 145192 391243 424066 1235907 1214667 479731 493616 132146 114426 130162 132493 147998 143828 141661 142083 89849 91448 298403 266172 767153 765548 236143 234000 300664 302482 355401 346778 368824 371927 392083 398086 374130 416446 889270 935196 579208 486208 323172 315586 369821 369799 390215 394092 400109 407999 457862 455939 741668 769456 39.95 67.5 2
10:16:28 2023-10-13 378758 377774 93194 90723 145484 149765 156846 155134 115152 112968 126043 126298 140817 145090 394253 427562 1241416 1231320 483225 495850 132162 114170 133396 130133 151053 144868 142363 139536 89849 91385 298403 265420 764292 763154 236847 233848 297955 302880 353378 344890 366131 372036 390709 394101 373147 410367 892235 944274 575095 488280 322714 314554 370002 368355 391042 393606 396592 403798 454014 455939 733674 765604 39.95 67.5 2
10:16:29 2023-10-13 382801 379047 92553 90273 144754 149243 156295 155164 114521 112585 125762 125916 140363 144989 394217 427209 1232259 1220255 482234 494384 131027 113368 130888 130972 149138 145099 138617 139894 89439 90749 298403 266136 761572 768569 236680 233059 297500 302024 354989 344824 369202 369100 387533 393267 368637 411275 885518 932871 581656 486208 320435 314621 369966 366110 385554 393896 396592 405474 450967 449201 732558 761054 39.95 67.5 2
10:16:30 2023-10-13 382306 379051 91200 89500 142921 148101 154223 154309 113289 115040 125222 125715 141800 144276 391829 422098 1241184 1218519 475290 491431 128152 114852 130264 132608 148308 143828 140302 141915 88544 89840 296764 264670 763696 761503 234404 232706 295924 297897 351997 342848 362731 365304 383348 391232 363614 404608 884295 928849 572354 486208 315726 310784 365124 363882 382641 387894 395241 396425 447868 448463 722622 756648 39.95 67.5 2
10:16:31 2023-10-13 381657 377949 90765 88396 142715 146627 154223 152792 113212 114449 124925 124756 137978 141131 394178 423217 1227893 1220648 477102 492163 127437 114749 129989 132407 147241 142899 139198 141417 87964 89517 296669 261554 761725 761219 234851 232053 293049 297392 347474 339751 360618 364209 381025 384799 364829 403442 879186 927501 574707 484002 313225 310095 363579 360785 382228 384790 394645 395130 441629 444355 717401 752914 39.95 67.5 2
10:16:32 2023-10-13 382754 377647 90108 87933 141364 145592 153642 151887 112201 114188 124197 123422 140774 140355 392376 424066 1217468 1198806 476607 489808 126021 113911 128514 131818 146289 142105 138194 140955 87715 88877 298263 262816 757364 763730 232534 231043 290427 296879 345614 335569 359424 360929 378720 384407 359721 401214 873848 917078 568241 477602 312749 307185 360988 358580 378365 385751 387614 395705 440292 440580 722307 751310 39.95 67.5 2
10:16:33 2023-10-13 378677 378835 90187 87985 141018 145540 152922 151887 112136 114527 122263 124004 141063 141490 392340 422431 1222199 1203421 470548 490174 126161 113877 128906 132040 146283 141577 138302 139100 87531 88909 295489 263664 756623 766038 231973 230785 293064 294100 346098 336582 357767 360531 379033 384192 359685 396529 875088 915748 573317 477264 314179 306292 359936 360821 378970 384668 389325 393323 444671 440044 726632 755322 39.95 67.5 2
10:16:34 2023-10-13 381155 378506 89914 87689 141903 145575 152918 151989 112201 114109 124197 123422 140813 140438 392376 424066 1229302 1208425 468602 491998 125779 114069 128480 132035 146052 142436 138441 139764 87771 88991 296416 263518 772610 765548 233117 230309 292476 294677 345436 334596 359424 363484 379033 385218 359433 400931 876072 914588 574707 477602 313952 310273 360444 359698 378098 385751 390467 393287 441917 441718 721374 754167 39.95 67.5 2
10:16:35 2023-10-13 383205 381196 90225 87841 141960 145677 153351 152342 112785 114188 124405 123422 140877 140351 393862 423777 1222235 1216787 476944 492345 126195 113877 129368 132132 146490 141829 139082 141080 87900 89092 298263 263514 763766 763462 233260 230487 290877 295973 343541 336618 359982 362971 378428 382380 358638 396385 875316 919272 573317 481844 313062 308151 360988 358004 378740 383589 389880 392176 439686 439701 715297 753711 39.95 67.5 2
10:16:36 2023-10-13 385454 379906 90099 87717 142299 145575 153385 152267 112541 114301 124405 123966 141194 140692 391900 421218 1223811 1210038 476832 492548 126268 114337 129230 132449 147241 142797 139256 139764 87835 89235 296416 264670 760946 768208 231490 230956 290701 294963 344540 337634 358524 359953 379033 383491 359348 396862 875088 924740 573317 481431 313666 306789 360988 359626 380881 383177 385151 393844 439911 441800 723136 751317 39.95 67.5 2
10:16:37 2023-10-13 385046 381043 90071 87929 141932 146117 153658 152724 112695 114460 124544 124341 141073 141011 394217 424972 1225998 1205711 468638 494090 126403 112841 129368 132591 147587 143055 139388 141613 87900 89308 298403 265420 773785 772573 231216 230613 292582 295185 345265 336040 356155 358580 377521 384677 359008 395126 876330 917728 579942 479754 313702 308838 359829 360713 377760 383482 387157 391476 442169 440714 728696 755098 39.95 67.5 2
10:16:38 2023-10-13 386148 384721 90071 87901 142287 146727 153949 153011 112817 114641 122725 124446 141559 141142 396567 427747 1233640 1212669 476263 492504 126282 114035 129611 129154 147414 143329 141337 141880 87867 89463 299317 266928 757988 768208 231973 230613 291693 294720 346620 337662 358020 360303 377256 383491 354988 396299 875280 921083 578533 486172 313507 306685 360408 360459 376290 382681 387470 392066 440279 439095 717401 755981 39.95 67.5 2
10:16:39 2023-10-13 385055 383061 90227 87721 142426 146117 154189 152478 112914 114267 124821 124170 141269 140582 395400 425269 1226687 1221994 475376 491395 126369 113956 130280 132253 147689 143097 141395 141648 87932 89308 309441 264451 773429 769910 233137 230274 291516 295758 346143 336440 358962 360605 375382 381595 357991 396590 875444 924740 573317 483281 313952 308081 358746 358544 378934 383339 386272 389712 436651 441718 722622 754131 39.95 67.6 2
10:16:40 2023-10-13 390525 384954 90472 88170 142786 146490 154549 153075 112914 114415 124856 124427 137883 140962 396551 430396 1222069 1209362 482084 492887 126161 114227 129403 132574 147483 143828 139583 142112 87932 89496 299549 267159 766152 773949 231937 230613 289888 296224 345301 334490 356155 359698 378694 380562 353923 396899 875088 917041 573317 481844 313952 306222 360988 358544 375990 383482 385115 392936 436615 437991 723879 751923 39.95 67.6 2
10:16:41 2023-10-13 385527 386598 90071 87997 142426 146627 154189 153284 112882 114573 124682 124579 141367 141208 396659 427810 1231925 1210151 474106 498037 126584 114623 129952 129331 148066 143726 139777 140547 88141 89398 302032 266928 768105 778451 231541 229906 292582 293886 346878 335569 358782 358004 376654 383491 356618 396005 876330 917689 571927 483012 313445 306789 359865 360495 376627 382371 385184 390887 439911 439655 728733 755238 39.95 67.6 2
10:16:42 2023-10-13 388621 387808 90351 87993 142858 146882 154583 153539 113314 114415 124856 124579 141338 141208 399012 427241 1232800 1224256 475150 494000 126369 114035 130445 132540 148101 143363 141893 142013 88238 89402 301049 265796 771631 773949 232661 229183 291693 294720 344923 336311 358020 359121 373803 381203 355343 393949 877869 924740 570537 485242 313507 306222 357667 358580 378898 381764 387707 387375 436651 440714 722622 756347 39.95 67.7 2
10:16:43 2023-10-13 393652 387704 90104 87981 142789 146662 154579 153250 112914 112077 123119 124756 138011 141842 398867 427734 1230102 1219604 482427 497602 126268 114000 130195 132767 148083 144037 141884 138570 88238 89463 312268 266928 774897 772784 231596 230648 290329 294963 345899 335534 358020 360821 375525 378861 354206 394544 876109 919502 579942 486898 312619 307650 360408 357430 377157 382336 386308 389712 434065 438063 718456 752877 39.95 67.7 2
10:16:44 2023-10-13 393009 388069 90104 87993 142896 147691 154652 153284 113102 114528 124891 124579 141338 141011 400533 433147 1225744 1211152 483913 495850 125953 114227 130229 129598 148015 144062 141661 142216 87964 89496 301088 267686 765981 779554 231541 229932 289448 294720 343506 334022 358020 358292 376089 377732 353965 394508 874467 915711 573317 483281 313543 305759 360988 356892 374302 382336 386334 390923 436856 435467 727226 752082 39.95 67.7 2
10:16:45 2023-10-13 390793 391364 90224 88077 142820 147206 154828 153855 113192 114858 125187 124837 141534 141547 400488 431382 1236101 1214398 475486 495886 126403 114035 130384 129509 148308 143828 141893 142182 87964 89496 299549 267686 772729 781213 231216 228827 293466 293044 343471 334525 358527 357214 372162 379764 354967 394508 875280 915235 581351 481431 313952 306257 357667 358004 375462 382908 385204 386722 436865 435254 726595 755673 39.95 67.7 2
10:16:46 2023-10-13 393652 391581 90068 88150 141995 147443 154189 154274 112727 114801 124682 124956 141436 141551 400250 429454 1240573 1222480 477355 495886 126403 113843 130662 129598 149243 144159 140560 138438 88354 89398 298403 268447 775813 776934 231038 229077 291995 292821 345899 334596 355561 358004 373590 380617 353893 390294 875280 923460 579607 487515 312841 305724 358781 359373 376362 378923 386608 387375 436549 436079 718419 756937 39.95 67.8 2
10:16:47 2023-10-13 396451 389866 90071 87901 142850 147065 154807 153744 112914 114608 124891 125155 141534 141371 401456 427841 1230176 1216291 482195 495923 126369 113877 130845 129335 147996 144159 142256 142208 87964 89496 303966 267686 779857 780476 230104 229254 289888 293169 344923 334561 353952 356391 374101 376642 353929 387443 873848 927442 572895 486898 313062 306537 359323 356391 374373 377759 383698 387411 436235 435467 719550 752877 39.95 67.8 2
10:16:48 2023-10-13 394585 389875 90071 87689 142930 146494 155255 153606 113289 114415 124891 124374 141436 140962 401768 435673 1227306 1212631 485293 495778 125886 114180 130272 129687 148169 144193 141858 142380 87932 89463 302386 266889 773093 783988 230462 229183 288675 295600 344778 335341 357513 356391 372127 375452 351902 391544 875088 918374 581351 481808 312619 306033 358206 354716 373741 380891 383155 386178 433192 434176 726595 749687 39.95 67.8 2
10:16:49 2023-10-13 394498 391515 89918 87689 142656 146662 154686 153284 113114 114608 124804 124579 141338 141208 401492 434132 1235871 1217653 479804 498801 125572 113843 129952 129509 147689 144364 141528 142414 87932 89402 301058 268829 770458 781767 230821 228472 289448 292206 345143 333870 356971 356427 369907 376607 351546 391297 874625 913941 578533 483245 311293 306789 357403 356356 372100 380056 384859 387372 433061 431385 722622 753455 39.95 67.8 2
10:16:50 2023-10-13 395889 392837 89907 87837 143225 147101 155048 153829 112849 114744 123088 124890 140111 141433 402484 430253 1235871 1221994 476233 495995 126201 113651 130845 132758 150460 143794 142160 142112 88261 89308 303966 267076 782260 781767 230104 228472 290224 291761 342983 334256 353666 355357 369907 377732 350732 386209 876330 921083 581351 486898 311734 306357 356592 357466 374039 377196 383155 385021 436766 433427 717401 754131 39.95 67.8 2
10:16:51 2023-10-13 396227 392283 89758 87537 142426 146627 154721 153637 112914 114449 124682 124579 141465 143474 402630 430432 1226687 1215021 481853 495670 126161 113549 130879 132516 148410 143697 142160 142031 88238 89153 301206 265475 787885 786492 229746 228606 289079 292241 341946 334022 351641 353652 369907 374370 351227 385902 871264 923729 575714 484896 312619 304386 356592 355286 377387 378916 380525 387425 432831 433695 724680 753599 39.95 67.8 2
10:16:52 2023-10-13 400228 393922 89939 87625 142371 147485 154695 153710 112914 111879 123119 124579 141731 141208 403200 434096 1227818 1211805 483222 499578 125572 113730 130229 129509 147895 144062 141696 142414 87867 89496 303966 269590 775649 784197 229104 229218 288942 292001 342983 333316 354525 354255 369942 375739 348269 387407 871301 915883 575714 483318 311293 305890 358170 354988 373138 378587 381353 385021 430365 432645 722001 747532 39.95 67.8 2
10:16:53 2023-10-13 394150 394665 89726 87597 142361 147086 154721 153744 112837 114608 124648 124579 141338 141266 400741 435529 1232296 1215151 478151 499640 125785 113796 130397 129420 148619 143979 142198 138686 88377 89366 301058 268312 781951 786492 229782 227376 292438 292005 342983 333870 353666 355409 370020 378393 348586 386173 875088 915883 575714 481092 312066 305890 354419 355820 372029 377759 378492 385381 433012 433016 726595 755860 39.95 67.9 2
10:16:54 2023-10-13 395634 395463 89758 87537 142501 147477 154837 153812 112882 114608 124682 124784 141235 141208 403890 432425 1235907 1217209 476981 498837 126133 113392 130879 132540 148515 143396 141927 142013 87932 89153 306899 267147 788200 783643 229033 227059 291869 290432 341946 333870 351002 353688 370020 375155 348550 386544 875709 919746 572895 486898 311111 305675 354987 355820 372065 375443 378637 384433 433012 439293 716856 753026 39.95 67.9 2
10:16:55 2023-10-13 399212 395557 89916 87386 142422 146627 154802 153821 113127 114686 123119 124670 141662 140905 404631 435457 1230939 1224187 485293 498801 125539 113504 130445 132675 148412 144316 142185 142160 87900 89341 301058 268348 781429 785387 228998 227764 288942 291388 341946 333834 352835 354255 368907 374052 347572 387092 873848 923076 575714 484760 309975 306357 354135 354871 374121 376038 381659 384182 427899 432711 713707 750962 39.95 67.9 2
10:16:56 2023-10-13 396930 395818 89726 87254 142787 145980 155220 153250 112947 114075 124891 123933 141488 140417 401940 436411 1222665 1210565 485278 498837 125366 113426 130264 132643 147652 143794 141904 142216 87900 89186 308945 268761 783654 788722 228678 227024 288129 291388 340914 332355 351641 354689 370020 372933 347501 385052 871301 910524 581351 481808 310414 304744 354419 354370 372875 377499 378226 384182 430065 431605 726708 750169 39.95 67.9 2
10:16:57 2023-10-13 402702 396939 89627 87469 142367 146524 154583 154103 112740 114823 124613 124579 141073 141547 401940 437269 1232259 1206591 479804 500320 125332 111732 130735 132675 147892 143837 142053 142117 87900 89186 304975 269626 782068 789841 227580 227024 288098 295210 341982 332589 351285 353906 370020 375739 345379 386270 870031 912004 574305 484381 311293 302432 354952 354255 372086 375478 376224 385072 431758 430138 723879 750094 39.95 67.9 2
10:16:58 2023-10-13 401346 397083 89480 87418 141945 147691 154618 154060 112919 114528 124526 124612 141099 143497 403144 433147 1239149 1221124 479124 500357 125539 113279 130662 132424 148308 143752 141962 142048 87900 89186 303966 269401 786589 785936 228323 227024 288133 294793 341117 333834 349379 354907 368907 375739 344859 382727 873848 917078 574305 487404 310423 304243 356654 356884 373138 376452 378348 383419 431434 430047 715224 751273 39.95 67.9 2
10:16:59 2023-10-13 399175 396565 89722 87258 142643 146629 155186 153318 112947 114415 124717 124241 142076 140587 403180 434132 1231925 1223386 484518 500832 125452 113392 130571 132767 148412 143926 141868 142263 87900 89341 301058 269175 784118 784197 228678 226831 288093 290573 339849 332859 350189 354907 367534 371783 345934 384214 872610 921083 581036 485447 308592 305460 355003 353870 372611 376788 378565 381258 426165 430513 714249 751569 39.95 67.9 2
10:17:00 2023-10-13 402465 397079 89447 87120 142594 146183 154970 153744 112727 114449 124648 124374 137662 141085 406068 432791 1230102 1216130 484602 500211 125785 111654 130705 129331 148237 143363 141893 141915 87807 89092 304919 271826 800872 788722 227580 226356 288787 291848 340399 333834 348291 351916 369463 372375 344341 381828 868076 923076 574305 486898 310195 302185 354419 354621 372611 375167 376224 383910 427738 429212 718419 749858 39.95 67.9 2
10:17:01 2023-10-13 403643 399744 89415 87354 141962 146662 154472 154167 112541 114528 124439 124579 141073 141011 403216 436105 1230514 1205748 481445 501810 125126 113358 130264 132608 148362 143850 141696 141984 87747 89092 303761 270495 783648 790964 227386 225936 289027 290409 340914 331816 349415 351844 368647 374052 345632 383055 866852 910642 581036 484038 309065 301691 354454 354871 369956 376259 376224 383060 427774 426615 720506 751035 39.95 67.9 2
10:17:02 2023-10-13 401243 399785 89529 87258 142796 146386 154656 153676 112849 114596 122776 124479 141414 140958 403924 439323 1231386 1216787 481169 501518 125092 113246 130229 132608 148101 143396 141987 142857 87747 89092 303966 270459 786821 788722 228288 225587 288093 294965 339610 330849 350472 351916 365522 371783 345632 382441 871301 908642 581036 480413 309538 303106 354002 354370 369993 376788 377147 378470 427738 427585 721796 749687 39.95 67.9 2
10:17:03 2023-10-13 402509 397551 89292 87112 141868 146627 154480 154278 112541 114483 124439 124493 140975 141011 404068 435348 1238542 1220255 479464 501810 125419 113133 130299 132356 148101 143363 141893 141915 87715 88877 306899 270042 784858 787606 226876 225587 288942 288523 338824 331852 347242 351916 365558 372411 344901 378465 870648 915883 554874 487588 306820 301830 354502 355227 368520 374057 379526 380502 427885 425309 714378 751421 39.95 67.9 2
10:17:04 2023-10-13 400223 400733 89595 86869 142426 146117 154970 153284 112914 114618 122948 123933 141477 140120 404388 435316 1231888 1223386 483690 501064 125126 113011 130264 132499 147446 143837 141851 142075 87531 88877 306899 269626 784941 786492 229698 225395 287121 295074 337768 330813 347278 351844 363845 369014 345876 378538 872573 919059 571486 485484 306784 302610 351974 351880 369993 374676 377414 378059 425207 427921 716348 749067 39.95 67.9 2
10:17:05 2023-10-13 406160 401287 89321 86901 142058 146527 154626 153318 112541 114222 124474 124170 141713 140488 404388 433488 1231394 1218734 487373 501554 125232 111422 130125 129154 148205 143760 140070 142215 87803 89056 303761 271909 787412 789841 226139 226586 288222 290517 338789 330545 348852 351916 366222 368721 344901 378538 870031 918410 590685 484760 306460 303142 351974 351771 369956 374640 376224 378362 424034 426615 711077 749325 39.95 67.9 2
10:17:06 2023-10-13 403937 399693 89259 86723 142787 146183 154721 153284 112573 114672 124474 124051 141189 140460 404424 440395 1223102 1210943 486765 501810 124595 113089 129832 132516 147689 143396 141430 141984 87196 88877 306899 270531 789599 791001 226139 226129 286476 288775 339610 329550 347278 350710 365594 367913 341816 381289 865931 912004 574305 483862 306748 301726 353965 351506 367700 374676 376880 378434 423998 424154 721596 744679 39.95 67.9 2
10:17:07 2023-10-13 402794 399649 89137 86961 141868 146408 154837 154034 112785 112077 122570 124479 141166 140955 405207 436526 1233640 1208238 480753 501810 124748 111284 130229 132407 147684 143841 141674 142075 87499 88877 304919 270495 785468 793349 226876 224647 287283 288883 337803 329778 347278 349125 362755 370118 342816 378465 866237 910642 579607 482144 308556 300319 351974 353870 367736 373519 374076 378362 425331 424682 720230 746869 39.95 67.9 2
10:17:08 2023-10-13 404378 400000 89011 86957 141118 146526 154407 153778 112040 114449 124111 124493 140676 141011 404388 433488 1238542 1218519 477580 501810 124714 111113 130264 132356 147998 143363 141696 141915 87499 89060 320529 270567 790276 789841 226139 224698 287395 288346 337839 329778 347865 351312 363335 367878 340437 378501 868764 907964 571486 486208 306468 300949 351974 351807 365496 373519 377414 377226 423782 423858 716886 746758 39.95 67.9 2
10:17:09 2023-10-13 402493 400419 89223 86715 141899 145980 154549 153641 112740 114346 124405 124170 140843 140519 405385 437651 1232259 1223092 479804 501810 125026 110959 130229 132287 148101 143442 141696 141717 87499 88784 306753 269626 796463 792156 226911 223503 286038 288775 335737 329279 348852 350217 361164 369565 342852 376089 870031 910524 553161 486208 307416 300986 351974 351880 367377 371809 376080 377226 424869 424052 711077 748627 39.95 67.9 2
10:17:10 2023-10-13 405219 400562 88950 86839 142009 145575 154579 153284 112169 114222 124232 124051 140997 140465 405637 432846 1226687 1211498 485842 501810 124476 110959 129798 132407 147689 143354 141672 141816 87228 88784 304975 270531 791653 792156 227115 224161 285601 288775 334763 329813 346810 349084 363880 366782 341228 375825 865588 918372 579607 488096 305490 300492 353965 350566 367556 373306 375897 378254 423447 424002 712350 746068 39.95 67.9 2
10:17:11 2023-10-13 405083 403301 89259 86806 142305 145326 155009 153003 112727 114030 122741 123952 140950 140057 405673 438420 1217468 1211498 483690 501810 124476 111113 130037 132321 147689 143130 141464 141717 87260 88691 306899 270233 788121 794509 227596 223503 284459 288775 336751 326802 352806 347550 362247 365690 342298 376956 865881 914588 574305 481128 306676 299373 351974 350710 368844 372366 372911 376924 423962 424158 719550 746634 39.95 67.9 2
10:17:12 2023-10-13 405871 401819 88954 86528 141084 146152 154223 153318 112201 114256 124318 124170 137482 140337 405421 438893 1226577 1202151 487298 503158 124581 111276 129840 129158 147411 143837 141494 142014 87099 88877 308018 273640 782077 794436 227328 223503 286844 287562 336715 327719 348358 348563 363845 366712 338624 377789 865267 907964 581175 483245 305706 301796 351974 349299 364841 372366 374003 377757 421959 424002 719513 745994 39.95 67.9 2
10:17:13 2023-10-13 405083 402356 89072 86655 141736 145880 154936 153284 112541 114346 124405 124104 140940 140667 405673 442093 1232259 1214984 481785 501445 124562 111113 129979 132591 147793 143452 141626 141791 87131 88812 306511 272482 788958 792716 227435 225666 285619 288739 337495 325747 348605 349090 360518 366712 339648 377185 866200 906728 570077 480970 306904 300704 349854 351204 365460 372889 372575 377318 423926 424002 721596 745699 39.95 67.9 2
10:17:14 2023-10-13 406160 404867 88942 86956 140951 146455 154051 154137 112136 114721 122314 124413 141028 140407 405493 436682 1239422 1216750 483913 504512 124648 111113 129944 132471 147446 143295 139782 141880 87067 88751 307020 273786 786895 790961 227115 223469 285610 286938 337495 327719 346211 349617 361058 366456 337568 377221 866200 906728 579607 483281 305598 302511 350876 349653 364329 372331 375136 377318 422661 422774 714192 744643 39.95 67.9 2
10:17:15 2023-10-13 402714 402962 89072 86283 141728 145609 154936 153110 112695 114154 124405 123390 140970 139987 405709 438362 1230176 1223017 484212 503231 124476 111036 129798 132505 147689 143193 141626 141880 87099 88691 306899 270531 788347 791973 227757 223055 284317 288775 334657 327225 346737 347550 358939 366456 340437 376816 868691 913141 560808 485447 306033 301289 350629 351483 367377 369863 373183 377780 423854 423966 713289 748937 39.95 67.9 2
10:17:16 2023-10-13 408363 403422 89129 86560 141778 145846 154579 153505 112727 114697 122364 124018 140872 139987 405673 440484 1229642 1218519 489024 503231 124443 110883 129403 132287 147689 142899 141626 141880 87067 88691 308223 272519 785880 792083 225837 223503 283897 288499 334728 326767 346773 349090 359727 366544 339374 377079 866237 910524 560808 484344 306033 300283 349255 348528 366560 370109 372874 375910 420111 424002 713165 744606 39.95 67.9 2
10:17:17 2023-10-13 408275 403282 89072 86043 142402 145474 154936 152969 112695 114030 124318 123390 141008 139773 408041 441985 1221797 1212669 485985 503231 124238 110959 129437 132253 147689 142899 141430 141880 86976 88658 306899 271504 791689 796761 225837 223055 282890 288296 336700 325221 347829 345912 360014 365487 339433 376485 866469 911821 578178 482487 305096 298743 350450 349156 367226 371041 369551 377318 421366 421509 719255 744087 39.95 67.9 2
10:17:18 2023-10-13 410010 404169 88796 86374 141084 146079 154086 153284 112169 114380 122232 123933 140774 140752 405709 440036 1230176 1203962 487602 504475 124271 110959 129437 132591 147586 143399 139485 142031 86976 88691 306899 274367 785650 797890 225837 225082 285129 286097 334693 325747 346247 346469 361129 366801 336516 377350 863392 908013 562545 484551 304275 300731 351974 347550 363202 370109 371750 375758 418861 420886 717401 743845 39.95 67.9 2
10:17:19 2023-10-13 403404 405790 88796 86196 141474 145643 154695 153752 112785 113163 122329 124037 141063 140211 407932 441146 1230939 1210001 482538 503944 124238 110772 129763 132407 147137 143837 141588 141893 86912 88537 307862 272940 787366 796651 225837 222556 284228 287077 334693 327546 347301 345115 360716 367317 336587 376245 866469 901474 583610 477638 305240 299810 348765 349617 363783 369521 368923 375910 422661 421514 719255 746008 39.95 67.9 2
10:17:20 2023-10-13 405908 405835 88795 86378 141658 145677 154128 153637 112169 114415 122232 124170 140579 140582 408077 436754 1235907 1217716 477616 501461 124476 110618 129979 132035 147689 142436 141626 141648 87003 88537 306511 272940 791048 794203 225837 223611 284778 286938 333969 327225 344348 346469 361006 365620 336551 373939 867110 911698 582160 487243 304732 300607 349818 349653 366113 367834 371750 376213 422625 419937 709998 746302 39.95 67.9 2
10:17:21 2023-10-13 406197 405273 89007 86192 141657 145506 155048 153743 112817 114368 122608 123357 140970 139695 409304 440404 1231394 1221994 485965 501461 124271 110875 129660 132253 147689 142865 141592 141880 86944 88505 320529 272555 789295 792119 225837 222745 282064 288473 335859 325712 344674 346433 359919 364640 340138 373976 866200 915235 583610 484896 303598 301157 347679 347514 365424 368677 369623 373944 421556 422810 712624 747311 39.95 67.9 2
10:17:22 2023-10-13 408276 405739 88800 86192 141903 145575 154223 153284 112541 114380 124163 123933 140821 140177 408690 436754 1224838 1211461 485144 501073 124562 110431 130093 132218 147446 142436 141661 141417 87099 88230 306753 270531 798061 799021 225837 222058 283287 287010 333969 325747 345685 344319 361006 365444 337295 372543 863392 916532 582160 485191 306250 299846 350096 347372 366631 369382 368815 376067 418683 421370 715903 742718 39.95 67.9 2
10:17:23 2023-10-13 409384 406056 88800 86102 141692 145741 154189 153250 112541 114188 124284 123390 141304 140492 409304 441804 1223065 1209221 489734 501850 123830 110772 129334 132321 146524 143329 139597 141915 86559 88569 309889 274562 783924 797890 225391 223055 282064 285223 334657 326694 345441 344873 361006 363222 334565 376209 864654 906647 574657 480413 302888 297493 349291 345912 363237 369815 369219 375076 416340 420921 719513 742192 39.95 67.9 2
10:17:24 2023-10-13 405646 406097 88610 86012 141084 145643 154189 153250 112201 114301 124163 123390 140579 140008 409340 442959 1231925 1213221 483222 504475 124067 110618 129368 132407 147587 143055 141506 141584 86677 88295 306511 273786 794089 796761 225678 223590 283022 285223 334189 324676 344907 348271 358548 365594 337739 373757 864507 907940 553846 482144 306250 297487 347715 348528 362912 367869 370280 373652 421034 419008 719550 746068 39.95 67.9 2
10:17:25 2023-10-13 408272 406016 88763 86074 141051 145643 154223 153284 112541 114415 124197 123933 140774 140120 409304 441840 1235907 1216995 486075 503300 124034 110772 129368 132321 147156 143130 141395 141915 86559 88691 308521 275731 787766 795634 225837 226758 282978 284751 334423 324767 342555 346433 359919 364640 335836 375374 867110 902851 553161 483281 303869 300379 347750 347199 364048 369521 369623 373907 418238 417727 713165 743514 39.95 67.9 2
10:17:26 2023-10-13 405944 405808 88909 86251 141603 145877 154863 153182 112740 114561 122348 124037 141063 140309 410061 438563 1234920 1218519 480390 501850 124514 110559 129944 132184 147689 142436 141661 142016 87099 88537 308223 273399 798061 796761 225837 222984 283560 286499 333969 325519 342591 344873 359954 366544 334565 371651 865881 909284 580710 486898 303869 297250 347750 348563 362658 365681 369515 373944 420738 418973 710293 745401 39.95 67.9 2
10:17:27 2023-10-13 412520 405826 88642 86102 140888 145425 154257 153287 112508 114222 124163 123390 140579 140085 409919 439861 1226651 1211461 487565 501886 123896 110431 129368 132218 147483 142436 141395 141648 86559 88263 309889 273786 793895 797890 224569 223768 282064 285574 333969 327509 342037 343356 361006 363512 334494 369524 864654 916532 567258 487588 303653 297775 349572 346433 365078 368199 369335 375617 419770 418866 709605 744300 39.95 67.9 2
10:17:28 2023-10-13 410227 406016 88974 86074 141861 145137 154936 152758 112695 114030 122364 123938 141677 139660 410535 445331 1220930 1212670 487110 501886 124067 110695 129403 132407 146932 143440 141436 141683 86916 88263 311954 272519 793115 800018 225043 223140 281170 286830 333969 324857 344638 345635 359919 363548 335503 369452 861486 915922 576212 485103 303598 297775 348765 346433 363237 367574 367261 375076 416959 419044 712624 742192 39.95 67.9 2
10:17:29 2023-10-13 411353 406385 88488 86102 141014 145643 154189 153318 112201 114415 122042 124137 140481 140449 409919 442057 1230176 1203157 482881 504598 123863 110431 129334 132132 147844 142571 139388 140093 86500 88263 306511 274562 791980 801222 225202 222827 282983 284339 333969 324857 342314 344842 359595 363548 333658 372520 862742 905885 575319 485242 304300 297487 349148 345977 362948 369902 368972 375003 415686 416486 713202 744188 39.95 67.9 2
10:17:30 2023-10-13 409093 407304 88610 86102 141030 145643 154223 153535 112476 114732 122127 123422 140774 139987 409955 444594 1230176 1213799 483225 501814 123896 110397 129244 132035 146800 142436 139388 141515 86441 88263 309311 274367 797136 800155 225202 222827 281893 284951 333969 324568 342699 344842 358259 364349 335836 369560 862704 904805 590670 482940 302888 296369 347715 347514 363534 366773 366122 373907 418861 417106 718456 743845 39.95 67.9 2
10:17:31 2023-10-13 410683 407244 88398 86102 140563 145981 153799 153637 112233 114380 122267 123390 140481 140085 410608 441362 1235907 1221140 485424 503372 123830 110431 129368 132035 146834 143013 141361 141584 86500 88537 306511 276122 791678 797620 224634 222998 283401 283996 333789 327387 343526 346796 357577 362791 333695 372629 865734 902851 560808 481844 302794 297667 348861 346291 363534 367905 367778 369492 419660 417256 716348 746597 39.95 67.9 2
10:17:32 2023-10-13 411778 407271 88218 86070 140596 145677 153940 153778 112169 114642 121753 124170 140481 140617 410572 441579 1239422 1217160 483295 504509 124067 110657 129368 132223 146524 142268 141490 141494 86618 88263 306899 274950 807688 797325 224569 222827 282925 283546 333734 324767 340488 343321 357756 363548 333284 369452 865267 901511 585241 486898 303008 297401 346669 345392 360979 365356 368403 372479 417318 418517 709495 746422 39.95 67.9 2
10:17:33 2023-10-13 408660 409540 88699 85948 141441 145270 154798 153113 112817 114527 122434 123897 140774 139660 411480 441362 1232097 1222443 484602 502982 124067 110397 129265 132218 146800 142369 141395 141417 86500 88263 306511 273399 802264 797161 225202 222359 281170 285298 332994 324857 341483 343096 356681 364058 336548 368824 864654 908642 580710 486208 303008 297277 346669 347235 363791 365100 367261 371655 418238 417106 709286 744937 39.95 67.9 2
10:17:34 2023-10-13 414277 407601 88214 85916 141018 145407 154189 153250 112233 114256 122232 123390 138909 139695 410608 439359 1226687 1211498 489024 503372 124034 110618 129368 131886 147243 142436 139388 141451 86559 88230 309889 274562 801142 799490 223509 222827 281152 284316 332490 324731 340213 344842 359653 361305 333947 369452 863429 910642 589199 485915 301749 299532 349851 346723 364563 367825 368995 369312 414876 417585 713289 745360 39.95 67.9 2
10:17:35 2023-10-13 414277 407596 88218 85948 141051 145437 154480 153216 112508 114380 122267 123390 140579 139848 411772 440957 1226687 1212820 489024 504081 123830 110431 129334 132154 146490 143043 141490 141494 86441 88263 309889 274342 800354 800155 223831 222515 280938 284170 332724 326694 339902 342902 358511 360260 333911 369416 862170 909320 554874 486208 301724 295731 347156 343321 363021 365646 368403 371655 415020 416486 706166 740581 39.95 67.9 2
10:17:36 2023-10-13 412520 410672 88496 85768 141080 144726 154257 152758 112760 114030 124232 123324 140647 139395 412063 447223 1220930 1208149 491461 503372 123150 110431 129120 132223 146951 142268 139082 141610 86441 88263 309889 274950 792276 801862 223867 222827 279428 284179 333969 323907 342303 344661 357434 361129 336713 368975 862166 911140 583610 482487 304084 297703 346491 345044 361102 365611 367178 371365 417187 417691 715297 742718 39.95 67.9 2
10:17:37 2023-10-13 414193 410367 88545 85984 140625 145816 154218 153284 112541 114380 124025 123390 140579 139992 411516 443652 1225781 1203157 486665 504864 123627 110431 128940 132223 146455 142268 141195 141708 86382 88263 309889 276122 791149 800055 222435 222515 283107 282629 333969 324363 340967 342902 356645 359149 333568 369452 860877 901511 574305 477674 303008 297565 345591 345537 364048 365681 367178 369492 415056 417141 716893 741667 39.95 67.9 2
10:17:38 2023-10-13 413610 411621 88186 85952 140004 145575 153727 153436 112201 114449 121788 123933 140435 140216 411480 441886 1229302 1204855 485424 504900 123745 110397 129244 131818 146800 142436 139000 141417 86323 88230 309426 276085 793352 805854 223495 221679 281493 283272 333085 324448 340344 342722 357613 360729 331749 369186 858978 907680 577123 482903 302580 297356 347191 343286 360654 367825 367960 371655 414912 413368 713202 743085 39.95 67.9 2
10:17:39 2023-10-13 410772 409815 88214 85826 140355 145171 153940 153250 112201 114222 122232 123390 140345 140181 411772 444594 1230176 1210943 485256 504509 123660 110245 129154 131818 146524 142403 139499 141417 86441 88230 309889 274950 792744 801862 223982 221510 280315 283414 332994 323907 342037 342552 356109 361375 332828 368269 859586 902851 589199 483281 303512 295400 346669 345392 360979 367129 366922 372225 419031 417300 715114 744300 39.95 67.9 2
10:17:40 2023-10-13 412054 409607 88391 85948 140876 145474 154189 153250 112541 114256 122232 123390 139019 139791 412063 445631 1232333 1215021 486728 504900 123117 110321 128693 132012 146765 142899 139000 141683 86382 88230 312937 275350 789469 798925 223167 221856 280084 283215 332634 322889 340452 344842 354472 360225 332864 367751 861486 902888 580710 477602 303008 297356 345913 345392 360979 366792 366104 369420 415721 414018 717438 740289 39.95 67.9 2
10:17:41 2023-10-13 413104 410699 88218 85830 140559 145205 153940 153250 112541 114222 123990 123390 140544 139660 411480 442093 1235907 1215021 487602 504472 123660 110211 128940 132040 147537 142285 139291 141451 86441 88263 306511 276710 808888 799021 223132 221856 281262 281654 333030 324857 338436 344599 355040 360225 331516 369452 865237 902639 553161 483174 303545 297414 346892 346760 360835 367201 365884 369204 418217 413947 717438 742792 39.95 67.9 2
10:17:42 2023-10-13 413690 412447 88214 85826 140326 145133 154192 153148 112785 114471 124111 123422 140481 139695 411152 441732 1235907 1215021 487565 504864 123627 110211 129120 132001 146800 142436 139194 141451 86441 88230 309889 276906 804319 799021 223132 221856 282907 281689 332994 324857 338401 344842 354507 359686 331551 369416 864041 898887 583610 480413 302901 297775 343555 344319 360979 365646 365865 368273 415056 413368 711114 742755 39.95 67.9 2
10:17:43 2023-10-13 410772 410109 88214 85763 141043 145021 154686 153287 112727 114177 124232 123357 140579 139695 410554 441809 1230176 1223386 485731 503372 123863 110245 129334 131852 146800 142403 141395 141417 86441 88230 309426 274173 797831 799021 223831 221510 281475 284294 331700 324340 342344 342758 354366 361199 333658 368605 863209 909146 580710 485827 302152 296937 345072 345392 360763 365328 367699 369384 415721 414018 708060 744409 39.95 67.9 2
10:17:44 2023-10-13 414277 410109 88214 85704 141047 145137 154223 153037 112837 114222 124076 123357 140658 139430 409654 441804 1226687 1220255 490816 504864 123627 110058 129244 132040 146765 142369 139198 141417 86441 88198 309889 274950 798912 799588 222512 221856 279358 282950 331951 323871 339150 344842 353338 358292 333261 369387 864617 911931 580710 483281 302152 297356 345913 345079 363021 365692 367178 368201 417994 415505 710256 745817 39.95 67.9 2
10:17:45 2023-10-13 414885 411258 88178 85821 140790 145520 154189 153250 112727 114380 122008 123357 140579 139660 412939 440454 1226651 1214083 491112 504864 123830 110177 129209 132223 146627 142369 139565 140057 86618 88464 310861 275926 796108 802428 222222 221453 281909 283011 331771 324821 340648 342866 355539 357972 332001 369018 862060 909284 589199 484687 299624 297847 344759 344806 360979 365763 367178 367131 413673 414018 710330 740545 39.95 67.9 2
10:17:46 2023-10-13 414849 412743 88146 85889 141014 145137 154223 153216 112541 114380 121923 123357 140447 139625 412647 441326 1225744 1211461 490415 504900 123797 110287 128940 132223 147557 142285 139392 141613 86441 88230 309311 276122 799909 802429 222399 221475 279910 282523 329947 324857 338056 342794 356324 358543 331749 366832 860840 909284 579260 487243 300872 296125 347838 344588 360763 365442 367032 370220 414184 417336 712202 744300 39.95 67.9 2
10:17:47 2023-10-13 417123 411734 88154 85821 140807 145133 154721 153250 112817 114380 122093 123357 140544 139660 412719 441241 1226687 1211461 490415 504900 123627 110177 129085 131783 146765 142369 139291 141417 86323 88198 309889 275731 796910 802392 222017 221129 282072 281689 330947 324857 339684 342830 355539 357473 331480 368977 861486 911922 584786 486172 300447 297356 345036 344806 360979 365727 367960 367095 412403 413622 707706 742195 39.95 67.9 2
10:17:48 2023-10-13 414813 411583 88182 85767 141014 145137 154154 153250 112727 114380 122008 123357 140579 139625 410843 441732 1223065 1212669 488641 504864 123863 109687 129334 131715 147449 144931 141493 139181 86500 87893 311225 273786 809308 805916 222208 220475 279176 283343 329644 323907 339389 340725 355290 360898 331229 367367 862704 911821 584786 486062 300897 295852 347875 345184 360763 365692 368482 368201 412403 413333 708588 740508 39.95 67.9 2
10:17:49 2023-10-13 414849 412524 88214 85889 140947 145472 154223 153250 112727 114346 122232 123357 138944 139890 410843 441985 1224875 1213649 489024 504864 124067 109620 129368 131948 146932 144773 141674 141455 86559 88078 309889 274950 803040 804776 222164 220511 279393 282576 329644 324592 338365 341241 355539 358042 331247 367895 859549 911967 583610 487243 301085 296031 345591 344806 360653 365692 368221 368273 412403 412720 705057 741131 39.95 67.9 2
10:17:50 2023-10-13 414193 411913 88178 85703 140779 144769 154544 152724 112508 114380 121753 123324 140528 139778 410843 444934 1217468 1211805 488987 506735 123084 109991 128906 131749 146731 141808 139291 141417 86264 88045 310861 274367 801122 807000 221924 220944 279856 283502 330768 321732 339795 340618 354047 360390 332108 365820 857048 911286 587728 483281 301116 294599 346892 344806 359856 364049 367178 371273 412295 414989 705057 740079 39.95 67.9 2
10:17:51 2023-10-13 414157 413031 88150 85614 140883 144667 154437 152724 112508 114380 121923 123357 140544 139625 410843 444934 1219197 1213799 489024 504864 123117 110025 128906 131749 147228 142105 139388 141417 86441 88045 309311 274562 815684 806486 221705 220440 279928 283180 330911 321875 339424 340725 353905 358007 331785 365966 857084 911967 587728 484002 303760 293837 346402 344806 360363 363503 367178 369052 411537 414809 708588 740872 39.95 67.9 2
10:17:52 2023-10-13 415454 411414 88150 85863 141014 144667 154223 152758 112541 114380 122008 123357 140544 139660 411782 445247 1220930 1212669 489794 504828 123084 109915 129058 130381 146524 142302 139548 139570 86382 88101 326774 274488 798399 806911 221528 220264 279892 282910 329947 321506 339389 340439 355990 357972 331677 365412 857048 911931 579260 484760 301070 294229 346647 342866 359820 362894 367178 368237 411788 414405 704023 740079 39.95 67.9 2
10:17:53 2023-10-13 414655 412560 88154 85708 140790 144667 154223 152758 113049 114380 122042 123357 140579 139660 411456 444275 1220063 1212782 489024 504864 123117 109687 129058 131948 146217 141273 139471 141486 86323 88045 309889 274367 798997 806486 221670 220097 279534 282625 330683 321649 339353 340725 353374 356974 331247 364458 857890 911931 575319 484431 300933 294599 346564 344733 359676 363362 367068 368648 411644 414588 707114 741020 39.95 67.9 2
10:17:54 2023-10-13 414777 412564 88150 85646 140553 145171 154652 152758 112541 114380 121753 123357 138427 139594 412071 444934 1220063 1210226 488641 507598 123084 109687 128906 131715 146696 141300 139388 139897 86323 88045 309889 274367 799250 807058 221360 220097 279534 282550 329911 321613 339115 340450 355450 356940 331211 364859 857048 911967 586257 484395 301462 294265 346402 344806 359820 363503 366918 368201 411498 414405 705057 741131 39.95 67.9 2
10:17:55 2023-10-13 414849 413794 88150 85704 140293 144530 154863 152792 112727 114380 122008 123357 140544 139660 414920 446300 1220063 1211461 489024 504900 123117 109991 128906 131624 146731 145002 139000 141382 86264 88013 309889 274367 797108 807058 221289 220097 279820 282514 329911 320936 341579 340163 355990 359775 330603 364677 860330 910460 586257 484198 300933 294051 346610 342866 359531 363503 367178 370709 410923 413821 704984 740158 39.95 67.9 2
10:17:56 2023-10-13 414849 413799 88117 85673 140559 144701 154189 153003 112541 114222 121923 123357 140447 139660 412071 444934 1220930 1210226 490067 504936 123084 109991 128906 131749 146731 142268 139291 141348 86264 87893 312937 274367 814965 807000 221289 220062 279141 281724 329413 320901 338365 339697 352350 356940 330710 364308 856442 911773 584786 484760 300428 294572 345913 342866 358772 363277 366918 367131 411173 413821 704023 740079 39.95 67.9 2
10:17:57 2023-10-13 414885 413799 88182 85609 141311 144530 154369 152758 112914 114154 124284 123088 138902 138938 411782 449652 1220930 1209221 493212 504936 123051 109687 128480 131715 146220 141300 138903 141382 86146 88045 310861 276832 800453 807000 221076 220299 279105 282938 330804 320237 340648 340510 351949 358295 329746 365966 857890 901474 577123 480377 302473 294193 344937 342866 358737 361225 364103 367131 411209 413494 709213 740158 39.95 67.9 2
10:17:58 2023-10-13 414849 413534 87997 85578 140526 144667 154223 152758 112727 114547 122042 123324 140579 139132 412071 447971 1221422 1209221 493212 504972 123018 109687 128480 131749 146255 142369 138903 141417 86087 88045 309889 276710 793639 807058 220979 220475 279534 280726 330947 320388 337345 340690 352315 357863 330746 366521 857669 901511 586257 477602 300220 295305 344937 342866 358737 361331 363273 370146 411862 413207 710029 741057 39.95 67.9 2
10:17:59 2023-10-13 414885 413799 87997 85560 140096 144769 154223 153003 112727 114222 122232 123291 140626 139249 411782 448286 1222665 1209362 493914 508972 122952 110126 128541 130485 145914 142234 138965 139764 86205 88101 310861 276906 794056 808074 220326 220475 279534 280726 330947 320615 340612 340139 352033 356859 329746 366228 858941 907817 587728 477638 302687 293425 345424 342866 358737 362662 363271 367166 411209 413821 709753 740605 39.95 67.9 2
10:18:00 2023-10-13 414921 415070 88150 85637 140786 144667 154189 152758 112805 114188 122232 123324 140579 139166 412107 449333 1220930 1209475 493035 504972 123018 109991 128445 131749 146255 142403 139000 141417 86146 88045 309311 276906 792702 807058 220326 220440 279141 280726 330679 320415 339684 340211 351752 357361 329711 366844 858378 906545 587728 481802 299938 293595 344901 342722 358557 361190 362541 370220 411030 413520 709249 740079 39.95 67.9 2
10:18:01 2023-10-13 414921 414772 88029 85555 140006 144667 154223 153003 112805 114627 122042 123192 138743 139381 415251 448179 1223167 1209109 493877 504792 122919 109822 128343 131749 145983 142105 138772 141451 86087 88069 323622 276906 795606 807058 220136 220097 279695 280334 330018 320352 339684 339697 351260 356859 329213 366003 857632 905446 589199 477602 299369 294193 342961 342866 358737 361331 360645 366801 411173 413203 710648 740079 39.95 67.9 2
10:18:02 2023-10-13 417196 414409 88001 85550 140530 144701 154189 152758 112541 114380 121753 123324 140447 139395 415016 447971 1221797 1206628 492375 505008 123184 109915 128322 132040 145540 141937 138691 141503 86029 87925 312937 276906 794320 807058 220101 220097 279554 282539 330661 320130 339501 339924 353984 356717 328609 365820 857817 904659 583610 481460 299238 293987 342997 342830 359531 361084 360465 369354 409984 413203 710330 739973 39.95 67.9 2
10:18:03 2023-10-13 418376 414746 88001 85546 143529 144769 154047 152969 112541 114222 121753 123291 140405 139597 412107 447971 1220930 1206628 492375 504972 122934 109687 128356 131749 145780 142480 138772 141417 86087 87925 309889 277496 791110 807000 219569 219754 279534 279677 329947 319930 339203 339661 350980 356287 329985 366003 856442 903958 580710 477602 300399 294193 342961 342830 359856 361331 360573 369354 410849 413821 710330 740297 39.95 67.9 2
10:18:04 2023-10-13 420671 415038 87877 85613 141239 144620 154082 153041 112541 114380 121753 123357 140349 139528 411782 449015 1223102 1205785 492338 507865 123018 109653 128322 131658 145815 141300 138807 139764 86205 88069 312080 278484 793709 806984 219429 219271 279892 281741 331450 320722 339057 339626 352055 356323 327194 366003 859571 904129 589199 477638 297554 293049 344901 342866 359856 362380 360379 368161 409984 413821 713363 740158 39.95 67.9 2
10:18:05 2023-10-13 421005 414845 87877 85609 143503 144701 153940 153110 112201 114627 121753 123357 140481 139430 412107 447656 1223102 1203999 492027 507901 123018 109687 128356 131624 146255 141841 138772 141417 86055 88045 309889 278088 806058 807058 219227 219070 279928 279677 329911 320352 338724 339661 350734 355788 326700 366003 857669 902888 582160 477638 297685 294514 342961 342505 359568 362132 360321 367867 409877 413387 715225 739968 39.95 67.9 2
10:18:06 2023-10-13 420707 415106 87845 85645 143551 144769 153940 153250 112233 114380 121753 123357 140151 139729 412143 446992 1224875 1202933 494581 507611 122919 109889 128343 131795 146117 142268 138965 139667 86146 88101 312080 278088 799066 808149 218886 219035 279856 281344 329644 319894 338724 338673 350210 355610 326700 366003 857084 903884 580710 477602 297554 292808 342961 342552 359566 362698 360537 367863 409948 413821 711114 740079 39.95 67.9 2
10:18:07 2023-10-13 421041 415106 87837 85609 143503 144701 153940 153250 112541 114301 121753 123357 140349 139625 412143 449652 1224875 1206030 491990 507865 123018 109687 128322 131624 146017 144967 138807 141220 86024 87893 309311 278088 798426 807058 218886 218694 279141 279761 328951 319894 338484 338673 350210 355752 329285 366550 859571 903958 582160 481802 297410 292977 342925 341578 359387 362746 360393 367863 409984 413556 713165 741025 39.95 67.9 2
10:18:09 2023-10-13 421675 414845 87877 85641 143503 144701 154047 153250 112785 113163 121954 123734 138743 139555 412906 448882 1225792 1208500 492229 507720 122985 109653 128356 131532 145815 141203 139026 139764 85970 88013 312080 278088 793886 807000 219323 219035 279141 281344 329448 320092 338724 338708 350210 355752 326700 365708 857706 902851 580710 477602 297685 293539 342961 342794 358772 361331 360501 367603 409661 412623 709998 740079 39.95 67.9 2
10:18:10 2023-10-13 421675 415106 87849 85587 143303 144667 153975 153110 112573 114449 121957 123357 140544 139660 416196 448989 1223139 1203157 492375 507938 123302 109687 128445 131857 145472 144945 138792 141319 85970 87925 312080 278088 811876 807058 220531 219131 279338 281271 329662 319752 338614 338566 351956 355574 329088 365525 857817 904165 583610 477638 297554 293745 342816 342650 359242 361296 360537 367603 409625 412336 712350 740079 39.95 67.9 2
10:18:11 2023-10-13 421638 415110 87877 85578 139967 144769 154047 153003 112541 114415 121788 123357 140435 139725 413050 449341 1224911 1206666 492375 507901 122985 109653 128445 131658 146119 142053 138579 141417 86024 87925 312937 278484 794570 807000 218851 219035 278908 279761 329182 318963 337730 338673 351992 355218 328477 364896 855837 903958 586257 477602 299763 293297 342961 342275 358772 361296 359958 367082 409338 411971 711586 737916 39.95 67.9 2
10:18:12 2023-10-13 421638 415106 87845 85518 141239 144620 153940 152901 112541 114335 121753 123357 140349 139562 412143 449652 1224875 1203999 492338 507901 122901 109653 128233 131441 146014 142234 138765 139764 86205 88041 312080 278484 804051 808775 218746 218860 279105 279761 330278 318927 337730 338399 349986 354934 325716 364823 857084 902851 589199 481802 297410 292886 342961 341758 358737 361331 360271 367082 409338 412297 712856 738064 39.95 67.9 2
10:18:13 2023-10-13 422272 414845 87877 85546 143507 144667 153727 153003 112541 114661 121753 123357 140349 139625 412723 448322 1223102 1203999 492411 508655 122934 109653 128445 131532 146017 144764 138772 141186 85970 87893 312937 278484 803727 808775 218546 218354 279141 279761 328915 319348 337730 338637 351992 354685 325681 364823 857669 902888 587728 477638 297689 292906 342780 341470 358486 361190 359850 366935 409231 412117 715225 739931 39.95 67.9 2
10:18:14 2023-10-13 422272 415106 87725 85578 143347 144769 153693 153144 112233 114301 121753 123324 140219 139725 413014 447971 1228730 1201221 494229 508474 122985 109889 128343 131761 145880 142234 138965 139570 86146 87893 312080 278484 805437 809165 220531 218554 279105 279761 328454 318927 337694 338387 351776 354685 330739 364602 857890 901287 579260 477638 297410 292192 342961 340725 358484 361142 359451 366526 408728 411971 711114 737981 39.95 67.9 2
10:18:15 2023-10-13 422272 415110 87569 85542 143238 144701 153693 153144 112201 114369 121753 123357 140121 139625 412723 449015 1226687 1203455 492027 509411 122817 109468 128267 131498 145815 144764 138807 141186 85933 87801 312162 278286 794521 809349 218546 217711 279141 279761 327959 318927 337694 337617 351992 354437 327514 365146 857061 902067 587728 481460 297410 292772 342888 340546 358305 361331 359415 366526 408692 412358 714266 740079 39.95 67.9 2
10:18:16 2023-10-13 422272 417191 87692 85613 143433 144735 153949 153398 112785 113163 121714 123291 140505 139750 413233 447864 1229058 1203343 491460 509374 123018 109653 128267 131765 145815 141673 139499 141151 86055 87833 312080 278088 796897 810935 218546 217676 279141 279761 327888 319383 337455 338126 350210 354720 327002 363757 855203 902213 586257 477674 297248 292405 342961 340175 358197 361366 359451 366526 408155 411392 713141 740079 39.95 67.9 2
10:18:17 2023-10-13 422871 417486 87545 85582 143433 144701 153586 153003 112201 114449 121583 123357 140121 139660 416492 447342 1226687 1199661 490183 509447 122742 109544 128267 131373 145540 144768 138691 141178 85933 87621 312080 278088 802133 810999 219170 217887 279338 279617 327817 318821 337309 337984 351956 354543 326699 364126 856674 900266 583610 477674 296991 292843 342467 339626 357658 361366 359451 364572 410291 411392 711114 737981 39.95 67.9 2
10:18:18 2023-10-13 422272 417459 87573 85551 143342 144769 153552 153284 112201 114415 121583 123357 140240 139716 413086 446992 1226687 1202562 486665 509051 122817 109653 128267 131407 145815 141560 138807 140989 85874 87621 312937 277694 797133 810387 218546 217489 278320 279761 327428 318927 337180 337617 355921 354685 324573 363207 855460 899973 586257 477638 298077 292405 342961 339661 357407 361402 359451 365971 406336 411071 714266 737898 39.95 67.9 2
10:18:19 2023-10-13 422272 418044 87573 85546 139809 144620 153727 153182 112201 114449 121583 123390 140121 139695 413377 448344 1226687 1202252 489024 509051 122817 109283 128267 129657 145777 141203 138861 139535 86029 87796 312080 278088 800842 811648 218781 217467 279105 279761 328646 318927 336704 336564 354143 354934 326771 362622 855460 898558 577123 483174 296573 292405 342961 339626 356547 361366 360271 364864 408340 410131 711114 736971 39.95 67.9 2
10:18:20 2023-10-13 421675 415875 87541 85483 143134 144701 153586 153144 112201 111857 121583 123390 140121 139695 413377 447656 1229302 1204855 487639 508655 122817 109468 128233 131282 145780 144456 138579 140955 85874 87621 312937 275989 802090 809181 218886 216965 278712 279761 326935 319124 337180 336058 350174 355788 324933 360582 855938 892533 584786 483174 297306 291944 342816 339817 355334 361190 359814 365198 408195 409271 715225 737162 39.95 67.9 2
10:18:21 2023-10-13 419852 418044 87541 85518 143368 144769 153906 153182 112541 114494 121753 123324 140388 139729 416469 449652 1231394 1206591 487036 509192 122952 109518 128308 129657 145846 143717 138834 139181 85938 87801 313918 277694 802314 813344 219346 216896 278320 279761 326864 319126 337511 335516 351992 356788 326771 360510 856674 898558 584786 481055 296991 290383 342961 340139 354375 362119 359922 365639 408340 407658 713870 737944 39.95 67.9 2
10:18:22 2023-10-13 419519 418339 87541 85514 143438 144667 153693 153110 112508 114415 121753 123357 140315 139625 413341 449015 1230176 1208613 487565 509338 122985 109510 128233 131430 145983 144729 138772 139181 85970 87741 312162 277694 800182 811072 218886 216594 278320 279761 325950 318668 337127 338637 351776 356538 326518 363014 856527 898846 586347 483174 297297 291748 342925 340618 355156 361331 359958 365380 408086 409044 714378 737907 39.95 67.9 2
10:18:23 2023-10-13 419852 416167 87692 85641 140293 144897 153949 153045 112740 111879 121649 123291 138358 139813 414398 448107 1230814 1205711 487602 510131 122985 109417 128541 129657 145983 141105 138772 139181 85938 87972 315209 277694 799908 809145 218886 216745 278320 279761 326899 319312 336595 336022 351992 356252 324933 360474 855938 892497 591966 481431 296470 291481 342961 339626 354410 361296 359415 364828 408052 407658 712054 737347 39.95 67.9 2
10:18:24 2023-10-13 419852 416388 87545 85455 143433 144667 153906 153250 112541 114494 121753 123357 140281 139660 416788 446992 1230176 1204872 488677 509411 123386 109434 128322 131464 145472 144786 138885 139100 85906 87621 310861 278088 801189 811611 219323 216791 278516 279689 326758 318750 336486 337680 351884 356109 324861 360474 856674 892497 575319 483174 296991 291445 342961 339626 354410 361225 359922 364791 406043 407658 713363 736824 39.95 67.9 2
10:18:25 2023-10-13 419888 416388 87541 85483 143342 144769 153658 153216 112233 114415 121668 123357 140379 139738 414251 448286 1230176 1206003 488294 509015 122784 109401 128199 131282 145780 141358 138676 138987 85933 87589 312937 277694 801073 811537 218851 216896 278320 279761 325950 318410 336357 334543 351992 355752 324501 360474 855460 899197 584786 480377 298077 290630 342961 339590 354410 361296 362098 364536 405754 410295 713833 736888 39.95 67.9 2
10:18:26 2023-10-13 420780 416433 87541 85492 141044 144620 153940 153007 112541 114415 121668 123357 140315 139629 413995 448344 1230176 1205711 487602 509374 122919 109384 128240 129588 145878 140910 138772 139181 85938 87796 310861 278088 802198 811648 218851 216257 278320 279761 328646 320789 337107 334508 351726 355752 324861 360438 855938 897282 584786 481092 296573 290595 342961 339590 354375 361008 359656 364239 406043 407587 712856 735862 39.95 67.9 2
10:18:27 2023-10-13 419888 416786 87541 85388 143233 144632 153906 153003 112508 111813 121668 123357 140315 139660 414579 448322 1229302 1205711 487565 508619 122817 109434 128233 131248 145746 144456 138676 138987 85869 87557 312937 276906 798479 809145 218851 216257 278124 279761 325915 320519 336357 334543 351992 355752 324897 360402 855938 898662 584786 483174 296888 290313 342888 339483 355962 360832 359235 364351 405826 406875 712054 736824 39.95 67.9 2
10:18:28 2023-10-13 419519 416388 87541 85386 143247 144568 153658 152969 112201 114346 121549 123192 138375 139468 416765 449652 1226540 1206591 487418 509229 122919 109451 128062 129657 145712 141203 138579 138987 85869 87557 315209 277694 801189 810313 218698 216257 277447 279545 325879 317893 337144 334472 350966 355717 324897 360402 855460 897282 583315 481092 296156 289977 342961 340378 352289 360461 358874 364203 406007 406092 710330 735743 39.95 67.9 2
10:18:29 2023-10-13 418262 416388 87500 85384 143164 144398 153658 152724 112201 114346 121583 123291 140281 139166 413668 449015 1226687 1210338 487602 509015 122901 109250 127987 131304 145746 144421 138194 138987 85869 87589 309311 276906 801189 809349 218851 216257 277539 279761 328646 320108 337127 337369 349765 355610 324717 360064 855239 898772 584786 482487 296573 289713 342719 340414 354957 360889 359379 364791 405971 406151 710293 739201 39.95 67.9 2
10:18:30 2023-10-13 418416 419551 87716 85514 139807 144564 153803 153079 112476 111813 121614 123225 138358 139451 414143 450609 1224182 1210943 487948 508688 122919 109216 128021 131213 145645 144962 139460 139706 85869 87589 326774 277496 801692 808775 218511 216257 277308 279761 325388 318710 336668 335516 348818 354685 324897 359823 857767 892497 591966 477602 297239 289677 340927 340654 352289 359105 358333 365934 408340 405204 709093 736824 39.95 67.9 2
10:18:31 2023-10-13 418558 417341 87509 85398 143199 144398 153658 152724 112201 114188 121583 123291 140315 139395 416788 451070 1226687 1210151 489024 509015 122676 109250 128021 131396 145270 144605 138302 139100 86055 87700 315209 277891 801337 809349 218746 216791 277271 279617 328182 318528 336998 335516 348502 354685 324861 359316 858378 898846 584786 477530 297201 290321 340640 341434 352289 359105 358333 364864 406266 405204 708208 737384 39.95 67.9 2
10:18:32 2023-10-13 418262 416464 87541 85382 143342 144568 153906 152758 112201 114222 121583 123291 140401 139474 414615 450998 1226687 1212820 489024 510167 122615 109216 128021 131248 145645 140955 138579 138987 85779 87589 312937 277496 805649 809299 218171 216292 277113 279761 325915 315943 336631 336022 347804 354685 324717 359316 857282 899984 583315 479754 298077 290560 340891 341445 355926 360889 361071 365605 409458 405099 708060 736902 39.95 67.9 2
10:18:33 2023-10-13 418558 416459 87476 85360 141036 144519 153693 152656 112541 114380 121668 123291 140121 139395 414651 451107 1230176 1213686 488766 508329 122887 109350 128062 129657 145609 140813 138772 139181 85992 87704 310861 278088 818767 808202 218136 216257 276439 279509 328646 315978 336631 336022 349081 354401 324933 359280 857282 899984 583315 479754 296991 290595 340616 341445 354957 358819 359150 364864 407156 405204 708208 736944 39.95 67.9 2
10:18:34 2023-10-13 419186 417442 87509 85356 143438 144398 153693 152758 112541 114582 121668 123324 140218 139298 414651 451107 1230176 1210565 489024 509411 122648 109250 128055 131213 145746 144421 138676 138987 85869 87589 312937 277694 802819 809349 218171 216257 276724 279761 325915 318899 336631 335987 347768 354685 324573 362033 856971 899973 583315 480776 297306 290313 340748 341026 355459 358965 361071 364828 409206 405169 709130 738674 39.95 67.9 2
10:18:35 2023-10-13 418558 416459 87357 85351 143147 144368 153552 152724 112675 114504 121510 123159 138362 139445 414470 450890 1229642 1210038 488877 509949 122802 109250 128021 131213 145746 141008 138634 139077 85779 87525 310861 277694 812167 809299 218066 216223 276689 279761 325950 315501 335646 336022 347768 353621 324861 358775 856674 899947 583315 479413 296573 290383 339862 340725 354957 358882 358046 364828 406266 404567 707669 736861 39.95 67.9 2
10:18:36 2023-10-13 418594 416459 87504 85351 143159 144198 153552 152652 112541 114222 121414 123088 140184 139201 414615 450003 1230176 1213799 490763 509411 122498 109216 127932 131213 145308 144421 138194 138890 85779 87529 309311 277694 798145 808202 217528 216687 276439 279473 328646 318303 333577 338397 347590 353976 324681 359956 857135 898809 583315 479413 296573 290524 339862 340439 355459 358784 357256 364828 406871 407968 710256 736824 39.95 67.9 2
10:18:37 2023-10-13 419524 420447 87509 85419 139483 144396 153910 152867 112663 112848 121614 123225 140281 139166 414651 451107 1229530 1214554 489024 509374 122180 109250 127475 129622 144701 144456 138194 139278 85837 87589 326774 277694 796160 807058 217528 216072 276689 279761 326899 318674 333685 336564 347768 352562 324861 358271 857767 896304 583315 479413 295637 290595 339862 340654 352289 358569 356933 364533 407477 405204 711154 737944 39.95 67.9 2
10:18:38 2023-10-13 419519 418322 87545 85328 143233 144198 153658 152724 112541 114380 121583 123206 140121 139201 416874 451107 1231925 1211954 490415 509411 122442 109434 127475 131339 144968 141273 138121 139423 85965 87700 313918 278088 794129 809349 219907 216153 276616 279581 328646 317630 333649 336058 347209 352562 324645 359244 857282 896304 584786 479413 296044 290595 338873 340654 354957 358319 356182 364276 407191 405204 712350 737981 39.95 67.9 2
10:18:39 2023-10-13 419852 417705 87449 85351 143347 144368 153693 152724 112233 114415 121583 123324 140269 139271 414651 451107 1231925 1213686 490415 509411 122213 109250 127564 131282 145072 141425 138194 138987 85811 87589 312937 277694 793435 808591 217493 216223 276689 279564 325950 315501 333649 336058 347209 353586 324645 358235 856674 898706 583315 479073 298077 290383 338624 340403 355423 360889 360047 364645 410074 405975 711697 737962 39.95 67.9 2
10:18:40 2023-10-13 419815 417731 87513 85351 139617 144253 153693 152656 112541 114380 121668 123291 140086 139070 414651 451107 1231394 1215422 490230 510022 122549 109300 127918 129657 145373 144720 138544 138987 85938 87557 310861 277694 814845 808775 219751 216153 276459 279761 328414 315061 333685 336423 349081 353586 324861 358235 857282 899197 583315 479413 296573 290356 339862 340690 354707 358033 358069 364276 406871 404850 708208 737508 39.95 67.9 2
10:18:41 2023-10-13 419852 418723 87537 85409 143134 144198 153658 152758 112201 114661 121583 123324 140315 139201 414687 453659 1230176 1211498 486629 510926 122817 109283 127632 131032 145510 144320 138194 138890 85896 87589 312937 277694 806116 809349 217493 215887 276653 279564 325687 317963 335609 335516 347483 353338 324308 360969 857082 898846 583315 479754 296888 290313 339719 340510 354957 357999 357220 364276 408340 405903 708869 736824 39.95 67.9 2
10:18:42 2023-10-13 419222 418322 87417 85293 143147 144769 153949 153045 112785 114618 121649 123225 138343 139127 414507 450962 1229642 1210038 488987 509374 122582 109250 127632 131248 145335 143200 138194 138987 85747 87437 312080 276025 800678 809165 217493 215587 276265 279367 324898 315026 335646 334543 347488 353586 324332 358235 855460 897282 581843 477530 296573 288588 339898 340175 353956 358311 357220 364276 406043 403967 708208 736861 39.95 67.9 2
10:18:43 2023-10-13 419852 418287 87357 85315 143034 144198 153233 152758 112201 114188 121380 123291 140121 139201 414687 450638 1229302 1212933 490415 510565 122615 109250 127632 131213 145274 144184 138194 138987 85747 87437 309311 276025 803876 810999 219596 216015 276403 279187 327256 317630 335501 337203 347310 353445 324152 358907 856067 892461 583315 477530 296461 289510 339827 340139 353956 358033 357220 363984 406043 404308 708208 735780 39.95 67.9 2
10:18:44 2023-10-13 419706 418607 87476 85409 139545 144496 153803 152622 112663 112534 121668 123121 140121 139201 414687 450854 1227707 1210943 489024 510565 122887 109199 127598 130998 145544 144219 138194 138794 85800 87465 326774 277496 803368 809181 217493 215552 276265 279331 326794 317999 335646 334472 347488 352597 323839 357947 855938 892497 581843 477638 295637 288799 339898 339626 353956 358033 357220 363725 406007 403649 709093 735780 39.95 67.9 2
10:18:45 2023-10-13 419815 418652 87480 85355 143034 144198 153658 152618 112201 114222 121414 123206 140121 139166 416874 451107 1226687 1210151 489024 510204 122643 109141 127904 129498 145371 140786 138746 139078 85869 87492 315209 278088 803760 811072 219751 215749 276105 278938 324671 315061 335609 336618 347768 352562 323803 357695 855460 898209 582704 480413 296156 288799 340412 339626 353956 358033 357220 363725 406007 404002 710293 735784 39.95 67.9 2
10:18:46 2023-10-13 419888 418981 87206 85252 139453 144632 153552 152618 112201 114222 121583 123121 138165 139166 414723 449658 1226687 1209221 489024 510565 122582 109216 128227 130998 146157 144421 138220 138794 85779 87437 312162 277694 802198 810362 217493 214953 276265 278510 324956 316013 333722 335777 347768 353586 323576 360147 854854 896304 583315 480413 295420 288904 341731 338637 353956 358033 357220 362627 404757 404944 710330 735743 39.95 67.9 2
10:18:47 2023-10-13 419888 418986 87417 85318 139617 144058 153586 152656 112541 114380 121583 123291 140121 139416 414434 450106 1231394 1207353 488530 510780 122549 109115 127795 129477 145508 140716 138194 138890 85768 87405 315209 278484 800826 810899 217493 214919 276300 278938 326577 316491 333722 333888 349644 352597 322893 357947 854248 894738 583315 480377 294798 288799 340963 338601 353956 358569 357494 360515 404721 403967 710330 733725 39.95 67.9 2
10:18:48 2023-10-13 421078 419347 87174 85345 142969 144164 153233 152758 112541 114627 121583 123324 140086 139166 414687 449341 1226687 1205748 488677 509447 122498 108915 127632 130998 145274 144285 138194 138794 85710 87405 312937 277891 801211 811581 217493 214884 276265 278902 326794 319161 333433 333672 349094 353338 322714 359982 853321 896194 583315 482144 295221 288562 341683 337545 353956 358068 356146 360262 404116 403931 709998 734701 39.95 67.9 2
10:18:49 2023-10-13 422871 418986 87444 85451 139512 144769 153701 153007 112476 114596 121445 123258 138440 139573 414507 448179 1229302 1203157 489024 510926 122582 109199 127884 131088 145510 140813 138194 138601 85928 87700 312937 277067 804427 813956 216818 214884 276459 278474 324956 316013 333577 333888 349626 352527 322822 358199 853002 897282 583315 477674 293970 289396 341443 336564 352253 358882 361971 360479 403512 404567 710330 733624 39.95 67.9 2
10:18:50 2023-10-13 422563 419017 87078 85352 142964 144232 153199 152792 112201 114415 121042 123324 140121 139625 414687 447964 1226687 1203455 489024 510131 122213 108915 127598 130907 144871 144184 138194 138794 85705 87405 311832 278880 801999 815113 218821 214815 276546 277903 326794 318303 333162 335705 349411 352210 322332 358510 852929 897282 581843 477602 293970 289713 340963 336529 355711 359105 358518 360479 404116 404980 712350 733624 39.95 67.9 2
10:18:51 2023-10-13 424674 419794 87297 85356 143294 144296 153165 153003 112136 114696 121042 123357 138062 140069 414651 449658 1224219 1202252 488803 510204 122213 108915 127598 130998 144871 144320 138194 138794 85678 87405 315209 278286 799827 811581 216481 214850 276494 278083 324956 318710 333072 335777 349345 351471 321844 358235 853469 895670 581843 477638 293979 289677 340963 336529 352289 358319 358518 360443 403512 405169 711154 734701 39.95 67.9 2
10:18:52 2023-10-13 423827 419022 87082 85293 142960 144432 153165 152758 112169 114449 121042 123324 139955 139660 414493 448989 1226687 1198771 488331 509120 122577 109014 127782 129159 145068 144487 138224 138700 85737 87460 312080 278484 800760 813956 218512 214735 276140 277851 324812 318492 333036 333888 348818 351471 321844 359872 852965 895670 584786 477602 293970 289238 340927 336258 354456 358068 358011 360443 403476 404602 710330 733068 39.95 67.9 2
10:18:53 2023-10-13 424072 422217 87412 85342 143098 144030 153165 152724 112169 114561 120973 123258 140018 139625 414651 448322 1226651 1203343 489024 510131 122549 108848 127946 131145 145094 144381 138220 138794 85768 87405 314708 278286 798788 813269 218512 214482 275771 277780 324956 315722 332531 333888 348782 351928 321808 359563 851685 895670 583315 477602 293970 289510 342176 336494 354707 358499 358518 360407 403476 404944 710330 733551 39.95 67.9 2
10:18:54 2023-10-13 422491 420160 87142 85293 139137 144253 153199 152656 112169 114346 121272 123159 138289 139708 414434 450179 1229642 1203343 488493 509949 122516 109048 127727 129117 145205 144351 138194 138794 85837 87428 314019 278484 800332 812730 218358 216347 275944 278011 324739 315722 332531 333888 349608 352210 321582 357086 851082 894664 583315 477602 293970 289440 340927 335987 354707 357999 355883 360407 402873 404532 711844 733633 39.95 67.9 2
10:18:55 2023-10-13 424373 420563 87233 85293 142964 144164 153199 152758 112169 111792 121008 123291 140052 139625 414687 449306 1226651 1202215 489024 510889 122465 109141 127564 129207 145139 144315 138194 138890 85673 87254 312937 278286 800058 811545 218050 214517 275806 277724 324812 317933 333018 333744 348639 351331 321665 359982 853909 893553 583315 477566 293979 289097 340891 336222 354311 360853 358518 360334 403156 403931 712169 735450 39.95 67.9 2
10:18:56 2023-10-13 425844 422208 87316 85451 139512 144769 153522 153113 112476 114561 121207 123225 138230 139546 414687 449586 1226651 1201445 488803 510780 122180 109216 127564 129117 144803 140716 138125 138601 85705 87254 312937 278286 800413 813956 218050 214482 275806 277159 324956 315843 332495 333888 348537 351401 320869 357086 851685 894664 581843 477566 293970 289159 340376 336222 354707 357776 358011 360370 402873 404532 710330 733551 39.95 67.9 2
10:18:57 2023-10-13 423827 420232 87074 85257 142895 144398 153165 152724 112201 114415 121008 123291 140052 139625 414687 450289 1226687 1203455 489024 510528 122213 108881 127598 129117 145239 144149 138194 138717 85832 87428 311708 279277 800595 813956 218358 214746 276051 277405 324920 318078 332351 335777 348782 350385 320834 357934 854684 896304 581843 477566 293970 289510 340604 338600 354957 357999 358011 360443 403512 404944 711844 733587 39.95 67.9 2
10:18:58 2023-10-13 426487 419794 87050 85293 142899 144164 153024 152724 112169 111781 121069 123126 137973 139458 414651 449306 1223275 1203421 490067 509374 122180 108848 127441 128938 144803 144315 138194 138601 85673 87286 315209 277652 800914 812730 216823 214517 275806 277194 324956 318151 331992 335777 347768 350105 320869 357588 852146 896304 583315 477566 293979 288799 339862 335481 352289 357999 358011 360370 403512 405134 711154 734627 39.95 67.9 2
10:18:59 2023-10-13 423863 420196 86867 85318 142895 144164 152918 152724 112136 114380 121008 123291 140052 139395 417463 450291 1225744 1202642 491737 509840 122544 109165 127462 129173 144667 144495 138185 138925 85768 87460 315209 279277 801420 812694 218050 214517 275911 277298 324956 317630 332531 335777 347733 351884 321558 357624 850444 897574 584786 477566 293970 288763 339314 335987 353277 356931 357757 360407 404080 405169 710330 733587 39.95 67.9 2
10:19:00 2023-10-13 427094 420980 86895 85314 142864 144028 153165 152807 112565 114380 120973 123291 139955 139395 414651 451752 1224875 1199922 489455 510131 122180 109032 127441 130963 144692 144149 138220 138794 85705 87286 311708 277724 802314 813881 216823 214850 275806 276928 324956 315843 331992 335777 347733 349302 320869 357970 851722 897574 584786 479754 293970 288904 338802 335987 353277 356931 357504 360407 405327 404909 710293 735743 39.95 67.9 2
10:19:01 2023-10-13 423899 420500 86895 85349 142791 144020 153062 152758 112444 114697 121272 123159 138212 139226 414543 450891 1224405 1199773 492229 509949 122115 108848 127353 128938 144803 144114 137987 138848 85800 87254 315209 278347 817342 813305 216643 214517 275384 276310 324956 315843 332027 333888 347209 348259 320869 357624 851685 897282 583315 477530 293558 288799 338802 335516 353277 356647 356962 360334 404721 404850 710293 733711 39.95 67.9 2
10:19:02 2023-10-13 423935 420232 86831 85282 142730 144164 153165 152584 112169 114346 121008 123088 140052 139166 414687 450962 1225744 1198882 493420 510528 122180 108848 127353 129117 144803 144114 138098 138601 85609 87254 313276 279675 811637 811545 216823 216652 275486 276678 324812 315807 331884 335741 346544 350894 321403 359945 852142 897546 587487 479754 293979 288597 340175 338600 355711 358862 356925 360334 405327 407948 710109 733830 39.95 67.9 2
10:19:03 2023-10-13 427094 422802 87257 85314 143438 144368 153096 152799 112476 114527 121207 123192 138188 139197 414687 451070 1222069 1202025 493806 509734 122147 108881 127353 129263 145082 144184 138002 138794 85545 87286 314208 278543 796917 810899 216823 214850 274963 276345 324956 315843 331561 333888 345645 348259 321844 357086 852965 897582 584786 479413 293970 288728 338291 337037 353051 357854 356673 360370 404685 404567 707131 734664 39.95 67.9 2
10:19:04 2023-10-13 426487 420232 87325 85282 142969 144030 153419 152233 112201 114188 121008 122886 140086 138710 414723 451070 1220930 1206030 494929 509374 122031 108881 127177 129220 144530 140619 137953 138883 85742 87670 314708 279874 807992 811648 216823 214815 274558 276167 326794 315843 331525 333888 345645 350822 322306 358962 852288 897582 583315 479073 295756 288904 338255 336564 354707 356850 356673 360370 405026 404532 706130 733624 39.95 67.9 2
10:19:05 2023-10-13 425771 420053 87018 85335 142865 144030 153199 152765 112707 114278 120973 122886 140086 138710 414687 450818 1217468 1204855 495280 510167 121914 108881 127108 128938 144769 144149 137967 138794 85630 87254 312080 278880 802224 810326 216823 214884 274087 276345 324956 315843 332027 333888 345645 348294 322822 358414 851685 898887 590473 479073 293979 288527 340386 336564 351965 356850 356962 360407 404685 405759 703987 733587 39.95 67.9 2
10:19:06 2023-10-13 423471 420232 87146 85307 143064 143697 153552 152094 112541 114154 121380 122886 140281 138675 414759 450782 1220292 1202896 497055 510114 121881 109082 127251 129173 144667 144689 137916 138875 85737 87254 315209 278484 798893 811545 218050 214746 273215 277123 324956 315843 332495 333780 345396 349302 323839 357946 852965 901503 584786 477300 293970 287888 338255 336529 351965 356815 356307 360407 404400 405404 704604 733031 39.95 67.9 2
10:19:07 2023-10-13 424373 420268 87325 85144 139391 143431 153970 151850 112914 113928 121753 122484 140315 138220 414470 453659 1217431 1205748 494618 509411 121682 108881 127177 128938 144598 144149 138002 138627 85662 86984 312162 277694 805268 811581 216823 214185 272968 277584 324631 315843 332531 333888 345645 349337 322822 355743 850444 902815 581843 479754 293970 293386 337781 335987 351965 356278 358011 360370 403476 404833 701110 732512 39.95 67.9 2
10:19:08 2023-10-13 424072 419901 87325 85171 143233 143490 153983 151928 112817 112319 121614 122451 138262 138475 416960 453173 1218594 1207451 494618 510167 122147 108881 127143 129125 144799 140522 138159 138215 85726 87254 313918 278088 807249 813956 216823 214185 272798 277815 324956 315843 332495 333888 345645 349826 323312 355780 851685 903921 580372 477566 293970 292877 338291 336222 351965 356587 358011 360370 403192 404833 701073 732049 39.95 67.9 2
10:19:09 2023-10-13 424072 420232 87206 85180 143134 143431 153693 151711 112508 113962 121583 122516 140121 138613 417105 450248 1213908 1208361 493914 510167 122031 108773 127353 128849 144769 143912 138002 138215 85577 86984 312440 276906 805911 815113 218050 216347 273003 278331 324920 315807 332892 333708 345988 349965 323133 357097 851685 904805 583008 477674 296426 288761 338802 336529 351965 356850 358880 360190 402873 402545 701073 733587 39.95 67.9 2
10:19:10 2023-10-13 424674 421084 87142 85250 139316 144168 153522 152131 112444 114558 120973 122886 140015 138805 414470 449054 1217940 1208361 489419 509411 122549 108714 127265 128849 144803 143877 138194 138215 85588 86984 312937 276514 809967 811581 216823 214185 273285 278474 324006 315397 332531 333852 346165 349302 320869 355456 852183 905446 584501 482185 293146 292877 338802 335987 351965 357854 356182 359285 401953 405118 699805 733031 39.95 67.9 2
10:19:11 2023-10-13 424674 421191 87046 85267 142964 143731 153199 152267 112201 114188 121380 122886 140052 138710 418126 446606 1220930 1210338 492511 510492 122610 108664 127782 128698 145371 144210 139248 138078 85774 86888 315065 276906 812410 813956 216823 214081 274155 278011 323514 315843 332027 333564 346509 349302 320869 355780 851722 906692 580372 483281 293146 292972 338838 335516 351965 357854 356146 358708 401107 404833 700576 733624 39.95 67.9 2
10:19:12 2023-10-13 423935 421523 86863 85155 139320 143630 153165 152312 112201 114188 121008 123126 138289 139035 417142 447113 1219567 1209221 492375 510167 122582 108664 127564 128849 145139 143912 138194 138601 85667 87016 314833 278286 810531 811508 216823 214185 273321 277159 323550 315978 330254 333888 346722 348294 320869 358183 852965 900193 580372 483281 293706 288360 338291 335481 353956 357352 357504 357628 402873 403707 702991 735743 39.95 67.9 2
10:19:13 2023-10-13 426369 420827 86958 85244 142964 143697 153199 152267 112169 114154 121008 122919 138034 139117 416851 448380 1224293 1208238 494618 509985 122115 108714 127428 128801 144667 144276 138175 138319 85545 86984 315209 278484 803009 810497 216679 214185 273321 276345 324619 315501 329221 333888 346424 348259 320869 357150 853002 902213 584786 481844 293875 288834 337745 334508 353956 356850 357740 357090 403476 406119 701961 734701 39.95 67.9 2
10:19:14 2023-10-13 426333 421223 87034 85208 142765 143697 153199 152233 112169 114154 121008 122769 139858 138710 418126 447656 1223102 1208026 494929 510167 122241 108664 127143 128759 144598 143877 138098 138237 85609 86984 314708 278286 807694 809349 216671 214185 273579 276345 324727 315843 329221 335777 344571 347739 320869 356861 855460 902213 581843 477602 294084 289713 336221 336022 353956 356850 356998 358167 405935 402769 703104 735817 39.95 67.9 2
10:19:15 2023-10-13 423863 420863 87380 85318 139701 144054 153701 152520 112476 114334 121241 122821 138262 138993 416960 450498 1224405 1212820 495280 510926 122366 109014 127319 128849 144803 140522 137810 138215 85726 87016 312937 278286 807694 809299 216823 214517 273250 276345 324498 315843 329488 335777 343537 347704 321844 356572 855460 903280 588980 477638 294918 288588 335715 336494 353707 356587 356962 358203 405971 405118 701110 736953 39.95 67.9 2
10:19:16 2023-10-13 425579 421155 86895 85208 142765 143663 153199 152233 112201 114075 121380 122886 140052 138675 417105 451112 1223065 1214158 495316 509411 121980 108664 127143 128759 144803 143912 138002 138215 85545 87277 312440 278484 809032 808628 216823 214448 273144 276821 324354 315807 330379 336727 343396 347947 321844 357423 855460 903958 567410 477602 294748 288159 334741 337037 351893 356278 357504 358203 405971 404568 701110 736861 39.95 67.9 2
10:19:17 2023-10-13 423471 421084 87293 85271 139416 143969 153658 152094 112541 113969 121380 122484 138279 138665 417105 449306 1222031 1217791 495564 509411 122063 108664 127177 128759 144803 143711 138002 138215 85662 86984 312937 277694 805750 807058 216823 214185 272416 277159 324006 315397 330522 333888 342986 348259 321844 355743 856547 901539 578901 477638 294501 292950 334741 337545 351398 355779 357757 358203 405649 403021 699805 735780 39.95 67.9 2
10:19:18 2023-10-13 421973 421191 86918 85140 142964 143465 153552 151745 112201 113996 121008 122516 140086 138255 418754 449658 1223102 1218519 493914 509120 122544 108797 127359 128698 144667 143973 138125 138147 85641 87158 312162 278088 808919 807058 216823 214001 272743 277000 324210 315843 330451 333816 342986 349059 321844 355346 855460 900230 578901 480413 294709 292990 336221 337617 351398 355779 358011 358203 405327 403021 701110 735222 39.95 67.9 2
10:19:19 2023-10-13 421675 421236 86954 85176 142934 143431 153199 151542 112707 114210 121042 122516 140086 138579 417142 449652 1224875 1218519 491075 510167 122180 108664 127353 128581 144803 143676 138098 138215 85577 86984 311225 276906 806842 807058 216823 213556 272416 277584 323550 315843 330487 333888 343537 350385 321808 355547 855460 897582 585994 481844 294539 293363 336799 337037 349845 356564 358011 358167 403192 402792 701110 733624 39.95 67.9 2
10:19:20 2023-10-13 421675 422157 86963 85212 142964 143697 153199 152128 112201 114109 121476 122956 138281 138923 416888 448179 1227893 1217160 488840 509985 122115 108530 127217 128547 144667 143865 138206 138319 85768 87277 313918 276906 816058 807058 216823 215435 272918 277194 324006 315843 330254 333888 344864 350420 320905 355204 854212 897618 587487 481844 294501 292950 336493 336494 350584 356850 355883 357628 403192 402419 701110 733624 39.95 67.9 2
10:19:21 2023-10-13 421675 422152 86819 85204 142761 143598 153165 152128 112201 114030 121008 122835 139858 138710 418790 446992 1226687 1217653 488257 510167 122610 108481 127177 128581 144598 143641 138194 138237 85577 86952 312162 276906 820751 810497 216823 217263 272743 276381 323059 315843 329524 333888 343572 350385 320348 354703 853002 892497 577430 481844 294084 293404 336528 335246 349845 356850 357757 357090 402307 401254 700897 734243 39.95 67.9 2
10:19:22 2023-10-13 421455 421236 87046 85250 143151 143655 153096 152030 112476 114334 120870 122989 137939 138773 414723 449015 1226687 1213686 489464 509229 121998 108481 127177 128547 144530 142192 138091 138215 85598 86802 316044 276906 805326 809238 216823 217335 272642 277194 323023 315843 329524 333888 343572 349861 319863 354416 853002 897282 584501 481808 294084 292913 336257 335481 349809 356587 357757 357628 402873 401254 703104 733155 39.95 67.9 2
10:19:23 2023-10-13 421675 422490 86717 85148 142696 143465 153058 151989 112169 114154 120973 122516 138000 138710 417142 448490 1226687 1215422 488677 509447 122147 108481 127177 128581 144667 143681 138109 138088 85630 86802 312937 276906 808215 806827 216751 217263 272416 276381 323023 315843 329524 333888 344310 349861 320348 354416 852325 898669 578901 481844 294084 292877 336764 338121 350333 356565 358027 359950 402730 401111 703030 736048 39.95 67.9 2
10:19:24 2023-10-13 420968 422306 86958 85144 142839 143571 153024 151989 112136 112848 120767 122853 139998 138818 417142 447028 1227231 1215058 488294 509447 122063 108481 127143 128581 144837 143606 138098 137989 85566 86802 316044 276906 810331 809349 216823 217263 272416 276964 322796 315397 329488 333852 343537 349861 319899 354380 853432 892497 577430 481808 294084 292877 336257 335516 349809 356850 358011 357628 402307 401218 700815 733624 39.95 67.9 2
10:19:25 2023-10-13 421675 421559 86649 85144 142696 143465 153024 151989 112169 114030 121008 122549 139989 138744 419382 447656 1226687 1217274 489464 509876 122577 108597 127285 128444 144701 143837 138056 138043 85705 86920 312162 276906 806368 807967 216823 214795 275239 277087 323023 315843 329488 333888 343572 351884 319863 354416 852965 892497 584501 481808 294084 292981 336493 335516 350620 356850 358011 357126 402944 401254 701961 733624 39.95 67.9 2
10:19:26 2023-10-13 420971 422787 86708 85176 142696 143530 153062 151857 112104 114188 120973 122886 139955 139070 417142 448380 1229302 1213258 488331 510565 122414 108514 127177 128457 144837 143541 138098 138119 85598 86952 314286 275795 812678 809145 216823 214228 273285 276345 322534 315843 329221 333852 343572 349861 318896 356339 853002 896304 585994 481844 293498 293084 336257 335516 350939 357854 357504 357090 402343 402792 703028 733624 39.95 67.9 2
10:19:27 2023-10-13 421375 422787 86712 85180 142730 143697 152918 152520 112444 114618 120732 123126 137931 139027 414615 445559 1230065 1213536 486728 509985 122213 108331 127177 128492 144667 142141 138086 138060 85577 86893 313918 275989 808057 810497 216679 214228 273285 276310 323059 315843 329488 333888 344310 349337 318637 355204 853002 895670 578901 481844 293875 292950 336221 334543 351965 357854 357740 356804 402873 403056 705094 733661 39.95 67.9 2
10:19:28 2023-10-13 423492 422783 86617 85271 142497 143697 152673 152267 112027 114222 120973 122919 139858 139430 418754 446956 1228771 1213258 488677 510926 122442 108514 127299 128581 144598 143676 138098 138141 85598 86952 312162 277226 807295 809349 216823 214228 274418 275851 322988 315843 329417 333852 343502 348224 318343 356536 852965 893067 581843 481808 293667 288500 336221 335481 351893 358358 355844 359222 403156 403337 710141 737097 39.95 67.9 2
10:19:29 2023-10-13 425542 422608 86771 85314 142855 144453 152994 152977 112072 114789 120801 123258 137782 139590 417105 448307 1235284 1212820 489024 510889 122031 108664 127359 128698 144668 142134 137967 138215 85566 86952 312937 277688 805516 809299 216671 213487 274087 275200 323023 315843 328955 333852 343502 348224 317862 357367 852965 890719 588980 477566 293252 287753 335680 335446 351645 358094 354694 358967 403156 402985 709249 735286 39.95 67.9 2
10:19:30 2023-10-13 424674 422491 86767 85176 139076 143663 153024 151989 112201 114312 120973 122853 140052 138710 417105 453659 1230176 1210943 491811 510657 121093 108664 126689 128759 144166 143978 137516 138731 85459 86984 314208 279365 800997 808775 216671 217569 272798 274515 324956 315362 330765 333888 345577 348224 319603 355743 852929 891769 578901 478802 295512 288653 337739 339320 350580 356672 354330 359141 404220 402240 708121 736048 39.95 67.9 2
10:19:31 2023-10-13 423397 423019 86803 85175 142696 143663 153419 152233 112169 114312 120973 122769 139921 139718 416960 454620 1226651 1206628 491461 510889 121649 108664 126757 128547 144441 143807 137789 138215 85481 86920 312162 278286 804232 810497 216518 217533 272416 275428 324727 313926 330254 333816 342197 348224 318896 355168 850444 893735 581843 478056 293527 288852 334706 336258 349809 356029 355556 358708 403476 401218 703987 731403 39.95 67.9 2
10:19:32 2023-10-13 422871 423750 86713 85176 142834 143579 153486 152131 112169 114154 120939 122516 139921 138710 414398 454786 1229567 1208238 491075 509985 121914 108605 127041 128677 144164 143968 137570 138043 85534 86920 312080 278484 803972 811574 216338 214228 273991 275428 324498 313926 330379 333310 341923 348224 319379 355204 850407 892019 578901 477041 294675 288761 334706 336494 349809 355743 354803 358203 402837 401183 704604 731485 39.95 67.9 2
10:19:33 2023-10-13 422272 424413 86581 85204 142661 143564 152918 151989 112072 114312 120905 122685 137591 139035 414723 453659 1223102 1205748 489464 510131 121914 108481 127108 128547 144300 143807 137776 138215 85555 86920 312937 277226 806027 811508 216823 214228 272381 275428 323023 314404 330987 331762 342986 348294 318861 355164 847968 889495 587487 479754 294675 287711 338427 335446 349774 356314 354767 358167 400402 400862 704023 732913 39.95 67.9 2
10:19:34 2023-10-13 422272 422252 86676 85144 139022 143727 153419 152520 112411 114368 120836 122989 137973 138896 417549 450890 1227893 1206591 488294 510657 121176 108447 127021 128485 144330 143807 137707 138138 85502 86952 315209 279079 807690 811545 216823 217228 272833 275428 323023 314919 330987 331529 345858 348259 320412 355492 847932 891103 573460 479569 293841 288445 337745 335741 350867 356850 354767 357090 398649 402419 707669 729505 39.95 67.9 2
10:19:35 2023-10-13 423890 423722 86585 85176 142665 143663 153167 152233 111854 114346 120939 122886 137591 139132 417105 450327 1223065 1201631 489024 510889 121093 108373 126933 128547 144200 143807 137325 138181 85470 87160 312937 278484 807921 813917 216213 214228 273215 275007 323023 314919 331344 331762 345090 347947 316973 355743 847932 892400 581843 479754 293706 288766 337509 335741 351434 356850 354480 359802 401465 403337 709130 732913 39.95 67.9 2
10:19:36 2023-10-13 427196 423235 86676 85271 142924 143928 152994 152588 112104 114346 120905 123146 137591 139970 414470 452532 1223065 1196105 489024 509840 121616 108664 126723 128581 144266 142134 137883 138306 85502 86952 316044 277688 800595 816273 216213 214228 273285 274622 323742 315362 329452 332805 345054 347185 316973 355780 847332 897763 547408 479754 293841 288982 336728 333852 351965 357591 353693 357054 399244 403659 708710 729300 39.95 67.9 2
10:19:37 2023-10-13 428285 423415 86517 85180 142588 143697 152639 152233 112104 114154 120939 122853 137919 138938 414723 450998 1222665 1200033 491990 510657 121010 108373 126723 128457 143833 143807 137550 138138 85465 86952 317895 278543 801305 813881 215606 214228 273024 274358 323023 314661 328955 332535 346384 347946 320582 355780 846697 896304 568172 480007 294675 288617 337776 337167 351857 355067 353512 359950 400893 403480 705068 732913 39.95 67.9 2
10:19:38 2023-10-13 427961 422455 86676 85208 139004 143869 153130 152094 112201 114075 120973 122788 139892 138762 417142 450710 1217431 1198770 495280 510528 121010 108631 126480 128759 143867 143842 137291 138215 87197 86952 317389 278543 799579 811508 215303 217640 272381 274551 324498 313454 329452 332535 342986 347946 318896 355204 847968 896304 577810 478056 293841 288558 334741 334472 351965 354108 351632 357593 401036 403624 701998 731403 39.95 67.9 2
10:19:39 2023-10-13 427203 422747 86649 85165 142665 143431 153520 152128 112169 114075 120973 122853 138062 138757 418733 454118 1220330 1203343 495133 510780 121093 108714 126621 128677 143933 144008 137325 138237 85497 86952 314708 280074 802502 811545 215606 213487 273797 275180 324619 313962 329488 332805 343261 347946 319863 355204 847968 892461 581843 478056 294257 288242 335715 334437 350867 354108 353657 358132 401036 402419 703104 730886 39.95 67.9 2
10:19:40 2023-10-13 426521 422265 86831 86852 142934 142736 153199 151258 112508 113928 121008 122283 140052 138220 417142 450602 1212115 1206890 494618 510167 121093 108481 126757 128423 144300 143606 137325 138215 85470 86802 312162 277694 805428 813917 216061 217192 270723 276274 323023 313926 330451 331798 343261 347185 320348 353290 847968 901539 585994 477530 294471 288039 335715 335741 350867 354392 355917 358132 399805 402757 697950 732913 39.95 67.9 2
10:19:41 2023-10-13 423673 422747 87018 85148 141666 143262 153701 151887 112476 114255 120870 122788 137809 138571 417881 453173 1214269 1205748 491811 510131 121816 108373 126723 128389 144300 143506 137550 138215 85513 86920 316044 276906 802030 813917 216061 217228 270723 276310 322498 314440 330451 331762 343312 347150 319863 351496 847332 901503 581515 477638 294262 287544 335986 336215 350867 354676 357234 357628 399560 402419 696962 729378 39.95 67.9 2
10:19:42 2023-10-13 426143 423379 86585 85167 142665 143913 153024 152199 112136 114154 120973 122516 137591 138819 417767 449658 1213945 1203157 492511 510167 121649 108373 127021 128156 144266 143489 137866 138054 85534 86620 316044 276710 814081 813917 216061 214085 271586 276310 321783 314919 329524 331296 343537 349416 318861 351496 847968 902815 578901 481092 293845 287949 336728 336215 350867 355459 356669 359567 402354 402240 696815 732913 39.95 67.9 2
10:19:43 2023-10-13 426937 423239 86890 85164 142955 143969 153130 151745 112136 114109 120939 122722 137913 138762 418321 447585 1217468 1207288 492861 509807 122063 108149 127055 128122 144748 143406 138002 137763 85577 86651 312674 276906 829347 813917 216213 217345 272381 276310 321034 315362 329488 331260 343537 348925 318861 351569 849842 902177 578529 481808 293429 287949 336728 335741 351416 355458 356962 358930 398649 402454 697987 730886 39.95 67.9 2
10:19:44 2023-10-13 427384 422787 86648 85116 142549 143556 152918 151887 112136 114075 120939 123080 139824 138710 418062 446968 1220063 1207501 492861 510167 122180 108115 127143 127911 144534 143572 138002 137763 85523 86802 312937 278484 814111 811574 215606 214228 271586 274622 320773 315621 328458 331529 343572 348925 318379 353594 852220 899613 587487 483862 293014 288725 338733 335705 351465 356373 355086 357731 398649 403304 701110 731540 39.95 67.9 2
10:19:45 2023-10-13 428025 423127 86680 85143 142795 143431 153024 151989 112169 114210 120939 122484 139824 138710 417767 445666 1220063 1207501 493212 510926 121616 108373 127136 128156 144300 143606 137776 138119 85566 86952 317336 278484 809049 811545 215606 214228 271586 275007 321070 315843 330516 331798 343572 348680 318379 354972 848041 897582 585994 481808 292250 292805 335986 333852 351965 354711 354229 357661 399524 403395 703104 732512 39.95 67.9 2
10:19:46 2023-10-13 428626 422819 86609 86956 138915 143465 152918 151745 112104 114188 120732 122722 137870 138792 418212 449130 1222628 1206516 494618 510743 121649 108530 126689 128423 144266 143681 137649 138188 85513 86861 315209 278484 809748 810935 215454 214680 272001 275007 322534 315843 330049 332535 346115 347946 318602 353594 851722 897618 587487 477336 293010 292950 336347 333934 351965 354392 353903 358422 402554 402454 701073 733693 39.95 67.9 2
10:19:47 2023-10-13 424563 422751 86767 86852 142982 142786 153385 151191 112201 113849 121008 122283 139824 138448 417142 451038 1222665 1215058 494618 510167 121093 108115 126723 128122 144300 143606 137611 138085 85438 86890 316044 277694 803357 807058 215606 214228 270912 275235 322045 314440 329989 332841 346792 347704 319565 351460 851685 896304 575959 477638 293010 288355 334706 334508 347706 354676 355844 358967 400808 399706 699014 731440 39.95 67.9 2
10:19:48 2023-10-13 423213 423127 86890 85176 142990 143131 153062 151643 112444 114300 120836 122783 137973 138536 418358 448322 1222759 1216787 489697 509083 121093 108447 126723 128156 144200 141935 138253 137989 85470 86651 312162 275953 804746 808724 216213 214077 270723 275464 321070 314476 328192 331798 341480 347704 318861 351460 851722 897282 585994 477638 293010 288445 334706 335481 347706 355232 355880 358422 400437 399706 699014 731440 39.95 67.9 2
10:19:49 2023-10-13 422871 423487 86617 86976 142505 143199 152918 151745 112136 113962 120939 122484 137870 138482 417142 448322 1223102 1215021 489024 509411 121176 108149 126723 128122 144606 143371 137554 137763 85555 86620 311225 276906 806896 808775 216034 213927 270723 275428 321070 314697 328458 331798 342212 348224 318343 351496 849842 896304 580188 480413 292876 288355 334706 337094 347456 354428 355356 357804 400330 399249 700429 735001 39.95 67.9 2
10:19:50 2023-10-13 423171 423606 86795 85148 142696 143199 152884 151745 112169 112734 120836 122484 137591 138710 418062 451687 1227306 1215422 489024 510131 121176 108115 126723 128122 144166 143271 137657 137857 85497 86620 316044 276906 809386 809349 216213 213627 271136 275693 321034 315577 330516 331762 341958 348259 317933 351460 851722 894738 578901 481092 293010 288575 336822 336509 347706 355209 355844 357914 400437 398795 703957 731440 39.95 67.9 2
10:19:51 2023-10-13 421267 423744 86896 86889 142597 143233 152646 151745 111963 114030 120771 122516 139824 138710 417767 447971 1226687 1213221 487565 510167 121176 108149 126757 128122 144198 143410 137776 137772 85508 86651 312162 275760 808590 810094 216518 213328 271361 275200 321070 314919 330838 331798 341958 347981 320412 351316 853506 894282 574488 480983 293243 288639 337299 336416 350302 356136 353548 357371 400437 401183 705593 737097 39.95 67.9 2
10:19:52 2023-10-13 423863 423822 86430 85229 142466 143969 152680 152691 111725 114256 120534 122919 137481 139474 417767 449652 1231925 1210943 488331 510926 121176 108149 126723 128156 144200 143406 137776 138023 85497 86802 312440 277724 805853 809349 215606 213927 272833 273939 321106 315843 330049 331583 341958 348925 316646 355241 851722 888554 578901 477602 292182 288766 336822 333969 349809 356314 351632 357408 400754 400901 706166 733587 39.95 67.9 2
10:19:53 2023-10-13 425505 423863 86526 86952 142497 143465 152533 151989 112104 114030 120939 122685 139824 138579 417142 450363 1231925 1209221 490876 510926 121010 108149 126480 128190 143867 143606 137325 138119 85465 86802 315209 280597 803411 809349 215391 214156 272170 273883 322450 314296 330480 333166 342979 349345 317756 354448 852294 883483 578901 477041 293633 288355 336274 337405 349210 354640 351596 356804 402271 400759 707168 731654 39.95 67.9 2
10:19:54 2023-10-13 424674 423863 86521 86993 142592 143727 152707 151989 112169 114075 120973 122484 139824 138710 417767 451858 1224911 1206666 490415 510204 120678 108481 126305 128457 143628 143606 137325 138215 85406 86651 314708 278484 801660 809181 215606 213627 271551 274586 324042 312753 328493 332571 346864 349536 316973 353557 847968 892313 584786 479073 294195 287104 334741 334472 348475 354711 353693 359802 398649 399671 704957 732207 39.95 67.9 2
10:19:55 2023-10-13 424637 426797 86676 85253 142765 143769 152926 152098 112136 114368 121081 122788 137672 138783 418099 453338 1225557 1208500 489024 510926 121010 108149 126514 128020 144200 143406 137325 137797 87203 86651 312937 277688 806815 811581 215909 213627 271586 274394 322534 313485 330259 329795 341445 347185 316938 353594 846734 889578 577430 479754 293633 286190 334741 335741 348470 354711 353444 362939 398055 398795 703525 729036 39.95 67.9 2
10:19:56 2023-10-13 422563 426809 86549 85112 142264 143233 152673 151989 112104 114109 120771 122516 137495 138744 418394 451034 1221333 1201631 488752 510926 121093 108373 126723 128156 143867 143506 137844 137989 85497 86651 314186 277688 809170 813917 215606 213328 271586 274166 322045 313998 328990 329439 342542 347185 316903 351569 848671 886869 585434 479754 293627 286853 338733 333636 348996 355637 353299 358348 399839 399809 707114 730722 39.95 67.9 2
10:19:57 2023-10-13 425734 423435 86553 86922 142466 143233 152960 152026 112040 114154 120737 122516 137495 138744 417808 452357 1223102 1199922 488677 510565 121010 108115 126514 128156 143867 143371 137325 137797 87284 86620 315209 279438 800710 813917 215606 213328 271586 274166 321759 313962 329559 329493 342782 348925 316425 353594 847467 888554 578901 479073 292876 287544 335751 333852 349282 355743 351668 357914 396316 400022 705593 730833 39.95 67.9 2
10:19:58 2023-10-13 427684 423710 86434 86927 142251 143769 152503 152199 111854 114143 120771 122886 137577 139012 417142 451034 1219567 1198794 489024 510565 121010 108149 126514 128156 144011 143406 137325 137797 87250 86620 314208 277724 802978 813917 215303 213029 271586 272946 322081 313962 333548 329546 345894 346337 319471 354950 848634 892290 581843 477982 293074 287841 336786 333708 351663 354640 351560 357914 399524 402133 706093 731872 39.95 67.9 2
10:19:59 2023-10-13 428931 423764 86430 85180 142522 143224 152674 151779 112104 113996 120737 122516 137591 138579 417767 451034 1220063 1194406 494579 510926 120844 108149 126514 128156 143867 143480 137406 138214 87223 87008 317389 279240 800067 813917 214290 213927 271586 272911 322760 313485 328192 331296 341480 346657 316713 354667 848671 894214 584786 477041 292803 287746 336584 333852 351965 354144 351524 357914 400175 401290 704060 729300 39.95 67.9 2
10:20:00 2023-10-13 428521 424120 86498 87013 142466 142803 152567 151326 112675 114030 121008 122484 139858 138255 417767 451822 1215705 1203455 496759 510565 120678 108406 126486 128156 143634 143510 137100 138233 87223 86802 311584 278507 798877 815113 215203 214830 270653 274024 323369 312866 330985 331117 342979 347804 318719 352761 848069 900230 583008 477638 294450 287354 337262 333852 349528 354179 355588 358893 397498 400303 695939 729373 39.95 67.9 2
10:20:01 2023-10-13 426143 424052 86434 86893 142466 142837 152639 151745 112072 113996 120855 122484 137728 138482 418394 452970 1213945 1202300 490493 510657 121010 108041 126723 127945 143867 143171 137550 137651 87290 86320 316044 276514 815127 813917 215151 213627 270758 275464 320099 313520 328493 329760 342798 347702 316938 351533 847369 897618 585994 482487 292186 287225 335715 333852 349845 354144 354767 356793 400259 400933 701302 732728 39.95 67.9 2
10:20:02 2023-10-13 428521 425505 86648 85169 142924 143429 152994 151958 112411 114244 120870 122484 137591 138675 416851 448161 1217394 1204818 492511 509374 122049 108015 126689 127699 144551 143301 137516 137503 85438 86588 317336 278484 813674 811508 214742 213627 271101 273711 320028 314919 330049 329760 342711 347911 316903 351496 847932 898558 569601 480340 291774 287711 334706 333816 349809 353577 353621 356756 397427 401183 700043 732392 39.95 67.9 2
10:20:03 2023-10-13 429257 424048 86462 86823 142397 143258 152673 151643 112072 114086 120820 122451 137591 138413 418358 449015 1220930 1203157 494469 509374 121010 108115 126446 128088 143833 141701 137291 137729 85433 86620 314208 278484 808580 810313 214254 213927 270688 273711 321034 314404 328578 331798 341445 346864 316938 351496 848004 899197 578901 479643 292000 288852 336512 333744 350688 353706 351487 356610 400259 401040 700889 731462 39.95 67.9 2
10:20:04 2023-10-13 429448 424007 86521 86885 140740 143111 152639 151711 112136 113962 120737 122689 137843 138317 418062 450289 1220930 1208361 495280 510167 120927 108082 126480 127965 143799 143336 137161 137633 85459 86588 312440 278286 804573 809923 214254 213627 270688 273711 321034 313926 328578 332535 341410 346864 316938 351267 847968 892497 585994 479754 291833 288761 335872 333852 350549 352553 351560 356793 400754 400955 700043 731403 39.95 67.9 2
10:20:05 2023-10-13 426487 423822 86462 86878 142397 142803 152884 151258 112136 114455 120939 122484 139921 137802 417731 450291 1220930 1212669 494856 510528 121010 108115 126480 127965 143799 143336 137291 137633 85459 86588 315209 278286 808032 808202 214290 213927 269899 274131 321034 313375 330296 332518 342208 347697 318719 351280 853909 898136 577430 481118 292766 287693 333947 336985 347634 352483 353693 357331 402676 398131 698734 731403 39.95 67.9 2
10:20:06 2023-10-13 423324 423728 86644 86819 142458 142786 152782 151258 112136 113849 120905 122050 137591 138220 418754 450609 1220930 1215021 492861 509374 121673 108082 126480 127699 143799 143201 137291 137312 85438 86320 312937 277694 802723 808202 214964 213627 269864 274166 320063 313413 329582 330759 341978 348675 316938 350328 847968 895670 583008 477602 292656 287104 335872 335741 346589 352553 354730 357335 398614 397573 698482 731872 39.95 67.9 2
10:20:07 2023-10-13 423194 424120 86489 86912 142346 143174 152639 151745 111822 114120 120702 122484 137468 138626 417105 446920 1226651 1209221 487183 508619 121010 108007 127068 127665 144300 143101 137741 137278 85406 86320 314186 278088 810077 811648 215462 212702 271410 274444 319661 314224 329669 331081 342906 347875 317707 353535 848004 888828 561386 477566 291421 287949 336554 333852 348470 355316 351560 355748 399209 400920 705057 730849 39.95 67.9 2
10:20:08 2023-10-13 423899 424129 86361 85201 140285 143564 152148 152233 111400 114346 120416 122886 137400 139132 417105 448490 1230176 1206628 488677 509771 120927 108082 126480 127877 144066 143201 137376 137619 85427 86320 314208 277688 808049 809349 214742 213029 271586 272911 320513 313962 329349 331260 342496 347946 321750 353594 848004 884291 578901 478123 291769 288359 333947 335741 348720 353577 353142 357621 403817 399702 705983 733956 39.95 67.9 2
10:20:09 2023-10-13 425579 423317 86584 85133 142682 143329 152782 151677 111854 113962 120534 122367 137385 138432 417069 453659 1223102 1203157 491811 510528 120595 108373 125855 128122 143477 143606 136833 138181 87123 86770 314708 279132 801313 809349 214778 213029 270499 272840 322534 312059 329349 331762 342496 347946 316425 351460 848671 892313 578901 475618 293425 287104 333947 336215 347931 353577 351560 358930 399840 398481 703604 731872 39.95 67.9 2
10:20:10 2023-10-13 423471 423764 86434 86912 142195 142795 152393 151292 111995 114120 120737 122479 137495 138448 418062 454299 1220218 1202226 489024 510131 120761 108082 126480 127911 143867 143441 137164 137419 87277 86438 314208 278484 804456 811537 215606 213029 270688 273711 321034 311550 328493 329760 342737 348680 315947 351424 846266 886613 578901 479606 292486 285847 337299 333744 347492 355019 351379 357151 399130 398583 701961 730833 39.95 67.9 2
10:20:11 2023-10-13 423561 424048 86489 86794 142362 143165 152499 151292 112488 112475 120767 122451 137591 138448 417105 451034 1222665 1199922 488677 509411 120844 108082 126520 127877 143700 143301 137161 137637 87277 86438 317389 278484 803009 813917 215606 213029 270723 272911 320807 312973 328422 329226 341445 348925 321560 354419 846266 883447 578901 478395 292182 287220 337739 333274 348756 354676 351524 356829 397029 399951 704023 730314 39.95 67.9 2
10:20:12 2023-10-13 427648 423723 86361 86887 142164 143233 152148 151955 111681 114188 120534 122484 137304 138710 417142 450156 1220930 1196476 489024 510131 120927 108082 126271 127699 143583 143101 137291 137633 85427 86320 315209 278484 803125 815070 214929 212695 271515 272840 320749 312723 329792 329475 344919 345715 318119 353412 847921 893469 581843 477909 292182 287198 335872 333545 350338 354357 351379 357335 398020 401218 706093 731650 39.95 67.9 2
10:20:13 2023-10-13 429804 424093 86430 86918 142397 143380 152674 151643 111822 114154 120737 122736 137591 138710 414434 451107 1220930 1195589 492375 510528 120678 108082 126238 127999 143566 143236 137032 137729 87190 86529 314208 278971 806012 815070 213883 213328 273604 272876 321521 312973 330049 329795 341445 345822 321560 353557 847467 890756 578901 477041 292182 287104 335872 333816 350867 353612 351204 357371 398334 401218 705057 731872 39.95 67.9 2
10:20:14 2023-10-13 429505 423717 86489 86827 142397 142769 152639 151745 111854 113928 120569 122367 137495 138220 418062 453659 1213908 1199922 494542 509374 120513 108115 126270 127911 142938 143371 136842 137955 85491 86733 315209 280074 797584 813378 213740 213927 272447 272735 321866 311881 329939 329760 342979 346621 316973 353551 847209 899836 583008 479073 292876 286226 336512 333708 348475 351462 351668 357914 396281 398795 695410 730833 39.95 67.9 2
10:20:15 2023-10-13 427094 424084 86521 86756 142665 142505 153024 150982 112136 113736 120939 122082 137591 138489 417767 451034 1210823 1199624 493175 508329 120678 108082 126271 127877 143767 143236 137173 137832 87157 86529 312937 277496 807372 813917 214326 213152 269453 274586 320738 312023 334020 329493 342979 346900 315947 349272 847467 899910 578529 477638 292182 286025 336584 333852 348189 353294 354476 357621 399094 399529 697815 730759 39.95 67.9 2
10:20:16 2023-10-13 427008 424120 86343 86827 142393 142769 152913 151258 112136 114075 120905 122451 137591 138448 418103 448286 1217431 1201370 492436 509083 121816 107915 126939 127529 144266 141244 137716 137256 85534 86193 310861 276906 813191 813881 214290 213029 272796 274723 321220 313413 330282 328959 341445 346935 319245 350611 848069 898887 578156 480377 291975 286226 336822 333816 348756 352518 354229 356829 398993 398831 694918 730833 39.95 67.9 2
10:20:17 2023-10-13 426972 424070 86394 86856 142458 143174 152533 151292 111963 113962 120702 122512 137468 138517 418394 447621 1216205 1203999 491811 508655 121714 107751 126635 127489 144606 142866 137741 137019 87257 86044 314208 275530 816106 811574 214290 213029 269899 273711 319060 313449 330049 328963 341445 346864 315947 352761 848449 894480 577430 482144 290878 286996 336786 333636 349349 355117 351415 355529 399275 399987 701110 732392 39.95 67.9 2
10:20:18 2023-10-13 428152 423759 86398 86913 142393 142769 152499 151258 112040 113962 120820 122283 137400 138351 417731 448490 1217468 1202263 491606 509015 120844 108115 126654 127699 143668 143214 136944 137415 87243 86529 314208 278484 810426 811508 214290 213029 269899 272911 319060 313998 328614 329760 341445 346621 316425 354419 846734 897282 584501 479073 291177 287949 335727 333816 349809 352483 351560 355460 398649 399738 701073 731476 39.95 67.9 2
10:20:19 2023-10-13 427237 423498 86426 86831 142458 142576 152571 151292 111995 113962 120737 122250 137591 138255 418062 450962 1217468 1210943 494893 509374 120678 108007 126271 127699 143700 143101 137066 137729 87123 86352 317389 278088 806542 808775 214104 213627 272218 273883 320263 313850 328970 331655 341834 346758 317792 350714 852294 898136 588752 479754 292182 287104 333947 336215 349558 352412 353657 356540 398020 396426 696815 730373 39.95 67.9 2
10:20:20 2023-10-13 423471 424300 86548 86792 142462 142736 153338 151292 112104 113996 120737 122283 137591 138448 419022 449658 1219567 1215422 488987 509411 120844 108082 126480 127699 143867 143241 137381 137411 87277 86589 316044 276906 808935 808775 215303 212879 269453 274166 319803 313009 329582 329795 342979 348925 316386 350328 847332 892056 583008 477638 291563 287104 333983 333852 346624 354392 353657 355748 398388 396461 701110 732765 39.95 67.9 2
10:20:21 2023-10-13 426106 424120 86290 86922 142065 143233 152148 152060 111769 114301 120097 122886 137400 139166 418062 449333 1229903 1208361 487639 510167 121010 108041 126480 127699 143700 143001 137051 137454 85406 86556 315209 277352 808612 809923 214112 212553 271825 272735 321985 313782 328578 330491 342737 346935 315920 353340 848523 887162 584501 477041 291151 287697 333947 333852 347670 353577 349406 355748 398685 398795 706130 730886 39.95 67.9 2
10:20:22 2023-10-13 423863 424084 86357 86707 142199 142803 152009 151711 111758 113962 120534 122115 137400 138489 417142 451075 1229302 1205748 489419 509083 120678 107900 126271 127699 143330 143136 136859 137346 87090 86320 314708 278971 807898 808775 214290 212967 271136 272008 320063 313009 328113 330759 342496 346900 321560 351496 846697 886644 576360 473837 291769 287544 333947 335287 347421 352306 351824 357804 399733 398060 706109 731761 39.95 67.9 2
10:20:23 2023-10-13 424365 424120 86357 86730 142199 142576 152674 151157 111637 113962 120569 122082 137495 138448 418394 456703 1220930 1206703 489845 509120 121010 108015 126379 127774 143499 141340 136929 137461 85369 86557 315209 278484 806681 809181 214290 212412 270914 272770 320999 311042 329756 329760 340658 347839 321364 350894 846266 883483 583008 478395 292803 285316 335872 333852 346067 352553 351524 357914 396056 396461 701429 728761 39.95 67.9 2
10:20:24 2023-10-13 424637 424124 86357 86819 142100 142736 152393 151258 111725 113996 120416 122644 137400 138482 418062 453659 1220930 1203455 488331 510167 120678 108115 126271 127733 143368 141269 136876 137312 87157 86225 314708 278286 801799 811611 214929 212695 269899 272876 320063 311550 328192 328729 342496 347946 317525 351172 847845 886760 562455 479073 292182 285209 337262 333636 346969 354237 351379 355748 397029 397609 703489 728466 39.95 67.9 2
10:20:25 2023-10-13 425771 424120 86357 86763 141864 143174 152182 151853 112072 113962 120569 122484 137481 138639 417767 451070 1220930 1199922 488331 509411 120844 108082 126473 127699 143600 143001 137066 137537 87157 86289 317336 277688 800513 813917 214627 212362 269934 272840 320548 312059 330049 327772 341445 347946 317707 351195 846266 888419 585994 478395 291769 285352 336822 333816 346624 353612 350993 356540 397029 397626 701998 728724 39.95 67.9 2
10:20:26 2023-10-13 423230 423845 86353 86699 141992 142599 152182 151191 111637 114286 120569 122283 137209 138448 417142 451034 1220330 1199922 487602 509447 120678 107933 125889 127489 143807 142866 136854 137312 87090 86225 315209 277298 803330 813342 214643 212079 272218 272699 319779 312602 330480 327631 342906 346722 315775 351280 846602 884400 575959 478395 291563 286665 337262 332446 347634 353577 350463 355748 396993 398339 704994 728761 39.95 67.9 2
10:20:27 2023-10-13 426369 424124 86243 86767 142061 142769 152182 151292 111356 113996 120333 122283 137209 138710 418790 451070 1220930 1199180 488106 510167 121244 108007 125889 127699 143334 143001 136842 137312 87123 86225 314708 278484 811020 813917 214290 211733 271103 272424 319803 311804 328651 327472 340934 346900 315920 350894 845667 887162 584501 478056 291551 285494 336548 332769 347147 352588 350463 355748 396993 397573 704994 728429 39.95 67.9 2
10:20:28 2023-10-13 427648 423863 86239 86823 141927 142837 152043 151056 111368 113996 120131 122283 137209 138579 417142 448946 1217468 1196476 488677 509411 120678 107900 125889 127665 143562 141305 136822 137392 85427 86289 311708 279079 801600 814924 214112 211556 272447 272699 320028 312059 328651 327737 346901 345574 315920 354723 847467 889495 578901 476036 291939 286226 333573 333581 349809 351990 349370 355784 396316 399738 701998 730314 39.95 67.9 2
10:20:29 2023-10-13 428931 423804 86357 86726 142187 142769 152182 151258 111508 113996 120534 122367 137209 138255 417142 451107 1216567 1195626 493108 510657 120513 107933 125889 127733 142904 143036 136842 137590 87090 86289 315209 278971 804513 813917 212878 212397 269899 272008 320548 311804 328614 329226 341726 343784 317974 351424 846266 892472 581843 475289 291769 286039 333875 333528 348470 351041 349299 356683 400122 398654 700926 728576 39.95 67.9 2
10:20:30 2023-10-13 423930 424088 86402 86641 142397 142505 152786 150982 111854 113770 120771 121715 137495 137733 418099 454118 1212743 1200847 495955 507756 120678 108015 125788 127652 143199 141358 136705 137461 85384 86589 314708 278484 810685 811648 213776 213029 270914 272459 321070 310606 329143 329084 342496 345893 316678 348745 845068 897574 578901 477717 292182 285352 333983 333816 347182 350376 351596 357371 396056 398201 694881 728724 39.95 67.9 2
10:20:31 2023-10-13 423966 424075 86426 86633 142627 142779 152673 150740 112072 113578 120771 122078 137672 137866 418394 453659 1207390 1201631 493914 509015 120513 107751 125923 127611 142938 143001 136842 137278 87003 86135 314208 277694 805765 811574 213618 212397 270533 272911 320063 310135 329582 329266 342485 345609 318721 350725 847357 898846 583008 481802 291701 285321 336786 333365 347528 352236 351632 355209 397029 398512 694918 730314 39.95 67.9 2
10:20:32 2023-10-13 426820 424120 86402 86707 142491 142539 152182 151224 112040 113962 120569 122283 137400 137836 418430 448979 1213945 1198806 489455 507901 121010 107718 126514 127244 143833 140552 137325 136829 87223 85832 314208 275726 815490 811618 213583 212397 269077 272911 320209 312059 327981 327737 342979 345337 321070 350328 847467 896304 584501 477638 288829 286262 335872 332535 347706 351462 351276 354098 397029 398795 698555 730833 39.95 67.9 2
10:20:33 2023-10-13 428640 424120 86357 86670 142053 143174 152148 151224 111605 113770 120569 122082 137290 137892 418099 445666 1216567 1201980 490876 507938 120678 107900 125889 127346 143380 143036 136876 137278 87123 86225 315209 278286 806922 813378 213334 212412 270878 272735 318954 313818 327201 329386 342906 344606 318344 350220 848671 896304 584501 478395 290760 287329 333947 333274 349581 351462 350993 355063 398685 399391 699050 729337 39.95 67.9 2
10:20:34 2023-10-13 429532 424120 86239 86670 142195 142736 152182 151258 111540 113804 120569 122082 137400 137836 417767 449377 1217468 1203157 493457 509051 120595 107751 125923 127278 143370 143019 136953 137294 87063 86530 314208 278088 806922 809349 212913 212730 269418 272649 319579 312059 327115 330795 342014 344819 319165 349308 847968 896009 584501 479073 291357 287684 333477 333852 347670 350411 350993 355748 402420 398547 698809 732765 39.95 67.9 2
10:20:35 2023-10-13 423597 424120 86343 86641 142264 142505 152393 150982 112359 113770 120569 121715 137400 137576 418394 450327 1217196 1208026 493914 509051 120678 107751 126398 127516 143363 141135 136792 137106 85384 86225 315209 278210 808806 809275 213405 212816 270914 272805 319516 311952 328578 330473 340108 346829 318605 348954 848671 894701 583008 479754 291151 285989 333947 333852 344992 350376 351524 355136 400122 396043 693862 730833 39.95 67.9 2
10:20:36 2023-10-13 424072 424084 86357 86690 142164 142241 152605 150982 111822 113781 120500 121715 137400 138192 417731 449270 1217468 1212669 491387 507575 120595 107718 125889 127244 143330 143031 136424 137019 87056 85949 314708 277694 803820 807058 213547 212377 270914 272840 319060 311733 328578 328729 339916 347911 317707 348709 848671 893580 578901 479311 290861 285887 333767 333275 346846 352412 351415 354991 399694 396961 700355 731724 39.95 67.9 2
10:20:37 2023-10-13 426032 423534 86247 86752 142182 142576 152569 151191 111464 114120 120131 122484 137175 138675 418103 448759 1227781 1209072 487418 509192 121010 107767 126432 127319 143663 140910 137085 137019 87177 86407 315209 275989 815827 810452 213512 211260 269864 272424 318061 311881 327359 329190 341978 345822 315618 351424 848671 886534 581515 479413 290258 286665 333947 333780 346589 352553 350144 354312 398352 396426 701998 731872 39.95 67.9 2
10:20:38 2023-10-13 423899 423728 86089 86909 141794 143194 151626 151955 111260 114154 120097 122882 137209 138710 414759 446956 1227306 1206890 487639 510131 120678 107751 125889 127278 143300 142966 136807 137053 87090 86071 314708 278484 804863 809299 213547 211697 270464 271972 318543 312059 327287 329475 341414 346059 315595 351316 848634 884473 576360 476820 290318 287365 333803 333744 347040 353316 348808 354635 401145 398410 705020 731872 39.95 67.9 2
10:20:39 2023-10-13 423561 424115 86239 86752 140312 142635 152680 151542 112072 114107 120397 122385 137488 139217 417844 455227 1222554 1203925 490415 509803 120348 107974 125720 127665 142837 143471 136428 137479 87056 86225 315209 278484 797054 810289 213547 212115 270914 272424 320773 310064 328614 329724 340394 346864 315920 349272 846266 887162 575959 473837 292186 284880 333947 333852 345512 351462 350144 356793 399839 395801 701073 728761 39.95 67.9 2
10:20:40 2023-10-13 423561 423687 86239 86692 142130 142702 152115 151224 111605 113928 120500 122082 137209 137836 417731 453127 1220930 1201943 489464 508978 120595 107900 125855 127455 143464 142984 136807 137274 87056 85981 314708 279079 803704 811611 213969 211556 270914 272699 319885 309887 329436 329048 340730 347453 317483 350256 845630 888533 578901 478853 292601 284410 333947 333816 345806 352483 350813 356793 396993 396356 703104 728724 39.95 67.9 2
10:20:41 2023-10-13 424328 424120 86239 86756 142259 143174 152535 151224 111432 113928 120416 122082 137273 137879 417731 454904 1220063 1201631 487529 510131 120513 107718 125855 127244 142904 140945 136394 137148 87056 86498 314208 278286 801139 811508 213918 211697 270914 272008 319060 310064 329056 327702 340981 346900 315654 349799 843761 887162 575959 478056 291215 284445 336347 332769 345547 352483 350427 355420 396403 399171 704957 728503 39.95 67.9 2
10:20:42 2023-10-13 428615 424120 86180 86756 141923 142736 152081 151258 111464 114120 120382 122451 137209 138675 417731 450998 1220930 1195552 488331 509374 120844 107882 126654 127604 143462 141142 136705 137175 85390 86162 314186 279079 806810 813735 213405 211627 269864 272008 319543 311042 328018 327737 342979 344712 315883 354144 846266 888682 576360 475618 291357 285352 333537 333274 349246 351427 348843 355712 398993 401506 703104 728761 39.95 67.9 2
10:20:43 2023-10-13 430183 424088 86243 86760 142268 143174 152115 151258 111725 113962 120097 122082 137464 138177 417105 450782 1213908 1193006 492338 509696 120513 107751 125821 127278 142904 142966 136394 137278 87023 86257 314208 278935 797108 813305 212211 212044 269641 271178 320028 311514 328578 328729 340981 343713 317707 350328 845630 891461 578901 475289 291624 285067 333911 333130 347528 350236 351575 356918 396885 397396 696889 728650 39.95 67.9 2
10:20:44 2023-10-13 426333 423863 86357 86604 142397 142241 153167 150706 111822 113770 120500 121715 137385 137629 418103 453441 1208100 1202412 492638 508437 120678 107915 125788 127407 143131 140967 136360 137045 87023 86321 314708 277891 800789 813269 213212 211733 270152 274987 319661 310100 328250 327702 341978 345302 317439 347135 843798 898669 580022 477530 291357 284481 333947 332769 346589 351147 351596 355712 396763 396426 692809 728724 39.95 67.9 2
10:20:45 2023-10-13 426369 426261 86243 86727 142156 143075 152148 151258 111758 113962 120382 122274 137273 137892 418394 449658 1213406 1198808 491112 507901 120678 107751 125889 127278 143368 140981 136713 136829 87090 85891 312937 276514 820112 813956 213212 211697 270914 272911 318097 311484 329289 329728 342208 345125 317598 349128 846119 898772 584501 481802 290828 285797 335836 332499 347147 352258 351343 354453 396993 398166 694390 728761 39.95 67.9 2
10:20:46 2023-10-13 429575 423800 86485 85182 140334 142588 152469 151157 111822 114107 120397 122184 137445 138309 418212 446464 1216242 1202375 493212 509338 120844 107982 125855 127543 142904 142866 136713 137148 85384 85981 314208 278088 806943 810899 212559 211733 270914 272008 318578 312973 326545 328232 342713 343748 315920 349272 848671 895670 575959 478395 290499 287220 333947 332769 348439 350411 351222 353562 398020 398201 696999 731872 39.95 67.9 2
10:20:47 2023-10-13 428895 424120 86357 86667 142164 142274 152182 151224 111790 113928 120416 122082 137209 137767 418358 450719 1217468 1203962 493420 509374 120678 107751 125855 127475 142904 142845 136428 137019 87023 86343 315209 278484 803155 811574 212701 212220 270878 272318 318883 311809 326400 329617 341281 343748 316316 348990 847699 897282 561386 477423 290946 286665 332972 333586 347528 350341 350427 355173 398649 397573 696655 729264 39.95 67.9 2
10:20:48 2023-10-13 428216 424115 86239 86760 142199 142780 152359 150982 111822 113928 120534 122050 137495 137802 418394 450681 1217468 1209221 494893 509374 120513 107900 125889 127278 142934 140847 136854 137278 85203 86193 314708 278088 808354 808202 212878 212879 270724 272008 319060 311042 327650 329760 339916 345277 315912 348709 848671 894849 578901 479073 291089 285387 333477 333852 345270 351875 351271 356808 399058 396961 697815 730722 39.95 67.9 2
10:20:49 2023-10-13 426214 424120 86239 86794 141966 142599 152148 151746 111508 113962 120416 122250 137209 138448 418394 449753 1223139 1208361 487602 508724 121176 107882 126520 127427 143598 140847 137119 136916 85416 86071 312080 277694 818075 810497 213547 210965 269043 274598 320209 313596 327541 328693 340945 345302 315367 352761 848671 884655 584501 477004 288937 286665 333712 333780 346553 351919 348282 354062 397463 396391 704023 731872 39.95 67.9 2
10:20:50 2023-10-13 427094 424120 86231 86692 141975 142736 152043 151224 111725 113928 120333 122050 137495 137836 418026 450998 1226651 1201370 491112 509411 120430 107900 125821 127278 143073 142967 136484 137147 87056 86135 317389 278971 805983 808775 213263 211697 269864 270729 319096 311514 326545 329493 340902 345302 315920 350858 847845 885587 574910 473910 291506 286047 332864 333636 345925 351287 350555 355602 400368 395766 701110 728761 39.95 67.9 2
10:20:51 2023-10-13 423791 424106 86239 86719 141791 142976 152115 151191 111540 113928 120416 122287 137441 138493 418103 455439 1219952 1203306 488877 509229 120678 107949 125754 127143 142904 142832 136713 137278 85203 86433 315209 278484 801684 810326 213547 211662 270878 271937 318801 311229 329582 327737 340394 345574 315883 349272 843164 884655 569601 477717 290798 283613 333983 333040 344509 351708 349370 354635 396921 395178 703104 728170 39.95 67.9 2
10:20:52 2023-10-13 423791 424124 86281 86760 141927 142736 152115 151224 111540 113928 120131 122082 137141 138220 418062 450926 1217468 1199022 487602 509015 120513 107718 125855 127244 143073 142866 136509 137381 86996 86012 314208 278484 806584 814224 213918 211331 270914 272008 320889 310793 328837 329029 340802 345715 315703 349938 844234 884145 575959 478284 290764 285098 335872 331726 346103 352201 349263 355136 396605 396391 701961 727772 39.95 67.9 2
10:20:53 2023-10-13 430220 427316 86410 85226 139947 143013 151945 151887 112007 114176 120363 122385 137415 138541 418212 452214 1217468 1189476 489455 509876 120678 107866 125855 127278 142871 142866 136428 137859 85404 86076 314208 278347 800332 815070 213000 211697 269864 271143 319060 311078 328113 328232 342496 343197 315920 350328 845068 888554 578901 475245 291151 285316 333947 333274 347706 350411 348318 355173 397029 398445 702605 728724 39.95 67.9 2
10:20:54 2023-10-13 429466 423534 86180 86692 141927 142736 151911 151258 111725 113928 120298 122050 137400 137836 417142 453659 1213908 1196643 494966 509411 120348 108007 125821 127577 142837 142966 136360 137278 85320 86492 314708 280636 800298 811648 212070 211592 270878 273049 319885 310646 327895 328587 341461 343784 321560 349236 843923 891982 578901 475209 291357 284880 333947 332986 346482 349329 348879 355748 397029 396391 697950 728687 39.95 67.9 2
10:20:55 2023-10-13 427310 423836 86239 86604 142165 142925 152148 151086 112072 113928 120534 121715 137468 137560 418394 451858 1211683 1198216 494506 509411 120283 107718 125614 127489 142738 142931 136171 137278 86870 85832 314208 278880 797921 811545 212913 212412 270152 271178 320028 310064 328578 327772 341497 344783 321596 347171 843834 896304 581515 477041 291421 284210 333947 332265 346067 351875 351024 356248 396741 396285 696823 727507 39.95 67.9 2
10:20:56 2023-10-13 430564 424120 86239 86697 142065 142505 152148 151224 111540 113928 120416 122082 137400 137836 418062 448494 1215705 1198734 493414 509120 120761 108034 125720 127353 143469 140845 136394 137235 85404 86338 315209 278484 806522 810253 212544 211549 270724 271592 320209 311916 324672 327737 342014 343197 315631 350762 848069 893772 583008 476373 290499 285940 332000 333545 346868 349852 349406 354635 398055 396426 695410 730833 39.95 67.9 2
10:20:57 2023-10-13 428920 424120 86180 86604 141966 142274 152115 150982 111540 113770 120416 121715 137400 137802 418358 450998 1215705 1207501 495993 509015 120513 107644 125821 127156 142934 142866 136669 137057 86936 85832 314708 276801 801056 808202 212652 211733 270152 271628 318097 310570 324744 329760 338927 343784 317707 348184 848449 897393 570017 478889 290567 285174 331856 333672 345405 349677 350319 354203 400971 396043 692882 730833 39.95 67.9 2
10:20:58 2023-10-13 422527 424120 86243 86604 142195 142352 152499 150740 111790 113702 120500 121919 137385 137595 418103 452970 1218594 1210038 492362 507720 120678 107733 125788 127177 143073 140657 136475 136815 86903 86039 315881 277694 807486 807058 212913 211380 270116 272043 318097 310824 327577 327772 338891 346638 315920 347135 846266 889495 580022 479413 290499 285352 333947 333816 344474 350376 351524 354367 397029 394591 694881 728761 39.95 67.9 2
10:20:59 2023-10-13 422563 424120 86243 86641 142096 142143 152148 150740 111725 113770 120333 121715 137400 137802 418358 448322 1219197 1210292 488143 508655 120595 107644 125855 126859 143346 140552 136394 136829 86996 85620 312937 276906 803647 808202 213583 211331 270152 274598 319982 310793 327055 330429 340323 346236 315703 350514 847320 887052 570560 479754 288946 285334 333712 332769 346884 352271 352325 351465 399275 396391 701961 731798 39.95 67.9 2
10:21:00 2023-10-13 426450 427070 86357 85112 139947 142437 151945 151157 111802 113949 120363 122268 137263 138117 417881 451034 1226651 1202252 490644 509840 120761 107718 125788 127278 142904 140552 136574 137141 86936 85864 317336 279204 801073 808775 212913 211366 269043 270352 319096 311006 324708 328977 339916 344783 315920 350081 845667 882086 575407 474165 290508 285352 332737 333545 345270 350901 347233 354671 397427 395766 703525 730314 39.95 67.9 2
10:21:01 2023-10-13 426487 423908 86121 86637 142092 142501 151911 151224 111649 113849 120166 122082 137209 137836 417142 451822 1221333 1202215 490415 509411 123362 107933 125407 127577 142539 143019 135949 137321 85457 86492 314708 280998 801748 809349 212772 211521 270878 273049 321344 309958 326897 329457 339880 345337 315920 348745 847845 889792 578901 474202 291357 284916 331713 333672 345028 350411 349370 355712 399275 395213 701073 728761 39.95 67.9 2
10:21:02 2023-10-13 428521 426446 86235 85086 140043 143174 152081 151258 111400 114075 120333 122352 137165 138504 417695 451034 1217468 1197150 488331 510204 120513 107644 125855 127278 143213 140552 136394 136863 86903 85800 314208 277724 807035 813917 212913 211000 269418 271178 318578 310606 327614 325800 342496 343748 314887 350081 843200 883447 580022 477041 290594 285352 333947 330723 348492 351462 348318 354348 396993 397609 701998 727654 39.95 67.9 2
10:21:03 2023-10-13 431174 424124 86121 86701 141966 142736 151945 151258 111324 113996 120131 122283 137209 138579 418358 451107 1217468 1188337 491774 509120 120678 107882 125788 127353 143073 141046 136382 137105 87076 86525 315209 279675 801222 815070 212544 211366 269453 273435 319096 310100 327079 327737 342014 342683 315582 350328 843834 886906 578901 475618 290535 284916 333712 332769 347706 350376 348282 354384 396763 398166 703104 728761 39.95 67.9 2
10:21:04 2023-10-13 430500 424120 86121 86633 141966 142637 151904 151191 111540 113883 120333 122311 137114 137836 417142 453659 1212706 1193043 493843 509411 120430 107718 125648 127278 142738 142866 136300 137148 86903 85981 314208 278543 796085 811611 211548 211697 270914 270764 319096 310100 327577 328236 340945 342718 315920 351760 845435 893516 570560 475472 291733 284303 333875 332626 345925 351731 349263 355566 396993 396391 693862 727654 39.95 67.9 2
10:21:05 2023-10-13 427612 424120 86125 86641 142061 142505 151904 150982 111540 112319 120294 122152 137290 138423 418249 449542 1215132 1201556 491387 508139 120761 107585 125855 127035 142904 140355 136747 136590 85395 85949 313918 276514 815195 813917 212729 211274 270533 272459 316623 310859 328345 326714 341497 343713 315883 348219 843834 893772 574488 477566 288793 284481 333947 330759 346067 350376 350463 351501 395768 396391 692882 728724 39.95 67.9 2
10:21:06 2023-10-13 428289 424120 86121 86637 141927 142308 152009 150982 111292 113770 120131 121715 136829 137802 418394 446606 1210436 1199647 490110 507901 120927 107355 126305 126825 143464 140173 136876 136270 87090 85557 314708 275144 814191 813342 212544 211331 270878 273822 319079 310864 327468 326608 341834 343607 315775 350799 846119 893248 575959 478056 288942 286262 333477 331762 348242 351875 349334 351501 397029 396461 699805 731352 39.95 67.9 2
10:21:07 2023-10-13 429532 427057 86357 85219 142250 142501 152026 150847 111822 114073 120363 122176 137072 137698 417731 451070 1215705 1203231 494618 508619 120430 107644 125648 127035 142871 140950 136863 136863 86936 85800 314208 276837 806394 808591 211548 211549 270152 271213 317172 310100 324636 328764 339916 343197 315920 347171 846266 893772 581515 477717 288829 285116 332000 333581 345582 349873 349406 353598 396316 396078 693862 730833 39.95 67.9 2
10:21:08 2023-10-13 426333 423836 86239 86485 141962 142138 152115 150773 111725 113770 120333 121715 137209 137767 417767 450363 1213908 1206890 492375 507865 120348 107388 125674 127035 142871 140552 136473 136813 85352 86039 314708 278088 819547 808775 211477 211556 270307 273629 317955 309993 324672 328764 338927 343713 315920 350085 847845 889458 581515 478395 288865 284196 333320 333816 343475 349329 349934 353562 397029 396187 692882 728761 39.95 67.9 2
10:21:09 2023-10-13 427857 426123 86121 86739 139469 142769 151174 151258 111216 112397 120029 122050 136761 137802 417804 448394 1227893 1203180 486557 509807 120430 107422 125648 127068 142916 142632 136394 136829 86963 85800 314708 277724 805609 808775 212580 211035 269453 270352 317172 311078 324672 328463 339916 343784 315883 350081 846266 882049 576360 474202 289009 285387 332737 332805 346084 350376 347233 351537 396281 395801 702034 730833 39.95 67.9 2
10:21:10 2023-10-13 427094 424120 86121 86608 142075 142779 151904 150773 111400 113770 120166 121715 136876 137858 417142 451070 1223139 1204516 490230 509120 120513 107800 125754 127143 142769 140713 136129 136882 87009 86407 315209 278971 798627 808202 212247 211035 270878 272279 318097 310100 324672 328534 339916 343537 315257 349272 845667 882086 581843 473830 288928 286436 332000 332805 344509 350131 346711 353598 399940 394902 701961 728761 39.95 67.9 2
10:21:11 2023-10-13 423899 424120 86089 85119 141734 141848 151904 150982 111356 113770 120131 121715 137209 137802 417142 450487 1220930 1199661 489151 507938 123328 107644 125441 127156 142678 142945 136265 137160 86717 85832 313345 278971 794116 808202 212580 211035 270152 270748 319060 311193 324672 328977 338927 344783 315559 350689 846639 887406 575407 473684 291284 283869 332558 333130 346846 350271 350827 351501 394584 394626 702605 727772 39.95 67.9 2
10:21:12 2023-10-13 427648 426863 86121 86701 141657 142567 151660 151224 111878 112475 120259 122320 137126 138405 417586 450854 1220330 1196540 488147 509192 120513 107685 125735 127211 142769 140552 136555 136882 85267 85800 314708 277652 806741 815070 212736 210306 270914 271143 318061 310100 326581 325730 341978 343206 314372 349272 841302 887272 578901 476292 290232 284445 333947 330420 347111 351147 348002 353735 395732 396391 704104 726512 39.95 67.9 2
10:21:13 2023-10-13 430220 426740 86058 86727 141778 143075 151174 151224 111292 113928 120173 122418 136846 138386 417105 451034 1216530 1194018 489024 509374 120348 107685 125580 127001 142738 140552 136360 137019 86956 85737 317389 278484 804543 813917 212211 210719 270878 273049 320435 309923 327431 327330 341834 342542 314929 350148 845435 886527 587487 474873 288892 284445 333712 330938 349805 349259 347233 354348 396957 396889 698867 728724 39.95 67.9 2
10:21:14 2023-10-13 428306 423795 86357 86732 139956 142207 152081 150914 111931 112085 120245 121617 137281 137698 418026 454299 1209437 1197426 494469 508583 120250 107718 125407 127393 142736 140748 136137 137148 86870 85917 308521 278880 804842 811508 212149 211697 270152 270729 319025 308909 327079 327172 339845 343713 315920 349521 842530 894664 581515 479073 290950 283542 333947 331726 345512 349294 350974 354598 395732 396043 694844 726034 39.95 67.9 2
10:21:15 2023-10-13 428025 424124 86125 86575 142031 141815 152148 150706 111540 113815 120097 122050 137209 137767 418358 451070 1208248 1199922 491461 507901 120348 107355 125614 127449 142904 140537 136568 136969 85378 85949 315209 276759 806027 815113 212035 210825 269285 272699 316995 309126 328077 325765 339880 343473 315523 348779 845958 893699 578901 479496 288468 284303 333947 331498 346067 349817 349370 351429 395732 396356 694648 728724 39.95 67.9 2
10:21:16 2023-10-13 428006 423975 86408 86657 142044 142779 152148 150948 112040 113994 120466 121650 137464 137819 418358 454258 1217431 1208425 493806 508619 120430 107718 125614 127035 142807 140510 136407 136795 86930 85620 314208 278088 807260 810497 211583 211662 269736 271178 317136 310064 326545 328729 338309 343748 315920 349273 846266 889458 584206 479413 289014 284547 333477 332769 345867 351695 350144 351465 396993 393969 699014 728761 39.95 67.9 2
10:21:17 2023-10-13 423827 426523 86121 86575 142027 142976 151870 150948 111368 113928 120097 121715 137273 137892 418358 449333 1224684 1208425 487373 508329 120678 107585 125788 126899 143266 140446 136637 136624 85436 85886 312440 276906 809837 810497 212878 210096 270425 271937 316587 311006 324708 327472 339773 343748 313894 350453 846266 882636 577430 477004 288721 285450 332419 332229 345512 350866 347198 351429 397029 396817 701998 730833 39.95 67.9 2
10:21:18 2023-10-13 423786 426510 86125 86600 141932 142274 152047 150948 111508 113928 120685 121715 137175 137802 418358 453127 1217468 1203068 489024 509411 120348 107718 125821 127001 143131 140552 136394 136795 86870 85827 314208 278286 807148 810326 212878 210670 270533 271143 317136 308226 328345 326714 338855 345302 314887 348428 842530 884619 574488 477041 288793 283109 333947 331762 346577 351462 348282 353526 394549 395731 704104 727898 39.95 67.9 2
10:21:19 2023-10-13 428326 426519 86125 86694 141833 142603 151660 151090 111790 112475 120259 122352 137038 138440 417881 452500 1219461 1194083 487418 508833 120348 107869 125735 127211 143073 140884 136360 137117 86956 86098 315209 278484 802777 814924 212544 210341 270914 270729 318061 309847 326545 325730 341942 342683 314528 349272 841302 884291 583008 475582 288793 284732 332972 330455 346624 350376 347233 353562 395445 396426 704104 728133 39.95 67.9 2
10:21:20 2023-10-13 431174 426223 86125 85227 141700 142505 151174 151224 111184 113962 120097 122250 137080 138220 418026 451107 1216530 1192319 491699 509374 120348 107610 125701 127211 142871 140552 136316 136829 86870 85679 312080 278311 801663 815070 212184 211049 270878 272820 318660 309705 326400 327330 340802 342232 315409 351760 844234 892313 584050 474202 290535 284011 333460 331207 344992 348215 347269 354348 396668 396961 696925 727617 39.95 67.9 2
[truncated: 156,706 more chars]
