# Supplementary material for: Methods for Estimating the Detection and Quantification Limits of Key Substances in Beer Maturation with Electronic Noses
Source: Sensors (Basel). 2024 May 30;24(11):3520. doi: 10.3390/s24113520 (PMC11175341; doi:10.3390/s24113520)
Supplement: Supplementary file 1 [file sensors-24-03520-s001.zip › Data/Diacetyl/raw data/Day 2/0,1ppm1.txt]

Time Date R01 R02 R03 R04 R05 R06 R07 R08 R09 R10 R11 R12 R13 R14 R15 R16 R17 R18 R19 R20 R21 R22 R23 R24 R25 R26 R27 R28 R29 R30 R31 R32 R33 R34 R35 R36 R37 R38 R39 R40 R41 R42 R43 R44 R45 R46 R47 R48 R49 R50 R51 R52 R53 R54 R55 R56 R57 R58 R59 R60 R61 R62 T01 H01 Phase
10:27:00 2023-10-13 360690 359824 89162 87020 136330 140687 143905 143258 110615 111164 116694 121640 134225 135776 376327 405196 1190716 1167754 455910 474462 123117 110436 122006 121147 136734 133603 129971 132531 87056 86320 287869 256604 723519 733279 225837 223140 284658 287707 333969 324857 349415 351880 369319 375452 355753 396899 850444 887162 558644 466591 304300 301157 347679 347478 367076 374640 381928 385072 432651 433016 701073 729373 40.05 67.8 1
10:27:01 2023-10-13 361158 359967 89263 86719 136819 142673 144475 142810 110915 110925 116600 121471 134039 135648 377495 406038 1183197 1174477 454398 472679 124153 110177 124007 120732 137312 132090 132360 132347 87243 85769 294054 254094 735098 733196 225202 222515 285347 287738 333969 325782 347278 351844 368803 376642 355807 394228 852325 892461 567258 469682 304732 300270 348431 349330 369184 372189 380634 385781 435484 435670 697815 733882 40.05 67.8 1
10:27:02 2023-10-13 362917 360513 89259 86873 136467 141494 144607 142896 110560 110925 116634 121505 134351 135768 377459 405196 1180675 1172025 459296 474193 123830 110397 123973 120981 137122 132633 131942 130866 87150 85981 294054 254796 728091 729542 225837 223905 283755 288874 333969 325256 348291 351880 370020 376797 355308 394581 850480 898919 557274 469595 304589 300944 347715 346398 369364 373186 381674 384182 430329 431609 694918 730833 40.05 67.8 1
10:27:03 2023-10-13 362989 359706 89419 86624 136849 142638 144643 142468 110775 110771 116829 121236 134663 134984 377798 408795 1173865 1164382 458101 472715 124235 110397 123973 120815 137087 132566 132068 132090 87090 85917 289844 252576 734815 730143 225519 223611 284946 288775 333969 325484 351834 350988 374222 378320 356235 394082 850480 898484 551128 467689 306468 299460 349537 347443 369993 373448 378528 385923 432986 433497 703104 730833 40.05 67.8 1
10:27:04 2023-10-13 365046 360118 89476 87052 136458 142920 144156 142871 110496 111233 116600 121673 134444 135998 377194 407614 1176262 1162427 459717 473457 123627 110431 123904 121064 136734 133506 129971 132250 87056 85917 289844 255554 729129 736769 225202 223611 283897 288788 333969 324504 349415 351560 369942 376532 355842 396580 847968 894664 560015 465780 303349 297493 348520 345392 368808 374605 378565 385381 430293 433781 701998 730833 40.05 67.8 1
10:27:05 2023-10-13 365192 360008 89219 87258 136258 141081 144037 143292 110615 111542 116533 122112 134183 136248 377279 409490 1183104 1156843 453196 474126 123797 110572 123852 121064 137053 133201 131851 132342 85363 86162 287497 256278 728479 734756 224375 222522 284658 287333 334693 326694 348817 351880 372162 375487 354676 395738 848671 889788 558644 467545 302923 300058 350912 347514 366560 373483 378637 387647 432651 432797 701110 730833 40.05 67.8 1
10:27:06 2023-10-13 362686 360013 89105 86837 136467 142807 144141 142896 110711 111079 116406 121589 134039 135776 377495 408795 1186056 1166924 455692 473791 123117 110321 123852 120981 136863 132700 132000 132216 87030 85917 287150 255030 730165 733716 225837 222827 284694 287010 333969 324731 349379 351524 369319 376047 353958 396580 848004 887272 558644 464721 302923 298187 347156 347478 367405 374355 378348 383889 432723 433084 704067 732876 40.05 67.8 1
10:27:07 2023-10-13 363423 360340 89007 87159 136073 143241 143740 143427 113225 113364 116052 122281 134417 136719 376327 406002 1186033 1171874 450611 472722 123797 110397 123904 120898 136734 132247 131817 132308 86936 85769 290621 256823 725386 731123 225202 223140 284658 286535 334693 326694 347278 351916 369907 375452 354967 394228 850444 889467 555903 470423 302427 299387 348765 347514 366267 372070 380815 385381 433282 432407 692918 731872 40.05 67.8 1
10:27:08 2023-10-13 363534 359972 89105 86837 136244 142673 144175 142698 110583 111079 116440 121505 134039 135648 378366 405160 1180588 1171192 459276 473457 124235 110211 123852 120898 137069 131974 132176 132347 87090 85859 289844 254652 730630 729651 225678 223768 283913 288536 333969 325221 348291 353906 369871 376797 354739 395126 852220 898026 551128 469164 304386 301230 349148 346291 368592 373306 382937 385723 430446 431609 692845 730833 40.05 67.8 1
10:27:09 2023-10-13 363834 359581 89407 86869 136701 142798 143937 143031 110700 111062 116681 121707 134225 135776 377459 405395 1177262 1166927 455910 473122 123863 110431 123938 120898 137087 133624 132176 132347 87090 86012 294054 255193 737072 734485 224569 223768 284658 287755 335859 325818 348559 351916 372162 374405 354242 393355 847968 901539 557274 468552 304732 297042 349890 346955 367413 371218 380815 387097 432384 438746 692845 730560 40.05 67.8 1
10:27:10 2023-10-13 365968 360255 89072 86961 136140 143024 143943 143166 113214 111233 116440 122166 134115 135904 376362 406972 1179714 1156022 457317 473791 123830 110431 123818 120981 136863 132850 131817 132342 87056 85864 288909 256278 736648 733716 225043 224714 284481 287567 337762 326694 349236 351506 372021 377328 355935 395591 848597 888126 557274 467873 302923 297528 350625 347372 366560 374008 378601 387372 432815 432800 701110 728761 40.05 67.8 1
10:27:11 2023-10-13 360295 359719 89105 86905 136372 143051 144175 142761 113360 111156 116406 121539 134278 135648 376928 407543 1180588 1164382 453430 473122 123830 110321 124029 120898 137217 132533 131885 132124 87157 85891 288387 255193 726239 734346 225519 223140 285566 287010 335859 325221 348291 350746 369871 377732 354242 395738 848004 891229 558644 465159 304810 297493 347679 348563 367700 374043 378190 385344 435534 438755 706537 732765 40.05 67.8 1
10:27:12 2023-10-13 363218 360372 89223 87020 136514 140687 144372 142862 110679 111199 116694 121589 134225 135682 376327 406972 1187203 1167791 456591 473457 123051 110618 121867 121904 136624 133452 129610 132411 86936 85981 289844 255264 727810 732677 225426 223140 284694 287414 333969 324857 349907 351916 368803 376047 354206 394570 851685 887790 558987 465817 302640 298675 347715 347478 368253 375466 380815 384762 432976 438186 701110 731872 40.05 67.8 1
10:27:13 2023-10-13 361929 358925 89259 86901 136501 142573 144309 142468 110528 110925 116714 121438 134258 135516 377194 405160 1180809 1171110 458211 472055 123863 110211 123973 120815 137207 132156 132176 132347 87123 85800 287150 252612 743120 729651 225837 222927 284224 288775 333969 325747 348327 351880 368803 375190 355842 395140 852965 900021 557274 467543 305271 301230 348861 348033 369776 372782 378492 383727 432831 436081 697803 732839 40.05 67.8 1
10:27:14 2023-10-13 364486 359608 89109 86841 136467 142708 144404 143119 110528 111079 116440 121623 134258 135768 377208 406038 1180588 1166962 458645 472382 123863 110321 123973 120898 137647 132156 132176 132347 87123 85800 288387 254832 730201 730684 225202 226829 283826 288332 335859 325256 348327 354406 371570 376797 354242 395457 848486 896304 555903 468552 303869 297563 349890 346955 368513 373519 382885 386512 431105 439402 694659 728761 40.05 67.8 1
10:27:15 2023-10-13 363939 358929 89358 86869 136359 142834 144243 143166 110571 111079 116600 121623 134140 135776 376362 408186 1173732 1162465 459239 473122 123117 110397 123766 121064 136863 133691 131817 132342 87056 85832 288909 255373 725769 735725 225202 223768 284259 288879 333969 324802 352584 350988 373957 378356 359008 395591 848671 898521 557274 466553 306033 299883 348622 347478 369993 374342 378492 385088 432150 432855 703104 730890 40.05 67.8 1
10:27:16 2023-10-13 365188 359432 89166 86961 136055 142742 143841 143405 113326 111233 116406 121707 134039 135904 376327 409345 1178969 1156022 457312 473791 123660 110397 123766 120981 136768 133168 129971 132376 86936 86044 291319 256097 723087 733803 225202 223768 283357 288332 333687 324857 349415 351844 371015 376268 353675 396899 848069 892436 555354 467211 304732 299532 349291 345392 367147 374640 378601 385964 430468 433016 700933 728761 40.05 67.8 1
10:27:17 2023-10-13 362702 359388 89227 86751 136483 142799 144343 143166 110700 111079 116634 121539 134123 135648 376327 407614 1184610 1166962 454535 473122 123084 110397 123732 121064 136897 132600 131634 132216 87063 85769 289844 254811 724623 733569 225837 223140 284951 287598 336333 327618 350328 351699 372639 376047 354242 394015 851722 888036 557890 465744 304806 298431 347435 347514 368261 375730 380815 384762 433012 438127 701465 730886 40.05 67.8 1
10:27:18 2023-10-13 360983 360767 88828 87084 136144 143211 143844 143166 113259 113286 116052 121977 133968 136448 376892 406038 1189882 1171192 451960 474193 123745 110431 124007 120981 137122 132883 131851 131049 87123 86012 288909 256823 729766 731123 225202 224098 284792 286539 334728 324767 347278 353657 369977 376012 355468 394581 850517 892056 555903 468395 302888 299846 348800 348563 367147 372118 384457 386217 435895 432980 696823 732913 40.05 67.8 1
10:27:19 2023-10-13 359319 359280 89317 86929 136803 140718 144607 142833 110528 110925 116714 121505 135242 135819 377459 406038 1180588 1174514 456991 473122 123863 110397 124094 120815 137804 132247 132137 132124 87157 85800 291045 252612 733906 732677 225837 222827 285330 288332 333969 325782 347314 351916 368768 376642 356378 394544 852826 899762 558644 469201 302959 297563 347156 347478 369993 373519 378673 384218 433012 433123 698809 729300 40.05 67.8 1
10:27:20 2023-10-13 363026 360008 89321 86905 136492 142742 144075 142930 113394 111079 116714 121657 134258 135682 377495 405196 1173765 1166659 455552 473086 124100 110058 124249 120732 137792 132745 132360 132255 87250 85589 290195 254114 746009 729854 225202 226475 284694 287900 333969 326767 347278 351312 371050 375784 356092 393656 848523 901323 557274 467064 306250 299248 348657 347372 369524 373341 378384 386365 433048 434176 701110 729113 40.05 67.8 1
10:27:21 2023-10-13 366337 359860 89105 87020 136501 142807 143841 142930 110635 111156 116600 121623 134225 135776 376398 408222 1175530 1162726 459369 473122 123627 110470 123732 121064 136863 133201 131634 132376 87090 86012 294054 255337 727806 729782 225202 226793 283826 288509 333969 324767 349451 351844 371050 376268 358500 394015 847968 893103 560015 466477 304732 300111 348800 345392 368808 374676 378601 386238 431175 431609 701998 728761 40.05 67.8 1
10:27:22 2023-10-13 360609 360008 89259 87052 136603 142925 144143 143866 113360 111079 116440 121539 134330 135870 377230 411522 1183945 1166962 453816 473122 123863 110431 124007 121064 137312 132850 131885 132250 87003 86076 284677 255193 730204 734756 225837 223504 285405 287603 336772 328045 350046 351663 372113 376537 357486 396788 852294 886133 557274 465418 303847 298431 347715 348313 368772 375730 378601 384799 433706 433016 702034 730922 40.05 67.8 1
10:27:23 2023-10-13 360947 360516 88950 87112 136055 143141 143651 143454 113292 111233 116440 121741 134238 135938 376928 406038 1189808 1168659 457802 473791 123745 110431 123852 121064 136897 132633 131759 132285 87056 86225 290621 256641 721669 731641 225303 223611 285232 287684 334657 324857 350153 353906 369907 376047 353710 394606 851722 886869 556199 468868 303869 298466 348765 347514 366560 374640 382578 385381 432976 432711 701302 732207 40.05 67.8 1
10:27:24 2023-10-13 359463 359328 89382 86929 136872 142668 144530 142871 110528 110925 116795 121471 134410 135747 377122 406038 1180592 1174440 457429 472722 123830 110364 124111 120898 137183 133067 130571 130866 85427 86162 289844 253860 731740 732604 225837 223219 284907 288559 333897 325712 348255 351844 370020 377715 359008 394471 852252 897546 558644 468943 305598 299093 346633 346920 369920 373186 382271 384726 432258 432820 699014 732392 40.05 67.8 1
10:27:25 2023-10-13 365119 359316 89105 86933 136467 142772 144275 142896 110583 111079 116600 121589 134191 135742 376362 404788 1180551 1165231 456879 473086 123863 110431 124025 120981 137105 132850 132034 132308 87090 85917 289844 255193 730877 731641 225202 222522 284623 288260 335859 325221 347278 353906 372127 375452 354739 394508 849053 897546 558644 468552 304516 299061 350342 349470 368484 373306 382973 386328 431166 433079 695796 728540 40.05 67.8 1
10:27:26 2023-10-13 362844 359647 89109 86806 136467 142907 144370 143156 110583 111079 116567 121555 134225 135742 379872 405966 1176262 1166042 455692 471679 124271 110101 124266 120650 137763 132065 132286 132055 87177 85864 289844 254832 737214 734756 225202 223768 284898 287819 333969 326731 347242 351240 372127 375977 355237 393913 848671 897582 548423 468868 306033 297631 349537 347478 369956 372331 378492 386786 432903 432643 700539 730314 40.05 67.8 1
10:27:27 2023-10-13 365156 359936 89105 87024 136338 142907 144007 143371 113360 111079 116600 121876 134039 135870 376327 409381 1179714 1157702 457960 473049 123745 110584 123904 121147 136829 133168 129971 132526 87056 86257 284677 255915 723290 735798 225678 223768 283741 288775 335859 324243 349907 351555 374222 376618 357992 397990 851084 893212 557890 466991 305598 300307 349076 348481 369920 375430 378565 386512 431362 436697 703452 730833 40.05 67.8 1
10:27:28 2023-10-13 365192 359972 89101 87020 136944 143141 143774 142963 113203 111233 116600 121876 134191 135904 376327 409310 1180551 1155985 456991 473755 123863 110397 123973 120981 137323 133100 130299 132342 87023 86103 290621 256278 726153 734756 225621 224083 283645 288296 334388 324857 349379 351880 371015 376797 354206 394848 848671 891387 558130 467873 305381 297528 349818 346362 367111 374605 378637 386512 431274 433016 703104 728724 40.05 67.8 1
10:27:29 2023-10-13 359752 358885 89105 86873 136497 142907 144141 142930 110539 111002 116440 121673 134039 135721 376327 409404 1183945 1165231 450611 472759 124119 110397 123938 120981 137183 132566 130152 132216 87056 85742 287497 254901 728336 735904 225729 223689 285387 287720 336333 328082 350292 351591 372077 378925 354988 396862 850444 889167 558644 466516 305598 298431 347643 348247 368772 374355 378420 384762 433305 439388 701961 732392 40.05 67.8 1
10:27:30 2023-10-13 360623 359926 88828 87088 136021 143337 143774 143427 113259 111233 116406 121741 133972 136316 376327 406002 1189771 1168621 453269 473086 123745 110364 123818 120981 136863 133168 129971 132308 87023 86044 290621 256459 723828 731641 225519 223454 284681 287616 334657 324857 349379 353906 369942 376537 353639 396899 852183 883483 558644 469201 304300 298431 348520 347514 366524 374605 382557 385051 432687 432845 699693 732355 40.05 67.8 1
10:27:31 2023-10-13 362726 359430 89505 86964 136467 142807 144275 142896 110615 111079 116795 121505 134444 135460 376928 406038 1179714 1175367 458535 472425 124072 110389 122312 121489 137045 132783 130333 132504 85331 86039 287150 253860 732545 729182 225837 223768 283790 288775 333969 328277 350762 351807 370020 376047 356092 395420 853506 897315 557274 469201 302888 300270 347120 347478 369632 373483 380779 384108 432903 433801 699014 729031 40.05 67.8 1
10:27:32 2023-10-13 365188 358925 89105 87020 136467 142907 144275 142930 110551 111079 116600 121673 134039 135648 376327 404752 1180551 1166924 457923 473086 123830 110436 123938 120898 137298 132691 132268 132439 87090 85832 289844 254796 745211 729633 225202 222711 284388 288509 335859 325484 348291 353906 372162 376797 357702 395738 850973 898626 555861 472207 304189 298519 350203 347300 368664 373270 382630 387499 432610 433016 694844 730833 40.05 67.8 1
10:27:33 2023-10-13 360907 359391 89251 86988 136467 140295 144275 142665 110539 111028 116694 120275 134006 135648 376327 405160 1171368 1165212 454551 472345 123896 110025 124007 120815 137346 132065 132068 132255 87157 85647 294054 252540 734332 734756 225202 223768 284658 287945 333969 326731 348291 351506 371015 376012 356378 394544 846734 897282 558644 465780 305890 299460 348800 347478 369993 374043 378492 386512 432958 433533 704104 730890 40.05 67.8 1
10:27:34 2023-10-13 363026 360767 89072 86961 136466 143120 144243 143166 113292 111233 116406 121741 134081 135904 376327 406038 1180588 1157665 453319 473791 123830 110397 123852 120981 137297 132338 132176 132216 87056 85864 287869 255554 726707 735277 224246 223768 285152 286687 337285 327314 350799 351699 372021 378392 355935 396433 848560 889641 551128 467873 305455 297528 350912 347478 367377 374128 380779 385021 433012 433016 700963 730833 40.05 67.8 1
10:27:35 2023-10-13 361415 358925 89166 86929 136582 142872 144243 143166 110679 111079 116440 121505 134115 135870 376362 408795 1183950 1164367 451850 472715 123830 110397 123973 120898 137087 132533 132000 132216 87090 86012 288909 254849 727443 734756 225837 223140 285668 287661 335859 325484 349098 350993 369907 377732 354242 396299 849842 888162 555903 465049 304739 297944 348861 349299 367700 373483 378492 386238 435534 439365 704023 732728 40.05 67.8 1
10:27:36 2023-10-13 360875 359613 88950 86961 136114 143020 143943 143166 113259 111233 116086 121943 134069 136448 376291 404788 1189882 1171192 451923 473086 123863 110431 123938 120981 137053 132566 130480 130866 85422 86343 286223 256205 726978 729391 225642 224083 285036 286759 337762 327618 347242 353906 369942 376607 353144 394398 852146 893322 554532 468516 302888 298290 349046 349054 367370 372366 381965 386238 436457 438673 695684 732913 40.05 67.8 1
10:27:37 2023-10-13 358669 359972 89382 86873 136815 142673 144594 142763 110647 110925 116795 121471 134477 135460 377762 406038 1180588 1174477 456016 472382 124235 110211 123973 120898 137346 132247 132034 132055 87123 85769 284848 252540 741135 732677 225837 222827 285018 288540 333969 325782 348291 351916 368768 376572 356378 395701 853002 899947 558987 468868 305760 300095 349603 349366 369668 373199 381244 384559 435425 434034 697815 733956 40.05 67.8 1
10:27:38 2023-10-13 363979 358929 89105 86833 136501 142708 144041 143272 113304 111079 116600 121589 134317 135776 376327 403896 1177894 1166659 456554 471534 124138 110262 122347 120981 137141 132566 130208 132504 85416 86012 284677 254832 732161 734344 224950 226793 285094 288260 335859 326731 347242 351663 372127 376012 354774 393319 848671 897582 555903 470200 304275 297595 350383 347514 369848 372366 378528 387060 432976 432634 699014 728761 40.05 67.8 1
10:27:39 2023-10-13 360650 358885 89263 86655 136501 142708 144141 142896 110647 111079 116634 121505 134225 135460 375762 408186 1174699 1162726 459932 473086 123627 110287 123938 120981 136983 132558 130299 132347 87056 85981 289844 254616 726409 735798 225462 223768 284907 288775 333969 325256 349379 351276 374222 377751 356951 396678 850480 893589 559501 466665 305598 299206 349112 346813 369956 374640 378565 385964 431007 436697 705105 728724 40.05 67.8 1
10:27:40 2023-10-13 364928 358889 89105 87226 136365 143141 143808 142997 110679 111233 116406 121741 134006 135938 376362 406332 1180588 1156022 450611 473086 123830 110397 123852 120981 137177 133239 130152 132347 87056 86012 289844 255825 733970 733803 224885 222711 285094 286974 334693 324731 348852 351880 372982 376309 353144 396299 848069 883483 555523 467873 304732 297077 350912 348528 367628 374079 380779 384985 433156 432423 701073 730314 40.05 67.8 1
10:27:41 2023-10-13 360911 359424 88828 87084 136102 143215 143844 143562 113136 111233 116052 121741 134069 135904 376291 405716 1189882 1168659 454684 473049 123745 110431 123938 120981 136863 133168 131817 132308 87030 86257 288909 256459 724670 732821 225729 224047 284951 288256 337523 326658 349835 354298 373165 378925 356727 396899 852220 883483 555903 469682 304331 298849 348729 347514 367111 374640 382973 385964 433012 438746 699805 731872 40.05 67.8 1
10:27:42 2023-10-13 359499 360259 89105 86774 136561 142795 144343 143166 110583 111079 116600 121539 134292 135648 376663 405716 1182932 1172025 450496 472382 124268 110397 124007 120815 137346 132156 132068 132090 87150 85769 289844 254077 736258 731641 225519 223768 286566 287414 335622 326731 347278 351916 371015 378296 355308 394544 851082 894701 557274 469867 305760 299846 348520 349617 369956 372366 380815 385923 436239 436697 697778 732913 40.05 67.8 1
10:27:43 2023-10-13 364676 358961 89109 86837 136372 142807 144141 142761 110432 111079 116600 121623 134565 135682 376327 404202 1177367 1165268 455193 473122 124072 110449 122312 121457 137072 132850 130333 132354 85448 86193 287150 254651 729799 732012 225058 222522 285094 288148 335859 325292 349695 354871 372091 375452 355023 395738 851084 897282 557274 470386 304300 300731 350383 346955 368808 372402 383119 387647 431362 438854 692845 728761 40.05 67.8 1
10:27:44 2023-10-13 360947 358889 89227 86820 136548 142474 144415 142597 113360 111079 116600 121505 134010 135648 376362 406332 1171368 1164382 457153 471643 123863 110211 124007 120815 137312 132156 130623 132055 87123 85647 288176 252540 733193 734756 225571 223768 284694 288296 333969 325818 348817 350386 371015 376309 356414 395738 848671 898026 557890 466184 306468 299883 349429 348140 369848 374212 378420 386365 432759 434034 704604 730833 40.05 67.8 1
10:27:45 2023-10-13 361929 359972 89101 86961 136372 142942 144683 142930 113237 111156 116440 122179 134432 135768 378408 408190 1180440 1161751 451886 472672 124105 110262 122261 121147 137183 132247 131817 128914 87090 86130 289844 255156 726081 734309 225202 226566 286789 287849 335859 325256 348852 350746 373921 377732 354242 395738 847968 890510 558644 467271 305240 297595 348765 349090 368513 374342 381453 385964 435534 438818 704023 729300 40.05 67.8 1
10:27:46 2023-10-13 362428 359466 89137 86905 136501 142708 144175 142896 113281 113260 116714 121707 134039 135682 376062 407258 1184767 1165268 455368 473086 123084 110695 123732 121620 136544 133423 129610 132531 86996 86071 289844 254687 730107 733196 225837 223768 285530 288450 336772 327522 351280 351627 372902 376502 355201 398556 852782 888346 560015 466294 302852 301157 347750 348826 368808 375480 381928 385035 433012 438746 700838 732913 40.05 67.8 1
10:27:47 2023-10-13 362758 360008 89105 87020 136467 141019 143808 142963 113292 111233 116440 121741 134039 135904 375762 404788 1188084 1171192 449832 473086 123896 110321 123973 120815 137186 132156 132176 132347 85150 85832 289844 254832 745457 729637 225519 223768 286204 286535 334189 325782 347278 351916 371015 378636 354206 394544 850480 895670 559418 470534 304732 300379 349291 350145 369364 372402 381659 386238 440881 431645 694881 729414 40.05 67.8 1
10:27:48 2023-10-13 363570 358313 89105 86869 136569 143033 144243 143067 113360 110925 116440 121505 134106 135460 378136 403579 1175429 1164404 455182 472382 123863 110431 123973 120981 137087 132247 130571 130866 85427 86162 287150 254687 734856 732741 225094 224241 284667 288116 336333 326625 347242 351807 372162 376047 355308 394214 848671 902548 554532 469867 306033 299846 349711 347514 369920 372366 378565 387097 433021 433837 699050 728761 40.05 67.8 1
10:27:49 2023-10-13 360911 358306 89247 86869 136497 142812 144130 142925 113326 110925 116440 121505 134225 135460 376026 407614 1174699 1163294 459717 473086 123745 110397 123766 121064 137087 133322 131817 132158 87030 85949 289844 254832 727082 734572 225519 226793 284805 288793 333969 325484 349943 351844 371050 374405 356414 394570 847332 894664 560015 466259 303847 297528 349322 348728 369740 374391 378492 386987 432881 434034 705105 731897 40.05 67.8 1
10:27:50 2023-10-13 358705 359752 89105 86869 136492 142708 144215 142795 113394 111079 116440 121539 134039 135648 375762 408472 1183924 1165893 455737 472795 124053 110262 122347 121323 137432 133134 130333 132538 85363 86162 287150 254796 738380 735277 225729 223697 285459 287855 336333 325484 349379 351276 369871 377767 355272 396899 850444 887927 551973 465086 305816 298431 347715 348563 368808 375730 378565 385381 435534 431609 703028 730886 40.05 67.8 1
10:27:51 2023-10-13 360623 358925 89105 87088 136055 143141 143808 143156 110519 111233 116440 121707 134245 135904 376327 406038 1189808 1168659 454266 473086 123830 110397 123801 120981 137122 132883 131851 132158 86996 86044 290621 256587 728779 729574 225519 223768 285365 287450 334728 324731 348327 353906 371015 378925 355825 395443 853506 890682 558228 470534 304732 300161 349148 348140 366968 373186 381965 386238 435534 432154 696711 732392 40.05 67.8 1
10:27:52 2023-10-13 362699 359748 89105 86961 136458 142708 144404 143190 110668 111213 116694 121825 134343 135802 376219 403471 1181398 1167704 457317 472345 123863 110431 123973 120898 137098 133100 132360 132439 87123 85949 294054 254436 728535 731641 225043 222745 284694 288008 333687 327278 347278 353906 372982 375487 355272 394581 850332 898923 557274 468516 302923 297528 350912 349223 369104 373483 383192 387757 431785 432890 694659 728761 40.05 67.8 1
10:27:53 2023-10-13 363218 358637 89292 87048 136501 142708 144582 142896 113360 111079 116440 121539 134044 135648 377230 406038 1171368 1164382 455215 471715 124268 110245 124128 120815 137415 132065 132103 131906 87157 85620 285999 252540 734773 735702 225657 224398 285067 287850 333969 327119 348990 351627 372021 378925 357345 395554 848671 892497 558644 465817 308703 300307 349818 347514 369993 374640 378565 386107 433048 434212 701961 730833 40.05 67.8 1
10:27:54 2023-10-13 364595 358929 89325 86961 136590 143233 143943 143166 113483 111233 116440 121573 134111 135870 376026 406332 1177184 1156567 458258 473122 123660 110465 123766 121147 136863 133322 131759 132376 87090 86103 288909 256097 731592 734756 225519 222745 283936 287900 334728 324504 349415 351916 373279 375190 353710 394015 848069 889458 558644 467873 303811 298187 351479 347514 366274 374640 380815 385021 432687 432908 702383 732913 40.05 67.8 1
10:27:55 2023-10-13 360866 358929 89137 87141 136055 142942 143841 142963 113326 110925 116600 121539 134039 135682 375798 406038 1189808 1165268 455678 472418 123712 110534 122277 121820 136943 133502 130189 132573 85436 86257 287869 256168 728165 731531 225355 224083 285530 288332 334693 323790 352584 353689 373165 376607 355308 395755 851722 884181 556030 465122 304732 299373 347750 348283 369104 375730 382001 385381 433048 431645 701110 729300 40.05 67.8 1
10:27:56 2023-10-13 360357 358929 89105 87052 136278 142942 143841 142963 110690 111233 116086 121775 134039 135938 376062 404824 1188692 1171192 451504 471715 123863 110245 124007 120815 136992 132156 131885 132090 86970 85859 289844 255066 732378 729574 225519 226829 286204 286571 336772 325782 347314 353657 371050 378631 354206 394581 850480 896761 551128 471835 305598 300731 350845 348946 367262 372782 382396 386365 436348 432620 694881 730369 40.05 67.8 1
10:27:57 2023-10-13 364676 358883 89259 86873 136501 142742 144041 142951 113315 111079 116634 121505 134276 135734 378408 404536 1180558 1168537 457166 472237 124138 110296 122347 121147 137597 132667 131885 132285 87157 85859 288387 254723 732050 729574 225202 222711 284712 288391 333722 325519 347278 353906 372982 375487 355308 394581 848523 899558 551128 468589 302959 299351 350948 347514 369364 372402 381695 385021 432976 431424 696749 728761 40.05 67.8 1
10:27:58 2023-10-13 360911 358705 89451 86478 137207 142439 144577 142336 110624 110618 116829 121270 134477 135017 376134 407579 1171368 1162726 457056 473122 124149 110397 124007 120898 137436 132883 131993 132347 87123 85917 289844 252540 729709 733803 225678 226758 286213 288775 333825 328546 352334 351555 372578 378709 357381 396189 848634 898846 558644 466697 307067 297667 349818 348283 369993 374355 378348 386217 432939 434176 701925 730574 40.05 67.8 1
10:27:59 2023-10-13 364676 359685 89251 87258 136258 143436 144105 143669 110658 111542 116694 122078 134090 136437 376183 406640 1180846 1158525 450575 473952 124072 110397 124111 121147 137183 133168 130480 132573 87090 86044 290701 255554 731060 734756 224569 222711 285566 287531 334728 327278 349379 351916 373243 377468 354206 396299 848671 883483 551128 466808 303811 299387 351443 349617 367664 374605 380815 385563 436511 439365 701110 731872 40.05 67.8 1
10:28:00 2023-10-13 359752 359471 89227 87320 136492 142942 144275 142963 110583 111079 116600 121673 134039 135682 376026 408759 1183945 1166924 453925 473049 123863 110397 124145 121064 137398 133009 130406 132531 85395 86162 287150 254541 730081 733793 226847 223768 285423 288116 336571 328082 350822 351447 369871 377169 355308 395755 853469 888419 557890 465086 304732 300944 347608 348528 369364 375972 381659 385381 433138 433781 703104 730437 40.05 67.8 1
10:28:01 2023-10-13 360875 359683 89105 87084 136368 143241 143808 142963 113259 111233 116373 121943 134039 136350 376026 404824 1182566 1171192 452145 472382 124067 110397 122242 120981 137183 132883 131851 132250 87123 85891 294054 255554 727233 729574 225837 226793 285530 287086 336489 325747 347278 353906 371570 377732 353675 395030 851082 893772 555903 468516 304806 298431 350118 349858 367930 372902 382250 386950 437347 435198 697319 733919 40.05 67.8 1
10:28:02 2023-10-13 364928 358318 89259 87052 136501 143106 144275 142963 110583 111079 116600 121539 134317 135776 376327 403579 1180551 1167555 457242 472795 124072 110296 122347 121979 137175 133134 130333 132688 85395 86130 289844 254796 725386 731123 225202 222745 285245 288703 336571 325522 347278 353906 373066 378658 355807 394228 847699 900193 559418 468552 303811 297493 350912 347514 368808 372366 381965 385563 432976 431609 694918 730314 40.05 67.8 1
10:28:03 2023-10-13 360866 358318 89419 86778 136854 142673 144509 142566 110624 110848 116829 121438 134444 135448 376362 408151 1173865 1162726 457740 468665 123863 110431 123973 120981 137312 133168 132068 132216 87123 85981 289844 252468 732763 734756 225837 224169 285530 288775 333969 325782 350436 351880 371606 378925 357740 397843 850332 894526 562929 466591 304631 299701 349639 347336 369812 375587 378601 386512 431901 434141 704994 728429 40.05 67.8 1
10:28:04 2023-10-13 358669 358342 89227 87052 136488 142812 144207 143135 110700 111062 116661 120106 134343 135768 377654 409262 1180528 1166004 454075 473049 124202 110397 124059 120981 137217 133410 132360 132308 87210 86135 291319 254832 745457 735798 225837 223140 287019 287963 334189 325747 349343 351771 369977 378925 355308 396862 849842 888554 557274 465086 306923 298431 347750 349090 369328 375730 378565 385363 435534 431645 701998 730849 40.05 67.8 1
10:28:05 2023-10-13 360839 359495 89137 87052 136144 143220 143943 143562 113326 111079 116769 121673 134313 135870 376026 406038 1189882 1168659 455182 473086 123830 110431 123973 121147 136863 133235 131817 132561 87056 86320 288909 256641 721183 732547 225765 224363 285280 288599 336554 326658 353840 351771 373165 377592 355950 398840 852929 883217 561386 466147 304732 300036 349851 349335 369300 376259 378601 385088 436040 431354 704060 732242 40.05 67.8 1
10:28:06 2023-10-13 360767 358746 89317 87292 136778 140920 144372 143228 110603 111199 116440 121673 134225 135870 376327 404536 1189650 1172025 451873 472715 124067 110160 122347 120898 137454 132667 132360 132347 87123 85895 289844 254616 728695 729651 225837 226829 286879 287010 334154 328587 347278 353385 371570 378932 355272 394581 852325 896304 559418 470200 304732 298431 349818 350427 369920 373257 381659 386512 436856 433533 694881 731485 40.05 67.8 1
10:28:07 2023-10-13 360839 358637 89263 86873 136535 142807 144275 142896 110539 110925 116681 121471 134039 135460 376327 406038 1179838 1172025 458572 472382 123830 110397 122602 121522 137072 133067 130571 132538 85427 86193 294054 253896 733725 729704 225837 224241 284481 288874 335859 325747 349098 353653 373056 375417 356378 396299 850480 898026 558644 468536 304589 299408 349291 346433 369660 374605 383155 386238 432258 434389 692882 730833 40.05 67.8 1
10:28:08 2023-10-13 362989 358925 89137 87052 136590 142925 144402 143166 110496 111079 116600 121741 134098 135648 376327 404183 1175429 1164404 456554 472715 123863 110431 124007 121064 137539 133201 132176 132158 87123 86044 287497 254832 739563 732677 225303 226936 285227 288350 334154 326767 347242 351916 372982 376309 355308 394508 848671 901228 561677 470460 306468 299846 350625 347895 369776 372747 378456 387573 432867 434034 698830 730833 40.05 67.8 1
10:28:09 2023-10-13 364668 358893 89105 87052 136278 143041 144030 142871 113415 111233 116406 121707 134006 136689 378408 408190 1183044 1159191 455804 472279 123731 110449 122261 121147 137141 133168 132000 132250 87056 85981 289844 256132 725228 733716 225837 222745 283901 288332 337523 324604 349943 351916 372162 374370 353923 394015 848671 888199 560015 466221 303811 298187 351443 347514 367111 374640 381389 385021 432939 438709 701110 728724 40.05 67.8 1
10:28:10 2023-10-13 359528 357991 89105 86961 136467 142907 144041 142930 110507 111156 116440 121707 134039 135870 375198 408335 1180588 1164382 450539 472715 123863 110321 124007 121064 137234 132633 132068 132250 87090 86012 289844 254832 726534 733716 225837 223140 286441 287891 334154 328314 352334 351519 373030 378755 355130 396788 851084 889348 558644 467763 307123 299460 349783 349617 368808 374605 381456 386950 436766 431574 704060 730369 40.05 67.8 1
10:28:11 2023-10-13 360911 358319 89439 87258 136262 141081 144139 143292 110475 111542 116728 122146 133905 136213 376183 404324 1188890 1170964 449832 472715 124105 110431 123973 121064 137217 133506 132034 130866 85363 85864 287150 255554 728636 730741 225837 226900 286204 286974 334728 325782 348327 353906 371866 378331 354206 394581 850444 897393 558644 468552 302923 298466 349572 349653 368513 373483 382001 386512 434030 431609 694918 733587 40.05 67.8 1
10:28:12 2023-10-13 358669 357959 89353 86869 136526 142664 144409 142930 110635 110925 116714 121471 134351 135332 376327 406038 1180592 1171110 457239 473086 123863 110470 124007 120981 137312 132633 131885 132124 87123 86193 287869 253608 736889 729592 225837 224083 284951 290141 335859 328546 349272 351771 369836 376047 357202 396018 853469 900193 557274 468868 303598 300268 347715 346813 369956 374043 382812 385344 432674 434176 696999 731872 40.05 67.8 1
10:28:13 2023-10-13 360731 358714 89317 87020 136803 142837 144509 142761 110647 110925 117017 119773 134444 134984 376362 409996 1173865 1162615 458535 472382 123896 110618 124007 121064 137217 133134 131851 132124 87123 86103 291319 252540 730013 733716 225678 226829 284730 288883 335859 325519 350472 351880 371570 375487 357237 395162 847968 898045 561386 466665 305672 298431 349572 346433 369920 375730 380815 386512 431578 433872 701998 730314 40.05 67.8 1
10:28:14 2023-10-13 364125 359471 89137 87084 136359 143020 143943 143562 113394 111233 116440 121775 134102 135904 376327 405160 1180588 1159079 454101 472795 124072 110500 122347 121522 137398 133168 130333 132723 85395 86406 288909 255444 726073 733196 225462 223089 284694 287706 336067 324731 349415 351916 373314 378586 356980 393979 848069 888162 551128 467873 303847 298431 351726 347550 367405 374640 381389 385599 433025 438746 701110 730314 40.05 67.8 1
10:28:15 2023-10-13 360134 358925 89105 86964 136470 142933 144243 143166 113349 111079 116440 121539 134115 135870 376362 407543 1183945 1164404 451960 473122 123863 110431 124007 121811 137122 132633 132068 132124 87123 85981 287150 254436 730260 733716 225837 223140 285704 287891 334189 325522 349343 351771 369942 377732 358500 396641 853196 887979 551128 464575 304667 298743 347608 348911 369184 375587 378420 385344 435534 431614 703028 732765 40.05 67.8 1
10:28:16 2023-10-13 359212 358602 89259 87052 136505 142907 144683 143190 110700 111062 117017 120243 134347 135802 376255 404680 1187315 1172711 451886 472534 124238 110287 124215 120815 137590 132065 130662 132347 87243 85917 287150 254077 730264 731531 225837 226475 286879 288296 335859 326767 348046 351916 371606 378896 356128 395177 852826 897393 558644 469201 303847 297979 348520 349653 369993 373483 381426 386238 436457 433730 697244 729337 40.05 67.8 1
10:28:17 2023-10-13 363979 358353 89137 86869 136501 142807 144287 142896 113360 110925 116714 121589 134039 135460 376062 405125 1180588 1171192 457996 471715 123863 110397 124007 120981 137217 133168 131885 132158 87123 86321 289844 254041 727688 729022 225729 224873 284410 288523 336772 328082 349272 355409 372056 377859 356271 396788 852294 898209 558644 470534 302427 300944 351443 347478 369624 374342 384351 386802 432759 433533 692882 730833 40.05 67.8 1
10:28:18 2023-10-13 363757 358206 89166 86988 136399 140687 144173 142862 110560 111199 116694 121707 134039 135776 375234 406367 1177931 1159386 457996 473457 123117 110512 122006 121064 136768 133168 131817 132285 87090 86012 287869 255373 724285 733283 225678 226829 283826 288523 334154 326658 350472 351916 371570 374405 355343 395162 846734 891176 555523 466259 305381 302271 349572 346398 368513 375730 380815 386512 431023 438818 701961 728761 40.05 67.8 1
10:28:19 2023-10-13 360617 358632 89105 86992 136406 142842 143808 142930 113326 111156 116440 121707 134482 135810 375762 405125 1180680 1159423 451997 473086 123863 110397 124007 121820 137072 133318 130480 130958 85311 86289 288635 254687 727320 735798 225512 224241 286526 287724 334693 325747 349415 351844 373030 378896 354739 396580 848004 889495 558644 467799 305490 297077 349890 349653 368808 374676 378565 387097 440988 431645 705094 731872 40.05 67.8 1
10:28:20 2023-10-13 360839 359752 89072 87084 136161 141384 144343 143166 113225 113207 116406 121977 134292 136471 375198 404788 1189882 1168696 450926 473523 123863 110431 124007 120981 137217 132566 131885 131049 87090 86012 288909 255554 730598 729574 225837 224450 285677 287019 335737 325782 348327 353906 371866 377767 354206 395738 851722 894664 555903 468395 303811 300270 349854 349653 368808 373186 382864 386548 434065 438545 694918 731440 40.05 67.8 1
10:28:21 2023-10-13 358381 358315 89353 86873 136849 142929 144409 142635 110571 110925 116829 121505 134351 136208 376641 405822 1183924 1175367 457317 471570 124138 110228 122347 121064 137406 133134 132068 132273 87130 86012 285776 252576 742326 731087 226954 223140 285294 288775 335714 326625 349308 353906 369871 376572 357416 396299 853395 900402 558644 468868 303811 299373 347679 347478 369956 374569 381965 385308 432903 434034 699730 732392 40.05 67.8 1
10:28:22 2023-10-13 364089 358853 89325 87024 136467 142907 144241 142930 110679 111233 116681 121842 134410 135648 378136 403543 1178840 1165231 455874 473086 123830 110364 124059 121064 137148 132850 132000 132308 87090 85981 287150 254580 730013 731123 225202 223055 284773 288739 336571 325747 350762 355515 375282 378284 356235 396751 852294 897097 558644 471872 304732 298952 350876 347443 369884 374605 384006 387425 433566 432820 692845 730314 40.05 67.8 1
10:28:23 2023-10-13 364254 358313 89251 87166 136671 141081 144505 143258 110647 111199 116694 121993 134276 135768 376112 409490 1178042 1159386 458321 473049 123664 110649 122006 121230 136940 133423 129971 132531 85363 86071 289787 255156 721272 733716 225837 222711 283790 288293 336333 325221 350966 351880 372127 375155 357956 395755 847968 893699 561386 465264 304275 300944 349818 346433 369328 376259 380815 387060 431326 432855 702991 728724 40.05 67.8 1
10:28:24 2023-10-13 360587 359435 89259 87316 136467 143141 144582 142963 110507 111233 116567 121707 134010 135904 376291 408047 1183945 1159386 452973 473755 123863 110661 124059 121620 137398 133239 130588 132531 87090 86343 287150 255335 726498 735789 225535 224398 286262 287675 337762 328314 350256 351411 374066 378561 354739 396862 847332 891461 553832 468536 306033 297042 350912 349617 368628 374319 378601 385834 436856 431574 704104 731872 40.05 67.8 1
10:28:25 2023-10-13 360501 358710 89284 87258 136424 143224 144243 143166 113483 111233 116567 122213 134090 136339 376291 404788 1189946 1171876 450533 471389 123863 110364 124180 121064 137312 133168 132034 132273 87210 86103 288909 255193 725508 729501 225837 226793 286499 286938 334728 325782 348046 354406 372127 378826 354206 394544 851685 894632 548423 469979 303562 298431 349818 350391 368808 373150 382541 387060 434675 432855 694353 731403 40.05 67.8 1
10:28:26 2023-10-13 358669 357488 89321 86865 136501 142872 144475 142930 110603 111002 116795 121505 134410 135426 376327 406038 1180588 1174530 459276 471389 124329 110313 122347 121147 137597 133009 130606 130684 85375 86162 288387 252396 734025 729501 225837 223768 285726 288523 335859 325747 349308 353906 369907 376309 357345 396580 853432 899947 558644 468868 303811 299373 347715 347199 369956 374605 383082 385381 432563 433730 699768 730833 40.05 67.8 1
10:28:27 2023-10-13 362702 358598 89382 86869 136944 142673 144974 142761 110711 110584 117160 121354 134570 135017 376291 407579 1171368 1164382 458389 472382 123863 110397 124180 121147 137415 133100 132360 132531 87157 85864 289844 252540 728622 734756 225837 222367 285530 288739 333969 327719 352562 351880 373279 376607 355842 394508 848671 898619 551128 469201 304775 297493 349854 348247 371818 373448 378565 387647 433012 434034 701073 730314 40.05 67.8 1
10:28:28 2023-10-13 360731 358598 89231 87020 136723 142807 144336 142963 110700 111062 116661 120106 134428 135674 375919 410069 1177168 1163332 459186 472534 123764 110550 123973 121620 137183 133201 130299 131049 87210 86557 289844 254580 727211 733532 225837 226989 285330 288775 333969 325292 350966 351844 372127 375452 358302 395719 847968 893735 557890 465122 304275 300058 349818 346920 369956 375994 380815 387060 431614 433730 701998 728761 40.05 67.8 1
10:28:29 2023-10-13 363868 358596 89072 87084 136244 143141 143808 143393 113449 111156 116440 121909 134039 135904 375198 406038 1180588 1159386 450611 471280 123830 110364 123973 121230 137087 133067 131851 132308 87243 86103 289844 255554 727285 734386 225202 225031 285717 287567 337762 328082 350046 353761 373994 378120 357233 396751 849802 891942 558644 468536 303847 299315 351686 349653 368477 374605 380851 386142 436547 433016 701110 730537 40.05 67.8 1
10:28:30 2023-10-13 362186 358746 89129 87322 136227 143436 143935 143524 110487 111430 116339 121909 133972 136316 375726 404467 1190748 1171154 451960 472345 123830 110287 122689 121522 137334 133201 130571 132531 87123 86135 294054 255554 730136 729501 225427 226793 285530 287090 336244 325782 348327 354657 371570 377732 354206 395420 850480 896304 561677 468516 304732 298431 349854 349617 368772 373483 383119 387060 437383 431574 694881 731403 40.05 67.8 1
10:28:31 2023-10-13 359789 357810 89415 86873 137004 142751 144543 142968 110635 110925 116795 121471 134414 135298 376327 406038 1183945 1174477 456442 468990 123830 110397 124145 121844 137392 133134 130571 130866 85427 86193 287150 253901 734656 730741 225837 223768 285032 289239 333969 325818 349098 351916 373056 378889 357165 396299 851722 899836 558644 469127 303811 299373 347679 347478 369993 374569 381353 385344 432599 433249 700043 730833 40.05 67.8 1
10:28:32 2023-10-13 360794 357778 89353 86620 136948 140617 144573 142631 110624 110981 116829 121438 135036 135443 376327 407579 1173732 1162726 457740 471679 123863 110397 123938 120981 137183 132850 132034 132216 87210 85922 287150 252540 730474 733716 225678 226829 285566 288775 333969 328240 350966 351916 372127 376047 357488 395755 850444 893772 555523 465086 304310 300022 349854 348019 369956 376259 380779 387060 431650 433624 702722 728761 40.05 67.8 1
10:28:33 2023-10-13 364084 358889 89105 87084 136372 141217 144107 142997 113292 111233 116440 121859 134006 135904 378408 408154 1184767 1161673 450503 472904 124105 110525 122347 121853 137239 133134 130333 132623 85331 86225 289844 255554 738002 734843 225202 223055 285566 287414 334728 327618 349415 351916 373839 377508 354206 396899 848671 888517 558644 467873 305598 299532 351726 349581 368217 374640 381928 386178 436235 439365 701110 730833 40.05 67.8 1
10:28:34 2023-10-13 360839 358378 89166 87116 136350 143211 143943 143562 113147 111233 116052 121977 133939 136457 378136 404788 1189808 1172025 451960 473086 123863 110397 124145 121064 137183 133201 131851 132342 87123 86135 287869 256278 732093 728985 225837 226793 285209 286974 335702 325712 348327 354406 371570 377433 353923 395738 851722 893396 555903 468516 304732 298431 349818 349617 367664 373448 382848 387060 434065 438782 694881 729300 40.05 67.8 1
10:28:35 2023-10-13 358094 357810 89468 86992 137119 140683 144539 142871 110775 110823 116728 121706 134309 135904 376183 405894 1180588 1176064 457429 472382 124105 110313 124180 121147 137312 133288 132103 132308 85480 86193 289844 252540 733849 732300 225837 223768 285530 288775 335859 326731 349343 353906 369871 376607 357488 396299 852929 900193 558644 468868 303847 299373 347715 347514 369993 374605 381965 385344 432976 434034 700043 731440 40.05 67.8 1
10:28:36 2023-10-13 363832 358309 89105 86964 136467 142842 144241 142930 113326 110925 116440 121623 134039 135648 376327 403543 1178877 1165268 455947 472382 123863 110589 123973 120981 137183 132633 132034 132342 87150 86193 287150 254541 726901 731780 225447 223331 284951 288437 336809 328314 350836 355661 372543 376012 358500 396862 848004 899957 559749 468516 304516 300888 350912 349470 369632 374605 384314 386512 432615 433872 692845 730833 40.05 67.8 1
10:28:37 2023-10-13 362186 358170 89313 87020 136773 140983 144275 142930 110507 110925 116795 120023 134461 135648 375990 407579 1176369 1164271 460310 473086 123863 110584 122277 121147 137217 133134 131942 132376 87123 86193 287497 254616 731809 734756 225837 222058 284658 288793 334468 325712 351533 351916 372162 375452 356449 398776 848004 893772 550481 466477 304739 300270 351177 347199 369884 376259 381353 387372 431650 432373 701998 728761 40.05 67.8 1
10:28:38 2023-10-13 360551 358349 89259 87052 136546 142942 144041 142963 113326 111233 116406 121741 134006 135870 375762 406038 1180588 1159386 452961 472157 124072 110423 122312 121853 137174 133239 130333 131157 85448 86225 289844 255408 730103 734843 225202 222367 286476 287567 337762 325712 349379 351916 373852 378296 357739 396899 847332 888517 558644 468265 306033 299321 350912 349617 368808 374640 380584 386142 436856 438854 703104 730833 40.05 67.8 1
10:28:39 2023-10-13 362182 358710 89194 87056 136552 143220 144343 143960 110571 111233 116440 121943 134086 136339 375198 404467 1184353 1170359 449895 471353 123863 110397 124007 121064 137346 132566 132034 132090 87123 85981 287150 255012 738992 728985 225837 223976 286535 286974 334728 326731 348291 354406 371831 378861 354242 395420 850480 893993 555692 469979 303811 298431 349854 350181 369364 373186 381965 386512 433924 432855 694918 731114 40.05 67.8 1
10:28:40 2023-10-13 358660 358059 89321 86687 136561 142673 144415 142908 110862 110951 116661 119773 134554 135682 376219 405930 1181398 1173583 458734 468773 124105 110364 124059 120981 137312 132917 132360 131049 85395 85981 289844 252576 729876 727919 226954 226793 285098 288775 335859 325818 349379 351916 369907 375487 357237 396299 853432 892497 551128 467873 302923 299444 348765 348728 369993 374569 381965 385381 433012 434212 699805 729264 40.05 67.8 1
10:28:41 2023-10-13 360875 358669 89632 86873 137173 142673 144743 142468 110624 110925 116829 121471 134444 135460 376062 406332 1171368 1165231 454690 472752 124067 110397 124180 120981 137346 132600 132103 132090 87123 85800 289844 252290 730356 735006 225678 226865 285530 288775 333969 326767 352584 351844 373279 377169 357201 395140 847332 899290 558644 467873 305454 297528 349854 348563 371868 374605 378601 387647 433084 434034 702882 731934 40.05 67.8 1
10:28:42 2023-10-13 364254 358206 89288 87020 136399 140687 144173 143258 110603 111164 116728 121673 134006 135776 375462 406367 1177894 1162726 458682 473122 123660 110623 122277 121969 136863 133201 131725 132342 87090 86289 287150 255156 720676 733716 225837 222058 284459 289996 334154 325747 350472 351916 372162 375452 358754 396069 849205 894849 557890 466259 304275 301157 349854 347199 369920 376259 381695 387610 431362 432820 701961 728761 40.05 67.8 1
10:28:43 2023-10-13 360947 358889 89263 87296 136278 142942 144141 142963 113449 111233 116440 121741 134006 135904 375198 406038 1183363 1159386 450273 472382 123863 110397 124059 121064 137072 133502 130805 130958 85459 86103 290701 255481 727198 735798 225058 224398 286262 287675 334693 325747 349415 351663 373839 378650 354739 396862 847932 888162 551128 467689 304775 297631 351195 349653 368772 375466 378601 386178 440786 431645 701961 731872 40.05 67.8 1
10:28:44 2023-10-13 361672 358349 89105 87052 136364 141081 144304 142930 113360 111233 116440 121741 134449 135870 376026 403615 1182602 1171192 451246 471715 123863 110431 124180 121064 137312 132883 132068 132216 87123 85895 294054 254832 729168 729537 225693 226829 287121 287086 334693 326767 348046 353906 371866 378932 355308 395738 850480 896304 549905 470200 305714 298431 349818 350427 369956 373483 382541 387757 434065 433497 694881 731403 40.05 67.8 1
10:28:45 2023-10-13 361399 356770 89321 86873 136607 142790 144343 143166 113315 110848 116634 121505 134111 135426 378408 405786 1184767 1174493 458435 472237 123967 110296 122347 122245 137175 133352 130606 132273 87123 86225 288909 252288 728848 730222 225837 226829 284783 288793 335859 326625 349415 354406 369942 375487 356449 396862 851722 899984 551128 468536 302888 299444 349327 347478 369956 374676 384314 385964 432599 434176 694918 731872 40.05 67.8 1
10:28:46 2023-10-13 360871 358050 89627 86659 137000 142474 144615 142514 110592 110618 116829 121387 134448 135026 375762 406937 1171368 1164382 458407 471679 123896 110397 124042 120981 137346 132566 131977 132124 87157 86012 287150 252468 730830 733716 225837 226865 285610 288775 333969 326767 350472 351916 372198 376642 358314 395162 848523 896304 541433 466147 304810 298431 349890 347229 369993 376259 380815 387647 432976 434034 704957 730833 40.05 67.8 1
10:28:47 2023-10-13 364116 358349 89137 87409 136262 141081 144071 143655 110464 111199 116647 121977 134183 135802 375919 408263 1183081 1157665 455230 472382 124031 110534 122312 121653 137053 133327 131851 132531 87210 86524 287869 255554 722960 733716 225837 223089 284374 288775 335702 325256 351002 351916 372162 375452 355308 395791 846734 894214 557890 467873 306468 298431 350912 347478 368548 376259 382271 384985 432939 431609 701961 730833 40.05 67.8 1
10:28:48 2023-10-13 359499 359463 89259 86869 136522 142942 144175 142930 113394 111079 116440 121623 134258 135776 376062 407614 1184646 1168659 453873 471679 123896 110470 124007 120981 137332 133239 132360 132439 87036 86225 289844 254436 729303 733196 225837 226793 286240 288184 334423 325782 351249 351916 369977 377802 357956 396349 851722 883483 560015 465264 304739 299162 348765 349617 369920 376609 381674 385634 435026 433241 705105 733956 40.05 67.8 1
10:28:49 2023-10-13 360731 358422 89007 87500 135915 143471 143674 143393 113102 111233 116406 121943 134242 136957 375198 405395 1189808 1168696 452856 472752 123863 110431 124007 121064 137199 133239 130406 132531 87090 86044 289844 256097 724044 728557 225571 226865 285601 287855 336244 325256 348852 353616 371866 377468 354171 396299 852965 893735 557274 468516 304732 300804 349854 349335 367700 373199 383192 387794 436856 431609 694918 729400 40.05 67.8 1
10:28:50 2023-10-13 357555 357810 89263 86873 136948 142708 144309 142662 110615 110925 116829 121505 134485 135332 376026 406038 1180680 1176221 455182 472091 124481 110423 122633 121147 137434 133595 130333 132715 85427 86193 294054 252360 735561 731641 225837 223611 286240 288879 336504 327755 349379 353906 369942 378331 357238 397435 854248 897618 557274 469201 304310 298884 347750 348563 369993 374640 381965 385418 433048 435609 699014 729337 40.05 67.8 1
10:28:51 2023-10-13 363144 358062 89259 87052 136501 142742 144338 142871 110635 111199 116795 121690 134351 135998 376362 406038 1173765 1161927 456128 472418 124305 110211 124284 121596 137832 132156 132171 131906 87223 85620 287150 252540 737678 733716 225837 222401 285601 288775 333969 327755 349098 351916 372720 377204 358027 396299 847968 897655 557890 467211 305706 298014 350629 349090 372086 374676 378637 385021 435534 434948 703104 731352 40.05 67.8 1
10:28:52 2023-10-13 364855 358385 89247 87052 136467 142942 144275 142930 113394 111096 117017 122179 134242 136245 376219 409490 1178042 1160925 458499 472649 123731 110636 123938 121147 136897 133235 131817 129199 85363 86257 289844 255156 721337 732682 225837 224219 284459 288775 334189 325292 351249 351916 372198 375487 356449 396069 848004 894858 557890 464830 306033 298431 349854 346955 369920 376259 381389 387372 431865 433427 701998 728761 40.05 67.8 1
10:28:53 2023-10-13 358665 358632 89259 87052 136535 142942 144309 142930 113237 111233 116714 121623 134039 135682 376663 407579 1183104 1164404 451960 473086 124235 110355 124007 120981 137346 132633 131851 132158 87123 85864 287150 254041 730013 733716 225837 226440 286566 288332 334693 325782 350436 351844 371050 378896 355878 395162 851722 888590 557721 465086 307341 300731 348765 349371 369920 376259 378637 385051 436149 432806 707077 733845 40.05 67.8 1
10:28:54 2023-10-13 360623 360070 89312 86988 136137 143267 143740 143292 110528 111164 116728 121875 134217 135648 375198 406038 1186143 1172260 453837 472715 123745 110465 123887 121147 137066 133792 132085 132531 86970 86529 290621 256278 729429 729382 225837 226865 285566 288536 335737 324767 350799 354907 371015 377204 354277 395791 851722 883519 558644 468536 302888 301157 349291 348599 366861 375466 384042 386512 433088 439365 699050 730621 40.05 67.8 1
10:28:55 2023-10-13 358669 358342 89137 86901 136531 142742 144175 142908 113326 111079 116440 121539 134039 135648 375798 404824 1185523 1172025 452145 468945 124067 110283 124215 120898 137454 132942 130662 130684 85459 86130 287150 252468 732556 729501 225837 224241 286938 288329 336571 327225 348362 353906 372162 378720 359609 395738 852965 892461 557274 470423 305598 298904 348800 349653 369993 373519 381965 386512 433804 435162 696962 731517 40.05 67.8 1
10:28:56 2023-10-13 360659 358277 89105 87020 136561 142890 144643 143524 110551 111079 116600 121673 134081 135742 376183 405642 1174699 1165212 454424 471643 124443 110177 124422 120981 137729 132065 132286 131987 85459 85557 288558 252468 736154 733716 225678 222676 285646 288739 333969 327755 349379 351844 372685 377697 357991 396299 847332 899836 552480 466440 305454 297944 350347 349054 372086 375430 378601 387647 435497 435467 704104 730833 40.05 67.8 1
10:28:57 2023-10-13 364016 357734 89105 87020 136201 143006 143808 142930 110432 111079 116600 121673 134006 135648 376026 409381 1177894 1159943 459492 472200 123731 110602 122176 122053 137230 133536 130208 132757 87177 86257 287150 255120 725002 734572 225621 222676 283866 288775 334657 325221 351280 353906 372162 375452 356414 396349 847968 893322 555185 466440 304739 298396 349818 346920 368808 376259 381659 387060 432599 434389 701961 728761 40.05 67.8 1
10:28:58 2023-10-13 361672 358025 89317 87234 136467 142907 144141 142930 113449 111156 116600 121707 134225 136098 375163 407579 1185628 1166924 454721 472055 123830 110397 123973 121147 137278 132975 132068 132273 87210 86044 289844 254041 728528 733196 225837 223940 285566 288739 334693 325782 351533 351916 370979 378296 356378 396385 850444 889167 557153 466591 304275 299338 348765 349054 369884 376788 381928 386201 435751 433123 701961 729492 40.05 67.8 1
10:28:59 2023-10-13 362428 358271 89011 87529 136228 141611 144037 143824 110455 111542 116500 122230 133872 136437 375583 404288 1192393 1170322 450503 473086 123863 110397 122448 121787 137244 133168 131851 132308 87177 86492 289844 255554 735784 728985 225837 222711 285566 287414 336208 325747 349098 354907 372091 377732 354206 396299 853395 893699 554532 470534 303562 300695 350347 349013 367664 374043 383119 387060 434675 431574 695684 731403 40.05 67.8 1
10:29:00 2023-10-13 363534 358349 89251 86961 136501 142907 144241 142896 113360 111079 116600 121673 134191 135776 376026 403543 1179806 1168327 455910 471679 123863 110397 124145 121147 137312 133322 132034 132308 87123 86103 294054 254005 727776 730704 225678 223400 285094 288874 334657 325782 348852 355409 373839 376309 356378 396299 847968 900193 558644 468552 305672 298431 351974 347514 369884 373483 383985 388877 432723 436697 697319 732318 40.05 67.8 1
10:29:01 2023-10-13 360695 357852 89501 86901 137308 140587 144743 142770 110583 110925 116795 121505 134503 135512 376255 406296 1171368 1166042 454350 472382 124067 110436 124180 121064 137346 132566 131885 132239 87157 85800 286454 252040 733878 733931 225837 222556 285633 288527 333969 327490 350436 351844 372982 377169 358315 396899 847332 897282 560015 466110 304775 299078 349854 348528 369993 375730 378601 387647 432782 435126 701961 731872 40.05 67.8 1
10:29:02 2023-10-13 364089 359170 89105 87052 136330 143141 143774 142963 113415 111233 116406 121996 133972 135870 375163 405125 1180809 1155985 454551 471389 123953 110534 122277 122020 137141 133352 130152 132757 85384 86524 287869 255371 724208 733716 225837 222711 284295 288775 337762 327582 350436 354389 372127 375417 355308 398556 848671 892019 560015 467505 304489 298431 350876 347478 368477 375730 381928 385021 433160 431574 704104 730314 40.05 67.8 1
10:29:03 2023-10-13 359463 357488 89321 87024 136433 142907 144041 142761 110624 111087 116600 121673 134236 135776 375163 406937 1186471 1167791 455506 473049 123084 110772 123732 121886 136633 133168 129971 132526 87090 86103 289844 254614 722074 731641 225693 226758 286204 288739 334693 324767 351533 353906 371015 377767 356378 396385 852929 886841 558735 466110 303562 299373 348765 348563 369920 376523 383119 386512 435534 432820 701110 732913 40.05 67.8 1
10:29:04 2023-10-13 361929 358061 89259 87052 136467 143141 144041 142963 113248 111062 116661 122179 134208 136145 375883 404003 1190697 1171043 452034 472164 124105 110415 124145 122095 137312 132850 132068 132342 85427 86433 287150 254796 728037 729199 225837 224398 287081 287616 334763 326731 348327 354406 372162 378932 355272 395738 850480 896304 555903 470534 303811 300695 349854 350674 369884 373448 382812 387335 435320 433497 694881 731403 40.05 67.8 1
10:29:05 2023-10-13 362663 357767 89259 86929 136501 143151 144175 142833 110583 111079 116600 121589 134225 135742 376026 403259 1177289 1165231 455552 472382 123863 110397 124059 121147 137183 132883 131942 132216 87123 85981 291319 254041 732332 729537 225519 222745 285330 288865 334657 325747 348010 353906 373839 376607 356378 394544 848449 900193 558028 468516 305890 297528 351690 347514 369920 373150 381965 386142 432976 433533 697741 730019 40.05 67.8 1
10:29:06 2023-10-13 360397 357492 89284 86837 137104 140596 145504 142968 110775 110644 117004 119910 134808 134950 377835 407258 1171368 1166659 457782 472679 123830 110397 124094 121147 137175 133168 132034 132124 87183 86407 288909 252432 728022 733716 225837 226865 285690 288797 335622 325782 350966 351880 372127 376607 358314 395440 847968 894701 555185 465086 304775 298431 349854 347478 369993 376259 380815 387335 432258 434821 701998 728724 40.05 67.8 1
10:29:07 2023-10-13 358125 357810 89105 87052 136467 143106 144141 142930 113326 111079 116440 121589 134039 135648 375762 408151 1183945 1167791 450611 472345 123863 110470 124007 120981 137312 133168 131942 132439 87123 85981 287150 254616 725593 732892 225837 226793 286204 288509 334657 325782 351249 351916 371015 378331 359008 396349 851648 883483 558644 465086 304739 302058 349005 349330 369632 376752 381477 386328 437119 436389 705105 734478 40.05 67.8 1
10:29:08 2023-10-13 360405 358306 88950 87294 136012 143341 144037 143744 113191 111233 116406 118779 134006 135938 375619 404467 1186033 1168659 450575 473086 123830 110397 123938 120981 137419 133239 132360 132531 87090 86225 287869 255915 726584 728557 225837 226900 285575 288115 336208 325747 349379 352897 372127 377697 354206 396580 852325 892056 557274 470534 304732 300731 349854 349054 367700 374043 383155 387335 436856 439365 694353 731934 40.05 67.8 1
10:29:09 2023-10-13 357555 358341 89263 86961 136811 142708 144275 142727 113360 110925 116600 121471 134039 135426 375726 407264 1184767 1176894 455618 472200 124172 110262 124422 121147 137175 132850 130515 130684 85395 85864 291319 252540 732080 732821 225837 223140 285566 288879 335859 327260 349272 353657 369942 378296 357488 396299 852965 897618 555903 468536 305672 299093 347715 348283 369993 374640 382541 385381 433048 435126 699014 729300 40.05 67.8 1
10:29:10 2023-10-13 361913 357796 89260 87020 136940 142673 144475 142797 110754 110925 116600 121623 134039 135682 376327 406038 1174426 1164404 455368 471643 124238 110397 124249 120981 137797 132247 132137 132055 87190 85647 288176 252022 741217 733716 225837 222711 286240 288775 335714 327790 349415 351880 373279 377767 358530 396862 847932 898887 557890 466843 305706 301922 350342 349371 372611 375730 380779 384985 435534 437934 701392 730833 40.05 67.8 1
10:29:11 2023-10-13 363736 357774 89109 87107 136576 141081 144505 143190 110603 111199 116694 121909 134309 135802 375619 409490 1179719 1162726 458682 473857 123712 110772 122312 122086 137306 133637 131851 131049 87123 86492 287497 255193 725002 733716 225837 224766 284712 288775 334423 325747 351496 351916 372198 375452 357488 396349 848004 893772 557890 466147 304739 300307 349854 347199 369956 376788 381389 387647 432939 433730 701998 728761 40.05 67.8 1
10:29:12 2023-10-13 360134 358313 89259 87056 136467 142907 144141 142963 113483 111156 116600 121707 134039 135870 376062 406038 1180588 1163554 452145 471679 124235 110397 124007 121064 137312 133168 132068 132308 87150 86076 287150 254616 725556 733716 225837 226793 287625 287891 334693 325782 349907 351844 372127 381069 355842 394848 849205 891769 558644 465122 306410 300058 349537 349653 369884 374676 378384 386858 437506 436697 707114 733956 40.05 67.8 1
10:29:13 2023-10-13 361839 358165 89505 87020 136365 140687 144139 142930 110507 111079 116600 121589 134242 135734 375163 406367 1185628 1168327 454350 473122 123084 110695 122060 121886 136754 133720 129971 132531 87123 86130 287150 254291 736844 732821 225837 226829 285601 288775 334657 325747 351569 354406 371015 377767 356378 396385 852965 890749 556537 465927 305598 301157 349291 349335 369920 376788 383155 386512 435534 432563 703104 732728 40.05 67.8 1
10:29:14 2023-10-13 357550 357769 89321 87052 136948 142573 144275 142665 110539 110925 116795 121471 134668 135426 375762 406038 1180675 1174514 454461 468990 124153 110397 124215 121064 137537 132883 132360 132163 87277 86012 291319 252504 738587 731123 227078 223611 286454 288879 335859 327260 349415 353906 369942 377802 358278 396899 855938 900648 558644 468980 304631 299232 347608 348946 372013 374462 381819 385744 432908 435431 699014 729341 40.05 67.8 1
10:29:15 2023-10-13 363212 359798 89255 86929 136590 143029 144343 143166 110679 111199 116634 121589 134111 135648 375198 404219 1180588 1166096 457167 472382 123863 110397 124094 121064 137346 133235 132068 132308 87123 86103 289844 254057 725837 728434 225837 223089 285205 288775 334657 325782 349415 353157 373314 376309 356378 394570 849842 897282 551128 468516 302852 298884 351443 348038 369956 374640 384895 386142 433012 435972 692882 730314 40.05 67.8 1
10:29:16 2023-10-13 360839 358094 89259 87052 136815 142842 144139 142871 110539 111079 116694 120106 134428 135998 378408 405894 1176332 1166042 456128 472266 124548 110228 124665 120981 138023 132156 132355 130792 85534 86130 289350 252540 735813 733716 225837 225082 285423 288775 333969 327755 349379 351916 375548 377732 358278 396299 847932 900230 558644 468265 305706 298187 350629 349090 369993 374605 380831 385870 435534 434948 701110 731872 40.05 67.8 1
10:29:17 2023-10-13 363062 357814 89259 87120 136501 143141 143841 143393 113360 111233 116440 121775 134039 135938 376098 406038 1180588 1156022 450611 472382 124235 110431 124007 121653 137087 133168 131851 132250 87123 86166 287150 255554 722250 732677 225837 223244 284410 288775 335702 325221 351002 353906 373314 376047 355308 396033 848671 889495 557890 467542 306468 298466 351974 347478 368513 375730 382541 387388 432976 431609 703104 730314 40.05 67.8 1
10:29:18 2023-10-13 361158 358062 89472 86988 136399 143236 144173 142862 110615 111199 116728 121909 134309 135802 375726 406038 1183104 1161598 451923 468665 123863 110550 124180 121147 137312 133506 130333 132250 87123 85981 287869 254832 725678 735383 225837 226989 287081 288332 334728 325782 349907 351880 373314 378932 355842 394848 848004 892436 566013 467873 306676 299387 350665 350710 369040 375730 378637 385599 435320 432572 704060 731170 40.05 67.8 1
10:29:19 2023-10-13 362186 358358 89105 87052 136372 143141 143841 142997 113259 111233 116440 122032 134039 136350 375198 403615 1184316 1170359 451504 471679 124067 110431 124042 121147 137359 133201 132176 132531 87123 86166 291319 255554 725142 728632 225837 222745 286204 287967 336479 325782 349379 354657 372162 378331 354739 396299 852325 894701 557274 468552 303811 298919 349603 349894 368520 373794 384131 387573 438002 435466 697815 734027 40.05 67.8 1
10:29:20 2023-10-13 359862 357635 89317 86929 137038 142795 144343 143220 110775 110874 116795 121438 134304 135017 375762 404536 1181081 1174514 454461 471679 123863 110397 124215 120981 137346 132247 132103 132124 87157 85895 284677 252504 727779 729578 225837 226829 287283 288870 333687 327755 349379 353906 372198 378967 357488 396299 853002 892461 558644 469867 306325 298884 349327 350710 369993 374342 382541 387060 434065 435467 696962 731440 40.05 67.8 1
10:29:21 2023-10-13 360321 357518 89259 86961 136501 142907 144141 142930 110690 111079 116440 121539 134006 135682 375762 403579 1176899 1164404 454551 471715 124238 110431 124180 120981 137537 133168 132068 132347 87123 86012 289844 254815 727827 731641 225678 223089 286441 288775 337523 327755 348291 353906 374435 378925 356951 396041 850973 903801 551128 470534 305562 300307 351011 349192 369812 374569 380815 386142 435538 436697 699805 730685 40.05 67.8 1
10:29:22 2023-10-13 360803 357767 89259 86873 136757 140701 144573 142908 113349 110925 116795 121471 134258 135426 375234 406972 1174699 1162726 458572 472854 123863 110431 124007 121254 137087 133201 131885 128957 87090 86135 289844 252576 725228 733716 225837 224766 285601 288775 335859 327260 350436 351916 373017 377767 358638 395162 848004 897574 557890 467602 305240 298431 350629 348599 372086 376523 381135 385021 433012 434643 701998 731352 40.05 67.8 1
10:29:23 2023-10-13 363538 357767 89109 87084 136501 143141 143841 143556 110571 111096 116661 122213 134124 135802 375619 406002 1181398 1160018 455121 473086 123830 110695 124007 121588 137578 133536 130333 132342 87210 86320 289049 255517 721215 733679 225837 222745 284658 288775 334763 325256 351249 353906 372162 375487 355842 396385 847209 894214 558644 467211 304310 298466 350876 347199 368808 376259 382001 385563 432976 431609 702309 728761 40.05 67.8 1
10:29:24 2023-10-13 359499 356775 89292 86961 136497 142742 144175 142761 113326 110925 116440 121623 134266 135460 375198 407293 1182932 1165893 453232 473086 123150 110618 123766 121853 137004 133720 132176 132531 87123 86012 287150 254077 733442 732821 225837 226865 286476 288775 334728 325818 351569 353906 371015 378331 356378 396421 851722 889751 559242 465927 303847 301157 348765 349125 369956 374327 382848 386512 435534 436697 703918 733989 40.05 67.8 1
10:29:25 2023-10-13 361672 357698 89158 87322 136261 143236 144005 143735 110519 111464 116500 121909 134006 135972 375762 403932 1192356 1172025 452145 472382 124153 110431 122312 121620 137432 133239 132268 132347 87123 86044 284677 255373 727006 728547 225837 222711 285601 287450 336208 325818 348362 352134 372720 378896 354242 396299 852965 893772 554532 468552 305381 301230 350383 350427 368808 374079 383155 384985 435285 431645 694881 731504 40.05 67.8 1
10:29:26 2023-10-13 363016 356770 89137 87020 136607 142803 143943 143166 113326 110925 116440 121505 134098 135648 375198 402374 1180588 1165268 455830 471715 123863 110321 124007 121942 137217 132917 131885 132124 87123 86135 289844 252252 726621 729537 225678 223089 285655 288775 334693 325782 348327 354657 373874 376642 356449 395738 850480 900902 558028 471872 306468 300731 351722 348420 369812 373341 382973 389265 432903 433857 697815 730833 40.05 67.8 1
10:29:27 2023-10-13 360614 356739 89415 86624 137192 140687 144539 142476 110635 110618 116829 121304 134562 135246 375762 407258 1174699 1164382 458734 473857 124067 110584 124180 121147 137381 133168 131919 130866 87157 85891 287150 252112 730136 733716 225837 224924 286240 288775 335622 326767 350472 351916 373017 377767 358638 396349 849842 896304 557890 467271 305490 298466 349890 347550 369993 376523 381674 385021 432976 434643 702991 730833 40.05 67.8 1
10:29:28 2023-10-13 357622 357805 89141 87052 136501 142942 144075 142963 113326 111079 116600 121741 134039 135494 374970 406038 1180588 1161890 450575 473122 124235 110431 124042 121147 137346 133100 132011 132158 87123 86044 287150 254077 728233 733716 225837 226900 287828 288572 334728 328546 352835 351627 374186 381426 356271 397990 851084 892203 548532 469127 307943 300095 350876 350710 369660 375466 378637 388342 438631 433427 704060 729337 40.05 67.8 1
10:29:29 2023-10-13 359206 356627 89501 87084 136740 142907 144037 142930 113248 110925 116440 121623 134039 135460 375198 407579 1182932 1168696 454721 472382 123745 110431 124042 121147 137381 133168 131885 132347 87157 86044 289844 254041 731405 732926 225837 226793 286476 288775 334728 325853 353337 351880 371902 378932 356378 395162 850480 892093 556030 465122 306208 299164 349327 350181 369632 375730 378673 386512 434065 433837 705094 732798 40.05 67.8 1
10:29:30 2023-10-13 359481 357518 89219 86988 136675 141094 144415 142871 110647 111164 116728 122044 134276 135998 377872 405858 1189697 1167754 456128 472345 124039 110794 122176 122086 137087 133511 129971 132715 85299 86651 287869 255444 719462 731851 225837 222711 286293 288527 334728 325221 351533 354907 371570 378296 359518 396421 852929 886869 553832 467468 303811 300936 349255 349335 369328 376788 384278 387060 436497 432855 701110 732913 40.05 67.8 1
10:29:31 2023-10-13 358605 357157 89415 87020 136936 142868 144615 142925 110603 110925 116795 121640 134414 135426 375726 406002 1180551 1173606 456128 471643 124238 110364 124409 121147 137633 132816 132360 132182 85401 85891 288387 252504 728547 730570 227115 223768 286405 288775 335859 327260 349871 354406 370979 378296 358530 396862 852965 898887 558644 469201 304489 299303 347715 349054 371868 375408 382827 386217 435352 435254 698867 732876 40.05 67.8 1
10:29:32 2023-10-13 362808 357879 89288 86992 136365 143071 144207 142930 113237 111079 116600 120106 134893 135742 375127 402940 1179677 1168537 456554 471643 123863 110397 124180 121147 137535 133168 132360 132308 87210 86162 287150 254005 725264 728434 225693 223400 285762 288775 334657 325782 349379 353122 374101 376607 356414 396580 849168 900157 557890 468552 305598 300482 351974 348528 369920 374043 384278 386722 433012 433717 694845 730833 40.05 67.8 1
10:29:33 2023-10-13 362989 356734 89105 87084 136330 143141 143774 142930 113259 111156 116406 121707 133972 136321 375163 406038 1180675 1156022 453196 472759 123830 110397 123973 121686 137204 133235 130061 132531 87210 86135 290621 255517 727657 732760 225837 225666 284658 289005 335667 325712 351533 353906 373243 376572 355842 399086 848486 891167 571584 468590 306468 299232 351546 348069 368628 376115 382900 386106 433075 434085 704104 728466 40.05 67.8 1
10:29:34 2023-10-13 360134 358159 89288 87052 136458 143129 144141 143526 110647 111156 116600 121707 134006 135904 376026 406038 1184037 1164382 452145 471643 124001 110550 124215 121522 137278 133168 132000 132308 87123 86193 294054 254005 725999 733716 225837 226829 287283 288395 334693 325782 349907 351807 372162 380030 356378 395162 850899 891103 558644 466110 307197 298396 349818 349617 369920 375730 378601 387060 434980 434141 707002 730849 40.05 67.8 1
10:29:35 2023-10-13 361913 357778 89186 86869 136573 143020 144343 143166 110487 111233 116600 121741 134094 135870 375198 403579 1186327 1170054 449858 471643 123863 110397 124215 121147 137346 133506 132068 132342 87243 86012 289844 254400 726399 730222 225693 225031 287140 287567 337762 327119 348990 354907 373137 379853 356235 396152 853506 897282 555903 470534 304275 299093 350342 351060 369920 374008 383119 387647 437893 433822 695902 733587 40.05 67.8 1
10:29:36 2023-10-13 359994 356694 89382 86869 136914 142920 144330 142871 110583 110925 116795 121555 134317 135621 375762 406038 1180551 1171073 458734 471274 123863 110436 124180 121064 137312 132850 132034 132182 87223 86012 287150 252540 725752 727332 225837 222711 285294 289960 334388 326767 350117 354907 371050 376607 359518 394848 852288 897582 557890 466771 303562 300949 349537 347514 369993 375730 384314 386512 432615 437711 698809 732170 40.05 67.8 1
10:29:37 2023-10-13 363214 357380 89321 87260 136399 140884 144338 142828 110615 111164 116728 121640 134006 135648 375726 403223 1178797 1165194 455605 471643 124034 110550 122347 121787 137312 132691 130588 132216 87123 86012 287150 254005 724776 731641 225571 223055 285566 288775 334693 327454 348291 351555 374364 377732 356378 395738 847968 900866 555903 470534 304810 299351 351443 348563 369920 373687 380815 386178 435534 434021 698977 730833 40.05 67.8 1
10:29:38 2023-10-13 363575 358019 89076 87084 136338 143141 143808 143304 113259 111233 116406 121791 134238 135909 374863 406038 1180551 1155985 450575 472345 123830 110397 124059 121147 137290 133239 132360 132347 87210 86257 287869 255373 725514 731641 225837 223434 285094 288775 335702 325712 351249 353906 375261 376309 355272 396312 848671 888554 558397 467579 306468 300725 351722 348767 368628 375587 382396 389855 432831 435466 700926 730648 40.05 67.8 1
10:29:39 2023-10-13 359004 358346 89072 86869 136492 140884 144372 142896 113483 111079 116406 121673 134576 135819 375198 408335 1183945 1165212 453108 472345 123863 110397 124094 121147 137411 133134 132360 132439 87090 86135 287150 253751 725800 733798 225837 226793 287081 288739 334693 325782 350400 351844 371866 378932 356378 395126 851685 889845 558644 464721 306904 301032 348765 350145 369956 376259 380779 386512 436856 432643 704023 731476 40.05 67.8 1
10:29:40 2023-10-13 358634 357201 89259 87052 136497 142907 144275 142930 110551 110925 116600 121505 134006 135648 375163 404183 1179983 1172025 451824 471679 124271 110397 124215 120981 137996 132633 132194 132182 87190 85917 291319 252576 736034 729501 225837 222745 287283 288197 334154 327755 351834 354726 375548 379782 355700 396189 853506 896194 549775 470534 306250 301869 350697 350921 369884 374043 383119 387462 435896 433801 695684 731522 40.05 67.8 1
10:29:41 2023-10-13 358634 356414 89349 86905 136819 142708 144241 142698 110571 110925 116795 121505 134317 135426 378136 406002 1179829 1174530 457202 471643 123863 110364 124180 121064 137503 133411 132360 132439 87123 86044 294054 252540 726361 727369 227115 222058 284809 288883 336333 326731 349907 354406 371015 376572 358027 394570 852325 897546 558644 468536 305598 300283 349291 347514 369993 374676 384859 386512 432980 435609 695410 731872 40.05 67.8 1
10:29:42 2023-10-13 361929 356699 89402 86663 137263 142734 144743 142770 110592 110550 116829 121236 134473 134984 375726 406937 1173865 1162726 457130 468954 124067 110589 124215 121653 137394 133201 132034 132342 87243 86193 286223 252179 733601 733569 225837 224398 285548 290404 335859 326625 351388 353761 373137 377134 359420 396349 847968 894443 553832 465086 304775 298466 350629 347478 371751 376788 381389 387794 432939 435467 703489 730833 40.05 67.8 1
10:29:43 2023-10-13 363237 357778 89259 87116 136467 143241 143808 142963 113259 111156 116406 121791 133972 135904 375198 406038 1180588 1157253 450575 472382 123830 110431 124007 121653 137087 133168 132034 132342 87090 86071 290621 255193 722884 731780 225837 223469 285210 288775 336479 325484 350966 354406 374400 376607 355272 396349 846734 890792 558644 467873 306186 299338 351974 348528 368772 376008 382827 389781 432759 435466 703030 731897 40.05 67.8 1
10:29:44 2023-10-13 358302 357635 89284 87020 136778 140906 144139 143566 113326 111079 116440 120106 134428 135776 375163 405714 1180588 1165826 454099 471643 123863 110431 124094 121147 137312 133100 132068 132158 87090 86044 284677 254005 726131 733716 225837 226793 286884 288739 334693 325818 350436 351844 372127 378967 356414 395198 851685 892472 557890 466665 306424 298884 349291 350145 369956 376259 380815 386512 434065 433730 705057 731403 40.05 67.8 1
10:29:45 2023-10-13 361677 358057 89259 87084 136744 143141 144037 142963 113360 111233 116440 121741 134039 135938 375163 403543 1188927 1172025 451504 471679 124034 110397 124215 121555 137537 133076 132068 132250 87157 86193 287150 254325 731804 729501 225837 222745 287283 287855 334728 327225 348852 354657 373017 380030 355842 396323 855329 897920 549775 470534 304417 301047 350732 351308 369812 374164 382973 387536 435932 433893 695410 732476 40.05 67.8 1
10:29:46 2023-10-13 361158 357241 89321 86929 136492 142902 144509 143389 110624 110925 116714 121505 134444 135653 375726 406038 1180592 1171110 457166 471353 124153 110397 124215 121653 137428 132917 132176 132531 87123 86103 287150 252540 726727 727491 227115 224766 285566 290204 334154 327225 350436 354406 371570 376642 358566 395162 854212 897618 558644 468648 305598 299965 348765 347514 369993 375730 384314 386512 433093 435467 696999 732392 40.05 67.8 1
10:29:47 2023-10-13 360875 356766 89419 86687 137375 142773 144893 142770 110775 110584 116829 121354 134748 135017 378408 406972 1173865 1163554 457130 471679 123863 110618 124215 121147 137346 132850 132103 132250 87190 86166 288909 252076 733477 733716 225837 225031 285432 290254 336736 327613 351388 353548 373137 377627 358423 399123 851084 896867 560015 465122 305454 298466 350625 348277 372086 376788 381659 385021 432939 435972 704023 730833 40.05 67.8 1
10:29:48 2023-10-13 363026 356734 89251 87084 136458 143141 143808 143393 113292 111233 116440 121825 134006 135938 375198 406038 1180588 1158908 453196 472382 123863 110772 124094 121969 137312 133536 132034 132342 87123 86257 287869 255554 727677 732821 225837 223434 284774 288775 336208 325747 351533 354406 373314 376309 355842 396385 846734 892056 560015 467873 304775 299338 351974 347478 368808 376259 383119 386178 433012 432855 704419 731225 40.05 67.8 1
10:29:49 2023-10-13 360134 357810 89259 87052 136944 142942 144275 142963 110507 110925 116634 121707 134006 135682 375163 407258 1182896 1167791 454604 471679 123117 110772 123973 122086 136977 133754 130700 131049 85438 86257 287497 253932 731925 732567 227219 224398 286665 288595 334693 326767 351569 353906 371570 378650 357165 396421 851722 888529 557383 465634 304775 299408 349291 349335 369993 376537 383155 386512 436149 434034 700933 731403 40.05 67.8 1
10:29:50 2023-10-13 361656 357778 89105 87076 136509 143141 144582 143393 113214 111233 116406 121859 133977 136350 375198 403259 1189808 1171192 450606 472715 123896 110431 124128 121147 137346 133235 132068 132342 87123 86076 287150 255335 735940 728985 225837 222745 286204 287855 336479 326767 349379 352134 373243 378896 355272 396580 851685 895670 555903 468516 306250 300938 350342 350669 369184 374199 383588 387610 438002 435683 697319 734478 40.05 67.8 1
10:29:51 2023-10-13 359168 356703 89415 86782 136948 142708 144573 143020 110603 110925 116795 121471 134410 135482 375619 406002 1180588 1173643 454405 468629 123863 110397 124215 121147 137449 132850 132360 132439 87277 86012 287150 252504 729959 729633 227115 224414 285601 288775 335859 327225 349943 353906 371015 377732 358314 394848 853002 897618 551128 468611 306033 301157 348765 348283 369993 375466 382812 386512 433133 435467 700043 729405 40.05 67.8 1
10:29:52 2023-10-13 360835 357527 89447 86687 137380 142773 144743 142770 110700 110925 116795 121471 134431 135051 376062 406332 1171368 1161890 455432 471679 124235 110431 124215 121147 137537 133009 132103 132090 87190 85981 286454 252076 729160 733716 225837 222745 287131 288775 335859 327490 350472 351627 373590 380887 359144 398840 851084 897134 560015 465964 306230 298952 350732 349299 372086 376259 380815 388254 432759 438563 703489 731872 40.05 67.8 1
10:29:53 2023-10-13 363575 357206 89223 87290 136269 143132 143808 142963 113292 111233 116803 121775 134039 135904 375163 406038 1178882 1157665 454623 472382 123830 110618 124007 121686 137312 133235 131851 132342 87123 86289 287869 255517 730363 731641 225837 223469 285566 288775 336751 325782 351050 354406 375297 376642 355343 396349 847332 892313 557890 467873 304775 299338 351974 349335 369655 375730 383119 387339 435534 432820 703104 730833 40.05 67.8 1
10:29:54 2023-10-13 359463 356699 89247 86869 136501 142942 144175 142963 113281 110925 116634 121505 134225 135682 374899 406038 1189771 1168327 454193 473086 123660 110618 123852 122184 136944 133720 129971 132623 86970 86497 287150 255189 718561 731557 227115 224398 286298 288667 337523 327618 351460 355409 371985 378720 356414 396385 854854 888199 555185 467477 303811 301796 349854 349090 369920 377584 384895 387372 436149 431354 701110 732170 40.05 67.8 1
10:29:55 2023-10-13 360295 358353 89259 87084 136484 142842 144041 143473 113203 111079 116440 121741 134224 135904 375198 403328 1186364 1171192 450827 468954 124153 110397 124301 121147 137466 132758 132360 132347 87157 86193 284677 254436 729855 729076 225837 222745 287283 287855 334763 327755 349379 354907 373279 380065 356128 396299 852965 897282 548423 468516 305816 301230 350876 351240 369993 374640 383479 388288 438048 437315 697815 734478 40.05 67.8 1
10:29:56 2023-10-13 360357 356770 89259 87056 136926 143020 144343 143166 110539 111079 116634 121623 134098 135682 375198 402374 1179714 1165268 455219 468701 124276 110500 122689 122413 137209 133385 130333 132792 85395 86289 287497 253606 730598 729355 225837 223400 285677 288784 334728 329244 349379 354907 375225 377732 357237 395443 852294 901539 531411 468552 304775 298222 351974 349125 369993 373483 382885 387067 435534 434070 696925 730833 40.05 67.8 1
10:29:57 2023-10-13 361929 356694 89415 86687 137078 142708 144530 142772 110700 110848 116862 121438 134477 135246 375762 406937 1171368 1164382 459061 472854 123896 110431 124215 121588 137381 133201 132068 131049 87157 86225 289844 252468 730877 733716 225837 225082 286476 290409 335859 327260 351569 351916 373279 378331 359396 396385 852220 897390 550481 468590 305562 299232 350768 348456 372875 376752 383635 388712 433106 435254 704060 731872 40.05 67.8 1
10:29:58 2023-10-13 364670 358347 89317 87072 136467 143241 143841 142997 113292 111462 116440 121775 134006 135938 374935 406038 1180588 1157702 454551 471715 123863 110584 124007 122035 137312 133201 132068 132468 87123 86289 287869 255554 729727 731641 225837 223469 286204 288775 336715 327509 351002 354657 374471 377204 355343 396349 848449 889845 560015 467873 304810 300944 351974 348767 368808 376259 383155 387375 435534 431424 700815 730833 40.05 67.8 1
10:29:59 2023-10-13 359490 356730 89505 87084 136535 142942 144275 142997 110539 111156 116829 121707 134258 135682 375163 406038 1182602 1168425 454721 472382 123627 110806 123801 122119 136768 133758 129610 132715 87063 86620 291319 255047 717451 732821 225837 222711 286190 288523 337762 328277 351388 355409 372021 378755 357345 396349 852819 892203 555185 467174 305598 300319 349890 349653 369668 376573 384278 384714 436548 433533 702919 733697 40.05 67.8 1
10:30:00 2023-10-13 360295 357492 89141 87052 136539 143033 144141 142963 113292 111156 116440 121741 134006 135904 375198 403579 1182602 1172025 451504 472382 124271 110623 124215 121064 137381 133134 131885 132158 87157 86225 294054 254473 728012 728434 225837 223089 287283 287743 335737 327755 349379 354907 373017 380065 357702 396617 852362 896304 555903 470016 306107 299162 350912 351771 369993 374605 384006 385599 439206 434176 695902 735974 40.05 67.8 1
10:30:01 2023-10-13 362989 356699 89292 87052 136497 142942 144275 142963 113237 111079 116634 121707 134225 135682 374899 402410 1178877 1166962 455874 471679 124153 110397 122689 121522 137312 133134 130571 131049 85523 86257 287150 253860 736564 728839 225837 223331 285423 288667 337384 326996 349379 353157 374435 377732 357776 396286 850444 901287 557890 468589 306468 298778 351758 349054 369993 374079 383192 387067 435534 437624 695939 730833 40.05 67.8 1
10:30:02 2023-10-13 359788 356699 89447 86691 137119 142539 144543 142468 110679 110618 116829 121304 134444 135017 375234 406367 1171368 1164382 456991 471412 124067 110431 124249 121064 137346 132975 132103 128947 87163 86012 287150 252076 730415 733716 225837 222745 286441 288775 335859 327490 351249 351916 373590 378366 359143 396105 848004 892461 560015 466243 305490 300762 350661 349366 372466 376788 382434 388436 432903 436963 706611 731798 40.05 67.8 1
10:30:03 2023-10-13 360134 357527 89137 86961 136501 141019 144683 142963 113281 111079 116634 121707 134010 135776 375198 405750 1184767 1163332 451886 471534 124172 110483 124336 122002 137291 133515 130515 133085 85427 86257 287150 254436 726131 733803 225801 224714 287283 288536 335702 326767 352835 354907 375297 378707 355343 395791 848004 890474 558644 468536 304775 299387 351974 350710 369660 375730 382578 387375 435015 433837 703104 729300 40.05 67.8 1
10:30:04 2023-10-13 360134 356409 89259 87048 136501 142942 144275 142963 113360 110925 116634 121573 134039 135494 375762 407579 1182896 1167828 450611 471715 123896 110465 124128 121147 137720 133239 132176 132347 87157 86044 289844 254077 729889 731723 227115 226865 286476 288775 334763 326767 351641 353906 374222 378720 357273 400260 852677 889678 555185 464976 306468 300177 349393 349473 369993 375478 383119 387097 434065 437624 704920 732590 40.05 67.8 1
10:30:05 2023-10-13 361913 356770 89105 87354 136278 143211 144053 143461 113102 113364 116440 122011 133913 136350 374899 403615 1186033 1168696 450575 471715 123863 110465 124249 121653 137346 133235 132068 132193 87157 86589 285168 255554 723556 728470 225837 222745 286476 288870 336786 325818 349415 353652 373279 378631 355023 394884 852362 892436 557274 468552 305890 299408 350665 349617 368808 374676 384895 385057 435320 432890 695939 731467 40.05 67.8 1
10:30:06 2023-10-13 360943 356730 89259 87052 136501 142942 144309 142963 113271 111079 116600 121539 134039 135682 375198 404860 1180588 1168696 457312 472715 123896 110657 124042 121147 137346 133168 131885 132347 87183 86193 289844 253787 728848 728669 225801 225666 285423 288184 337523 327383 350858 355912 374257 377029 359008 395440 850444 898669 557890 470091 303562 301796 351974 348563 369993 374391 385514 386214 432768 434034 692882 730314 40.05 67.8 1
10:30:07 2023-10-13 359788 357193 89259 87056 136501 142742 144275 142908 113483 111079 116634 121539 134039 135686 375234 406038 1174699 1165268 455905 471679 124390 110321 124318 120981 138023 131974 130971 132055 85433 85737 287150 252290 732416 733196 226775 223055 285641 288775 335859 328516 349871 351916 373839 377732 358566 396899 847968 900193 554018 467542 307123 300270 351443 349617 372611 375730 381368 389154 436547 436549 704067 732355 40.05 67.8 1
10:30:08 2023-10-13 360947 357523 89105 87088 136467 143341 143808 143393 113292 111233 116600 121909 134006 135904 375163 406038 1183104 1158525 450575 474193 124276 110687 122568 122086 137188 133607 130333 131049 85427 86497 289844 255408 729856 733734 225519 225400 286441 288536 336479 329244 351533 354657 375525 378896 355842 397843 852294 895499 558644 469595 306033 300379 351974 350181 369364 375730 382864 387339 435285 433497 701110 731872 40.05 67.8 1
10:30:09 2023-10-13 357555 358089 89325 87052 136501 142942 144275 142963 110475 111264 116600 121707 134258 135682 375163 407258 1184051 1166924 453430 472382 124153 110618 124180 121588 137338 133419 132360 132531 87123 86193 294054 254005 726661 733196 225837 226829 286879 288874 334728 329477 351533 353906 371866 378932 356378 396421 854721 891461 552480 464794 307341 301796 349148 350543 369848 377850 382359 387224 437310 435609 704824 731403 40.05 67.8 1
10:30:10 2023-10-13 359624 356770 89227 87052 136612 142994 144543 143166 113483 111079 116661 122145 134613 135734 378408 403435 1187315 1173308 450030 468809 124343 110262 124596 121064 137685 132600 132068 132124 87277 86225 288909 252540 733590 728470 225837 224398 287733 288739 334693 327755 349343 354907 373017 380065 357488 396580 854212 897282 551128 469867 304775 299338 349890 351204 372086 374640 383119 385021 435320 435467 696674 731403 40.05 67.8 1
10:30:11 2023-10-13 362686 356167 89382 87052 136535 142907 144287 142896 113360 110925 116714 121505 134225 135460 375163 406038 1179714 1171192 458645 471679 124238 110431 124215 121620 137346 133201 132034 132308 87190 86498 289844 252576 725874 727919 225837 223400 286154 290263 337762 329477 352835 355409 371725 377627 358987 398273 852782 899799 552480 469201 304739 300740 349291 347550 371868 375587 384241 386512 433012 435503 698371 731872 40.05 67.8 1
10:30:12 2023-10-13 362799 356699 89263 87052 136501 142742 144330 142871 113360 111079 116762 121623 134225 135810 375198 402338 1177133 1166659 456778 471679 123896 110431 124094 121588 137312 133506 131885 132308 87183 86225 287150 254005 728356 730741 225837 223434 285601 288775 334728 326767 348852 354907 374471 377732 357452 396299 849806 902888 551128 468552 305240 298222 351974 349090 369993 374043 383119 386758 435534 434034 696925 732728 40.05 67.8 1
10:30:13 2023-10-13 363021 356699 89105 87084 136467 143241 143841 143427 113315 111233 116440 121909 134449 135904 375198 406038 1180588 1157665 454684 472382 123863 110772 124094 121653 137419 133515 130299 131049 85401 86524 290621 255408 729520 732604 225621 223331 284916 288667 336573 328314 351533 354657 373279 376607 359008 396349 847895 893772 560358 467542 307123 301047 351974 347514 369328 376788 383119 386722 432976 432890 700933 730314 40.05 67.8 1
10:30:14 2023-10-13 360134 357457 89259 87052 136731 142937 144037 142963 113449 111079 116600 121707 134039 135904 375163 406038 1183959 1162726 452145 471679 123863 110431 124180 121230 137415 133134 132176 132439 87123 86103 287150 254541 727198 734843 225837 222745 287283 288775 335702 326767 350472 351916 374400 380065 356414 395791 850480 891139 551128 467873 307341 300095 350625 351199 369704 376044 380670 388712 438093 436207 707114 734478 40.05 67.8 1
10:30:15 2023-10-13 359788 357763 89105 87358 136149 143341 143774 143427 113259 111233 116406 121943 133880 135904 375163 404183 1190772 1171837 453356 471534 124053 110636 122347 121620 137417 133965 130299 132900 85448 86289 285168 255554 724333 727987 227078 222745 286405 288400 336751 325782 349415 355912 373017 378596 355272 394848 852965 893735 548423 468552 304275 299373 350383 349581 368808 374640 384623 385021 434453 432855 695684 730886 40.05 67.8 1
10:30:16 2023-10-13 356516 356703 89353 87020 137055 142795 144543 143023 110583 110848 116829 121505 134123 135239 378136 406002 1180588 1174514 452739 471679 124067 110584 124336 121147 137667 132917 132103 132090 87190 86076 289844 252468 731864 729537 225837 226793 286155 288829 333687 327790 350472 354907 374222 379782 359397 397843 854065 901117 558644 469127 306468 299197 348586 349473 372086 375730 383155 386512 436457 437858 700006 731366 40.05 67.8 1
10:30:17 2023-10-13 362186 357810 89259 87056 137124 140884 144573 143269 110775 111164 116728 121825 134343 135836 376183 405569 1175459 1166042 455692 471679 124271 110397 124284 121936 138408 132667 132321 132055 85438 85864 284677 252396 737558 733716 225837 223244 286879 288775 333687 328746 350436 353906 374435 378296 359143 394848 848004 897655 549775 467542 306172 300519 351443 349653 372875 376259 381389 386178 436457 439037 701925 731872 40.05 67.8 1
10:30:18 2023-10-13 363198 356770 89259 87052 136501 143141 144175 142963 113483 111079 116634 121741 134444 135682 375198 406332 1175429 1162726 459932 471679 123863 110431 124007 121886 137411 133239 130299 132439 87123 86320 287869 254796 725130 733573 226824 225348 285428 290819 337523 326625 351496 354298 373661 376502 358459 396421 850444 895037 555185 466184 307123 301157 351407 347478 369993 374362 383009 386178 432976 435467 702991 730833 40.05 67.8 1
10:30:19 2023-10-13 360582 356730 89137 87088 136718 143141 144037 143659 113292 111233 116406 121775 134039 135938 374899 406038 1183945 1159349 450503 472752 123863 110431 124042 121555 137428 133239 132360 132531 87123 86225 290621 255335 723545 731641 225837 223503 285601 288775 336751 325782 351533 354657 375261 377468 356128 396457 848004 892436 558397 467873 305490 301157 351974 349090 369364 376788 383192 390373 435244 436697 703918 731835 40.05 67.8 1
10:30:20 2023-10-13 359463 357264 89382 87052 136858 142933 144275 142963 113292 111079 116829 121539 134258 135776 374899 406367 1179222 1167791 454721 472382 123986 110721 122312 122422 137292 133965 130333 133085 85401 86257 291319 253860 724819 731609 227596 222711 286879 288775 335702 326767 351424 354907 372127 378932 357201 396493 852819 883483 555819 465122 306468 300283 349572 350181 369993 374397 383155 387097 440749 434856 703918 731536 40.05 67.8 1
10:30:21 2023-10-13 359752 357264 89076 87116 136244 143442 143808 144299 113259 113443 116086 121977 133880 136389 377868 403579 1186033 1171192 450503 472382 123863 110431 124215 121620 137312 133201 132360 132376 87157 86225 287869 255554 722452 728561 225837 222745 286700 288775 337259 325484 351569 353723 372720 378631 355878 396421 854248 891461 560015 470386 305487 302083 350486 349473 368664 376151 385294 388436 436766 435683 696962 729378 40.05 67.8 1
10:30:22 2023-10-13 360513 356739 89259 86961 136646 143020 144343 143511 113394 111079 116714 122145 134520 135734 378140 405700 1180694 1174493 458472 473131 124343 110602 122689 121853 137312 133235 132103 132124 87190 86524 290701 252504 725910 727369 225837 223055 285392 290118 334693 328546 351002 353652 372162 376642 358314 395162 853002 899558 558644 467543 303634 300913 350383 348563 369993 375730 385514 384985 432687 435503 695939 729300 40.05 67.8 1
10:30:23 2023-10-13 360875 356721 89259 87292 136539 142942 144215 142795 113326 111079 116795 121707 134073 135682 375762 402976 1177133 1165268 457153 471715 123863 110431 124042 121147 137346 133235 130623 132342 87157 86135 289844 254041 725678 731123 225571 223244 286262 288523 337762 328037 351834 356668 374293 377627 357381 396825 852900 899836 560015 471872 304275 298675 351974 349090 369993 374141 384712 387339 435534 434856 694918 730759 40.05 67.8 1
10:30:24 2023-10-13 363883 357488 89251 87258 136424 143236 144173 143292 110551 111164 116728 122078 134331 135802 374863 406038 1177133 1157739 459276 473791 123863 110661 124007 122086 137217 133649 130333 132411 87123 86320 287497 254760 734990 732677 225837 222745 285094 290409 334728 325782 351605 353906 373910 376572 358027 396457 849842 893772 557890 466513 304810 299373 351443 347514 369993 374362 382848 385599 432976 434034 703489 730833 40.05 67.8 1
10:30:25 2023-10-13 360587 357523 89259 87120 136497 143372 144683 143393 113360 111233 116600 121775 134044 135904 375198 406038 1184786 1161073 451566 471679 123830 110806 124215 122212 137346 133201 130571 131049 85406 86524 287150 255083 726462 733926 225837 223365 287176 288355 336609 327083 351213 354907 375560 380030 356414 399086 850444 891103 558059 468868 305240 300052 351974 351240 369956 376523 383192 387411 435356 433320 701110 730886 40.05 67.8 1
10:30:26 2023-10-13 359826 356770 89292 87088 136569 142942 144309 142963 113360 111079 116795 121741 134258 136166 375762 407614 1182896 1167791 454075 472055 124067 110618 124215 121620 137462 133515 132176 132347 87157 86289 287150 254077 725678 732760 225837 224766 287081 288775 335702 327260 351569 351916 372162 378967 357201 396421 852965 889682 560015 464830 306904 301656 349567 350422 369740 377742 382816 387298 437779 435019 707114 735001 40.05 67.8 1
10:30:27 2023-10-13 359743 356775 89137 87084 136535 143141 144275 142997 113449 111233 116634 121909 134073 135938 378136 403579 1190776 1175225 451960 472795 124172 110636 124492 121853 137660 133444 130697 132757 85459 86465 294054 254832 737909 727405 225837 225348 286925 287990 336715 327525 349415 353157 373172 380065 355842 394015 853039 896304 564128 468552 306149 299408 350912 351276 369993 374640 384351 385599 436651 434176 695902 732512 40.05 67.8 1
10:30:28 2023-10-13 356547 356734 89521 86806 137064 142821 144643 143166 113394 110848 116829 121505 134317 135332 375762 405752 1180592 1176064 455830 472382 124271 110465 124249 121588 137572 133724 132103 132347 87190 86103 288909 252504 729959 730741 227115 222401 286566 288797 334459 327790 350472 352134 373657 378650 359433 398482 855350 903797 558644 469164 305132 300598 348657 349473 373138 375730 383192 386786 435538 435865 699785 733555 40.05 67.8 1
10:30:29 2023-10-13 360585 357268 89325 87328 136854 140983 144402 143456 110700 111096 116762 121858 134343 135836 375655 405858 1178042 1166004 455605 471679 124476 110321 124526 120981 138009 133100 131171 132090 85470 85800 288387 252360 732358 732677 225837 223089 286476 288775 334225 328782 349415 353653 374400 378631 358602 396862 848004 899558 555903 467873 306208 300307 351479 349371 372611 375216 381695 386178 436149 436834 702605 729264 40.05 67.8 1
10:30:30 2023-10-13 360767 356703 89292 87052 136841 143141 144309 142997 110539 111079 116795 121623 134039 135460 375198 406367 1173765 1162726 458622 471715 123863 110729 122431 122151 137337 133239 132176 132531 87157 86320 289844 254436 724208 735167 227115 225348 286593 290409 337109 327154 351496 354334 373696 377627 359541 399976 850480 898683 550481 464830 307341 301157 351119 348563 372086 374362 382702 386178 433048 436584 704060 731352 40.05 67.8 1
10:30:31 2023-10-13 359355 357618 89280 87290 136769 141081 144473 143490 110615 113226 116600 121825 134039 136586 377872 405786 1182969 1162726 452145 468701 124172 110584 124215 122119 137424 133239 132360 132531 87223 86257 289844 255193 727864 733798 225837 223400 287283 288775 336444 327493 351002 354406 375525 380030 356342 395755 850174 892203 560015 468868 307123 297979 351974 351488 369920 376259 381965 387375 435896 433730 701961 732913 40.05 67.8 1
10:30:32 2023-10-13 359550 356734 89321 87052 136811 143141 144275 142930 110583 111079 116795 121876 134225 135893 375198 408472 1179148 1167791 454075 468629 124067 110687 122689 122053 137488 133536 130697 132757 85406 86465 291319 254255 730630 732567 227596 222711 286844 288874 335702 327260 351388 354657 372091 378896 357488 396457 855329 888208 558644 465927 306542 300283 349818 350674 369993 375443 383119 387372 436988 434821 704023 731632 40.05 67.8 1
10:30:33 2023-10-13 361672 357189 89105 87390 136453 143428 143943 143861 113180 111233 116406 121943 134069 136457 375163 404503 1189882 1168659 454361 472382 123863 110806 124094 121918 137217 133452 132034 132376 87123 86257 288909 255554 720935 729537 225837 223055 286441 288879 336715 325712 351605 353688 372162 378932 356414 396493 855901 892130 553832 468980 306250 300949 350732 350001 369184 377584 385331 388399 436656 436081 701802 731403 40.05 67.8 1
10:30:34 2023-10-13 358946 356694 90276 87052 136948 142950 144688 142871 110592 110925 116829 120106 134554 135998 378140 405428 1180440 1177882 458734 471498 124343 110602 124596 122053 137278 133201 132103 132158 87223 86103 287150 252432 734067 729268 227435 222745 286155 290409 334693 327755 352835 354907 372127 380030 359360 395162 855460 899889 558644 469201 304810 299373 348800 350427 372993 375994 383155 387060 436766 436798 699546 733280 40.05 67.8 1
10:30:35 2023-10-13 360943 356132 89292 87084 136948 142942 144509 142963 110615 111156 116795 121707 134317 135776 375198 405752 1180588 1170359 457239 471679 124271 110657 124215 121886 137346 133235 132103 132561 87157 86257 289844 252612 729766 727619 225837 223434 285566 290756 337762 329943 351280 357426 374257 377891 361052 398840 853506 899952 555819 471872 303776 300971 351974 348563 369993 376573 386461 387031 435266 434643 694353 732876 40.05 67.8 1
10:30:36 2023-10-13 361929 359288 89533 87290 137028 143397 144641 142951 110700 111087 116728 121875 134309 135546 375163 406902 1176369 1164382 459932 473420 124119 110738 124236 121918 137462 133515 130697 132531 85459 86225 288387 252576 730879 733798 225837 223244 285606 290409 334693 326767 351605 354406 374137 376642 359649 396457 850444 893772 555185 466477 306468 299373 351443 348283 371823 375181 383119 386178 433097 436150 704060 730833 40.05 67.8 1
10:30:38 2023-10-13 360947 358089 89109 87084 136497 143141 144141 143393 113292 111233 116440 121859 134039 136520 375198 406038 1180680 1159349 454287 471679 124271 110772 124180 121653 137572 133511 130299 129231 85470 86524 294054 255335 722681 731636 226933 224057 285606 288667 336609 328546 351460 354907 374435 376642 356378 400260 848486 892363 558130 467873 306473 301453 351902 349054 369364 376788 383155 387375 433133 433497 704104 730833 40.05 67.8 1
10:30:39 2023-10-13 360134 356734 89321 87052 136531 143141 144309 142963 110711 111156 116600 121707 134039 135682 374899 406038 1184051 1164382 452145 471679 123863 110695 124215 121718 137346 133595 132360 132439 87190 86225 291319 254273 725189 733716 225837 222711 287688 288874 335702 326767 351002 351916 373839 380598 357452 396385 851722 897407 558644 467211 306712 298466 349532 351199 369704 376044 381099 388712 438626 436516 707114 735001 40.05 67.8 1
10:30:40 2023-10-13 359788 357483 89011 87084 136337 143233 143943 143861 113214 113443 116440 121977 134081 136457 375163 403615 1190660 1172673 453097 472425 124138 110593 124422 122119 137434 133603 130515 132792 85395 86588 288909 255915 725557 728985 225837 225507 286991 288775 337732 325818 351002 353688 373172 378896 355842 395791 855938 892726 558644 468552 304739 299408 350948 349049 368808 375730 385514 385870 436766 432820 698772 730886 40.05 67.8 1
10:30:41 2023-10-13 358024 356734 89382 87052 136940 142942 144543 142930 110603 111002 116795 121623 134225 135460 376062 405395 1182932 1176184 452145 468990 124559 110321 124422 121064 137989 132850 132068 132182 87137 86044 287497 252504 732992 729574 225837 226900 287648 288788 334693 328746 350189 353157 372198 380919 359397 397880 857767 899947 558987 470534 307286 299232 349639 351060 373102 375730 383119 387114 435967 435865 698867 732476 40.05 67.8 1
10:30:42 2023-10-13 360645 356734 89415 87116 136819 143329 144573 143621 110635 111096 116936 121858 134309 135802 375619 403400 1180558 1168537 455506 471643 124529 110657 124336 121653 138017 133239 132452 132715 87190 86289 289844 254110 743085 731201 225837 223434 286476 288329 335702 328782 349379 353906 374471 378331 359518 396862 848004 901539 557274 470345 307123 300731 351974 349653 369993 374605 381965 387339 435244 436456 700576 730833 40.05 67.8 1
10:30:43 2023-10-13 359779 356663 89382 87260 136819 142942 144275 142930 113326 110925 116634 121505 134225 135460 375198 406972 1174699 1162726 459750 471715 123896 110431 124128 122035 137346 133235 132044 132376 87137 86225 294054 252540 733553 733532 227115 225348 285316 291129 337762 326661 351460 354580 373696 378925 358999 396349 850407 895037 556030 466110 307416 302010 351690 348247 369993 375220 383119 388712 432976 435162 704023 730833 40.05 67.8 1
10:30:44 2023-10-13 359114 357385 89317 87052 136872 141088 144543 143562 110679 111079 116634 121741 134115 135776 378140 408226 1183950 1165231 451209 472818 124172 110695 124215 121886 137346 133168 132068 128967 87250 86289 287150 254400 730013 733716 225837 222990 287395 288775 335737 327260 351002 351916 375282 380065 357452 396069 852325 894030 560015 466207 306712 299128 349890 351204 369993 376523 381406 385021 435356 434212 705094 732476 40.05 67.8 1
10:30:45 2023-10-13 359210 356226 89321 87084 136944 142942 144415 142908 110507 111079 116714 121741 134039 135836 374110 406038 1188047 1168659 455804 472418 123627 110909 122312 122487 137072 133973 130242 132861 85448 86588 287150 254865 718841 731494 227435 225031 287175 288775 334763 325782 351352 355839 372685 378896 358027 396529 855329 886723 555185 466477 304310 300775 349890 349653 369993 375443 385204 384985 434065 434212 702882 732512 40.05 67.8 1
10:30:46 2023-10-13 359788 356734 89259 87084 136501 143141 144175 143393 113360 111233 116600 121859 134039 135904 375498 403543 1188084 1172025 450864 471679 124235 110431 124215 121064 137572 133201 132068 132193 87157 86012 289844 254652 725264 728470 225837 223089 287410 287891 336208 327490 349415 353122 373279 380900 356378 396899 851722 896793 551466 470460 307286 300036 351299 351627 369884 374498 384131 388416 439243 435254 696432 733031 40.05 67.8 1
10:30:47 2023-10-13 360947 356734 89292 87056 136983 142942 144309 142930 113483 111079 116634 121539 134242 135734 378140 403328 1180440 1169370 455801 471534 124172 110521 122863 122086 137495 133201 132126 132342 87157 86135 287150 253751 730260 728434 225837 223469 286441 289960 335596 327719 350472 354255 374435 377767 359773 395791 851722 900230 552480 471092 304275 299162 351974 349371 369993 374676 385514 387339 432759 434021 694918 730833 40.05 67.8 1
10:30:48 2023-10-13 361158 356734 89353 86984 136978 142708 144677 142797 113517 111079 116634 121623 134039 135494 375762 406038 1173865 1164404 455283 468990 124153 110397 124388 121064 137679 132850 130805 132347 87223 85949 286454 251758 735438 732760 225571 223400 286879 288793 336772 328995 351280 351339 374150 378791 359541 398556 852294 900758 552480 466294 307341 301230 351479 349617 372875 376573 381710 386758 436543 436834 702991 729359 40.05 67.8 1
10:30:49 2023-10-13 360321 357524 89533 87409 136918 142007 144407 143757 110560 111233 116728 122112 134309 136213 375583 406038 1184037 1161073 451960 473231 123863 110661 124180 121918 137381 133235 130480 131341 87190 86289 294054 254832 727987 733716 225837 223434 287283 288467 336751 326767 351249 354907 375838 380065 356414 396385 849241 891176 552480 468930 306979 298222 351974 351240 369956 376259 382923 387411 435967 434176 703104 729300 40.05 67.8 1
10:30:50 2023-10-13 358122 356770 89415 87052 136663 143020 144343 143166 113271 111079 116795 121741 134325 135776 374899 407579 1188194 1168696 453208 473086 124153 110618 124215 122212 137606 133201 131919 132193 85438 86433 288909 254325 727320 732604 227435 224873 287068 288712 336067 327846 351496 354406 372162 380065 358027 396493 855663 888126 560015 465817 305706 300319 349567 350284 369993 375478 383155 384985 434065 434212 702034 731440 40.05 67.8 1
10:30:51 2023-10-13 358860 357121 89599 87052 137164 142933 144543 142930 110528 111062 117051 121589 134444 135494 376327 405716 1183926 1176784 452924 472752 124476 110431 124422 121147 137789 133201 132137 132250 85433 85981 287150 252540 740798 729574 225837 226829 287283 288775 334459 328286 350472 354907 372162 380633 359143 395162 855460 899558 552480 469201 304846 301157 349608 350674 372611 375730 383192 387757 434675 436834 699805 732512 40.05 67.8 1
10:30:52 2023-10-13 360875 357591 89259 87052 136561 142942 144309 142997 113271 110925 116634 121539 134225 135648 378136 406038 1180588 1172711 459276 471389 124362 110670 124457 121969 137641 133607 130606 133085 85491 86406 287150 252540 727776 727510 225837 223503 285704 289419 334728 327225 351002 354219 374435 378925 358062 396385 852362 892497 558644 468552 305598 301157 351974 348599 369993 376259 385514 386758 433169 434984 692918 730833 40.05 67.8 1
10:30:53 2023-10-13 360331 356775 89570 87052 136944 142942 144275 142963 113360 111079 116634 121657 134073 135776 375198 404788 1176427 1166659 454193 468990 124681 110321 124526 120981 138023 133254 132263 132090 87257 86193 291319 252612 732893 733196 225837 223434 286476 288883 334459 329279 349415 353906 374471 378925 359144 396714 852863 903847 554532 469334 308073 299232 351830 349473 372511 375587 381965 386758 436457 436834 701110 733808 40.05 67.8 1
10:30:54 2023-10-13 363062 356766 89105 87356 136586 143211 144543 143960 110583 111096 116661 122146 134178 136248 375091 405966 1180440 1160018 454908 472715 123863 110618 124128 121918 137381 133721 130700 132342 87157 86320 287869 255193 723163 731568 226847 223503 285601 288883 336751 325818 351569 354907 374471 376607 356414 396493 847968 892436 559501 467873 306542 299408 351974 349090 369660 375444 383155 387411 435534 434389 701465 730833 40.05 67.8 1
10:30:55 2023-10-13 358441 356734 89296 87084 136633 143224 144343 143166 110539 111079 116795 121741 134102 135682 374899 406038 1183109 1164382 451246 471715 124067 110465 124215 121918 137667 133201 132103 132342 87190 86320 287497 254436 727075 733606 227078 225031 288012 288491 338892 327577 351388 353761 373959 380990 357848 398864 851575 892019 560015 466477 307779 301157 350589 351416 369956 376523 381353 387425 439243 437934 706093 732439 40.05 67.8 1
10:30:56 2023-10-13 361288 356596 89317 87322 136778 143554 144215 143663 110507 111754 116406 121994 133972 136376 374039 403292 1191506 1171988 452255 472345 124205 110653 122603 121555 137633 133201 132034 132492 87123 86257 287150 255193 726830 727369 225837 223244 287045 288296 336751 328218 349343 353122 373243 379994 356342 396899 853904 894738 558644 468516 304739 299373 351407 351735 369920 374640 384859 386142 436309 433730 695902 732995 40.05 67.8 1
10:30:57 2023-10-13 357256 356699 89415 87052 137268 142907 144743 142930 110624 111079 116829 121555 134444 135482 375163 406002 1183104 1176184 456666 468593 124238 110397 122689 122053 137522 133410 130845 132723 85523 86289 287150 252360 728547 729318 227757 224398 286844 290409 334657 329943 350966 355515 372127 378861 359613 395755 855460 901323 552480 467579 304775 302010 349537 350145 372611 375994 383155 387060 436766 435147 700539 731403 40.05 67.8 1
10:30:58 2023-10-13 360259 356454 89386 86901 137736 141310 144709 142862 110670 111079 116634 120106 134343 135648 378136 406038 1173865 1166042 454721 468954 124238 110397 124422 121471 137667 133503 132544 132439 85459 85922 291551 251686 731648 733716 225837 223400 286119 288879 334154 328746 350966 353906 374364 378896 359649 395755 848004 897582 552480 467137 307779 299338 351690 350145 373138 376788 382505 386758 436770 436513 703489 732392 40.05 67.8 1
10:30:59 2023-10-13 362953 357555 89448 87084 136586 143220 144343 143562 110475 111156 116714 121707 134601 136145 378140 408154 1181398 1163891 459127 472200 124105 110789 122347 122455 137175 134095 132000 132595 87157 86438 289844 255298 722019 734908 227115 223400 285294 290517 337762 325818 351641 354907 373839 376607 358530 396457 850444 897574 562757 467174 306979 299373 351690 347514 369993 375443 383155 386722 433012 435162 701961 732392 40.05 67.8 1
10:31:00 2023-10-13 360549 357515 89227 87084 136607 143220 144343 144315 113415 111233 116600 121909 134119 135904 375127 405750 1182265 1161073 451246 472715 123863 110584 124180 121147 137346 133511 132160 132342 87190 86320 285875 255193 726916 733716 225837 223434 287395 288739 336715 329710 351280 355264 375274 380421 356307 399160 852294 889311 560015 469090 305992 298396 351974 351488 369920 376259 382286 391078 435932 434141 704604 732913 40.05 67.8 1
10:31:01 2023-10-13 359752 357488 89219 87561 136258 141477 144105 144024 110541 111542 116533 122349 134057 136661 377336 403543 1189808 1171192 451960 472055 124243 110738 122688 121918 137537 133235 132034 132792 87163 86289 287161 255554 724249 727369 225837 223244 287081 288739 337505 326731 350436 353936 373803 378896 355842 396119 852965 893735 557274 468552 304739 301583 351407 350638 369328 375466 384859 386142 435320 432820 695410 731403 40.05 67.8 1
10:31:02 2023-10-13 358495 356123 89419 86964 137173 142872 144643 142896 110668 111079 116829 121589 134668 135426 375163 405395 1183945 1177894 453779 471643 124271 110431 124422 121588 137870 133239 132360 132439 85534 86433 287150 252252 733059 729492 227254 224398 287436 288667 337285 328604 350822 355912 372127 380030 359649 395162 857767 901503 559501 469201 306473 299373 349532 350494 373138 376259 384278 387335 434675 436798 700043 731522 40.05 67.8 1
10:31:03 2023-10-13 361154 356525 89317 87234 136974 143202 144343 143166 110519 111096 116856 122044 134465 135836 375726 404147 1180558 1165231 454461 472818 124562 110211 124457 120981 138119 133042 132355 130775 87223 86012 288909 252612 733824 732677 225837 225400 286557 288793 334657 328746 349379 353906 374435 378861 359360 396899 849806 901503 563100 468930 306640 299093 351974 350145 373138 375730 382250 386758 436766 436834 701110 731872 40.05 67.8 1
10:31:04 2023-10-13 360650 356663 89292 87048 136501 142942 144309 142963 110583 113193 116795 121741 134039 135870 375163 406332 1175442 1166659 459932 472795 124276 110823 122347 122119 137209 133881 130333 133085 85491 86524 287150 254364 725514 733716 225837 223400 286275 294965 336809 330177 351605 354406 373839 378155 359685 396457 852325 894738 561386 466110 306172 301157 351443 349066 372086 375443 383119 386178 433241 436798 705323 730833 40.05 67.8 1
10:31:05 2023-10-13 357519 357555 89325 87052 136501 140983 144507 142963 113271 111233 116971 121707 134444 135648 375163 407543 1183945 1168348 450611 472715 124119 110584 124215 121686 137544 133235 132068 132342 87190 86289 287150 254041 729273 733196 227115 222711 287283 288775 335702 327225 351303 353906 372162 380065 357488 396421 851685 883519 565670 465086 306208 301157 349572 350391 369993 375443 381965 384985 435285 434021 703489 731440 40.05 67.8 1
10:31:06 2023-10-13 359716 356730 89105 87358 136244 143341 144219 143888 110539 111096 116661 122298 134217 136213 375975 404644 1192393 1171039 455294 473013 123830 110431 124094 121653 137302 133792 130333 132531 87217 86621 290621 255554 732644 728669 225837 223244 286879 288775 337732 325747 351002 354219 373839 378932 356057 396385 852965 897407 551128 468552 306033 302083 350948 350145 369328 375730 386061 386142 434675 433497 696432 730954 40.05 67.8 1
10:31:07 2023-10-13 356195 356663 89648 87088 136948 142907 144509 142930 110583 111079 116795 121707 134225 135648 375726 404788 1184051 1177746 452108 471643 124443 110431 124422 121064 137797 133472 132544 132439 85406 86012 294054 252468 732204 730741 227078 224873 287068 288658 337285 328640 350328 355409 372021 380758 359469 397953 855423 901503 558644 469201 304775 301614 349783 350638 372875 375730 384278 386217 438002 436834 699050 733592 40.05 67.8 1
10:31:08 2023-10-13 362149 356556 89317 87260 136816 140687 144615 142837 110551 110976 116762 121673 134039 135648 374899 405714 1176369 1166042 455854 468954 124476 110262 124457 121064 138023 132156 132389 132055 85438 85800 285776 251722 731216 732929 225837 223434 286476 288775 336333 328782 350472 353580 374400 378896 359685 395198 850444 898923 557890 467174 308982 298884 351443 350145 373138 375185 381965 386722 436766 436477 701998 729264 40.05 67.8 1
10:31:09 2023-10-13 363752 356163 89255 87056 136535 143141 144275 143359 113483 111156 116600 121707 134039 135870 374074 406047 1177133 1159423 457996 472382 123830 110772 122598 122422 137072 133847 130299 132861 85395 86556 287150 254614 723570 733647 227115 225031 285494 290409 336489 326731 351605 355013 374293 376572 358530 401127 850480 897398 559749 466477 306904 299373 351708 348528 369993 375181 383155 386178 433287 434686 704023 730833 40.05 67.8 1
10:31:10 2023-10-13 359240 356694 89259 87084 137243 141705 144336 142963 110507 111156 116795 120106 134309 135648 374110 407258 1186327 1168621 453160 471679 124153 110431 124180 121653 137419 133515 132360 132439 87190 86225 289844 253751 728479 731201 227435 222745 287081 288775 335702 327225 351677 354907 372162 378932 358027 398772 854212 888481 557890 466147 306468 300740 349854 350427 369993 375478 384314 387647 434065 437934 701961 731513 40.05 67.8 1
10:31:11 2023-10-13 359716 357229 89227 87354 136522 143341 144041 144167 113259 111233 116440 121977 134580 136592 378140 403328 1187605 1172785 452145 474083 124172 110602 122603 122086 137495 133201 132034 129210 87157 86289 294054 255335 727407 727346 227115 223214 287081 288657 337625 327260 350472 353688 373590 378932 356092 395162 853002 895670 557274 468323 306542 299408 351726 351488 369920 374676 384913 386142 436273 433837 695902 731403 40.05 67.8 1
10:31:12 2023-10-13 360803 356163 89259 87088 136819 143141 144275 142930 110464 111079 116795 121573 134317 135648 374935 402976 1180588 1167828 456915 471643 124235 110431 124180 121886 137346 133201 132068 132342 87190 86225 287150 254041 727198 727369 225837 223469 285891 288775 335702 327260 351002 354219 374435 377732 358027 395791 852325 900133 557890 468589 306468 299408 351974 349090 369993 375730 386061 389744 435534 434948 694390 730833 40.05 67.8 1
10:31:13 2023-10-13 359788 356414 89685 87258 137124 140884 144641 142862 110583 111164 116728 121959 134276 135768 375583 405858 1174699 1166659 454193 471389 124376 110364 124422 121064 137797 133288 132137 132320 85438 85949 288176 251722 732604 734756 225837 223400 286879 288775 336333 328782 351285 353906 374400 378896 360228 396033 850444 900230 560015 467211 306676 300936 351974 349653 372393 376788 382541 386758 441300 438099 704060 731440 40.05 67.8 1
10:31:14 2023-10-13 363218 356699 89259 87024 136531 143141 144275 142963 110519 111233 116634 121741 134039 135904 375163 405196 1178840 1161073 457636 472715 123830 110691 124007 122151 137394 133637 132085 132623 85375 86556 287497 254649 725130 733159 225837 223365 285423 291118 337762 327083 351496 354871 373803 376607 357776 396493 853506 896304 560015 466591 305706 300036 351438 348911 369993 375443 383155 386758 432687 434030 704023 730833 40.05 67.8 1
10:31:15 2023-10-13 359715 356556 89349 87294 136914 143141 144275 142963 110679 111079 116694 121943 134317 135870 375163 407258 1186425 1168659 454075 471715 124067 110618 124215 121886 137346 133595 132360 132439 87190 86257 291319 253520 727198 731641 227115 222745 287081 288879 335702 327296 351641 354907 372720 378967 357991 396493 852965 883483 557890 465780 304810 300319 349854 349653 369993 375443 384314 384985 433933 437624 701998 731994 40.05 67.8 1
10:31:16 2023-10-13 359528 356699 89105 87116 136595 143311 144243 143562 113292 111233 116440 121943 134060 136457 374074 402976 1189808 1174386 451062 472563 124276 110449 124422 121853 137530 133444 130606 131341 85375 86465 287150 254832 724898 727369 225837 223214 287117 289175 337460 327490 349943 353652 375814 380456 356414 395162 853002 896645 557274 468359 304810 299373 351443 351807 369993 374676 384641 386178 436651 434176 696432 732512 40.05 67.8 1
10:31:17 2023-10-13 360911 356347 89263 87052 136819 141072 144507 142963 113326 110925 116634 121707 134039 135648 374110 402338 1178882 1165268 455910 471679 124435 110431 124249 121620 137346 133201 132103 132342 85438 86225 287150 252576 725556 729501 225837 223469 286817 288775 335737 327490 349379 353157 375560 381069 358027 396899 850480 902213 561329 468552 305476 300731 351974 349617 369993 374640 384042 387146 435534 434021 695902 730833 40.05 67.8 1
10:31:18 2023-10-13 358705 356480 89447 86897 137013 142673 144777 142761 110775 110653 117246 119773 134782 134916 375055 409201 1174588 1165692 458622 471498 124271 110550 124249 121620 137714 133607 130662 132715 85427 86289 287150 252112 743037 733757 225837 223400 286879 290409 333921 327755 351375 353906 374101 378067 359685 396457 850444 896304 561386 466477 306904 301462 351726 349090 372611 375443 382812 386178 433115 436834 704023 730833 40.05 67.8 1
10:31:19 2023-10-13 356516 356417 89219 86961 136586 143024 144343 143166 113326 110925 116600 121623 134309 135682 374074 406972 1183945 1166659 451886 472418 123863 110465 124094 121686 137346 133502 131885 132158 87157 86071 287150 254041 725433 732821 227115 222745 287193 288775 335737 327296 351641 354406 372162 378932 358027 396529 853002 888828 560015 465927 305490 300319 349854 350427 369993 375443 383192 384985 434675 436834 707077 736128 40.05 67.8 1
10:31:20 2023-10-13 361158 356587 89317 87533 136356 143620 144015 144364 110487 111619 116533 122112 134010 136384 374899 403896 1194093 1171192 453541 472715 123863 110806 122689 122086 137346 133545 132068 132285 87123 86289 287497 255554 723148 727369 225837 223089 286906 288784 337531 326767 350472 354219 373874 378932 356092 395198 854212 893772 557890 468516 304310 301157 350912 350674 369364 374676 385204 386178 435143 433427 695939 731403 40.05 67.8 1
10:31:21 2023-10-13 358569 356163 89415 87056 136983 142807 144543 142930 110603 110925 116795 121539 134444 135426 375198 405395 1183945 1174514 456391 471679 124271 110431 124249 122053 137748 133570 131009 131049 85491 86193 287150 252360 728948 729615 227971 224398 287140 290409 334693 328286 351002 354439 375016 379924 359649 395755 855460 900230 560015 469201 308104 301157 349818 349653 372611 376044 384314 387647 440915 438420 700079 731440 40.05 67.8 1
10:31:22 2023-10-13 360033 356703 89353 87084 137524 141710 144475 142963 110615 111079 116714 121657 134217 135682 375234 406038 1173870 1165268 454193 472818 124476 110397 124491 121147 138023 132181 132544 130684 85438 85891 294054 252148 737903 733196 225837 225400 286879 288883 334423 329279 350472 354406 374471 378932 359685 395162 849842 900266 563271 468597 306712 298919 351974 350427 373138 376259 382286 387067 433933 438099 701961 729300 40.05 67.8 1
10:31:23 2023-10-13 360803 356167 89415 87116 137038 143211 144343 143166 113271 113182 116795 121775 134115 135768 378140 409128 1179506 1162652 458435 472570 123797 110636 122347 122286 137400 134066 131851 132715 87190 86320 287150 254325 723664 733716 226954 223400 285601 294884 335596 329907 351641 354907 374435 377767 359685 396529 853039 896304 555185 466513 306979 300731 351974 348784 372086 375478 383155 386214 433264 436150 705896 731352 40.05 67.8 1
10:31:24 2023-10-13 357304 357121 89263 87084 137055 143215 144343 143166 113394 111079 116964 121741 134317 135776 375198 406038 1183945 1166962 451246 472752 124067 110465 124163 121686 137606 133268 132360 132376 87190 86257 289844 254041 725311 733716 225837 222745 287800 288775 336244 327296 351050 351916 373874 381203 358314 396421 852965 893359 560015 466513 306748 299373 350948 351240 371818 376523 381695 385599 436651 434070 706130 732512 40.05 67.8 1
10:31:25 2023-10-13 358669 356226 89284 87290 136925 141081 144953 143266 110647 111199 116728 121909 134343 135998 375055 408299 1188890 1168659 456128 472382 123664 110943 123904 122184 136897 133637 131817 132480 85395 86826 289844 254651 718103 729574 227115 223244 286991 288797 336244 325782 351677 353157 372198 378967 358338 398808 855460 888162 564128 466477 304775 300986 349890 350181 369993 375478 385204 385021 434065 434247 703104 732512 40.05 67.8 1
10:31:26 2023-10-13 358094 356734 89451 87052 137207 142942 144677 143173 110571 110925 116829 121505 134511 135460 375198 405392 1182265 1174514 456915 471679 123896 110431 124422 121653 137702 133168 132103 132250 87163 86135 284677 252504 725959 727405 227757 222745 286476 290409 334728 327755 351002 352134 371866 377802 359143 396105 855460 900230 558644 468868 305276 301232 349572 348599 372430 376609 384602 387462 435389 436834 698940 732913 40.05 67.8 1
10:31:27 2023-10-13 360731 356521 89309 87298 136803 143141 144309 142963 113394 111079 116936 122010 134885 135648 375726 402374 1179714 1168537 456554 473086 124238 110806 124249 121886 137900 133239 130662 132531 87223 86289 287497 252576 727530 729606 226847 223469 286476 288793 335737 327755 349415 353157 376160 378331 358027 401230 850480 902888 548534 468589 306468 299128 351974 349653 369993 374676 384351 387411 436240 436150 696432 731352 40.05 67.8 1
10:31:28 2023-10-13 360886 355663 89415 86873 137398 142708 144777 142468 110775 110771 117057 121471 134697 135017 374899 406367 1172979 1166659 458874 471425 124395 110610 124492 122119 137660 133603 132517 132792 85523 86438 291319 253539 728390 733716 225837 223434 287726 291275 334693 328250 351605 354657 374471 379782 360808 396493 851758 897618 561386 466513 307416 299408 351974 349688 373138 375478 383119 386794 435534 436513 705094 729300 40.05 67.8 1
10:31:29 2023-10-13 358629 358018 89349 87084 136582 143220 144743 143761 110519 111153 116600 121876 134271 135870 374863 406038 1183945 1162726 451813 473049 124034 110584 124180 121886 137312 133511 132034 132492 87190 86289 289844 254041 726538 733716 225837 223400 288205 288775 336408 329207 351213 353906 374435 381167 357452 396349 852789 891387 555861 467873 306712 298431 351407 350350 369956 376788 381928 386758 436580 435126 708047 731921 40.05 67.8 1
10:31:30 2023-10-13 358089 356413 89382 87084 136919 143141 144415 143630 110775 111250 117017 120189 134529 135802 375355 409490 1187278 1171874 456128 472497 124202 110627 124180 121853 137312 133696 130662 131324 85401 86257 287150 254005 727896 732567 227596 222711 287172 288788 336208 327454 351641 354657 372127 378932 357991 398772 852965 888162 561947 465086 306468 300283 349818 350674 369993 376003 383969 386766 435285 435467 703489 731403 40.05 67.8 1
10:31:31 2023-10-13 356195 356155 89415 87088 136944 143141 144530 142925 110679 111079 116795 121673 134317 135874 374899 404183 1184573 1174440 453541 471679 124305 110470 124596 121147 137989 133704 132544 132531 85497 86193 289844 252540 736253 729501 225837 222745 288093 288775 334693 328746 350436 355409 374137 381203 360216 395126 855423 897582 557890 469867 305670 299373 350629 351771 372875 376259 384278 385563 436615 436477 699805 736498 40.05 67.8 1
10:31:32 2023-10-13 362186 356302 89599 87290 136812 140687 144607 143258 110624 111164 116728 121808 134317 135648 375163 406002 1184767 1173695 458572 472573 124238 110661 122863 122035 137633 134166 132194 132526 85401 86320 289844 252540 727776 727525 227115 223400 285566 290409 334728 327719 351249 354255 373839 377732 358566 396349 852965 899936 560015 469867 303811 301197 351690 349054 372086 376523 386608 386142 435534 435147 694353 729982 40.05 67.8 1
10:31:33 2023-10-13 359463 356417 89321 87044 136944 142907 144275 142930 110539 110925 116795 121505 134225 135460 374863 406332 1176369 1164382 459932 471643 123830 110772 124180 121886 137346 133872 132360 132715 87243 86225 288635 252540 724131 732760 227006 223400 287081 290409 336809 328215 351605 354406 374364 378896 360736 396421 850480 892461 562757 466184 307998 300000 351686 350248 373402 377850 382937 389967 435457 438063 707114 732913 40.05 67.8 1
10:31:34 2023-10-13 364254 356659 89321 87354 137089 141908 144507 143592 110487 111233 116600 121825 134394 136213 375163 406038 1180675 1157665 455230 472345 123863 110772 124145 122413 137312 133637 132034 132526 87157 86320 285168 255373 724618 731718 225837 223434 285530 288775 336680 325782 351605 354907 374101 377433 357452 396493 848004 893772 561386 467542 306468 301230 351938 348528 369884 374327 383698 387031 433097 434176 701961 730833 40.05 67.8 1
10:31:35 2023-10-13 359805 356663 89137 87060 136497 143141 144683 142963 113248 111079 116600 121707 134010 135893 377263 405750 1186456 1162615 451886 473331 124257 110602 122689 122086 137625 133570 132360 132531 87123 86289 291319 254400 730136 734284 225837 225031 287890 288874 338479 327613 351213 353657 374435 380900 357452 396349 851082 893469 552480 466844 306712 298431 351690 351771 369993 376523 381928 386178 435825 435126 705057 731403 40.05 67.8 1
10:31:36 2023-10-13 360578 356556 89162 87382 136325 143424 144799 143761 113225 111233 116406 121977 133943 136457 376122 403543 1189882 1170359 451566 472382 123863 110695 124180 121951 137312 133511 132034 132342 87190 86621 288909 255554 723556 727369 225837 223400 286991 288770 337768 326731 350719 354219 374101 378896 356378 395755 852965 893359 551128 468552 304775 299408 351443 350391 369328 375730 385477 386178 435932 433497 695902 730849 40.05 67.8 1
10:31:37 2023-10-13 358093 356417 89677 87222 137124 140884 144974 142862 110700 110976 116762 121875 134309 135640 377872 405215 1183945 1177746 454038 471643 124481 110500 124561 121686 137797 133506 132321 132308 85497 86225 289844 252468 732545 730741 227115 222522 287283 288775 334693 328746 350472 355409 372127 380633 359685 395162 856674 901503 555819 469534 305240 299373 349537 350674 373138 376259 384314 387647 434980 436477 700043 734664 40.05 67.8 1
10:31:38 2023-10-13 359716 356942 89325 86988 136535 142942 144275 142908 110539 111079 116714 122047 134225 135874 375726 404147 1177372 1165194 455368 471643 124681 110364 124665 120981 138206 132917 132544 132347 87310 86135 287150 252612 730864 731723 225837 223400 286678 289014 334693 329244 349379 354389 374435 378861 358566 396899 848004 901250 558644 468536 307341 300731 351974 350145 373556 375480 382250 389781 437456 436691 702494 732980 40.05 67.8 1
10:31:39 2023-10-13 362186 356799 89321 87290 136769 143206 144275 143488 113360 111079 116714 120106 134864 135614 374039 405786 1175516 1164271 458682 472345 123863 110695 124007 122151 137312 133670 132034 132561 87190 86320 291319 254400 725130 732760 225837 223400 286879 291024 334693 327525 351605 354657 374435 378296 359685 398505 851082 895670 558644 466477 307123 301462 351974 348563 372086 375443 383119 386722 433133 436798 704060 730833 40.05 67.8 1
10:31:40 2023-10-13 359279 356699 89415 87052 136578 143024 144343 143166 110754 111079 116600 121707 134389 135776 375163 406937 1185355 1166924 451886 471679 124034 110431 124249 121918 137537 133637 132068 132342 87223 86320 289844 254021 726952 732677 227115 222711 287395 288775 338240 327454 351569 353906 372720 380598 357991 400260 854721 889238 571584 464940 306028 300107 350845 351308 369812 376416 381747 386106 436309 433857 705057 732728 40.05 67.8 1
10:31:41 2023-10-13 360134 356663 89263 87052 137004 143020 144343 143562 110583 111079 116600 121623 134111 135828 374039 405160 1188194 1168659 453853 472055 123627 110959 123973 122184 137087 133670 131851 132595 87157 86225 286223 254005 735650 729783 227435 225031 287283 288883 336208 327260 353666 353157 372720 380030 358530 398772 854212 888208 557890 464794 304810 300740 350347 350674 369993 375478 384895 385021 433844 436221 701961 733031 40.05 67.8 1
10:31:42 2023-10-13 359752 356414 89227 87116 136565 143411 144343 143562 110647 111516 116661 119083 134280 136566 376802 402797 1192393 1172711 451098 471498 124310 110661 124266 121853 137667 133545 132103 131049 85406 86289 287497 255373 727325 727332 227115 223400 287193 288752 337259 327260 350472 353688 373839 378896 355842 395162 853469 893993 555903 468516 304739 299408 351443 351240 369624 375466 385477 386142 436615 433837 697703 732476 40.05 67.8 1
10:31:43 2023-10-13 363461 356132 89509 87072 136535 142907 144275 142963 113237 110925 116795 121707 134006 135682 374899 403615 1180588 1169258 457275 471643 124067 110618 124249 121853 137346 133724 132068 132342 87190 86257 287150 252540 726045 729501 225837 223469 285601 288775 335737 327755 351533 354290 374435 378296 358602 396349 852965 898887 565842 468589 303811 301796 351974 349090 369668 376259 386608 387339 435534 437934 696749 732728 40.05 67.8 1
10:31:44 2023-10-13 361672 356266 89317 87326 136812 140884 144473 143258 110647 111053 116728 121673 134410 135460 375198 404788 1177931 1166042 455692 471679 124648 110283 125031 121588 138135 132247 132452 132347 85497 85981 287150 252504 736258 731723 225837 223434 287081 289996 334693 329742 350153 353906 375261 378896 358315 395162 850480 902213 563443 467618 307560 302914 351974 350391 373666 375730 382541 387339 436547 438099 702605 731872 40.05 67.8 1
10:31:45 2023-10-13 360659 356454 89259 87116 136522 143328 144309 143427 110647 111233 116681 121909 133972 135904 374074 406038 1184051 1159386 450647 473086 124034 110695 124128 122184 137346 133637 132068 132468 87250 86588 287869 255030 722909 731723 225837 223503 285530 288775 336715 325818 351605 352099 374400 377732 357488 396493 848004 893772 560015 467873 307341 302511 351758 348803 369812 377319 384131 387231 432989 433857 705068 731761 40.05 67.8 1
10:31:46 2023-10-13 358094 357193 89321 87084 136906 143141 144505 143608 110475 111156 116795 121741 134006 136145 377336 406002 1184037 1162726 452145 473523 123896 110695 124128 121918 137312 133872 132360 131049 87157 86257 294054 254041 725311 733716 225837 225400 287283 288874 336715 327490 351533 353906 375261 381167 357488 396385 850444 892436 560015 469595 306712 298396 351974 351735 369993 376523 381674 387067 435936 434821 705593 731403 40.05 67.8 1
10:31:47 2023-10-13 359463 356694 89072 87505 136457 143424 144292 143761 113326 111233 116600 121943 134094 135904 377263 403615 1192533 1170359 454361 472345 123863 110772 124215 121951 137346 133637 132034 132561 87183 86529 288909 255915 721765 728470 227115 223244 286879 288883 337223 325747 351641 356884 373590 379782 357238 398663 855350 892203 553832 469830 304631 301055 350768 350638 369364 374362 386334 385870 436602 434141 701073 731417 40.05 67.8 1
10:31:48 2023-10-13 357591 356699 89460 87116 136930 143220 144343 143562 113349 111079 116634 121741 134136 135870 375198 403579 1187205 1170964 449221 471679 124271 110431 124422 121886 137797 133536 132103 132308 87310 86225 289844 253862 728037 728669 225837 223434 288210 288775 336208 328782 350189 353157 374400 381203 358278 395162 854212 898743 558644 469646 305240 299444 351974 351807 372086 375730 384895 386758 436687 436114 696962 734890 40.05 67.8 1
10:31:49 2023-10-13 358094 356123 89415 87258 137149 140902 144957 143964 110615 110823 116762 121791 134343 135264 375583 405569 1183081 1174530 458407 471679 124067 110534 122689 121653 137763 133235 132103 132342 87190 86257 284677 252540 744115 726819 227596 223400 286450 290409 334728 327755 351496 353122 372162 378296 359685 396349 853002 900230 557890 468868 304775 301232 350383 349054 372611 376259 385514 387794 435534 435865 698555 730332 40.05 67.8 1
10:31:50 2023-10-13 361158 355628 89447 86837 137302 142907 144811 142665 110624 110584 117024 121471 134477 134984 375163 406332 1173865 1164382 455728 471679 124271 110431 122860 121620 137883 133239 132360 132531 85375 86257 287150 251686 745301 733279 225837 223434 287283 294965 334468 328516 351605 354406 374435 378932 360481 399912 850480 892461 561386 466513 307341 301230 351708 349688 373138 377742 382864 389818 435398 437728 707114 732913 40.05 67.8 1
10:31:51 2023-10-13 363716 356525 89284 87322 136768 143436 144275 143626 113326 111233 116440 121825 134793 135819 374039 406038 1180675 1156604 455479 472345 123863 110618 124215 122151 137346 134150 132176 132638 87157 86620 282516 255300 720530 731723 225837 223434 285601 290409 336715 325818 351641 352134 374484 377433 358027 396493 848004 893772 561386 467211 306468 299408 351726 348563 369993 374397 384353 386758 433169 434212 703525 730833 40.05 67.8 1
10:31:52 2023-10-13 358085 356448 89415 87084 136624 143220 144543 143166 110539 111079 116714 121657 134098 135893 374074 406367 1186575 1168659 453171 471353 124034 110584 124215 122002 137346 133603 132103 132531 87223 86289 288909 254041 729643 729574 227435 225031 286991 288775 336244 326767 351677 353157 372198 378932 358314 400260 855938 887979 556537 467589 305096 301091 350239 350566 371977 378383 385294 388712 436252 435503 701465 731444 40.05 67.8 1
10:31:53 2023-10-13 361158 359288 89317 87354 136501 143241 144275 144100 110635 111233 116600 121977 134006 135938 375163 402940 1189808 1171751 451319 473122 124153 110584 124249 121653 137720 133452 132194 132376 87223 86257 287150 254832 724288 727369 225837 223434 287283 288775 337259 327755 350472 353971 374101 380633 356414 395126 852965 897393 558987 468552 304810 300283 351479 351807 369993 375730 384932 386758 436687 434034 695939 733587 40.05 67.8 1
10:31:54 2023-10-13 358098 356445 89447 87052 137169 142807 145030 142930 110624 110874 117051 120023 134647 135700 378298 405251 1180477 1177043 457317 471498 124172 110636 124388 121653 137763 133235 132360 131049 85502 86289 287150 252468 730968 728985 228079 224873 287121 290409 334728 328250 351002 352134 372127 378896 359685 396069 855460 900230 557274 468868 306468 300986 349818 349617 372611 376259 384314 387757 435534 435901 700613 730886 40.05 67.8 1
10:31:55 2023-10-13 359463 355877 89439 86687 137385 142573 144777 142468 110679 110618 116829 121471 134351 135017 375163 405160 1173865 1161890 456666 471679 124153 110547 124249 121718 137797 133201 132137 132342 87223 86257 294054 252076 735269 732677 225837 223434 287081 290816 334189 327790 351569 353906 374172 378932 359361 396457 850444 892461 560015 466259 307416 302046 351974 349653 373138 375181 382541 386758 432759 436834 707077 732207 40.05 67.8 1
10:31:56 2023-10-13 363402 356409 89321 87531 136802 143589 144343 143761 110519 111164 116694 122112 134056 135870 374074 406038 1180588 1159386 456716 472679 123863 110729 124128 122086 137466 133603 130532 132503 87123 86352 287161 255373 731884 731123 225571 224161 286588 288788 337768 325853 351569 354689 376124 378861 356414 396457 848004 889495 560015 468536 305706 299408 351974 350674 369920 377175 384314 387448 434101 434176 703104 729264 40.05 67.8 1
10:31:57 2023-10-13 359528 356167 89259 87084 136871 143372 144175 142997 113271 111079 116634 121741 134039 135682 374110 406038 1189808 1168696 457457 471679 123863 110806 124007 122217 137312 133982 131851 132572 87123 86770 287150 255481 718631 729578 227435 223434 287283 289050 336244 325818 353739 353936 374172 380065 358566 398808 855460 888590 557890 467542 306904 301442 351155 350952 369884 378383 385950 388436 438002 434034 703030 735001 40.05 67.8 1
10:31:58 2023-10-13 360259 356663 89263 87239 136569 143141 144539 143427 113483 111233 116600 121775 134039 136179 375091 403579 1189808 1172025 451504 471679 124067 110465 124284 122376 137797 133670 132137 132411 87223 86470 287150 254289 726275 728470 226954 223469 287890 288775 337259 328516 350472 354255 374435 381203 356449 395198 854854 897574 563271 468589 305490 302010 351974 351844 369993 375730 385514 386758 436687 433928 696962 733587 40.05 67.8 1
10:31:59 2023-10-13 360875 356191 89296 87084 136854 143141 144309 142908 113360 110925 116795 121539 134317 135874 374110 402374 1180675 1168659 455947 471679 124186 110695 124284 121853 137720 133872 132360 132531 87190 86289 294054 254041 725800 728434 225837 223538 286481 288883 336208 327790 351038 357426 375874 378650 358856 396276 852035 901394 560015 472543 304667 300142 351938 349653 372086 375730 386334 387448 436547 436762 697170 731872 40.05 67.8 1
10:32:00 2023-10-13 359788 356512 89345 87116 137496 142925 144743 143166 110571 111156 116795 121741 134127 135776 376098 406038 1173728 1166133 454175 471679 124817 110431 124353 121653 138154 133009 132240 132124 85502 85922 289844 252326 736453 733196 225837 223469 287032 288775 334728 329279 351533 353906 375297 378967 360518 395755 850480 900230 558644 467873 306424 299373 351974 350674 373666 376788 382848 389116 434065 438170 701961 729300 40.05 67.8 1
10:32:01 2023-10-13 360803 356163 89538 87413 136929 141103 144415 143663 110539 111199 116762 122112 134343 135998 377336 409201 1179719 1164994 459389 471715 123863 110721 122689 122151 137312 133670 132103 132411 87190 86588 287150 254616 732207 733445 225837 223469 286588 294866 334763 327525 351352 354907 374471 377767 360518 398808 851119 897213 555185 466513 306208 299444 351974 348844 372993 375443 383192 386758 433084 436834 705094 728995 40.05 67.8 1
10:32:02 2023-10-13 358417 356761 89357 87356 136978 143141 144615 143355 113304 111233 116795 121775 134073 135904 374110 406038 1183945 1162726 453591 472418 124271 110806 124249 122035 137572 133670 130623 132411 85406 86320 287150 254652 727864 733716 226847 223469 288124 288775 336751 327755 351569 353616 375632 382076 357488 396457 850480 893772 557890 468868 306748 298466 351974 351807 369993 376645 382286 390373 439865 435874 705447 733956 40.05 67.8 1
10:32:03 2023-10-13 358967 356627 89317 87020 137032 143436 144641 142963 113394 111079 116829 121741 134461 135768 375163 406937 1185486 1168696 454212 471679 124100 110695 122773 121853 137702 133637 132103 132376 87257 86352 287497 254077 726253 731641 227596 223434 287283 288793 336489 327296 353703 353157 373279 380065 358566 400342 855460 888554 559242 466513 305741 301232 350665 351240 369993 376038 384932 385599 435356 437190 702034 733068 40.05 67.8 1
10:32:04 2023-10-13 358478 356739 89415 87084 136983 142842 144543 142963 113315 110925 116829 121657 134258 135810 375762 405431 1180892 1177968 453430 468990 124476 110618 124526 122344 138023 133595 132360 132531 85491 86289 294054 252215 732451 729574 225837 222745 287890 288883 334728 329279 351038 353723 373314 381238 360228 395827 858378 902603 558644 469498 305992 300563 350450 351591 373930 376681 384948 388675 435151 438099 699014 733008 40.05 67.8 1
10:32:05 2023-10-13 362697 356561 89382 87088 137241 143320 144743 143562 110624 111156 116990 121707 134722 136205 375163 406002 1182265 1173695 458183 472388 124238 110661 124266 122119 137729 133511 132194 132526 85375 86470 287150 252540 725800 727005 227115 225666 286302 291059 336173 328480 351533 355001 374400 378296 359649 396421 854817 900193 563443 469646 304489 300842 351938 349299 372086 376788 386608 386758 435534 436762 694881 730332 40.05 67.8 1
10:32:06 2023-10-13 359174 356119 89415 86964 137173 143102 144609 142908 110624 110925 116829 121640 134444 135017 375462 406902 1174699 1164382 457777 468954 124235 110738 124180 122119 137537 133419 132252 132492 85401 86320 287150 252254 727852 733196 225837 225666 286781 290263 337762 329492 351388 354871 374293 379853 360591 399123 852900 902516 557890 467505 306388 299373 351974 350386 374194 377319 383119 387031 434030 437705 704023 732913 40.05 67.8 1
10:32:07 2023-10-13 362953 356981 89570 87084 136535 143141 144275 143393 113237 111079 116600 121741 134006 135904 374074 406038 1179714 1162726 457312 471679 123830 110772 124145 122151 137278 133670 132034 132561 87243 86352 287150 255083 720005 733445 227115 223434 285530 291230 336444 326767 351316 354907 374435 377732 358566 398772 849806 896034 557890 467137 305706 299408 351443 348528 369704 375443 383698 387031 433048 434643 707002 732454 40.05 67.8 1
10:32:08 2023-10-13 361672 356449 89321 87290 136812 143537 144507 143689 110638 111164 116694 122078 134006 135904 374863 405966 1183945 1162577 452145 471643 124067 110623 124215 122086 137400 133235 132034 132526 87157 86320 287150 254796 727617 733931 225837 223434 287688 288509 336751 327454 351533 354907 376389 381167 360028 396421 850444 891103 560015 469201 306640 300888 351974 351771 369993 376788 382848 387411 437344 433928 704023 731403 40.05 67.8 1
10:32:09 2023-10-13 358669 356699 89227 87509 136463 143546 144275 144287 113259 113443 116440 121977 134006 136316 374863 402618 1187716 1171192 450575 471679 124271 110772 124215 122151 137351 133637 132360 132715 85459 86470 291319 255554 727248 727369 227115 223469 287283 288879 338278 327225 351533 354255 374400 380030 356378 396349 855460 893735 557274 468516 306904 300949 351650 350916 369632 376717 386187 389265 438002 434034 699307 735001 40.05 67.8 1
10:32:10 2023-10-13 358602 356627 89415 87084 137250 143220 145145 143761 110603 111079 116795 121707 134498 135870 375619 404788 1185628 1176184 452813 471679 124648 110431 124491 122002 138215 133201 131062 132400 85406 86289 287150 252540 734025 729501 227810 223055 288210 288775 334728 329279 350966 353652 374400 382041 359649 395755 856674 899910 559501 470534 305706 300283 351443 351807 373138 376259 385477 386722 436615 437755 697987 733587 40.05 67.8 1
10:32:11 2023-10-13 360902 356663 89415 87116 136948 143141 144309 142963 110583 111079 116795 121707 134317 136098 375163 402338 1178840 1166962 454514 472388 124271 110772 124301 121918 137667 133235 132194 132342 85427 86289 287150 254005 731307 729724 225837 225666 286879 289014 336208 327755 349907 355839 376138 378685 358315 397990 852900 901742 564439 471613 306028 301047 351902 350355 372086 375730 384895 387448 436797 438420 697913 731872 40.05 67.8 1
10:32:12 2023-10-13 359445 356079 89685 86988 137268 143103 144777 142833 110700 110737 117104 121522 134663 134984 375726 406332 1174699 1165212 456337 468954 124271 110695 124422 122002 137870 133239 132452 132531 85491 86289 287150 251686 733431 733279 227115 223469 287283 290819 334657 328746 351605 354657 374435 378967 360772 396493 852183 892497 553832 466477 307779 301656 351974 349294 373666 375478 383155 387339 436240 438099 707002 731476 40.05 67.8 1
10:32:13 2023-10-13 361158 358058 89570 87084 136914 143341 144275 143393 110551 111233 116795 121859 134225 135938 375163 406038 1184051 1161598 452145 472382 124238 110772 124422 122119 137633 133691 132229 132468 85401 86320 294054 254901 726952 736769 225729 223400 288057 288766 337625 327613 351424 355912 376510 381025 357452 396421 850407 893735 560015 468925 307416 300695 351974 351735 369596 377319 383192 387448 436651 435431 704104 733031 40.05 67.8 1
10:32:14 2023-10-13 357555 356699 89382 87084 137034 143211 144343 143710 110496 111233 116829 121825 134304 135904 374074 407924 1185628 1168659 453134 471987 124238 110695 124301 122151 137537 133670 132160 132376 87223 86320 288909 254005 725556 731641 227596 223089 287395 288523 336208 329477 351677 354907 373279 380296 358530 398808 852965 888167 568241 466259 305706 300949 349854 350674 369993 375478 384566 388288 437601 436207 706109 735001 40.05 67.8 1
10:32:15 2023-10-13 360902 356556 89288 87683 136545 143672 144139 143858 113415 111233 116406 122062 134006 136592 377336 403543 1189808 1172025 453084 472940 124238 110738 124249 121918 137537 133452 130770 132561 87157 86438 287150 255554 727494 727369 227328 223434 287283 288775 338040 327490 350966 356306 374364 380030 356414 395755 854212 896756 557890 468552 305240 300283 351690 351204 369884 375708 385514 386758 436651 434034 696432 732476 40.05 67.8 1
10:32:16 2023-10-13 362186 355592 89382 87084 136948 143141 145084 142930 110551 111079 116795 121707 134479 135648 374074 406002 1180588 1172025 457857 468990 124153 110584 124336 121886 137633 133545 132103 132342 87223 86257 287150 252540 725593 726819 227115 223469 286204 290819 335702 327755 351533 354752 374364 377767 359143 396385 855938 901287 529380 470423 304381 302866 351866 349473 372013 376681 386498 389855 435352 438425 694881 731872 40.05 67.8 1
10:32:17 2023-10-13 361913 356414 89533 87052 137104 143141 144309 142963 110551 111062 116728 121825 134225 135648 375163 403259 1179677 1166924 455692 471643 124476 110397 124457 121975 138084 133239 132544 132531 87310 86320 287150 252215 732824 731201 225837 223469 287283 288775 335737 329511 349907 354657 375560 378932 358566 395126 850444 902851 558644 469867 307560 301230 351974 350427 373138 375730 382812 387375 434128 438099 701073 731872 40.05 67.8 1
10:32:18 2023-10-13 360938 356342 89227 87354 136467 143341 144041 143427 113292 111233 116440 121775 134006 135938 374074 406038 1180675 1158525 453196 473049 124067 110661 124215 122151 137590 133545 132068 132561 87157 86470 282516 255373 729982 731641 225837 224664 287081 288644 338028 329710 351352 355912 376582 378826 357345 396349 851439 893469 556030 468536 307416 299408 353965 350957 369668 376308 384822 387520 435285 434821 704700 732876 40.05 67.8 1
10:32:19 2023-10-13 356512 356413 89353 87084 137060 143211 144443 143562 110551 111233 116795 121741 134102 135870 377600 406332 1183963 1165231 451813 473086 124271 110695 124249 122151 137572 133603 132194 132715 85401 86497 286223 254005 726253 733196 227115 223055 287675 288793 336479 327490 351569 353906 373279 381167 358566 396421 852965 893396 552480 465780 306424 300283 350629 351488 369993 375443 382541 386178 436865 435289 705593 735974 40.05 67.8 1
10:32:20 2023-10-13 358705 357550 89386 87354 136944 143141 144330 143816 113326 111233 116600 121825 134039 135870 375163 402088 1188047 1173695 452255 472715 124238 110772 124336 121918 137763 133201 130879 131049 85502 86524 284677 253896 727059 728669 227115 223365 288481 288595 336573 329101 350400 353157 374471 381773 358315 398445 854175 892497 558644 468516 306904 302010 351974 351844 372086 375730 385477 386758 437951 435865 696962 733587 40.05 67.8 1
10:32:21 2023-10-13 358381 355619 89415 87084 136944 142942 144609 142963 110603 110925 116829 121741 134444 135460 374899 406002 1180588 1174477 458585 471643 124238 110772 124249 121886 138012 133511 132360 132526 85433 86257 289844 252540 732283 727369 228402 223434 287108 291024 334763 328286 351533 353652 372685 378861 359685 396421 855460 901287 557552 469201 306468 301691 350342 349366 373556 376609 385331 388712 435425 439660 699895 734478 40.05 67.8 1
10:32:22 2023-10-13 363461 356525 89415 87084 136974 143141 144509 143031 110926 111233 116829 121842 134444 135870 375234 402797 1180316 1168659 455910 472715 124067 110695 124336 122184 137666 133670 132360 132623 85491 86561 289844 254094 729306 728547 225837 224473 287081 290204 338719 327790 350472 354255 376690 378932 359396 395198 852965 904805 552480 468625 306468 301230 351686 350427 372086 375466 385514 387448 434065 437993 696962 731872 40.05 67.8 1
10:32:23 2023-10-13 363736 358053 89353 87358 137025 143411 144343 143761 113394 111293 116829 121909 134304 135870 374074 405160 1180551 1159423 457242 473086 123863 110806 124094 122184 137346 133670 131977 132629 87190 86561 289844 254723 720175 732677 227115 223469 285566 290928 336479 326802 353703 353157 374221 378925 359108 399436 853909 896194 555185 467027 307854 300142 351794 348911 369993 376003 384314 387339 436159 436207 707840 731872 40.05 67.8 1
10:32:24 2023-10-13 361913 356703 89259 87386 136893 143211 144799 143562 113360 113286 116795 121943 134090 135904 375163 406038 1183950 1161073 451246 471715 124067 110729 124249 122002 137763 133637 132103 132411 85465 86621 288909 254796 725641 733716 225837 223469 287800 288793 337732 327755 351569 352170 376690 381203 357488 396421 850480 890792 560015 468868 306640 298884 351974 351807 369993 374327 383155 387448 436562 435162 701961 730849 40.05 67.8 1
10:32:25 2023-10-13 358696 356408 89137 87386 136467 143341 144041 143427 113102 113330 116406 121977 133880 136256 374039 402940 1189808 1172025 452145 472382 123896 110657 124249 121918 137763 133670 132103 132411 87223 86470 287150 255373 726830 728669 227757 225666 287176 288437 337661 327613 350822 356668 374293 380723 359991 395755 854212 896304 569217 472543 306468 300971 351974 351807 369993 374355 385914 387031 438339 434212 696432 733031 40.05 67.8 1
10:32:26 2023-10-13 357844 356463 89447 86961 137169 142937 144643 142930 110603 110925 116829 121962 134351 135460 375198 406002 1180592 1176221 455406 472752 124271 110772 124422 121951 137900 133515 132360 132439 85406 86289 287150 252504 730081 729090 227757 223089 287283 290649 334728 328782 351569 353958 372720 379002 360481 396385 855460 901250 558644 469201 306904 300632 349890 350181 373138 376788 384859 387462 436656 437813 700815 735077 40.05 67.8 1
10:32:27 2023-10-13 359210 356417 89415 86901 137501 142903 144743 142968 110647 110925 116829 121573 134313 135426 375198 408480 1173865 1166962 455469 471643 124481 110534 123032 122053 137844 133570 131027 132573 85470 86257 286454 251542 731740 733642 227380 223434 287193 288775 334693 328818 351352 354907 374435 378967 360772 396457 853506 903796 559501 467211 307341 299408 351974 350674 373666 375443 383155 387339 436766 438134 704060 731440 40.05 67.8 1
10:32:28 2023-10-13 362468 356114 89292 87116 136526 143311 144275 143427 110614 111233 116795 121943 134039 135904 374074 406038 1180316 1159386 455983 471679 123863 110806 124128 122151 137346 133637 131885 132595 87277 86529 287150 255066 722146 731641 225837 223469 285659 290409 338719 326767 351677 352134 374471 377767 358314 398808 850444 894443 555185 467579 306172 300177 351830 349192 369848 378383 384131 389855 435352 437278 703525 730833 40.05 67.8 1
10:32:29 2023-10-13 358130 356730 89533 87322 136906 143141 144438 143275 113271 111096 116762 121859 134039 136124 375163 406002 1183945 1162726 452255 472795 124067 110695 124215 121853 137572 133419 132103 132411 87190 86289 287150 254041 724822 733716 225837 225400 288124 288775 336751 327755 351569 353906 375560 381203 357524 396421 852325 893735 557890 467579 306748 300307 351974 351807 369993 374327 381965 387067 436687 434957 706130 732512 40.05 67.8 1
10:32:30 2023-10-13 360134 356127 89133 87294 136535 143211 144683 143659 113248 113443 116440 122011 133884 136350 374935 403259 1189808 1172025 451960 473086 124268 110695 124249 122119 137797 133637 132103 132376 87223 86588 287150 255554 729806 727405 227275 223469 287648 288523 338539 328232 351280 354645 374328 380758 357345 399123 855276 898136 558644 468589 307286 300319 351974 351807 369704 376788 385514 389467 436687 435162 698809 733587 40.05 67.8 1
10:32:31 2023-10-13 358769 356699 89755 87088 137207 142842 144777 142930 110700 111079 116862 121589 134351 135460 375198 405431 1183104 1177746 455368 471679 124271 110431 124370 121718 137809 133598 132360 132347 85438 86225 289844 252290 735930 730741 227435 222745 287283 290409 334728 329244 351533 353193 372720 380065 360772 396349 856674 902888 560015 469201 306904 300740 349854 350427 373138 376523 385204 385057 440881 438099 701110 736011 40.05 67.8 1
10:32:32 2023-10-13 359210 356167 89415 87324 137514 142825 144743 143166 110571 111079 116795 121741 134503 135870 375762 406038 1172897 1166962 455593 472752 124509 110431 124284 121653 137952 133235 131136 130958 85662 86524 283861 251968 731339 733716 227489 223400 287292 290819 337523 329671 351569 353616 374471 380030 360555 399691 851685 900230 560015 467211 306424 299303 351974 351240 370953 377742 383119 387375 435015 438787 705057 731440 40.05 67.8 1
10:32:33 2023-10-13 360911 356347 89353 87112 136944 143202 144309 143427 113360 111156 116829 121741 134351 135904 375163 405196 1180592 1161899 458295 473086 123863 110959 122602 122184 137346 133982 132011 132629 87190 86651 287150 254796 721765 733196 227115 223469 285735 295002 337269 327260 353703 352170 374471 377767 359721 400051 852362 897282 555185 467211 307341 299408 351528 349366 371904 378880 384168 387267 432944 436656 707114 731798 40.05 67.8 1
10:32:34 2023-10-13 359004 357550 89353 87116 137179 143176 144407 142997 113360 111233 116829 121775 134258 135776 375198 406332 1186286 1169258 453245 472940 124205 110636 124457 122151 137625 133603 130697 132826 85438 86561 287150 254146 726131 733196 227757 225031 288093 288775 336515 328286 351569 354871 374137 381238 358602 396457 853002 893580 557890 466147 306748 300319 350912 351771 369993 375478 383119 385870 436309 435254 706130 733068 40.05 67.8 1
10:32:35 2023-10-13 358669 356444 89415 87084 136526 143458 144309 143427 113360 111156 116829 121775 134039 135734 374074 406038 1196520 1170359 454193 472752 123896 110806 124042 122184 137346 133889 132068 132664 87157 86651 295068 255481 719357 729574 227757 223434 287310 288775 336715 328546 353739 354255 373887 380350 358856 399718 856600 892203 557890 467923 304667 301091 350768 351060 369848 376038 386061 386178 435356 437711 703104 733031 40.05 67.8 1
10:32:36 2023-10-13 359246 356445 89353 87120 137466 143141 144543 143031 113326 111156 116795 121741 134258 135904 375198 403579 1188084 1172025 451504 471715 124271 110618 124284 122035 137996 133235 132263 132595 85470 86289 288387 254114 726483 727919 227115 223469 288535 288775 336786 328818 350472 353971 374435 382380 358314 395198 854684 892533 557274 468552 305741 301796 351974 351844 372086 375730 385241 387375 436722 438112 697741 733624 40.05 67.8 1
10:32:37 2023-10-13 361929 355659 89259 87084 136845 142942 144309 142997 113326 110925 116600 121539 134006 135648 374110 402374 1177289 1166962 454551 471987 124238 110695 124249 122119 137580 133637 132360 132531 87257 86352 294054 252576 729766 731840 227115 225666 287211 290508 336644 329137 350328 355912 376282 378791 359216 395126 850480 903958 567258 471872 307998 299338 351974 350427 372086 375466 384168 387448 433933 436834 700079 731650 40.05 67.8 1
10:32:38 2023-10-13 361158 356198 89419 87052 137401 143202 144543 144015 110624 110925 116829 121505 134427 135239 375198 408803 1173728 1164382 459239 471715 123896 110806 124249 122053 137606 133670 132103 132376 87257 86289 284677 252504 727981 732677 225837 223469 287283 290517 334728 329315 351605 354657 374471 380030 360808 396457 850480 897618 553832 466147 306604 299408 351974 350427 373138 375478 383155 389818 436584 437848 708084 733956 40.05 67.7 1
10:32:39 2023-10-13 359607 356699 89386 87116 137162 143241 144607 143427 110539 111156 116795 121909 134225 135870 375163 406038 1186471 1165194 453430 472382 124448 110687 122689 122086 137714 133788 130697 132792 85502 86588 284504 254360 726498 733679 227596 223055 288093 288775 336444 327755 351352 354907 374364 381203 358314 396421 852819 894214 557890 466665 306748 300283 350912 351771 372086 375408 382505 386178 436615 435254 706130 733031 40.05 67.7 1
10:32:40 2023-10-13 358665 356663 89353 87084 136948 143141 144409 142997 110528 111156 116795 121707 134444 136321 374074 406038 1189771 1168696 455368 472759 123863 111113 124059 122469 137053 134074 132000 132756 87123 86620 287150 255047 734416 730606 227596 225031 287310 288775 336479 326767 353666 353936 373243 380030 358566 399973 856674 889274 541433 468553 307123 301091 350768 351096 369884 378916 386461 388712 438002 435254 704104 733031 40.05 67.8 1
10:32:41 2023-10-13 358094 356119 89415 87084 137164 142742 144643 142951 110647 110925 116829 119940 134681 135725 378136 405714 1182994 1177882 458622 471498 124545 110602 124770 122086 137870 133637 132452 132531 85375 86289 289844 252396 733725 727464 226139 223434 286813 291642 335432 328782 351533 353193 372720 382022 360481 396421 856674 901503 552480 469201 306410 302150 350629 349653 373138 376788 385477 388291 435620 438099 700079 731526 40.05 67.8 1
10:32:42 2023-10-13 360875 356440 89325 87084 136940 143241 144275 142997 110539 111156 116964 121741 134225 135870 375163 402940 1179801 1168659 455552 472345 124238 110772 124422 122119 137667 133965 132360 132715 85375 86620 291319 254041 723513 728434 225837 224161 287283 288883 339199 328498 353417 357933 375417 378755 359505 396312 852782 902405 552480 472543 306033 302010 351974 349653 372870 376609 387083 387375 436240 436798 695902 732913 40.05 67.8 1
10:32:43 2023-10-13 359463 356127 89415 87116 137169 143141 144539 142963 110507 111156 116795 121707 134410 135870 375198 406038 1173865 1166096 454193 468990 124681 110584 124526 121588 138250 133134 132389 132182 85566 86471 294054 252504 738022 732677 227115 223469 287283 288883 334693 329778 351533 354907 376124 380633 360578 396349 850480 901287 560015 467873 306748 299408 351974 350957 371769 374327 383119 387375 435320 438787 702991 731403 40.05 67.8 1
10:32:44 2023-10-13 360911 356654 89231 87386 136599 143424 144343 144265 113326 111233 116600 121943 134127 136079 374899 405642 1183945 1159423 451960 472382 124271 110772 124249 122151 137633 133637 132103 129208 85502 86792 284677 255335 725179 731531 227435 224751 286262 288806 338135 327083 351496 355661 376124 378596 357488 401551 850444 893699 552480 468536 307416 302010 353965 350391 369993 375443 384895 387484 436766 435609 704604 731872 40.05 67.8 1
10:32:45 2023-10-13 356516 356417 89415 87084 137030 143120 144343 143166 113483 111233 116714 121741 134292 135870 374899 406038 1183945 1166042 453282 472382 124153 110695 124249 122068 138012 133637 132360 132468 85491 86352 290195 254041 725433 733716 227757 223434 288210 288793 336751 327790 351569 354406 374435 381203 358566 396457 852965 893359 544642 466843 306388 299408 351726 351555 371904 377441 382827 389578 436544 436313 707021 736048 40.05 67.8 1
10:32:46 2023-10-13 360886 356167 89292 87108 136948 143241 144330 143266 113326 111233 116600 121859 134006 136120 374899 403259 1189144 1175225 453219 473294 124376 110559 124665 122119 137660 133570 130697 132757 85502 86556 287150 254616 726621 727405 227115 225666 288350 288739 336715 328782 350436 353936 374854 381631 357488 395755 854212 897920 558644 470423 305706 300283 351974 351844 372086 375730 385514 387339 437987 435254 696999 733587 40.05 67.8 1
10:32:47 2023-10-13 358405 356378 89447 87052 137078 142942 144643 142930 113304 110925 116795 121589 134444 135426 375163 406002 1180588 1173643 456446 468990 124238 110431 124336 121853 137996 133235 132321 132376 85470 86320 285776 252540 728513 727369 227757 223434 286879 294965 335667 328516 351533 353652 372982 378650 359940 399654 856351 900084 546477 470200 305347 303296 350732 349437 373102 375408 386608 385870 435534 439243 699581 731366 40.05 67.8 1
10:32:48 2023-10-13 359463 355882 89447 87052 137164 142838 145009 143190 110851 110874 117092 121673 134562 135358 375619 409490 1176295 1167667 458315 472345 124100 110806 124370 122184 137748 134150 132544 132715 85406 86561 291319 252468 730968 733716 227115 223469 287525 295088 334728 327790 354507 355158 375560 378932 360808 398808 851722 892461 556537 466843 306676 300283 351974 349653 373138 376038 383734 387375 435534 438099 705593 729300 40.05 67.8 1
10:32:49 2023-10-13 363026 357555 89259 87354 136633 143402 145100 143761 113237 111233 116634 121859 134094 135904 376959 406038 1180588 1159386 455331 471715 124067 110806 124249 122184 137572 133670 132103 132595 87190 86890 287869 255337 721691 732821 227757 224647 286119 290513 337625 327119 351533 355912 375382 378190 358159 398627 847968 893772 561386 467873 307854 302010 351974 349054 369956 374884 384314 387303 435534 434821 701961 731872 40.05 67.8 1
10:32:50 2023-10-13 357304 356163 89353 87116 136637 143211 144343 143562 113483 111156 116714 121741 134111 135870 374074 406038 1183963 1163294 451886 472382 124271 110806 124215 122184 137346 133721 132103 132468 85406 86320 286223 254041 727198 733863 225837 223244 288210 288797 336715 327755 351569 353906 374435 381238 358566 396457 852965 894701 560015 464757 306784 299373 351479 351771 369993 376788 382848 386214 439865 435865 709130 736128 40.05 67.8 1
10:32:51 2023-10-13 359210 356408 89321 87354 136849 143311 144215 143492 113292 111233 116440 121893 134006 135972 374074 402374 1189808 1172025 454880 471310 124271 110721 122689 122086 137846 133973 130697 132826 85470 86588 287150 255011 726045 728669 227648 223400 287890 288775 337768 328250 350472 356921 375118 381167 357452 395755 854854 897989 551973 468589 306468 300319 351974 351880 369993 376259 385514 387375 437987 434643 696468 733551 40.05 67.8 1
10:32:52 2023-10-13 358495 356163 89443 87084 137169 143141 144777 142963 110635 110925 116829 121623 134477 135426 375163 404788 1185628 1176221 455801 471715 124305 110772 124284 122413 137797 133235 132171 132342 85438 86289 287497 252290 729463 729783 227757 223089 287283 290837 335702 329279 351569 353688 373279 380065 360772 396421 856674 901323 550481 470386 306172 302793 350486 350566 373666 377319 385331 388712 437347 440274 701073 733624 40.05 67.8 1
10:32:53 2023-10-13 360288 357555 89415 87116 136948 142942 144743 142963 110583 111187 116829 121741 134461 135734 377604 405750 1178042 1168537 455979 471165 124581 110559 124839 121787 138108 133134 132452 132347 85534 86044 285999 252074 736659 733196 225837 223503 287283 290386 334728 329528 351533 354907 375297 380065 360772 396349 853002 901539 560015 467542 306748 301157 351974 350687 371508 374362 383155 387375 434008 438787 704824 730332 40.05 67.8 1
10:32:54 2023-10-13 360871 356413 89353 87120 136646 141279 144543 143562 110507 111079 116634 121707 134102 135682 374074 405125 1178840 1161899 458585 471679 123863 110806 124128 122151 137346 133704 132068 132595 85331 86620 287150 254543 721638 731641 227115 223469 286615 295093 338719 329477 353449 355803 374328 380996 359577 399263 852142 896194 556537 466991 308264 300248 351974 349090 369993 378880 384749 387146 435497 436492 705057 731650 40.05 67.8 1
10:32:55 2023-10-13 359624 358795 89529 87441 137054 143228 144889 143524 110647 111199 116728 121993 134309 135802 376508 406937 1182786 1168696 453890 472237 124238 110772 124249 122151 137572 133268 130606 132900 87310 86621 287150 252576 728233 731641 227757 223400 287283 288775 336751 327826 353703 353157 373279 380030 358602 399408 854248 889788 564652 466147 305777 301232 350912 351240 372086 376301 385168 385870 435356 435254 702034 733587 40.05 67.8 1
10:32:56 2023-10-13 358705 357555 89141 87386 136501 143211 143808 143427 113259 113286 116440 122011 134006 136384 374039 402940 1189808 1172673 450539 472752 124238 110806 124284 122119 137667 133666 132103 129222 85502 86556 287869 255371 730600 728521 227435 223400 287140 288595 338135 328108 350822 354184 374400 380598 356449 395791 855938 898846 555903 468589 304810 302010 351582 351807 369993 375730 385514 387067 436687 434821 696432 735743 40.05 67.8 1
10:32:57 2023-10-13 358098 356163 89447 87052 137173 142807 144777 143211 110528 110925 116829 121539 134351 135426 374110 405772 1183104 1176184 455837 468665 124271 110618 124284 121886 137913 133239 132360 132439 85433 86225 289844 252504 728795 729537 227115 222745 288535 288559 334728 329279 351496 353688 374137 381808 360264 396349 856674 900230 560015 470200 306208 302010 350948 351555 374158 376609 385184 388749 436366 439969 698903 736048 40.05 67.8 1
10:32:58 2023-10-13 360295 356163 89353 87080 136974 143141 144309 142963 113326 111079 116714 121657 134006 135682 374899 402940 1177294 1169258 455320 471389 124514 110593 122945 122086 137660 133872 130606 133085 85406 86556 291319 252540 728462 729574 225837 225666 287032 288883 336489 329813 350189 354907 376546 380030 359143 396119 851722 902888 558644 468552 306712 299164 351974 350710 372875 375730 383192 387411 433844 436584 700576 731872 40.05 67.8 1
10:32:59 2023-10-13 360134 355628 89415 87084 137047 143011 144643 143166 110539 110925 116795 121623 134744 135460 374074 405231 1173728 1164382 459932 472418 123896 110695 124163 122035 137381 133670 132068 132411 87190 86320 287497 252576 726105 732677 225837 223469 287283 290517 334693 327826 351641 354657 375261 379817 360555 401551 853469 898846 556706 466697 308292 300352 351866 349509 373930 378383 383155 387375 435534 438134 707077 732913 40.05 67.8 1
10:33:00 2023-10-13 360097 356167 89259 87088 136637 143211 144743 143761 110603 111096 116694 121943 134204 136219 375055 405930 1185554 1165137 451776 472055 124205 110695 124249 121951 137557 133603 130697 132342 87190 86320 289844 254005 729766 733411 225837 225507 287400 289014 336515 327790 351605 353906 374471 381808 358027 396457 852325 893396 560015 466881 306748 300307 351479 351844 369993 374327 382271 386758 436722 435503 706166 732512 40.05 67.8 1
10:33:01 2023-10-13 358986 356476 89292 87116 136948 142942 144130 142871 113360 111187 116714 121707 134014 135742 374039 405231 1185486 1168696 454832 473122 123117 110806 124042 122553 137312 133670 131851 132503 87190 86320 287150 252540 725924 731780 228079 225507 287827 290263 336644 330374 354380 355912 373696 380456 358459 399827 857282 888828 562757 466147 307341 301126 350912 350916 372086 376038 385477 388712 435356 436492 705630 733068 40.05 67.8 1
10:33:02 2023-10-13 358089 356525 89349 87290 137127 141081 144615 143233 110711 111130 117133 121673 134317 135836 375163 404180 1187315 1175874 453219 472715 124562 110602 124422 121653 138208 133201 132378 132273 85502 86193 287150 252504 729742 728949 227115 223055 288526 288775 334728 329244 351231 353157 374137 381737 359649 396349 856674 898887 557890 469867 305706 300283 350876 351735 373138 376523 384859 386142 436615 436477 698977 733551 40.05 67.8 1
10:33:03 2023-10-13 360839 355776 89382 87084 136880 143098 144722 142930 110647 111079 116795 121673 134006 135426 376122 406002 1183109 1172025 457923 468954 123863 110431 122860 122053 137714 133536 130662 132792 85465 86557 287150 252360 727443 728669 227435 224334 286168 290409 335702 327719 351496 357679 374293 378261 359649 396385 852965 901758 565842 470534 304275 301197 351974 349617 372086 376788 386608 387375 435534 438420 694881 731872 40.05 67.8 1
10:33:04 2023-10-13 359716 356445 89415 87084 136910 143141 144509 142963 110475 111079 116600 121673 134039 135426 375127 402940 1178804 1166659 453837 468954 124681 110397 124630 121439 138306 133296 132544 132531 85459 86320 287150 252540 732320 732300 225837 223469 287283 288775 334728 329778 350436 354657 376053 379994 359613 395719 851046 904805 560015 469017 308218 301476 351902 350530 373930 376452 382973 391115 437774 438880 702956 731980 40.05 67.8 1
10:33:05 2023-10-13 360911 356167 89227 87354 136802 143376 144141 143907 113326 111233 116600 121909 134465 136145 377299 405714 1183936 1160018 454173 471498 124138 110789 122689 122370 137591 133637 130770 132561 87310 86588 287869 255262 722198 731718 227489 224473 286405 290879 337625 327225 353666 353157 375525 378596 357991 398772 850407 893772 553325 467873 307341 302083 351974 349335 369993 376573 384859 387411 435620 435431 701961 732392 40.05 67.8 1
10:33:06 2023-10-13 358369 356413 89378 87088 136501 143141 144309 142963 110603 111233 116795 121741 134225 135870 374863 406002 1184051 1164382 452145 472345 124067 110695 124422 122151 137667 133965 132452 132715 85491 86588 294054 254400 726131 733716 227115 223434 288499 288874 338929 328498 351352 354726 375802 381595 358423 399753 852782 893553 560015 467726 308657 298849 351614 351771 369993 376788 382557 387339 436437 438613 706130 731440 40.05 67.8 1
10:33:07 2023-10-13 359879 357233 89529 87557 136661 141582 144343 143960 110422 111617 116533 122315 133922 136532 377069 402904 1189882 1172025 451283 472425 124429 110738 124353 121918 137346 133511 132360 133085 85459 86320 286223 255554 726747 727332 227115 223469 287395 288775 338278 330177 350966 354752 374400 380598 357165 396069 856674 897245 557274 468552 305454 302010 351974 351181 369956 375730 385514 387031 436366 434821 696691 732476 40.05 67.8 1
10:33:08 2023-10-13 358151 356132 89447 87048 137364 141081 144743 142930 110615 110925 116795 121505 134039 135017 375163 404824 1183104 1176184 455406 468954 124238 110584 124422 121853 137763 133268 132321 132342 85507 86524 287150 252215 731123 728803 228079 224873 287140 291230 337762 328604 351388 353900 372685 380639 360772 396385 857767 900193 557890 469201 305706 301197 349567 350001 373138 376788 384314 385021 436766 436477 701073 730332 40.05 67.8 1
10:33:09 2023-10-13 360641 355450 89599 86988 137139 142673 144996 142665 110668 110653 117294 121404 134410 134984 377835 408335 1175459 1164382 456696 468954 124153 110661 124215 121886 137419 133239 132360 132439 85375 86225 287150 251686 725960 732677 225837 223434 287525 288775 334423 329279 351533 354657 375525 378932 360772 396421 849806 898887 556030 466477 307779 301120 351974 350674 373666 375408 383119 387339 434065 439655 704023 730332 40.05 67.8 1
10:33:10 2023-10-13 360866 355583 89215 87084 136501 143141 144141 142997 113259 111079 116406 121673 133972 135742 374039 406038 1180551 1162732 457317 472055 124072 110670 124422 122403 137299 134091 130333 129208 85433 86588 290621 254796 726605 732300 227115 224786 286795 289419 337732 327225 351605 353652 376654 378755 357488 398772 849806 895037 552480 468536 307341 301656 351974 350638 369956 374362 384859 387448 434065 434176 703104 730433 40.05 67.8 1
10:33:11 2023-10-13 356445 356191 89415 87084 136815 143141 144275 143900 113449 111079 116600 121707 134039 135648 374110 406038 1184037 1165231 452145 471679 124238 110657 124388 122119 137789 133637 132360 132715 85427 86257 290621 254005 725067 732892 227115 223055 287890 290250 336715 327755 351533 353906 373839 381238 361491 400260 855938 894890 560015 464940 306604 300829 350697 351555 371977 377850 382812 385870 436286 435467 707039 734890 40.05 67.8 1
10:33:12 2023-10-13 358669 356158 89321 87116 136607 143220 144543 143761 110635 111062 116694 120410 134170 135708 377336 402797 1189004 1171876 450386 471643 124443 110431 123032 121588 138382 133649 130845 132492 85523 86320 288909 252576 726657 728669 227115 223434 288616 288775 338929 329244 350472 354184 374435 382344 358602 397843 855460 898762 555903 468516 306468 300283 351686 351844 372611 375730 385477 387067 437644 440291 696962 733031 40.05 67.8 1
10:33:13 2023-10-13 358634 355628 89459 87116 137081 143141 144509 142930 110507 111079 116829 121673 134444 135460 374074 405716 1180588 1174530 457239 472078 124238 110431 124457 121936 137633 133419 132194 129144 85459 86320 287150 252504 724935 728115 228240 225400 286795 291157 337762 328604 351424 356921 375704 378720 360301 399728 854780 900193 557890 469595 304775 301865 351546 349299 372611 374362 386664 388877 435991 436477 696962 731403 40.05 67.8 1
10:33:14 2023-10-13 361084 355980 89627 87290 137261 140687 145077 142828 110775 110755 116829 121438 134444 135227 374899 409381 1176369 1166042 457740 468557 124153 110670 124249 122119 137770 133637 132544 132623 87223 86289 287150 252076 728356 732760 227115 223469 287283 294965 334693 328516 351677 354907 374471 378932 360808 398808 852288 898558 562757 466147 307532 300283 351974 349653 373402 376038 384006 387339 435620 438099 704023 731872 40.05 67.8 1
10:33:15 2023-10-13 362726 356155 89137 87116 136467 143538 143841 143427 113259 111233 116440 121791 133972 135904 374039 406038 1180680 1159386 453232 472382 124238 110772 122689 122455 137720 133939 130662 132861 85502 86706 287869 255011 721997 731600 227596 224682 286369 290409 337495 326767 351677 355839 375118 378261 358278 398808 850899 896194 567555 467873 306904 302083 351974 349335 369993 375478 384895 387411 435620 435467 704920 731872 40.05 67.8 1
10:33:16 2023-10-13 357559 356127 89615 87354 137114 141384 144543 143562 110519 111156 116795 122179 134393 135870 374074 406332 1186327 1169258 454461 472382 124238 110806 124422 122151 137667 133758 132103 132531 85375 86588 287150 254041 726376 732300 227757 223434 287800 288775 336715 327260 354489 353936 373279 380598 359143 400009 855460 890719 557890 466807 305706 301232 350912 351240 372086 376564 385514 386142 436865 436762 701998 734669 40.05 67.8 1
10:33:17 2023-10-13 359463 356191 89263 87358 136497 143341 144130 144767 113259 111233 116600 121977 134006 136592 377299 402689 1193117 1173620 452255 471570 124343 110862 122863 122086 137591 133511 132068 132376 87310 86561 287150 255335 729273 727532 227115 223469 287283 289153 338171 328250 350966 354255 374471 381203 357238 395755 854817 897574 558644 468589 305490 301429 351974 351807 369993 376259 386608 387031 437688 434034 696432 733031 40.05 67.8 1
10:33:18 2023-10-13 358098 356480 89447 87296 137173 142907 144643 142930 110583 110848 116795 121505 134317 135332 374110 404788 1180588 1176184 455532 471679 124271 110695 124336 121853 137989 133511 130805 132342 85406 86257 287150 252468 727146 729537 225916 222745 287283 290819 334728 329261 351316 355511 375814 380456 360663 396312 856564 901357 553832 470163 306244 302652 350347 350674 373666 376609 385147 385870 437383 439660 701110 732512 40.05 67.8 1
10:33:19 2023-10-13 358669 356168 89562 87405 137119 141081 144407 143292 110551 111010 116728 121875 134331 135768 377336 405500 1176369 1165268 455552 471353 124581 110397 124630 121588 138250 133595 132636 130866 85598 86135 291319 252112 736377 732677 227115 223469 287283 288883 334693 329742 351533 354907 375560 379764 360772 396349 850444 901539 560015 467873 306748 302778 351974 351204 371508 374327 383155 387375 433933 438751 701961 729300 40.05 67.8 1
10:33:20 2023-10-13 362702 355592 89415 87116 137034 143211 144343 143166 113292 111079 116600 121707 134090 135742 374074 405125 1180551 1162726 458220 472345 123863 110806 124094 122581 137591 133855 131885 132595 85470 86733 287497 254505 723188 733123 227435 223400 286333 291746 337762 328342 353521 355661 374435 378296 360481 398808 853233 897282 555185 466440 307416 300248 351974 349192 372086 376003 384314 387339 433048 436798 704023 730833 40.05 67.8 1
10:33:21 2023-10-13 359131 358029 89349 87322 136914 143141 144409 142963 113483 111233 116936 122179 134006 135648 374110 407258 1182932 1169370 454075 472382 124271 110695 124249 122151 137720 133637 132286 132411 85433 86620 287150 254041 725311 731641 227757 223400 287688 289050 336751 328250 353703 354907 373279 381167 358566 399372 853469 892313 557890 466477 306640 300951 350912 351771 372086 376038 384278 386178 435967 435254 705960 733587 40.05 67.8 1
10:33:22 2023-10-13 358946 356127 89109 87386 136372 143446 144024 143659 113326 111233 116634 121943 134006 135938 377299 403579 1189808 1172711 456016 472091 124362 110687 124596 122151 137530 134007 130333 132792 85459 86706 287869 255444 721765 728434 227435 223469 287472 290409 337732 326696 353703 355286 374435 380758 357883 398845 855460 892436 557890 469867 306250 301232 351974 351240 369956 375478 386608 386178 435320 434034 701110 732512 40.05 67.8 1
10:33:23 2023-10-13 360134 355557 89415 87084 136948 142942 144539 142862 113517 110925 116714 121589 134039 135426 374110 406002 1180588 1174530 458284 471643 124238 110691 124249 121886 137757 133239 132360 132347 87310 86225 287150 252504 724738 725331 227757 223469 286441 289696 334728 327790 351533 354255 373314 378296 359433 396421 853002 898923 560015 468868 305816 302276 351726 349371 372086 374362 386608 386178 436280 436834 694918 729378 40.05 67.8 1
10:33:24 2023-10-13 359752 357510 89353 87084 136944 143141 144309 143545 110635 111062 116694 120403 134124 135802 375055 402231 1181398 1169370 455979 471498 124238 110772 124249 121653 137368 133754 130662 132900 87223 86438 291319 252576 743761 729610 225837 223503 287283 288883 336715 329546 350436 353427 376725 378932 358602 394848 850480 903243 557274 470534 306676 300944 351974 350391 372086 375730 383192 387411 433933 436834 700079 728466 40.05 67.8 1
10:33:25 2023-10-13 358669 356405 89415 87116 137043 143020 144343 143866 113281 110925 116795 121505 134115 135426 374074 405786 1173728 1162726 458547 471679 123863 110584 124249 122035 137667 133637 132103 132376 87157 86289 284677 252540 725258 732677 227435 225666 287032 291490 337285 328640 351496 355409 375118 379888 360663 399277 853506 898209 564128 466513 307416 301864 351722 349581 373138 375478 383734 387339 436040 438099 705094 729300 40.05 67.8 1
10:33:26 2023-10-13 359094 356020 89353 87322 136837 143436 144607 143524 110754 111164 116795 121707 134039 135648 374074 405822 1187635 1166042 450539 471679 124153 110568 124492 122119 137667 133419 132103 132342 85427 86470 287150 253878 726253 733196 227435 223089 288093 288775 338959 327790 351605 354406 373839 381238 358602 396421 854212 893580 557890 466477 306748 300283 349532 351771 372086 375443 382578 386178 436309 437934 706166 733587 40.05 67.8 1
10:33:27 2023-10-13 358381 355597 89415 87116 136849 143141 144309 143393 113237 111079 116829 121657 134073 135682 374074 406038 1189808 1168696 453196 474193 123830 111036 124042 122858 137106 134007 130299 131783 85395 86738 287497 255118 721020 729355 227757 225400 287194 290409 336479 325818 354239 354219 373590 380633 359107 399973 855460 889495 557890 468925 304810 300878 351443 351240 369993 376599 386334 386178 435356 434043 703104 733031 40.05 67.8 1
10:33:28 2023-10-13 359279 355628 89451 87088 137158 141081 144607 142930 110551 110925 116829 121505 135123 135725 374935 406038 1180588 1173643 456806 471679 124268 110618 124284 122119 137896 133239 132360 132347 85491 86289 287150 252540 725264 726946 226139 223434 287019 294965 334763 328782 351605 353723 373279 378650 360772 396421 855460 901503 560015 469201 307504 301268 350665 349653 373138 374362 386061 388880 435620 438099 701110 731549 40.05 67.8 1
10:33:29 2023-10-13 360650 355632 89870 87116 137071 142942 144407 142963 113360 111079 116600 121623 134006 135700 377872 402088 1181324 1168510 456991 472200 124172 110636 124630 122086 137495 134150 132360 132531 87223 86497 291319 253751 726743 729268 225837 224161 287081 288883 339199 328533 352835 355321 376425 378896 359396 396457 853002 899925 560015 468625 306033 300319 351974 349653 372430 376259 386608 387411 435620 436798 694918 729127 40.05 67.8 1
10:33:30 2023-10-13 359237 355623 89419 87088 136948 142842 144309 142997 113203 110925 116795 121623 134006 135648 375198 406002 1173893 1166962 454514 472382 124595 110785 124526 121620 138250 133201 132355 132124 85566 86433 294054 252326 734401 732677 225837 223469 287283 288883 334728 329564 351316 355013 376138 380758 360470 399309 850334 902031 564128 467726 308292 300107 351974 350710 373666 374327 382900 387303 434980 438751 701961 729300 40.05 67.8 1
10:33:31 2023-10-13 360911 356489 89562 87561 137032 141483 144743 143861 110519 111233 116728 122146 134250 136213 376802 405858 1183950 1161073 451960 473086 124276 110746 124444 122184 137667 133545 132137 132531 85502 86352 288387 254832 728208 732677 225837 223538 287395 288775 337768 327755 351641 353688 376725 380900 357488 396493 850480 890719 552480 468536 306460 299164 353965 351807 369993 374362 384895 387484 436651 435162 703104 730886 40.05 67.8 1
10:33:32 2023-10-13 356480 356476 89447 87116 136948 143141 144515 143190 113271 111079 116714 121657 134073 135870 374074 406367 1183945 1167828 457150 471715 124153 110618 124249 121853 137991 133637 132360 132561 87310 86524 287150 253787 725556 731568 228365 223331 288057 288775 336609 328144 353521 355122 373279 381203 358638 399408 854721 892203 559501 465086 307123 300775 350665 351096 372086 376073 384314 385870 435967 435254 704060 733068 40.05 67.8 1
10:33:33 2023-10-13 357844 355490 89627 87020 137123 142937 144777 142963 113394 110848 117017 119773 134225 135448 374074 403615 1183345 1178722 454721 468629 124271 110465 124457 121230 137875 133239 132360 132347 85470 86289 287150 252326 734558 729637 227435 224678 287283 290409 334728 328818 351569 353688 373279 381238 360772 396385 856674 900538 558644 468611 306904 300319 349854 350710 373402 376788 384895 385021 434675 438063 701110 732627 40.05 67.8 1
10:33:34 2023-10-13 360839 356151 89415 87056 136944 143138 144309 142833 113360 111079 116714 121573 134039 135460 374899 403615 1180680 1171837 459276 472091 124395 110534 124613 122151 137660 133822 132728 133085 85502 86556 294054 252396 725877 726855 227115 224161 287524 291033 336715 328746 351569 355321 376160 378685 360228 396493 855938 898887 560015 468625 304739 300775 351974 349330 372086 374362 383998 387448 436457 436834 697778 729300 40.05 67.8 1
10:33:35 2023-10-13 360434 355557 89570 87116 136948 143041 144415 143465 113360 111079 116714 121573 134039 135904 374110 405196 1177133 1165826 460045 472752 123863 110806 124163 122184 137346 133758 132011 132595 87223 86529 289844 254041 724413 732508 227115 223503 287193 295038 335702 327826 353703 352170 375560 378896 360844 398808 851722 899947 555185 467211 307341 300319 351974 349371 372611 376599 384351 387375 435788 438099 705094 729337 40.05 67.8 1
10:33:36 2023-10-13 360907 356167 89357 87386 136501 143141 144175 143689 110551 111096 116661 122247 134124 135836 376802 405894 1183834 1161673 454721 472534 124067 110623 124249 122151 137381 133268 130662 129192 87223 86470 287150 255193 722833 731531 227115 224698 286991 290263 337803 328546 351677 353688 376725 378596 357524 396529 849842 892130 553832 466844 306424 300456 351974 350710 369993 375478 384932 387484 436547 435126 701925 731872 40.05 67.8 1
10:33:37 2023-10-13 356480 356132 89382 87503 136919 143141 144515 142795 113382 111002 116795 121876 134006 135836 374600 405966 1184786 1166042 453269 471643 124153 110661 124422 122119 137763 133637 130805 132561 85433 86529 289844 254005 726952 733716 227810 225666 288386 288559 339680 328604 351460 353471 374293 382167 358423 396312 854721 894963 557890 466477 306748 299373 351402 351591 372086 377139 382505 386758 440488 435865 706093 732476 40.05 67.8 1
10:33:38 2023-10-13 361158 358889 89317 87445 136812 143480 144507 143744 110615 111164 116694 121960 134331 135909 374039 402338 1189660 1173695 451467 471679 124238 110584 124630 122086 137763 133419 132452 132400 85459 86289 287150 254005 724851 727369 227115 223434 288093 288775 337495 328746 350472 354184 374435 382309 357991 396069 854175 892461 557274 468552 305706 302010 351974 351844 372086 375730 385477 387303 437301 436762 696925 733551 40.05 67.8 1
10:33:39 2023-10-13 359805 355869 89419 87088 137175 143106 144607 142930 110615 110925 116795 121640 134444 135426 374863 405966 1183945 1174440 457166 471607 124271 110584 124422 122254 137939 133885 130845 131049 85438 86556 287150 254083 730753 728669 228402 223365 286902 291024 335667 328746 351569 353652 373590 378791 360699 396421 855460 901466 560015 469201 306468 302114 350876 349617 373138 376788 386334 385870 435620 439174 699050 730405 40.05 67.8 1
10:33:40 2023-10-13 358634 355870 89410 87052 137248 141079 145145 143166 110647 110925 116829 121471 134727 135324 375127 405160 1176369 1165212 458510 471679 124238 110661 124388 122119 137633 133637 132068 132561 85375 86289 286223 252468 726489 733196 227115 223434 287283 290517 334693 329778 351605 354907 375297 380065 360808 396457 850936 898887 552480 466477 306676 299408 351974 351204 373930 375968 383698 387375 436766 438063 706462 730849 40.05 67.8 1
10:33:41 2023-10-13 360875 355597 89382 87386 136603 143511 144343 143761 113360 111233 116634 121909 134090 136334 377868 405822 1184767 1161673 457093 471534 124202 110789 122689 122487 137461 134007 132068 132711 87157 86620 287497 255083 728461 731641 227115 224664 286768 288793 338539 327348 351605 353157 376690 378861 357488 398772 850407 892056 561386 468868 306122 300283 354002 350674 369956 375181 384895 391486 437383 435467 703104 732392 40.05 67.8 1
10:33:42 2023-10-13 359203 355989 89259 87084 136467 143241 144041 143837 113315 111079 116600 121707 134006 135648 374003 403292 1189808 1168659 454721 471679 124034 110806 124180 122184 137537 133670 132068 132629 87157 86738 288459 255481 718308 729542 227596 223469 287688 290409 337259 326731 353703 354752 374400 380598 358602 399372 855460 892313 557890 469201 306468 301232 351974 351204 369956 376003 386608 386722 435320 434034 701110 732476 40.05 67.8 1
10:33:43 2023-10-13 357274 356127 89529 87413 137028 141081 144505 143258 110571 111199 116728 121993 134298 135768 377069 402797 1186290 1173695 452145 471679 124514 110500 124509 122068 137989 133235 132229 132342 85502 86289 287150 252576 728838 727405 227115 223469 288499 288775 336208 329742 350472 353936 374435 382380 359360 396069 856674 897582 556030 470534 306172 302010 351974 351844 372875 376259 385168 387339 436687 437755 696962 733587 40.05 67.8 1
10:33:44 2023-10-13 360777 355303 89415 87084 137162 143141 144607 142963 110519 110925 116795 121707 134317 135648 374074 406002 1183945 1175367 457886 472382 124271 110772 124336 122119 137849 133607 132452 132715 85491 86674 287150 254810 730506 728669 228079 224057 286736 291642 336573 328640 351460 355642 374364 378896 360192 396457 856067 903958 560015 469201 306468 302114 351974 349894 373138 374362 387157 386758 435620 439174 696925 731499 40.05 67.8 1
10:33:45 2023-10-13 360134 358270 89599 87290 137342 143003 144743 143166 110464 110925 117051 121791 134575 135264 374074 405196 1176369 1166004 459202 471679 124271 110772 124457 122151 137667 133637 132103 132468 85406 86620 288909 252504 729596 732677 227115 223469 286991 295074 335702 327790 353703 353122 375560 378896 360808 398808 853432 898558 562757 467174 306640 300283 351974 349617 372875 376599 384586 387375 435534 438063 707039 731872 40.05 67.8 1
10:33:46 2023-10-13 360875 355597 89386 87358 136535 143341 144275 143626 113292 111233 116600 121943 134006 135904 373811 406038 1183945 1161073 454684 472759 124769 110798 124630 122520 137851 133914 130333 132792 85465 86556 287150 254651 729942 732677 225837 224473 288089 289203 338824 327755 351569 353688 377557 381203 358135 396493 850444 892502 557890 469201 306388 299373 354002 351807 369993 375443 385477 390929 436651 434948 703104 731403 40.05 67.8 1
10:33:47 2023-10-13 358893 355842 89105 87505 136463 143446 143808 144024 113180 111233 116440 121943 134006 136316 374039 403259 1189808 1172025 450611 473086 124271 110657 124422 122119 137436 133670 132360 132715 87250 86620 289906 255554 721973 728434 227596 223469 287283 290816 338278 326996 353666 355357 374435 380900 357202 399690 856674 892436 553832 468907 305240 301407 351974 351488 369920 375181 386608 387031 437856 434021 700576 732476 40.05 67.8 1
10:33:48 2023-10-13 358098 356132 89415 87264 136948 143141 145084 142963 110679 111062 117017 122094 134432 135802 377336 403400 1189004 1175293 451614 471462 124581 110550 124543 122119 137996 133239 129189 131049 85534 86289 288387 252540 729428 730741 227596 223434 288738 288775 336208 329742 351533 356884 375297 382380 360192 396349 856674 897618 552480 470534 307532 300775 351974 351880 373666 375185 385477 386758 436508 438751 699050 733702 40.05 67.8 1
10:33:49 2023-10-13 360573 355877 89415 87354 137278 143224 144743 143562 110615 111079 116829 121741 134394 135776 374074 402338 1178840 1166962 454461 471679 124357 110618 124422 121751 137763 133201 132286 132561 87284 86257 287150 252540 726489 729537 225837 223503 287395 290409 336715 329778 350472 352134 376654 380598 359107 395198 850444 905446 551128 468552 306748 299373 351974 351240 373138 375730 383192 387448 435320 438500 700852 732765 40.05 67.8 1
10:33:50 2023-10-13 359872 355454 89349 87314 137226 141005 144688 143465 110560 110976 116728 121640 134225 135621 374074 405160 1179607 1165212 460045 471679 123863 110806 122689 122119 137312 133637 132068 132561 85375 86470 289844 253715 725514 732677 227115 223469 287395 294965 334728 328746 351641 354907 375560 378967 360808 398772 852362 898595 556537 466477 306676 300319 351974 350145 373666 376599 384006 387375 435534 436513 705094 731872 40.05 67.8 1
10:33:51 2023-10-13 360907 355592 89321 87116 136501 143341 144275 143427 113180 111233 116600 121741 133880 136132 373478 406002 1183104 1159386 450611 471389 124153 110695 124249 122422 137522 133939 130662 129143 85375 86588 287869 255083 724080 731494 227435 225666 286360 290409 337768 327260 351677 353652 376439 378755 357991 398772 849842 892056 553832 469930 306172 300283 351974 350427 369993 375443 384895 387484 436988 434821 701429 731872 40.05 67.8 1
10:33:52 2023-10-13 358058 356445 89382 87088 136819 141081 144541 142963 113415 111079 116600 121707 134225 135802 376844 406038 1189808 1168696 454721 471679 123830 110959 124059 122352 137183 133982 131851 132664 87123 86770 287150 255444 716855 729537 227757 223434 287525 290409 336751 326767 354739 354255 373839 380900 359396 400009 855460 891681 557890 467873 306250 301268 351443 351240 369993 376301 386608 386722 435320 434034 703104 732512 40.05 67.8 1
10:33:53 2023-10-13 358669 356167 89603 87354 136910 143141 144509 143393 113292 111079 116634 121741 134039 135938 376728 402088 1190623 1173350 451393 471534 124462 110636 124630 122053 137817 133472 130697 132308 87223 86225 287150 252612 728154 729938 227115 223434 288535 288775 336479 329635 351285 354219 374435 382380 358602 396069 855460 900230 558644 468516 306172 302010 351974 351880 371868 376259 385514 387375 437951 438099 696999 735743 40.05 67.8 1
10:33:54 2023-10-13 360295 356163 89349 87084 136531 143141 144543 142963 113326 110925 116714 122081 134039 135776 374039 402020 1179838 1166924 454587 471715 124271 110695 124336 122184 137667 133637 132103 132561 85433 86320 291319 252540 725556 729537 225837 223503 287283 290312 336751 329778 350472 353993 377292 380065 359685 395198 851685 903169 555903 468516 306568 299373 351974 350710 372086 375730 384314 387448 433924 436584 700576 729501 40.05 67.8 1
10:33:55 2023-10-13 361121 355058 89562 87262 137235 141182 145045 143166 110603 110823 116762 121706 134600 135546 377336 408912 1176369 1161890 458547 471679 124481 110823 123996 122119 137763 133670 132263 132468 85545 86588 288909 252576 725197 733716 227115 223503 287283 290928 334728 329279 351641 354907 375560 380633 360844 398541 851685 897618 553832 467174 306748 300283 351974 351240 371508 376003 383192 387411 440713 438751 705630 730886 40.05 67.8 1
10:33:56 2023-10-13 360374 356448 89415 87116 137025 143220 144543 143562 113292 111079 116600 121741 134106 135904 374074 406002 1184805 1162726 451246 471715 124186 110695 124249 122086 137667 133637 132103 132376 85406 86470 288909 254146 727494 733716 225837 223469 288210 288793 337531 327790 351605 354657 376425 382344 358602 396457 852325 892056 560015 469201 306784 298884 351974 351844 369993 377441 382864 390651 440489 436007 705983 735001 40.05 67.8 1
10:33:57 2023-10-13 359105 355989 89349 87278 137131 143141 144509 142963 113170 110925 116795 122094 134826 136064 374039 405160 1186327 1170210 454721 471389 123863 110806 124249 122002 137381 133670 132194 132376 87170 86529 287150 252576 734669 731641 227757 225348 287800 290409 336751 328286 354239 353157 373839 381238 359396 400009 855460 889495 557890 464757 306424 301197 350948 351488 372086 376599 384895 386178 435143 436798 705094 733807 40.05 67.8 1
10:33:58 2023-10-13 358705 356155 89255 87386 136497 143507 143816 143901 113102 111233 116440 122011 134006 136574 374039 402976 1187716 1171192 454509 472091 124395 110687 122860 122520 137660 133822 130606 132861 85438 86588 290621 256023 724448 726819 227115 223469 287715 288595 338575 327719 351533 354787 374471 380633 357345 396421 857157 896304 557890 468589 305706 300740 351974 350315 369956 376788 386334 387339 436651 434034 698772 732512 40.05 67.8 1
10:33:59 2023-10-13 362886 356302 89603 87354 136978 143141 144509 143422 110711 111079 116795 121741 134258 135648 374074 403295 1180588 1172025 457275 468990 124271 110806 124370 122119 137675 133515 132360 132531 85433 86352 287150 253862 726131 728288 227115 224507 287081 290409 336479 328516 351352 355321 376389 378932 359685 396493 853002 899962 560015 468625 306033 301057 351974 349653 372724 376523 387157 387448 436548 435901 695902 729118 40.05 67.8 1
10:34:00 2023-10-13 358705 355632 89415 87084 137130 142942 144309 142963 110603 111062 117017 122094 134242 135802 375055 405858 1177205 1166042 455979 471498 124581 110708 124543 121588 138250 133595 131062 132900 85577 86343 285999 251758 732481 732785 227435 223503 287283 288883 334693 329813 351569 354657 375560 380065 360650 396385 850444 900010 552480 466513 306748 299408 351974 350710 371508 375181 383192 387375 433933 439440 704060 729314 40.05 67.8 1
10:34:01 2023-10-13 358130 355628 89357 87116 136922 143211 144543 143562 113292 111079 116440 121690 134111 135904 374039 406038 1183945 1162726 451246 471679 124153 110465 124271 121886 137702 133235 132103 132411 85406 86289 288909 254041 726707 732677 225837 223469 288210 288775 337294 327790 351605 354657 376425 382076 358566 396493 852362 892762 560015 469201 306784 298919 351974 351844 372086 375478 383155 387411 437951 434948 709130 734890 40.05 67.8 1
10:34:02 2023-10-13 359366 356552 89349 87230 137032 143236 144407 143258 110539 110976 116728 121707 134006 135460 374074 406367 1187203 1170322 454461 471715 124186 110695 123032 122151 137797 133637 130662 132376 87257 86529 287497 252612 731014 731641 228240 223434 287395 288775 336751 328516 354239 353122 373874 381238 359685 400045 854854 889495 551973 466477 307341 301232 350912 351807 372086 376599 384623 386178 435967 436456 704060 733068 40.05 67.8 1
10:34:03 2023-10-13 357681 355632 89480 87084 137078 142942 144543 142930 110464 110925 116829 121539 134258 135687 374110 404788 1182896 1177968 454721 471389 124271 110618 124491 122002 138058 133419 132355 132250 85470 86289 287150 252504 730201 729760 227435 225031 288093 290649 335737 329813 351569 354219 373279 381273 360808 396421 856674 900538 552480 468980 306424 302365 350625 351519 373930 377319 385367 388712 438846 440584 700429 735001 40.05 67.8 1
10:34:04 2023-10-13 360609 356115 89415 87084 136983 143329 144573 143625 110519 110925 116795 121623 134039 135700 375055 404824 1180588 1171192 457960 471643 123896 110431 124249 121969 137775 133545 132360 132531 85459 86470 287150 252576 726121 726973 227115 224473 286879 290409 336715 328286 351641 355357 376124 378932 359685 396493 853506 897618 560015 468625 306033 301232 351974 349330 372611 374397 387157 387484 440731 436869 697741 729382 40.05 67.8 1
10:34:05 2023-10-13 359495 355094 89447 87116 136854 143141 144309 142997 113326 110925 116829 121707 134006 135682 378136 404536 1177931 1169258 456016 468845 124990 110296 124908 121886 138112 133595 133098 132439 85534 86257 294054 252576 735194 732821 227115 223469 287828 290312 334763 330295 351141 352134 376160 379817 360772 396385 850480 901539 560015 467873 308361 299408 351974 351488 372029 376788 383192 391248 433844 439131 701429 729300 40.05 67.8 1
10:34:06 2023-10-13 360911 356132 89325 87116 136526 143302 144075 143393 113170 111079 116634 121775 134039 135904 374039 406038 1180675 1159423 455983 471679 123863 111093 124128 122217 137381 134335 132176 132531 87223 86824 287869 255193 721892 731723 227115 223469 286240 294806 337259 327260 354239 353688 375560 378896 359168 400009 851758 896304 557552 467873 307341 300760 351974 349371 369993 376599 385477 387375 435972 436150 704060 731872 40.05 67.8 1
10:34:07 2023-10-13 358669 356191 89353 87409 136925 141094 144539 143744 110551 111233 116762 122099 134157 136119 377336 405822 1183968 1162726 452145 473122 124100 110687 124457 122119 137599 133603 132160 132561 85406 86556 294054 254005 726008 733863 225837 223469 288296 288874 337495 327755 351605 355409 376690 382309 358566 396457 851648 893322 560015 469201 308292 299303 351974 351807 369993 374362 383082 387448 437915 436420 705020 732691 40.05 67.8 1
10:34:08 2023-10-13 358634 356127 89415 87358 136501 143141 144275 143393 113449 111233 116600 121825 133972 135904 374039 402904 1189771 1173695 451566 471643 124238 110397 124422 121886 137989 133419 130845 132342 85459 86320 287150 254400 732714 727332 227810 223469 288093 288775 337768 328746 351496 354219 374435 382344 357488 396349 854175 898854 551973 468552 306172 300740 351974 351844 372086 376008 385730 389781 441113 436477 696815 736048 40.05 67.8 1
10:34:09 2023-10-13 359460 355454 89595 87322 137226 140983 144794 142930 110775 110925 116795 119940 134343 135426 374039 404752 1183672 1177746 457093 471643 124238 110550 124301 121886 137763 133603 132252 132342 85433 86320 287150 252112 726081 727369 228079 223434 287283 294965 337726 329244 351569 353936 373243 380030 360772 396457 855460 902177 560015 469201 306640 302114 350876 350145 373666 375443 385477 386178 436457 437434 701110 732476 40.05 67.8 1
10:34:10 2023-10-13 360902 355592 89726 87084 137398 142872 144777 142862 110624 110777 117024 121505 134444 135460 375163 406038 1175442 1165231 454333 471679 124271 110661 124543 122119 137763 133511 132321 132342 85470 86257 288635 251650 728948 733716 227115 223469 287283 290517 334693 329960 351641 355158 376089 380598 360808 400545 855329 901323 560015 466294 308292 300142 351866 351361 374194 378383 384095 390410 435285 439095 704787 731403 40.05 67.8 1
10:34:11 2023-10-13 362985 356127 89374 87322 136607 141217 144343 143960 110400 111233 116714 121825 134094 135870 374039 406038 1180551 1159349 457242 471679 123863 110772 124180 122184 137312 133637 132034 132561 85310 86588 288909 254760 724800 731123 227115 224786 286539 290409 337768 327225 351641 354184 376654 378636 357991 398808 850444 893322 555185 468536 306172 300283 351974 350109 369956 375443 385168 387448 436766 435126 704104 731872 40.05 67.8 1
10:34:12 2023-10-13 356480 357016 89382 87354 136914 143141 144309 142963 110624 111062 116661 122264 134208 135802 377069 405858 1185554 1165692 451455 472534 124138 110661 124388 122119 137685 133235 132068 131049 85406 86497 287150 252576 726339 733196 227596 223400 288093 288775 336751 327790 351605 354907 374435 382344 359107 396457 854175 894849 541433 466843 306784 300248 351938 351807 372086 375443 383119 387339 436651 435254 707131 733551 40.05 67.8 1
10:34:13 2023-10-13 358669 356347 89247 87386 136458 143332 144241 143592 113415 111233 116406 121977 133972 136350 374039 402302 1187826 1172673 452145 471643 124238 110772 124336 122035 137763 133758 132068 132526 85512 86588 287150 255193 727162 728632 227115 223469 287283 288775 338789 328215 351249 354255 374435 381167 357452 396349 854212 892461 557274 468552 305670 302224 351974 351771 369956 375730 386334 387339 437951 433928 698809 737060 40.05 67.8 1
10:34:14 2023-10-13 357444 356195 89595 87020 137032 140687 144675 142828 110624 110789 117084 121841 134377 135298 374074 404752 1184767 1177845 456666 471643 124238 110623 124422 122119 138092 133515 132544 132715 85534 86289 289844 252468 733506 728552 226139 223400 287283 289696 335702 329244 351533 354219 373279 380065 360555 396421 856674 901503 560015 469201 307341 302276 350629 350674 373666 376788 385477 385834 434718 438442 701110 732590 40.05 67.8 1
10:34:15 2023-10-13 358669 355597 89415 87052 137350 142903 144743 143166 110583 111002 116795 121707 134296 135648 374074 406038 1174699 1165231 454461 468954 124305 110431 124687 121653 138023 133168 132355 132182 85566 86103 288387 251722 730632 732677 227115 223469 287395 290409 334693 329742 351569 354907 375560 380598 360808 396421 850480 899558 555185 466843 306460 300456 351758 351447 374194 378383 383009 387267 438002 439297 707114 733919 40.05 67.8 1
10:34:16 2023-10-13 360839 355557 89259 87120 136526 141477 144515 143909 113259 111156 116600 121707 133981 135734 374074 406038 1178840 1161073 461078 471679 123863 110806 124180 122119 137561 133637 132176 132561 87190 86620 287497 254796 725845 731641 227042 223469 286293 294965 336751 327490 353666 353652 375525 377767 359396 399973 850480 894664 555185 467174 306640 300740 351974 349090 371823 376599 384895 387375 435534 434948 704023 730833 40.05 67.8 1
10:34:17 2023-10-13 359279 355597 89415 87084 136914 142942 144275 142930 113449 110925 116440 121707 134006 135859 374039 406332 1181838 1168621 454075 468629 123830 110397 124215 122035 137537 133419 132068 132342 87223 86289 287150 252540 726131 729574 227757 225348 287283 288775 336715 327719 354198 356921 373852 380919 359397 400146 854670 888016 559242 467256 305562 302866 351227 351204 372086 376564 385514 388564 438134 436727 704104 732695 40.05 67.8 1
10:34:18 2023-10-13 358405 356115 89317 87294 136501 143337 144007 143228 113225 111156 116406 121741 133880 135904 374039 402302 1189771 1172025 450864 471679 124119 110584 124266 121886 137749 133239 132360 132347 85406 86438 287150 254832 726538 726901 227115 223434 287890 288775 337732 328746 351002 354219 374471 382041 357452 395755 855938 898209 557274 468516 306904 300283 351974 351411 372086 376259 386061 387339 436508 436114 697741 733665 40.05 67.8 1
10:34:19 2023-10-13 358093 355094 89419 87166 137158 141081 145009 143389 110711 110789 116728 121791 134309 135546 375319 405215 1180542 1175367 456879 471643 124235 110534 124665 122002 137763 133419 132194 132342 85438 86524 294054 252504 732555 727405 226173 223434 287828 294884 335737 328782 351569 353936 373279 379782 360808 396457 855460 900193 560015 469534 306374 302114 350629 350674 373402 374362 385441 388880 436766 438134 701110 732476 40.05 67.8 1
10:34:20 2023-10-13 358705 356476 89443 87052 137389 142772 145227 142797 110603 110848 116829 121539 134410 135239 376959 406038 1174699 1166924 455368 471679 124271 110618 124422 121620 137893 133168 132321 132308 85438 86589 288176 251473 731740 733196 227115 223469 287283 290409 334728 329778 351605 354907 375560 380065 360808 396421 850444 898846 557890 466513 306712 301157 351974 350710 372065 378577 383713 390929 437893 437705 707114 732913 40.05 67.8 1
10:34:21 2023-10-13 360767 355985 89317 87322 136765 143672 144275 143393 113248 111156 116634 121741 134242 136586 374003 406038 1180588 1159906 458659 472382 123896 110806 124128 122184 137346 133724 132034 132561 87277 86620 287869 254760 721141 732821 227115 223469 286003 295002 336751 327225 353703 353157 375560 378296 359649 400009 850444 897282 557890 466111 306640 300740 351974 349581 369993 376038 385204 387375 435534 434948 704023 730537 40.05 67.8 1
10:34:22 2023-10-13 358860 355307 89263 87084 136811 143141 144275 142963 113203 110925 116600 121707 134039 135648 374074 405196 1186327 1168659 454498 471679 124153 110584 124336 122119 137649 133423 132360 132531 87344 86352 287150 252612 727617 729624 228240 223434 287525 290409 336715 327260 354239 354219 374101 380633 359143 400009 855203 892130 556030 466881 306909 303369 351299 351096 372049 378916 386461 389265 438089 435254 700933 733114 40.05 67.8 1
10:34:23 2023-10-13 360134 356163 89529 87354 136867 143141 144275 142963 113248 111096 116694 121741 134006 135904 374899 402374 1186874 1172025 450864 472382 124271 110772 124457 122413 137793 133511 132360 132623 85438 86588 291319 254652 727899 727369 227115 223503 288093 288874 337495 328782 351002 354255 374435 382344 358278 396349 855460 892497 557274 468552 305706 300740 351974 351880 369993 376259 386061 387339 436549 436456 696962 733587 40.05 67.8 1
10:34:24 2023-10-13 360578 356155 89419 87084 136948 142942 144330 142871 113326 111187 116634 121539 134006 135648 374039 401174 1177170 1166096 456128 471679 124034 110618 124301 121918 137537 133235 132252 132342 85401 86529 287150 252576 724654 728985 225837 224161 287068 291151 339439 331275 352835 355214 376546 378791 359541 396276 854028 903685 553832 468589 306468 300283 351974 350350 373138 376523 386608 387484 434065 436207 697803 730833 40.05 67.8 1
10:34:25 2023-10-13 359459 355623 89447 87088 137398 142916 144777 142930 110528 110925 116795 121539 134225 135460 374074 406038 1174699 1165268 455368 471679 124271 110397 124457 121951 138023 133201 132321 132308 85417 86257 288176 251509 730540 732677 227115 223469 287283 290409 334728 329778 351605 354907 375560 380622 360844 396457 851722 898923 548532 466843 306712 299408 351974 351204 373666 376003 383155 387146 435320 436549 704558 732765 40.05 67.8 1
10:34:26 2023-10-13 363214 355379 89251 87322 136683 143436 144173 143524 110475 111130 116870 122078 134217 135836 374039 406038 1180551 1163018 458333 471643 123830 110772 124215 122184 137503 133973 132068 132715 87250 86620 287869 254543 722273 732159 227115 223503 286204 291024 336751 327260 355045 353688 375560 378596 359143 399973 850517 896304 557890 467873 306640 300283 351974 349371 369993 376038 385168 387375 435534 435254 704023 730833 40.05 67.8 1
10:34:27 2023-10-13 357555 356480 89415 87116 136531 142942 144309 142930 113292 110925 116634 121539 133880 135460 373478 405196 1184610 1167555 454075 468990 123863 110695 124128 122086 137449 133720 132176 132531 87223 86289 287150 254005 722534 731780 227596 223400 287283 288775 336715 327755 353703 353122 373279 380900 359107 400009 854212 890792 559242 466259 305741 302793 350625 351199 371904 377020 385331 388712 438932 436656 705105 734181 40.05 67.8 1
10:34:28 2023-10-13 360134 356663 89288 87116 136497 143241 143841 143934 110390 111233 116052 121775 133754 135938 373478 403813 1189808 1172025 451504 471679 124153 110431 124249 122086 137766 133637 132360 132531 87190 86320 284677 254652 734898 726923 227115 223503 287283 288775 337803 328746 351002 354255 375261 381773 357488 396385 855460 892497 557274 468552 306904 300529 351974 351844 369993 375994 385514 387375 436508 436114 696962 733688 40.05 67.8 1
10:34:29 2023-10-13 362428 354596 89353 87084 137021 143211 144443 143166 113326 110925 116634 121707 134081 135776 374039 401138 1180588 1166962 455145 471679 124153 110618 124422 122545 137667 133637 132103 132376 85433 86588 284848 252288 729396 728434 225837 224473 287193 290427 336751 328480 351002 354255 376969 379817 359433 399049 852178 905085 552480 472543 306244 300107 353965 351024 372086 375730 385514 387520 433924 436477 696925 731872 40.05 67.8 1
10:34:30 2023-10-13 361158 355054 89480 86988 138161 142673 144777 142468 110560 110584 116829 121471 134444 135431 374074 406038 1174699 1165212 456991 468665 124186 110465 124336 122119 137763 133419 132137 132342 87290 86289 287150 251686 728971 731856 227115 225666 287283 295002 334728 329244 351641 352134 375560 380065 360844 398772 851685 899947 557890 465818 306712 301157 351974 350463 373666 376003 383734 387375 433387 436477 705593 730886 40.05 67.8 1
10:34:31 2023-10-13 357555 355628 89325 87084 136569 143337 144075 142963 113180 111002 116440 121573 134039 135776 373478 404824 1180588 1162726 452145 468990 123896 110618 124215 122119 137667 133419 132103 132376 85316 86497 287150 254362 727987 733532 227757 225666 288702 288703 337625 328374 351460 355158 375981 382361 358566 396457 852362 893735 563785 468648 308877 301157 351974 351844 369993 377441 382864 387182 437644 438420 707168 732512 40.05 67.8 1
10:34:32 2023-10-13 357586 355628 89353 87084 136914 143141 144309 142930 113326 110925 117005 121707 134351 135460 373776 405160 1186364 1170085 454398 471679 123930 110772 124076 122151 137783 133637 132360 132531 85375 86529 287150 252576 736567 731123 227757 223434 287930 288775 336751 328516 355333 353157 373839 381203 359685 400045 854212 888554 560015 466147 306676 301232 350876 351524 372086 376599 384911 388914 439170 436549 706611 735524 40.05 67.8 1
10:34:33 2023-10-13 360134 358034 89284 87589 136326 143703 144389 143858 113225 111233 116406 121943 134006 136592 376738 402338 1187826 1172025 450539 471534 124271 110695 124215 122035 137766 133637 132360 132531 87223 86588 287869 255554 725028 726401 227115 223469 287032 288775 338789 327790 351569 355321 374471 380065 357201 396421 854212 895670 552480 468552 307123 300319 351974 351240 369956 376259 386061 387375 436508 434070 695939 731499 40.05 67.8 1
10:34:34 2023-10-13 360839 355343 89415 87084 136616 143020 144343 143313 113292 111079 116440 121707 134102 135682 374039 402712 1180588 1168696 456155 471976 124100 110431 124249 122119 137763 133637 132103 132376 87223 86470 288909 252576 727075 726819 227115 224507 286991 291121 336479 329943 351605 355321 376725 378932 359685 396457 853506 902595 553832 471502 306904 302866 353716 350530 372875 376151 387083 387339 436402 436798 696432 731872 40.05 67.8 1
10:34:35 2023-10-13 358669 355094 89632 87531 137260 142972 144777 142831 113449 111062 116728 121539 134039 135648 374074 406038 1174699 1165268 454319 468954 124271 110465 124457 121439 137797 133201 130805 132158 85470 86012 288176 251509 734263 732677 227489 223503 287283 290409 334693 329813 351605 354402 375560 380296 360844 396457 850480 898923 551128 466513 306712 299408 351974 350710 370953 378311 383155 387411 435015 436549 704023 729337 40.05 67.8 1
10:34:36 2023-10-13 358605 355343 89292 87112 136535 143141 144275 142963 113214 110848 116600 121623 134449 135460 373741 405966 1183945 1165268 451886 468990 123896 110618 124249 121918 137666 133452 132360 132531 87223 86289 287150 252576 725886 732760 228079 223434 288192 290263 339439 328533 351388 355158 374328 381934 359252 396349 852782 893589 551973 466440 306780 300319 351479 351844 371904 376003 383119 386794 436508 436834 706020 733702 40.05 67.8 1
10:34:37 2023-10-13 359862 355632 89447 87116 136948 143141 144509 142963 113292 110925 116634 121707 134039 135494 373741 406038 1186033 1168696 453232 472418 123745 110806 124007 122586 137087 133982 131817 132480 87157 86620 291319 254396 719549 729633 227757 223469 287283 290409 336786 327525 354525 354219 374471 380935 359396 400328 856674 890474 556537 467542 306468 301831 351726 351240 372086 376634 386882 386794 435958 436150 704104 736011 40.05 67.8 1
10:34:38 2023-10-13 357844 355802 89480 87056 137163 142821 144743 143166 110528 110848 116829 121539 134321 135460 374074 404539 1180588 1176184 455830 469026 124271 110618 124457 122119 137996 133511 130879 131049 85545 86674 285776 252396 727791 728669 228402 225031 287292 291436 337762 329742 351569 353971 373279 380065 360555 396457 857157 901539 560015 469201 306388 302866 350383 350181 373138 374362 385514 386178 435640 438099 700803 731449 40.05 67.8 1
10:34:39 2023-10-13 360839 355620 89415 87088 136983 143141 144215 142925 113326 111079 116795 121657 134258 135648 377065 401138 1180588 1167828 457429 471715 124153 110729 124284 122184 137797 133452 132103 132411 85375 86320 287150 252576 726376 727405 225837 224507 286642 290409 336751 327790 351533 355072 376725 378967 359721 396385 852965 902888 557890 468661 307341 300527 354357 350458 372993 376344 386535 387375 437383 436477 698809 731798 40.05 67.8 1
10:34:40 2023-10-13 359067 355731 89821 86873 137432 142708 144607 142605 110635 110737 116795 121337 134351 135332 376728 405966 1174699 1165826 454048 468990 124305 110729 124491 121951 137797 133758 132229 132342 85534 86257 285544 251686 730570 734756 227115 223503 287688 290819 334763 329813 351641 352134 375596 380633 360880 396493 852362 900902 550481 467542 306748 300319 351974 351276 374724 376038 384006 387411 435391 439655 704060 732242 40.05 67.8 1
10:34:41 2023-10-13 358705 355668 89415 87480 136531 143211 144175 143427 113214 110925 116634 121775 133972 135904 373478 405359 1183945 1161862 453158 468954 124153 110772 124249 122151 137449 133637 130588 132715 85491 86588 287150 254041 724455 733279 226847 223469 288093 288775 337768 327755 351641 355191 377270 382060 358351 400830 852900 892254 553832 469867 308218 299197 353929 351627 372086 377706 384006 387520 436508 437755 704984 729387 40.05 67.8 1
10:34:42 2023-10-13 358605 355588 89415 87409 137719 143141 144309 142963 113292 110925 116829 121707 134225 135776 374039 406367 1181692 1168621 453245 471679 124238 110584 122773 122119 137763 133637 132194 132526 85438 86320 294054 252540 725067 729537 226139 223434 287688 290517 337470 327790 354776 353936 373839 381167 359649 400982 855460 889809 566870 466440 307197 301691 350876 351735 372611 376634 386061 386178 435967 436762 701961 733031 40.05 67.8 1
10:34:43 2023-10-13 357681 354530 89415 87052 137268 142907 144643 142896 110583 110848 116829 121505 134351 135298 374039 404788 1183945 1176184 456666 468954 124271 110584 124370 122002 137989 133235 132263 132250 85438 86320 287150 252215 729340 730741 228402 225348 287616 291507 337762 329599 351424 356668 373696 380456 360627 396385 856674 902815 559749 469719 307341 301867 350558 350427 373666 376609 385331 385870 436766 436477 701110 732476 40.05 67.8 1
10:34:44 2023-10-13 360835 356127 89415 87116 137139 143141 144509 142963 113360 111079 116795 121707 134039 135927 374039 401174 1180809 1167791 455910 468629 124067 110661 124249 122151 137797 133670 132160 132376 85406 86320 287150 252540 726707 727369 225837 224507 287283 290409 336715 328746 351285 355286 376690 378967 359685 396385 852965 902492 563614 471798 305706 301157 351974 350674 372086 376259 386936 392081 437761 437505 696779 732876 40.05 67.8 1
10:34:45 2023-10-13 360875 355620 89321 87354 136522 143341 144175 144100 113326 111156 116714 121825 134006 135686 373811 406038 1180666 1159386 456952 471679 124478 110875 122689 122455 137522 134007 130515 129274 85375 86706 287869 254614 722019 731595 227435 223503 286329 295002 337732 329943 354630 353652 375489 378896 359396 399690 853469 896304 555185 467542 306388 300213 351974 349617 369993 376038 385477 389744 435620 436762 705057 731872 40.05 67.8 1
10:34:46 2023-10-13 358634 356480 89599 87390 136819 143241 144275 143359 113292 111233 116795 121909 133972 135870 374074 405680 1184051 1162427 452145 472715 124067 110695 124422 122151 137763 133724 132360 132531 85375 86588 294054 254400 729026 734756 225837 223503 288499 288879 337768 328250 351605 355409 377557 382041 358566 396493 852826 897282 553832 468980 306460 301047 351938 351699 371723 377850 382973 387303 436375 436114 705057 732766 40.05 67.8 1
10:34:47 2023-10-13 356516 355628 89685 87469 136991 143202 144343 143710 113326 111096 116728 121707 134081 135870 374039 406676 1186471 1168659 453171 471987 124238 110772 124422 122119 137763 133545 132103 132526 87223 86438 289844 252576 725189 729537 227757 223434 287800 290674 336751 329513 354776 354255 374400 381203 359685 400009 856067 888185 562757 464794 305706 301830 351443 351240 372086 376599 386608 386178 437893 436762 701961 732512 40.05 67.8 1
10:34:48 2023-10-13 357844 355343 89447 87052 137169 142907 144543 142930 113315 110848 116795 121505 134258 135298 374899 404467 1180588 1176184 455765 471679 124271 110695 123171 122151 138023 133637 132137 132342 85465 86320 287497 252504 727093 727405 226139 223400 287929 292022 338929 329492 351388 356416 373696 380492 360699 398360 857171 901357 553832 469534 306388 302114 350912 350427 374121 375478 385441 386178 434030 439660 700815 733587 40.05 67.8 1
10:34:49 2023-10-13 360623 355623 89419 87120 136948 143141 144543 143393 113360 111079 116795 121707 134668 135648 374074 401174 1180588 1166924 457279 471679 124238 110618 124336 122035 137870 133637 132360 132715 85470 86529 289844 254005 726498 727482 227435 224664 287525 290409 336751 328782 351569 355856 377256 380030 359685 396421 852965 902888 551973 468625 307095 302083 353965 350710 372611 376259 386608 387484 434065 436834 696432 732728 40.05 67.8 1
10:34:50 2023-10-13 360871 355632 89382 87390 136918 143502 144343 143562 113292 111079 116714 121791 134090 136196 374074 406038 1180588 1161073 457205 471353 123863 110806 124215 122184 137346 133973 130480 129418 85470 86792 287869 254614 724674 731183 227757 226942 286383 291050 338408 327755 353630 353936 376690 378896 358856 399690 850444 894030 555185 467579 306424 302438 353965 350427 369993 376003 385477 387520 436766 435503 701961 731872 40.05 67.8 1
10:34:51 2023-10-13 356512 356472 89415 87386 136948 143141 144330 143275 110583 111153 116714 121775 134039 135776 374039 405395 1183945 1166042 452255 471643 124238 110695 124422 122151 137797 133696 132103 132531 85433 86588 287150 254041 726661 732677 227115 223469 288327 288775 337768 329943 351641 354657 375560 382344 359396 396529 854684 895037 557890 467211 306820 300492 351722 351267 371904 378311 383009 387267 439019 436171 708981 736048 40.05 67.8 1
10:34:52 2023-10-13 358634 356480 89415 87386 136501 143411 144041 143427 113225 111233 116406 121977 133985 136256 374039 402374 1194093 1176064 452034 472570 124343 110670 124630 122119 137591 133822 130697 132792 85470 86620 289844 255373 725763 727137 228079 225666 287283 288775 338551 328516 353337 355713 374997 380900 357488 398772 855460 895400 557890 468516 305706 301268 351974 351771 369704 374362 386882 387375 435967 434643 698518 733353 40.05 67.8 1
10:34:53 2023-10-13 357085 355592 89451 87116 137173 143141 144643 142963 113326 110925 116795 121707 134225 135494 374074 403579 1182932 1176221 452145 471679 124443 110657 124491 121620 137989 133201 132137 132250 85523 86257 287150 252504 729877 729240 227115 223434 288942 290816 335737 329813 351496 353971 374221 382632 363519 399691 857817 902036 552480 470534 306496 303240 351263 351663 373930 376788 386334 386758 438375 440894 700043 733587 40.05 67.8 1
10:34:54 2023-10-13 360223 355383 89415 87258 136807 142942 144275 142761 113292 110925 116634 121996 134270 135460 374039 404824 1180809 1171192 457275 471679 124271 110772 124370 122151 137875 133545 132360 132531 85470 86529 287150 252540 725556 725349 227115 224473 286879 294585 336715 328516 351605 355878 375824 378932 360228 396493 854854 898662 560015 468589 306033 301410 351974 350145 372611 375181 387157 387411 436856 436834 694881 730019 40.05 67.8 1
10:34:55 2023-10-13 362702 354561 89419 87088 136646 143211 144343 143166 113214 111079 116634 121573 134102 135460 373741 406038 1178840 1161073 459276 471679 123863 110959 124128 122184 137346 133670 130662 132411 87163 86620 287150 254580 726649 732821 227897 225666 286535 291957 337117 327613 353557 355912 375382 378720 360048 399973 850444 896304 554678 467248 308334 300704 351974 349581 369993 376038 385058 387375 435534 436492 703525 730833 40.05 67.8 1
10:34:56 2023-10-13 360630 355597 89259 87084 136823 143211 144343 143562 113415 111156 116714 121741 134111 135904 374039 405395 1186511 1161899 451246 471715 124119 110806 124249 122545 137346 133670 132103 132376 87257 86620 286223 252252 729149 732677 225837 223469 287804 288793 337259 327790 351605 354907 376725 382344 358602 396493 851722 892093 552480 468868 306784 298884 351974 351880 372086 374362 382848 390651 440489 436549 708625 734478 40.05 67.8 1
10:34:57 2023-10-13 358381 356155 89292 87386 136552 143507 144215 143702 113180 111233 116440 121808 134006 136350 374039 402374 1189808 1172859 452255 472752 124481 110568 122946 122338 137748 133603 130606 132607 85406 86588 287869 254687 728063 728669 227757 223503 287917 288775 337803 328746 351316 356884 375261 382344 357524 396385 857575 897582 548532 468589 305741 300775 351974 351483 369993 376259 386334 387375 438639 435254 698772 733624 40.05 67.8 1
10:34:58 2023-10-13 358093 355628 89447 87084 137173 142942 144777 142963 110583 110925 116829 121505 134351 135239 373847 404788 1183104 1176221 455801 469026 124302 110618 124370 122119 137702 133696 132263 132531 85438 86289 287150 252468 732515 727405 226173 223469 287648 295002 336208 329244 351605 353971 373279 380100 360844 396457 855460 903958 550481 469719 308218 303296 350768 350566 373930 377850 385331 387278 436398 439660 701110 732517 40.05 67.8 1
10:34:59 2023-10-13 360839 356155 89751 87290 136948 143141 144309 142951 113483 111079 116762 121943 134039 135686 374039 401174 1180588 1169998 455193 471679 124153 110431 124336 121886 137449 133859 132360 132531 85459 86289 287150 252576 729273 729346 225837 224473 287283 290409 336715 328516 352835 355357 376425 378932 359721 396493 854212 902177 560015 468625 304775 300319 351974 349688 372993 376259 384844 387484 440713 436834 695939 729068 40.05 67.8 1
10:35:00 2023-10-13 360875 355597 89259 87328 136531 143355 144175 143228 113259 110925 116473 121741 134039 135682 373741 406038 1180675 1158562 456719 471715 123863 110806 124215 122217 137346 133670 132103 132664 87223 86651 291319 254760 721772 731723 227435 223538 286476 291848 339680 329710 354198 356628 375453 378791 359541 399900 853506 897500 562757 467726 307341 302511 351974 349653 369740 377359 385477 387411 435624 436150 704060 730611 40.05 67.8 1
10:35:01 2023-10-13 357591 355628 89415 87116 136854 143141 144309 143609 113214 110925 116634 121657 134266 135904 374074 406038 1183197 1162726 450185 471679 124271 110806 124305 122119 137697 133670 132176 132347 85406 86529 294054 254041 726584 733716 225837 223503 288535 288883 337495 328516 351641 354907 376725 382344 358602 396529 852965 893396 560015 469201 308556 299373 351974 351880 372086 375478 383155 387411 436437 436492 706130 733808 40.05 67.8 1
10:35:02 2023-10-13 360061 356127 89259 87505 136535 143603 144143 143960 113348 111464 116406 122146 134052 136638 374039 403543 1194962 1172025 451923 472345 124238 110772 124388 122581 137633 133670 130753 129274 85566 86792 287161 255481 724372 728669 227757 224334 288097 288604 338682 328569 351533 355286 375225 380865 358027 400260 857890 896571 557274 468552 305670 300949 351866 351735 369993 376788 387157 387375 437880 436079 696925 733514 40.05 67.8 1
10:35:03 2023-10-13 357951 355588 89447 87084 137139 143141 144777 142930 110615 110925 116829 121673 134410 135653 374074 404432 1184786 1177020 454721 471353 124443 110584 124509 122035 138085 133637 132286 132400 85465 86320 289844 252076 728792 729724 227757 225189 287890 291059 335667 329742 351533 354219 373839 381203 360808 396385 856674 902815 557890 469979 306640 302010 350589 351447 374121 377405 385331 388712 438932 437705 700889 736048 40.05 67.8 1
10:35:04 2023-10-13 359206 355557 89382 87354 136914 141081 144609 142963 110455 110925 116795 121741 134006 135648 374039 405359 1178797 1168387 455942 472904 124581 110602 124908 122086 138228 133134 129122 130684 85640 86406 287150 252112 735421 731723 227596 225666 288452 290409 334693 329813 351533 354726 376510 380941 360808 396385 851685 901539 548646 467873 306712 299373 351974 351204 374194 375443 383155 387411 435896 439404 703987 730922 40.05 67.8 1
10:35:05 2023-10-13 360763 355054 89415 87354 136914 143241 144275 143359 113449 111079 117005 121791 134225 135776 374003 406038 1178928 1164108 457636 473049 123863 110959 124266 122184 137556 134066 132034 132808 85427 86620 291319 254580 724490 731723 227115 223469 286673 295074 336715 327755 355296 353652 375802 381069 360483 400639 852819 898136 556537 466991 307784 302725 351866 349437 372838 376529 385477 387375 435620 436513 707114 731872 40.05 67.8 1
10:35:06 2023-10-13 359716 355811 89415 87354 136890 141369 144492 142997 113415 111079 116600 121707 134006 135904 376158 405395 1184037 1161899 452145 471643 124119 110772 124388 122119 137537 133965 132360 132715 85459 86438 294054 254400 725518 732677 225837 223469 287841 288874 337732 328250 351641 353688 377557 382309 359107 398772 852325 893699 552480 469201 306424 299373 351974 351844 372086 375478 384006 389712 436549 435289 704023 731403 40.05 67.8 1
10:35:07 2023-10-13 358634 355592 89386 87422 136910 143341 144330 143877 113415 111233 116600 122062 133972 136376 374003 403279 1189808 1172025 452255 471462 124271 110772 124422 122151 137763 133511 132252 132561 85459 86588 287150 254832 726707 728669 228079 225666 288021 288342 338646 330338 351388 357426 375382 382131 357848 396349 855460 900601 558644 470128 306280 301583 351974 351880 372086 376788 386498 387375 440489 434948 696962 733551 40.05 67.8 1
10:35:08 2023-10-13 357591 355058 89447 87296 137173 143141 144643 142930 113394 110925 116829 121471 134410 135205 374039 404752 1183104 1174514 455605 468954 124238 110584 124422 122151 137763 133419 130805 132342 85438 86257 287150 252468 739356 727919 226618 223400 287283 294965 335702 329244 351605 355766 373279 380598 360808 396457 856067 902177 546477 469201 306424 302114 350876 350427 373666 377706 385514 389191 437201 439848 700815 735001 40.05 67.8 1
10:35:09 2023-10-13 360902 354561 89447 86961 137398 142807 144777 142665 110635 110584 116829 121438 134668 134984 374074 406038 1174699 1161890 456405 471643 124481 110798 122946 122370 137940 133965 130697 133085 85502 86556 291319 251542 732267 732801 227970 223469 287525 291339 335702 329244 353412 355912 375525 380598 360844 399372 852142 892497 553325 466477 306915 300283 351974 350710 371769 376564 384278 387375 436766 439440 705593 729300 40.05 67.8 1
10:35:10 2023-10-13 362944 355347 89321 87350 136599 143302 144343 143562 113259 111079 116440 121825 134077 135904 374039 406038 1183945 1159349 454610 472715 124153 110772 124215 122151 137537 133670 132034 132561 85470 86651 287150 254901 721363 731645 227596 224664 286441 290517 337768 327490 354202 354149 376089 378896 358602 399973 850444 897282 561386 467616 308287 300844 353965 349509 369848 378649 385257 387339 436934 435936 701925 731872 40.05 67.8 1
10:35:11 2023-10-13 357582 355847 89415 87350 136948 143241 144309 142963 113449 110925 116795 120106 134428 135734 376728 408154 1189004 1171039 454684 472164 123934 110977 122603 122487 137475 134074 132068 132715 85438 86733 285776 252540 722740 730606 226139 223469 288008 291048 336715 327790 354776 353936 374101 381203 359685 401178 855292 889458 559242 467174 306424 301691 351443 351771 372086 376599 386061 386758 435967 436798 703881 733031 40.05 67.8 1
10:35:12 2023-10-13 358634 356097 89386 87386 136815 143367 144215 143554 113382 111233 116567 121977 134006 136350 377028 402940 1187826 1173695 452255 472382 124238 110695 124422 122184 137797 133855 132286 132561 85375 86620 287150 255193 731998 726819 227435 223503 287639 288523 338575 329030 351316 357933 375417 382202 358423 396312 856527 898772 557890 472543 307560 301162 351974 351880 369993 377319 386608 387375 438603 435254 696962 735974 40.05 67.8 1
10:35:13 2023-10-13 357591 355909 89817 87088 137173 142942 144743 142963 110539 110848 116795 121589 134317 135332 374039 404788 1183104 1177746 456016 471679 124305 110695 124457 122184 137989 133724 132355 132468 85534 86320 285544 252468 731555 731641 226139 223400 287890 295002 336208 329778 351641 354255 374137 381203 360844 396457 857890 902888 558397 469867 306640 300807 350876 351240 374121 374362 386061 386178 435320 440274 701110 734951 40.05 67.8 1
10:35:14 2023-10-13 358669 355632 89419 87328 137268 142942 144743 142963 110519 111079 116795 121741 134225 135682 375163 405680 1173824 1167791 455283 471679 124681 110584 124699 121886 138246 133100 131171 130958 85673 86343 294054 251968 738022 732567 227596 224057 287782 291330 337762 330366 351533 355191 376690 381203 360844 400260 852929 902140 561386 467873 306784 300598 351974 351488 372100 378009 384314 387448 435063 438988 704023 731403 40.05 67.8 1
10:35:15 2023-10-13 360767 355592 89447 87116 137060 143228 144543 143562 110539 111156 116795 121741 134410 135648 374039 406038 1177133 1162726 457242 471679 123830 110806 122602 122151 137537 133855 132068 132595 85427 86588 284848 254400 723188 731641 227435 223503 286879 295079 337505 327755 354202 353688 375560 378896 360772 402384 852965 896938 562757 467174 308292 300740 351528 349858 372993 378916 385184 387303 436348 437549 705447 732281 40.05 67.8 1
10:35:16 2023-10-13 358532 355592 89415 87358 137038 143220 144543 143166 113483 111079 116634 121707 134313 135776 374074 406038 1188149 1169258 452665 472795 124172 110636 124578 122581 137625 133788 130788 132861 85502 86674 289844 252540 725763 732892 227757 225666 289018 290409 337223 328782 351641 354726 374293 382041 359613 396493 854212 893396 560015 465086 306784 300986 351443 351771 372086 376564 383734 386178 436651 436798 706093 733587 40.05 67.8 1
10:35:17 2023-10-13 359203 355063 89353 87354 136724 143411 144130 143630 113360 110925 116795 121623 134039 135747 374039 404503 1192344 1170359 455804 472759 124034 110959 124215 122352 137346 133889 132068 132629 87157 86651 287869 255517 717287 728994 227757 225666 287800 290409 337768 327260 354489 355286 374435 380919 359433 400356 856416 891282 561386 468132 306904 302007 351794 351555 369848 376301 387157 387339 436003 435467 701000 732995 40.05 67.8 1
10:35:18 2023-10-13 358665 355592 89447 87116 136948 141279 145009 143389 110624 111028 116762 121825 134309 135580 377065 404893 1183924 1175293 457850 468954 124268 110584 124422 122184 137714 133847 132286 132715 85406 86470 289844 252324 727443 725245 226173 223503 287625 295074 336751 329244 351641 355321 374400 378685 360808 396529 856674 902851 560015 469201 306158 302610 351974 349653 373138 374362 387157 389508 436462 438134 696468 730890 40.05 67.8 1
10:35:19 2023-10-13 359716 355584 89415 87116 136944 143141 144509 143900 113449 110925 116964 121707 134225 135742 374074 402338 1178840 1168696 455230 471643 124271 110695 124457 122151 137879 133637 132360 132623 85406 86529 287150 252540 726376 731780 227435 224647 287513 291230 337117 329635 351195 355912 376546 380456 359505 396312 852929 904805 555903 468552 308218 302010 351974 350957 372086 375730 384602 389712 434980 436798 700539 732392 40.05 67.8 1
10:35:20 2023-10-13 358669 355869 89419 87084 137169 143141 145030 142963 113281 110848 116862 121555 134444 135017 376995 405196 1174699 1164382 458247 468990 123896 110772 124215 122151 137381 133670 132103 132376 87257 86352 291319 252504 725307 731723 227115 223503 287283 295174 334728 329546 353666 354907 375860 380900 360844 398808 850480 897618 558644 466513 306315 302102 351974 350746 371508 376336 384314 390929 437329 438357 708084 732913 40.05 67.8 1
10:35:21 2023-10-13 357591 355597 89415 87112 136944 143341 144275 143156 113292 111079 116634 121741 134257 135648 374039 405165 1184051 1162726 452145 472382 124238 110670 122946 122422 137714 133973 130515 132792 85502 86556 291319 253860 725189 733679 227596 223503 288499 289960 337768 328746 351388 354907 376089 382344 357992 396529 853469 894701 560015 466221 308592 302010 351974 351880 372086 375443 383155 387411 440489 436798 706130 733587 40.05 67.8 1
10:35:22 2023-10-13 357591 355628 89447 87356 137047 143111 144543 143166 113292 110925 116714 121707 134106 135682 374003 406038 1187352 1168696 454262 471715 123863 110806 124215 122217 137381 133670 130623 132561 85406 86470 286223 252576 725164 731123 228133 223469 288093 290517 337259 328782 354776 354184 374400 381238 359685 400611 855460 892130 552649 466184 306388 301901 351546 351591 373138 378736 386151 389265 439243 438063 703489 733587 40.05 67.8 1
10:35:23 2023-10-13 357988 355094 89447 87052 137173 142942 144539 142871 113360 110618 116829 120125 134554 135810 377336 405107 1183871 1178722 457429 471932 124429 110602 124630 122086 137763 133235 132229 129046 85465 86257 289844 252468 732623 728434 226173 223214 287283 291880 335702 329511 351569 354219 373590 380065 360808 396421 856674 901539 557890 469928 306424 302114 350876 350674 373666 375181 386080 386178 434065 436549 701110 731476 40.05 67.8 1
10:35:24 2023-10-13 360686 355597 89353 87084 136819 143141 144509 142963 113292 110981 116600 121657 134006 135682 374039 401174 1181287 1167828 455910 471643 124067 110695 124249 122151 137797 133670 132194 132411 85491 86320 287150 252576 727530 728434 225837 224664 287283 290409 339439 331547 351316 357933 376582 379924 359541 399160 855276 903983 561386 472543 306172 301796 351974 351542 372611 376008 385950 389676 434980 438420 696691 732876 40.05 67.8 1
10:35:25 2023-10-13 360654 355833 89529 87561 136899 143607 144173 143657 110487 111199 117113 122112 134183 135802 377069 406002 1180680 1161625 456666 472200 124153 110959 124284 122586 137763 133982 130697 132715 87290 86620 291319 255012 724746 731205 227435 224473 286695 290819 338278 327719 355045 353971 376160 378896 358638 400045 849806 896304 562757 467873 307341 300775 351974 349653 369993 376038 385514 387484 436240 435503 701998 731872 40.05 67.8 1
10:35:26 2023-10-13 357304 355847 89259 87084 136944 143232 144560 143393 113326 111079 116829 121741 134258 135682 377299 405431 1184051 1164382 452145 471679 124238 110806 124370 122184 137797 133670 132103 129208 85534 86792 291319 253751 726584 733688 227596 223400 288414 288820 337625 328604 351496 354907 376124 382380 358602 401153 854721 893662 560015 467873 306460 301796 351866 351844 372086 375478 383119 387375 437951 436798 706166 733624 40.05 67.8 1
10:35:27 2023-10-13 357555 355909 89636 87386 137055 143211 144343 143166 113203 111079 116714 121623 134081 135682 374074 405160 1189038 1172859 454535 473086 123863 111036 124094 122553 137346 133889 131977 132629 85406 86438 286223 254005 732186 731371 226139 223434 287890 290312 336751 327790 353412 354219 374435 381238 359685 400647 856674 890908 559242 467174 306208 301726 351726 351483 372738 378916 386351 389265 438626 436691 705105 736297 40.05 67.8 1
10:35:28 2023-10-13 357591 354592 89480 87116 137311 142942 144530 142904 110464 110848 116829 120108 134351 135426 374074 405431 1183886 1178647 458407 471389 124495 110670 124665 122119 137851 133570 130697 132792 85534 86556 287150 252468 743268 727610 226208 225666 287234 295382 336208 329778 351641 354029 373994 380065 360844 396493 856674 901287 557890 469201 306208 301371 350912 350463 370953 374397 386061 386178 434065 437469 701110 732728 40.05 67.8 1
10:35:29 2023-10-13 360875 355628 89415 87386 136944 143141 144309 143522 113292 110925 116829 121707 134039 135460 374110 403996 1180588 1168659 455947 471715 124305 110806 124457 122151 137832 133670 132194 132411 85375 86620 287497 252576 726253 727369 225837 224664 287283 290427 336751 328782 351533 355286 377557 380350 359976 399123 855938 902742 553832 472543 306532 302010 354465 351060 373138 376788 386334 389748 434980 439404 699805 732913 40.05 67.8 1
10:35:30 2023-10-13 362944 355632 89292 87116 136535 143211 144539 143689 110496 111062 116694 122146 134124 135836 377069 405894 1183081 1161673 454442 472309 123896 110806 124249 122662 137522 134335 132360 132715 87197 86802 290621 254721 726895 731723 227115 224161 286441 294585 337768 326802 353739 353688 375596 378596 358638 400009 849879 896304 561386 467873 305884 300775 351974 349653 369993 376038 385514 387448 436240 436150 703525 731872 40.05 67.8 1
10:35:31 2023-10-13 356547 355597 89292 87116 136948 143141 144309 142997 113292 111079 116440 121657 134006 136038 374074 405431 1179148 1164382 452145 471389 124153 110729 124284 122151 137797 133637 132103 132376 87257 86384 291319 254041 729396 733569 227757 225594 288833 288874 337625 328640 351496 355409 375981 382202 359505 396349 852929 895670 556030 466918 309172 301157 351974 351807 372086 375478 382848 387267 437987 436798 706130 733031 40.05 67.8 1
10:35:32 2023-10-13 359879 358034 89349 87322 136876 143576 144543 143960 110487 111156 116440 121775 134081 135904 374671 402689 1187826 1173695 449221 469026 124302 110670 124457 122151 137763 133637 132103 132376 87257 86320 287150 254436 724982 726306 227757 223503 288568 288775 338313 328782 351285 354787 375560 382380 358062 396385 855460 898558 551128 468589 306122 300740 351974 351880 372086 376259 386061 390336 437987 436834 696999 733587 40.05 67.8 1
10:35:33 2023-10-13 356516 355370 90013 87084 137073 143041 144688 142871 113360 110771 116829 121505 134039 135246 374039 404824 1180588 1176221 458407 471679 124271 110618 123032 122086 137748 133754 130845 132792 85502 86556 287150 252396 726361 728397 228402 223400 287283 295074 336244 329315 351352 356921 374400 379728 360808 396493 856674 904054 557890 469201 306208 302221 351195 349653 373852 374919 386608 386214 440677 436513 699087 731170 40.05 67.8 1
10:35:34 2023-10-13 360295 355659 89451 87116 136944 143141 144309 142997 113326 111079 116714 121623 134039 135460 374074 401209 1180588 1168696 454551 471715 124067 112727 124405 122184 137797 133637 132103 132411 85438 86792 289844 252612 725433 729537 225837 224507 287283 290409 336786 328782 351002 354255 377557 380633 360578 396385 853002 904032 557721 472543 306460 301650 353965 351096 372875 376452 385294 389603 438002 436370 700043 729300 40.05 67.8 1
10:35:35 2023-10-13 360875 356163 89259 87390 136531 143311 144175 143655 113180 111156 116440 121775 134023 135768 376195 406110 1183987 1161673 453430 472237 124138 110789 124544 122487 137655 133670 132360 132347 87257 86651 291319 254578 739511 732677 225837 224507 287890 288671 338682 328286 351677 354219 377859 381238 358602 396529 852362 893772 558644 469201 306676 299373 354002 351880 369993 375478 385241 389784 436437 436150 703104 731440 40.05 67.8 1
10:35:36 2023-10-13 357988 355663 89415 87116 137047 143224 144543 143166 113248 111079 116714 121573 134102 135682 373741 406367 1184646 1168696 454250 471643 124238 110772 124422 122151 137763 133603 130845 132561 85375 86588 287150 252540 726952 729820 228617 223434 288205 290409 339680 328995 355022 356847 374150 381595 359541 400748 855239 889311 552649 466257 309423 301867 351690 351735 372611 378916 385914 386995 436580 436798 702991 733771 40.05 67.8 1
10:35:37 2023-10-13 357408 355339 89747 87258 137158 140687 144675 142862 110668 110789 117051 121841 134402 135551 377069 404432 1183945 1176184 454405 474304 124514 110550 124561 122035 137763 133603 130936 132792 85470 86470 287150 252468 731092 728657 226139 225666 287688 294965 335937 329511 351605 354219 373803 380598 360808 396457 857890 901176 563785 468943 306676 302114 350912 351204 373930 375408 386061 386722 433924 439655 701110 732686 40.05 67.8 1
10:35:38 2023-10-13 360835 356119 89382 87084 136914 143346 144509 143228 113360 111079 116795 121539 134039 135648 374039 402020 1180551 1168659 455552 471643 124238 110584 124422 122151 137849 133637 132452 131049 85566 86733 287150 252288 729014 728669 227115 224716 287176 291230 337590 328604 351388 355286 377486 380030 360192 396385 856351 905446 561386 468589 307341 302083 354607 350243 372875 376259 386608 389712 434675 437755 698772 731872 40.05 67.8 1
10:35:39 2023-10-13 360731 355976 89321 87354 136866 143333 144343 143761 113415 111250 116736 121960 134044 135870 374003 406002 1183834 1161899 454647 472715 124119 110772 124249 122184 137537 133855 132068 132561 85433 86620 290621 255193 721490 731371 227596 224820 286642 290517 338515 327719 354198 354219 376654 378896 359107 400009 851082 895400 561386 468536 307854 301197 353965 350427 371818 376266 385477 389712 436766 436114 701998 731872 40.05 67.8 1
10:35:40 2023-10-13 356445 355058 89447 87116 137013 143211 145050 143562 113483 111079 116714 121741 134073 135648 373741 405431 1184805 1168327 451628 471389 124362 110636 124630 122403 137625 133788 130697 132792 85502 86826 288909 254005 726707 732677 227435 223434 289018 288590 337460 328711 351605 354907 374186 382202 359962 396493 854175 894950 560015 466513 308556 300248 351974 351844 372611 375443 383155 387067 437608 436798 706130 733587 40.05 67.8 1
10:35:41 2023-10-13 358130 355307 89419 87084 136906 143141 144509 143393 113415 110925 116795 120324 134006 135648 373741 406038 1189771 1168696 454721 472382 123797 110959 123973 122553 137183 134108 131817 132722 87190 86770 287869 254687 717444 729537 228079 223434 287800 290409 336751 327490 354739 355878 374400 380919 360229 400922 858378 888718 556537 467689 305562 302007 351794 351591 369884 378916 387157 387031 435143 436114 703918 733789 40.05 67.8 1
10:35:42 2023-10-13 359004 355343 89415 87088 137039 143141 144573 143190 110668 110874 117051 121791 134217 135358 376268 404644 1184767 1175293 459127 468954 124238 110695 124457 122184 138025 133927 130697 132492 85470 86257 287497 252468 726498 728669 228402 224126 287323 295038 336751 329244 351641 355321 374101 378896 360772 396493 855460 900830 565842 469201 306468 302150 351974 350181 373138 375443 385115 387339 436766 439655 696962 731403 40.05 67.8 1
10:35:43 2023-10-13 361656 355588 89415 87354 136948 143141 144309 142963 113449 110925 116714 121707 134006 135648 374039 401138 1180588 1165231 454514 468990 124119 110695 124249 122376 137649 133637 132360 132715 85491 86620 287150 252252 724947 732300 227596 224647 287913 291771 337590 329671 350858 355912 377378 380723 360048 398840 851648 902888 558644 468516 306748 301869 351974 351452 373402 376523 384314 387375 435042 437920 701110 729373 40.05 67.8 1
10:35:44 2023-10-13 360763 357125 89349 87533 137427 143707 144473 143757 110603 111428 116795 121909 134006 135904 374039 405786 1184037 1159349 455588 472715 124153 110900 124301 122586 137667 133670 132068 132629 85491 86770 291319 255373 728921 731641 227596 225203 287283 290517 338824 329477 353703 354219 377859 380030 358602 399973 852789 893735 563443 469201 308073 301197 354502 350350 369993 376301 386061 389712 434639 435467 704419 732392 40.05 67.8 1
10:35:45 2023-10-13 356476 355628 89415 87354 137060 143211 144543 143166 113326 111079 116714 121741 134077 135870 374899 405644 1183945 1165231 451923 472382 124645 110806 123032 122455 137748 133939 130845 133085 85534 86588 288909 254291 726621 734719 228079 223400 288761 290409 337732 328782 353666 355264 375981 382328 359685 396529 854212 894517 560015 467174 309488 300248 351974 351880 372611 375443 383155 390655 438710 436798 707168 733555 40.05 67.8 1
10:35:46 2023-10-13 358669 356440 89353 87561 136859 143376 144603 143266 113292 111233 116600 122180 134183 135998 374039 402338 1189808 1173695 452255 472715 124271 110806 124457 122184 137989 133637 132321 132411 85406 86621 287150 254832 724410 728434 227757 223503 288093 288775 338551 329279 351533 355321 375560 383186 358566 396421 856674 892497 551128 468589 306208 301232 351974 353870 372086 376788 386608 387411 438947 435254 696999 733624 40.05 67.8 1
10:35:47 2023-10-13 357591 355058 89480 87116 137394 142942 144743 142930 113517 110848 116829 121505 134428 135606 377872 404501 1183871 1177670 456991 472237 124514 110900 124752 122487 137947 133939 132286 132342 85438 86320 289844 252252 727268 728632 226841 223400 287890 292054 336102 329778 351641 354752 374364 381203 360844 396493 857890 904032 553832 468169 306676 302114 351407 351240 371508 375443 386061 386214 434065 440274 701110 734890 40.05 67.8 1
10:35:48 2023-10-13 360803 355632 89447 87322 136931 143141 144509 143405 113326 110925 116795 121707 134039 135682 374074 401770 1180588 1168659 455910 472715 124238 110772 124457 122119 137875 133670 132360 132531 85406 86352 284677 252576 726008 727473 227115 224855 287283 290819 339439 329226 351352 358694 377536 380456 360337 396349 854670 904586 553832 473215 307779 302511 354002 351204 373138 376523 387707 389676 435285 437755 696925 732392 40.05 67.8 1
10:35:49 2023-10-13 362944 355343 89529 87561 137218 141582 144543 143861 110507 111199 116762 122078 134267 135802 376802 406038 1183104 1159423 457279 472425 124086 110772 124353 122746 137346 133889 132068 129274 87257 86770 287150 254469 719572 731641 227435 224161 286844 295093 337768 327755 354776 353936 376089 378896 359938 400611 851722 896304 555185 467873 307854 300986 351974 349617 372086 376599 385514 387411 436149 436114 704060 732392 40.05 67.8 1
10:35:50 2023-10-13 359862 355632 89415 87354 137043 143233 144543 143562 113292 111156 116600 121775 134073 136196 374039 404788 1183963 1162726 451209 471353 124153 110806 124284 122151 137797 133637 132103 132468 85598 86733 288909 254541 726707 733716 227435 225400 288815 290372 338373 328640 353521 355912 377521 382917 359396 398772 854721 893956 553832 468943 308556 301157 351758 351591 372086 375478 383155 387448 436562 436456 706130 732476 40.05 67.8 1
10:35:51 2023-10-13 360125 355954 89317 87593 136492 143307 144215 143657 113180 111439 116373 122112 133633 136316 373811 401174 1189697 1172025 452288 471715 124268 110695 124249 122119 137797 133637 132103 132376 87223 86588 287150 254832 726462 726306 227596 223503 288098 288775 338824 328782 351533 355036 375596 382344 358027 396421 855460 892461 548532 468589 307341 301197 351974 351880 369993 376523 386608 389744 438639 435254 696962 733587 40.05 67.8 1
10:35:52 2023-10-13 355905 354561 89726 87052 137173 143141 144777 142930 110539 110771 116829 121589 134225 135017 374039 404788 1183104 1179248 457242 471389 124481 110636 124665 122119 137755 133691 130697 133085 85566 86556 289844 252468 727443 729537 226208 223469 287472 292233 335702 329742 351605 354255 375814 380350 360844 396493 855460 904165 557890 469201 306676 302610 350948 350710 373857 375443 386608 386178 436462 439655 701110 733321 40.05 67.8 1
10:35:53 2023-10-13 358634 355334 89447 87052 137389 140983 144675 142896 110571 110737 117024 121492 134351 134984 374039 406038 1174699 1165212 457056 471679 124186 110772 124491 122184 137802 133670 132360 132531 85465 86320 291319 252076 725738 731723 227435 223538 287688 290649 334728 329813 351677 353391 376425 380900 360916 396529 851722 900611 553832 467211 306784 302056 351974 351771 372065 376301 384006 387411 435285 439440 705094 732170 40.05 67.8 1
10:35:54 2023-10-13 360911 355597 89292 87386 136849 143341 144207 143952 110615 111062 116694 122162 134217 135802 376268 405606 1183081 1161673 455801 473049 123830 110806 124249 122385 137381 133973 132360 132595 85401 86651 291319 254760 721215 732522 227596 224161 286879 295038 337768 327755 354776 354219 376160 378932 359685 400662 851685 896304 562757 467873 307779 302511 351974 350181 369993 376599 385514 387448 436548 436150 704060 731872 40.05 67.8 1
10:35:55 2023-10-13 357626 355913 89415 87354 136948 143241 144309 143808 113292 111156 116440 121657 134245 135870 373514 405395 1184051 1162726 451886 471679 124271 110772 124491 122151 137797 133965 132360 132531 85470 86620 287869 254041 728567 732821 227897 224647 289090 290350 338135 328640 351533 355409 376582 382739 358963 399190 852929 894066 559501 468536 306424 300036 351902 351844 372086 375478 383192 390929 437665 436834 707168 733587 40.05 67.8 1
10:35:56 2023-10-13 359879 355485 89349 87473 136884 143825 144543 143960 110455 111233 116406 121943 133980 136442 374039 402124 1192418 1172025 450606 468665 124238 110636 124284 122151 137702 133545 132229 132411 85465 86620 287497 254832 723066 727369 227435 223538 288002 288788 338824 330411 351569 355072 375596 382344 358278 396421 855460 898558 551128 470497 306208 300775 351974 351880 372086 376259 386608 387375 438912 436150 696962 733587 40.05 67.8 1
10:35:57 2023-10-13 357951 354992 89480 87080 137078 142942 144743 142930 110539 110848 116829 121337 134039 135051 374074 404467 1180588 1174477 457202 468990 124153 110431 122946 122422 137548 133536 130879 132607 85502 86588 287150 252396 726117 728669 228402 223400 287283 295074 336244 328782 351569 356921 373994 379994 360772 396493 854721 903797 552316 469201 305777 302150 351726 350181 373138 375181 387157 386758 436766 436513 698772 731403 40.05 67.8 1
10:35:58 2023-10-13 358121 355094 89681 87084 137158 141710 144743 142930 113360 110848 116634 119773 134309 135332 373776 405196 1173765 1163332 458645 468990 123896 110806 124249 122002 137888 133720 132176 132531 85406 86529 287150 252540 723621 732821 227115 223503 287283 295074 335702 329279 354239 353157 375860 380100 360880 399372 851722 897354 553832 466591 306712 302010 351974 350710 371544 376599 384895 387411 436766 440274 705593 731650 40.05 67.8 1
10:35:59 2023-10-13 360907 355668 89263 87386 136535 143446 144075 143737 113180 111079 116440 121741 133972 136179 376195 407954 1184767 1161673 450503 471498 124138 110789 124596 122319 137694 133637 132360 132531 87230 86620 284677 255154 736258 730670 225837 224855 287688 288775 338682 328516 351677 354255 377859 381238 358314 398808 850480 892472 553832 468868 307341 301230 354002 351844 369993 375478 385514 389748 436508 435503 703104 730972 40.05 67.8 1
10:36:00 2023-10-13 359913 356373 89259 87386 136612 143428 143943 143761 110638 111233 116086 121977 133955 136448 373776 402374 1193191 1172025 450570 471679 124186 110729 124284 122151 137572 133670 132103 132411 85406 86620 289844 255066 733216 726855 227435 223503 287395 288775 338824 328746 351533 355321 376124 382344 358314 396421 855460 898558 560015 468589 306208 301232 351974 351880 369993 376788 386608 387411 437987 436697 696999 733624 40.05 67.8 1
10:36:01 2023-10-13 357085 355339 89718 87258 137508 141103 144840 142871 110615 110823 116762 121791 134309 135621 377336 404324 1183104 1174514 457103 471122 124376 110670 124422 122184 137832 133419 132360 131345 85598 86529 287150 252504 728725 727405 226208 225400 287283 295038 336244 329279 351641 354219 373874 380633 360880 396493 856674 902566 557890 468287 306676 302114 350912 350710 373666 374362 385221 386178 440749 436549 701110 731440 40.05 67.8 1
10:36:02 2023-10-13 360585 355905 89419 87116 136948 143141 144309 142963 113292 110845 116600 121539 134039 135460 373776 400540 1179972 1167828 454587 468990 124153 110729 124336 122053 137702 133235 132137 132376 85566 86674 287150 252324 729103 728669 227115 224751 287211 291256 337117 331349 351352 356921 377256 380065 359685 396069 855938 905446 554532 468589 306676 301157 351794 351073 372086 376259 385204 387520 434533 437382 700304 729300 40.05 67.8 1
10:36:03 2023-10-13 363736 355454 89317 87441 136514 143341 144683 143427 113136 110925 116661 121741 134010 135870 374039 406038 1181324 1161625 456304 471679 124153 110806 124163 122184 137522 133670 132360 132531 87223 86651 287869 254832 721236 731641 227435 224161 286879 294965 338313 327525 354544 353971 375596 378896 359685 400009 850480 896304 557890 467873 306712 300740 351974 349653 369993 376301 385514 387448 436457 437190 703562 729300 40.05 67.8 1
10:36:04 2023-10-13 359369 355663 89447 87386 136983 143141 144539 142997 113248 110925 116440 121573 134006 135682 373514 405431 1183945 1165826 451997 471389 124481 110704 124578 122119 137967 133914 130697 133085 85470 86826 287150 254400 726008 733283 227435 223503 288870 291048 337732 328782 351677 354907 376725 382810 359685 398808 854212 895037 552480 467873 308592 301230 351974 351880 372611 375478 383192 387411 436508 436834 706166 733697 40.05 67.8 1
10:36:05 2023-10-13 359847 356092 89382 87116 136501 143931 144607 143934 113415 111233 116440 121909 133972 135870 373705 404496 1185996 1173695 451824 472679 124271 110738 124457 122184 137955 133637 132252 132561 85534 86620 291319 254796 727198 727332 227596 224473 288499 288879 338515 329244 351533 355286 376124 383186 358566 396421 856674 892497 548146 468589 307854 301197 351974 351880 372086 376788 386608 387411 438424 436762 697950 733587 40.05 67.8 1
10:36:06 2023-10-13 358093 355307 89447 87084 137367 143194 144743 143662 110700 110687 117051 120023 134588 135546 377336 404324 1183924 1178722 456693 468773 124443 110772 124509 122151 137763 134066 130879 133085 85502 86556 286223 252432 730630 728669 229049 223434 287395 291230 336444 329742 351605 354219 373803 380562 360880 398736 855460 902815 553832 469867 306640 302610 351407 350674 373930 375443 386061 386758 435640 439404 701110 732480 40.05 67.8 1
10:36:07 2023-10-13 358634 355339 89447 87024 137398 142907 144777 142665 110635 110550 116862 121438 134444 134950 374039 406038 1174699 1164382 456373 472447 124271 110772 124422 122151 137763 133670 132160 131049 85465 86320 287150 251686 729273 733196 227596 224322 287688 289920 335702 329244 354202 353617 376389 380598 360880 400009 852892 892461 562757 467602 306712 302010 351974 350145 374194 376599 385147 387411 437393 439153 709130 732765 40.05 67.8 1
10:36:08 2023-10-13 360803 356298 89321 87533 136778 143672 144372 143723 110507 111359 116762 121960 133972 135904 374003 405714 1183594 1159349 450575 471679 124034 110764 124630 122184 137441 133637 132360 132715 85433 86620 287150 255193 722861 731641 227435 224855 287081 290409 338753 327719 353666 354184 376690 378932 358566 399973 850936 898045 555185 468868 306640 300951 354502 351204 369993 376301 385477 389676 437383 434935 704419 732392 40.05 67.8 1
10:36:09 2023-10-13 356480 355597 89415 87354 136906 143141 144275 142963 113449 111079 116600 121707 134006 135870 374600 405644 1183945 1166042 452145 468954 124235 110772 123032 122455 137813 133977 130845 133085 85534 86706 287150 253860 725067 733697 228079 223365 288640 290409 337223 328746 351641 354689 375118 382025 359613 396493 854817 896645 560015 466440 309233 300740 351974 351844 372875 376564 384278 390099 436508 436834 706093 733670 40.05 67.8 1
10:36:10 2023-10-13 360024 356127 89415 87386 137128 144193 145233 143359 113292 111156 116600 121825 134095 135870 374039 402020 1184242 1173695 450606 471679 124271 110862 124543 122184 137989 133637 132321 132561 85502 86642 291319 254005 727320 726819 227757 224126 288942 288879 337768 329778 351533 355286 376124 383526 360216 396421 855460 897582 558644 468552 307854 301197 351974 353870 373138 376788 386608 387448 438603 438099 696962 733587 40.05 67.8 1
10:36:11 2023-10-13 359752 354530 89447 87116 137484 143224 144743 143166 110507 110925 116829 121589 134292 135290 376692 404536 1184767 1176715 457056 471498 124343 110789 124630 122487 137851 133872 132252 132376 85534 86529 288909 252288 727198 727488 226647 224126 287395 289436 337117 329778 351641 354752 374364 379994 360844 396529 856674 903243 560015 468206 305741 303070 351974 350391 373666 375443 387432 386758 437025 438751 699014 734330 40.05 67.8 1
10:36:12 2023-10-13 360134 355557 89415 87084 136948 143141 144509 142896 110507 110737 116714 121606 134668 135017 374039 405160 1176369 1164382 459276 468990 124153 110772 124422 122119 137763 133637 132160 132526 85491 86352 289844 252468 740786 732677 228240 223503 287323 295492 336444 328250 354452 353157 375560 378896 360808 400575 852929 896304 562243 466477 307779 302010 351974 349617 372611 376564 384895 387375 436149 436834 704023 730833 40.05 67.8 1
10:36:13 2023-10-13 361672 357597 89685 87561 136895 141472 144407 143490 110626 111087 116694 122078 133905 135836 376268 405179 1185633 1161036 451824 468665 124172 110789 124388 122151 137723 133637 132360 131049 85438 86588 287150 254633 725971 732760 225837 224161 288093 288775 338278 328746 351641 354219 377823 382344 358602 398772 851685 892436 560015 469201 307998 299338 351758 351807 372086 375443 384314 389712 437429 437934 703987 731458 40.05 67.8 1
10:36:14 2023-10-13 358094 356119 89415 87354 136599 143211 144343 143562 113292 111079 116406 121876 134056 135904 373478 401138 1189882 1172025 449184 471643 124238 110584 124336 121853 137996 133419 132137 132342 85438 86470 286223 254005 729121 726819 227115 223503 288210 288775 337495 329511 351249 354255 375560 382917 358602 396385 853395 898762 557274 468552 306388 300740 351974 351880 373556 376573 385767 390651 438460 436691 698623 736048 40.05 67.8 1
10:36:15 2023-10-13 359624 354881 89591 87290 137088 143106 144743 142930 113483 110925 116936 121875 134191 135298 374899 404752 1180588 1175330 457317 468918 124235 110695 124422 121886 137763 133235 132160 132434 85433 86470 287150 252540 725104 725209 227757 223503 286996 295002 336715 328746 351605 355286 374101 378896 360772 396457 855460 900193 557890 469201 306468 302150 351974 349653 373138 375408 387707 387339 436149 436477 695939 730886 40.05 67.8 1
10:36:16 2023-10-13 359752 355063 89603 87354 136944 143141 144509 142963 113292 110925 116714 121707 134006 135648 374039 401138 1177170 1170580 455905 471353 124448 110687 124665 122086 137625 133691 130515 132723 85502 86556 284848 252396 726039 731641 225837 223503 287472 290418 337188 329778 351002 353157 376725 380456 359685 396069 850444 904805 552480 470200 306748 301157 351974 351204 373520 376523 384278 387448 435320 439404 701110 731403 40.05 67.8 1
10:36:17 2023-10-13 360357 355557 89386 87529 136819 143411 144505 143689 113069 111079 116440 121741 133880 135904 373741 405716 1183945 1159386 450345 471643 124153 110772 124249 122184 137762 133948 130770 132715 85427 86352 287150 254796 726670 732236 226847 224664 288093 288775 338278 328250 351641 355803 377859 381203 358027 396493 851685 893735 561386 469201 307341 301230 354002 351880 372086 378275 384932 389712 436571 436150 704104 731531 40.05 67.8 1
10:36:18 2023-10-13 358769 355597 89447 87148 136948 143141 144309 143655 110927 111062 116936 120106 134217 135802 376268 409201 1189093 1171039 454610 471498 124238 110661 124457 122119 137797 134335 130697 133085 85470 86588 291319 253484 726008 730029 228079 223434 288093 290517 337259 328782 354812 353936 374400 381773 359649 400894 855460 888554 565499 468409 306640 301232 351443 351771 372611 376634 385514 386722 435151 436477 703525 733040 40.05 67.8 1
10:36:19 2023-10-13 357844 355312 89480 87084 137389 142937 144530 142871 110571 110777 116829 121471 134317 135332 374074 404788 1183007 1176184 456778 468954 124271 110772 124491 122086 138023 133637 132321 132468 85555 86497 287150 252254 726692 728985 226173 223434 287715 295382 336244 330192 351605 354255 374137 381203 360844 396529 857890 902851 557890 469201 306640 302150 350912 351542 373930 375443 386061 386178 435320 437705 700580 734890 40.05 67.8 1
10:36:20 2023-10-13 360731 356302 89349 87445 137036 141406 144607 143292 110519 110976 116795 121673 134006 135648 374039 400888 1183044 1168621 455552 468990 124119 110687 124630 122119 137763 133670 132103 132411 85406 86438 287150 252540 726008 727369 225837 224820 287283 290409 336786 328746 351533 355357 377292 380906 359685 396385 852929 902851 553832 468625 306172 301796 353965 350710 372086 375730 386334 389712 434675 439037 696962 731872 40.05 67.8 1
10:36:21 2023-10-13 358381 356003 89726 87024 137432 142807 144811 142698 113394 110584 116829 121471 134351 134984 374039 406038 1174699 1164367 456991 468954 124271 110772 123032 122053 137548 133792 130662 132900 85566 86556 287150 251365 728145 731600 227757 223365 287818 295455 334763 329279 353703 355264 375981 381167 360844 399690 851685 903167 556706 466477 307998 302083 351974 350710 371508 376599 384586 387448 436548 439440 705997 732392 40.05 67.8 1
10:36:22 2023-10-13 356195 355597 89415 87116 137226 143563 144643 143562 113292 110925 116440 121707 134187 135648 374039 406038 1183945 1166924 451850 472759 124238 110772 124336 121969 137763 134166 132103 132342 85406 86289 287497 252576 727162 732821 227757 223434 288210 290427 337768 328746 353666 355158 374435 382344 359685 399372 854212 893396 560015 466440 306748 301232 351479 351807 372875 376599 384314 386758 436687 436834 706130 734890 40.05 67.8 1
10:36:23 2023-10-13 360134 355561 89259 87386 136467 143346 143930 143964 113326 111079 116600 121707 134039 136111 376158 405822 1194093 1171039 454832 471498 124172 110823 124596 122487 137495 134007 132183 132595 87190 86620 285752 255262 720929 728397 227757 223503 287395 290409 338682 327719 354776 355570 374435 381167 358602 400009 855460 890756 553832 469867 305240 301691 351974 351735 369993 376301 387157 387411 436003 435467 701073 732476 40.05 67.8 1
10:36:24 2023-10-13 360812 355450 89447 87116 137378 143141 144607 142997 113360 110925 116714 121539 134039 135460 374039 404788 1183104 1173695 457960 468990 124271 110618 124457 122151 137797 133637 132286 132434 85406 86320 287150 252252 726584 725245 227757 224161 286879 295382 336715 329244 351677 356106 375560 378932 360772 396529 855460 901539 560015 470534 304775 302150 351974 350145 373138 375443 385115 387411 440677 436513 695410 730886 40.05 67.8 1
10:36:25 2023-10-13 359459 355343 89529 87409 137158 141279 144641 143524 110539 111010 116762 121959 134183 136184 377069 402159 1178804 1166962 455368 468701 124892 110534 124630 121620 138302 133452 132544 131049 85470 86588 287150 252576 732036 729651 227115 225666 287688 290649 336715 330777 351533 353157 376725 380633 360192 396385 851758 902529 552480 468943 306784 299408 351974 351807 372065 376788 384314 387448 435285 439440 702605 729391 40.05 67.8 1
10:36:26 2023-10-13 360839 355584 89259 87116 136526 143341 144526 144100 113292 111156 116634 121741 134006 135874 376158 406002 1184037 1159423 449832 471679 124238 110806 124422 122184 137572 133965 132360 132531 87230 86651 291319 254832 727954 732677 225837 224664 288404 288883 338789 327790 353666 354219 377895 381773 358530 398808 851685 892436 560015 467570 306388 299338 354002 351844 371868 378311 384602 390320 437777 435901 704030 733956 40.05 67.8 1
10:36:27 2023-10-13 358860 355727 89538 87290 137100 143224 144543 143166 113449 110925 116694 122145 134081 135648 374039 405196 1185449 1169998 451850 468990 124238 110772 124249 122151 137667 133758 132137 132503 85406 86529 287150 252540 726707 732677 226104 223469 287800 291024 336786 328782 354812 354219 374435 381203 359685 400931 855460 890756 559242 466477 306460 301938 351479 351807 372693 376634 386608 386758 435967 436834 701998 733353 40.05 67.8 1
10:36:28 2023-10-13 357591 355094 89263 87116 136815 143211 144130 143499 113102 111156 116406 121808 133972 136281 374039 402110 1186033 1175225 452255 471389 124481 110670 124665 122151 137694 133570 130606 132792 85534 86706 287150 254651 724776 726855 227757 224161 288093 289706 338646 329244 351533 355321 376124 382937 359881 396385 855460 898558 557890 470386 306424 300949 351974 353870 372086 376523 386334 387411 441426 435865 696999 733624 40.05 67.8 1
10:36:29 2023-10-13 361158 355307 89410 87084 136944 143141 144573 143292 113449 110925 116600 121623 134006 135648 374039 401138 1178877 1165268 454872 471679 124271 110695 123032 122184 137896 133268 132360 132531 85433 86620 287497 252576 725311 729099 225837 224473 287283 290427 338051 329511 351002 354219 377823 380065 359685 398822 852965 902888 548423 468589 307779 301230 353734 351240 372611 376259 384895 387520 435285 437755 700043 729350 40.05 67.8 1
10:36:30 2023-10-13 360134 354525 89415 87116 136948 142942 144643 143422 110668 110874 117051 119773 134331 135358 376802 408912 1177168 1166004 458462 472200 124119 110772 124370 122184 137797 134335 130879 129274 85470 86588 291319 252504 738746 733679 227596 223503 287081 290370 336715 328782 354776 353688 376690 378932 360880 400611 853002 892497 564128 467211 306712 300775 351974 350145 373138 376634 385477 387411 435538 438134 705094 729277 40.05 67.8 1
10:36:31 2023-10-13 358084 355063 89353 87072 136948 142942 144330 143271 113292 110925 116600 121539 133972 135747 373776 405196 1186327 1168696 455479 472091 124153 110695 124249 122035 137667 133419 132103 132193 87257 86352 287150 252540 725763 729751 226139 225666 287715 290649 336786 327755 354812 354787 374435 381238 360228 400931 856067 890474 541433 466184 305741 300913 351974 351807 372086 377196 386882 387339 436003 436171 703418 736011 40.05 67.8 1
10:36:32 2023-10-13 360130 356298 89349 87473 136846 143537 144573 143490 110519 111239 116600 121876 134006 135870 374039 401806 1186033 1172859 450864 471643 124271 110618 124665 122119 138023 133603 132137 132531 85470 86438 287150 252612 732095 726855 227435 223538 288942 288775 337768 329154 351569 354290 375596 383257 359396 396385 855938 897582 551128 468552 306424 300986 351974 351483 373138 376523 386061 387411 438710 439655 699805 733628 40.05 67.8 1
10:36:33 2023-10-13 359752 355085 89415 87116 136940 143141 144309 142997 113326 110925 117079 121623 134039 135460 374039 401138 1178983 1168659 454193 471679 124305 110772 124370 122151 137763 133965 132360 132531 85406 86470 294054 252540 724404 729574 227115 224542 287688 290517 337495 330545 351050 353688 377593 380935 360264 396385 851722 902888 557274 471835 306532 300071 353857 351344 373925 376752 384204 389603 438622 439261 700963 732913 40.05 67.8 1
10:36:34 2023-10-13 358669 354561 89410 87080 137248 143363 145201 143166 113315 110925 116795 121505 134402 135426 374074 405160 1176262 1164382 458585 471679 124067 110772 124284 122184 137797 133855 132068 132595 85406 86621 287150 252576 725258 731641 227596 224161 287890 295265 335737 329279 354489 353688 376725 380633 360916 399973 853002 898099 560015 467211 306784 300986 351974 350710 371804 376599 385204 387448 436457 439131 706130 729300 40.05 67.8 1
10:36:35 2023-10-13 360875 355632 89529 87382 137043 143599 144343 143761 113136 111233 116634 121943 134094 136179 376728 405750 1184767 1160566 453853 472606 124376 110823 124630 122403 137625 134280 132160 132445 85438 86651 288909 255082 736146 731780 227115 225203 288007 288797 338717 328286 353739 354255 378428 381773 358602 399408 851722 894664 561386 469201 306712 300319 354502 351844 369993 375478 386061 390335 437951 436834 703104 732512 40.05 67.8 1
10:36:36 2023-10-13 360134 356056 89259 87751 136535 143616 144041 143892 113415 111233 116440 121977 134006 136350 373776 402976 1192344 1172025 450381 472418 124271 110959 124457 122217 137797 133670 132205 132445 85470 86651 289049 255554 728165 727405 225823 224161 287922 294965 338860 327490 353739 357933 375560 381238 358602 400611 856674 893772 558644 468552 305957 301938 351974 351807 369993 378650 385151 387448 436651 434948 700613 733587 40.05 67.8 2
10:36:37 2023-10-13 357791 355882 89685 87561 137513 141477 144709 143558 110623 111199 117118 121943 134655 135802 375055 403435 1188618 1177931 453430 472752 124925 110943 124908 122553 138250 133982 132642 129451 85673 86802 289844 253484 734740 731123 226173 224161 287897 295074 338028 332355 353703 356427 377292 384677 363030 399408 859622 904805 557890 468661 309065 303142 351794 353122 375198 377759 386036 390335 440350 445630 701998 740079 40.05 67.8 2
10:36:38 2023-10-13 366226 362808 90835 88978 142969 143731 152011 151149 112508 114458 120131 121715 140086 139528 381771 412542 1201705 1192319 464661 482894 128118 114432 125923 127035 142769 139699 135279 134982 87932 88784 294054 256217 747966 747769 230533 229932 293546 295579 345059 339487 363280 362538 384769 389484 369785 407873 874196 919674 570983 477041 315209 308186 363579 360893 385486 387489 394388 399122 446826 450899 725712 750257 40.05 67.8 2
10:36:39 2023-10-13 374126 368197 91677 89746 141047 146425 150622 150223 112914 114801 121272 123225 140970 141310 385254 416371 1217072 1193168 467445 486140 128118 115080 127353 129117 144132 143807 136394 137599 88205 89496 293586 261005 739663 752051 231576 231890 294336 297261 350580 340193 364344 364720 387666 392439 366905 407800 876330 918381 570983 480665 315726 308151 365124 363011 381462 387666 394645 401182 449231 449386 726558 755210 40.05 67.8 2
10:36:40 2023-10-13 372090 370042 91365 89100 142393 145980 152359 151053 112914 114608 122093 123357 141389 141099 387416 415135 1220930 1212669 464990 484677 128372 114715 128480 131373 145746 144395 137967 138181 88205 89463 294029 259397 756093 753651 232661 230648 295695 297897 347701 340743 362695 364720 382131 389676 367243 407052 881249 927662 573724 481118 317268 309413 360880 363302 384941 387930 394608 397773 444868 448403 719550 755210 40.05 67.8 2
10:36:41 2023-10-13 377318 369964 90798 88759 141583 145877 152435 150706 112727 114460 121753 123324 140778 140351 387610 415052 1213908 1200809 470584 483959 127484 114522 128322 131464 145475 140813 137741 138181 87900 89153 292767 259834 747725 752970 231576 231728 292582 296807 347142 338655 359388 363047 383312 386486 363034 402424 873155 924776 564978 481092 313666 307150 363800 360749 381958 385209 392198 396317 441737 447802 715261 748993 40.05 67.8 2
10:36:42 2023-10-13 376167 369960 90637 88299 141051 144667 152115 150572 112598 112319 121884 122924 141063 139256 387466 418821 1205843 1193981 471664 483512 126403 114473 128021 131213 144803 140522 137724 137920 87531 88845 290708 258199 751604 759052 231180 229932 291728 297234 343506 335534 360546 363484 379817 385489 362667 403712 868727 913178 569612 477041 314026 309092 360952 357968 378934 386294 389843 396267 440314 440352 721084 746031 40.05 67.8 2
10:36:43 2023-10-13 374007 373115 89451 87084 142964 143693 150173 148486 110904 113477 120500 122283 137591 138710 385218 418305 1211683 1192417 464984 483578 125126 113324 127142 128547 143799 143371 136103 136700 86264 88045 293586 258199 748445 752051 230265 227729 289448 292206 344656 333870 357193 359662 376124 383491 358278 399704 866495 902177 563300 474129 310853 306789 355771 355286 375163 382640 386308 389676 440489 437692 715283 746385 40.05 67.7 2
10:36:44 2023-10-13 375259 371817 89284 86988 142855 143562 150072 148691 110775 111697 120063 122250 137338 138675 384371 413489 1213406 1194023 459401 481763 124681 111045 126723 128512 143767 143201 135987 136437 86205 87861 293586 258815 764450 749233 228787 227535 288939 290397 342983 333870 355314 358292 375560 382917 355272 395738 863392 906647 559501 478056 309174 304422 355521 356356 374302 377723 387157 387484 437737 437755 706093 741301 40.05 67.7 2
10:36:45 2023-10-13 377502 371068 89072 86655 142566 143571 149659 150316 110700 111233 120298 121715 137278 138211 385254 413741 1199028 1189776 464990 481096 124681 111113 126723 128457 143799 143371 136103 136571 86205 87893 292767 258235 748085 754186 228288 227729 289027 290467 342983 333870 354739 356427 376690 379994 355308 394228 861450 913178 566367 479664 311845 304172 359045 356884 374195 377583 385331 390356 438221 438063 710109 742417 40.05 67.7 2
10:36:46 2023-10-13 376433 373976 89105 86501 139184 143317 150072 150444 110904 111233 120534 121919 137389 137802 386412 418928 1204206 1186323 469844 483578 124681 111113 126933 128759 144206 143406 136236 136795 86205 88045 296158 258235 748980 756885 228998 227535 288942 292687 342706 333834 357513 356391 374435 378296 356378 395126 863969 901402 572354 473459 311073 304958 355485 354617 374039 380891 385514 387448 435534 436171 717907 740545 40.05 67.7 2
10:36:47 2023-10-13 377729 374520 89292 86655 142899 143697 150622 148960 110904 113477 120618 122484 137591 138675 387682 422098 1211683 1194875 464625 482457 124714 111345 127475 128938 144266 140115 136505 137368 86323 88106 292767 259834 756811 759066 229746 227024 288133 290467 342417 333618 357763 358949 373030 379924 356980 396825 867037 902669 566870 473983 311000 306285 354419 354965 375786 381194 387083 387303 435285 436456 714718 744606 40.05 67.7 2
10:36:48 2023-10-13 378456 376178 89105 86961 142899 144164 150207 149949 110851 113702 120534 122853 137495 139493 387718 416114 1217431 1199068 459588 483208 125126 111410 127598 130963 144692 143842 137053 137729 86382 88106 294054 261445 754281 755743 229033 227694 288535 292612 342983 333870 354202 357466 373874 380598 354139 393319 867110 909284 566367 479569 310414 305602 355485 356356 373181 377723 386608 387411 440452 435467 710293 747311 40.05 67.8 2
10:36:49 2023-10-13 376519 376528 89529 87232 139875 144577 151106 151161 111368 111697 120836 122352 138230 138623 390978 418928 1210823 1202215 471048 486213 125092 111422 127952 129469 144803 143912 137438 137625 86500 88198 295489 259433 756868 756885 230236 226831 288474 292206 341946 333870 355601 358440 371831 378896 355023 393913 865515 914588 569147 478395 311073 306321 353852 354184 375462 381060 385514 386178 436457 436834 712120 746597 40.05 67.8 2
10:36:50 2023-10-13 381657 378790 89419 86537 139977 143731 151870 149196 111324 113477 121008 122367 138069 138710 392340 423993 1202437 1189181 468920 483208 125059 111593 128233 131213 145239 144114 137741 137763 86618 88198 295489 259433 767385 763694 228838 227729 288133 291761 341670 333870 355853 355036 373279 378296 354242 393876 864654 912004 565499 476292 311514 303637 356020 357390 377387 379773 384022 387267 436076 439660 719366 744790 40.05 67.8 2
10:36:51 2023-10-13 384925 378943 89317 87290 143364 144632 150972 150602 111119 112163 120732 123074 140115 139590 392376 423993 1214472 1187241 470584 486115 124714 113358 127898 131464 144667 144316 137406 138319 86441 88263 295489 263559 757268 763380 228838 228827 288942 290467 342983 333364 355853 355856 374400 376607 351902 393355 862133 905446 569147 478056 310414 304887 357667 354184 373666 378587 384895 387411 435620 431433 715261 741338 40.05 67.8 2
10:36:52 2023-10-13 383388 381051 89137 87020 143168 144769 151174 150948 111216 113702 120973 122886 140163 139465 393210 421505 1223535 1199922 469215 486115 124681 113324 128021 131498 145410 144487 137533 138601 86441 88537 296367 264597 753882 761219 229033 227376 289027 290467 342983 332859 353739 357214 371866 377169 351542 391843 867517 908851 567757 481802 310085 305531 357269 356884 373930 377583 385331 386142 435534 439365 710035 748553 40.05 67.9 2
10:36:53 2023-10-13 381816 378777 89382 86751 140241 144530 151911 150639 111508 113623 121008 122516 140319 139166 391566 422729 1213908 1209221 468529 486837 125504 113167 128480 131430 145780 144285 138194 138215 86852 88230 298263 261482 781969 763694 228998 226322 289084 291317 340914 333870 353703 355321 369942 381069 354967 390331 866200 914588 573317 479754 311024 305030 355505 354219 374302 377459 384006 387080 436149 434643 711077 747201 40.05 67.9 2
10:36:54 2023-10-13 385335 380741 89105 86778 140400 144398 152115 150257 111227 113702 121008 122886 140218 139395 392727 424341 1203418 1198327 470548 486837 125092 111440 128514 131373 145472 144403 138302 138319 86916 88198 296416 261077 770806 769296 230350 227484 290540 293566 340459 333834 353557 355912 372021 378925 354534 390149 863821 911931 567757 475253 311073 304421 357486 353617 373741 377723 380815 385021 432579 434212 719550 742498 40.05 67.9 2
10:36:55 2023-10-13 387804 381916 89109 87264 143438 144701 151626 151191 111119 113894 121008 123088 140218 139660 391864 424603 1213871 1190623 472463 486945 125006 113358 128445 132040 146361 144658 137733 138916 86559 88537 296839 265232 757856 768752 228613 228278 288942 290573 342983 332589 353739 355766 372720 375155 350697 390606 862170 905446 569147 479073 310195 304494 356592 353122 372611 378880 382541 386758 432939 432836 718456 746422 40.05 67.9 2
10:36:56 2023-10-13 384872 384447 89317 87020 139996 145167 152047 151090 111508 112007 121345 123055 140384 139708 393038 428808 1221685 1201631 469236 486945 125006 111663 128769 131658 146017 144557 138194 138601 86820 88263 298263 264259 766253 770387 229033 226322 289027 290432 342199 332859 353703 354907 368803 376607 351263 390650 866495 904805 575714 476666 310414 304958 355003 353900 373666 378322 378601 385964 433012 438818 719550 747201 40.05 67.9 2
10:36:57 2023-10-13 385454 383366 89415 86655 140908 144532 152499 150740 111943 113657 121668 122886 140349 139201 394217 424066 1217468 1210151 472520 486981 125092 113167 128906 131532 146255 144557 138194 138601 86944 88263 298263 263178 766115 769296 228998 225902 288942 290467 339849 333834 351569 353936 370020 374370 351830 387371 866200 914588 573664 481044 309721 305455 355432 355373 374989 378383 381244 384852 432114 432728 715394 747164 40.05 67.9 2
10:36:58 2023-10-13 389836 384588 89259 86687 140260 144932 152148 151191 111540 113894 121583 122919 140602 139763 394253 424066 1215338 1202599 473400 486693 125092 113167 128906 132040 145506 144689 138302 139003 86618 88537 298263 264670 764123 768208 227615 227414 288499 290397 340914 333094 351285 354787 369942 375739 349675 386209 865881 916093 567757 483174 309501 303142 355485 354871 373138 376788 382541 385021 430468 438746 710330 742425 40.05 67.9 2
10:36:59 2023-10-13 392249 386321 89133 86687 139787 145171 152115 151292 111432 113962 121380 123206 140431 139946 395728 427505 1215668 1189550 474887 491998 125057 113358 128782 131909 146017 141203 138194 138987 86820 88691 302087 266172 767111 772573 228288 227729 288532 289955 342983 331529 351388 355803 373093 374507 347429 387263 861987 906619 569147 479754 309817 303995 355485 354370 369993 376003 378384 387241 430293 431762 716893 744937 40.05 68.0 2
10:37:00 2023-10-13 387522 386578 89292 86837 140179 145021 152533 151157 111637 113928 121583 123121 140349 139695 396029 429179 1217468 1202562 470584 491230 124748 113133 128940 131783 146255 142019 138194 138987 86852 88537 298263 265232 763953 777350 228128 225936 288942 295002 340914 332355 351533 353657 370020 374370 348586 386173 865881 901547 573317 477041 310414 303106 354502 353087 371832 376003 377924 384218 432939 432492 721596 749325 40.05 67.9 2
10:37:01 2023-10-13 387948 388065 89105 86920 140496 145137 152533 151292 111681 114030 121583 123206 140349 139987 396696 424975 1222235 1205731 470312 491998 125092 113133 129334 131818 146493 144562 138965 138890 87434 88650 299198 265874 769724 772573 228277 226182 288942 291459 340184 332679 349799 354507 370020 374370 347536 386270 866237 910497 571232 481055 308592 303106 355003 355876 372611 376308 378565 384799 432939 432407 711844 748793 40.05 67.9 2
10:37:02 2023-10-13 391010 388069 89109 86533 140496 144667 152673 151224 112521 113770 121668 122952 140579 139625 396696 427841 1217468 1209221 476908 492694 124748 113133 129120 132040 145945 144821 138691 139100 86971 88537 301088 265420 768254 770387 228323 226287 287688 290193 339299 331852 350472 353157 368871 373492 348586 386250 867110 913941 574305 477566 306315 304494 355145 351880 372993 376609 381099 383581 427734 431331 710183 742352 40.05 67.9 2
10:37:03 2023-10-13 392322 387443 89223 86624 140876 145509 152639 151292 111854 113962 121510 123225 140544 139664 396732 425234 1213908 1204281 473771 492425 124748 113167 129209 132001 146527 144931 138194 139181 86912 88537 295794 265984 774625 773949 226841 226322 288093 295097 339849 332859 348327 353906 369803 374088 347221 384214 862133 910488 571486 480860 309538 301691 355756 353870 372086 375466 377622 385072 429013 431798 713165 745502 40.05 67.9 2
10:37:04 2023-10-13 393096 390260 88950 86964 140199 145403 152639 151745 111725 113996 121583 123357 140447 140120 396768 429858 1220930 1196476 468638 492694 124714 113133 129120 131783 146289 141300 138579 141053 87229 88295 301088 266928 767032 778451 226173 225936 288738 290409 340399 330813 350189 353906 370020 374101 347802 386286 864621 905173 566367 480776 308652 302043 356512 353761 369740 376717 377780 386240 429049 427957 715297 746422 40.05 68.0 2
10:37:05 2023-10-13 390038 390256 89113 86533 140289 144932 152680 151745 111854 113962 121583 123206 140384 139695 399048 433142 1220930 1203726 468602 492694 124714 111113 129244 131818 146455 141203 138579 141053 86976 88569 301088 266172 767331 777350 227580 224890 288124 290409 338860 330813 350153 351844 367210 374614 345414 386270 864654 902888 574657 477717 308628 302610 351974 353870 369993 375146 375887 381527 429688 429295 720506 747164 40.05 68.0 2
10:37:07 2023-10-13 387736 389249 89072 86533 140592 145137 152673 151292 111886 113962 121668 123206 140544 139695 399048 427505 1219603 1210151 471923 492694 125126 111036 129368 132040 146800 144562 139000 138987 87067 88537 299198 266172 787322 774694 229049 225378 288833 290273 338171 331673 350587 354102 367619 374471 346574 383488 866348 906454 570077 482562 306712 301654 354465 353870 368736 374640 377924 381833 429138 427249 710330 744679 40.05 68.0 2
10:37:08 2023-10-13 391115 389597 89105 86378 140912 144701 153024 151224 112104 113770 121753 122919 140579 139660 400250 429872 1217468 1211498 475486 493391 124748 111113 129758 131943 146800 144764 138903 138987 87131 88263 299198 265420 786607 775117 227421 224507 287283 294549 337259 331583 348327 351880 365558 372411 345450 383055 866495 912004 574305 477638 306748 302610 351974 351844 369993 374676 376188 378470 426133 430289 714266 748553 40.05 68.0 2
10:37:09 2023-10-13 394911 389875 89044 86256 140463 144701 152892 151258 112169 113928 121753 122886 140579 139528 400889 433079 1214269 1199922 479657 494090 124681 111113 129334 132380 147382 142407 138896 139680 87035 88593 298403 266744 777301 781767 228402 225448 286736 295315 337259 329279 349415 351560 367181 370118 345379 384794 862170 906509 574305 479073 306784 301268 351974 350710 369993 376259 375060 380683 426469 427957 719550 744666 40.05 68.0 2
10:37:10 2023-10-13 395670 390803 88796 86442 143538 145171 152673 152094 111681 114188 121414 123357 140431 140643 400889 432666 1220930 1196513 472731 495417 124681 111113 129120 132035 146289 141774 138807 141186 86618 88691 301088 268257 771494 781403 227115 226008 287395 289009 338860 329279 348327 351844 368352 371783 344901 383092 860913 901287 579942 480785 308292 301020 355971 351663 367556 375323 378487 382841 428583 425804 715151 742572 40.05 68.0 2
10:37:11 2023-10-13 393369 393871 89044 86410 140884 145575 152884 151474 111963 114075 121668 123324 140850 140041 401492 433282 1220930 1202252 473266 492540 124714 111113 129368 132035 146663 141774 138579 141186 86618 88537 301088 267496 775699 779554 227228 224507 287310 288775 337803 328923 349379 350746 364718 371818 345876 382478 865237 905446 571486 478056 308592 300986 351974 351880 369364 375466 376346 378470 427443 426650 719255 746537 40.05 68.0 2
10:37:12 2023-10-13 395889 393195 88986 86414 140275 145021 152707 151921 111886 114188 121583 123357 140189 140355 401492 429832 1226687 1209287 471326 492504 124714 110806 129403 131852 146834 141300 138903 138987 86884 88295 301088 266928 780224 779284 226139 224507 288093 288775 336786 330527 348869 351555 365309 372091 342744 380570 864544 907977 571486 482039 305562 301091 351974 351844 367932 372402 375923 378254 426468 424349 710330 746929 40.05 68.0 2
10:37:13 2023-10-13 393652 392511 89040 86224 141047 144701 153165 151536 112169 113996 121753 122919 140579 139660 402630 432378 1220930 1213295 476123 492158 124714 111113 129368 131909 146765 141300 138903 140989 86976 88263 301088 266928 777771 776800 226876 224507 286476 290227 336244 329279 347278 351312 363299 369014 345876 378538 866495 912004 574305 477674 306424 300775 350948 351807 369956 373519 377414 377793 424784 427365 711114 746104 40.05 68.0 2
10:37:14 2023-10-13 396227 393490 88796 86288 140559 145137 153165 152128 112104 113996 121668 123324 140579 139695 402630 430432 1216604 1201407 478489 492887 124748 111113 129696 131948 146490 141176 139082 139100 86944 88496 302032 266928 783828 783988 227757 224716 286262 288667 337762 330563 349236 349437 365451 369460 342852 380231 860803 917076 567258 482830 306604 299338 354234 350916 367520 371183 376310 378470 426469 425141 712350 742718 40.05 68.0 2
10:37:15 2023-10-13 396470 393423 89072 86189 141047 144701 153199 151711 112508 114007 121923 122919 139269 139361 403200 435387 1213406 1196105 481742 492887 124305 111113 129085 132407 146183 142133 138687 141473 86618 88263 302032 268447 771941 782427 227757 224473 284623 290222 336751 327189 347278 349653 364391 367260 342816 380679 860803 901511 574305 478395 306172 302010 351974 349335 369040 374319 375447 381630 423782 426138 718272 744300 40.05 68.0 2
10:37:16 2023-10-13 396940 395257 88918 86347 140790 145137 153130 152199 112136 114154 121753 123324 140676 140043 400741 436761 1221994 1206030 476646 496529 124892 111217 129230 132776 146317 142167 139074 139678 87035 88682 302032 268829 776335 784197 227435 223434 287519 288450 336715 328215 348852 348563 364938 370118 342118 378429 859586 902851 574305 477602 305670 298884 351974 351771 366524 372366 375740 378434 427675 422862 713165 744372 40.05 68.0 2
10:37:17 2023-10-13 396977 395180 88763 86224 140530 145137 153130 152094 112169 114154 121753 123324 140579 139660 401622 435820 1223065 1204872 476233 494348 124648 111113 129299 132407 146677 141937 139082 141250 86944 88263 305095 268447 776709 782877 228079 223469 285566 288739 336208 326731 347242 350181 362212 367878 342780 380425 865756 902639 557274 479000 305562 302401 350450 351024 366897 374426 374953 376852 427072 424017 718456 746422 40.05 68.0 2
10:37:18 2023-10-13 398799 396412 88638 86624 143438 145508 152674 152977 112104 114460 121380 123390 140349 140582 403193 433007 1230176 1210338 474887 495080 124681 111113 129334 132184 146765 142335 139000 141151 86912 88694 301058 267147 776929 781213 227115 223469 286441 287064 336715 328480 347301 350746 363335 367878 340448 378501 865881 902815 571486 481055 305598 302010 351407 350391 365132 372331 377147 377190 424034 424002 713363 746031 40.05 68.0 2
10:37:19 2023-10-13 395054 396443 88796 86106 141051 144667 153199 151955 112508 114154 121753 123291 140774 139660 402542 433084 1221296 1216291 476798 494384 124714 111113 129481 132407 146455 141741 139082 141259 86976 88505 302032 266666 778938 781213 226139 225507 284845 288559 337493 328338 347683 348982 364075 368545 342636 378053 865697 906647 575319 481092 304775 299338 350359 351483 367628 370109 375172 376094 427373 426286 710330 747127 40.05 68.0 2
10:37:20 2023-10-13 401222 397043 88763 86256 141127 145103 153199 152233 112169 114154 121753 123291 140774 139660 402542 433606 1220930 1210151 482538 495465 124681 111113 129334 132223 146455 142035 139082 141246 86912 88505 303966 267523 779338 781767 225837 224126 284623 288739 335702 327454 348358 350181 364837 365655 341985 377221 864654 911967 570077 480109 304775 301197 349818 348809 367664 371738 376039 377853 422661 424101 713722 746422 40.05 68.0 2
10:37:21 2023-10-13 400094 396687 88768 86166 140782 145094 153199 152199 112201 114188 121753 123324 140774 140043 403180 433910 1215338 1203120 479804 497955 125092 110883 129979 131783 147446 142004 139645 139077 87466 88166 302032 267686 790047 787460 226954 225558 284916 287711 336333 328782 346773 347550 363264 369319 341564 378154 862097 914588 569147 483099 306617 298431 351974 349335 366267 369521 375209 378326 423591 422761 710330 742755 40.05 68.0 2
10:37:22 2023-10-13 400413 396723 89109 86012 141554 144522 153590 151745 112882 114041 122127 123088 140843 139625 403180 436540 1212115 1203688 480984 495850 124562 110959 129334 132253 146677 142403 139243 141382 86820 88537 303966 267935 776943 787606 225837 223244 283772 288775 334657 325782 348605 346991 361129 366712 342780 377886 859586 911931 573952 477530 307779 300731 351155 349366 368628 371041 372203 379466 423782 427305 716672 746427 40.05 68.0 2
10:37:23 2023-10-13 403365 397887 88768 86288 140372 145425 153165 152622 112169 114494 121753 123390 140544 140547 403180 439307 1226036 1200814 476871 495778 124581 111388 129230 132541 146627 143396 139256 141382 86912 88537 304919 268797 780207 791716 225693 223055 285530 286938 334728 326731 346627 347550 363299 366712 338624 376655 858941 902529 570077 477602 304310 300731 351974 349054 364329 371218 373474 377226 422625 422810 715297 740289 40.05 68.0 2
10:37:24 2023-10-13 396966 397079 88763 86192 140819 145137 153165 152584 112541 114380 121753 123357 140774 140120 404388 436540 1224875 1205748 476944 495923 124681 111036 129334 132218 146765 142403 139000 141382 86912 88537 303566 268761 780558 787606 227115 222522 284658 286974 334693 325782 348358 348518 365106 369911 339124 379225 861553 901357 553161 481802 306107 299206 351830 349581 364038 370145 372874 377190 423673 422666 714139 743845 40.05 68.0 2
10:37:25 2023-10-13 399212 399325 88853 86256 140682 145373 153199 152267 112541 114415 121753 123324 140931 140168 404388 440324 1224875 1208361 478690 495886 124562 111113 129368 132218 146524 142335 139208 141382 86618 88537 303966 268536 792308 786492 227435 222711 284224 287414 334693 325256 348605 346433 359727 366456 338659 377886 862133 905446 570077 479073 305454 298396 349291 349653 365132 370145 369587 377318 423998 424002 719550 747311 40.05 68.0 2
10:37:26 2023-10-13 401620 398109 88763 86192 140092 145474 153199 152724 112508 114449 121753 123390 140626 140737 404352 433488 1229058 1212669 475896 495670 124714 110959 129403 132035 146800 141300 139194 141151 86916 88263 304919 269978 794456 787551 225801 224729 285396 286821 336571 327577 345223 348140 363048 369391 337532 377350 863392 905446 569147 483862 304732 298849 349854 348563 363202 369674 374039 377318 422625 421550 710293 747311 40.05 68.0 2
10:37:27 2023-10-13 396930 400026 88796 86074 141614 144769 153658 152233 112541 114346 121753 123291 140821 140070 405315 436034 1223102 1217653 478940 495923 124681 110959 129368 132223 146627 142105 139198 141186 86912 88263 303966 267935 796207 784197 227115 223768 283556 287891 333969 325818 345722 347235 361006 365655 340126 376245 864654 906647 553161 481808 304806 300022 349327 350145 365460 369005 372620 377060 423710 423822 710183 745883 40.05 68.0 2
10:37:28 2023-10-13 404899 398694 88763 86192 140359 145171 153624 152584 112541 114380 121923 123357 140821 140177 405637 433453 1220930 1206628 482195 498547 125184 110909 129952 132346 147310 142480 139353 139570 87035 88561 304919 270748 789266 791828 225837 222711 283755 286974 333687 327966 344602 346955 361093 366801 338588 375989 862133 911736 553161 483281 304373 298187 350912 347478 364876 368419 374039 378158 420111 422810 709753 743093 40.05 68.0 2
10:37:29 2023-10-13 403394 398773 88763 86157 140880 145109 153846 152654 112727 114415 121923 123357 140813 140203 405637 440484 1213871 1208361 481853 495959 124476 111036 129368 132127 146800 142369 139000 141348 86976 88263 303566 267711 795687 790961 225837 226936 283574 287855 333969 325747 346773 345392 360014 366801 339684 374770 861479 913178 575319 483174 304167 299460 349711 348104 365317 368244 369407 377743 420559 424002 712587 745194 40.05 68.0 2
10:37:30 2023-10-13 405888 399360 88610 86196 139971 145474 153199 152969 112201 114415 121799 124142 139019 140616 405421 437911 1227893 1197807 479657 500139 124581 111011 129230 132218 146800 142403 139194 142016 87067 88650 304919 271909 784937 791001 225678 223768 284423 286061 334154 325256 345161 345392 361093 367834 336587 376245 858941 902851 553161 477638 302923 296593 350948 348528 362693 368970 369623 375493 422625 420921 713202 743845 40.05 68.0 2
10:37:31 2023-10-13 402525 399960 88768 86129 140823 145171 153658 152618 112541 114415 121957 123357 140774 140653 405673 441349 1226651 1209221 479804 498547 124476 111036 129403 132223 146800 142234 139000 141611 86852 88537 306899 270006 797392 789841 225837 224134 283542 286687 336534 327582 347291 346796 360970 367834 337189 376062 862166 902669 553161 480933 305890 296351 349854 349335 366113 369486 369219 377318 422697 421218 719329 744937 40.05 68.0 2
10:37:32 2023-10-13 403045 402726 88768 86102 140557 145171 153518 152618 112727 114415 121923 123324 140813 140190 405673 441529 1226687 1210943 481169 499931 124067 113167 129120 132413 146289 142899 138772 141648 86677 88505 303966 270279 774952 788722 225837 223768 283326 286061 334423 324857 346528 345948 361006 366801 337059 376245 862667 900230 553161 479073 303847 297944 347679 348283 363273 370109 369479 375076 421402 421586 718456 748553 40.05 68.0 2
10:37:33 2023-10-13 402790 401187 88630 86042 140363 145171 153693 152478 112727 114449 121753 123357 140813 140421 405745 436070 1229302 1213686 476944 500284 124714 110959 129798 132035 147483 142480 139548 139667 87278 88650 304919 268653 790730 792083 225483 223105 284046 285918 333897 326696 342627 345427 361006 367834 339416 373647 862133 908000 582160 484344 304516 299883 347750 349054 362658 367286 371750 375644 422661 420259 709249 747311 40.05 68.0 2
10:37:34 2023-10-13 402794 403301 88800 85984 140880 144765 153940 152233 112914 114415 122232 123324 140993 140062 408077 438706 1223065 1218519 483913 499578 124629 111067 129368 132069 146834 142403 139291 141417 86852 88263 306899 269626 788754 787606 225837 223768 282068 288031 333969 325221 342699 345392 358871 365736 338303 373675 864654 909320 575319 482487 304589 300058 348861 349330 366631 369902 369479 376067 424253 421406 710109 744495 40.05 68.0 2
10:37:35 2023-10-13 408549 403602 88763 86039 141039 145513 153658 152652 113159 114449 121753 123357 140774 140453 405745 435387 1224256 1211954 485256 500919 124581 111045 129265 132391 146627 142335 139256 139764 86971 88505 304919 271831 784079 790406 224756 223768 282275 285187 333789 325818 342555 346796 361006 364349 336044 373976 861486 907964 583610 483318 302433 299532 349291 345356 362948 367869 372312 376213 417545 421253 708208 740252 40.05 68.0 2
10:37:36 2023-10-13 404622 403373 88703 86074 141014 145171 153693 152758 112914 114483 122042 123357 140872 140120 408690 438018 1217468 1206815 482538 501541 124681 111113 129403 132069 147243 142038 139388 139800 86944 88230 320529 268348 793419 793313 225043 223140 282064 287131 333969 324731 345405 343321 360501 365159 338374 372520 861553 911858 575319 481431 305598 297487 349112 347300 365025 367251 370843 375910 418861 422522 715283 745194 40.05 68.0 2
10:37:37 2023-10-13 405192 402998 88638 86166 140289 145537 153846 153079 113082 112087 122058 124037 140901 140442 408277 439619 1227893 1205059 479804 501810 124879 111113 129763 129023 146898 142436 139291 141417 87035 88537 304919 270387 787530 795071 225202 222827 282890 285187 333969 324504 342663 345329 361006 365416 340254 373976 857084 900648 553161 477638 304460 296593 350383 346920 363534 367869 369479 375920 418861 418714 713165 742192 40.05 68.0 2
10:37:38 2023-10-13 403937 402994 88889 86070 140455 145137 153419 152724 112914 114483 121957 123390 140774 140351 408113 441732 1226651 1210081 479804 501455 124476 111113 129403 132103 146627 142369 139004 141417 86820 88537 304919 270459 784941 792936 225657 222962 281958 285044 335859 326694 345322 345817 360862 365594 337739 373638 857121 902851 575319 482487 304589 297565 349537 347514 363939 367834 368296 376250 421070 419008 716312 745231 40.05 68.0 2
10:37:39 2023-10-13 403058 403637 88763 86102 140876 145373 153940 152758 112947 114562 121957 123357 140899 140434 409340 442959 1230176 1211805 482195 501810 124271 111110 129368 132407 146627 142831 139004 141417 86618 88617 306899 270495 787851 791001 225202 223140 282028 285191 335859 324857 342663 345392 358835 364604 335783 374806 862133 897618 583610 479413 303869 297285 345627 346433 362115 369005 368923 373051 422153 419678 718456 745883 40.05 68.0 2
10:37:40 2023-10-13 403431 404526 88642 86102 140921 144932 153701 152731 112947 114483 122042 123357 140745 140351 410245 440484 1226687 1218519 481739 501064 124925 110909 129736 132530 147206 142302 139353 139667 87035 88440 303566 269898 800053 792083 225094 222323 282028 285223 333499 324767 342303 344873 359883 365736 335539 369294 862742 906647 572460 483281 303008 296593 347435 347514 362150 365681 368959 373643 420147 419044 709286 744974 40.05 68.0 2
10:37:41 2023-10-13 406160 403592 88610 85980 140823 144735 153727 152512 112947 114449 122232 123324 140888 139695 409629 439108 1223139 1215021 487335 501810 124271 110959 129403 132035 146524 142369 139208 141417 86559 88263 306899 270495 786821 789841 224598 223140 280948 285223 333969 324857 342555 344319 357720 362459 335503 371687 863392 912493 583610 482487 303869 297378 347629 347092 365595 368602 368779 372597 419932 420411 710330 744974 40.05 68.0 2
10:37:42 2023-10-13 409438 403628 88610 85980 140267 145171 153693 152758 112947 114483 122112 123938 141310 140589 409664 440484 1222628 1209109 485293 501372 124992 110636 129840 132070 147586 141300 141430 141192 86736 88230 304919 270351 793851 795034 224182 222699 281549 285044 332724 324767 342591 344842 361006 363512 340218 369524 859622 911053 575319 485242 303082 297775 347750 345356 364048 367308 368959 375040 416340 418678 708208 738197 40.05 68.0 2
10:37:43 2023-10-13 408050 404258 88796 85890 142009 144769 154437 152267 113212 114652 124163 123239 140988 139791 410535 444594 1217468 1208361 485293 501810 124305 110959 129368 132127 146800 142369 139000 141417 86618 88295 306899 270495 789145 795634 224375 222827 280245 285860 333789 324316 342411 345672 358728 363406 336174 369344 860828 910460 583610 481802 304300 297775 347715 345392 363237 368790 368596 373907 417287 420294 714229 745360 40.05 68.0 2
10:37:44 2023-10-13 407964 405768 88808 86283 140922 145425 153944 153045 112849 114858 122023 124004 141097 140879 410353 441038 1226687 1205141 481742 503944 124305 110959 129403 132069 146834 142745 139256 141451 86618 88263 306899 272134 784883 797890 224569 221892 281813 284281 333969 324857 342627 342902 360498 364640 333947 371687 858370 902603 582160 481349 303008 296937 348765 346433 363021 366738 367813 374774 418496 416521 713165 744226 40.05 68.0 2
10:37:45 2023-10-13 404622 405736 88642 86102 140912 145394 153975 153003 112947 114642 122267 123422 140843 140484 410608 445633 1226687 1210601 482538 501810 124476 111036 129368 132069 146834 142436 139194 139764 87003 88650 306468 272301 798029 795464 224935 222408 281655 284139 333861 324784 342519 342902 358835 364675 335836 371690 860330 900193 582160 480377 303942 296937 347608 346955 363021 366227 366158 373980 418861 417434 717365 743882 40.05 68.0 2
10:37:46 2023-10-13 405835 405772 88642 85980 140549 145167 154189 152969 112947 114517 122232 123422 141201 140434 410608 444310 1230176 1211498 483569 501810 123896 111113 129154 132287 146527 142436 139243 141648 86500 88263 306899 272134 782332 792156 223982 222359 281170 284281 333969 324363 342555 344319 356717 362459 335836 373374 862133 897282 574305 479413 303008 296593 345591 348481 363939 369902 368894 371546 418095 418242 719366 746459 40.05 68.0 2
10:37:47 2023-10-13 404301 405831 88610 85948 140690 145021 154189 152656 113289 114562 124111 123390 140911 140351 411772 439762 1226687 1222397 482353 505066 124614 110934 129299 132265 146696 142369 139353 139827 87003 88407 304085 270495 805031 792752 224885 222266 282707 285187 332958 324857 341519 344842 359536 364498 336311 369119 862170 901547 579260 483026 302794 297559 346390 346991 363021 367308 369156 372216 418861 417434 710330 745539 40.05 68.0 2
10:37:48 2023-10-13 405908 405506 88763 86070 141080 145034 154223 152520 113289 114483 124197 123357 140975 140120 411480 441732 1226687 1218519 487492 500333 124476 110959 129437 132069 146834 142403 139194 141417 86559 88263 306899 272098 795094 791001 223167 222515 280280 284538 333499 324604 341483 344319 356681 361058 336330 369271 865756 909175 575319 480983 303008 297775 346892 345735 365078 368343 367189 369420 417580 418973 714640 744188 40.05 68.0 2
10:37:49 2023-10-13 410373 406088 88610 85984 141014 145137 154197 153398 113314 111998 122289 123919 141328 140442 412245 442201 1220819 1209963 485293 502875 124681 110925 129368 132223 147066 142601 139661 141455 87099 88230 307862 270387 795302 799588 223132 221856 281135 285289 331951 324857 342519 342902 358799 361305 333911 368233 857084 911967 584786 484344 304622 296901 347399 344284 363021 366535 366122 372743 418289 416486 710330 741631 40.05 68.0 2
10:37:50 2023-10-13 409431 406097 88763 85916 141047 145002 154656 152690 113289 114415 122402 123291 141038 139625 410244 444934 1217468 1205731 488110 503231 124238 110959 129120 132407 146421 142268 139082 141700 86618 88263 307862 273097 786764 798863 223316 221883 281475 285013 333049 323727 342447 342758 358045 361164 336713 370252 859719 911931 575319 481468 303438 296650 348861 344248 363021 366535 366122 373051 418476 417106 710330 744139 40.05 68.0 2
10:37:51 2023-10-13 410371 405989 88666 86066 140980 145337 154051 153113 113192 114937 122008 123324 140970 140120 411480 446118 1223535 1205674 489024 503231 124238 111045 129209 132407 146627 142470 139004 141417 86441 88505 308223 274137 791487 797325 222364 222515 280271 282924 333969 323871 341207 342902 356645 359149 333875 369258 858941 905446 580710 479413 302433 296901 345556 345293 364048 365611 367699 369492 417994 417727 716856 742192 40.05 68.0 2
10:37:52 2023-10-13 413104 408390 88218 86070 140596 145474 153658 153216 112914 114801 122008 123390 141050 140582 411480 442959 1225744 1203455 488068 501425 124476 111036 129127 129295 147174 142335 139187 139764 86677 88561 303761 274258 786834 800118 222405 221643 281603 282879 333734 324592 340488 344624 357937 359903 333261 369488 857048 903958 553161 479754 302580 296333 345556 344806 363534 366738 368221 369492 414984 417398 717365 740545 40.05 68.0 2
10:37:53 2023-10-13 413104 408385 88182 86102 140559 145407 153693 153216 112947 112040 121923 124018 140774 140912 411772 445646 1226871 1199624 481785 501461 124443 110959 129334 132223 146455 142268 139082 141503 86500 88263 306899 273786 791585 800155 223060 221129 281135 283030 332958 324591 340452 342902 358799 361305 332792 369416 857084 901503 575319 482487 303008 297595 349851 345601 363791 369382 368706 369384 414732 417221 718782 743205 40.05 68.0 2
10:37:54 2023-10-13 409504 408967 88460 86042 140563 145171 153940 153110 113179 114642 122037 123390 140970 140765 412719 441588 1230480 1208500 482538 504658 124548 110977 129230 132449 146627 142763 139291 141480 86500 88230 307862 273363 792402 800155 223566 220475 280672 282946 332706 324484 341976 342275 357720 362389 332792 368824 857084 900193 573890 480340 301505 296175 347435 345321 360713 367308 368743 372743 415686 413982 711077 739729 40.05 68.0 2
10:37:55 2023-10-13 405944 408394 88456 85944 141018 145373 154407 153110 113257 114755 122127 123390 141004 140547 412647 446956 1230176 1211461 484257 501814 124271 110806 129368 132315 146627 142369 139004 141417 86820 88625 320529 273326 802831 796761 223132 221129 280245 283383 333969 322566 342267 344624 355290 362106 333658 368680 862166 903685 582160 479754 303218 296758 346892 345321 360979 367308 366659 371890 419031 415179 718419 742755 40.05 68.0 2
10:37:56 2023-10-13 409467 408971 88634 86219 141336 145403 154411 153148 113412 114892 122058 123800 141195 140407 412866 446867 1232800 1211498 484285 501850 124276 111251 128871 132345 146220 142436 138772 141811 86729 88561 306468 274452 785377 795634 222747 221129 279853 282514 333969 322853 339938 344842 354472 360764 333297 369114 859622 899197 580710 479413 302580 297565 345913 345321 360979 366792 366622 369384 416304 415179 718966 744372 40.05 68.0 2
10:37:57 2023-10-13 410699 408971 88488 85980 140355 145373 154154 152969 113289 114676 122042 123390 141304 140635 412647 448499 1234045 1213221 485387 502592 124562 110959 129209 132218 146727 142436 139000 141550 86500 88505 309011 275816 792409 796595 222512 220988 282108 283038 333861 322710 340273 345781 355134 360982 333297 368788 860803 901117 582160 479754 301932 297356 345913 344837 360726 367237 366326 369384 416304 415214 719513 744937 40.05 68.0 2
10:37:58 2023-10-13 410590 410418 88666 86102 140976 145232 154120 152969 113289 114755 122127 123390 141362 141169 412939 445633 1234045 1213686 485293 501850 124271 110959 129334 132253 146731 142436 139000 141550 86766 88263 308030 275340 785175 795634 222364 221129 280014 281618 332958 323871 338365 344842 354472 362939 332288 369416 862133 898558 578178 479754 303490 297775 345913 344284 360979 365646 367142 371236 417404 414018 717401 744937 40.05 68.0 2
10:37:59 2023-10-13 411608 407561 88186 86161 143542 145575 153552 153603 112947 114904 122002 124104 140902 140969 412939 442093 1235907 1215021 483258 505659 124772 110909 129487 128896 146627 142369 139353 139764 86559 88407 307862 275072 791875 795634 222364 221129 281354 282288 331664 324857 339125 344842 355254 360190 330746 369271 861486 899925 582160 481808 302687 297356 346647 343321 360425 365646 368221 368792 417404 415214 713165 742154 40.05 68.0 2
10:38:00 2023-10-13 412520 408204 88214 86039 140563 145373 153940 153284 112947 114869 121923 124051 140774 141011 410843 442093 1234045 1217160 477652 502592 124681 110584 129403 131818 146800 141300 139388 141382 86618 88411 309889 273592 796971 796761 222017 219719 280049 282946 329947 324821 338401 342902 355503 361270 331520 367126 864006 905885 580710 484088 300658 297847 346892 346515 360799 367789 368670 371310 417617 413982 711114 743845 40.05 68.0 2
10:38:01 2023-10-13 408313 407556 88614 85920 141318 144701 154472 152758 113477 114642 122329 123819 141559 140302 414699 445500 1226540 1223272 486070 504658 124548 110789 129558 132223 146455 141937 139373 141409 86971 88407 307862 272904 796794 795034 222399 221298 278579 283480 331448 323835 339389 342902 353374 360729 333803 368746 862133 901511 583610 481844 301298 296067 344257 344802 360979 365435 367178 369348 415395 416224 710293 744937 40.05 68.0 2
10:38:02 2023-10-13 414277 408204 88456 85984 140592 145103 154189 153110 113322 114676 122402 123357 141304 140351 411456 447037 1226687 1216291 490415 501886 124443 110806 129334 132223 146455 141937 139276 141503 86500 88230 306899 273786 789712 797325 221196 221164 281475 283078 331664 323583 340648 344806 355134 358438 332648 369165 861950 910328 575319 481055 301085 297775 345424 345293 362840 364858 367949 368237 417994 415832 709998 744409 40.05 68.0 2
10:38:03 2023-10-13 415343 410699 88634 86219 141014 145270 154086 153148 113412 112087 122228 123834 141229 140985 413039 442995 1226651 1217274 490378 501814 124645 110806 129334 132035 146967 142335 139291 141417 86559 88230 306511 273786 795567 797890 221479 220511 281605 282479 331951 323871 337855 344842 355005 358042 332522 366832 862133 908642 580710 481092 302045 297068 345913 344806 363021 365727 367178 368237 417994 415832 710330 744937 40.05 68.0 2
10:38:04 2023-10-13 415454 408817 88488 85952 140819 145171 154189 153144 113289 114710 122232 123390 141073 140120 411492 445318 1226687 1217160 489682 503336 124476 110959 129368 132035 146765 142711 139319 139764 86939 88557 307862 274064 796564 799431 221528 221608 279928 282804 331502 323427 338365 344842 353374 358007 332792 368756 862097 907757 580710 480377 301371 296803 344937 344284 360979 365727 367178 367942 417404 415249 710293 741338 40.05 68.0 2
10:38:05 2023-10-13 416635 411868 88666 85984 141098 145171 154223 153250 113535 112052 122348 123390 141171 140484 412107 442995 1226687 1215422 490415 503336 124271 110806 129334 132223 146455 141937 139082 141507 86559 88263 309889 274173 794458 797890 220979 220475 278579 281826 331448 323871 339684 342902 355312 358007 331749 369088 861486 909284 575319 481092 302045 297775 345913 344806 363021 365471 367949 367942 417404 415214 710330 746252 40.05 68.0 2
10:38:06 2023-10-13 415454 409810 88610 85952 141647 145171 154223 153250 113510 111995 122437 123357 141086 140665 412107 444970 1229605 1217791 490890 506809 124581 111011 129230 132299 146627 142369 139353 139764 86939 88561 307862 274562 796713 797890 221324 220882 279892 282444 331412 323282 343145 342902 354295 356974 331785 366024 862704 909284 587728 480413 301036 297565 344937 344806 360979 364631 366918 367942 417404 414053 711154 743882 40.05 68.0 2
10:38:07 2023-10-13 415454 410033 88488 85948 141014 145137 154223 153250 113477 114869 124197 123390 141073 140582 413111 444310 1226687 1215058 490415 503336 124679 110806 129334 132132 146972 141673 139388 141421 86618 88263 306511 273786 809483 797890 220979 220475 281208 281702 331681 322925 343182 342902 354188 359847 332001 368495 864006 910591 573890 481663 300084 296470 345388 345744 360871 364453 366882 367166 417404 414018 710035 745938 40.05 68.0 2
10:38:08 2023-10-13 415454 410078 88488 85952 140819 145171 154446 153079 113535 112052 122329 123886 141362 140442 415288 446272 1229642 1218734 491699 504828 124562 110959 129334 132001 146765 142302 140174 141382 86559 88263 309426 274562 796910 799588 220979 220475 278544 281689 330947 322925 337310 342902 353409 356974 331785 366568 862170 908642 580710 481128 300640 297637 344937 345537 360979 364631 366659 368237 417404 413793 710293 744409 40.05 68.0 2
10:38:09 2023-10-13 414485 410069 88492 85952 140921 145070 154223 153144 113588 114790 124163 123390 141467 140449 412107 447223 1226687 1216787 491112 504081 124476 110772 129334 132223 146455 142035 139082 141507 86559 88263 307862 274367 791193 797728 221422 220229 279892 284142 330768 322746 341132 342722 351949 359883 332108 367451 863356 907964 587728 481808 301085 295816 344937 344284 360979 364631 366622 367978 417296 413982 709249 744409 40.05 68.0 2
10:38:10 2023-10-13 415380 411379 88699 86097 141441 145688 154549 153466 113568 112185 122434 123390 141073 140582 412723 447113 1230065 1218519 491811 504117 124443 110909 129230 132035 146765 142105 139388 141417 86559 88263 306511 274562 794917 797890 220979 220123 279928 281689 330947 322889 337381 342902 352315 356940 331749 367895 862133 909284 579260 481468 302687 295708 342961 345537 360943 364340 366622 368008 417404 413658 708208 744409 40.05 68.0 2
10:38:11 2023-10-13 414865 410073 88642 85948 141080 145171 154579 153144 113588 114904 124232 123390 141269 140449 412179 447004 1226687 1219980 491811 504117 124476 110806 129368 128971 146913 142335 139645 139764 86618 88166 310861 274488 796910 799551 221147 220299 279892 281618 330643 322889 337855 342902 354948 356974 331713 367635 862170 909284 580710 482185 302687 296067 342961 343286 360979 364667 366104 367131 415056 413982 710330 743882 40.05 68.0 2
10:38:12 2023-10-13 416340 411334 88610 85948 141047 145437 154729 153284 113477 114710 122232 123390 141073 140442 413341 445595 1226687 1218660 491811 504864 124305 110806 129368 132069 146765 142844 139000 141417 86500 88263 306511 274950 791665 799431 221360 220440 279928 281799 329983 322889 338365 342866 351787 357009 331785 367114 862170 907830 583610 481808 300872 295137 342961 343321 360943 363539 365808 367166 415056 412755 709249 742572 40.05 68.0 2
10:38:13 2023-10-13 414777 411303 88610 85894 141059 145137 154579 153144 113510 114790 124197 123390 141038 140386 415288 446785 1231394 1221957 491699 504720 124581 110934 129230 132414 146627 142335 139353 141515 86559 88230 309426 274562 797140 800722 220290 220405 279928 281654 329947 322483 337345 342902 351787 356940 331247 368554 862133 909284 587728 481468 302901 296484 342961 345781 360943 364084 366659 368237 417404 413722 709249 742425 40.05 68.0 2
10:38:14 2023-10-13 414277 411644 88670 85799 140823 145171 154437 153250 113510 111921 124197 123390 141073 140351 413377 445666 1226036 1220255 491461 504081 124305 110772 128940 132040 146455 141741 139276 141503 86500 88230 309889 274367 798486 797890 220326 220097 279928 281755 329947 322338 337855 342902 351260 356656 331014 366818 862779 908642 575319 481468 302045 295823 342961 343286 360979 364049 365808 366543 415020 413658 711154 744409 40.05 68.0 2
10:38:15 2023-10-13 414885 411330 88488 86097 140976 145403 154695 153539 113600 111975 122263 123834 141166 140407 414241 446895 1229642 1217653 490493 504900 124593 110875 129127 132591 146696 142139 139291 141417 86500 88617 307862 274950 794422 799588 220290 220097 278940 281421 329947 322399 339203 342902 352315 356372 329782 367114 862097 907964 587728 480413 300763 296484 342961 342866 360979 363539 364996 366543 415020 413368 710330 740252 40.05 68.0 2
10:38:16 2023-10-13 414849 411908 88669 85862 140950 145036 154189 153110 113510 114904 124232 123390 140940 140582 413377 445666 1226687 1217791 491811 504864 124305 110695 129334 132001 146629 142852 139194 141417 86559 88263 326774 275230 796108 802119 220044 219956 279892 281513 329840 322220 338285 342686 353268 358871 330478 367114 862133 910642 587728 482185 299387 296901 342997 342866 360943 364453 365808 366028 415020 413658 710330 746068 40.05 68.0 2
10:38:17 2023-10-13 417821 412385 88666 86039 141940 145373 154514 153284 113666 114824 124197 123390 141291 140416 414579 446606 1226687 1218519 491662 504792 124476 110806 129368 131943 146800 142237 139645 141451 86559 88230 309889 274950 793624 800155 220506 220097 279928 281654 329983 322364 338724 342902 352315 355876 330513 367114 862133 909320 579260 481128 301423 296067 342961 342866 360943 363539 365808 367131 415056 413658 709790 744974 40.05 68.0 2
10:38:18 2023-10-13 417117 412564 88484 85948 141080 145171 154472 153037 113620 114744 124232 123422 141038 140484 413995 446329 1230176 1215980 490876 504864 124514 110909 129127 129145 147587 142001 139256 139600 86559 88198 306511 275437 797255 801290 220255 220062 279928 281229 329947 321625 339501 342866 351752 358367 329782 366485 861987 909320 579260 481468 302045 295257 342961 344806 360689 363503 364996 367131 415020 412720 709286 744937 40.05 68.0 2
10:38:19 2023-10-13 414849 412560 88456 86097 141047 145137 154223 153284 113666 114744 122364 123919 141073 140582 414287 446992 1226687 1219980 491811 504900 124305 110806 129334 132001 146951 142203 141164 141417 86441 88230 309889 274950 799882 799588 220290 220097 279731 281189 329947 321946 339203 342866 351260 357863 329782 366558 860913 908000 577810 481092 299373 296175 342961 344806 359892 363249 364996 366579 415056 414697 709286 744409 40.05 68.0 2
10:38:20 2023-10-13 416635 412596 88610 85885 141039 145171 154690 153284 113588 114744 124232 123422 141559 140337 416247 449766 1226577 1220648 492511 504720 124548 110900 129196 132196 146455 141273 139082 141503 86441 88520 307862 275230 798025 799588 219605 219754 279731 281084 329680 320936 338724 342347 351225 357863 329782 366003 860877 906683 583610 480413 297554 295859 342961 342866 359856 362451 364923 366543 414984 412108 709249 742792 40.05 68.0 2
10:38:21 2023-10-13 418713 412600 88214 85817 140823 145070 154223 153250 113510 114744 124111 123390 140975 140582 413995 447746 1226687 1215058 491461 504900 124271 110806 129154 131852 146629 141300 139000 141417 86441 88230 306511 275340 799766 800055 219605 219412 279534 280761 329680 321911 337767 342311 352350 357863 329213 366844 859622 908642 579260 480413 297554 294807 342961 342866 360979 363503 364408 367863 414656 413109 710330 742792 40.05 68.0 2
10:38:22 2023-10-13 418594 413351 88480 86065 140980 145403 154476 153216 113600 112250 122348 124004 139756 140442 414434 446931 1226687 1215058 491811 507529 124514 110823 129334 132001 146765 141808 139793 139960 86559 88230 309889 275340 797025 800657 219394 219412 279731 280796 329911 322626 338484 341794 352126 357863 328751 366558 861523 909320 579260 481128 297554 296067 342961 342830 360943 363249 364691 367603 414364 412755 710330 741374 40.05 68.0 2
10:38:23 2023-10-13 418558 413570 88214 85916 141047 145171 154472 153284 113666 112028 124197 123422 141073 140617 414615 445666 1225998 1215058 491811 504936 124186 110806 129244 131948 146765 141875 139194 141451 86441 88617 326774 275975 801195 802428 219771 219390 279892 282938 329733 322648 337989 342336 352280 357863 329177 365930 862704 911163 579260 481735 297680 296067 342961 342541 360618 363468 364629 368124 414584 412685 712169 742755 40.05 68.0 2
10:38:24 2023-10-13 419608 414202 88577 86039 140880 145171 154510 153216 113633 114869 122127 123905 141008 140613 414543 445666 1226687 1217160 491811 504864 124271 110772 129209 131966 146731 142053 139000 141382 86441 88230 309889 275340 797025 802280 219381 219035 279534 280726 329377 321577 337694 341758 351998 357612 331068 365376 859586 907757 586257 481431 299552 296067 342961 342794 360363 362923 364371 367603 414292 414989 710330 740289 40.05 68.0 2
10:38:25 2023-10-13 418485 413799 88452 85976 140980 145137 154437 153250 113666 114904 122402 123933 141136 140547 414615 446992 1226687 1216750 492638 508611 124514 110841 129446 132196 147382 141966 139379 139764 86880 88407 309311 276085 797485 801859 219534 219035 279534 282938 329626 321803 337657 342275 351998 357612 329070 365665 859586 907964 563030 481092 297410 294807 342695 342830 359820 362923 363820 367603 414292 413687 710256 743845 40.05 68.0 2
10:38:26 2023-10-13 420206 414484 88456 85885 141014 145171 154437 153250 113633 112235 124284 123390 141171 140582 414615 447971 1226687 1217653 492511 504900 124271 110695 129085 131966 146731 141808 139194 141382 86441 88230 312937 275731 800847 800055 219381 219035 279534 280761 328915 321254 337694 341758 351225 357361 328715 364859 862054 906647 586257 481431 297703 296175 342961 342830 359820 362415 363820 368124 414912 414697 711154 743808 40.05 68.0 2
10:38:27 2023-10-13 418449 414409 88460 85858 140921 145137 154437 153284 113698 112203 122329 123938 137687 140730 417318 450399 1230065 1220648 493914 504756 124836 110789 129230 132223 146319 141371 139082 139869 86697 88524 310861 275340 800577 801859 219534 219249 279554 280726 329377 320901 338208 341794 350174 356859 329213 364859 861450 908605 567258 481431 297554 295543 342961 342866 359242 362380 364078 368385 414620 413821 709213 744372 40.05 68.0 2
10:38:28 2023-10-13 414921 415034 88488 85890 141047 145171 154437 153250 113698 114938 124370 123390 141269 140547 414687 449652 1231050 1220708 493914 504972 124476 110959 129299 131966 146731 142139 139388 141417 86441 88230 309311 275340 801586 801290 219605 219070 279105 280761 328915 320901 339444 341758 351992 357863 329213 365401 862133 909284 586257 481808 297554 293631 342961 344806 358449 361331 364408 368683 414948 413556 708171 746385 40.05 68.0 2
10:38:29 2023-10-13 416894 414750 88751 85948 141436 145034 155083 153501 113633 112129 122434 123971 140049 140512 414687 449652 1230176 1225716 492787 504900 124443 110959 129299 131966 146524 142302 139194 141417 86441 88198 309889 275340 797716 800155 221313 219000 278712 280761 328880 320901 339444 341241 350440 357863 329711 364271 861486 906647 584786 481844 297554 294229 342961 344806 357622 361331 364691 368385 414912 412551 707669 741301 40.05 68.0 2
10:38:30 2023-10-13 415454 414845 88610 85826 141114 145103 154686 153003 113698 111919 124405 123357 141303 140449 414651 448286 1227744 1220708 491774 504900 124443 110772 129334 131966 146731 141518 139353 139764 86756 88464 326774 275926 801112 802428 220114 218860 279069 282938 328738 321218 339684 340690 352136 355876 329497 364531 862667 907964 586257 482526 297685 293872 342961 344806 356547 361331 364629 368683 414292 411646 708047 743845 40.05 68.0 2
10:38:31 2023-10-13 415454 414894 88610 85858 141940 145070 154686 153003 113880 114869 122488 123357 141389 140644 414651 447828 1230176 1224841 490415 504972 124476 110772 129209 131966 146765 142480 139194 141382 86441 88198 309889 275340 798522 801180 219912 218319 278320 280761 328419 320901 339203 340175 351992 356407 331574 363720 862133 907817 586257 482903 299763 294193 342961 344806 356512 361331 364665 368124 412403 411321 708171 740289 40.05 68.0 2
10:38:32 2023-10-13 413211 415070 88456 85821 141084 145036 154721 153110 113698 114869 124370 123390 141367 140582 414687 447621 1234029 1227156 488656 508972 124581 110823 129675 132104 147382 141966 139578 139764 86820 88134 309311 275340 797939 800055 220044 218755 278712 281351 327959 320901 339203 340163 351992 356974 329177 363711 861486 906728 583315 483245 297554 292977 344670 344806 356011 361331 364923 368124 411788 412322 708208 741631 40.05 68.0 2
10:38:33 2023-10-13 413211 414845 88610 85826 141365 145403 154544 153250 113666 112072 124370 123422 141269 140617 414687 447621 1231925 1224256 486112 504936 124443 110772 129209 131783 146765 141203 139291 141382 86500 88198 309889 274950 803368 802392 220326 217980 278712 281189 327923 321100 338724 339661 351225 356974 327724 362622 860182 905446 584786 483281 297685 294514 342961 342866 356011 362380 364665 367603 411788 410131 709130 741631 40.05 68.0 2
10:38:34 2023-10-13 413247 416199 88460 85830 141051 145171 154695 153505 113880 112170 122364 123952 141362 140442 417944 449443 1233640 1224149 487373 504900 124817 110772 129209 132040 146455 142601 139466 141486 86559 88198 310861 274950 803992 802465 220326 217641 278696 280906 327852 320901 338724 339661 350245 356940 327724 362622 859549 905446 584786 483318 297410 293745 342961 342830 355441 362415 364923 367082 411173 410131 709790 741631 40.05 68.0 2
10:38:35 2023-10-13 414993 417191 88186 85894 140925 145407 154437 153318 113477 114972 122232 124018 141171 141011 414723 445631 1235907 1218519 485044 504972 124509 110584 129848 132040 146455 141273 139471 141169 86559 88198 314062 275340 801260 802429 219877 216931 279141 279907 326935 321649 337730 339149 350734 356905 325752 363675 860877 902815 575319 484724 297734 293745 344633 342794 356583 364340 363820 366786 411173 413817 713178 744188 40.05 68.0 2
10:38:36 2023-10-13 414705 417196 88391 85948 141584 145575 154549 153607 113600 112301 122298 124104 141193 141099 417105 448063 1239422 1220255 484701 507865 124681 110534 129127 131749 146765 144931 139388 141348 86500 88138 309889 275340 801394 802429 219569 217268 279534 280530 329148 321613 338448 339661 351001 356905 325716 363464 859586 902851 586257 484724 297987 293745 342961 342794 356619 364049 364691 366786 411245 411321 711114 742755 40.05 68.0 2
10:38:37 2023-10-13 417894 417196 88182 85916 140912 145643 154579 153778 113510 112235 122232 124170 141073 141244 414723 445666 1235907 1220255 485387 508619 124595 110618 129334 130485 147587 141966 139769 139764 86559 88166 309311 275926 807539 804710 219429 217129 279892 279872 327393 321553 337730 339697 351848 358871 325681 363720 860182 902177 584786 484002 297734 293013 342961 342794 357622 364084 363820 366526 411209 411392 711114 742192 40.05 68.0 2
10:38:38 2023-10-13 418485 417196 88178 85890 140819 145437 154446 153744 113477 115040 122127 124170 141073 141138 417105 445666 1235907 1218585 485387 507865 124595 110772 129334 131932 146800 142004 139388 141186 86441 88198 312937 275340 801817 804139 218921 216965 279731 279907 326935 320936 337657 339423 350210 357863 325681 363720 860231 901250 583315 484344 297128 294341 342961 342758 357622 364369 363527 365934 411209 411392 711114 742718 40.05 68.0 2
10:38:39 2023-10-13 417967 417191 88186 85862 140596 145508 154223 153637 113633 115006 122127 124085 141136 141244 414470 449443 1239836 1220648 485278 504828 124581 110449 129550 132001 146352 141176 139657 141455 86559 88198 314062 275731 807148 805916 219192 216931 279534 279907 326899 320794 337694 338673 351992 358367 325681 363748 859586 902140 575319 484381 297734 293333 342695 342758 356583 363539 362722 366230 409984 413265 711077 742192 40.05 68.0 2
10:38:40 2023-10-13 418558 417599 88545 85948 140555 145171 154189 153637 113588 114972 122402 124051 140975 141011 414759 448063 1235907 1220255 486149 505008 124476 110431 129120 131749 146765 144729 139291 141186 86441 88138 309311 275340 806430 802429 218886 216745 279105 279872 326899 320094 337419 338637 350174 358367 331134 363171 859622 901503 577810 484344 297734 292567 342961 342275 356583 363539 363271 365934 409984 410167 712350 741667 40.05 68.0 2
10:38:41 2023-10-13 418298 417196 88214 86097 140943 145403 154518 153786 113600 112161 122178 124037 141362 140905 418844 447527 1238954 1218519 485768 507865 124476 110431 129127 130381 146731 144931 139388 141151 86441 88346 310861 275340 803875 804776 219534 216931 278712 279907 326899 320901 337694 338637 351992 358367 325492 362658 859622 902851 583315 484344 297771 293333 342961 342239 355477 363249 363527 365971 410945 410131 712350 740252 40.05 68.0 2
10:38:42 2023-10-13 417931 417785 88178 85948 140192 145335 154120 153778 113510 115040 122008 124051 141146 141448 414759 448027 1235907 1218519 485424 507901 124271 110431 129266 131715 146765 144931 139194 141087 86323 88078 309889 275731 804302 802429 218886 216257 279141 281344 325950 320901 337180 338637 351992 357863 327233 362880 859586 902177 584786 484381 297734 293297 342478 342239 356583 363503 362722 365383 412985 412880 714229 744379 40.05 68.0 2
10:38:43 2023-10-13 418485 418376 88121 86042 140653 145270 154514 153607 113555 115006 122042 124170 140975 141011 417772 448197 1235871 1220255 484701 507344 124581 110618 129244 131749 146800 144663 139194 139507 86441 88138 309889 275340 803336 804133 219381 216292 278908 279677 325950 320640 337694 338364 351704 358367 325418 360546 857121 902851 583315 485594 296919 294514 342961 342516 355512 362959 362432 365934 410884 410095 712350 741667 40.05 68.0 2
10:38:44 2023-10-13 417341 416136 88214 85795 140682 145171 154858 153318 113698 114972 124197 123933 141329 141099 417772 446992 1234994 1218519 486149 508655 124509 110431 129209 131715 146765 144764 139388 141186 86382 88078 312937 275340 804526 804776 219569 216594 278069 279872 325950 320379 337694 338637 351992 358367 325681 360510 859586 905885 583315 483710 297446 293049 342925 342095 355050 362274 363639 365752 409806 409594 712350 741667 40.05 68.0 2
10:38:45 2023-10-13 414921 416136 88182 85948 141047 145137 154510 153318 113588 114938 122232 124037 141073 140814 417105 446956 1234994 1219567 486838 507901 124476 110618 129299 131749 146765 141300 139388 141186 86441 88078 309311 274950 804689 805854 219912 216931 278320 279907 325950 320640 337694 338364 351992 355876 325716 360474 859622 903958 581843 484381 297698 292157 342961 342275 354410 362155 363271 365934 409948 408875 710330 740581 40.05 68.0 2
10:38:46 2023-10-13 414885 416202 88214 85916 140912 145171 154686 153318 113666 115006 124197 123966 141657 140800 418103 449432 1236312 1222397 487073 508833 124548 110636 129196 132036 146627 141203 139388 141087 86441 88198 309426 275694 809517 805916 219912 216965 278320 282539 326758 320379 337730 338364 351992 355876 325716 362391 859586 905446 583315 484038 297734 293092 342961 341998 354410 362415 363820 366526 409984 409222 710330 739729 40.05 68.0 2
10:38:47 2023-10-13 414741 419264 88214 85825 141047 145171 154686 153284 113666 114972 124284 123933 141141 140912 418099 447971 1235031 1224916 487565 508655 124476 110618 129334 131971 146455 141273 139373 141310 86441 88230 309889 275193 810285 804776 219569 216931 278124 279907 325950 319894 337455 338126 351992 358115 325752 360438 856852 904805 584786 484381 297698 292440 342961 342239 354375 361331 363271 365934 409625 408875 710330 743103 40.05 68.0 2
10:38:48 2023-10-13 414921 418262 88480 85980 141176 146187 154583 153641 113633 112138 122348 124004 141611 140833 418212 448143 1232259 1222480 486801 507938 124514 110618 128995 131715 146731 144931 139000 139570 86798 88045 309889 275145 805678 804776 219569 216931 277929 279872 325950 319894 337694 338637 351992 358463 325752 360438 858334 904805 580372 483318 297721 292440 342961 342516 354375 361043 362722 365605 409948 408875 708244 740021 40.05 68.0 2
10:38:49 2023-10-13 414885 416167 88214 85763 140783 145021 154721 153182 113698 114858 124284 123390 141240 140622 418062 451038 1228771 1223092 487455 507901 124271 110695 128906 131749 146493 144967 139000 141220 86382 88378 309889 275340 799018 802429 218886 217268 277539 279872 326899 319410 337180 338091 351249 357612 327427 360438 857121 905446 586257 483281 297698 292405 342961 342830 356971 360761 362468 365678 410659 408732 707021 743850 40.05 68.0 2
10:38:50 2023-10-13 417228 418963 88549 85889 141022 144701 154686 153284 113698 114904 124197 124343 137781 140582 418358 449694 1231394 1227231 488914 508655 124305 110695 129120 131783 146629 141203 139194 141186 86382 88138 312937 275926 807944 802354 218886 216965 277539 279872 326899 319446 337180 338374 349944 356859 326700 360438 859622 905446 590473 482562 296919 291881 342719 342866 354410 360214 360645 365934 409984 408875 706166 740581 40.05 68.0 2
10:38:51 2023-10-13 414921 416171 88214 85646 140686 144769 154686 153144 113698 114744 124232 123390 140741 140234 417767 449658 1230176 1222517 491811 509179 124271 110618 128906 131658 146493 144733 139000 139507 86323 88078 309889 275926 797365 802429 218206 217454 277539 284640 326935 318963 337180 338637 349585 355823 326736 360222 862704 907867 584786 482866 297554 292299 341299 342722 355833 360075 363610 366343 412403 409197 706166 742792 40.05 68.0 2
10:38:52 2023-10-13 419011 418599 88456 85763 141084 144735 154721 153250 113666 112129 124318 123422 141141 140351 418394 450363 1230176 1223092 493914 507901 124271 110729 128782 131783 146580 144834 139291 141382 86441 88078 309311 276122 802746 802465 218206 217454 277539 279446 326670 318927 337455 338673 349908 355752 326700 360474 860877 906647 577810 481468 297734 291952 340963 342866 355512 359678 360609 365934 411823 409808 706166 742755 40.05 68.0 2
10:38:53 2023-10-13 417931 416167 88214 85763 141080 144735 154725 153284 113731 112105 122364 123938 137756 140666 417958 451568 1230139 1224149 494581 508474 124495 110636 128906 131783 146527 144799 139000 139764 86500 88313 310861 276514 799328 802465 219907 217536 277539 284841 326899 318963 337180 338673 349908 354720 326475 360474 860231 906683 574910 481468 297698 292405 340891 342830 356011 359175 360573 365971 412174 409843 706166 740252 40.05 68.0 2
10:38:54 2023-10-13 419815 416826 88218 85825 141051 145036 154721 153318 113698 114778 124318 123422 141141 140582 418394 451070 1230176 1223167 493420 509051 124271 110806 129148 132040 146252 141273 139082 141310 86323 88198 313319 276122 802946 802465 218018 217641 277539 284494 326899 318963 336668 338708 350437 355218 325716 359992 860877 908000 584786 481468 297698 293092 341695 342794 356297 359678 360537 365676 411245 409547 707706 745323 40.05 68.0 2
10:38:55 2023-10-13 421406 420149 88573 85885 141584 145171 154618 153182 113633 112073 122434 124004 141696 140665 419022 451070 1230176 1224149 493696 508978 124238 110695 128906 131749 146389 141300 139000 141417 86382 88138 312937 276710 800298 804776 217528 217454 277539 279761 328646 318998 336942 339697 351231 354436 325716 360474 859622 906647 590473 480413 297987 293297 340891 342034 356547 359678 360379 365380 411209 410131 708208 742755 40.05 68.0 2
10:38:56 2023-10-13 422272 417407 88178 85822 140686 145506 154618 153284 113666 114938 122402 123900 141333 140779 418986 450962 1230176 1220255 493806 509374 124238 110584 128871 131715 146696 141300 139000 141382 86734 88166 312937 276906 799328 804739 217493 217571 277929 279761 326864 318927 333685 339387 350930 355170 325681 360438 859512 906610 584786 481055 296753 293297 340640 340882 357336 360889 360357 365518 411030 411178 709028 744379 40.05 68.0 2
10:38:57 2023-10-13 423360 419556 88182 85799 141051 145137 154686 153250 113880 112268 122298 123867 141269 140582 418358 450890 1230176 1218245 493384 509374 124119 110584 128871 131749 146201 144896 139000 141382 86323 88166 312937 276906 798327 806486 217458 216931 277929 279761 326864 319859 333649 338601 351992 354614 325646 360438 858941 906610 584786 481431 295596 294514 342406 340654 357897 360720 360501 363946 409948 411321 709249 741631 40.05 68.0 2
10:38:58 2023-10-13 423471 417411 88182 85799 140363 145171 154544 153284 113698 114972 122213 123390 141381 140889 418653 447621 1230176 1215464 493770 510131 124271 110772 128871 131932 146458 141937 139000 141382 86264 88198 312937 276906 800067 807000 217493 216931 277929 279761 325985 320379 333649 337581 351992 354366 327514 360222 860182 907743 584786 483099 295704 292630 342780 339960 357156 361001 360465 363689 407477 411321 710035 741594 40.05 68.0 2
10:38:59 2023-10-13 423471 417411 88182 85821 140951 145403 154223 153744 113698 115040 122402 123933 141269 141011 418394 449015 1230176 1215728 493212 510131 124238 110772 128871 131749 146493 141808 139194 141417 86323 88166 312162 276906 800182 808202 217493 216745 277929 279761 325915 320379 333649 337309 351992 354685 327464 362318 857048 906728 584786 484002 295847 292157 342961 339626 356547 360181 360211 363689 407512 411093 710330 738088 40.05 68.0 2
10:39:00 2023-10-13 423471 418029 88210 85826 141009 145137 154695 153752 114069 112236 122329 124037 139554 140870 419173 448846 1230028 1217047 494266 510095 124238 110772 128871 131749 146455 142234 139194 141348 86323 88166 310861 276906 801941 808202 217493 216745 277929 279761 325879 320865 335573 336564 349916 354649 327464 360474 857084 906728 584786 484687 295847 292405 342961 339864 356583 360181 360271 363652 407441 410131 710330 742283 40.05 68.0 2
10:39:01 2023-10-13 423471 418033 88178 85830 140921 145335 154686 153744 113965 114972 124370 124051 141269 140912 418986 447971 1226687 1215422 493212 510167 124648 110431 129299 132040 146217 144989 139373 141263 86766 88198 312937 276906 806945 809349 217528 216594 277929 279761 324898 319930 336357 336529 351992 354104 327233 360438 857890 906647 584786 484724 296488 291720 342961 340103 356547 360216 360573 363875 409024 411035 710141 742000 40.05 68.0 2
10:39:02 2023-10-13 424072 418514 88391 85916 140884 145575 154549 153855 113945 112268 122448 124104 141385 141099 419651 448036 1229302 1217160 490110 509374 124681 110525 129334 131681 146765 144658 139583 139181 86441 88198 312937 275109 807407 809349 217493 216896 277929 279761 325353 319930 337425 336529 351992 354685 327464 360438 857890 908979 576360 484724 297777 291481 342961 340103 358491 360181 360609 364203 406835 410095 706130 741360 40.05 68.0 2
10:39:03 2023-10-13 423471 418723 88182 85924 140900 145133 154583 153778 113698 112138 124370 123933 141205 140912 419318 450289 1226651 1215422 492938 510528 124973 110397 129334 131498 146800 144557 141638 139181 86559 88045 314186 276122 809175 810497 217493 216594 277539 279761 324898 321547 337144 338600 351992 354649 327233 359316 857890 909284 584786 484431 296919 291677 342780 340510 356119 360781 360501 364645 410037 409917 707114 742186 40.05 68.0 2
10:39:04 2023-10-13 423800 418656 88214 85767 140916 145403 154871 153250 114102 115006 124405 124018 137756 140905 419615 448989 1226687 1213686 491811 509771 124681 110397 129127 131464 146800 144491 141395 138987 86500 88045 312937 276122 810501 810497 217493 216292 277929 281344 325655 319410 337144 336022 351992 354685 327233 361445 857890 909320 576360 484724 296221 290388 342708 339661 355477 360216 360609 364239 406230 409449 705593 742186 40.05 68.0 2
10:39:05 2023-10-13 422871 420744 88182 85704 140686 145171 154544 153284 113666 115018 122402 123390 141193 140889 419651 448954 1226651 1214554 491954 509771 124476 110397 129120 131624 147228 144658 139388 139181 86559 87893 324103 275340 808590 810497 217493 216559 277503 281344 324898 318927 337366 338637 351740 354401 327160 359137 857817 911883 577430 483135 297273 290489 342852 340103 355156 360181 360609 364499 409313 409413 705020 741131 40.05 68.0 2
10:39:06 2023-10-13 422272 420744 88391 85821 140584 145137 154690 153531 113698 115052 122402 123933 141338 140912 418694 449622 1226651 1213992 491811 510167 124476 110584 129085 131532 146731 144861 139388 141151 86441 88229 312162 275340 806896 810289 217528 216257 277539 279642 325388 318892 337657 336022 351992 354685 326771 358775 857890 909284 585994 484687 297453 290524 342961 340414 355477 360181 362686 364828 409206 409484 705057 742186 40.05 68.0 2
10:39:07 2023-10-13 423171 418723 88222 86097 140947 145403 154802 153786 113978 112203 122434 124372 141756 141103 419506 450855 1229642 1215422 491811 509374 124476 110534 129092 131681 146731 141300 139388 138987 86559 88069 314019 275340 808522 810925 217493 216292 277539 281344 324898 318668 337144 335516 351744 354649 326771 358235 857282 907793 580022 483281 296962 290383 342961 340139 355477 359957 360609 364791 408917 409484 704023 741229 40.05 68.0 2
10:39:08 2023-10-13 423471 418692 88182 85889 141136 145171 154437 153744 113698 112170 124197 123933 141269 141011 419688 450291 1226687 1215422 492861 510131 124562 110431 129120 131948 146455 144786 139471 139294 86500 87893 312937 275340 815229 809145 217493 216257 277539 281344 326577 318668 336631 335516 351726 354117 326771 358235 856674 909284 578901 483318 296753 290630 342961 339626 355477 360181 363005 364536 408699 409810 707114 741584 40.05 68.0 2
10:39:09 2023-10-13 423434 419468 88150 85916 140872 145575 154798 153710 113666 114972 124163 123933 141385 140866 419615 449270 1226687 1213686 492712 510167 124476 110431 129120 130125 146594 144557 139388 138987 86500 87893 312674 275340 812840 809717 217493 216257 277539 281344 326794 318668 337144 335516 351744 354365 326771 358235 856779 909108 587487 484002 297987 290595 342961 340150 355441 360181 360573 364791 408917 409449 704787 741658 40.05 68.0 2
10:39:10 2023-10-13 422871 418723 88186 85763 140811 145133 154652 153778 113731 115006 124370 123422 140911 141011 420914 451034 1223102 1215144 492511 510167 124305 110661 129085 131715 146270 144896 139291 141151 86441 88045 312674 275340 806404 809145 217493 216257 277308 281741 324898 317964 337419 335516 351497 354649 326771 358199 857282 911809 578901 483026 297410 290454 342852 339996 355606 360040 360429 364645 408195 409449 705020 740162 40.05 68.0 2
10:39:11 2023-10-13 423171 419941 88484 85830 140883 145137 154690 153637 113698 115040 122348 124051 141303 141011 419688 450998 1223102 1214554 490876 510565 124476 110772 128906 131715 146594 144729 139194 141348 86441 88225 312674 275340 810128 810326 217458 216223 276724 281344 324898 317964 337144 335516 351992 354649 330793 358199 857282 909284 587487 483281 296466 290185 342961 339661 354907 359175 360609 364828 406895 408875 705057 741131 40.05 68.0 2
10:39:12 2023-10-13 422871 419646 88214 85821 140496 145171 154223 153744 113698 114972 122267 123422 141300 141099 420616 451034 1223139 1213686 491811 510926 124271 110431 128873 131624 146289 144896 139194 141053 86382 87893 312674 275731 807605 810326 217458 216072 276653 281235 328182 320108 337164 338397 350822 354507 327160 360784 857135 910591 584501 483099 297626 290595 342478 339661 354907 360889 360465 364828 408917 410585 706093 742112 40.05 68.0 2
10:39:13 2023-10-13 422871 419941 88182 85799 140548 145137 154579 153744 113698 115006 124232 123933 141303 141011 420616 451070 1223102 1213992 492861 511379 124271 110695 128906 131715 146493 144896 139194 139507 86323 87925 312162 275340 808072 810326 217458 216223 276689 281344 325388 317039 337144 335516 350643 354685 327233 358163 857890 909320 580372 484491 297207 290524 342961 340175 354907 359140 363130 364864 409206 408839 704522 740079 40.05 68.0 2
10:39:14 2023-10-13 423324 422389 88484 86097 140947 145371 154583 153676 113978 112236 122434 124004 141756 140905 420767 451034 1223102 1213686 491811 509876 124548 110397 128871 131498 146546 144861 140166 140001 86441 88013 324103 275340 806947 810899 217458 216072 276724 281344 324898 317039 337180 335516 350966 354649 326771 358199 857282 909320 577810 483281 297453 290356 342719 340139 354410 359643 360573 365639 408917 408910 705020 741215 40.05 68.0 2
10:39:15 2023-10-13 423471 420604 88186 85767 140823 145171 154579 153637 113698 114972 124197 123966 141338 140912 419688 450962 1225781 1213686 491570 510926 124271 110772 129120 131857 146183 141334 139276 139100 86323 87893 312674 275340 809007 811574 217306 216223 277308 279761 326794 317929 336906 334508 351213 354401 324933 357947 857282 909081 576360 484381 297243 290180 342961 339614 357476 360502 360357 364572 408844 408732 707114 741547 40.05 68.0 2
10:39:16 2023-10-13 423397 420425 88391 85916 140787 145373 154686 153637 113698 115006 122329 124037 141385 141099 419724 449298 1227893 1213686 492861 510204 124443 110431 128906 131532 146731 144557 139194 141151 86441 87893 312440 275340 811445 810326 217155 215887 276724 279761 326794 317039 336668 334543 350966 354117 324933 357970 857282 908642 587487 483281 297987 290356 342719 339661 354410 359140 360573 364864 408340 408612 704023 741131 40.05 68.0 2
10:39:17 2023-10-13 423471 420599 88194 85821 140686 145223 154721 153216 113698 115086 124197 123422 141295 141015 420616 453338 1225781 1213686 492511 510926 124271 110618 128782 131565 146493 144764 139000 141186 86323 88045 312937 275816 804805 811508 217155 215887 276689 279761 325388 317004 337180 334578 351002 354117 327015 359908 856416 911846 581843 483135 297063 290215 342334 339996 356971 359502 360393 364791 408340 408230 704558 739913 40.05 68.0 2
10:39:18 2023-10-13 421303 421196 88182 85894 140819 145403 154695 153786 113698 115006 122352 123422 141073 141011 420616 453659 1221333 1213686 491606 510565 124271 110465 128906 131715 146255 144694 139000 141186 86707 88106 312937 275340 802261 810935 217120 215587 276229 279761 325388 317004 336668 334543 350437 355205 327233 357660 857282 909284 581843 482562 296501 289902 342719 339661 354410 359105 360537 365701 408340 408552 704060 740079 40.05 68.0 2
10:39:19 2023-10-13 423471 420604 88182 85763 140787 145070 154725 153318 113731 114915 124197 123455 141133 141099 420914 453659 1221333 1213686 492511 510926 124238 110661 128871 131532 146255 144896 139000 141382 86323 88257 313918 276122 803790 811545 217155 216049 275980 281235 328182 316898 337035 337680 350293 353940 327623 359982 856564 908605 581843 482526 297489 290118 342190 339889 354375 358569 360537 364828 408340 408124 705057 740605 40.05 68.0 2
10:39:20 2023-10-13 423171 420604 88182 85821 141047 144701 154936 153318 113698 115086 124197 123422 141171 141011 420616 451822 1220930 1213992 491990 510926 124186 110584 128693 131749 146289 141572 139000 141186 86264 88045 312162 276122 807138 811574 217120 215587 275806 279761 325424 316491 336668 334543 349872 353621 326771 357660 856674 907830 583315 480413 297698 290118 341960 339661 354375 358311 360247 364864 408340 407658 708084 739820 40.05 68.0 2
10:39:21 2023-10-13 423171 419646 88460 85673 141118 144701 155220 153003 114076 114938 124439 123357 137831 140484 420318 454508 1220930 1212820 493587 510565 123896 110584 128480 131715 146014 141741 138931 139764 86441 88101 311225 276906 798997 811648 219286 216049 275242 279689 325879 316455 336394 334578 349644 353869 325190 358163 856674 901511 583315 479680 296430 290153 341443 339626 354126 356966 358897 364828 406230 407658 706130 740079 40.05 68.0 2
10:39:22 2023-10-13 422272 420604 88214 85677 141084 144701 154970 153003 114076 114744 124439 123324 141436 140484 420914 454544 1223139 1210226 495096 510926 123863 110695 128480 131788 145472 144856 138889 141486 86205 88078 312937 277620 798160 810362 216818 216072 274998 279761 326864 316048 335646 335552 349626 352632 326771 358235 857010 905446 584786 479754 297243 290383 341396 339889 356971 359874 358190 364682 409495 407481 708024 739931 40.05 68.0 2
10:39:23 2023-10-13 423471 421232 88182 85704 140787 145681 154721 153539 114011 114904 124370 123357 141488 140545 420616 454437 1223102 1210188 495945 510926 123863 110618 128356 131783 145780 144931 138772 141417 86322 88045 312937 277891 797443 809145 216818 216292 275842 279564 326899 316491 335609 335552 349626 352055 330558 359280 856674 905446 584786 479754 297721 290595 340963 339697 354126 357001 357256 364536 406266 407623 710293 740605 40.05 68.0 2
10:39:24 2023-10-13 424674 420599 88186 85826 140372 145021 154472 153250 113731 115052 124163 123390 141005 140617 419688 454189 1226651 1209377 495316 510926 123863 110695 128445 131749 145780 141300 138579 141417 86087 88378 312937 278484 793692 809145 216823 215887 276689 278706 325950 316969 333685 335552 349585 351717 324379 363102 857208 903685 577810 479754 296365 290489 340748 339483 355976 358534 356182 363725 407215 409523 714340 741210 40.05 68.0 2
10:39:25 2023-10-13 423863 420604 88186 85952 140918 145137 154257 153778 113698 115040 122267 124272 141205 140814 419688 453163 1225998 1206666 495316 512011 123896 110695 128356 131749 145815 144632 138807 141417 86146 88045 309889 277688 804009 810350 216823 214988 277503 278938 325950 316969 333685 336032 349626 351471 324825 360402 857282 901539 586257 479754 295389 290308 340927 338601 356011 360623 356933 363725 406266 408910 713165 741131 40.05 68.0 2
10:39:26 2023-10-13 423863 421267 88182 85763 140233 145373 154223 153885 113698 115040 124232 124085 141137 141202 419688 451858 1230176 1203157 493843 509007 124100 110695 128480 131692 146153 144799 138903 139507 86205 88078 315209 277724 799951 815113 218976 216015 277678 278794 325809 316898 333577 338397 350216 352350 324416 360294 856674 901539 586257 480109 296501 290383 341683 338055 356297 359678 358806 363580 406301 409484 714754 741658 40.05 68.0 2
10:39:27 2023-10-13 423971 420869 88182 85826 140584 145508 154189 153812 113731 112268 124111 124137 141269 141244 420616 453198 1231925 1203632 493879 511649 124271 110695 128480 131658 146546 144562 139000 141220 86264 88078 312162 277724 803411 812730 218050 214953 277539 278938 325915 317004 333722 335552 350401 351998 324596 360474 856674 901539 564439 477566 296336 290524 340927 338601 356047 359678 357184 363982 409349 409558 717396 742000 40.05 68.0 2
10:39:28 2023-10-13 423971 421267 88186 85767 140433 145508 154223 153778 113588 115075 124197 124167 141073 141244 420914 453163 1230176 1203194 494579 511649 123896 110695 128665 130199 146014 141203 139222 139570 86441 88134 326774 279277 799909 813923 218358 214850 277503 278902 325915 316712 333685 338397 349621 351928 323839 360148 855460 903871 583465 477566 295181 290630 340927 338091 355512 360748 357220 363175 405094 409197 714791 741131 40.05 68.0 2
10:39:29 2023-10-13 423971 422193 88150 85825 140559 145205 154223 153812 113731 112268 124197 124170 141141 141208 419724 453163 1228735 1203194 492411 510926 123896 110729 128990 131857 145743 144768 139082 141486 86382 88078 314186 277724 801851 813917 218050 214953 277539 278510 325424 316969 333685 335552 350683 352527 323061 362828 855460 900230 583610 481802 296049 290419 341924 337948 355406 359789 360047 363507 408267 412062 717433 740079 40.05 68.0 2
10:39:30 2023-10-13 423935 421303 88150 85795 140981 145575 154189 153778 113542 115075 122232 124051 141598 141356 419724 451822 1231925 1203194 491259 511649 124067 110618 128480 131566 146153 144729 139000 141382 86205 88045 312937 277688 801967 813305 216481 214919 277539 278938 327646 316969 333649 335552 351479 352527 323576 359859 855460 899558 580372 477602 295109 290595 341443 337617 355477 359929 358033 363432 406043 408875 715297 740079 40.05 68.0 2
10:39:31 2023-10-13 423899 421263 88029 85857 143403 145911 154086 154026 113666 112301 122127 124137 141038 141441 420616 454299 1231386 1203120 486593 511649 124153 110431 128445 131498 145983 144658 138807 141348 86461 88045 312937 278484 806304 812694 216783 214850 277539 279331 325424 319430 333397 337644 350643 354140 323660 359715 855313 898410 584786 481802 296120 290454 342683 338019 354375 360181 357722 364230 405646 407623 714249 739107 40.05 68.0 2
10:39:32 2023-10-13 423863 422347 88085 85825 140433 145609 154223 153778 113666 112301 122127 124137 141171 141441 420914 451787 1232800 1206390 489024 510926 124067 110584 128480 131646 146201 144896 138869 141186 86323 88138 312937 278286 802314 813305 216783 214850 277308 278902 325388 316934 333613 336252 350930 353586 323803 359316 855460 892497 584786 477638 295596 290308 342719 338055 354113 360181 357220 362590 405935 407017 713165 739554 40.05 68.0 2
10:39:33 2023-10-13 422860 422193 88150 85846 140452 145373 154223 153992 113698 112301 122127 124170 141389 141310 420914 451822 1231386 1208538 486593 512373 124186 110695 128480 131749 146255 142004 139000 141382 86205 88045 312080 278484 800973 815667 218976 214781 277360 279187 327718 316863 333469 336727 350750 353551 323803 359028 855460 900202 584786 480304 295812 290180 342719 338055 355962 360355 357220 362590 405971 406411 713165 739554 40.05 68.0 2
10:39:34 2023-10-13 422229 422491 88150 85821 140555 145508 154223 153778 113698 112236 122127 124170 141269 141342 420914 450746 1230514 1207091 489024 512011 124153 110431 128480 131681 146119 144729 139000 141186 86205 87925 312162 278088 802314 811545 216818 214701 276689 278902 324898 316969 333613 335777 350683 354117 323839 359846 855460 892497 583315 477638 295812 289713 342719 338328 352289 360889 359973 363141 405682 407113 716413 739968 40.05 68.0 2
10:39:35 2023-10-13 421932 422527 88154 85825 140563 145407 154579 154026 113698 112268 122352 124137 141303 141547 420914 451822 1234081 1206666 489024 512154 124395 110687 128631 128520 146117 141105 138965 139570 86441 88101 329988 278298 804456 813881 218667 214517 276689 278902 328182 316863 333613 335777 350401 353621 323803 359172 855460 892497 583315 480377 295181 289713 342719 338566 353312 359894 357220 362590 405935 406411 713165 740079 40.05 68.0 2
10:39:36 2023-10-13 421932 422527 88154 85825 140596 145808 154579 153778 113698 112268 122267 124137 141303 141342 420914 454299 1230477 1206628 489024 510926 124153 110431 128480 131857 145506 144989 139082 141289 86402 88045 312937 278088 801337 811545 216783 214517 276689 278902 325388 316934 333613 336252 350683 354104 323839 359028 857157 898662 576360 482487 296136 290013 342298 338423 355711 360040 360047 365740 405790 406981 713165 740079 40.05 68.0 2
10:39:37 2023-10-13 422527 421573 88117 85916 140359 145373 154579 153778 113731 112398 122308 124137 141389 141514 420914 451858 1232296 1210151 489024 512011 124271 110695 128480 131532 146119 144931 139000 141382 86205 88045 312937 277694 802662 811545 216783 214517 276689 278902 324934 316934 335342 335777 350401 354117 323803 358235 856674 892231 583315 477638 295109 289713 342719 338328 355926 359140 357220 362554 405971 406376 713670 740332 40.05 68.0 2
10:39:38 2023-10-13 423171 422189 88150 86034 140289 144932 154334 153637 113666 115040 122232 123933 141136 141011 421212 454942 1232296 1209287 486364 512011 124153 110618 128480 131498 146220 144658 139132 141151 86323 88045 314186 278088 801024 811545 216783 214850 276689 278615 327682 318651 335319 336436 349729 354507 323696 361006 855276 897097 584786 477602 295812 288834 342478 338601 355674 360745 357220 362554 405935 405204 713128 737902 40.05 68.0 2
10:39:39 2023-10-13 421003 422193 88182 85767 140832 145171 154223 153778 114057 112203 122267 123933 141303 141244 420914 451787 1232296 1210188 489024 510926 124153 110584 128631 131532 145780 144658 139000 141151 86146 88045 312937 276607 800973 811545 216783 214517 276653 278938 325655 316969 333685 335777 349872 354117 323803 359761 855460 897574 583315 477638 295181 288768 341672 338637 354707 359140 357220 362590 406007 405204 713165 740079 40.05 68.0 2
10:39:40 2023-10-13 423171 421830 88150 85821 140263 145373 154686 153778 113698 112236 122232 124137 141385 141301 420914 452809 1232800 1208425 489024 510926 124153 110618 128480 131498 146477 144456 139000 139764 86441 88037 317336 278484 810053 813956 218976 214597 276475 278723 327487 319430 333649 335777 349872 354117 323576 360969 855313 898209 583315 480377 295604 288834 341852 338601 354957 359105 357220 362590 405935 405169 713202 737981 40.05 68.0 2
10:39:41 2023-10-13 421267 423158 88182 85763 140559 145171 154690 153744 113698 112191 122267 124051 141269 141011 420287 451822 1232259 1210535 489024 512011 123896 110618 128480 131532 146119 144658 138772 141186 86205 88104 312162 278088 820594 813305 216783 214219 276229 278902 324636 316491 335609 335777 349872 354117 323576 358199 855460 892461 583315 477638 295604 289510 342478 338352 354885 360889 359973 362445 405790 405099 715394 739369 40.05 68.0 2
10:39:42 2023-10-13 421303 422527 88154 85763 140596 145373 154223 153778 113731 112366 122267 124051 141269 141547 421510 453163 1232296 1209963 490267 512916 124481 110636 128976 131944 146152 141203 139256 139570 86382 88101 311225 278484 801171 813917 216783 214517 276439 279295 324898 316934 333649 335777 349621 353976 323576 360696 855460 898209 583315 477638 295181 289273 342695 338328 354957 359140 357220 362590 405935 410318 713165 740079 40.05 68.0 2
10:39:43 2023-10-13 422527 423791 88150 85825 141131 145508 154579 154026 113698 112268 122267 124170 141269 141547 421510 453163 1232296 1206628 489024 512011 123896 110431 128514 131857 145506 144773 139082 141477 86205 88045 316044 276837 803326 813917 216783 214517 276689 278938 326613 316969 333613 335777 350737 353586 323288 360969 857157 898809 584786 481802 295460 289572 341780 338150 355459 359000 357997 360479 405971 405240 713165 737663 40.05 68.0 2
10:39:44 2023-10-13 423158 423755 88150 85853 140351 145373 154549 153778 113698 112203 124163 124051 141184 141116 421510 453163 1234994 1208388 489024 512373 124067 110431 128480 130125 145780 144694 138903 141186 86146 87925 312937 276837 801139 813917 218512 214517 276689 278902 324671 316491 333613 335777 349872 353586 323348 358199 856403 897282 583315 477674 294695 288834 341960 338338 354707 359140 357184 360515 405935 405204 713942 737981 40.05 68.0 2
10:39:45 2023-10-13 421303 423452 88178 85821 140613 145133 154154 153812 113731 112203 122267 124051 141342 141244 421510 451822 1232296 1209911 489024 512373 124186 110618 128480 131624 145963 144861 139000 141186 86205 87925 313918 276837 804108 813305 219286 216347 276403 278615 327487 316828 333541 335741 349201 353940 323396 361006 855276 897282 583315 477638 295396 288799 341672 338459 354689 359105 357220 360515 405682 405099 711077 738059 40.05 68.0 2
10:39:46 2023-10-13 421267 423492 88186 85708 140596 145171 154690 153778 113698 115029 124197 123966 141107 141046 421510 451858 1232296 1210188 490067 512011 124153 110465 128445 131498 145780 144491 138903 141087 86146 88104 312937 278088 806584 811545 216783 214219 276229 278706 324671 316491 335609 335777 348854 353621 324331 357911 856674 892497 583315 480377 294766 287792 341960 338637 353956 359070 357220 362590 405741 405867 714266 739820 40.05 68.0 2
10:39:47 2023-10-13 422272 423154 88182 85763 140355 145171 154223 153284 113698 115006 122232 123422 141385 141099 421510 454189 1231386 1212820 490067 512373 123896 110431 128625 131441 146252 141203 139222 139535 86323 88009 313918 278484 805794 811648 218667 214746 276051 278759 326794 315978 335646 335777 347768 354011 323803 360602 856674 892461 583315 482487 296789 288799 340376 339626 353956 358534 357220 363725 406043 405831 713363 740079 40.05 68.0 2
10:39:48 2023-10-13 422272 423158 88182 85704 140459 145171 154579 153778 113698 115040 124197 123933 141205 141011 421510 455858 1231423 1213992 490415 512104 124238 110772 128480 131532 146153 144729 139000 139507 86087 87893 309311 278088 801337 811508 216783 214551 275842 278938 324671 315061 335609 336252 347447 352597 323839 357660 856674 892497 583315 480182 296991 291307 340126 339889 354347 358429 359242 364094 408231 405975 713289 739931 40.05 68.0 2
10:39:49 2023-10-13 422272 423492 88154 85825 140563 145171 154824 153318 113731 112203 124197 123966 141240 141011 421290 458820 1233529 1216102 491112 511901 124205 110330 128377 131510 146083 141105 138965 139570 86146 87925 311225 278286 807319 811611 218667 214517 275486 278706 324898 315843 333541 334508 346722 352597 323576 357660 856674 897582 583315 479413 295596 289238 338873 340175 353956 358068 357220 363761 408917 404886 712350 741131 40.05 68.0 2
10:39:50 2023-10-13 422272 423158 88182 85708 140819 145171 154686 153778 113731 115006 124197 123933 141338 141011 421510 457285 1234081 1216291 490146 512373 123896 110806 128480 131948 145540 141139 139082 141191 86087 87893 312937 278088 806885 810387 218050 214551 275842 278742 325651 315843 333685 337644 346960 353338 323324 359982 857854 899836 584786 479754 296573 289365 338695 340510 353956 358311 357184 363725 408735 405975 712350 741131 40.05 68.0 2
10:39:51 2023-10-13 423471 423492 88182 85763 140947 145403 154729 153893 113912 112170 122263 124037 137798 141307 422070 457106 1237192 1217212 490839 512373 123863 110618 128055 130199 146535 141139 138772 141305 86146 87925 312162 278484 797698 809181 218050 214517 275842 278902 325915 315026 333613 334578 346982 352280 323839 357121 857890 892497 583315 478395 296336 290118 338838 339661 353956 357749 355919 363725 406906 404886 712624 741131 40.05 68.0 2
10:39:52 2023-10-13 422871 423154 88182 85704 140492 145021 154506 153182 113731 115075 124197 123422 141338 141046 418567 456928 1235907 1216787 490146 512373 123660 110772 128055 131691 145342 144967 138644 141451 86146 88078 313918 278484 802462 811611 218358 214712 275664 278562 328182 317406 333433 337680 346509 352386 323432 357624 855837 894738 583315 479266 295038 290083 338528 339661 354456 357001 358482 363175 406871 405169 714212 741229 40.05 68.0 2
10:39:53 2023-10-13 421303 423827 88154 85708 140790 145403 154721 153778 113731 115040 124232 123390 141141 140814 421510 456250 1234994 1217653 491606 512373 123117 110806 127632 131749 145308 144799 138194 141417 86087 88078 312937 279079 795512 809349 216823 214551 275420 278083 325915 315501 333072 335552 346687 352302 323839 358235 857890 895670 583315 478734 294766 290105 338838 339661 354456 357999 358011 363166 409964 408272 717396 742149 40.05 68.0 2
10:39:54 2023-10-13 422563 423858 88214 85700 140779 145171 154660 153318 113763 115075 124111 123455 141292 141000 421510 455894 1235871 1217653 491990 510813 123863 110832 128240 130520 145540 141707 138579 139764 86087 88467 315209 280074 795512 810497 218358 214666 275613 277230 325687 316013 334142 337644 346687 351963 323612 358775 857706 895670 590670 479073 294702 290595 338327 338637 352253 357035 358011 360515 406871 405169 715334 740021 40.05 68.0 2
10:39:55 2023-10-13 422563 423791 88182 85763 141051 145205 154721 153778 113731 115075 124232 123966 141338 141046 418567 455894 1235907 1216088 493212 512373 123830 110772 128199 131806 145611 141808 138579 141417 85970 88198 314708 279132 793641 809299 216823 214815 275577 277159 325879 315943 332495 335516 346687 351963 323312 358739 857890 895610 582160 479606 296774 291339 338624 339447 354957 360369 357574 360262 409458 408272 715224 740545 40.05 68.0 2
10:39:56 2023-10-13 424674 423755 88121 85708 140794 145137 154544 153744 113698 112203 124370 123933 140237 141096 421850 457522 1239311 1217160 493563 513790 124138 110602 128308 132001 146048 141203 138772 141382 86087 88198 312080 280873 803179 809349 217977 214185 275771 277016 325388 316455 331525 335516 347470 351963 322858 358992 857084 893735 579260 479754 293939 290595 338802 338601 354957 356966 358247 360407 406230 405169 715261 742186 40.05 68.0 2
10:39:57 2023-10-13 424674 423791 88154 85767 140530 145103 154544 153744 114043 112191 122402 123900 141367 141011 421510 453198 1241184 1217160 491954 512373 124034 110584 128233 131971 145472 144989 138885 141477 86087 88045 314208 280673 801619 809349 216823 214517 276423 277159 327718 319430 332243 337680 347447 351822 322451 361924 860057 896121 575319 480776 296352 290560 338766 338566 354957 357964 357717 360262 409495 405204 715261 743103 40.05 68.0 2
10:39:58 2023-10-13 423755 423502 88085 85948 140690 145403 154334 153996 113978 112301 122273 124004 141721 141103 421662 454905 1242066 1218519 492338 513099 124448 110764 128411 131646 146564 144658 139000 139773 86205 87925 312162 279168 801915 809349 216823 214517 276617 277159 326794 316934 332770 335481 346687 351436 321808 358199 857890 896034 584786 477602 293527 290321 338802 338566 355638 358534 358011 360370 409206 405169 714718 741360 40.05 68.0 2
10:39:59 2023-10-13 423791 423822 88150 85763 140179 145425 154189 153889 113698 112324 122232 124104 141269 141015 421510 453659 1241184 1216333 490912 512373 124034 110584 128445 131857 145746 144826 139000 141151 86087 88248 313918 279874 804254 810497 216823 214414 276510 277246 324920 319204 332351 337680 346894 351436 322295 358199 857024 894553 583315 480340 293733 290321 338802 338494 354957 358819 358011 360081 408649 405204 712587 738161 40.05 68.0 2
10:40:00 2023-10-13 423827 423827 87845 85825 143433 145609 153940 154133 113666 112398 121753 124510 141073 143833 421510 451107 1241184 1217160 486593 512373 123863 110287 128411 131339 146220 144658 139000 139278 86087 87893 312937 277457 804007 809299 216823 214036 276653 277780 324956 316969 331525 334283 347173 351436 320834 357624 857048 897574 581843 482526 293733 290110 338873 338566 354311 360407 358843 362516 405754 405975 715394 742149 40.05 68.0 2
10:40:01 2023-10-13 423791 423863 88057 85821 143547 145474 154154 153992 113588 112321 121923 124170 141193 141648 421510 451034 1239422 1220255 488766 513009 124514 110534 128665 129657 146117 144623 139159 139368 86323 88009 313918 278484 807295 809349 216823 213487 276229 278151 324920 316898 332495 334508 346924 352456 321665 356799 857048 897582 588980 484834 293975 290118 338838 338328 354456 358819 358806 359827 406043 405134 712350 742186 40.05 68.0 2
10:40:02 2023-10-13 423827 423498 88150 85763 140530 145373 154189 154026 113698 112224 122042 124170 141269 141547 421808 451107 1235907 1219492 489024 512373 124238 110397 128480 131396 146477 144487 139000 139181 86264 87893 309311 275989 810839 810497 216823 213487 275806 278474 324956 316934 332495 336489 347173 352491 320834 358779 859534 900611 577810 483135 295512 290321 339445 338459 354957 358930 360047 360190 406007 404886 712350 738416 40.05 68.0 2
10:40:03 2023-10-13 423194 423863 88121 85704 140530 145137 154223 153744 113698 112398 122209 124343 137687 141230 422034 450926 1238954 1222397 488914 512227 124429 110228 128411 131282 146119 144421 139000 139174 86323 87861 326774 276906 806991 811029 218667 215284 274963 278902 324956 316712 332495 336489 347209 352562 322559 357946 857890 898589 588980 483245 293939 289642 338838 338055 351965 358882 357722 360370 406043 403649 710330 741658 40.05 68.0 2
10:40:04 2023-10-13 421303 423863 88150 85708 140605 145137 154686 153284 113698 112203 122197 123933 141205 141011 422107 451107 1235907 1219492 489024 512373 124271 110397 128990 131248 145945 144579 139276 139100 86264 87861 314062 276906 806655 809145 218512 213522 275100 278615 324739 318942 332387 336727 346788 353445 322642 358287 857817 903317 576360 483208 294011 289440 340076 338316 351893 356931 358262 360370 406007 405529 708060 741131 40.05 68.0 2
10:40:05 2023-10-13 422724 423574 88327 85821 140854 145034 154583 153501 113945 112236 122314 124004 141662 141011 422107 453659 1235907 1226783 490378 510926 124153 110397 128658 129944 146105 140804 138903 138987 86205 87621 309311 276906 809936 809923 218358 213556 274507 278902 324956 315978 332531 336252 347209 352562 323312 357656 857618 902815 580372 482903 294011 289510 338838 338566 351965 356647 357758 360370 406007 402769 706130 740292 40.05 68.0 2
10:40:06 2023-10-13 422272 423858 88154 85673 140557 145210 154583 153284 113698 112182 124197 123390 141303 140814 419780 453659 1232296 1224293 491461 512373 124067 110397 128445 131464 145780 144962 139222 139306 86702 88037 313918 276906 807774 810497 218512 214081 274365 278759 324884 316420 332495 336252 346408 353325 323552 357763 857890 902851 588980 481844 294011 289572 338838 338601 351965 356931 357722 360213 406007 405975 705020 740158 40.05 68.0 2
10:40:07 2023-10-13 422272 423791 88154 85618 140790 144667 154686 153250 113731 115006 124197 123933 141303 140912 419780 454620 1231925 1224020 491461 512011 123896 110431 128480 131339 146201 144421 138903 138987 86146 87861 312937 276906 804890 808775 218050 214185 274507 278938 324956 315943 332531 336252 345645 352491 323839 357946 857890 902851 593298 481844 293939 289502 339576 339889 353508 358755 360047 360262 405862 405939 707114 740983 40.05 68.0 2
10:40:08 2023-10-13 423171 423822 88182 85609 140783 144769 154721 153250 113731 114972 124318 123390 141493 140679 420371 451822 1234029 1227701 494506 512154 124138 110483 128343 129795 145643 143515 138965 139375 86323 88009 313918 275989 806144 809299 216823 216347 274052 278438 324956 315722 332567 335777 344983 351436 324332 357946 857048 903921 585994 481092 294011 289370 337781 339626 351965 355611 359027 360370 408917 403649 704558 740545 40.05 68.0 2
10:40:09 2023-10-13 423471 423791 88182 85578 141014 144701 154686 153144 113731 114938 124284 123357 141338 140582 422107 453332 1231925 1223092 495243 512373 124067 110397 128233 131282 145746 144421 138772 138987 86029 87833 312162 275953 812159 808202 216823 214219 274087 278047 324956 315722 332531 334508 345090 351884 324044 358725 860182 906655 581843 482487 296142 289915 339213 339447 354420 358358 359027 360407 406835 404909 707077 740545 40.05 68.0 2
10:40:10 2023-10-13 423827 423827 88154 85677 141018 145103 154945 153752 114291 112333 122364 123834 141761 140807 422669 455907 1233640 1224149 497447 512373 124067 110397 128356 131531 145780 141203 139507 139278 86087 87893 326774 278484 802177 809349 216823 214850 274507 278047 324956 315722 332531 335516 345125 350105 323839 358454 857084 901474 581843 480377 293939 289677 337509 338637 354957 358358 356146 360407 406266 405169 705593 741631 40.05 68.0 2
10:40:11 2023-10-13 425881 423863 88186 85767 140921 145369 154721 153284 114076 114915 124405 123422 141436 140912 422107 453198 1230176 1223167 497427 511649 124153 110584 128356 131373 145472 144685 138885 141259 86263 87893 313918 276837 806260 808591 216787 216652 274487 278187 324956 318303 332423 337680 345467 351546 323696 358598 857084 906728 584786 480377 293534 292041 337745 338601 354957 358358 359027 363032 410074 405204 705556 743085 40.05 68.0 2
10:40:12 2023-10-13 427094 423682 88117 85704 140947 145034 154798 153607 114134 112301 122434 123390 141436 141011 420407 453198 1228735 1221994 497854 512373 123863 110385 128240 131464 146564 144456 138772 141177 86205 88004 312162 278484 812275 809349 216823 214850 274542 278047 324956 315943 331561 335516 345645 349826 323778 358454 857121 901511 584786 480377 294046 290264 337236 338601 354957 357854 356146 360407 409349 405204 706093 740545 40.05 68.0 2
10:40:13 2023-10-13 426297 423858 88182 85849 140293 144932 154867 153637 114076 112203 122298 123422 141338 140912 420407 453835 1230176 1219804 497972 512373 123863 110584 128267 129657 145980 141203 139485 139340 86205 87949 314186 278484 803472 810497 216823 214746 274365 277780 324956 315591 331525 338397 345917 350385 323312 357946 857048 906728 583315 482144 294011 290118 336764 338328 352253 357317 362264 360407 406266 405204 706093 738161 40.05 68.0 2
10:40:14 2023-10-13 427948 423863 88150 85708 140786 144701 154686 153284 114246 115006 124405 123933 141338 140912 420443 453835 1230176 1220255 497501 512373 123896 110397 128507 131498 145780 144456 138869 141053 86087 87893 316044 278088 807035 809349 216823 214517 274735 278047 324150 315978 331256 335552 345645 349861 322858 357543 857048 906728 583315 477638 296426 290388 339583 338352 355711 358862 359536 360298 409458 406235 705946 743771 40.05 68.0 2
10:40:15 2023-10-13 427237 423426 88182 85583 140355 145171 154472 153284 113731 112203 124284 123422 141137 141099 421887 456157 1231394 1220572 496575 513099 124138 110449 128308 129760 146101 140910 138965 139278 86146 87893 317336 278484 818501 811648 216823 214185 274507 277620 324956 318267 330880 334543 346651 349302 322595 357946 857890 905446 581843 477638 293115 290356 338291 337037 353312 356399 358772 359285 408340 405240 708208 739498 40.05 68.0 2
10:40:16 2023-10-13 428253 423863 88150 85614 140786 145137 154725 153284 113731 115006 124197 123390 141338 141011 421887 451858 1230176 1215980 497501 512373 123863 110431 128356 131498 145780 144658 138903 141151 86087 88108 312162 278484 806726 810326 216671 214185 274735 277851 324956 316455 332470 337369 347483 351884 322571 358598 857854 906014 581843 482487 295302 290524 338659 337273 353277 355902 358772 358996 405790 406270 708171 740021 40.05 68.0 2
10:40:17 2023-10-13 428592 423863 88154 85677 140918 145403 154945 153786 114069 112191 122263 124037 141662 141138 423005 450890 1230065 1216291 495316 512373 123896 110584 128907 131544 146220 144522 139000 141151 86087 87893 311225 278484 808032 811508 216823 213556 274542 277815 324956 317004 330987 335777 347733 350105 322822 358471 857890 904805 581843 483281 294748 289677 340663 336529 353312 356682 358518 358203 405935 410391 709753 741658 40.05 68.0 2
10:40:18 2023-10-13 428859 423863 88186 85704 141127 145137 154686 153637 114076 112236 124197 123933 141338 141011 420407 451107 1230176 1215422 495280 510023 123863 110431 128233 131674 145506 144579 138889 141045 86087 87801 317035 279079 824179 813956 216787 214081 274628 277477 324030 316863 331381 335705 348866 350210 322296 358454 856674 904805 584786 482990 295714 288799 339827 336494 354957 358143 359775 358708 405327 405240 710293 740079 40.05 68.0 2
10:40:19 2023-10-13 427539 423755 88117 85885 140980 145739 154798 153855 113731 112203 124232 123933 141338 141131 423195 451107 1226687 1215422 494893 513826 124581 110245 128782 131248 146768 144320 139000 138987 86322 87893 312162 278484 814551 813305 216823 213556 274507 277620 324498 316969 332027 333888 347804 351177 322332 358454 855460 906728 576360 483318 293115 288904 340376 336258 354707 356399 357184 360105 404721 405169 706130 740079 40.05 68.0 2
10:40:20 2023-10-13 427310 423858 88154 85677 140385 145133 154476 153778 113763 115040 124197 123966 141338 141046 419780 451070 1226687 1215144 493806 510418 124806 110313 128968 129622 146470 144614 139256 138987 86264 87949 313918 276730 831356 815113 216823 213522 274542 277425 324042 318492 332315 333780 347697 350385 321879 357946 857208 906610 581843 483318 293562 288360 340376 336529 352029 356399 357184 359285 404400 405169 703525 740158 40.05 68.0 2
10:40:21 2023-10-13 427008 423863 88331 85825 140322 145137 154652 153637 113731 114983 122329 124291 141338 141011 420738 451070 1227933 1213686 493806 509271 124271 110321 128693 131248 146014 144193 139082 138709 86323 87589 312937 275144 813974 815113 216823 213556 274542 278938 324498 316013 333072 333622 347768 350385 322332 356898 856674 906647 578901 483318 293804 288325 340376 336564 353956 358995 357471 360117 404400 404567 701998 737981 40.05 68.0 2
10:40:22 2023-10-13 427044 423863 88182 85673 140363 145171 154223 153637 113731 115040 124197 123422 137756 141201 423832 454118 1226540 1215346 494618 513062 124376 110262 128700 129657 146255 144351 139000 138987 86205 87621 310639 276906 816106 815070 216823 213522 274542 278794 324498 315061 333306 333888 347209 349861 321879 356243 855460 901547 575959 482940 294046 293435 339862 336564 353956 356399 357256 360407 404436 405867 701998 739029 40.05 68.0 2
10:40:23 2023-10-13 426369 423863 88150 85704 140455 145036 154472 153318 113698 115040 124111 124051 141338 141011 419816 451822 1224911 1213992 493806 510512 124067 110431 128445 131282 145815 144421 139000 139278 86087 87621 312162 276710 808265 815648 216823 213522 274122 278938 324739 317557 333325 333600 349585 350280 321450 357546 856564 909946 584786 485933 295512 288763 340341 336529 354456 356399 359973 360370 404080 405169 704023 740084 40.05 68.0 2
10:40:24 2023-10-13 427008 426755 88089 85885 140943 145403 154621 153676 113978 112256 122263 124004 141559 140905 422375 454299 1226687 1214120 493071 513316 124376 110449 128480 131339 146564 144386 138903 139125 86323 87621 312162 276906 816098 815070 216823 213556 274259 278938 324727 315026 333306 333888 346758 350385 321844 356572 855460 906647 577430 482599 294046 293404 339624 336564 353956 356399 357758 360443 404436 404567 701998 737985 40.05 68.0 2
10:40:25 2023-10-13 426442 423592 88093 85673 140372 145021 154510 153216 114043 115040 124197 123966 141338 141046 421070 453163 1224911 1213686 493806 510059 123896 110431 128480 131282 146017 141105 138903 138987 86323 87944 313918 277694 821388 816236 216823 214081 273215 278759 324848 317630 333397 333744 346930 350105 322332 356320 855938 907830 578901 482562 294909 293570 339898 339560 354957 356709 357220 360443 404757 404002 701961 738059 40.05 68.0 2
10:40:26 2023-10-13 426188 428382 88089 85853 140980 144701 154901 153318 113731 115040 122329 123952 140237 141011 421034 454579 1221333 1213536 492375 512373 123896 110431 128267 131373 145506 144478 138986 141041 86087 87893 316044 276906 804312 815070 216823 213522 273250 278706 324956 315843 333577 333888 347505 350420 323803 355816 855460 901511 584786 481844 294945 288124 339862 337072 353956 357854 357494 360479 404721 403967 704023 739559 40.05 68.0 2
10:40:27 2023-10-13 426406 423534 88186 85704 140884 145070 154970 153318 113763 112268 124232 124085 141493 141116 421034 454544 1224875 1215021 494581 512953 124276 110534 128377 131794 146016 141008 138965 139570 86264 88101 313918 277583 804775 815648 216823 213556 273321 278651 324739 315843 333577 333888 347209 350420 323204 355816 855460 906719 580372 481881 294945 293363 339624 336564 353956 355902 357256 360479 404793 404567 704023 740084 40.05 68.0 2
10:40:28 2023-10-13 428920 428681 88146 85704 140980 145137 154652 153603 114134 112289 122402 124051 141436 141208 421034 455502 1223535 1214710 493770 513099 124153 110550 128322 131464 145929 144623 139000 139278 86264 87893 316044 276906 806315 816226 216823 213556 273285 278938 324956 315843 333541 333888 346687 350350 322786 356283 855423 906610 578901 482526 294874 287888 339827 337238 354456 356364 357220 360407 404685 404532 703489 740158 40.05 68.0 2
10:40:29 2023-10-13 427008 426306 88117 85708 141009 145137 154725 153744 113731 112398 122329 124313 137945 141230 422974 456875 1226147 1216130 494618 513389 124138 110364 128411 131430 145983 144522 138965 139306 86323 87861 314286 276906 807891 816226 216787 215435 273003 278866 324956 315843 333541 333888 347173 350350 322786 355780 855423 906610 578901 482526 293939 288290 339827 336529 353956 356647 357722 360370 404721 404532 703489 739559 40.05 68.0 2
10:40:30 2023-10-13 427008 426279 88150 85708 141014 145137 154480 153744 113731 112289 124370 124018 141534 141208 421070 454118 1223102 1215422 493806 513099 124271 110397 128445 131464 145472 140944 138986 139294 86205 87621 315720 276906 809474 816273 216823 215891 274259 279043 324703 317557 333397 333744 347031 350245 322380 356353 855239 908997 576360 483245 294666 287753 339827 339560 354707 356639 357687 360370 404400 405831 706109 740084 40.05 68.0 2
10:40:31 2023-10-13 428920 427362 88327 85817 140976 145472 154695 153641 114134 112301 122399 124037 140342 141110 421034 451822 1226651 1215233 494119 512736 124238 110287 128445 131304 146972 144386 139000 139017 86205 87741 312162 276906 810642 815648 216643 213487 274507 278670 324727 315843 333036 333852 347470 350105 321808 355780 855460 907928 575959 483245 294011 293399 339827 336529 353956 358358 357746 360081 403512 403931 701961 737985 40.05 68.0 2
10:40:32 2023-10-13 427310 423597 88150 85712 140372 145223 154618 153535 113965 115075 124336 124018 141402 141015 420407 454942 1226651 1213221 494469 512736 124238 110397 128322 131463 145983 141008 139319 139271 86323 88004 313918 277386 813407 815538 216823 215435 273946 278491 324282 315843 332964 333888 346651 350070 322046 354877 854780 906610 584501 482526 296976 289343 339862 336494 353956 358358 357184 360334 403512 403931 701961 738050 40.05 68.0 2
10:40:33 2023-10-13 428006 429292 88117 85704 140559 145171 154686 154000 113978 112366 122488 124104 141500 141208 421034 456229 1224875 1215144 493806 512373 124119 110397 128445 131213 146237 144311 138986 139100 86205 87621 312674 276906 810853 816226 216823 213522 274087 278902 324691 315026 332531 333888 346687 350105 320905 355780 855460 901474 587487 482867 294046 292950 339588 336494 354189 356364 357220 360334 404080 403967 702955 740084 40.05 68.0 2
10:40:34 2023-10-13 426972 423534 88154 85677 140363 145171 154725 153744 114076 112203 124370 123933 141488 141103 420998 452456 1227818 1216018 495602 513826 124172 110262 128343 129657 146083 140813 139256 139181 86323 87975 313918 276906 814304 816226 216751 215435 274471 278866 324498 315026 335078 333564 347447 350350 321808 355743 855460 906647 584501 482903 294011 293363 339827 336529 353956 356364 357758 360370 404456 404532 701961 740084 40.05 68.0 2
10:40:35 2023-10-13 427612 428681 88049 85704 140947 145403 154686 153744 113731 112313 122402 124018 141338 141011 421070 454620 1226687 1214984 495243 510023 124476 110287 128804 131213 146220 144184 139194 138794 86264 87557 316044 275760 817161 815648 216823 213487 274507 278011 323970 315943 332495 333888 347173 349826 321844 356532 856674 906647 581843 483281 294011 287888 340065 336494 353956 355867 357184 359249 403512 405831 703489 740158 40.05 68.0 2
10:40:36 2023-10-13 428253 426165 88150 85708 140653 145137 154945 154034 114258 112398 122329 124037 141756 141138 424207 454869 1230518 1217865 495323 510512 124476 110287 128782 131270 146353 145170 139388 139014 86205 87621 329988 275989 822706 815648 216823 213522 274087 277620 324006 315978 332225 333888 347203 349826 321808 356609 856674 906610 581843 485557 293527 288325 339862 336494 353956 356399 358769 359249 403476 404532 703489 740084 40.05 68.0 2
10:40:37 2023-10-13 427914 423750 88154 85646 140592 145002 154480 153284 113965 112236 124336 123933 141338 141011 421034 454299 1226687 1213686 494542 512373 124562 110211 128480 131088 146235 144465 139471 138902 86264 87589 317336 275795 827026 816273 216715 215435 274259 277636 323826 318528 332387 333708 347067 350210 321629 356678 856674 906647 576360 483281 295512 290395 339791 336458 354456 356364 357184 359141 403476 404532 703489 740084 40.05 68.0 2
10:40:38 2023-10-13 428749 425998 88085 85853 140846 145236 154549 153855 113978 112289 122298 124101 141338 141011 421070 454786 1229461 1214947 493806 512373 124681 110228 128871 131213 146768 144180 139194 138794 86205 87589 315065 275989 813860 815113 216518 213339 274087 277584 324006 315978 332027 333852 347209 349302 321582 356861 855460 907780 584786 483281 293080 288500 339862 336494 353956 356674 356146 358996 403476 403931 704023 740084 40.05 68.0 2
10:40:39 2023-10-13 428555 426002 88150 85614 140289 145133 154338 153778 113731 112236 124370 123933 141338 141011 421034 453659 1226687 1214083 494542 513099 124476 110211 128968 129463 146353 140619 139743 138987 86264 87796 312440 278088 812421 816079 216823 215435 274507 277123 323970 315978 331525 333564 347346 350035 321808 357133 855460 907556 581843 483318 295093 288325 339862 336222 353956 358358 356146 358960 403476 404532 704023 740158 40.05 68.0 2
10:40:40 2023-10-13 428253 428148 87989 85673 140526 145403 154596 153603 113698 112247 122402 123933 137781 141230 421034 454299 1230176 1213686 493035 513099 124271 110287 128445 131605 145506 144416 139082 138902 86205 87557 312674 276906 811203 816226 216823 217640 274087 278047 324006 315843 332495 333852 346651 349337 320869 355743 855460 906647 578156 483245 293527 292950 339588 336494 353956 358358 357184 359285 403476 403931 701961 739559 40.05 68.0 2
10:40:41 2023-10-13 428253 426038 88154 85677 140101 145070 154652 153744 113731 112215 124284 124051 141300 141005 424434 454796 1231394 1216130 495677 511609 124376 110262 128521 129657 146083 144720 139000 138987 86205 87589 313918 276906 812534 816226 216823 215435 274087 278083 323682 318006 332531 333852 346687 349826 320905 355743 855460 906647 584501 482903 293769 293291 339588 338600 353956 358358 356933 359827 403476 403931 701961 739559 40.05 68.0 2
10:40:42 2023-10-13 427612 428681 88121 85677 140592 145137 154725 153671 113731 112170 124370 123933 141338 141011 421663 453835 1223102 1214083 492338 512736 123896 110364 128233 131213 145746 144386 139000 138987 86087 87739 312674 276906 812272 816226 216671 217523 273285 278706 324727 315843 333036 333852 346165 349826 322295 355743 854854 901511 585994 481844 294011 293291 338838 336494 351965 357854 356933 360370 403851 403931 701961 738059 40.05 68.0 2
10:40:43 2023-10-13 427008 423624 87997 85763 140909 145369 154695 153786 113978 112366 122434 124439 141657 141371 424207 457522 1224367 1214083 493806 510777 124153 110500 128343 131396 145746 144421 139000 138987 86087 87949 329988 276906 808429 816273 216518 217487 272798 278083 324956 315843 332567 333852 346130 349826 322296 355492 854817 906491 587487 481844 293939 293291 338838 336494 351965 356142 356146 360370 403512 403649 703489 739559 40.05 68.0 2
10:40:44 2023-10-13 427612 423570 88089 85704 140883 144735 154910 153352 113698 112203 124370 123933 141338 141208 421070 455858 1221296 1214554 493770 512373 123896 110431 128233 131430 145270 144478 138885 139294 86087 87801 312440 277694 807541 817434 216823 215435 273109 277939 324884 315807 332892 333708 346509 350070 322786 355511 854212 907817 576360 481844 294666 292950 338802 336529 353775 357783 356182 360407 404116 403931 703987 737948 40.05 68.0 2
10:40:45 2023-10-13 427164 423466 88117 85578 141043 144564 155048 152969 114076 114972 124405 123357 137978 140477 421663 458574 1222199 1211498 497447 510382 123863 110397 128021 131788 146157 144386 138772 141057 85970 87893 312162 278484 805225 815648 216518 217604 272416 277620 324956 315843 332531 333852 345645 349337 322822 355780 854854 906728 581843 479754 294046 292990 338564 336529 351965 356314 358011 360370 404721 405689 705556 737985 40.05 68.0 2
10:40:46 2023-10-13 427008 423660 88178 85514 141043 144620 154940 153148 114265 114904 124439 123357 141731 140506 421699 458610 1222199 1211461 497670 514066 124072 110500 128240 129622 145609 144720 138965 139375 86087 87796 315209 279277 803259 816079 216823 215739 272416 277159 324956 315843 332964 333888 345645 349302 322595 356280 856674 904805 581843 479754 294460 293363 338291 336529 351965 356815 357504 360370 404721 405975 707131 738059 40.05 68.0 2
10:40:47 2023-10-13 427044 428731 88327 85712 141047 144667 154759 153284 114109 112301 122620 123357 141534 140617 421070 458646 1222199 1211917 498134 510418 123745 110618 128021 131464 145068 144588 138687 141178 85997 88104 312937 278115 798803 815648 216671 213853 273250 276345 324956 315843 332531 333888 345645 348294 322593 357403 855460 902851 584786 479754 294046 287888 338802 336529 351965 356850 356925 360370 405383 403332 708171 739559 40.05 68.0 2
10:40:48 2023-10-13 427310 423606 88154 85609 140690 145070 154721 153637 113731 115052 124318 124305 138040 140879 424471 459148 1227019 1212669 499476 513826 124138 110636 128096 131612 145274 144456 138579 141348 85938 88037 315881 278275 800148 815113 216518 213556 273109 276381 324956 315843 331525 333888 345645 348259 322595 357403 854854 901213 574910 479073 294046 293363 337817 337037 351965 357591 356673 360407 405327 403931 709249 739559 40.05 68.0 2
10:40:49 2023-10-13 427503 428075 88150 85704 141090 145137 154721 153318 113731 115086 124197 123422 141534 140912 421034 458646 1224911 1211805 498244 510584 123830 110618 127932 131373 145274 144456 138194 141295 85874 87925 316044 278935 802177 815070 216213 213887 273285 276345 324956 315843 333341 333888 345396 348224 322332 357946 854212 901539 584786 479482 294011 293363 337781 336529 353956 356815 355588 360117 404721 403931 710293 738059 40.05 68.0 2
10:40:50 2023-10-13 429532 425794 88327 85821 140943 145270 154940 153641 114167 112333 122434 124004 141825 141103 424207 459292 1226651 1211498 499306 514555 123863 110738 127898 131498 145308 144658 138772 140255 85970 87893 315209 278971 799042 815070 216213 213556 273285 276310 324956 315404 331525 333888 345367 347739 321808 357946 854212 900230 577810 478395 293733 293363 337781 336529 353956 356850 356673 360117 405327 404567 710293 737985 40.05 68.0 2
10:40:51 2023-10-13 429769 427571 88154 85560 140101 145171 154583 153778 114076 112268 124284 123966 141689 141301 421699 459328 1226687 1211954 499306 511568 123863 110806 127632 131498 145510 141203 138194 141186 85874 87893 316044 278971 798803 816273 216061 214185 273321 276310 324956 315843 331489 333888 345125 347704 320905 357946 855460 901250 584786 478395 292960 287753 337781 339080 354561 357089 355588 360298 405183 405975 710146 737806 40.05 68.0 2
10:40:52 2023-10-13 429891 426043 88085 85704 140521 144735 154579 153531 113731 112333 122364 123933 141534 141011 421070 458646 1227893 1207989 498244 510777 123863 110695 127898 131857 145103 144557 138220 141186 85906 87893 314833 278971 798060 814494 215606 213556 274087 276080 324956 315843 331489 333888 345367 347739 320869 358183 855460 900902 576360 479073 293769 293381 338291 336529 354456 356850 355917 360117 404757 404567 710330 737985 40.05 68.0 2
10:40:53 2023-10-13 430110 426038 88029 85641 140609 144932 154446 153318 113731 112203 124284 123422 138028 141020 421070 458646 1226651 1213686 499085 514481 124072 110636 127918 131635 145205 141008 138544 139375 85997 87949 315209 279168 811278 815070 215768 213556 274259 276310 324956 315843 331525 333888 345125 349908 320869 357946 855460 901539 584786 479073 293562 293228 337817 336529 354707 356850 355880 359827 404721 404886 710330 738059 40.05 68.0 2
10:40:54 2023-10-13 430758 428708 88117 85556 140819 145034 154772 153855 113731 115006 124284 123933 141534 140970 421070 458646 1226651 1210151 498952 512879 123830 110618 127809 131674 145068 144676 138691 141276 85906 87893 314208 279401 802082 815070 215606 215891 273285 275886 324956 315843 331525 333888 345367 347739 320869 357946 855460 900230 584786 478395 293562 293435 337781 336529 354456 356850 355844 359321 404721 403967 710330 737985 40.05 68.0 2
10:40:55 2023-10-13 430074 426038 88001 85613 140004 145171 154579 153637 114180 112475 122329 124142 137945 141364 423906 458502 1227893 1212356 499550 514555 123830 110397 127932 131464 145591 144658 138668 141793 85906 87893 315209 278971 815422 816152 215909 213522 273285 275886 324956 315843 331525 333888 345090 347219 320905 357693 854854 899558 576360 478395 293562 293363 337781 336529 354456 356850 355880 359321 404757 404567 710330 739559 40.05 68.0 2
10:40:56 2023-10-13 430110 428749 87993 85669 140526 145137 154437 153284 113763 112268 124232 123959 141338 141244 421106 457965 1226687 1210943 499306 510813 123745 110618 127632 131282 145173 144456 138194 141151 85843 87893 316044 279204 799355 813956 215606 217406 273285 275886 324956 315843 330987 333888 345125 347704 320609 357946 854248 897916 583315 479073 293562 293327 337781 336494 354456 357591 355592 359285 404721 403967 710072 737773 40.05 68.0 2
10:40:57 2023-10-13 430536 425862 88085 85704 140749 145270 154725 153855 114134 112301 122263 124004 141269 141011 421034 458323 1227818 1209175 498244 510813 123150 110465 127666 129795 145544 144557 138579 140955 85933 87893 314833 279401 799986 813917 215454 217523 273321 275464 324956 315843 331489 333888 345125 347462 320348 358474 854854 898923 584786 479073 293115 287923 337781 336494 354456 356850 355844 359321 404721 404532 712350 737985 40.05 68.0 2
10:40:58 2023-10-13 431680 427571 87997 85645 140000 145171 154411 153778 113731 112170 122267 123422 141100 141314 421070 457965 1230176 1209221 497891 511568 123778 110431 127932 131282 145274 144456 138579 141053 85874 87861 316044 280998 798729 815648 215454 217299 274087 275464 324667 315843 331023 333888 345090 347462 319899 357946 855460 897618 584786 479073 292633 290359 339693 338361 355387 357819 355698 359177 404577 405975 713833 739936 40.05 68.0 2
10:40:59 2023-10-13 430988 426849 87845 85609 143503 145171 154480 153889 114043 112268 122352 123848 141338 141040 423906 457965 1228439 1205748 497538 512154 123745 110431 128021 131248 145955 144421 138609 141053 85933 87773 314708 279401 799789 816226 215606 214833 274122 275464 324956 315843 330987 333888 345125 347704 319828 357946 854212 897618 584786 478137 293115 293404 337781 337644 354456 357854 355592 358996 404721 404567 711114 737985 40.05 68.0 2
10:41:00 2023-10-13 431440 426942 87877 85641 143468 145133 154017 154060 113731 112224 124111 124051 141141 141244 420443 456641 1231394 1207288 498476 513826 123764 110449 128130 129657 145826 140910 138737 139375 85906 87801 315209 279007 800973 817434 215989 214228 274087 275500 324956 315843 333815 333780 345645 347981 319379 358454 853002 899836 583315 479413 293115 293363 337544 334508 352029 358106 355880 359285 404436 404002 711077 738059 40.05 68.0 2
10:41:01 2023-10-13 431135 429269 87841 85822 140329 145407 154223 153812 113731 112224 122267 124391 141141 141547 421070 457285 1227781 1202263 494579 510813 123660 110211 127632 131213 145068 144210 138306 139100 85901 87621 312937 278971 800283 816273 215909 217192 274122 275886 324956 315843 330987 333622 345645 348016 318896 357946 852965 897582 584786 479754 293115 293363 337781 334508 353956 356709 355844 358239 403228 403967 712661 737985 40.05 68.0 2
10:41:02 2023-10-13 430829 427462 87849 85613 143347 145575 154446 154000 113880 112398 122178 124070 141779 141472 423906 455751 1232726 1208500 492375 510849 123830 110431 128021 129622 145472 144421 138772 140955 85938 87741 312440 279874 801862 816226 216061 217228 274770 275886 324956 315843 331023 333888 346687 348294 318932 358183 853002 892533 581843 479754 292874 293363 338564 334508 354456 356399 355917 359032 402944 403967 713165 737985 40.05 68.0 2
10:41:03 2023-10-13 429854 429287 87885 85673 143503 145171 154189 153778 113731 112398 122127 124137 141303 143898 421034 456535 1232259 1205748 490876 510777 123830 110397 127987 131248 145274 144386 138579 138987 85906 87801 312937 279799 817322 816226 216213 214228 274507 276080 323646 315843 330487 333888 346651 349024 319344 357946 852929 894664 581843 479754 294785 293363 338802 334472 353956 358862 355844 360900 402021 405831 715792 737838 40.05 68.0 2
10:41:04 2023-10-13 430720 427103 87933 85821 140162 145472 154051 154103 113945 112398 122093 124137 141141 141804 424096 457250 1231394 1207501 490876 512879 123764 110287 128021 131213 145475 144386 138579 139278 86055 87861 329988 278543 820594 816226 216213 214495 274087 276080 324956 315843 330951 333852 346687 349302 319344 357656 852929 896938 583315 479192 294748 293363 338802 336618 351965 356399 355844 358167 401953 403931 713165 737948 40.05 68.0 2
10:41:05 2023-10-13 430829 428103 87849 85708 139904 145373 154690 153992 113698 112366 122127 124137 141497 143811 421034 455894 1231925 1208361 490146 511928 123830 110364 128199 131248 145510 144386 138579 141053 85960 87767 316044 278311 806047 816226 216213 214228 274507 276310 324727 315843 330987 333310 346687 349302 320085 357403 852965 896304 574910 481081 295302 290769 339576 337167 351893 358862 355698 360974 402466 405867 714378 737912 40.05 68.0 2
10:41:06 2023-10-13 429004 428016 87965 85704 140779 145308 154189 153992 113698 112398 121923 124424 141559 141547 420703 455894 1231320 1209221 490146 510813 123830 110397 128021 131213 146157 144386 138802 138987 85965 87801 312162 278115 819198 816273 216213 213627 274087 276274 324498 315843 330487 332769 346408 349302 318861 356861 852325 894738 584786 477566 294675 293192 338838 334472 351965 356709 355880 358203 401036 405404 711077 737388 40.05 68.0 2
10:41:07 2023-10-13 428326 427648 87881 85704 140192 145133 154338 154026 113698 112244 122008 124137 141303 141697 424471 458495 1234909 1209109 491811 513826 124053 110491 128185 129657 145575 144720 138676 138987 85874 87621 312440 279874 803734 816226 216518 213927 273285 275886 324848 315843 330951 332571 346165 349826 318896 357133 852929 894701 581843 477566 294675 292877 338838 334472 351965 358358 355844 358203 401071 404548 713870 737490 40.05 68.0 2
10:41:08 2023-10-13 426406 430430 87997 85673 140492 144901 154189 153318 113698 112301 122197 123933 141240 141208 421070 455858 1234081 1208388 489419 510777 123830 110397 127987 131605 145068 144416 138691 139391 85906 87861 316044 279277 818617 816226 216518 213927 273285 276080 324498 315843 331525 332301 345609 350350 318896 355780 852965 896756 576360 477566 294675 288761 338838 335987 351929 358358 355880 358203 401071 403659 712350 736829 40.05 68.0 2
10:41:09 2023-10-13 423899 427353 88025 85825 140193 145474 154480 153855 113978 112301 122058 124004 141795 140899 424207 455715 1233677 1210943 489382 512117 124072 110313 128062 131179 145239 144184 138194 139616 86205 87884 312937 277688 805706 815070 216671 214085 273250 276116 324498 315843 332027 332805 344571 350105 319379 355816 852965 895037 588980 477530 294675 288355 338291 338121 350867 357854 355917 359791 402235 403624 712350 737948 40.05 68.0 2
10:41:10 2023-10-13 423863 429301 87997 85645 140530 145002 154548 153318 113731 112203 122042 123966 141338 141011 421699 458610 1231386 1213221 490493 510849 123830 110287 127987 131179 145274 144315 138579 138890 85869 87799 312937 277688 803502 813917 216518 214077 273250 275886 324498 314919 332261 333581 343572 349826 320085 355780 854212 894738 580372 479754 294011 288558 336764 337273 350867 357854 356669 363069 404168 403373 710183 737889 40.05 68.0 2
10:41:11 2023-10-13 426487 427243 88053 85704 140719 145236 154549 153284 113698 112259 122232 124248 137723 141230 421960 459976 1231386 1215021 493212 510813 123863 110397 127987 131213 145645 144184 138579 138987 85928 87621 329988 277688 814113 813919 216518 214228 273250 276310 324498 314919 332063 333816 343261 349337 319863 355816 855460 894738 580372 478734 293939 288761 336764 337545 351398 358094 356673 360081 404721 403659 710330 737948 40.05 68.0 2
10:41:12 2023-10-13 423899 427448 88001 85677 139908 145070 153983 153284 113731 115040 122267 123422 138093 141116 421070 460012 1232296 1215021 492338 510777 123627 110364 127632 131248 144837 144184 138194 138987 85843 87589 316044 278484 803304 811545 216034 214228 273024 276080 324956 314919 330987 333888 342986 348259 319603 355743 855938 897282 581843 477835 295512 288761 337776 336930 351785 356708 355429 359683 405790 404228 714378 739559 40.05 68.0 2
10:41:13 2023-10-13 423899 427416 88053 85673 140555 144701 154223 153284 113731 112289 122348 123422 141338 141011 421070 459976 1235907 1215058 492338 510777 123084 110431 127475 131788 144398 144421 138194 141404 85811 87801 312162 280074 802815 810935 216061 214228 272833 275464 324956 315362 329524 333888 342986 348294 319344 356825 855460 893103 581843 477717 294466 293399 335715 336529 351929 356850 354229 358203 405971 403695 713202 740084 40.05 68.0 2
10:41:14 2023-10-13 426369 426640 87997 85614 140183 145021 154618 153676 113731 112203 122232 124142 137835 141188 424471 458502 1237192 1216601 493660 512333 123731 110602 127462 131339 144769 144421 138194 141186 85832 88037 314019 279401 796346 810326 215909 214085 273109 274586 324956 315843 329488 333888 343261 348294 319828 357656 856674 892019 586257 478056 294257 288325 334776 336494 351929 356850 353693 357628 405935 404548 713165 740158 40.05 68.0 2
10:41:15 2023-10-13 427648 429282 87873 85645 143303 145137 154690 153992 113698 115075 124076 123933 141338 141011 423158 454544 1239422 1216291 493770 510813 123830 110245 128021 131066 145068 144105 138687 139003 85874 87589 316044 279437 802839 809145 215606 214228 274259 274622 324042 315843 329221 333888 343537 348259 317898 357946 857282 894214 584786 477602 293633 288360 336493 335987 351965 355867 355305 357090 404721 404548 711077 740084 40.05 68.0 2
10:41:16 2023-10-13 428920 427080 87748 85857 139807 145575 154051 154171 113600 112475 121903 124070 141611 141472 424207 453127 1239422 1216291 493212 514920 123830 110321 128021 131213 145308 140716 138869 138890 85933 87589 316044 277724 805012 810387 215606 214228 274507 275428 323514 315843 329221 333888 343537 348259 317898 357150 856674 894738 587487 480377 293633 288155 336728 335987 351965 356674 355844 363454 404116 404548 713363 740084 40.05 68.0 2
10:41:17 2023-10-13 428628 429301 87849 85673 143507 145171 154189 153812 113666 112333 121957 124170 137605 143768 421070 452492 1239422 1220255 490067 510849 123863 110287 128021 131179 145544 144048 138772 138794 85901 87589 312937 276873 823834 810935 215319 213627 273285 275886 323023 315843 329488 333888 344310 349337 318379 355528 856674 896645 580372 481844 293841 293363 336728 335516 351713 358683 357483 359839 403368 404120 710183 740056 40.05 68.0 2
10:41:18 2023-10-13 427539 427239 87933 85673 140295 145002 154189 153637 113698 112236 122124 123966 141465 141342 421663 452527 1240719 1220255 486629 510813 124238 110211 128267 131246 145746 144184 138903 138987 86055 87589 329988 278484 822542 811581 216213 213477 273250 276310 323023 315843 329488 333888 343607 350105 318861 355204 856674 892497 584501 482562 293914 293363 336764 335987 351965 355867 357757 357090 404116 403659 710330 740084 40.05 68.0 2
10:41:19 2023-10-13 423935 428121 87845 85618 140275 144769 154197 153284 113731 112236 122232 123933 141300 141314 422032 452492 1235907 1221719 489419 510059 123863 110025 128055 130998 145726 144013 138772 138697 85965 87469 312937 275989 809303 812730 216671 213627 272416 276381 323059 315843 329524 333852 343572 350105 321321 354412 855203 902639 587487 482416 294466 288761 336622 338361 350405 357747 357864 357593 403476 403021 707168 737658 40.05 68.0 2
10:41:20 2023-10-13 423719 427416 87877 85609 140555 144701 154656 153641 113698 115040 124163 123933 141338 141011 424096 453163 1234994 1222480 491461 510777 124034 110245 128021 130998 146157 144057 138772 138824 86024 87557 312162 275953 827700 811545 216671 213927 273991 276381 323059 315843 329524 333852 343572 349826 319863 354380 855460 900193 575959 481808 293841 292559 336728 336494 350374 356850 358011 357628 403512 402737 705057 740084 40.05 68.0 2
[truncated: 156,706 more chars]
