# Supplementary material for: Methods for Estimating the Detection and Quantification Limits of Key Substances in Beer Maturation with Electronic Noses
Source: Sensors (Basel). 2024 May 30;24(11):3520. doi: 10.3390/s24113520 (PMC11175341; doi:10.3390/s24113520)
Supplement: Supplementary file 1 [file sensors-24-03520-s001.zip › Data/Diacetyl/raw data/Day 2/0,1ppm2.txt]

Time Date R01 R02 R03 R04 R05 R06 R07 R08 R09 R10 R11 R12 R13 R14 R15 R16 R17 R18 R19 R20 R21 R22 R23 R24 R25 R26 R27 R28 R29 R30 R31 R32 R33 R34 R35 R36 R37 R38 R39 R40 R41 R42 R43 R44 R45 R46 R47 R48 R49 R50 R51 R52 R53 R54 R55 R56 R57 R58 R59 R60 R61 R62 T01 H01 Phase
10:47:00 2023-10-13 360219 355094 88610 86012 134660 139091 141924 140538 112812 109839 114535 118454 133122 134104 372919 404183 1167112 1156022 454075 466069 122817 109283 120483 122855 134706 134428 128465 128878 86590 85041 287869 252076 722703 723522 222462 221701 280315 285187 331951 323583 346518 348313 367476 372911 354607 390773 843017 890939 547070 463518 302152 297133 345424 343251 365168 367905 375623 378290 427738 430575 691890 723394 40.05 67.9 1
10:47:01 2023-10-13 361667 354961 88456 85984 134660 139091 141890 140408 112778 109839 114535 118454 132669 134104 372919 401174 1167976 1152670 454075 466033 122615 109250 120483 122876 134609 134202 128342 129057 86617 85099 287869 251788 722337 724035 222399 221510 280280 284316 331412 322925 346773 349125 367762 372375 353965 389744 841338 888529 551128 463336 300872 297775 345913 344806 365460 367869 375623 378434 427810 430513 691890 723358 40.15 67.9 1
10:47:02 2023-10-13 359676 356003 88214 85984 134660 138960 141924 140538 112778 109839 114535 118454 132885 134104 372919 403615 1167148 1157429 453890 466761 122934 109434 120483 122821 134877 134241 128465 128878 86497 84983 285168 251824 724906 723303 222293 221333 280210 285044 331305 323691 346627 348140 367289 372898 354716 390643 843164 889531 547070 463664 301298 297313 344937 344806 367661 369902 375623 378470 430329 430513 689857 724419 40.15 67.9 1
10:47:03 2023-10-13 358665 354530 88610 86133 134694 139091 142394 140538 112778 109872 114647 118454 132793 134104 373478 403615 1167112 1159386 454398 465343 122817 109283 120483 122786 134609 134167 128465 128878 86531 85213 285168 251473 722947 723522 222939 221164 280280 284987 330947 323871 346810 347550 367210 373492 358697 390331 843798 886906 547070 463700 302152 297775 344937 343251 365168 367905 378376 381667 431321 431171 691706 725702 40.05 67.9 1
10:47:04 2023-10-13 359451 354525 88492 86101 134660 139091 141924 140571 112778 109839 114647 118454 132885 134104 372919 403579 1166285 1159423 450611 469316 122919 109384 120439 120029 134618 134308 128507 128775 86756 85099 285168 251542 722703 723412 222904 221129 280315 284987 331166 323727 346810 347550 367468 372933 354465 392486 843834 883519 554532 463336 301938 297068 345572 345537 364876 367869 375060 378542 429688 429514 688843 723907 40.15 67.9 1
10:47:05 2023-10-13 358341 354277 88247 85984 134879 138994 141890 143551 112778 109839 114502 118454 132760 134104 372919 403579 1164597 1159423 450611 466861 122817 109250 120517 122821 134609 134073 128465 128777 86557 84983 287869 251296 722215 723010 222939 221439 280280 284987 330947 323643 346773 347550 366336 373195 354716 389780 844234 886687 548423 466316 302152 297739 344901 345781 364222 367694 377582 380538 430271 430441 687831 723358 40.15 67.9 1
10:47:06 2023-10-13 359432 354561 88247 85980 134694 139091 141890 140278 112778 109872 115050 118415 132868 134002 375631 403471 1168770 1159191 454361 467987 122919 109300 120513 122957 134677 134241 128465 128789 86497 85215 288577 251650 723272 722499 222399 221475 282671 284751 331448 323643 346810 347514 367174 372933 354465 390643 842567 883483 547070 463336 300871 297068 344937 345293 365424 367834 375659 378506 430026 431155 689857 723870 40.15 67.9 1
10:47:07 2023-10-13 358634 353993 88218 86016 134660 138732 141890 143551 112778 109839 114535 118454 132669 134104 372622 403579 1164597 1156530 454075 465706 122615 109250 120517 122786 134609 134297 128075 128878 86531 84925 285168 251509 722459 723548 222747 221475 280245 284902 331162 323356 346482 347407 366551 372233 354607 389635 843634 889894 547070 464603 301298 297775 344937 345293 367151 369902 375587 378506 429823 430549 689857 726696 40.15 67.9 1
10:47:08 2023-10-13 360881 354810 88638 86223 134593 138952 142053 140472 112955 110008 114983 118319 133206 134070 372919 403579 1166285 1158562 454535 466069 122784 109216 120483 122735 134609 134241 128541 128754 86531 84983 287869 251473 721769 722499 222747 221164 280280 284751 331484 323871 346810 347585 367210 373230 354465 389744 842567 883483 551128 463700 301938 297775 344937 343251 364912 367905 375623 378434 427738 431494 691890 723907 40.15 67.9 1
10:47:09 2023-10-13 361154 354530 88488 86008 134858 138994 142033 140441 112700 109872 114390 118454 132669 134137 378703 401245 1167112 1155164 453430 465378 122615 109250 120483 122821 134609 134167 128075 129031 86835 85215 287869 253539 723843 723486 222605 221714 280566 284609 331538 323691 347546 349617 367798 372375 353965 390664 842567 886869 554532 463336 301085 297385 346610 344806 365168 367905 375887 378434 427939 430549 690873 723358 40.05 67.9 1
10:47:10 2023-10-13 359476 354530 88488 85980 134660 138994 141890 143551 112622 109839 114469 118454 132669 133821 372622 403579 1164597 1155164 454075 467142 122784 109283 120685 122684 134631 134335 128376 128878 86497 84983 285168 251722 725112 722499 222435 221510 280315 285276 331448 323643 346810 348599 367210 372411 354465 389780 842567 883447 531411 464017 300157 297775 345424 345111 367151 369902 378376 378290 429545 430446 690199 725702 40.05 67.9 1
10:47:11 2023-10-13 359170 354272 88247 85980 134765 139186 142265 143473 112622 109839 114390 118454 132927 134142 379239 403615 1164597 1159079 452987 468983 122887 109451 120631 123196 134881 134332 128473 128672 86808 85382 287869 252040 721769 722499 222364 221439 282707 285521 331377 323571 346737 348528 367727 372198 354698 390331 842530 883447 547070 463300 301371 297775 345424 345293 365389 367834 376152 378434 429955 431083 689820 723321 40.15 67.9 1
10:47:12 2023-10-13 358988 354490 88577 86074 134626 139056 141890 140052 112900 109805 114535 118615 132818 134104 375736 403543 1167902 1157628 450539 467877 122868 109216 120448 122923 134677 134428 128041 128754 86703 85041 287869 251686 722581 723548 222712 221439 280280 284916 331377 323835 346737 348300 367432 372375 354425 390664 846037 890526 548423 465264 301724 297383 345632 345708 366891 368500 378487 378398 430329 430477 689820 725702 40.15 67.9 1
10:47:13 2023-10-13 358593 354246 88610 86012 134883 138828 141857 140472 110220 110092 115050 118545 132968 134036 375965 403400 1168733 1160018 454647 466645 122868 109216 120483 122991 134576 134614 128294 128963 86703 85099 287869 251650 722825 723962 223096 221595 280280 285254 331412 323871 346737 347550 366301 373492 354967 390919 843761 888517 547070 464780 301505 297847 344937 345781 365132 367799 377692 380683 430329 430553 688806 724383 40.05 67.9 1
10:47:14 2023-10-13 358046 354801 88456 86074 134660 138960 141890 140538 112856 109995 114568 118454 132760 134070 372883 403543 1167075 1159386 454721 466033 122901 109401 120483 122821 134576 134319 128431 128878 86617 85041 287869 251650 722982 722499 222846 221346 282907 285574 331162 322423 346627 348420 367583 373839 354821 390737 845737 891049 551128 465338 302152 297775 345632 344248 365389 367869 376152 378434 429847 431422 690479 724383 40.15 67.9 1
10:47:15 2023-10-13 361663 354388 88699 86161 134965 139146 142019 140699 113078 109974 114983 118420 132852 134104 375736 403543 1168621 1160566 454721 466033 122784 109325 120612 119929 134576 134485 128431 128844 86617 85041 287869 251650 723599 723548 222747 221821 280280 285040 331448 323871 346773 348563 367727 372375 354967 390606 841934 890638 547070 463905 300581 297847 345424 345293 365424 367869 375623 378434 429991 431200 690836 723455 40.15 67.9 1
10:47:16 2023-10-13 358844 354206 88460 86074 134660 139091 141890 140762 112778 109839 114568 118454 132635 134104 375204 402618 1166211 1157702 454398 465307 122784 109250 120483 122957 134813 132527 128493 128907 86895 85157 282167 251542 722825 722353 222569 221453 282308 285009 331377 323607 346810 348528 367174 372756 354716 390294 842530 889788 551128 463683 301298 297775 345668 345293 365168 367869 376152 378434 429991 431119 689820 724383 40.15 67.9 1
10:47:17 2023-10-13 358855 353993 88484 85984 134744 139134 142360 139946 112856 110067 114647 118454 133089 134142 372883 403579 1166211 1159349 453097 466033 122784 109250 120483 122957 134609 134354 128431 128878 86617 85099 286223 251650 723354 722499 222904 221821 280385 285187 331951 323871 347546 348528 367762 373195 354967 390882 842530 883483 547070 464603 302042 297667 345840 345635 365353 368536 378487 378362 430221 431582 689636 727254 40.15 67.9 1
10:47:18 2023-10-13 359743 354241 88456 86070 134626 139056 141890 140571 112745 109839 114423 118420 132669 134437 375204 402088 1166924 1156567 454038 467731 122919 109409 120547 123162 134847 134520 128473 128707 86736 85099 287869 252076 724990 723266 222569 221466 280707 284716 331717 323607 346482 349653 368575 372933 353965 390606 841302 889788 551128 463905 300872 297775 346402 344806 365424 367869 375887 378398 427738 431422 691890 723321 40.15 67.9 1
10:47:19 2023-10-13 359510 356008 88460 86070 134736 138937 142360 139946 112745 109805 114535 118420 132731 134142 372883 401209 1167110 1152361 451850 464653 122784 109250 120483 122786 135051 134132 128431 128754 86617 85041 286223 251686 722459 722499 222208 221856 280821 284281 331681 323607 346810 349402 368547 372911 353639 390773 843035 888346 554532 465927 300763 297703 346855 344661 365161 367869 375587 378398 430710 430338 691853 723321 40.15 67.9 1
10:47:20 2023-10-13 359676 353958 88460 86016 134864 138814 142084 140665 110296 110008 114647 118779 132968 134070 375699 400678 1168733 1156716 453071 467105 122784 109250 120493 123025 134576 134428 128308 128844 86617 85041 285168 251686 722093 723034 222208 221821 280280 284716 331681 323871 346773 350445 368871 372340 353929 390882 841302 888036 547070 465049 300872 296722 344518 344806 364329 368677 377320 378470 425424 430477 689820 721714 40.15 67.9 1
10:47:21 2023-10-13 358669 353427 88214 86042 134706 138928 142262 139850 112633 109805 114456 118454 132731 134142 372883 399591 1165453 1153427 450496 466069 122784 109250 120392 122957 134576 134167 128431 128878 86557 85041 286223 252215 722825 726494 222115 221537 281108 284573 332549 324183 344980 349509 369875 373017 353893 392752 838852 883483 547070 467923 300897 296693 346371 344806 364038 369902 380643 381797 425941 430212 685776 723127 40.15 67.9 1
10:47:22 2023-10-13 359364 354100 88699 86097 135280 138655 142249 139886 112789 109839 114535 118454 132635 134036 375736 404716 1162148 1152607 450827 467987 122784 109141 120567 122808 134715 134241 128465 128631 86617 84894 287150 251381 726045 726914 222399 221129 281170 284281 329911 324821 346773 346433 370020 373492 351902 387443 837631 888554 558397 462973 302794 294807 344518 345293 363237 366738 377950 382409 427402 429277 690873 720184 40.15 67.9 1
10:47:23 2023-10-13 357546 353958 88610 86070 134816 138828 142154 143481 112812 109805 114937 118257 133068 133720 372883 406038 1161287 1150077 454398 467877 122854 109384 120528 120094 134813 134367 128294 128707 86722 85041 285168 250763 720150 728669 222569 221439 281572 284281 329911 324857 347683 347199 370020 374052 353929 387479 841838 888199 538470 464677 303008 295823 344795 345781 363237 367542 377950 382409 427103 429836 690836 722613 40.15 67.9 1
10:47:24 2023-10-13 358093 355756 88666 85980 135160 138743 142360 143499 112968 109771 114904 118060 132939 133599 372883 406038 1160427 1149259 453060 465307 122615 109250 120483 122786 134750 134132 128342 128878 86497 84983 287869 250518 720222 726306 222399 221164 281170 284184 329947 324821 346810 346955 370020 374052 353929 387479 837631 892130 547070 465152 302678 297009 346892 345781 366113 367729 380103 382804 429797 429720 687721 722613 40.15 67.9 1
10:47:25 2023-10-13 358093 353427 88492 85952 135067 138859 141827 143281 112778 109771 114680 118184 132935 134407 375589 405786 1162801 1150235 454832 468651 122919 109451 120311 123196 134542 132527 128342 128878 86497 85041 284504 250907 719753 727525 222712 221164 281267 285022 329947 324821 347829 347251 370020 374351 354967 387515 838223 889495 547070 466079 303008 295293 345036 345781 364038 367321 377950 382987 427850 429836 690836 723127 40.15 67.9 1
10:47:26 2023-10-13 357519 353958 88488 85980 134694 139290 141890 143481 112923 109805 115004 118257 132977 133633 372883 406038 1160463 1149259 454721 465343 122615 109434 120668 122957 134643 134167 128431 128844 86590 85041 287869 250694 730655 727369 222747 221510 281205 285954 330429 323583 348349 349259 369731 374471 353784 389918 839414 891571 547070 464491 303653 294807 345036 345537 363273 367286 378487 382987 427703 429926 690836 723127 40.05 67.9 1
10:47:27 2023-10-13 358868 355761 88638 86192 135403 138896 142754 139753 112955 109670 115083 118204 133106 133565 375662 406002 1162148 1150077 453060 468983 122919 109401 120650 122991 134576 134132 128431 128741 86617 85041 286223 252097 721765 726269 222399 221475 281599 284401 329911 324857 347583 346991 370020 374052 354465 387479 837631 883519 538470 463942 302684 295823 344553 345537 363237 367286 377682 382987 427438 429800 689820 722613 40.15 67.9 1
10:47:28 2023-10-13 358098 353427 88492 85980 134694 138828 141890 143481 112934 109771 114680 118060 133102 133754 372622 406038 1160463 1149259 454721 467877 122784 109434 120483 122991 134673 134428 128253 128878 86842 85273 285168 252097 722024 728152 222605 221333 281458 284737 329733 324712 347646 346813 370020 374052 354967 387479 839266 888053 551128 464017 303008 296031 344518 346270 363783 367286 377682 383023 427738 430138 690836 722613 40.15 67.9 1
10:47:29 2023-10-13 360130 353816 88545 86196 135029 139016 142407 139850 112778 109839 114983 118319 132935 134142 375287 406002 1162148 1150554 453134 465997 122498 109283 120281 123025 134356 134354 128041 128878 86497 85215 286223 252432 729235 726306 222747 221164 280543 285954 331180 323643 348852 346991 369759 374088 355468 392098 837631 886534 548423 461203 302684 296484 344518 345537 365496 368419 377147 381833 427738 431762 692319 720184 40.15 67.9 1
10:47:30 2023-10-13 360130 353427 88492 86074 134626 138960 141661 140212 112778 109839 114502 118454 132852 134104 374144 406002 1162148 1149489 454610 469316 122685 109417 120345 123264 134555 133010 127905 129010 86808 85215 287869 252324 720366 727009 222591 221129 280707 286441 331448 322889 348605 346991 369723 374315 355683 391821 838223 887406 551128 461203 302794 296067 346402 345537 363237 367029 377414 382716 427738 430477 691363 721587 40.15 67.9 1
10:47:31 2023-10-13 357291 353427 88488 86012 134770 139051 142360 143473 112778 109805 114535 118257 132927 133851 374144 406038 1161287 1149259 453060 466033 122582 109434 120702 122821 134576 134167 128431 128789 86557 84983 289049 250907 719517 725245 222747 221164 281563 285285 329911 324363 347829 346469 370020 374614 354967 390396 839303 889568 548423 459503 302360 297009 346892 346270 366113 369902 379563 383529 427402 430316 687794 722613 40.15 67.9 1
10:47:32 2023-10-13 357327 352403 88488 86102 134660 138820 141827 143351 110252 110249 115083 118218 132902 134314 375168 405894 1163407 1150666 455479 467987 122887 109401 120483 122821 134483 134167 128465 128907 86497 85041 285168 250943 723263 726306 222605 221475 281253 285187 329947 324304 347865 346991 370020 374614 354967 389744 838888 883519 547070 459611 302935 296067 344553 345635 364329 367578 377414 382716 427859 430513 693365 723127 40.15 67.9 1
10:47:33 2023-10-13 357296 353467 88488 85980 134660 138828 142136 143481 112812 109805 114647 118257 132669 133851 374985 406038 1162148 1149259 454721 465343 122615 109434 120448 122821 134483 134202 128465 128878 86650 85041 285168 250907 720185 725363 222747 221573 282041 284937 330393 324568 348248 346849 369911 374471 355396 389562 839414 890939 548423 459683 302935 294807 344553 346160 366113 367542 377682 382987 427774 430298 691890 720148 40.15 67.9 1
10:47:34 2023-10-13 359612 356008 88666 86283 135088 139043 142557 140632 113078 109670 115116 118088 133106 133851 372883 405356 1161250 1152233 454101 465307 122648 109283 120399 122991 134475 134167 128465 128878 86650 84983 285875 250907 719572 726306 222747 221164 281170 284414 329947 324821 347583 346469 370020 374088 354716 389476 837631 883519 547070 459647 302470 296067 344553 345781 363273 367321 375060 383023 427774 429841 691363 722613 40.05 67.9 1
10:47:35 2023-10-13 357291 353427 88488 85980 135327 138863 141924 143381 112812 109805 115116 118257 132935 133633 374144 406038 1160463 1149296 454038 465307 122817 109250 120517 122821 134715 132668 128404 128907 86868 85215 287869 250799 724867 728152 222569 221298 281458 285918 331920 323379 348358 346748 369754 374649 355825 391508 839451 883411 555903 461203 303008 295257 344518 343251 365496 369521 377414 381833 427774 431798 694918 720184 40.05 67.9 1
10:47:36 2023-10-13 358848 353285 88456 85980 134753 139055 142163 140682 112922 109771 114568 118454 132939 134200 373889 405786 1162148 1150114 453816 467951 122615 109434 120281 122991 134356 134073 128041 128878 86531 85041 283585 251296 722242 725281 222435 221475 281402 285334 329947 323907 348358 347235 370020 374422 355468 389780 837631 883483 554532 459539 302470 296067 343555 345781 364876 367321 377147 381869 427438 429944 691890 720148 40.05 67.9 1
10:47:37 2023-10-13 357296 354998 88488 85984 134660 138863 141466 143281 112589 109805 114390 118290 132669 133666 374144 405716 1164420 1150315 453705 465562 122751 109409 120345 123230 134776 134555 127905 128920 86722 85099 285168 251686 720239 725281 222846 221333 281563 286025 329947 323643 348582 347372 370020 374614 354967 390955 839451 883411 558644 459575 302935 296067 343555 345781 365460 367578 377147 382446 427774 431798 691890 722613 40.15 67.9 1
10:47:38 2023-10-13 357327 352439 88488 85948 134660 138994 141968 143351 112778 109805 114614 118454 132669 134070 374144 406038 1162148 1148443 454398 466033 122615 109250 120399 122821 134390 134132 128041 128878 86497 85213 287869 251686 721657 725281 222435 221164 281289 285223 329947 323907 348358 346469 369767 374328 356385 390664 839451 889678 548423 462626 303078 295888 346892 345781 366113 367286 375623 382716 427511 428911 687647 722613 40.15 67.9 1
10:47:39 2023-10-13 359757 353462 88218 86102 134407 139271 141756 140826 113089 110092 114502 118353 132536 134070 374071 406294 1165379 1147354 453430 465307 122246 109434 120080 122821 134475 134804 128007 128878 86464 85041 285752 252179 714512 721165 222783 221129 280245 285258 331986 322626 348358 347235 370020 373790 355468 393086 838852 884655 550481 461203 302580 296484 343555 344806 365496 369521 377414 381833 427738 431191 694918 720184 40.15 67.9 1
10:47:40 2023-10-13 359404 353427 88214 86016 134440 139091 141432 140408 112700 109872 114423 118454 132689 134104 374144 404219 1164625 1143487 450575 465343 122180 109544 120080 122855 134171 134108 128007 128878 86464 85099 285168 252468 713540 728669 222811 221573 282707 285717 331807 322746 348779 347372 369646 373350 355683 391989 839451 884655 551128 463765 303082 295708 346402 345537 365460 367578 377143 382300 427774 431155 691890 722613 40.15 67.9 1
10:47:41 2023-10-13 359867 352297 88391 86133 134559 139382 141827 140175 112888 109839 114481 118454 132669 134002 374144 405714 1162111 1146775 454509 464689 122213 109300 120114 122991 134356 134167 128041 128878 86497 85041 287869 252076 714252 725245 222435 221510 281262 285860 330947 322961 348358 346991 370020 374422 352156 390955 837631 887162 548423 459539 302506 296067 343555 343251 365496 369557 377414 381833 426504 431798 695939 720184 40.15 67.9 1
10:47:42 2023-10-13 359459 355505 88214 86070 134524 139221 141967 139979 112589 109839 114212 118454 132731 134142 374144 404219 1165453 1144128 450606 465706 122213 109283 120242 119929 134835 134544 127803 128989 86603 85215 285168 252360 715649 726604 222569 221298 280014 284827 332724 322399 348358 347300 370020 372043 354465 392171 838852 886140 551128 461203 302005 297009 346402 344806 365496 368970 377147 381833 427738 431258 692918 720184 40.15 67.9 1
10:47:43 2023-10-13 358848 352368 88218 85948 134830 138883 141432 139886 112789 109771 114390 118533 132843 134142 374144 405359 1162111 1146701 454075 464617 122180 109107 120046 122923 134154 134428 127973 128844 86464 85041 285168 251650 731079 726604 222364 221129 280315 285419 330643 322889 348358 347287 369984 374052 355468 391471 839451 881758 547070 459503 302580 295221 346647 345781 363747 367611 377950 382680 427703 430405 691326 722613 40.15 67.9 1
10:47:44 2023-10-13 358405 352372 88456 85975 134677 138925 141809 143412 112745 109662 114502 118223 132652 133969 373889 405714 1162726 1150666 455479 467656 122718 109266 120288 123281 134475 134520 128274 128720 86583 84983 289049 250871 719264 728152 222676 221129 281651 285151 329911 323727 347829 346469 369984 374315 355468 391203 839451 888419 559418 459575 303008 296067 346402 345537 363747 366703 376152 382987 427652 430217 688769 722613 40.05 67.9 1
10:47:45 2023-10-13 358495 352399 88670 85948 135084 138422 142095 143342 112856 109435 114726 118026 133055 133063 375204 405966 1158745 1150077 451886 464617 122784 109216 120448 122752 134660 134616 128219 128631 86583 84983 287150 249357 726510 726604 222712 221475 281135 285187 329911 323871 347536 348765 369501 374293 353784 387335 839414 890939 551128 463518 303438 295608 345520 345781 364038 367286 375587 382695 428331 429979 688769 722613 40.15 67.9 1
10:47:46 2023-10-13 358098 352403 88456 86097 135076 139009 142182 140275 112922 109636 115083 118088 132968 133565 375095 405822 1162801 1149222 454038 465307 122784 109350 120513 122923 134555 134428 128041 128631 85144 85099 287869 250482 729343 726604 222712 221475 281135 286132 330911 323379 348605 346955 369984 374293 355720 391508 839451 887162 555903 459539 302665 296484 346402 345781 364293 367286 377950 382695 427738 429876 690836 722613 40.15 67.9 1
10:47:47 2023-10-13 358098 353392 88456 85980 134656 138828 141857 143351 112900 109662 115155 118223 132635 133599 374939 406002 1161250 1150114 454721 464617 122582 109216 120483 122923 134542 134097 128007 128844 86524 84983 287161 252097 720602 728360 222619 221298 281655 285009 331685 324676 347354 347300 369839 374137 355468 387515 839451 887929 555903 463942 303008 296031 346647 345537 366631 369382 376188 382987 427183 430138 687234 719879 40.15 67.9 1
10:47:48 2023-10-13 358860 353285 88630 86039 134517 138752 141790 143412 112745 109662 114324 117935 132868 133969 374144 405644 1160427 1148406 454175 465997 122582 109216 120448 122957 134550 134428 128308 128844 86497 84983 285168 250907 721075 725245 222747 221475 281563 285223 329947 324363 348605 349484 370020 374578 353929 387479 839451 888792 531411 464933 303008 295787 345036 345781 363747 369600 376152 382987 427703 430441 689294 722100 40.15 67.9 1
10:47:49 2023-10-13 358098 352403 88614 85948 135151 138915 142360 143516 112934 109662 114904 117945 132927 133063 374144 406002 1158745 1149259 451702 467179 122887 109350 120722 119962 134508 134367 128383 128707 86782 85215 286223 249988 726756 728669 223060 221475 281665 285824 330647 324039 347536 346920 369947 374614 355468 391188 839266 887162 548423 461203 303008 296067 345294 345781 365424 367834 377414 382409 427850 432750 693365 722613 40.15 67.9 1
10:47:50 2023-10-13 358098 355739 88634 86070 134660 139014 141924 143486 112778 109771 114983 118204 132885 133507 374144 406038 1160427 1148406 454075 464617 122615 109216 120448 122957 134542 134319 128431 128844 86524 85041 285168 250482 721294 726604 222712 221475 281673 284680 329947 324857 347792 346955 370020 374614 354716 387479 839451 883483 531411 462284 303082 295400 344553 345781 363747 367286 377950 382987 427827 430441 690442 722613 40.05 67.9 1
10:47:51 2023-10-13 358098 353427 88610 85952 134660 138601 141890 143412 112745 109771 114535 118150 132902 133843 374459 405894 1161147 1150666 453927 467987 122802 109375 120311 123162 134542 134335 128308 128878 86464 85215 285168 250871 718688 725326 222712 221665 283708 284902 329911 324821 347829 346991 370020 374614 354967 389707 837594 888517 547070 462284 303008 294771 344518 345781 363747 367251 377950 382987 427774 429908 690346 721587 40.15 67.9 1
10:47:52 2023-10-13 358098 352408 88456 85980 134727 138919 142360 143516 112711 109771 114502 118223 132731 133633 374144 406002 1160427 1148406 453171 465307 122498 109141 120668 122786 134576 134132 128465 128754 86590 85099 286337 250907 718308 725209 222712 221475 281367 285272 329947 324363 347829 346469 370020 374578 354967 390650 839451 883483 547070 459575 302433 296000 344518 345781 364841 367286 377414 382716 427738 431422 691853 722613 40.15 67.9 1
10:47:53 2023-10-13 358532 355505 88597 86125 134889 138883 141823 140079 112888 109704 114759 118285 132955 133910 375131 405359 1161287 1148406 454498 467656 122582 109216 120247 122786 134428 134428 127905 128604 86464 84983 285168 250907 717297 725462 222364 221439 281170 285187 329947 323871 348358 346469 369754 374052 355468 390570 839451 887272 551128 459539 303008 295400 346647 345537 364038 366738 375623 383023 427738 430038 689294 722613 40.15 67.9 1
10:47:54 2023-10-13 358098 353171 88456 85885 134803 138683 142360 143312 112745 109586 114535 118026 132914 133088 374144 405680 1160463 1149259 453060 464617 122582 109141 120650 122786 134449 134097 128041 128604 86801 85099 286223 252097 717722 727120 222605 221333 281423 284649 329733 324712 347364 346433 370020 374052 354716 387479 839266 883447 531411 459647 302898 296031 347629 345781 363237 367286 377018 382950 427067 429290 686747 721587 40.15 67.9 1
10:47:55 2023-10-13 358061 355561 88545 86125 134622 138794 141661 139919 112711 109662 114983 118184 132602 133599 374144 405716 1161862 1149222 454398 464617 122498 109216 120365 122957 134716 134132 128041 128878 86557 85099 287869 250907 722168 726604 222747 221475 281704 285588 329947 324363 348112 346955 370020 374578 355217 390294 839451 883483 547070 459611 303512 296031 344518 345537 364876 367286 377414 382950 427854 431119 691890 722613 40.15 67.9 1
10:47:56 2023-10-13 358098 353171 88456 85980 134652 138635 142136 143412 112745 109805 114680 118257 132635 133633 373889 406002 1161287 1149696 453890 467914 122685 109384 120345 123196 134475 134367 128205 128707 86842 85157 285168 251329 718884 725322 222712 221510 283708 285882 330375 324327 348358 346991 370020 374328 355789 390294 839451 883483 558228 459575 303008 295221 344553 345781 365132 367834 377950 382987 427738 430584 691890 720184 40.05 67.9 1
10:47:57 2023-10-13 358098 353706 88731 85830 135288 138181 142216 139528 112934 109435 114792 118060 132977 133197 374144 404788 1158745 1150114 451283 464617 122615 109250 120392 122957 134576 134097 128342 128631 86557 84983 291319 249322 723843 726604 222747 221475 281563 285289 329947 324592 348358 347270 370020 374649 355468 390963 837631 883519 548423 459611 302898 296592 344553 345781 364329 367542 377414 382680 427738 430477 691326 721587 40.15 67.9 1
10:47:58 2023-10-13 357591 353175 88488 86012 134656 138635 141857 143481 113089 109603 115016 118184 133323 133817 374035 405251 1161974 1149846 454250 467325 122516 109141 120399 122786 134453 134428 128192 128741 86583 84983 285168 250907 719752 726494 222654 221475 281796 285187 330679 324821 348605 346991 369754 374649 355468 389744 839451 889788 551128 459611 303008 296031 344518 343286 365460 368970 377414 381869 428375 431865 692882 720184 40.15 67.9 1
10:47:59 2023-10-13 357844 353701 88492 85948 134690 138980 141890 143481 112745 109805 114456 118257 132635 133633 374144 406002 1160463 1147590 454075 464653 122582 109250 120365 122821 134576 134167 128041 128878 85092 84983 285168 250907 722040 725331 222712 221475 281796 285223 329947 324363 348112 346955 370020 374065 355468 389744 839451 883483 547070 459611 303008 295221 345036 343251 366267 369521 377414 382718 427774 432407 697207 723492 40.15 67.9 1
10:48:00 2023-10-13 360791 355505 88424 86129 134588 138952 141692 140472 113044 110008 114614 118319 132635 134070 374144 404788 1162726 1149877 454075 465962 122582 109283 120365 120094 134924 134616 128007 129057 86464 85215 287869 252040 730864 726604 222747 221510 280280 286061 331915 323607 349076 347478 369984 374649 353144 392135 838223 887272 551128 459539 303008 295816 346402 343251 365460 368970 377414 381833 427738 431798 692882 722613 40.15 67.9 1
10:48:01 2023-10-13 360134 352368 88456 86074 134656 138925 142375 139886 112711 109839 114324 118454 132669 134500 372688 404219 1162148 1147627 454186 465343 122498 109434 120080 122991 134373 134649 128158 129065 86801 85440 287869 252324 715954 727120 222918 221488 280872 285927 331771 323571 348852 347514 370020 374364 356710 392098 839451 886534 549775 461277 303008 295816 344518 345537 366524 368970 377414 382139 427881 431762 692845 720148 40.15 67.9 1
10:48:02 2023-10-13 358098 353666 88577 86012 134690 138732 141890 140438 113078 109805 114581 118372 132852 133851 374144 405750 1162148 1148443 453245 464653 122582 109250 120426 122821 134449 134132 128041 128844 86557 85041 285168 250907 719462 721129 222747 221510 281700 285223 330361 324592 348358 346955 370020 374614 359002 392076 837594 883483 547070 459611 303512 296067 346855 345537 364329 367286 376224 383023 427738 430692 687794 722613 40.15 67.9 1
10:48:03 2023-10-13 357591 353741 88488 85886 135096 138181 142252 143142 112778 109435 114713 117863 132852 133729 374144 404501 1161899 1152233 451776 467400 122952 109300 120547 122991 134588 134391 128260 128707 86749 84915 287150 249357 722933 721327 222654 221346 281528 284516 329983 324857 347583 347443 370020 374614 353965 387515 839451 891690 551128 465927 303008 296031 345556 345781 364038 367542 376188 383023 427738 430477 688806 723127 40.15 67.9 1
10:48:04 2023-10-13 356480 355241 88218 86012 134999 138824 142102 139749 112589 109839 114390 118454 132511 133977 373515 402338 1162111 1151787 450827 463278 123018 108881 120838 122616 135126 134147 128678 128452 86683 85039 285168 249429 728814 721215 222904 221821 281809 284316 330679 324857 346810 347550 368768 374649 353965 387515 839451 888517 531411 465086 303008 294842 345278 343251 365132 367834 375060 382987 427738 431762 691853 722613 40.15 67.9 1
10:48:05 2023-10-13 357844 353210 88488 85980 134656 138779 142084 140438 113133 109603 114693 118237 132752 133565 374035 405215 1162801 1147735 454075 464617 122582 109434 120483 119996 134555 132527 128007 128844 86497 84983 285168 250799 719208 726457 222747 221821 281796 286025 330679 324592 348358 347287 370020 374614 359219 390331 837631 889303 551128 459611 303008 295293 345036 343286 366560 369521 377414 382409 428010 431865 692882 720184 40.15 67.9 1
10:48:06 2023-10-13 359210 352443 88186 86102 134533 139320 141399 140538 112555 109872 114357 118454 132639 134104 373880 402976 1166281 1144128 451246 465343 122381 109250 120281 122855 134356 134167 128041 128878 86464 85099 287869 252504 714954 725575 222904 221665 280363 285223 332994 322889 348852 347550 370020 373492 353144 393319 838223 884030 551128 459539 302867 296233 344553 342866 365496 370109 377682 381578 431321 431510 698275 723641 40.15 67.9 1
10:48:07 2023-10-13 359950 353321 88150 86192 134525 138918 141692 140732 112888 109805 114357 118454 132453 134137 373852 403328 1167110 1145758 450539 465343 122516 109409 120114 122995 134449 134428 128007 128878 86497 85215 285168 252179 713932 721201 223096 221665 280280 286061 332724 322889 348852 347550 370020 373528 353179 393319 838852 884619 557721 459539 302580 295708 344553 344806 366560 369815 377682 381833 428712 431865 695939 721750 40.15 67.9 1
10:48:08 2023-10-13 358705 354619 88218 86102 134533 139295 141432 140538 112589 109839 114423 118454 132544 134104 373880 403615 1164625 1143450 450539 465343 122381 109417 120208 120044 134407 134743 128205 129168 86603 85215 287869 252288 715775 727635 222953 221488 280280 286061 332454 322925 348852 348313 370020 374386 353639 393319 838223 885606 551128 459539 302794 295816 344553 345293 366560 369815 377414 382409 427774 432407 694881 723127 40.15 67.9 1
10:48:09 2023-10-13 358098 352187 88218 85952 134864 139460 141934 143481 112778 109805 114535 118218 132902 133885 373251 404824 1160463 1148443 454075 464653 122615 109250 120399 122991 134576 134132 128075 128878 86497 85213 285168 250943 721202 725245 222747 221510 281563 285860 329947 324363 348358 346991 370020 374649 353413 390919 839451 886906 548423 459611 303008 296067 344553 343286 366560 369521 377414 381869 427774 432407 692882 723127 40.05 67.9 1
10:48:10 2023-10-13 359879 352412 88214 86042 134622 139095 141799 140175 112667 109839 114357 118454 132669 134779 373889 404536 1164514 1149451 454509 467987 122549 109485 120227 120027 134441 132898 128007 128878 86464 85099 285168 252179 726579 724291 223060 221665 280416 285909 331162 323415 348852 347287 370020 374685 353144 392171 837631 885518 549775 459539 303008 295968 344553 343286 366302 370109 377414 381833 426504 431798 695939 720148 40.05 67.9 1
10:48:11 2023-10-13 360134 355509 88182 86012 134213 139091 141432 140408 112555 109839 114357 118454 132656 134104 373616 403259 1164560 1144128 450864 464653 122498 109283 120114 122769 134449 134241 128007 128878 86345 85099 287869 252468 716792 724548 223096 221821 280280 285223 332724 322889 348852 347550 369754 373492 358929 393913 838852 884765 551128 459539 302580 295816 344553 342866 365496 370109 375060 382139 427138 432407 694918 720221 40.15 67.9 1
10:48:12 2023-10-13 360097 352403 88484 86251 134453 138835 141707 140369 112732 110042 114390 118353 132536 134872 373434 403116 1167110 1144128 452255 464653 122652 109434 120448 122957 134356 134167 128007 129031 86775 85041 287869 252252 719095 725575 223132 221510 280372 285209 332490 322399 348605 347514 369984 373195 352121 393355 838852 882086 549775 459503 302152 295816 344553 342866 365496 370109 377414 381833 427576 431798 694918 720184 40.15 67.9 1
10:48:13 2023-10-13 358669 352372 88186 86070 134407 139126 141009 140505 112400 109839 114971 118454 132237 134104 373616 403295 1165453 1143854 449199 464617 122246 109283 120316 122991 134571 134202 127918 128878 86464 84983 285168 252218 714325 724548 222747 221545 280499 285223 332958 322399 346700 348074 370020 372933 353965 393913 837039 884140 551128 459575 303760 296937 346402 342866 366332 369863 377766 382154 430710 432299 697815 723641 40.15 67.9 1
10:48:14 2023-10-13 360134 354761 88391 86161 134652 139048 141542 140242 112555 109839 114357 118252 132752 134142 373880 403579 1165453 1147391 451566 465706 122498 109434 120281 123025 134171 134237 128007 128878 86464 85245 286223 252468 715967 725575 223096 221701 280280 285374 331986 322889 348852 347514 370020 373528 353413 393319 838888 884655 549775 459539 302042 295816 344553 344806 366009 370109 377414 382409 427810 432407 695446 720184 40.15 67.9 1
10:48:15 2023-10-13 358669 352403 88214 86031 134398 139091 141432 140311 112745 109839 114469 118454 132544 134104 373880 403579 1165453 1143487 453282 466628 122483 109384 120242 123093 134335 134804 127939 129168 86569 85215 285168 252324 715084 726089 223096 221701 280315 286097 331700 323463 348852 348300 370020 374685 355862 393063 838852 881758 551128 459539 302580 295816 344553 345293 366560 369849 377414 381906 429049 432407 694918 720184 40.15 67.9 1
10:48:16 2023-10-13 358098 353604 88456 85980 134656 138601 141661 143281 112766 109670 114469 118372 132689 133633 374144 405716 1161324 1148443 454075 464653 122582 109250 120483 122821 134673 134241 128431 128878 86531 84983 287869 250554 719462 725281 222747 221665 282028 285223 329983 324857 348605 347270 368543 374685 358929 389780 837631 889788 551128 459647 303008 296067 345072 343286 366302 368970 377414 382446 427810 431870 692355 720184 40.15 67.9 1
10:48:17 2023-10-13 358348 352368 88214 85980 134660 138960 141432 143386 112555 109906 114838 118252 132902 134002 373734 404360 1164551 1150666 454038 467987 122516 109485 120114 122991 134263 134167 128041 128878 86775 85041 285168 252817 727235 725575 222783 221714 281135 286097 331448 323415 348852 347027 370020 374649 353179 392135 837631 884291 548423 459575 303008 295608 344553 343286 365531 370074 375060 381869 427774 431798 694954 720184 40.15 67.9 1
10:48:18 2023-10-13 358669 352368 88214 86012 134660 139126 141009 143551 112589 109839 114390 118454 132453 134104 374144 403615 1165453 1143487 450503 464689 122213 109283 120114 122855 134158 134241 128041 128878 86497 85099 285168 252040 715271 726089 223132 221510 280315 286097 331986 322925 348852 347550 370020 374685 353144 393319 838259 884655 554532 459539 303008 295744 344589 344806 366560 369557 375060 382446 428712 432174 692918 723492 40.05 67.9 1
10:48:19 2023-10-13 360024 355505 88605 86129 134559 138918 142001 140505 113011 109974 114759 118285 132718 134070 373780 404752 1162148 1147242 453853 465307 122180 109401 120365 122991 134340 131120 127973 129057 86524 85099 285168 252040 715861 726604 223060 221821 281100 286061 331646 323607 348852 347514 370020 374649 353639 392135 839451 883666 559418 459503 303008 295816 346892 345781 364805 367834 377950 382987 427859 430477 691326 722613 40.05 67.9 1
10:48:20 2023-10-13 358569 352333 88174 85976 134618 139159 141432 139720 112677 109771 114390 118223 132511 133851 373616 404467 1162074 1146738 453430 464617 122180 109216 120633 122957 134415 134616 128007 128878 86497 85041 286337 251614 716257 726604 223096 221821 281135 286061 330911 323835 348852 347478 370020 374649 355971 392735 838816 887395 551128 459503 303008 295816 347346 346687 366631 369902 378339 383419 427631 430710 689636 722465 40.15 67.9 1
10:48:21 2023-10-13 358061 354744 88573 85916 134757 138696 142360 143516 113011 109561 114568 117992 133089 133088 374144 404180 1161250 1146738 451776 463278 122784 109250 120483 122957 134542 134284 128342 128844 86617 85041 286223 250131 720421 726089 223060 221821 281796 285022 330643 324857 347829 347478 369059 374614 354967 389707 839451 888554 547070 462937 302898 295995 345036 345781 364293 367799 375623 383023 427738 430477 689820 722100 40.15 67.9 1
10:48:22 2023-10-13 357591 352161 88610 85952 134656 138601 141857 143177 112745 109435 114535 118026 132669 132837 374144 405395 1161862 1150554 453779 466811 122919 109300 120513 123162 134559 134426 128260 128672 86782 85041 285168 251739 718561 726604 222747 221537 282465 285116 329911 324857 347829 347514 369947 374614 354716 389744 839451 888554 551128 463664 303008 296031 345036 345781 364293 367834 376152 383023 427738 430477 688769 722613 40.15 67.9 1
10:48:23 2023-10-13 358098 355168 88456 85980 134656 138462 141756 143281 112677 109805 114390 118454 132511 133885 374144 402302 1158709 1150114 449441 463242 122985 109141 120650 122752 135005 134241 128465 128418 86683 84888 287150 249357 724935 726604 222868 221821 281796 284716 329947 324857 347546 347550 370020 374649 354465 389707 839451 888517 548423 463700 303008 294842 345556 345781 364002 367799 376188 383565 427738 430553 688769 722100 40.15 67.9 1
10:48:24 2023-10-13 357591 352152 88674 85916 135067 138181 142216 139787 110339 109535 115387 117925 132877 132962 373474 405215 1161147 1150666 451813 466664 122582 109250 120483 122786 134576 132527 128431 128597 86617 84894 284504 249322 721564 727635 222747 221665 281563 284716 329947 324857 347301 347550 370020 374649 354716 387479 839451 889495 531411 465086 303008 296031 345556 345781 364329 367542 376753 383602 427756 430477 687794 722613 40.15 67.9 1
10:48:25 2023-10-13 357338 352112 88670 85885 135096 138358 141924 143142 112778 109510 114904 117700 132852 132712 374144 404752 1157067 1150077 451566 464582 122615 109032 120668 122752 134660 134241 128431 128631 86617 84920 285776 249147 723966 726089 222904 221475 281563 285223 329947 324363 348605 346991 370020 374649 355720 391239 839451 883447 548423 459575 303008 295221 344518 345781 364876 367542 377950 382987 427774 431542 691595 722941 40.15 67.9 1
10:48:26 2023-10-13 357698 354748 88609 86074 134559 138752 141790 139724 113011 109636 114469 118305 132656 133633 373880 404788 1162111 1147553 454398 464255 122615 109350 120493 122991 134576 134132 128041 128844 86464 84983 287869 250871 719208 726604 222904 221665 281761 286025 330679 324592 348358 347235 370020 374649 355971 390331 837594 886906 547070 459575 303008 295816 345036 343251 366524 368970 377414 382716 429013 432711 692845 722613 40.15 67.9 1
10:48:27 2023-10-13 359114 352531 88214 86012 134626 138980 141628 140245 112633 109805 114390 118454 132544 133885 373880 404467 1162148 1148406 454075 464617 122213 109250 120080 122991 134360 134428 128007 128878 86715 85041 285168 251650 720056 726604 223096 221856 281135 286061 331681 323835 348852 347235 370020 374890 353639 392098 839451 887162 549775 462260 303869 295493 347346 346160 366113 367729 378487 383473 427596 430298 689636 721439 40.15 67.9 1
10:48:28 2023-10-13 357338 352112 88214 85944 134668 138648 141907 143412 112745 109695 114930 118060 132635 134129 373616 404788 1158745 1148406 454509 463314 122582 109250 120365 122821 134449 134039 128007 128631 86497 84925 287869 250131 719588 726333 222747 221475 281682 285187 329947 324821 347536 346991 370020 374649 355468 389744 839451 888250 547070 459647 303008 296067 345036 345781 367151 367578 375587 382987 427854 431209 689820 722853 40.15 67.9 1
10:48:29 2023-10-13 357085 352117 88214 86170 134660 138828 141759 143412 112745 109435 114469 118060 132635 133063 373579 404788 1158709 1146738 454447 463278 122582 109216 120448 122957 134542 134097 128330 128631 86464 84951 287869 250095 719715 726089 222583 221665 281761 285151 330679 324821 348358 347265 369803 374364 355501 390185 839414 888053 554018 463942 302793 295888 347383 345781 364293 367834 377356 383023 430710 430925 686711 721587 40.15 67.9 1
10:48:30 2023-10-13 357698 353175 88699 85952 135304 138181 142327 143042 112667 109435 114469 117897 132669 133415 374144 403259 1158745 1150114 449514 463278 122615 109141 120483 122786 134576 134241 128342 128452 86650 84825 288635 250667 724005 726089 222747 221510 281563 285245 329947 324857 347829 347270 370020 374649 354967 390643 839451 883519 547070 462284 302935 296067 345072 343286 366231 368970 377950 382987 428824 432407 693858 722613 40.15 67.9 1
10:48:31 2023-10-13 358061 352055 88488 86161 134458 138814 141756 140472 112966 109670 114535 118285 132536 133876 373397 404608 1162801 1147391 453430 465805 122381 109250 120409 119962 134322 134319 127884 128783 86464 85215 285168 250907 719349 726089 222904 221311 281599 286097 330911 323871 348852 347235 370020 375211 353144 391821 839451 883447 548423 462589 303008 295744 344518 345781 365460 367869 377950 382987 428676 431870 693858 722613 40.15 67.9 1
10:48:32 2023-10-13 357591 351805 88456 85980 134723 139169 142163 143316 112711 109771 114436 118257 132640 133666 373620 404788 1160427 1146775 451776 463314 122582 109216 120483 122991 134449 134132 128041 128844 86464 85041 286223 250871 721657 725575 222904 221510 281563 285325 330643 324821 348605 347514 370020 375739 353109 390955 838223 883519 547070 459611 302972 295816 345036 343251 366560 368970 377766 382695 431321 432764 695796 723604 40.15 67.9 1
10:48:33 2023-10-13 359550 354493 88512 86102 134521 138918 141790 139919 112644 109805 114436 118454 132511 133750 373434 404432 1162111 1147848 453282 467914 122213 109468 120080 122991 134322 133040 128007 128878 86464 85041 285168 251260 718771 724328 223096 221821 281170 286499 331412 323907 348852 347287 370020 375475 353675 392135 837631 887406 548423 459575 303008 295708 345036 343286 366560 370109 377950 382336 429268 432711 695410 721240 40.15 67.9 1
10:48:34 2023-10-13 359114 352051 88214 85980 134656 139056 141516 139961 112555 109805 114469 118454 132839 134500 373880 404183 1162148 1146775 453541 464617 122246 109401 120114 122991 134322 134167 128041 128878 86497 85099 285168 251614 729943 726089 223096 221665 281039 286074 331681 323871 348852 347514 370020 374685 354206 392171 838223 886943 547070 462626 303869 296650 346892 346515 364734 368536 378487 383999 428533 431243 689820 722613 40.15 67.9 1
10:48:35 2023-10-13 356866 352112 88634 85948 134656 138794 141890 143212 112667 109586 114792 118060 132669 133197 374144 405431 1162111 1149259 453356 463278 122615 109250 120483 122957 134660 134241 128041 128754 86497 84983 285168 251381 717917 726089 222904 221821 281993 284751 330679 324857 347829 347514 370020 374685 354716 389744 837631 888554 551128 463700 303008 296067 345556 343286 365460 367869 375587 383023 429049 431865 691890 722613 40.15 67.9 1
10:48:36 2023-10-13 358605 355003 88214 85980 134639 139056 141711 143516 112711 109805 114357 118454 132478 133851 374144 404503 1162148 1146812 454186 464617 122498 109434 120281 123025 134356 134319 128041 129057 86497 85041 285168 250907 717893 725575 223096 221665 281713 286061 330697 324075 349126 347265 369911 375332 356727 391989 839653 889011 549775 462626 303438 295816 345036 343286 366524 369827 378450 382680 428676 432711 696674 723641 40.15 67.9 1
10:48:37 2023-10-13 359624 352333 88214 86007 134626 139068 141967 139850 112522 109839 114291 118338 132478 133956 373283 403615 1162148 1143450 451566 464653 122465 109434 120316 122991 134137 134167 127884 128878 86497 85041 287869 251686 712682 724548 223096 221510 280280 286199 331986 323379 348852 347550 370020 374685 353639 393041 836411 884655 551128 459179 302684 296417 345036 345293 366560 369815 377682 382409 429013 432407 692882 720184 40.15 67.9 1
10:48:38 2023-10-13 359987 354752 88541 86219 134949 138918 141594 140342 112732 109704 114614 118319 132718 134002 373698 404147 1162148 1146775 453604 467656 122582 109401 120281 123059 134445 133075 127905 128878 86405 85041 285168 251650 719349 725428 223096 221630 281170 286097 331448 323907 349099 347323 370020 375475 353675 392135 839451 885523 551128 459503 303008 295968 344518 343251 366560 370109 377950 382409 428041 432479 694918 720148 40.15 67.9 1
10:48:39 2023-10-13 357591 352148 88218 85948 134652 138828 141759 143446 112711 109620 114357 118093 132656 133633 373052 404183 1160463 1146738 453430 463278 122498 109141 120365 122957 134356 134039 128007 128754 86497 84983 285168 250907 718828 721228 223096 221856 282028 286097 330911 324363 348852 347270 368543 375475 353144 390955 837594 883447 548423 459575 303008 295501 344518 343286 366861 369863 378071 382695 428906 432567 695833 723641 40.15 67.9 1
10:48:40 2023-10-13 358783 354002 88545 86157 134622 138925 141432 143481 112555 109805 114726 118218 132602 133851 373616 404183 1165286 1146775 450539 464617 122498 109250 120281 122995 134250 134616 128007 128878 86405 85157 285168 252457 717941 726089 223096 221856 281170 286535 331951 323907 349347 347585 370020 374685 353675 392135 837631 888529 551128 459539 303008 295816 346892 343286 366853 368970 377950 383023 428712 432407 693365 720184 40.15 67.9 1
10:48:41 2023-10-13 359114 353888 88218 86102 134736 139178 141967 143516 112555 109695 114324 118257 132548 133851 373616 403579 1162111 1146812 451813 464653 122246 109250 120281 123025 134530 134167 128007 128878 86497 85041 285168 251473 713917 726089 223096 221856 281170 286208 331448 323907 348852 347514 370020 374685 353923 392471 841092 886943 549775 462626 303291 297043 346892 346760 366631 368244 379563 383873 428712 430580 689820 721328 40.15 67.9 1
10:48:42 2023-10-13 357844 352117 88577 85889 134694 138635 142296 139820 110339 109435 114634 117863 132852 132837 372724 404788 1158782 1149259 452034 463278 122817 109174 120483 122821 134576 134039 128253 128665 86650 85155 287869 249147 723354 721368 223096 221665 282028 285860 330947 324821 348605 347514 370020 374685 353661 390606 838223 887272 551128 459647 303008 295816 345036 343286 366560 368970 377414 382680 429013 432479 692845 720184 40.15 67.9 1
10:48:43 2023-10-13 357591 352368 88182 86070 134525 139215 141399 139817 112522 109805 114212 118454 132237 134070 373616 402940 1162148 1144128 452145 464617 122213 109250 120633 123025 134356 134167 128041 128878 86497 84983 286337 252040 714717 724548 223096 221573 282707 285846 332203 322746 348779 347407 369911 374208 355971 394090 841240 884583 549775 459143 302867 295816 346855 345781 365424 367869 377414 382716 427810 432642 691890 721587 40.15 67.9 1
10:48:44 2023-10-13 357481 351831 88182 85921 134436 138635 141432 143481 112555 109771 114245 118093 132656 133415 372752 403579 1160463 1146775 453108 463278 122147 109250 120365 122821 134242 134335 127918 128754 86497 84951 285168 250871 718067 724548 222939 221665 281599 286097 330947 323871 348852 347270 369754 374685 353179 392098 839451 884765 551128 459539 303008 296484 344553 343286 366560 370074 377414 381833 429049 432479 697778 723492 40.15 67.9 1
10:48:45 2023-10-13 359292 354752 88154 86039 134525 138952 141235 140472 112699 109670 114469 118353 132204 133851 373616 402976 1165453 1145721 452145 464255 122213 109283 120281 120059 134373 133980 127796 128878 86345 84983 285168 252002 713822 724548 223096 221665 280280 286061 331986 322925 348852 347514 370020 374351 353675 393319 839451 880477 549775 459179 302580 295816 344518 344806 366267 369557 377950 381869 427805 432407 694390 722613 40.15 67.9 1
10:48:46 2023-10-13 359114 351809 88210 85948 134525 138960 141009 143481 112555 109771 114971 118372 132544 133885 373052 403295 1162148 1143215 450539 464291 122213 109250 120080 122889 134440 134428 127918 128878 86378 85041 285168 251722 712027 724548 223096 221856 280525 286097 331986 323643 346979 347585 370020 373230 355217 394228 838852 883333 550314 459179 304191 295493 346855 345708 366597 369902 378218 382841 428906 432944 696823 723604 40.15 67.9 1
10:48:47 2023-10-13 359624 354002 88214 85980 134533 138863 141974 140369 112732 109771 114357 118372 132204 134129 373880 403435 1162148 1146775 453541 464653 122213 109250 120114 123025 134171 134167 128041 128878 86497 85213 285168 250907 714194 725575 222939 221665 280830 286114 331484 323643 348852 347270 370020 374685 353945 392171 838259 886534 549775 459179 303008 295816 344518 343251 366560 370145 375060 382409 427787 432407 694918 720221 40.15 67.9 1
10:48:48 2023-10-13 359624 352337 88214 86008 134618 139308 141432 143486 112555 109805 114324 118290 132237 133666 373088 403295 1162148 1143487 450539 463278 122213 109434 120465 123025 134250 134428 128041 128878 86378 85041 286337 251686 717001 724548 223132 221510 280742 286097 332054 323643 348852 347550 370020 375453 356618 393665 839303 887272 551128 461314 303008 296441 346892 346760 365282 367834 375587 383060 427774 432141 691558 722613 40.15 67.9 1
10:48:49 2023-10-13 357085 352112 88210 85948 135029 138922 142163 143112 112555 109620 114390 118093 132722 133197 373616 404824 1158745 1148443 451776 464291 122648 109250 120517 122821 134483 134132 128075 128878 86531 84983 286223 250131 716589 725575 223132 221701 281831 285280 330679 324857 348358 347514 368543 374685 354967 390331 837631 888554 547070 462320 302972 296067 345591 343286 366560 368419 377950 383023 427925 432711 691890 720148 40.15 67.9 1
10:48:50 2023-10-13 359114 351805 88214 85948 134567 139258 141466 140408 112522 109839 114357 118454 132237 133969 373616 403615 1162148 1146775 452145 463314 122147 109250 120316 123025 134217 134428 128041 128878 86438 84983 287869 250907 713524 725979 222882 221573 281584 286284 331305 323439 349347 347443 369911 374507 356980 391989 839451 889158 551128 459539 303008 296650 346892 343286 366560 368712 375060 383023 431321 432407 693858 720184 40.15 67.9 1
10:48:51 2023-10-13 357085 351862 88214 85858 134652 138863 141809 143281 112589 109805 114502 118372 132561 133851 373088 404219 1162148 1146812 454509 464327 122498 109250 120399 122684 134564 134039 128041 128789 86497 85041 285168 250518 718828 724548 223132 221701 282165 286097 330947 324592 348605 347514 370020 375211 353675 391544 837667 883519 548423 459575 303438 295816 345072 343286 366596 369557 375060 383023 428748 432800 695721 723492 40.15 67.9 1
10:48:52 2023-10-13 359842 354002 88391 86129 134652 138965 141427 140339 112854 109670 114436 118386 132739 133633 372983 403896 1162801 1147391 451886 463929 122381 109384 120375 122991 134322 134319 127973 128844 86583 85099 285168 251224 717814 725575 223096 221821 281135 286155 331412 323871 348852 347514 370020 374649 353639 392135 839451 886534 548423 461314 302647 296417 346892 345781 364293 367834 376152 383023 427774 430544 689783 722613 40.15 67.9 1
10:48:53 2023-10-13 359624 351770 88456 86039 134626 139056 141432 140212 112677 109771 114469 118420 132635 134070 373279 403507 1162148 1146738 453108 464582 122180 109250 120633 122991 134356 134319 127973 128878 86557 85099 289049 251614 719423 725575 223096 221821 281113 286061 331915 323607 349347 347514 370020 375439 353675 393921 838816 883630 549775 462589 303869 297068 347838 346405 364187 367729 378487 383691 428928 431317 689599 722502 40.15 67.9 1
10:48:54 2023-10-13 357591 352077 88456 85948 135233 139267 141790 143412 112755 109552 114423 117830 132622 133314 373579 404467 1158709 1146738 451997 466004 122582 109216 120448 122957 134542 134097 128007 128754 86617 85041 285168 249883 720167 725575 223060 221856 281993 284916 329947 324857 348358 347478 369647 374649 354967 390294 839451 888517 547070 463300 303008 295257 345520 343286 365424 368419 378218 382987 428676 432407 691890 722613 40.15 67.9 1
10:48:55 2023-10-13 358605 351765 88182 86012 134618 139258 141399 140019 112633 109805 114324 118420 132544 133969 373579 404467 1162111 1146738 453430 463278 122498 109401 120247 123025 134137 134319 127973 128844 86524 85041 287869 250871 717814 726089 223096 221856 281997 286061 330911 322566 348312 347265 369731 374364 356870 391952 839414 884145 548423 462626 303653 296233 346892 346270 364293 367869 376188 383873 431321 431386 688733 722613 40.15 67.9 1
10:48:56 2023-10-13 357085 351796 88545 85916 134685 138601 141890 143212 112822 109401 114535 117667 132602 132553 373579 404147 1157888 1146738 451997 466004 122582 109250 120448 122957 134844 134097 128041 128631 86557 84983 291319 248972 726945 726089 223096 221821 281993 285940 330643 324592 348852 347514 370020 374649 355971 390919 839451 883483 517829 459539 302898 296417 345036 345781 365389 367869 375587 383873 429013 431762 691890 722613 40.15 67.9 1
10:48:57 2023-10-13 357771 352010 88214 86007 134660 138925 141432 143412 112711 109771 114502 118257 132611 133633 373015 403579 1161287 1147848 454075 466334 122465 109434 120330 123110 134449 132898 128007 128844 86497 85099 287869 252097 722650 726568 222846 221679 281905 286356 330768 324448 348705 348121 369911 375261 353887 391471 839451 888036 549775 462626 303438 295968 344795 343286 366560 371995 378487 382409 429214 432407 692882 723127 40.15 67.9 1
10:48:58 2023-10-13 359114 351805 88182 86070 134525 139036 141399 143481 112711 109805 114324 118420 132386 133666 373015 403259 1162148 1146738 452787 463278 122348 109250 120431 123025 134322 134319 128041 128878 86497 85099 286337 251614 712103 725575 223096 221821 281030 286061 331915 323871 348852 347514 370020 375176 353923 393921 839451 886534 549775 459503 303082 295816 345036 343286 366560 370109 378339 382695 431321 432764 697815 723641 40.15 67.9 1
10:48:59 2023-10-13 360134 354006 88117 86192 134487 139009 141232 140779 112566 109805 114278 118420 132622 134002 373397 403223 1165453 1144128 450533 467987 122582 109250 120080 122991 134322 134167 128007 128878 86464 85215 283585 252432 714451 724548 223096 221821 280672 286177 332958 323607 349594 347550 368543 374649 353923 393876 838223 884655 531411 459503 302862 295816 345036 345293 367076 370074 377950 382716 429013 432711 693862 723127 40.15 67.9 1
10:49:00 2023-10-13 359114 351800 88214 86012 134402 139549 141009 140538 112522 109805 114324 118454 132237 133969 373315 402940 1165453 1145758 452145 464255 122213 109434 120330 123025 134322 134354 128007 128844 86464 85099 285168 251650 719358 725575 223096 221856 281135 286499 331951 323871 349347 347550 370020 376004 353923 393282 838852 884072 549775 462589 303869 296650 346892 346760 364990 368829 378487 383962 428969 431546 691326 722613 40.15 67.9 1
10:49:01 2023-10-13 357085 352077 88488 86129 135557 138566 141725 143412 112745 109662 114983 118069 132635 132870 373579 405395 1158745 1147553 453356 464255 122582 109216 120483 122991 134877 134428 128041 128665 86617 84983 285168 249357 726737 724548 223096 221821 281993 286392 330947 324363 349347 347550 370020 375739 353923 392098 837594 883447 548592 459575 303616 296233 345556 344284 367076 370074 375587 383023 429130 433016 695153 720184 40.15 67.9 1
10:49:02 2023-10-13 359624 352297 88476 86012 134533 139091 141432 140278 112555 109805 114436 118454 132635 134070 373052 402940 1162148 1147028 453108 464617 122180 109510 120365 123059 134436 134866 127973 128878 86583 85157 285168 251650 722760 724328 223132 221821 281135 286499 331700 323583 349658 348575 369767 375632 356980 393173 841838 887295 551128 462626 303653 295968 345556 343321 366560 371183 378487 382950 427983 432783 695939 723127 40.15 67.9 1
10:49:03 2023-10-13 360134 352047 88182 86102 134500 139126 141268 139986 112555 109805 114403 118454 132420 134104 372752 402338 1162148 1145758 452145 464653 122213 109401 120668 123025 134356 134167 128007 128878 86617 85157 286337 251614 725340 725575 223132 221856 280711 286298 331951 323871 349347 348319 370020 375739 353923 394870 838816 882969 557274 459503 303008 296233 345314 343251 366524 371183 375887 382409 427738 432711 694918 722613 40.15 67.9 1
10:49:04 2023-10-13 358930 351805 88182 86101 134500 139056 141009 143481 112522 109771 114324 118372 132453 133977 373015 402976 1163799 1145758 452145 464255 122213 109250 120281 120440 134322 134428 127918 128878 86775 85389 285168 252997 713975 726604 222989 221714 281029 286392 331771 323691 349521 348140 370020 375739 354206 393319 839266 884291 550815 459503 303008 295744 345278 346723 367485 369521 378218 383023 429049 432797 694844 723127 40.15 67.9 1
10:49:05 2023-10-13 358605 353211 88218 85984 134407 138848 141399 143412 112522 109771 114357 118257 132237 133633 373052 403579 1162148 1146775 453430 464653 122498 109325 120080 122991 134322 134132 127918 128878 86464 85041 285168 250871 718448 725575 223132 221856 281616 286298 330911 324363 348852 347550 370020 375475 354206 392135 837631 884364 548423 459539 303438 296233 345036 343286 366825 369863 378339 382731 431321 432908 697319 723604 40.15 67.9 1
10:49:06 2023-10-13 358130 352047 88214 86070 134588 139169 142112 139753 112633 109805 114436 118454 132557 133633 372724 402374 1165453 1144943 451702 467215 122652 109384 120208 123230 134441 134590 127905 128920 86689 85273 286223 251860 716413 725575 223132 221856 280315 286548 332544 323871 349594 347550 370020 375475 356907 394045 838852 886534 551128 459539 302935 296441 345036 343286 367111 371218 376188 382987 427845 433016 696432 720184 40.15 67.9 1
10:49:07 2023-10-13 358130 351805 88186 86129 134440 139091 141399 140505 112522 109805 114291 118454 132237 134070 373015 402338 1165453 1144499 452145 464617 122582 109510 120114 123059 134356 134708 128007 128878 86497 85099 285168 251650 715145 725093 223132 221856 280707 286097 332958 323379 349347 348336 370020 374649 353675 393026 841690 886322 551128 461314 303008 296297 346892 346515 366088 369086 378450 382841 428641 432407 691890 722613 40.15 67.9 1
10:49:08 2023-10-13 356902 354243 88424 85948 134618 138828 141432 143412 113021 109569 114324 118223 132237 133507 373015 403615 1160427 1146738 453430 463278 122582 109250 120702 122957 134542 134167 128041 128631 86617 85041 289049 250518 718448 725575 223132 221856 281910 286061 330947 324821 348852 347514 370020 375739 353923 391866 839451 883483 548423 459575 303727 295959 345036 343286 366853 370074 377950 383023 429013 432711 692809 723127 40.15 67.9 1
10:49:09 2023-10-13 359624 351282 88182 86039 134529 138960 140976 139952 112522 109771 114258 118454 132204 133851 373015 402338 1165453 1144128 452145 464291 122465 109250 120080 123025 134137 134132 127973 128878 86464 85099 279913 251788 711395 724548 223132 221821 282907 285811 332670 323320 349126 347407 369911 374471 356727 394008 841801 884437 543808 461314 302580 295744 344518 342614 366417 370074 378487 382716 428411 432474 697319 722613 40.15 67.9 1
10:49:10 2023-10-13 358605 352746 88186 85984 134500 139014 141399 143481 112522 109771 114212 118257 132204 133666 373015 402940 1162148 1145758 452145 463314 122213 109250 120080 123025 134137 134167 127918 128878 86655 85099 285168 251650 717560 724548 223096 221856 280280 286061 332454 323643 348852 347550 370020 375225 354242 393913 838816 881722 551128 459539 303008 296233 345036 343251 366524 371218 375587 382791 427103 432407 694918 722941 40.15 67.9 1
10:49:11 2023-10-13 358381 351809 88182 86074 134221 139056 141643 143481 112522 109805 114469 118454 132237 133885 372724 402374 1164625 1144943 452145 464291 122498 109359 120080 123025 134137 134132 127768 128817 86775 85215 285168 251896 717434 724548 222989 221679 280566 286356 332778 323463 349347 347585 370020 374649 353675 394045 838816 884619 551128 459503 303008 296506 345314 345293 366818 370074 375587 382987 429049 432479 694353 720184 40.15 67.9 1
10:49:12 2023-10-13 359114 351282 88186 86074 134407 138828 140976 143412 112555 109771 114291 118257 132237 133885 373015 402940 1162148 1147028 452145 463278 122180 109434 120080 122889 134137 132527 127884 128878 86464 85041 285168 251260 715201 724578 223096 221856 280707 286097 331951 323871 348852 348055 370020 375739 353958 393319 837631 885518 549775 459503 303008 295968 346855 346687 367671 369637 378339 382877 428694 431618 691215 722502 40.15 67.9 1
10:49:13 2023-10-13 358098 351278 88214 85890 134525 138635 141399 143412 112522 109771 114212 118060 132622 133633 371927 403259 1161287 1148877 453964 467546 122483 109300 119977 123196 134318 134367 127871 128707 86689 85215 285168 250907 712756 724548 223132 221821 283107 286226 331646 323871 352842 347514 369537 375189 353675 393004 839451 886534 551128 459503 303008 295816 345036 343286 366267 370109 375060 382409 427774 432479 694918 722613 40.15 67.9 1
10:49:14 2023-10-13 359004 351278 88182 85980 134179 138960 140943 143351 112522 109805 114212 118454 132204 133666 371891 401174 1165453 1143315 451183 463278 122582 109250 120281 122910 134356 134167 127796 128878 86405 85099 285168 252637 711395 724548 223132 221892 280280 285860 332958 322925 348852 347585 370020 373528 356366 394251 841092 879054 552480 461314 303008 296441 346892 346270 366417 368829 377950 382987 427930 432407 693858 723604 40.15 67.9 1
10:49:15 2023-10-13 357771 351796 88190 85948 134525 138558 141332 143212 112522 109620 114212 118060 132204 133372 372452 402976 1160427 1146738 453430 463278 122414 109250 120114 122991 134162 134616 127796 128878 86801 84983 285168 250907 713205 724548 223132 221856 280938 286097 331448 323871 348852 347514 370020 375189 353923 393041 837631 887162 549775 459539 303008 295708 345036 343286 366524 370145 375323 382754 428748 432711 694881 720184 40.15 67.9 1
10:49:16 2023-10-13 357591 351800 88182 85980 134217 139091 141475 140538 112444 109805 114101 118454 132237 133977 371564 401174 1167110 1144128 449514 463278 122246 109250 120281 122991 134356 134167 127884 128878 86405 85129 285168 252076 719880 724548 222882 222266 283107 284937 333446 322746 348779 348456 369911 373839 355666 394361 841838 879163 551128 461314 302580 296441 347629 345781 366818 369557 375060 382409 431932 433521 692845 722613 40.15 67.9 1
10:49:17 2023-10-13 358860 351585 88186 85948 134398 138828 141009 143481 112367 109695 114179 118372 132204 133666 372752 402374 1162111 1143450 452145 464689 122147 109250 120247 122991 134145 134241 127918 128878 86464 85099 285168 250907 713769 724548 223096 221856 280938 286342 331951 323907 352379 348371 370020 375739 354242 393319 838816 884446 551128 459503 303008 295708 344553 343321 366560 370922 375623 382716 428006 432154 697778 724559 40.15 67.9 1
10:49:18 2023-10-13 357591 351278 88182 86074 134187 138960 140976 140311 112522 109805 114179 118372 132656 134070 373052 401209 1165453 1144128 451504 463278 122213 109283 120281 122855 134373 132527 127768 128907 86742 85099 285168 251542 714194 724474 222953 221679 280886 285918 332958 322925 348852 348563 368508 374066 356980 394508 838223 884619 551128 461314 303082 295816 344553 344806 366596 370109 377950 383023 429161 432927 694918 720221 40.15 67.9 1
10:49:19 2023-10-13 357555 351278 88214 86097 134500 138828 140976 143481 112522 109839 114291 118454 132204 133666 372752 402374 1165453 1144128 452145 464617 122246 109434 120080 122944 134137 134616 127918 128878 86345 85099 285168 251398 716733 724548 223096 221856 280315 286097 332454 322925 349347 347550 370020 374614 353675 393913 837631 884655 551482 459503 303438 296398 347592 346723 366310 368829 378487 382877 428906 432567 691706 722502 40.15 67.9 1
10:49:20 2023-10-13 358860 351282 88214 86008 134516 138722 141967 143329 112522 109729 114245 118290 132204 133633 372788 402725 1162763 1147004 451776 466664 122516 109333 119977 123281 134462 134555 127748 128707 86464 85099 285168 250943 711972 724364 222882 221821 280903 286177 331915 323643 349424 348033 370020 375739 353710 393319 836411 884655 557274 459503 302935 296834 344553 343286 366560 370180 375623 383023 427545 432711 695939 720184 40.15 67.9 1
10:49:21 2023-10-13 358130 351809 88214 86102 134183 139091 141643 143351 112444 109805 114212 118372 132237 133885 372461 401174 1165453 1142502 450544 465345 122582 109250 120080 122855 134356 134241 127830 128754 86464 85099 285168 252254 716377 724035 223096 221856 280280 285223 332994 322925 348852 347300 369803 373768 355862 393935 839451 881940 558228 461314 303008 295637 346892 346270 366524 368970 375060 382716 429049 432944 694844 722613 40.15 67.9 1
10:49:22 2023-10-13 358098 351023 88182 86251 134483 138644 141604 143281 112511 109620 114258 118093 132204 134129 372752 402976 1162111 1146738 452255 465017 122213 109283 120080 122821 134137 134428 127918 128878 86378 85041 285168 250871 729730 724548 223132 221856 281302 286298 331484 323907 348852 348336 370020 375211 353675 393041 837631 884446 557274 459179 303008 296484 344795 343286 366596 370109 375096 382716 427774 432407 694881 722613 40.05 67.9 1
10:49:23 2023-10-13 359114 351278 88178 85992 134213 138863 140976 143481 112367 109805 114212 118372 132589 133885 372752 402374 1164625 1144128 452145 463278 122414 109174 120114 122923 134246 134428 127830 128878 86464 85099 285168 251686 715397 724401 222846 221573 282907 286392 332850 323236 349594 348420 369682 374507 356727 393839 837631 884769 550481 461203 303008 296441 345036 345293 367111 370109 378339 383060 429049 432711 693899 720184 40.15 67.9 1
10:49:24 2023-10-13 357841 351032 88214 85980 134529 138981 140843 143481 112400 109729 114291 118372 132420 134314 372489 402374 1162148 1143450 452255 464617 122213 109434 120080 122855 134171 134202 127796 128878 86497 85041 285168 251470 717293 724548 223132 221856 280825 286110 331951 323907 352416 347550 370020 375475 354242 393319 837594 884655 557274 459107 303008 295816 345349 343321 366560 371218 375623 382731 430710 432154 697778 723641 40.15 67.9 1
10:49:25 2023-10-13 357555 351313 88170 86008 134179 138863 141009 140245 112367 109805 114179 118372 132237 133885 372489 401209 1164625 1143315 451824 463278 122213 109384 120242 119962 134801 134708 127871 128741 86603 85215 285168 251506 713758 724548 222953 221679 280280 286097 332994 322925 346720 348982 370020 373457 354967 394544 837631 879090 550815 459575 304191 296405 344553 344806 365460 371253 376188 382409 426169 431870 695939 721075 40.15 67.9 1
10:49:26 2023-10-13 356552 351313 88186 86012 134179 139091 141414 143551 112444 109805 114212 118454 132204 133885 372461 401174 1165453 1144128 446867 463278 122582 109283 120114 122821 134483 133980 127918 128665 86497 84983 285168 251722 721646 723522 222088 222515 282262 284281 333499 323607 348358 348599 368768 373492 353965 393913 839451 874506 551128 463613 301786 296686 346491 345293 366113 371112 378487 382534 428886 430333 696823 721587 40.15 67.9 1
10:49:27 2023-10-13 356076 351278 88182 85894 134407 138860 141009 143481 112522 109805 114179 118372 132237 134002 372724 400888 1168659 1145721 445388 466664 122718 109300 120564 123196 134500 134332 128041 128789 86531 85041 285168 251434 717677 723522 222364 222515 281993 284245 333681 323320 348358 349090 370020 374017 354465 394833 839451 879453 547070 459575 302580 295708 345556 344806 364293 371147 376188 382373 426098 429881 692845 721075 40.15 67.9 1
10:49:28 2023-10-13 357085 352010 88182 85984 134373 138828 140943 143412 112488 109771 114212 118454 132622 134104 371891 400504 1164560 1145758 445146 466664 122465 109182 120448 122786 134449 134062 127973 128597 86524 84983 285168 251260 716851 723522 222364 222515 281993 284245 333969 322602 348312 348839 369767 373732 353784 393766 838745 880570 548423 463283 303008 296650 346562 345293 364293 371183 376188 382841 426718 430405 693862 721587 40.15 67.9 1
10:49:29 2023-10-13 356577 353998 88182 85980 134575 138919 140843 143316 112488 109771 114291 118454 132648 134142 372716 400504 1167902 1145758 443914 463242 122582 109250 120330 122957 134356 134097 127973 128631 86524 84983 285168 252637 731398 725575 222364 221856 282143 283414 333463 323835 348112 349054 369836 375439 351902 392171 839451 879264 548423 459611 303134 296484 346355 346270 363202 370109 376188 383023 427156 429161 694844 721587 40.15 67.9 1
10:49:30 2023-10-13 354748 351866 88456 85980 134495 138601 141399 143412 112488 109771 114291 118060 132237 133599 372716 404147 1169597 1153427 446831 465345 122582 108881 120281 122957 134886 134062 128041 128631 86583 85215 285168 251739 719987 723266 224160 221333 281923 285116 332544 324183 349805 347336 369247 376797 354967 393282 838888 880363 547070 460987 302862 297637 345668 345044 366631 370074 377414 382373 431274 430441 696925 722261 40.15 67.9 1
10:49:31 2023-10-13 355537 351247 88182 85948 134398 138828 141643 143281 112566 109586 114324 118141 132237 133633 372688 403259 1170463 1153427 448768 463278 122147 109401 120046 122991 134086 134335 127796 128844 86464 84983 285168 250694 714299 723522 224146 221319 282028 284716 332688 324592 349842 347478 369427 376797 354716 393246 838852 881644 551128 460660 304839 297356 345913 345079 364293 371995 377729 382388 431362 430795 698809 725186 40.15 67.9 1
10:49:32 2023-10-13 355537 352015 88182 85984 134626 138601 141399 143412 112488 109552 114258 118223 132204 133633 371891 403259 1169633 1153427 448133 466518 122082 109384 120357 120027 134221 134367 127871 128707 86722 85099 285168 250727 710854 722353 224268 221475 282028 284716 332688 323583 350302 347478 369427 376797 354967 393665 841302 874433 548423 460987 303008 296369 345913 345321 364329 370074 377950 381833 431614 430535 696962 722261 40.15 67.9 1
10:49:33 2023-10-13 355537 352010 88186 85952 134407 138794 141399 143446 112522 109771 114324 118338 132622 133851 371891 403579 1171331 1153427 448133 463242 122147 109250 120046 122957 134103 134354 127796 128844 86497 84983 285168 250131 717603 723010 224146 221475 281993 284951 332922 324592 347242 349090 369427 375739 354967 394508 843523 877764 550481 461203 304622 297739 346365 346760 366631 369933 378144 382804 432078 430441 696925 722261 40.15 67.9 1
10:49:34 2023-10-13 355286 351553 88182 85913 134529 138883 141399 143412 112488 109586 114212 118150 132652 133969 372425 403400 1171266 1153279 447987 467288 122115 109451 119943 122957 134166 134428 127796 128844 86524 85215 287038 250482 717136 722499 224146 221475 281923 285151 332454 323871 346963 348599 369391 375739 354967 394581 841302 877399 553832 460987 303760 297068 345913 344284 364293 371183 377950 380647 430293 430567 694918 722261 40.15 67.9 1
10:49:35 2023-10-13 355825 351758 88182 86039 134145 139056 140909 139986 112411 109771 114101 118223 132204 133851 371854 398751 1174699 1153427 448768 463278 122213 109065 120080 122957 134530 134167 127884 128844 86431 85099 285168 252040 722794 720458 223795 221821 282028 284902 333175 322602 349411 349330 368727 375596 354857 394398 844234 877326 547812 461314 302152 297068 345913 344284 364329 371597 378487 380647 430293 430477 694881 725702 40.15 67.9 1
10:49:36 2023-10-13 356076 351247 88150 86102 134284 139191 141916 140242 112488 109805 114101 118420 132204 134036 371601 398401 1174699 1153427 446539 463278 122180 109216 120296 122872 134322 134132 127796 128720 86431 85041 283585 252432 716034 720385 223759 221821 282028 284831 333969 322364 349347 349371 369427 375739 354967 395104 842530 878020 552480 461314 301755 297523 345913 344284 364841 371738 375852 381258 430293 431119 695939 723321 40.15 67.9 1
10:49:37 2023-10-13 356076 351282 88150 86102 134154 139316 140682 139913 112300 109805 114101 118454 132171 134104 371854 398716 1174699 1153427 448207 463278 122213 109141 121081 122957 134322 134167 128007 128665 86742 85273 283675 252215 716918 720239 223652 221679 281997 285009 333789 322674 348742 349581 369391 375739 354967 395466 844234 878020 551128 461314 302011 297277 346610 346687 364293 370039 377950 381527 430971 430854 696432 723321 40.15 67.9 1
10:49:38 2023-10-13 355825 351282 88182 85894 134402 138601 141009 143412 112522 109586 114291 118223 132656 133633 371927 401138 1171368 1153427 448805 466334 121947 109250 120046 123025 133985 134616 127585 129057 86431 85215 285168 251614 713167 722499 224146 221665 282028 284916 332724 322889 349842 348319 369754 376268 354967 394508 840670 877399 551128 460660 302580 297775 345913 344837 366891 369863 378034 381542 430827 430531 695792 725186 40.15 67.9 1
10:49:39 2023-10-13 356076 351282 88089 86165 134116 139178 140515 139946 112377 109839 113969 118454 132171 134142 372452 396382 1174699 1157253 445484 469044 122652 109384 120311 123196 134441 134273 127871 128735 86689 85215 285168 252288 725694 719839 223132 221813 281900 284139 333969 323835 346810 350746 370020 375489 351758 393913 841934 879264 548423 465927 301889 297775 344518 343286 362658 369521 380606 382409 429049 429161 688806 720148 40.15 67.9 1
10:49:40 2023-10-13 351970 352112 88214 85948 134711 138924 141134 143516 112522 109535 114324 118060 132739 133633 373015 398680 1169633 1157665 445546 466004 122985 108881 120483 122718 134609 133841 128397 128028 86557 84951 286223 249357 722008 720421 223132 221164 283225 284716 331951 324532 346810 349617 370020 374370 354712 391530 843251 888036 531411 466665 303008 297703 346855 346760 365078 369933 378384 382373 429049 427930 688442 723492 40.15 67.9 1
10:49:41 2023-10-13 355035 352010 88541 85853 134622 138601 141399 143212 112943 109535 114647 117987 132685 133599 373170 399800 1167073 1159661 451886 466591 122718 109216 120483 122786 134643 132527 128069 128282 86583 84925 285168 249393 719059 719449 224354 221821 281135 286097 331915 324821 347865 349371 368871 375739 353675 392098 843200 890042 548423 462284 302580 297068 345668 344802 366267 368935 377320 381258 431578 432479 689820 723455 40.15 67.9 1
10:49:42 2023-10-13 357591 351974 88214 85984 134407 138863 141399 139750 112555 109771 114278 118060 132420 133633 372752 402386 1165453 1152670 452145 463242 122582 109141 120365 122786 134542 134097 128007 128631 86497 84925 282167 250131 720308 718315 223132 222266 283107 285811 332436 324448 348212 349509 368763 374435 355971 392866 844234 883447 551128 462247 301938 297775 346610 345781 366488 368935 377320 381563 431274 432567 689820 723321 40.15 67.9 1
10:49:43 2023-10-13 357591 352010 88214 85948 134685 138722 141037 143316 112400 109586 114324 118257 132622 133415 372716 399942 1165453 1152670 450496 465345 122582 109216 120448 122786 134576 133945 128041 128665 86557 84894 285168 250095 720020 718278 223638 222359 281017 285187 332454 324363 348358 349617 368907 374052 353109 392135 841338 888419 548423 462284 302705 297775 346402 345781 366560 368970 377054 381258 431614 432609 690479 725628 40.15 67.9 1
10:49:44 2023-10-13 358098 352006 88214 85980 134398 139064 141399 143481 112522 109771 114291 118257 132237 133969 372452 396347 1162148 1152607 451504 465345 122582 109250 120365 122786 134813 132527 128158 128570 86861 85099 285168 250199 716396 719449 223459 222373 281445 285882 332454 323475 348358 350463 369427 374328 355971 392135 842567 884291 548423 464603 302152 297559 343519 345293 366267 369557 377054 380683 427738 432407 691890 722261 40.15 67.9 1
10:49:46 2023-10-13 358605 351722 88214 85921 134503 138726 141967 143516 112555 109771 114423 118290 132731 133851 372489 396347 1165453 1152607 449184 465345 122615 109065 120483 122991 134877 134097 128041 128665 86497 85041 285168 250342 717860 718278 223638 222515 281563 285330 332724 324821 348358 349653 369463 374649 353675 392171 841338 883447 548423 459647 301079 298091 346855 346160 366274 369381 379563 381112 430827 432326 689147 725702 40.15 67.9 1
10:49:47 2023-10-13 358098 351058 88218 85980 134711 138932 141134 143516 112522 109620 114291 118338 132731 133230 372752 402671 1166116 1157253 450951 464917 122718 109149 120380 123162 134475 134145 127905 128672 86557 85041 283585 250482 720551 719338 223352 222230 281223 285811 332724 324592 347865 351361 369427 374315 353144 393004 841302 888036 548423 462247 301298 297617 344518 345293 365496 369557 377320 380683 427832 432407 691890 721750 40.15 67.9 1
10:49:48 2023-10-13 358098 352010 88214 85948 134500 138828 141009 143481 112522 109435 114291 118093 132237 133633 372452 396347 1162148 1151787 450827 463278 122582 109141 120702 122786 134576 133945 128007 128452 86531 84983 285168 250166 717778 718278 223132 222515 281170 285223 332454 324592 348358 350746 369731 374328 355825 392793 843634 888382 547070 462139 301688 297414 346892 345781 366524 369521 377320 380683 429688 432570 691853 722225 40.15 67.9 1
10:49:49 2023-10-13 356866 352010 88186 85916 134702 138874 141427 139850 112909 109535 114369 118204 132502 133817 371746 399234 1164457 1152308 447804 465345 122615 109250 120483 119996 135056 134097 127973 128665 86497 84925 283585 252097 719622 721988 222747 222359 282121 285191 332724 324857 346002 350463 369319 374649 354967 391508 838888 883519 548423 465122 303760 296937 346355 345781 364876 370074 378565 383023 427223 431155 683766 721587 40.15 67.9 1
10:49:50 2023-10-13 356076 352010 88214 85858 134398 138870 141009 143412 112488 109771 114291 118420 132237 133935 373315 399311 1160463 1150114 449196 465345 123018 108848 120922 122582 135050 133782 128678 128028 86650 84862 285168 249182 727094 724364 222846 222075 281887 285142 331305 324821 346664 348420 372077 375297 355108 390294 839451 888554 531411 465741 302547 296592 345520 343286 365424 367905 378487 384490 429112 432407 690873 721587 40.15 67.9 1
10:49:51 2023-10-13 359114 352006 88121 86097 134491 138883 141235 139853 112455 109771 114291 118454 132237 134070 372764 401174 1162148 1143315 450864 465345 122432 109300 120080 122821 134449 134241 127619 128844 86431 85041 285168 251686 712065 723522 223132 221856 280512 285223 333499 323379 346999 349125 370020 373492 354465 394544 839451 880768 549775 459539 302794 295744 345556 344806 365460 371218 376188 382409 426133 431548 694918 721587 40.15 67.9 1
10:49:52 2023-10-13 357591 351278 88415 85984 134407 138960 140976 143481 112333 109805 114101 118454 132113 134070 371927 400540 1164560 1143683 444832 463242 122498 109384 120528 120061 134407 132757 127905 128707 86603 85157 285168 251329 719136 726643 222257 222515 282855 284281 333969 323907 348349 349228 369836 374649 353965 393319 839130 881143 551128 459647 302794 296937 346633 343286 363202 370109 377018 384762 429688 429286 693365 721328 40.15 67.9 1
10:49:53 2023-10-13 351970 351313 88186 85894 134440 138635 141009 140027 112522 109695 114212 118372 132237 133599 371927 403256 1164560 1150151 445497 463242 122582 109065 120483 122786 134576 133945 128007 128665 86497 85041 282167 250518 719379 724548 223831 221164 282890 284751 332994 324363 348852 347514 370020 374370 354967 393319 838852 881616 551128 462260 304516 296650 346647 347742 365078 369968 379563 383999 430150 429657 691890 722613 40.15 67.9 1
10:49:54 2023-10-13 353671 352010 88214 85916 134428 138215 140976 143212 112522 109695 114291 118093 132469 133969 371637 403008 1171949 1153316 447670 464251 122147 109266 120227 123162 134340 134428 127830 128418 86464 84920 285168 250199 714851 722499 223988 221200 282028 284902 332814 324266 352842 347514 369463 376268 354465 393319 842567 874433 532399 460660 304622 296378 345424 347742 363237 370074 375060 383873 431614 429836 695684 720221 40.15 67.9 1
10:49:55 2023-10-13 354534 350756 88182 85948 134521 138601 140964 143281 112522 109695 114179 118093 132295 133633 371927 403615 1170537 1153427 449061 462917 122808 109065 120483 122821 134483 133945 128041 128665 86801 84925 285168 250518 720186 721988 224182 221856 282449 285187 332706 323583 350265 348313 369175 376174 355432 394398 843035 877974 548423 461314 305216 297775 345668 345079 364364 370074 378487 384508 430935 431155 696432 722261 40.15 67.9 1
10:49:56 2023-10-13 355573 351943 88347 86184 134449 139007 140943 140275 112732 109636 114390 118285 132411 133817 371709 399204 1174699 1153427 448170 465822 122516 109471 120080 122991 134242 134428 127796 128941 86708 85215 285168 252076 710131 720458 223831 221856 282064 285797 333734 322889 347242 350746 370020 375739 355286 395457 842567 878020 536679 459647 303330 297365 344518 343321 363237 371253 378528 381833 430100 429197 691890 721240 40.15 67.9 1
10:49:57 2023-10-13 355071 351282 88182 85890 134525 138635 141009 143412 112522 109729 114258 117969 132204 133633 371927 397529 1171368 1155070 441633 463278 122784 108915 120685 122701 134711 134241 128253 128452 86868 85215 285168 250303 722977 720239 222989 221714 283648 284374 332310 324784 346627 350831 370020 376532 351938 390955 844197 880332 559418 465086 302152 296614 345072 345735 363783 367869 377924 382987 432528 430477 686821 722298 40.15 67.9 1
10:49:58 2023-10-13 357481 352010 88391 85984 134660 138601 141009 143212 112555 109653 114547 118204 132589 133130 372489 399942 1165286 1156059 452145 465345 122582 109065 120483 122735 134609 133945 128007 128665 86497 84951 285168 250166 721483 718315 223481 222203 281170 285223 332958 324821 348358 349653 368907 374614 353179 392135 841338 884400 551128 462284 301298 295696 346402 345781 366560 369005 377356 380683 431011 432927 689857 722298 40.15 67.9 1
10:49:59 2023-10-13 358098 350752 88186 85831 134715 138332 141967 143516 112555 109961 114212 118290 132171 133507 371927 399382 1165286 1153953 449956 466518 122887 109199 120380 123025 134508 134145 127905 128707 86689 85041 285168 250375 719500 718315 223167 222515 281280 286450 332958 324302 348358 350746 369984 374364 355862 393041 843834 883447 548423 464017 301371 297559 345072 345367 366302 369815 377356 380683 427827 432407 691890 720184 40.15 67.9 1
10:50:00 2023-10-13 357844 350791 88182 85948 134436 138856 141399 143412 112589 109805 114324 118257 132204 133666 371927 396347 1162148 1151787 450544 463242 122615 109250 120685 122855 134631 134335 128041 128665 86782 85041 285168 250730 720020 720421 222939 222515 281831 285330 332994 324857 347374 351807 368803 374364 355468 393063 844197 886943 548423 464976 301589 297739 346491 345781 365317 370004 378420 382463 427103 431798 686784 722941 40.15 67.9 1
10:50:01 2023-10-13 356076 352010 88796 85763 135096 138181 142182 142942 113167 109350 114871 117709 132685 132678 372344 402797 1158673 1150666 450140 465236 122835 108915 120517 122786 134664 134335 128069 128494 86557 85213 284504 248377 721772 723852 222846 221892 282064 285187 330947 324857 347865 348354 369354 375739 355520 390955 839451 891681 551128 464392 303008 296672 346147 343321 366302 368970 376188 384182 429424 432492 691890 721587 40.15 67.9 1
10:50:02 2023-10-13 356076 352010 88186 85952 134660 138635 141432 143246 112555 109729 114212 117969 132237 133096 371963 402976 1158782 1143487 453108 463278 122213 109174 120114 122855 134356 133945 127918 128665 86497 85041 285168 250131 719476 724548 223167 221919 281852 286486 331198 324748 349310 350477 372113 376196 355683 390773 839414 888554 547070 463336 305055 296693 348614 346515 365132 369902 378565 384799 427774 431011 685776 721587 40.15 67.9 1
10:50:03 2023-10-13 356683 351857 88545 86161 134521 138786 141561 140079 112854 109603 114581 118252 132622 133633 372416 402940 1160999 1147354 453430 466664 122498 109401 120330 123196 134626 134616 128007 128844 86703 85041 285168 250482 712887 724548 223132 222323 281993 286701 331646 324821 349594 348283 369611 376268 354206 393282 839451 888529 551128 459503 305055 296901 345001 343286 367111 370109 378487 382987 429351 432783 694881 722613 40.15 67.9 1
10:50:04 2023-10-13 357878 352006 88186 86133 134373 138925 141009 140212 112488 109771 114291 118454 132204 133851 371854 401138 1164345 1143315 452145 464981 122549 109250 120247 122957 134340 134649 127734 128907 86742 85215 285168 251860 714893 724474 223424 221679 280972 286320 333427 323210 349347 348563 370020 374293 354206 394471 840039 879163 551128 462223 302642 296125 345278 345331 367111 371183 376152 382987 427774 432407 696925 723127 40.15 67.9 1
10:50:05 2023-10-13 358532 351753 88580 86042 134820 138925 141837 140308 112522 109738 114403 118454 132204 133633 372162 402689 1162111 1147848 452145 466334 122213 109216 120080 122991 134322 134389 127973 128878 86464 85099 287869 251260 718222 726089 223132 222203 281100 286499 331951 323871 349594 348528 370020 376268 354206 393913 839451 883630 551128 461314 303438 297356 345036 343251 368193 371218 376152 382950 427103 433016 694918 719915 40.15 67.9 1
10:50:06 2023-10-13 358098 353144 88150 86097 134183 139087 140843 141205 112488 109805 114101 118454 132295 134070 371891 403344 1168611 1146209 450889 466297 122549 109300 120597 123230 134441 134520 127871 128672 86550 85099 285752 251650 718321 723548 223459 222827 281187 285187 333969 323835 349658 349366 370020 374052 353144 395140 838852 882013 551128 461314 302794 296650 345036 344806 366524 371738 376188 382950 426548 433016 695902 721587 40.15 67.9 1
10:50:07 2023-10-13 358605 351247 88182 86070 134187 139056 140943 139919 112488 109805 114258 118454 132171 134070 371891 400821 1166281 1144128 448950 466004 122582 109250 120448 123025 134660 134284 128007 128754 86464 85041 285168 251650 715080 723010 222811 222984 281100 285187 333969 323344 348852 349090 369767 373768 355250 394810 839377 884262 547070 462297 303008 296470 347875 345464 366524 371112 375852 382987 429013 432800 695829 723127 40.15 67.9 1
10:50:08 2023-10-13 358098 351831 88182 86102 134365 139228 141299 140665 112876 109906 114258 118319 132411 134036 371709 400995 1165342 1144575 449514 463278 122582 109401 120365 120044 134487 134616 127939 128844 85027 85099 285168 252074 712628 724035 223795 222515 281135 286061 333969 323571 349842 349371 370020 374065 354206 395420 838852 883957 552480 459503 303008 296578 345556 344806 366560 371774 376188 384456 427738 433102 695902 722613 40.15 67.9 1
10:50:09 2023-10-13 358860 351554 88182 86070 134187 139056 140976 140871 112522 109805 114258 118454 132204 133851 371891 401138 1165453 1143854 449514 466334 122582 109250 120448 123025 134779 134354 128007 128878 86431 85041 285168 252004 714702 724364 223509 222422 283107 285918 333825 323691 350067 349192 369875 374435 356980 395384 838816 879126 551128 461203 303653 297775 345520 345293 367370 371218 379183 383873 427774 433016 695902 722613 40.15 67.9 1
10:50:10 2023-10-13 358098 352010 88395 86129 134491 139112 141332 140472 112709 109805 114291 118454 132204 134137 372162 400540 1167939 1144943 445460 466664 122802 109401 120483 122991 134542 132527 128007 128631 86583 85009 285168 251473 717872 722520 223096 223140 281993 285151 333969 323871 348852 349424 370020 374315 354967 395104 839451 881612 551128 459575 303008 296614 345591 345293 365424 372034 377018 382987 426690 431544 694881 721587 40.15 67.9 1
10:50:11 2023-10-13 357591 352006 88186 86070 134187 139056 140976 140278 112488 109839 114291 118454 132204 134070 372452 400785 1164560 1144128 445497 465345 122498 109350 120762 120029 134407 132527 127871 128617 86662 85099 286689 251116 717045 722353 222918 222877 281989 284716 333969 323871 348852 349473 370020 374542 354967 396028 839451 882370 548423 459575 302794 296650 346076 345293 364329 371218 377018 383023 426732 430513 693862 721075 40.15 67.9 1
10:50:12 2023-10-13 356076 351278 88214 86242 134483 138794 140943 140019 112488 109771 114212 118285 133101 133851 371891 399942 1167939 1145758 444795 465345 122549 109216 120483 122842 134546 134428 128007 128720 86524 85099 285168 251739 714757 724035 222364 222515 282064 284281 333969 324592 348852 349653 369907 374649 354465 394508 839451 881022 551128 459647 303008 296650 347399 343321 363237 370923 377320 385072 429049 430215 694844 722613 40.15 67.9 1
10:50:13 2023-10-13 353961 351278 88182 85980 134626 139258 141399 139986 112522 109805 114212 118338 132469 134272 372162 403813 1168770 1150666 446680 466627 122887 109191 120597 123162 134441 134250 127973 128631 86464 84983 285168 251739 716463 724548 223096 221821 283529 285356 333211 323248 348605 349371 369907 376797 353965 393319 839451 874109 548423 459647 303008 295400 346633 345356 364038 370074 376152 384182 431918 430477 692845 723641 40.15 67.9 1
10:50:14 2023-10-13 353961 351789 88214 85980 134622 138828 141399 143281 112522 109695 114245 118338 132237 133666 371891 404183 1169633 1153427 448097 465345 122615 109216 120483 122991 134750 134319 128007 128754 86557 84983 285168 250694 719379 722499 224497 221821 282064 285151 332958 324340 350191 348277 369695 377292 355108 394045 843035 879919 548423 461314 305488 297775 346402 345356 364329 370109 378302 382680 431578 431119 696925 723321 40.15 67.9 1
10:50:15 2023-10-13 355825 351866 88327 86406 134416 139236 140909 140699 112509 110008 114303 118319 132502 134036 372271 400966 1176369 1153878 448560 465127 122887 109485 120414 123042 134449 132527 128007 129031 86861 85099 285168 252432 712942 721495 224339 221856 282064 285223 333969 323379 347207 351240 370020 376532 354967 395420 843798 878790 548423 462973 301079 297847 345036 344319 363237 371253 378565 382716 430441 429836 691890 722904 40.15 67.9 1
10:50:16 2023-10-13 354570 351282 88182 86070 134622 139056 141432 140272 112522 109805 114212 118454 132237 133633 373015 399972 1171368 1155985 444132 465345 122985 108915 120887 122786 134618 134241 128041 128418 86617 85215 283410 251560 724326 720239 223652 222217 283684 284893 332778 324821 347646 350530 370020 375452 353965 391866 842923 883042 531411 465049 302005 297775 345556 346255 364841 368970 378456 382680 432716 430477 686747 723870 40.15 67.9 1
10:50:17 2023-10-13 356958 352010 88666 86074 134932 138601 141628 143212 112555 109927 115050 118122 133418 133163 373015 399907 1166116 1161673 451319 465345 122784 109216 120650 122786 134576 134004 128041 128631 86650 84983 285168 249357 721727 719367 224533 221856 282028 286061 331915 324338 348605 349653 369463 374370 354206 392135 844994 889788 543808 463300 303008 296722 345668 348235 364876 368970 378190 383023 432563 431762 690442 723870 40.15 67.9 1
10:50:18 2023-10-13 354497 352010 88614 85894 134749 138709 142262 143312 112600 109586 114502 118060 132648 133314 372716 399907 1167110 1157702 451197 466518 123386 109274 120749 123110 134542 134180 128294 128672 85784 85099 283585 250667 720230 718278 224569 221856 281900 286651 332958 324821 348605 349653 369723 376582 356980 392171 843164 883447 547070 462973 304783 297565 345668 345392 366560 368970 377320 382388 431713 433016 689331 723358 40.15 67.9 1
10:50:19 2023-10-13 357661 351717 88428 86042 134626 138601 141009 139734 112665 109435 114324 118060 132204 133415 371891 401533 1164625 1153427 451430 465345 122213 109065 120281 122752 134576 134132 128007 128665 86497 84983 282167 249919 719622 718278 223096 222515 281135 285223 332958 324592 348852 351524 370020 374614 353144 393319 840707 888529 551128 463300 302901 296593 345556 345537 366267 370109 378492 381527 427738 432407 689893 720184 40.15 67.9 1
10:50:20 2023-10-13 357591 352010 88214 85980 134643 138960 141516 143412 112522 109569 114614 118184 132843 133960 371782 399271 1162000 1153953 450441 466627 122685 109182 120448 122786 134808 133945 128041 128604 86756 85041 285168 250518 716531 719331 223102 222927 282099 285838 333499 324821 348358 351771 370020 374614 353144 393319 841302 887162 548423 464684 301724 297559 345591 345537 366267 370109 378492 381833 427868 432711 689331 720184 40.15 67.9 1
10:50:21 2023-10-13 357155 352015 88214 85948 134854 139056 141935 143412 112555 109695 114291 118257 132237 133666 372752 396347 1162148 1151787 449478 463278 122582 109141 120483 122821 134576 134132 128041 128844 86497 84983 285168 251918 719500 720421 222747 222614 281817 285895 333211 324604 346627 351132 372639 374507 355935 392025 842436 889641 548423 466477 301079 297428 346633 346687 365424 370074 378565 383023 427738 431474 688479 722100 40.15 67.9 1
10:50:22 2023-10-13 355821 351609 88549 85980 134559 138462 141594 139462 112776 109451 114547 117892 132478 132870 371927 403259 1158745 1147391 452034 465345 122582 109250 120448 119994 134508 134428 128041 128631 86464 84983 285168 249357 716106 724548 223167 222203 282064 286061 330947 324857 348852 347550 368803 376268 354206 391821 839451 883519 551128 459575 305271 296693 345556 344284 367111 370074 375887 383023 429991 438454 694622 722613 40.15 67.9 1
10:50:23 2023-10-13 357554 352010 88186 85984 134533 138925 141009 143412 112522 109771 114212 118290 132204 133666 372157 401174 1162148 1143487 452145 465345 122213 109283 120281 123025 134137 134673 127803 128907 86742 85273 285168 251365 722367 725575 223616 222181 281634 286795 332778 324363 347242 349125 370020 373208 356980 395701 838816 884769 550481 459539 303438 297775 345314 345049 367405 371774 376224 383602 427738 433016 696468 720148 40.15 67.9 1
10:50:24 2023-10-13 358860 352010 88182 86039 134183 139066 140682 140438 112699 109771 114212 118454 132204 134070 371601 400924 1165453 1143315 449196 462917 122213 109250 120668 122821 134483 134004 127918 128878 86497 85041 285168 251650 716286 722499 223638 222827 280903 285223 333969 323607 352769 349125 370020 374351 353144 396028 838852 882709 552480 459503 303008 296369 345556 345293 367111 372070 376224 383023 427103 432492 695939 721587 40.15 67.9 1
10:50:25 2023-10-13 358098 352046 88186 86012 134187 139056 140943 139986 112367 109839 114179 118454 132498 134070 372452 399942 1168611 1144575 446612 465968 122549 109149 120345 123025 134407 134426 127837 128920 86722 85099 285168 251686 723362 722499 223545 223105 281563 285187 333969 323871 349347 349509 369059 374315 353144 395738 837631 879199 551128 461314 302794 296650 345314 344806 365496 372070 377018 383023 427103 433016 695939 721587 40.15 67.9 1
10:50:26 2023-10-13 358098 351554 88186 85984 134491 139014 140943 139986 112333 109805 114212 118454 132237 134070 371927 401138 1165453 1144128 449551 463278 122582 109250 120448 122991 134356 134167 127918 128878 86715 85041 285168 252076 720336 723522 223167 222515 281135 285223 333969 323907 346999 349653 368768 375475 354967 394581 839451 882049 550481 459575 302794 296650 346598 345293 364912 372070 377320 383060 427103 431798 695446 721587 40.15 67.9 1
10:50:27 2023-10-13 356832 351282 88214 85980 134500 139042 141265 140438 112909 109940 114436 118353 132444 134070 371782 400397 1168770 1145646 445460 466334 122615 109250 120365 122855 134835 134673 128007 128754 86557 84983 285168 251434 721685 724548 222435 222359 282925 284281 333969 324363 348852 349688 369907 375739 353965 394508 839451 874109 548423 459647 304407 297356 347435 344319 363237 370145 377356 385381 429991 430477 691558 720148 40.15 67.9 1
10:50:28 2023-10-13 351934 352006 88460 85984 134643 138828 141162 143281 112600 109805 114324 118454 132295 133885 372157 402940 1166248 1150114 447159 465345 122582 109250 120483 123025 134576 134004 128041 128631 86557 84951 285168 250518 720873 725979 224246 221537 285283 285080 333590 324784 348779 348140 372113 377859 355396 394471 838816 874109 548423 459647 304083 295501 345278 345841 365424 370109 377729 383346 432599 431384 696999 722298 40.15 67.9 1
10:50:29 2023-10-13 355427 352010 88545 86129 134639 139022 142360 140580 112854 109738 114357 118372 132557 133666 372162 402634 1173865 1153427 446576 463278 122180 109518 120080 123059 134137 134424 127585 129147 86464 85215 283241 251542 717270 721988 224217 221892 282064 285285 332994 323607 347278 350463 370020 376268 355468 395738 842530 878025 551128 459539 302152 295731 346402 344319 365168 372070 377356 381527 430441 431897 694881 723358 40.15 67.9 1
10:50:30 2023-10-13 355825 352006 88154 86106 134061 139417 140846 140571 112300 109872 114080 118454 132423 134137 371927 397529 1174699 1155893 445242 463242 122582 109308 120409 119994 134686 132703 127905 128617 86636 85215 285168 252288 720386 719449 223173 221856 282028 283971 333969 324363 347573 351096 370020 376268 353965 394544 841338 880368 554532 464392 301079 297847 345036 344319 363237 370109 378565 383023 430121 429836 689820 722261 40.15 67.9 1
10:50:31 2023-10-13 351934 352015 88456 86066 135322 138181 141857 143212 112555 109435 114726 118102 132237 133594 372489 398751 1164560 1159386 447427 463777 122648 109141 120719 122821 134694 134241 128075 128452 86531 84951 284504 248587 720838 720458 224533 221129 282099 285258 331448 324857 348112 349407 370020 375190 353675 392135 842530 887162 559418 463942 302580 296650 345913 345912 365460 369005 377924 382987 432939 431865 687794 723358 40.15 67.9 1
10:50:32 2023-10-13 354998 351753 88210 85857 134660 138215 141432 143212 112522 109401 114390 118060 132685 133406 372198 401533 1165379 1158366 451603 465309 122751 109082 120513 123162 134903 134284 128041 128452 86497 84951 285168 250667 721483 717228 224569 221892 282228 286593 332022 324857 348358 349688 368943 375739 354242 392171 842567 889788 551128 462320 302580 297775 345668 345115 367147 369815 377924 381833 431650 433016 689857 722298 40.15 67.9 1
10:50:33 2023-10-13 357951 352010 88214 85894 134702 138954 141967 143312 112555 109695 114390 118330 132374 133633 371891 396347 1164625 1153427 449184 465345 122615 109250 120517 122821 134483 134132 128007 128665 86531 85041 285168 250166 719744 719367 223132 222827 282090 285436 332994 324857 347865 351650 368803 374649 353144 393355 838925 884446 548423 465086 302011 297775 345591 343251 365424 370109 378601 383873 428001 431803 685776 721587 40.15 67.9 1
10:50:34 2023-10-13 356076 351907 88480 86161 134856 138909 141232 139914 112732 109670 114469 118204 132502 133784 372570 398086 1162148 1150151 447877 465127 122985 108848 120965 122582 135084 133689 128589 128193 86683 84857 284466 249393 728198 723522 223132 222203 282147 285205 331717 324857 347337 349125 369907 375739 358892 391276 837631 888590 555248 464356 303008 296067 345627 343286 365424 368419 376224 384255 429049 432407 689857 722613 40.15 67.9 1
10:50:35 2023-10-13 356076 352010 88642 85821 134723 138181 141890 142843 112589 109556 114502 117700 132635 132553 371963 402338 1156791 1146812 450643 465345 122615 109283 120483 122821 134576 134132 128342 128452 86564 84983 287497 248587 720095 724035 223167 222515 282064 285454 331484 326586 348358 349125 369613 376268 358929 390955 839229 888828 554532 467001 303653 296937 346390 346687 367671 369902 380643 384778 428906 431695 689348 721513 40.15 67.9 1
10:50:36 2023-10-13 355967 351974 88731 85948 135258 138194 142360 143046 112711 109367 114983 117533 132739 132767 372716 402904 1158673 1152308 449001 465345 122808 109216 120650 122957 134576 134062 128308 128631 86895 85041 284848 248516 717973 724035 223132 222323 283025 285263 331412 324857 348358 348563 369871 374257 355468 391471 839451 888517 547070 463664 304460 296901 346076 343286 366524 368935 376152 383816 429751 433016 691817 723127 40.15 67.9 1
10:50:37 2023-10-13 354707 352010 88641 86039 134837 138601 141935 143412 112566 109586 114324 118060 132204 133029 372416 403543 1158709 1147848 451813 466115 122652 109350 120311 123196 134441 134590 127871 128672 86842 85215 285168 251739 717045 726089 223602 222479 282028 286651 330625 324821 349842 348038 370020 376532 357956 392135 839451 883483 548423 459503 303869 296369 345591 344284 368716 370145 376152 383565 429991 433016 694353 722225 40.15 67.9 1
10:50:38 2023-10-13 359624 352015 88182 86070 134394 139022 141516 139961 112522 109771 114212 118420 132295 134036 371854 401174 1162148 1144128 452947 465345 122213 109250 120247 122991 134322 134354 128117 128878 86431 85099 284466 251260 722335 724035 223753 222323 281209 286499 333463 323871 347207 349335 370020 374578 355971 395738 837631 879163 549268 459539 303008 297775 345556 345293 366560 372331 377284 383565 427367 433016 695902 721587 40.15 67.9 1
10:50:39 2023-10-13 359024 352010 88182 86138 134466 139152 140709 143503 112798 109906 114436 118545 132436 134036 371709 400397 1168770 1143129 445799 465895 122516 109216 120414 123029 134542 134319 128123 128741 86808 85157 287161 252457 714066 722499 223652 222984 281761 285267 333969 323607 348852 349617 370020 374315 353109 395701 837631 882673 549775 459539 302898 297637 345520 344806 366231 372034 377284 383023 427402 433021 695902 722613 40.15 67.9 1
10:50:40 2023-10-13 357844 351744 88214 86161 134398 139056 140964 139961 112488 109805 114179 118454 132295 134070 369727 399907 1167110 1144128 447159 465345 122615 109250 120365 122821 134750 134097 127973 128720 86557 85041 284466 251650 717045 722499 223831 222984 282081 285151 333969 323871 348852 349371 370020 374315 354967 395420 839451 882049 551128 459539 303008 297775 345556 344806 365424 372034 377018 383023 427178 431803 698772 721291 40.15 67.9 1
10:50:41 2023-10-13 357988 351871 88391 86192 134517 138918 141576 140505 112787 109974 114436 118319 132204 134070 372126 400821 1166211 1143980 445460 465345 122582 109216 120483 120092 134779 134132 128007 128844 86557 85041 285168 251650 718574 722499 223132 223140 282016 285151 333969 323871 349347 349617 370020 374614 355468 395420 839451 883333 551128 459575 303008 296578 345556 345293 366267 372331 377054 383023 427067 432479 694918 721587 40.15 67.9 1
10:50:42 2023-10-13 357085 352010 88182 86129 134698 139173 140843 139753 112455 109805 114179 118454 132204 134142 369763 399907 1166281 1144128 444541 465345 122582 109216 120426 122957 134576 134132 128007 128754 86650 85041 284466 251650 717045 722499 223167 223140 281993 284831 333969 323871 348852 349335 370020 374315 354967 396028 839451 881390 548423 459503 302647 297559 348578 345355 367083 372154 379293 383691 427631 432777 697815 722502 40.15 67.9 1
10:50:43 2023-10-13 358860 352015 88150 86012 134373 138960 140976 140438 112587 109738 114101 118454 132373 133851 371601 400678 1165453 1143315 446867 465345 122465 109216 120448 122991 134322 134132 127973 128754 86583 85157 285168 251686 715019 722499 223795 222827 281100 285223 333969 323871 349594 349125 369353 374315 353639 395140 838816 879163 551128 459539 303008 297356 345036 344806 367076 372034 376753 383023 427716 433219 695902 721587 40.15 67.9 1
10:50:44 2023-10-13 358098 352010 88182 86012 134271 139147 140843 139753 112333 110224 114159 118454 132171 134142 371891 400504 1168364 1144575 448089 466627 122718 109300 120513 123196 134441 134520 127837 128707 86689 84983 285168 251650 713569 722499 223509 223069 281528 285249 333969 323547 349347 349473 370020 374578 353144 395420 839266 882049 552480 459539 302684 297847 345556 345075 366524 372331 376188 382987 427103 433016 697703 721587 40.15 67.9 1
10:50:45 2023-10-13 358098 352010 88150 86102 134487 139051 140843 139753 112488 109771 114126 118420 132204 133817 369727 400785 1165453 1144128 449221 464324 122549 109250 120080 122991 134322 134428 127973 128878 86464 85099 283585 251437 716286 723522 223795 222359 280903 286164 333969 323871 347207 349388 370020 374578 355468 395420 839451 882237 549775 459539 304622 296722 345556 345293 365424 372070 377320 382987 427178 431798 694881 721587 40.15 67.9 1
10:50:46 2023-10-13 356866 352010 88182 86012 134183 139246 141299 140009 112876 109906 114324 118319 132411 134036 371709 400362 1166999 1144575 444795 465345 122582 109216 120668 122957 135014 134332 128007 128597 86531 85041 285168 251788 722453 722499 223132 223140 282028 284716 333969 323871 348852 349371 370020 374578 354967 395747 839451 881390 548423 459539 303008 296650 346319 344806 364912 371774 377320 383023 427067 431865 694881 721587 40.15 67.9 1
10:50:47 2023-10-13 355533 350717 88214 86039 134495 138932 140843 143486 112488 109805 114101 118257 132171 133956 371854 399626 1167075 1145758 441417 463242 122582 109141 120365 122821 134356 133945 127884 128665 86524 85041 283585 252097 718892 724548 222747 221892 283433 284294 333969 324821 348852 349617 369907 376268 354716 394192 839451 874433 548423 459647 304622 296693 347399 344802 363783 370145 377852 385344 431344 430190 693599 722904 40.15 67.9 1
10:50:48 2023-10-13 351789 352015 88480 86125 134647 138742 141232 139850 112821 109662 114291 118257 132204 133830 369474 403400 1167939 1150114 444541 464433 122854 109115 120650 122821 134449 134132 128007 128631 86497 85041 285168 250131 716279 724548 223795 221856 283755 284849 333499 323511 348852 348599 369907 375155 354967 393913 838223 874506 538470 462284 303860 297009 346355 345877 364329 370109 375587 384762 432357 431119 694881 722261 40.15 67.9 1
10:50:49 2023-10-13 356076 352015 88150 86287 134154 139091 140355 140571 112455 109839 114126 118454 131989 134104 371297 396382 1174699 1155070 446515 463242 122582 109216 120448 122991 134576 134167 128007 128878 86524 85099 285168 252076 715907 720385 224146 222359 282301 285187 333969 322889 346963 351276 370020 376532 354465 395140 842567 874470 549775 465264 301286 297847 346892 346760 365317 372189 377744 382191 430827 431672 697815 723284 40.15 67.9 1
10:50:50 2023-10-13 355035 352010 88150 86409 134390 139975 140649 140538 112300 109839 114080 118743 132436 134104 369799 397529 1174699 1153916 445497 463242 122582 109250 120365 123025 134542 132527 128041 128754 86524 85099 285168 252432 712626 719338 224146 222359 282064 285223 333969 323379 349347 350975 370020 376797 355971 396299 842567 878166 557274 459503 302042 297559 346647 345044 365424 372331 377320 381833 430558 431762 694881 723321 40.15 67.9 1
10:50:51 2023-10-13 355825 352010 88150 86256 134280 139199 140122 140203 112300 110067 114101 118454 132080 134408 371601 400363 1175442 1154996 444541 466297 122718 109266 120900 123247 134475 134239 127973 128878 86531 85041 286223 252215 716918 718242 223759 221856 282028 285316 333789 323092 348852 350710 370020 376532 355468 396309 842567 878020 549775 459503 301755 297595 346647 344284 364876 372034 377320 381833 430365 431798 692882 722298 40.15 67.9 1
10:50:52 2023-10-13 353416 352010 88182 85921 134436 138828 141399 143281 112522 109695 114324 118257 132204 133633 372716 396347 1171368 1155164 441597 465017 122615 109141 120685 122842 134609 133910 128308 128665 86557 85041 285168 251381 720473 720385 223831 222359 284224 284281 333499 324857 347829 351524 369319 376797 353965 392135 842530 884765 543808 466110 304191 297775 345591 345356 364038 369521 378565 383873 432903 430246 687831 722298 40.15 67.9 1
10:50:53 2023-10-13 351898 352010 88630 86133 134864 138551 141756 139495 112810 109485 114581 117925 132502 133619 372271 398609 1167939 1161073 448024 463777 122887 109149 120631 122923 134542 133876 128041 128452 86868 85215 284504 248972 719699 720421 223638 221475 283795 285187 331986 324568 347865 350746 370020 376012 355468 391821 841302 881722 547070 465049 304407 297775 345556 346398 365460 368970 378190 383023 432903 431798 687271 722298 40.15 67.9 1
10:50:54 2023-10-13 357085 352015 88460 86035 134706 138700 142163 143412 112522 109435 114291 118257 132374 133381 372157 399346 1165453 1155070 449821 465345 122615 109141 120483 122906 134322 134039 128007 128631 86497 85041 286223 249919 721361 718278 223831 222515 283107 286056 332958 324857 348852 350746 370020 374614 353675 393319 840707 883447 548423 464017 301084 296593 344518 344806 366560 369863 380643 381542 431321 432944 690688 723641 40.15 67.9 1
10:50:55 2023-10-13 358098 351974 88391 86070 134508 138655 141399 143412 112522 109695 114212 118257 132652 133264 369727 397025 1162148 1151133 449013 465345 122615 109250 120483 122821 134576 132527 128007 128631 86497 84983 285168 250131 715384 718828 223132 222827 281599 286025 332958 324857 348605 351578 370020 374649 353675 393319 840707 888036 555903 462937 303116 297595 345556 345537 366560 370109 378456 381797 427997 432492 690909 720184 40.15 67.9 1
10:50:56 2023-10-13 355825 352010 88460 85894 134694 138147 141890 143042 112555 109435 114212 117978 132622 133096 371927 400540 1156207 1148406 447816 465017 122615 108915 120483 122786 134609 133910 128342 128418 86650 84888 284504 247785 720716 724035 222811 222203 282028 285223 331412 324857 348852 347585 369354 375739 354206 391508 839266 890829 551128 463942 304300 296865 347875 346760 365282 369345 378384 384852 429049 431762 686784 721587 40.15 67.9 1
10:50:57 2023-10-13 354707 351830 88755 85821 135143 138271 142360 143108 113021 109350 114357 117700 132557 132675 371891 402056 1157031 1148406 448646 464688 122582 109065 120685 122701 134483 133910 128041 128597 86497 84920 284504 249955 726018 724548 223795 222359 282138 286061 331448 324857 348852 348563 369354 376268 354242 392135 839451 883483 548423 459539 304425 296937 345591 344284 367628 370109 376188 383873 429653 433160 692845 722613 40.15 67.9 1
10:50:58 2023-10-13 357591 352015 88182 85980 134592 138928 141869 143320 112444 109805 114403 118184 132436 134015 371746 401067 1162801 1147391 451062 465380 122483 109375 120080 123025 134137 134132 127884 128844 86775 85099 283585 250835 713637 724035 223795 222217 282236 286642 332994 324363 347242 349653 368768 374052 353675 395738 838852 883333 552480 461203 303008 297356 345556 345293 367111 371809 377018 383060 427859 433016 694918 721587 40.15 67.9 1
10:50:59 2023-10-13 357844 352010 88182 86012 134183 138960 141186 139919 112367 109771 114101 118372 132113 134070 369474 399626 1165453 1142502 446479 465345 122498 109250 120365 122821 134356 134167 128007 128878 86497 84983 285168 251686 718693 722499 222747 222827 282284 284316 333969 323907 348852 349653 369907 374649 354465 394544 838260 874830 551128 459647 304407 297356 347156 343286 363237 370145 377320 384454 427774 429926 693858 721328 40.15 67.9 1
10:51:00 2023-10-13 351681 351866 88539 85984 134525 138690 141365 139657 112631 109527 114436 118204 132287 133633 371854 400504 1165453 1150727 447368 465345 122582 109032 120281 122786 134407 132823 128007 128452 86464 84951 285168 250131 715325 725093 223132 222203 283790 284951 333734 324592 348852 349653 369942 374336 354465 393913 839451 877764 542474 459647 304622 296067 346669 345356 364073 370145 376224 385344 432258 430513 693858 721291 40.15 67.9 1
10:51:01 2023-10-13 355071 352010 88178 86034 134225 139056 140449 143151 112411 109620 114291 118060 132614 133415 369799 398436 1171368 1153427 448950 463242 122180 109250 120080 123025 134322 134167 127796 128878 86431 85099 285855 252468 709506 720458 224182 221892 282191 285200 333969 322925 347278 351276 370020 376532 352156 395738 842567 877486 548423 462284 302152 295731 347592 347250 367671 372083 379293 382300 431564 431618 698312 725702 40.15 67.9 1
10:51:02 2023-10-13 355435 351974 88182 86003 134440 138863 141399 143281 112909 109741 114324 118060 132204 134145 369799 402124 1168621 1153427 448170 465345 121914 109434 120046 123059 134124 134616 127619 128878 86497 85041 285168 250623 709938 721477 224533 221856 282064 285187 333499 323583 347314 349688 370020 376532 358856 395738 843560 877399 553832 459503 303760 297595 344518 346687 364876 372070 376753 381869 430365 431870 697207 723358 40.15 67.9 1
10:51:03 2023-10-13 352006 352010 88613 85952 134626 138215 141009 143212 112367 109620 114179 118093 132237 133633 371891 396382 1169670 1156427 444816 465017 122985 108915 120803 122786 134576 132443 128075 128329 86531 84894 287869 249182 722134 720982 223831 222203 283790 284951 332724 324857 347865 350746 368768 378356 355250 391843 841788 885370 551790 465927 303008 297739 347875 347496 365854 370109 378528 383023 430329 430138 689710 721714 40.15 67.9 1
10:51:04 2023-10-13 351934 352010 88488 85980 134856 138769 140843 143316 112522 109620 114258 118060 132204 133163 371927 396417 1167976 1156022 441417 465017 122784 108915 121073 122616 134643 133910 128499 128452 86650 84925 285776 248972 722977 719912 223167 221701 283936 285187 332022 324857 347865 350217 368768 375487 354967 392771 841338 884655 531411 465086 303174 297775 345072 346155 365460 369521 377888 383023 432939 431798 686784 723321 40.15 67.9 1
10:51:05 2023-10-13 353997 351767 88214 85898 134736 138328 142360 139651 113055 109569 114581 117925 132589 133163 371746 398609 1164478 1160018 450312 465345 122615 109065 120517 122735 134813 134054 127973 128452 86531 84925 283585 250667 722173 718278 224885 222203 281919 286539 332490 324857 348358 349688 369463 376268 354242 393041 841338 883483 548423 464017 302794 297775 345913 345356 367111 369521 377924 381833 431776 433016 689331 722298 40.15 67.9 1
10:51:06 2023-10-13 357085 352015 88214 85881 134398 139161 141009 143212 112555 109468 114212 118257 132204 133464 369763 397564 1162148 1153427 450864 465017 122582 108948 120448 122786 134483 134004 128007 128452 86497 85041 282516 249955 719500 717228 223167 222827 281796 286097 332994 324304 348605 351312 370020 374649 353675 393355 841338 889788 551128 462284 302901 296593 345314 345537 366596 370109 378492 381833 430710 432836 690615 723455 40.15 67.9 1
10:51:07 2023-10-13 357591 351614 88545 86070 134563 138690 141353 139864 112665 109586 114212 118257 132295 133406 371628 396808 1161250 1150151 449698 465017 122769 109040 120365 122991 134564 133945 127918 128452 86497 84867 285168 249955 714823 718278 223132 222827 281901 285223 332994 324857 348358 351807 370020 374649 353144 393355 841338 887162 548423 464721 301938 297559 345591 345537 366267 370145 378565 381833 427868 432515 687831 720184 40.15 67.9 1
10:51:08 2023-10-13 355573 351758 88706 85821 134690 138147 141759 142942 112589 109066 114502 117586 132237 132362 371927 402056 1155392 1147848 450287 465017 122465 109065 120483 122701 134483 134450 128041 128487 86497 84946 288635 248168 718154 723548 223167 222359 282064 285223 331448 324857 348358 348635 369354 375739 358929 390919 838855 888865 553675 464603 305488 296190 348367 346515 365317 368864 378456 384616 429107 431618 688026 721587 40.15 67.9 1
10:51:09 2023-10-13 355573 351762 88488 85763 135229 138009 141711 142908 112555 109250 114212 117700 132660 132620 371927 401174 1155392 1149296 449698 465345 122648 108881 120736 122786 134609 133910 128075 128452 86564 84857 283675 247820 723721 723522 223481 222203 282050 286061 331448 324857 348852 347585 369061 376268 354242 391902 839451 886906 548423 459575 305271 296728 345314 343321 367405 369557 375887 383060 429688 438127 692845 722613 40.15 67.9 1
10:51:10 2023-10-13 357951 352006 88186 86042 134292 139178 140578 143303 112333 109729 114101 118290 132080 133851 369727 399662 1164597 1142502 443914 465345 122246 109174 120399 122991 134390 133980 127918 128665 86405 84951 283585 251434 724200 721477 223674 223140 281796 285103 333969 323619 349411 349402 369839 374328 355432 394993 839451 883009 551128 462626 302574 297739 345556 345293 365460 372070 377320 382950 426432 431762 694918 721587 40.15 67.9 1
10:51:11 2023-10-13 356832 352010 88150 85948 134221 139258 140976 143281 112333 109805 114022 118454 131989 133969 369763 398751 1163736 1144128 441633 465345 122381 109250 120316 122821 134567 134241 127830 128665 86497 84983 285168 250943 721220 724035 222747 222359 282925 284281 333969 324857 348358 349407 369907 375739 353965 393949 839451 874433 548423 462515 303760 295744 347191 344837 363273 370109 377356 385381 430401 430477 691890 721587 40.15 67.9 1
10:51:12 2023-10-13 351934 351825 88638 86129 134458 138779 141299 139724 112743 109636 114324 118088 132287 133565 369582 402761 1167110 1150077 446442 465345 122854 109082 120448 122923 134826 134335 127973 128418 86722 84983 286337 250095 718182 724548 223759 221821 283521 285151 333969 324821 348852 349090 369907 375417 354967 393876 839451 880510 551128 459611 305271 295995 345556 345356 364876 370109 378487 384145 432258 430535 695610 723641 40.15 67.9 1
10:51:13 2023-10-13 353961 352015 88182 85948 134571 138683 140843 143312 112455 109586 114258 118223 132171 133633 369727 401174 1169597 1151133 446503 465345 121947 109401 120046 123025 134103 132898 127585 128844 86464 84951 285168 250131 724118 722520 224497 221821 282064 285258 333463 324363 347242 349617 369984 376532 355468 395738 841265 877506 553832 461314 302744 297775 346402 344802 365424 372047 379489 382118 431416 431618 697319 725186 40.15 67.9 1
10:51:14 2023-10-13 354889 351902 88117 86283 134049 139134 140322 140245 112233 109738 113969 118184 132072 134070 369655 396347 1174699 1154959 446867 465345 122582 109141 120633 122957 134563 134616 127973 128631 86464 85041 282516 252040 712378 718278 224339 222167 282064 285151 333969 323344 349347 350181 369984 376532 355720 396590 841302 878020 551128 459467 302152 297559 346402 344319 365132 372295 377320 381797 430329 431825 694881 722261 40.15 67.9 1
10:51:15 2023-10-13 351609 352015 88456 85952 134837 138215 141837 143412 112488 109401 114212 118026 132204 133415 369763 397494 1170463 1157665 445448 465017 122901 108881 120685 122667 134576 133841 128308 128418 86650 84983 285168 251023 728647 720385 223795 221821 283790 285151 331951 324857 347829 350427 370020 376047 354967 391493 843560 885518 551128 464903 303008 297739 347875 347742 366113 369933 378456 382841 430257 429800 689294 721714 40.15 67.9 1
10:51:16 2023-10-13 351609 351974 88460 85948 134719 138935 140843 143142 112665 109401 114258 118223 132204 133708 371854 397529 1167075 1158488 446180 465345 122817 108848 120853 122752 134609 133841 128397 128295 86617 84920 283585 249147 733010 719839 223795 221510 283883 285151 331951 324857 347829 349653 370020 375452 355468 391508 840670 884655 547070 465264 303760 297775 345278 345877 365460 368970 378190 382987 432903 431798 687794 723321 40.15 67.9 1
10:51:17 2023-10-13 357085 352010 88214 85980 134614 138601 141399 143112 112488 109401 114291 117945 132204 133029 371333 398751 1165453 1156716 452108 465345 122582 109141 120483 122991 134415 134241 128007 128631 86557 84983 285168 249919 719257 716180 223638 222515 283836 286307 332670 324604 348742 350530 369543 374471 356980 393136 843634 888938 555903 462247 301505 296593 346647 346687 367226 370039 377852 381797 431614 433102 689673 723358 40.15 67.9 1
10:51:18 2023-10-13 357085 352015 88182 85890 134618 138601 141399 143412 112488 109586 114291 118257 132237 133197 371891 399591 1165453 1155564 451430 465345 122615 109250 120685 122991 134576 132527 128219 128844 86617 84983 285168 249919 715709 718318 224885 222515 281791 287099 332688 324857 348852 350481 369427 376268 354739 393004 843761 889931 547070 462973 303008 297640 345913 345356 367111 369780 378190 381833 431650 433016 689294 725591 40.15 67.9 1
10:51:19 2023-10-13 356829 351798 88601 86012 134656 138562 141232 139722 112743 109603 114436 118170 132502 132980 371854 399311 1164625 1158080 450349 465345 122549 109141 120702 122957 134508 134332 128219 128542 86557 84983 286337 249357 715642 716180 224569 222359 281796 286620 331951 324821 348852 349688 369723 376797 354739 394237 843761 883483 547070 462973 302898 298077 345913 345356 367370 370074 377888 382716 432599 433016 689820 723358 40.15 67.9 1
10:51:20 2023-10-13 355712 352010 88452 85916 134588 138609 140851 143216 112488 109401 114324 118060 132204 133943 371891 398751 1167110 1155893 452255 465345 122582 109065 120448 122957 134576 134004 128007 128631 86617 84983 285168 251560 716463 717228 224533 222359 281682 286526 332454 324821 348852 349653 369947 376532 354206 393319 843798 883483 548423 462247 303008 297487 346610 347988 368193 369827 378348 382914 432759 432263 689497 726736 40.15 67.9 1
10:51:21 2023-10-13 354817 351681 88456 86012 134622 138523 141399 143212 112909 109477 114291 118026 132204 132996 369727 399204 1165453 1155948 452071 465345 122582 109141 120448 122957 134639 134428 128007 128418 85124 84925 285168 249357 716589 719367 224885 221821 282657 286499 331951 324857 348852 349688 370020 378018 354171 392098 843164 888419 551128 462320 302794 297775 345913 346155 366231 369005 378190 384456 432903 433016 687794 723870 40.15 67.9 1
10:51:22 2023-10-13 357085 352006 88214 85948 134698 138709 141542 143316 112522 109401 114291 118026 132204 133130 369402 398122 1162148 1153427 449184 465345 122582 109216 120483 122923 134576 134097 128007 128631 86583 85097 286223 250095 719379 717228 223638 222515 281884 285847 332994 324821 348605 351524 370020 374328 356870 393620 844197 889011 548423 462139 300933 299460 347629 346270 367190 370074 378420 381797 430329 433016 690578 723321 40.15 67.9 1
10:51:23 2023-10-13 357085 352010 88206 85944 135204 139304 141399 143212 112488 109586 114291 118060 132204 133096 369763 397564 1165453 1153427 451504 463705 122582 109032 120448 122786 134559 134335 128007 128452 86497 84983 285168 249393 733128 717263 223638 222827 281796 286061 332994 324821 348852 351542 370020 374649 353639 393319 841302 888036 548423 462284 303330 297595 345556 345537 366267 370109 378492 381527 427974 432492 690383 722613 40.15 67.9 1
10:51:24 2023-10-13 355825 352010 88182 86042 134660 138732 141628 143247 112522 109586 114258 118060 132589 133130 371891 399907 1155392 1150114 448133 465345 122817 108848 120685 122718 134609 133876 128431 128206 86683 84857 284504 248168 727614 723815 223259 222266 282607 286199 331771 326694 348742 348456 372902 376425 355935 391916 839451 888517 551790 463336 303869 296686 348367 344248 365424 368970 377320 385051 429545 431798 688806 721587 40.15 67.9 1
10:51:25 2023-10-13 354707 352010 88606 85803 134875 138147 142033 143042 112555 109032 114324 117552 132420 132486 369763 402374 1158745 1146738 451319 465017 122465 109065 120483 122957 134576 134132 128041 128452 86617 84983 285168 250488 719659 723522 223602 222515 282138 285223 330947 324857 348852 348563 369907 376532 353639 392098 838855 888517 551790 462284 304425 296693 346112 344284 367664 369005 376224 384182 430078 432836 691595 722904 40.15 67.9 1
10:51:26 2023-10-13 358098 351722 88182 86039 134183 138960 140943 143412 112333 109771 114080 118060 131989 133633 369691 400540 1162148 1143315 450544 465345 122213 109141 120444 120044 134784 134579 127980 128741 86603 85215 285168 251506 714512 722864 224003 222373 282043 286463 333969 323907 347207 349366 372077 374542 355468 395738 839451 884189 551128 459539 302935 297847 345556 345537 365460 372331 377320 383873 427067 432407 695647 721075 40.15 67.9 1
10:51:27 2023-10-13 357085 352010 88182 85980 134390 138925 140943 143281 112455 109771 113969 118454 131989 133851 371333 399626 1167110 1144128 445460 465345 122213 109250 120448 122957 134428 134335 128007 128452 86497 85041 285168 250907 712816 721477 223132 223140 282244 284751 333969 323871 349347 349653 370020 374614 354967 395457 838260 883520 551128 463283 305488 297595 348331 345537 367520 371893 379563 383691 427631 432944 697815 722613 40.15 67.9 1
10:51:28 2023-10-13 358098 352010 88182 86012 134420 139035 140843 139946 112455 109805 114101 118454 132105 133910 369727 399942 1164625 1142502 447561 463996 122213 109250 120365 122991 134137 134241 127884 128878 86497 84983 283585 251437 717748 722007 223132 223140 282134 285178 333969 324363 348852 349916 370020 374614 354967 395738 839451 881575 549775 459539 304622 297140 346355 345537 365460 372331 377320 383060 427496 432407 695902 721587 40.15 67.9 1
10:51:29 2023-10-13 351934 352010 88182 85948 134529 138732 140976 143112 112488 109586 114101 118223 132406 133633 369727 401138 1164597 1150114 445110 465345 122549 109250 120483 122957 134542 134241 128007 128452 86497 85041 285168 250095 719257 724035 224182 221510 283322 285276 333969 324821 348669 348313 371968 378320 355683 394361 841838 882378 549775 463283 304621 296549 345278 345841 365132 370145 375887 383581 432967 431762 696925 722298 40.15 67.9 1
10:51:30 2023-10-13 354744 352010 88666 85952 134626 138863 141432 143412 112987 109695 114212 118093 132204 133633 369763 402374 1171368 1153427 446831 465345 122180 109216 120399 122991 134356 134132 128041 128631 86497 85041 285168 251106 725979 722499 224533 221856 282890 285223 333463 324857 347278 349653 370020 376797 355468 395738 840707 876783 562757 460660 302470 297847 346402 345079 365132 371774 376188 381833 431650 431762 695939 722298 40.15 67.9 1
10:51:31 2023-10-13 354570 351825 88182 85890 134525 138601 141009 143012 112488 109435 114126 118060 132113 133415 369763 396347 1169670 1152670 441525 465345 122615 108881 120685 122701 134668 134054 128041 128329 86557 85099 285168 251202 721007 720982 223688 222408 284281 284609 332544 326658 347646 350530 369911 375417 354716 391821 841690 885518 546477 465086 302794 297104 345556 346155 365282 369263 378492 383023 432939 430517 688442 723358 40.15 67.9 1
10:51:32 2023-10-13 351825 352010 88456 85890 134656 138215 141432 142977 112522 109401 114357 117945 132204 132870 372185 398716 1165453 1158525 449331 465345 122676 109141 120483 122786 134643 134241 128007 128452 86531 84894 282246 248936 719545 718315 224885 221856 283061 286539 331986 324857 348358 349688 370020 377148 354206 393004 843164 888419 557890 462973 303597 296614 345913 346155 366560 369827 380643 384907 432651 433016 687647 725702 40.15 67.9 1
10:51:33 2023-10-13 355788 352010 88214 85948 134715 138713 140709 142942 112522 109435 114179 118060 132204 133088 371891 398751 1165453 1155164 449789 465127 122854 109165 120831 123110 134508 134180 128294 128617 86909 85157 284466 251023 719622 716180 224375 222515 281275 286508 332706 324748 348852 350181 370020 375739 354277 394127 842604 883519 555903 462284 303082 296628 345913 344319 367405 370109 378190 381833 430441 433016 690873 721750 40.15 67.9 1
10:51:34 2023-10-13 356577 352015 88214 85948 134208 138635 140976 143142 112333 109435 114258 118060 132299 133029 369763 396347 1164625 1152607 450553 464688 122582 109065 120483 122991 134542 134241 128007 128452 86497 84920 285168 249357 718452 717192 223509 222515 281814 285303 333229 324857 348358 351560 370020 374649 353639 393355 842961 887607 549775 465264 300933 297775 347875 345781 366381 369968 378046 381345 429049 433088 690909 721750 40.15 67.9 1
10:51:35 2023-10-13 356613 351794 88391 85890 134588 138601 140976 143012 112411 109485 114179 118060 132204 133163 369763 397025 1165286 1151787 450188 463668 122414 109065 120483 122735 134322 134004 128007 128452 86497 84951 284466 249357 717550 716180 223638 222515 281179 286061 332994 324302 348852 350746 369759 374614 354206 393355 843798 885615 548423 462284 301938 297775 344553 345856 366853 370109 377924 381563 429013 433021 691890 720184 40.15 67.9 1
10:51:36 2023-10-13 354744 352015 88182 85948 134398 138215 140943 143012 112333 109401 114146 118060 132204 133096 369763 396312 1162148 1151787 448170 465345 122817 108848 120769 122582 134609 134054 128253 128063 86497 84983 282516 250095 720859 720421 223132 222515 282055 285076 332706 326586 347795 349545 372902 375632 355935 391326 839414 892203 551790 465086 302935 296693 346669 344284 367671 368794 377284 384762 429760 432407 689673 721587 40.15 67.9 1
10:51:37 2023-10-13 354493 351515 88214 85849 134639 138431 141508 143042 112367 109066 114291 117667 132208 132453 369763 402338 1155392 1143487 451246 465017 122381 109438 120483 122735 134171 134039 128007 128665 86497 85215 282516 249357 717803 723522 223638 222359 282028 286714 331951 324857 348852 348563 369319 376268 357412 392135 839451 883519 547070 459575 303869 296385 345556 343321 367664 370109 376152 383873 430347 438673 692845 722941 40.15 67.9 1
10:51:38 2023-10-13 355748 351762 88182 85952 134533 138863 140769 143412 112333 109620 114126 118060 132204 133096 369763 400821 1162148 1144128 451614 465345 122213 109250 120308 122855 134137 134132 127768 128638 86775 85215 284466 250799 724231 723449 223688 222373 281113 286795 333319 323691 347207 349653 370020 374614 355825 395954 839451 874181 543808 459503 303008 296542 345556 344806 366524 371774 376753 383060 427703 433016 694918 721075 40.15 67.9 1
10:51:39 2023-10-13 356939 352015 88182 86039 134288 138958 140843 139850 112256 109695 114126 118257 132395 133666 369763 399626 1165453 1143315 447035 465017 122213 108915 120365 122821 134137 133945 128007 128665 86497 84951 284466 250907 715317 720458 223831 222984 281796 285289 333969 323907 348852 349407 368803 374649 358965 395738 838260 881390 549775 459539 302684 297847 348331 345355 367449 371786 379563 383727 428906 433079 697815 723604 40.15 67.9 1
10:51:40 2023-10-13 356076 352010 88182 86012 134229 138960 140866 143481 112488 109805 114080 118290 132295 133666 369799 398751 1168611 1144575 446717 465127 122516 109115 120262 123162 134475 134239 127837 128494 85092 85041 285168 250518 715019 720458 222783 222998 282784 284516 333969 323907 348852 349653 372639 374328 354967 395738 836411 874470 548423 459611 303382 297356 347191 343286 363273 371218 377356 384744 427774 429836 693858 721075 40.15 67.9 1
10:51:41 2023-10-13 351934 352015 88178 85948 134601 138954 140612 143316 112367 109620 114283 118257 131989 133599 371891 398787 1164597 1149259 441417 465345 122414 109141 120517 122735 134356 133945 128041 128487 86531 84983 285168 250131 714763 724277 223132 222203 283755 284419 333969 324592 348632 349688 369942 376654 354462 393972 839266 880244 548423 459539 302574 297009 347049 345250 366844 370145 377356 385381 431767 430714 693784 721444 40.15 67.9 1
10:51:42 2023-10-13 351898 352010 88214 85948 134996 139326 141009 143377 112522 109586 114080 117978 132080 133063 369763 402940 1167112 1150151 445460 464688 122582 109169 120365 122735 134381 134241 127918 128665 86497 84894 285168 250131 714883 723522 224182 221701 283357 285833 333499 324857 348852 347585 368803 375487 354712 393634 837631 874573 549775 459611 304084 296349 345349 345427 364876 370109 375623 383023 432615 431798 696962 722298 40.15 67.9 1
10:51:43 2023-10-13 355071 352010 88214 86129 134217 138863 140943 143351 112300 109839 114047 118372 131446 134104 369763 396347 1173865 1155070 441633 465017 122582 109141 120392 122821 134652 134054 128041 128576 86557 84983 284466 250730 725817 719449 223895 222266 283273 284187 333897 324784 347683 351416 369911 376725 353784 394090 841302 879525 541139 465122 302543 297205 345314 344319 363237 369521 378528 382877 430634 429836 686784 720184 40.15 67.9 1
10:51:44 2023-10-13 352413 352010 88182 85885 134432 138215 141301 143012 112488 109435 114179 117978 132224 132736 369799 396347 1168013 1155985 445132 465017 122615 108915 120517 122616 134609 133782 128041 128063 86531 84888 284848 248623 725807 718315 223831 221856 283790 285227 332022 324857 347865 350217 374488 375749 355217 391544 838888 884655 551128 465086 302580 297356 345349 345392 365460 368970 377924 383060 432971 432545 689497 725665 40.15 67.9 1
10:51:45 2023-10-13 351825 351519 88456 85916 134647 138392 141301 142942 112522 109292 114245 117633 132171 132428 369727 398122 1165453 1157665 449294 464688 122582 108848 120577 119931 134788 132341 128035 128282 85092 84983 282516 250667 720351 719449 224705 221679 281725 286557 331951 324857 348605 349402 369283 376546 354739 393004 842530 889678 552483 462247 302628 297775 345913 345392 367076 369521 378420 382463 432258 433016 687757 722261 40.15 67.9 1
10:51:46 2023-10-13 354562 352010 88182 85948 134588 138601 141399 143142 112455 109401 114461 117911 132171 132996 369727 398716 1162148 1155127 451824 465017 122582 109182 120330 122923 134643 134428 127973 128418 86617 84925 284466 249357 715008 716144 224533 222167 281993 286499 332454 324821 348855 349653 369687 376797 354739 393282 841302 883217 551128 464603 303616 297631 346855 345250 368967 369933 378348 381651 432078 432912 688622 723014 40.15 67.9 1
10:51:47 2023-10-13 355784 351762 88182 86138 134588 138691 140843 143142 112333 109552 114258 118141 132138 133498 369438 396772 1164420 1152308 448169 465273 122516 109082 120478 123127 134441 134297 128357 128562 86650 84951 287161 251381 719379 719294 223060 222515 282108 285205 333789 324857 346773 351483 369871 375739 353109 393319 838816 888419 548423 465049 302152 297356 346633 345781 365424 369827 380779 383023 427509 431762 684733 721587 40.15 67.9 1
10:51:48 2023-10-13 354707 351762 88182 85948 134398 138601 140943 143142 112455 109401 114179 118026 131413 133063 369691 399416 1158745 1146738 445835 463996 122985 108814 120930 122684 134982 133620 128397 127994 86736 84888 282516 249357 724913 722499 223602 222515 282028 285263 332423 326549 347536 349366 372756 376017 355935 393480 839377 891571 547070 464538 303218 297428 347380 344284 365389 368677 376188 384888 429116 432750 689783 721587 40.15 67.9 1
10:51:49 2023-10-13 354707 350876 88182 85913 134593 138444 140955 143142 112488 109401 114258 117830 132406 132779 369727 401738 1157031 1146574 450606 465345 122180 109032 120281 122957 134415 134335 127884 128418 86524 84951 282516 249322 717366 723522 223602 222359 282028 286499 331448 324857 349347 348563 369318 376268 354206 392135 839451 888419 558059 459503 303653 295708 345556 344284 367664 370109 376152 383565 429935 433016 692845 722613 40.15 67.9 1
10:51:50 2023-10-13 356902 351767 88146 85944 134369 139075 140737 143412 112455 109662 113969 118141 132047 133754 369691 398716 1165453 1142502 444904 463741 122213 109032 120080 122923 134322 134004 127884 128452 86464 85215 285168 252097 720718 724578 222761 222721 283379 284573 333861 324676 349236 350001 373693 375703 354465 394508 838855 879044 552480 462441 303008 297356 347643 346405 366113 371738 378154 384182 427988 430477 692845 721587 40.15 67.9 1
10:51:51 2023-10-13 351681 351717 88182 85980 134593 138828 140788 143412 112488 109586 114101 118026 132175 133507 369763 398401 1166281 1146574 444857 465345 122465 108881 120365 122752 134767 134097 127973 128418 86524 84983 284232 250095 733002 724035 223638 221856 283755 285151 333969 324821 348852 349653 369942 375417 354967 393913 839130 878729 548423 459611 303869 296067 346355 345356 364293 369863 379183 384742 432615 430975 696414 723604 40.15 67.9 1
10:51:52 2023-10-13 351573 352015 88178 85916 134605 138457 140955 143212 112333 109435 114179 118026 132175 133063 369727 402338 1167075 1151133 447959 465090 122769 109274 120528 123042 134441 132456 127871 128494 86749 85041 277356 251202 720343 722520 224497 221821 282064 285191 332670 324712 347242 349090 369984 376797 355789 395554 841302 878166 550481 460660 302433 297775 345913 345044 365424 371218 376152 381833 431897 431422 695902 722904 40.15 67.9 1
10:51:53 2023-10-13 354207 352006 88182 85980 134150 139084 140676 139979 112333 109401 114047 118026 132047 133130 369727 400327 1171368 1151787 446794 465017 122147 109250 120046 122957 134086 134428 127551 128878 86312 85099 283095 251650 710123 719876 224339 221856 282028 285187 333698 322889 347242 350710 370020 376532 355720 394810 844160 878790 551128 463283 302580 297451 346892 346760 365246 372154 379293 382191 431542 431762 694918 722261 40.15 67.9 1
10:51:54 2023-10-13 353598 352015 88150 86192 134019 139091 140422 139986 112300 109872 114291 118184 132220 134002 369546 399271 1176139 1153316 446054 463486 122516 109082 120080 122923 134137 134241 127884 128631 86775 85215 285168 251614 710944 718278 224146 222373 282099 285187 333969 323282 347242 351276 370020 376268 354716 395420 843164 878020 548423 463627 301079 297775 345036 345095 363202 370145 378565 382987 430414 429800 689585 720184 40.15 67.9 1
10:51:55 2023-10-13 351573 352019 88210 85916 134495 138523 140955 143342 112333 109401 114179 118060 132175 133096 369763 396382 1168804 1156716 443963 465345 122985 108848 120685 122752 134609 133876 128041 128295 86868 84888 285168 248972 736281 719331 224146 221892 284175 285026 332670 324676 347573 350566 369984 376770 354894 391916 843035 884437 531411 464684 301969 297847 345314 347742 366113 369486 378528 383875 431906 430441 688516 721714 40.15 67.9 1
10:51:56 2023-10-13 352914 352015 88150 85916 134618 138215 141399 143177 112488 109401 114581 117945 132171 132996 369763 396347 1167939 1157392 444095 465345 122784 108881 120650 122718 134799 133841 128308 128418 86497 84888 284848 248936 722581 719331 223795 221821 283790 285205 332454 324857 348335 350463 370020 375487 355468 392135 840670 886017 551128 464721 303008 297775 345556 346398 365460 368970 378190 383837 433228 432474 687757 725628 40.15 67.9 1
10:51:57 2023-10-13 351609 351515 88456 85948 134706 138284 140843 143221 112522 109401 114324 117868 132204 132858 369799 398716 1165453 1156022 448720 464688 122582 108848 120448 122957 134542 132434 128158 128357 86895 85099 284466 249215 719622 718429 224389 222337 281962 286539 332508 324857 348852 350121 369463 376268 357956 393913 842530 883447 531411 462247 303727 297595 345913 345321 367664 370957 378456 381833 431722 433016 689820 722298 40.15 67.9 1
10:51:58 2023-10-13 355784 351515 88182 85916 134398 138215 140976 143212 112488 109401 114101 118026 132171 132870 369691 398751 1164625 1153427 451504 465345 122498 108881 120668 122752 134453 134241 128041 128452 86650 84951 285168 249357 719257 716180 223831 222827 281563 285347 332958 324857 348605 351240 370020 375475 354171 393958 840670 887162 548423 459647 301079 297595 347592 346160 367119 369863 378046 381651 430221 433016 689673 725186 40.15 67.9 1
10:51:59 2023-10-13 356832 351762 88182 85890 134588 138302 140843 143142 112300 109590 114159 117945 132171 133063 369691 397025 1164994 1153093 449001 465273 122549 109115 120345 123162 134475 134297 127871 128460 86722 84983 284466 249357 714883 716180 223509 222408 281563 286137 332994 324604 348852 351235 369839 374685 354206 393319 843560 887162 548423 462284 301116 297847 344795 345319 366596 370109 378456 381797 427774 432716 691957 720184 40.15 67.9 1
10:52:00 2023-10-13 357085 352001 88182 85885 134390 138794 140976 143342 112488 109586 114179 118060 132171 133130 371623 397025 1162148 1151787 449478 465345 122643 109065 120483 122821 134533 134241 128007 128452 86497 84894 284466 249393 719379 718315 223132 222984 283025 285223 333463 324857 347865 351844 369319 376236 356618 393935 843035 887052 558397 464940 302267 297378 348861 346025 366932 370109 378420 381797 428411 433021 691706 720148 40.15 67.9 1
10:52:01 2023-10-13 354457 351762 88214 85948 134626 138431 141582 139462 112876 109535 114436 117925 132540 133440 369618 399169 1159460 1150666 447996 464688 122784 108950 120685 122633 135000 134147 128274 127994 86650 84794 284504 249246 727858 723522 223795 222515 282064 285949 331180 324857 348852 348599 369871 376797 353109 391821 837594 888199 548423 463942 303869 296650 346355 344802 367664 369228 376188 384762 430042 438673 691890 722613 40.15 67.9 1
10:52:02 2023-10-13 354744 351519 88214 86080 134643 138828 140964 143177 112333 109401 114179 117945 132295 132745 369727 402056 1158709 1143450 453269 465345 122213 109250 120399 122991 134322 134132 128213 128452 86531 84983 286337 249919 717112 723852 223895 222266 282748 286795 331807 324784 349842 350500 373165 376425 356691 391952 839451 883519 554018 462284 303611 296794 346076 344284 367664 369902 376188 384579 430432 438746 691890 721587 40.15 67.9 1
10:52:03 2023-10-13 355370 351515 88214 85944 134588 139092 140680 143212 112522 109435 114179 117863 132208 133029 369727 401174 1160427 1143450 451566 465345 122180 109216 120080 122991 134137 133945 127796 128754 86497 84983 285168 251381 712737 723522 223795 222515 282028 286974 331951 324821 347242 349125 369319 375211 355023 395738 837631 882049 551128 461314 302935 297847 345556 345293 367664 371253 376224 383873 431932 432836 697244 722941 40.15 67.9 1
10:52:04 2023-10-13 355282 351794 88210 85976 134411 139118 140955 143281 112367 109771 114101 118093 132084 133666 369727 398751 1165453 1144128 444277 465345 122465 108881 120409 120029 134407 132527 127803 128494 86603 85099 285168 250799 720462 724511 222918 222373 283719 284716 333969 324821 348852 350458 373093 376797 354967 394508 839728 880510 551128 459647 303008 296937 347679 344837 364329 371218 377924 385381 431310 430593 693107 722613 40.15 67.9 1
10:52:05 2023-10-13 351609 351762 88182 85952 134407 138601 140943 143177 112377 109401 114101 117945 132080 133163 371623 402374 1164597 1150114 445497 464688 122610 108915 120448 122786 134322 133910 128007 128631 86464 84920 285168 249393 717171 723522 223831 221856 283507 285187 333969 324821 348852 348563 369907 375452 354967 394228 837631 874109 549775 463942 304083 296405 348367 347742 366372 371112 378046 385161 429319 430262 693784 721587 40.15 67.9 1
10:52:06 2023-10-13 351573 352015 88214 85976 134411 138877 140955 139687 112333 109435 114101 118026 132084 133532 369474 403629 1172062 1152458 447996 465968 122147 109375 120110 120010 134036 134555 127585 128754 86497 84983 284817 251381 712412 721988 224849 222203 282890 285231 333446 324784 347314 349688 370020 374370 353179 396899 842567 878020 555185 459179 302470 297847 346402 345079 365460 372366 376224 382716 431901 431798 695939 722298 40.15 67.9 1
10:52:07 2023-10-13 353671 352006 88093 86097 134200 139351 140640 140049 112333 109738 114068 118093 132407 133347 369691 396382 1174699 1152607 448005 465345 122180 109141 120281 122855 134217 134241 127585 128665 86431 85041 285168 251686 713444 719367 223859 222359 282064 285240 333969 323583 350762 350458 369767 377184 355971 396189 842384 877874 550481 461314 303008 297739 346647 345115 365460 372331 376753 382425 431614 432371 694954 722298 40.15 67.9 1
10:52:08 2023-10-13 351573 352010 88480 86097 134458 138815 141386 139399 112665 109451 114291 117925 132411 133653 369582 399271 1167902 1155164 441777 463341 122887 109014 120616 122718 134576 133841 128041 128028 86808 84983 285168 248587 719831 718315 223795 220966 283790 285223 331951 324857 347865 350181 370020 376012 355468 392098 840707 880477 547070 465264 302794 297356 345349 346155 365496 369521 377924 383023 432939 432711 687271 722298 40.15 67.9 1
10:52:09 2023-10-13 354744 351186 88214 85886 134533 138215 140964 142942 112367 109250 114134 117700 132295 132904 369763 397564 1164625 1155985 452255 465345 122498 108915 120281 122786 134361 133910 128007 128418 86497 85099 285168 250667 721194 718902 224196 222408 281677 286356 332508 324748 348742 350248 369803 375739 354242 393913 843560 886613 546477 462247 302794 296593 345913 344284 367262 370074 378492 381833 430329 438673 690479 720221 40.15 67.9 1
10:52:10 2023-10-13 356829 351515 88214 85952 134503 138319 140843 143116 112333 109401 114101 117978 132204 133063 371660 397025 1162148 1150151 448553 465345 122676 108881 120448 122821 134356 134039 128007 128631 86497 84983 285168 249779 717297 716180 224182 222827 283107 286204 332994 324857 348852 349688 370020 375475 354242 393355 841971 883447 548423 462284 302005 297847 344518 345781 367405 369898 380643 382118 430009 432980 690199 724671 40.15 67.9 1
10:52:11 2023-10-13 355784 351515 88182 85948 134525 138635 140866 143112 112411 109401 114179 118060 132295 133096 369727 397025 1162148 1151787 450335 465090 122652 109199 120554 119864 134475 134145 127905 128528 86756 85041 284466 249988 717803 716180 224146 222515 281682 286097 333175 324784 348852 350710 370020 375475 354242 395319 841338 883447 548423 462284 302152 296628 344518 345293 367370 370109 378190 381833 428828 433021 691363 720221 40.15 67.9 1
10:52:12 2023-10-13 357085 351767 88182 85890 134398 138215 140976 143212 112333 109435 114047 117863 132373 133029 369763 397025 1162148 1150151 449478 464360 122213 109065 120483 122786 134449 133910 128007 128452 86497 84951 285168 249357 718771 717228 223132 222827 282064 285958 333499 324857 347865 351844 369319 375211 353675 393913 841727 888036 549775 464830 300970 297847 346527 346270 366381 369968 378492 382841 428251 433016 685254 721587 40.15 67.9 1
10:52:13 2023-10-13 354530 351515 88488 85821 134656 138833 141549 142942 112555 109066 114659 117791 132652 134988 371782 401031 1158673 1147391 450606 464506 122516 109115 120483 122957 134660 134241 128007 128418 86775 84920 287038 249246 718378 722499 223638 222266 282551 285240 331681 324857 348852 349407 369907 374113 353179 391821 839451 888554 551790 462973 303653 296693 346147 344284 367111 369005 376188 384218 429970 433102 691890 721587 40.15 67.9 1
10:52:14 2023-10-13 354170 350167 88214 85913 134407 138474 140955 143142 112522 109620 114159 117700 132175 132996 369763 401209 1157067 1143450 450606 465345 122031 109065 120114 122786 134530 134039 127796 128452 86464 84925 285168 250131 715781 723522 223831 222359 282678 286741 331664 324604 349695 348456 372113 376196 355201 393766 839377 884145 548423 461314 303653 297356 345591 344319 367413 371774 376717 384182 430006 438436 696823 722613 40.15 67.9 1
10:52:15 2023-10-13 355566 351830 88081 86093 134394 138908 140709 139753 112553 109636 114159 118285 132105 133633 369691 398716 1165453 1141588 441417 465345 122180 109065 120399 122855 134941 132456 127619 128452 86378 84920 285168 250518 716792 719449 223096 222984 282064 284849 333969 324363 348852 350198 369319 374614 354967 395457 838260 879081 531411 459575 302684 297906 346633 345781 364876 371845 377356 383023 427343 431458 692882 721075 40.15 67.9 1
10:52:16 2023-10-13 353707 351758 88182 85952 134217 138856 140943 143212 112333 109620 114101 118093 132080 133633 369727 398716 1165453 1144128 441633 464688 122498 108915 120668 122821 134554 134241 127803 128391 86928 85099 287161 250411 714888 720275 222797 223105 282748 284174 333861 323727 348852 349688 369907 374614 354716 395917 838260 881022 551128 459611 302794 297739 347191 343321 363237 371774 377960 385381 429049 430571 693858 719541 40.15 67.9 1
10:52:17 2023-10-13 351114 351515 88182 85890 134436 138635 140976 143212 112333 109435 114068 118093 132423 133415 369763 398716 1164597 1148443 445374 465017 122498 109065 120399 122855 134356 133910 128007 128665 86531 84951 284466 250131 729296 722499 223895 221856 283795 285196 333734 324857 348852 348599 369907 375452 354967 394265 838852 874506 558644 459647 303869 296067 348367 348235 366631 371230 378082 385234 429901 430338 693784 721989 40.15 67.9 1
10:52:18 2023-10-13 351898 351762 88186 85890 134398 138856 140976 143012 112444 109468 114047 118060 131989 133096 369727 401174 1166116 1150591 445971 465127 122549 109115 120345 123076 134457 134332 127905 128494 85156 84983 285168 249919 718209 722499 224182 221573 283990 285151 333463 324857 348852 347585 372113 377751 359110 394508 838259 874506 549775 459575 302589 295501 344553 345392 364876 370145 375659 384529 432635 430589 695939 721240 40.15 67.9 1
10:52:19 2023-10-13 351970 351758 88182 85948 134217 138215 140976 143412 112333 109435 114047 118060 131989 133197 369727 401174 1167939 1151514 446479 464688 121747 109283 120114 123025 134120 134241 127585 128789 86438 84983 284466 249955 718034 720458 224569 221856 282890 285223 333499 324363 348099 349688 370020 377184 355862 396359 843597 876669 547812 461314 302794 297414 346855 347250 365282 370004 375587 383023 432294 431803 698809 723358 40.15 67.9 1
10:52:20 2023-10-13 353707 352010 88150 86138 134150 138566 140983 139961 110873 109502 114258 118170 132105 133599 369510 396880 1173769 1154921 445180 464980 122582 108848 120414 122889 134373 133888 128104 128261 86703 84951 286337 249919 719683 717192 223795 222359 283746 284245 333463 324857 347510 350916 370020 376797 353929 392135 838852 874109 531411 465049 302366 297775 345278 345321 363747 371728 378528 382987 432903 430138 686747 722225 40.15 67.9 1
10:52:21 2023-10-13 352413 351515 88214 85826 134681 138246 140843 143303 112488 109401 114126 117911 132171 132858 369691 396347 1167110 1158488 444894 463268 122582 108848 120392 122718 134542 133806 127973 127994 86524 84799 284504 247820 717350 719449 223859 221502 283604 285882 331543 324821 348212 350530 369911 378658 355935 394042 841265 884655 551790 463627 303727 297595 346335 346327 366524 369228 378420 383999 432903 432750 687234 722261 40.15 67.9 1
10:52:22 2023-10-13 356793 351407 88117 85952 135166 138621 140909 139333 112631 109639 114179 118026 132080 132996 369691 396808 1162652 1150114 449123 464688 122736 109115 120330 122718 134322 133969 127884 128418 86464 84951 285168 249357 720508 716144 223096 222827 281993 285708 333463 324302 347865 351807 370020 374649 353675 393913 841338 886534 555903 464684 301006 297906 346319 346381 365974 370109 378601 382680 427774 433016 688806 722613 40.15 67.9 1
10:52:23 2023-10-13 355821 351515 88182 85916 134407 138808 140943 143177 112455 109367 114179 118026 132080 132870 369691 396988 1158745 1149259 448097 465345 122582 108881 120409 119996 134475 132527 127734 128583 85124 84983 285168 249988 720873 721495 222918 222685 281993 285151 332958 324857 346773 351235 373165 375945 355971 392135 838852 892203 549775 466110 302738 296161 346633 344248 365424 368970 378492 386240 429013 431798 685739 721587 40.15 67.9 1
10:52:24 2023-10-13 354403 351016 88614 85767 135067 137982 141661 142908 112600 109032 114357 117633 132204 132237 369727 399907 1156207 1146466 447914 464688 122615 109032 120483 122752 134373 134241 128007 128384 86650 84920 284504 249246 730352 723522 223795 222515 282064 286499 331681 324857 346979 348599 369284 376532 355308 394544 839451 885908 551128 461240 303574 297847 348331 346760 366381 369122 379563 384579 430114 432939 690652 721587 40.15 67.9 1
10:52:25 2023-10-13 357028 351515 88150 85976 134373 138951 140528 143316 112455 109401 113969 118205 132047 134314 369402 402386 1162726 1143166 451614 465236 122147 109115 120193 123230 134188 134485 127728 128631 86431 84983 285168 250694 721950 722499 223795 222515 281214 286499 333410 323727 347242 349424 370020 374017 355720 395140 838855 880327 549775 459503 303008 296722 345036 345293 365460 372034 377320 383023 427067 432407 694353 721075 40.15 67.9 1
10:52:26 2023-10-13 356596 351515 88150 85948 134284 138919 140515 143516 112266 109586 113969 118257 131413 133633 369691 398751 1165453 1142502 441417 464688 122213 108881 120668 122957 134322 133910 127973 128452 86557 84983 286337 250943 714893 720458 223638 223140 281993 285258 333969 323583 349374 349402 369839 374328 355432 396198 839377 884262 548423 462626 302752 297847 346598 345537 365460 372331 380066 383999 427703 432371 694881 721587 40.15 67.9 1
10:52:27 2023-10-13 351379 351762 88452 86133 134458 138648 141299 143307 112631 109451 114258 117925 132105 133314 369510 400960 1167939 1146738 445448 465017 122652 109115 120414 123046 134208 134241 127884 128631 86722 84983 285168 251023 721886 722499 224339 221821 283322 285187 333734 324821 348852 347550 369319 375452 355468 394228 838816 879453 548423 459539 304300 295673 345314 345356 365132 370109 375887 383023 432939 431762 695902 722298 40.15 67.9 1
10:52:28 2023-10-13 354484 351762 88214 85916 134407 138601 140976 143342 112488 109586 114159 118026 132171 133720 369727 401174 1167939 1152607 446794 463705 121914 109216 120080 122991 133990 134616 127585 128720 86497 85099 285168 251381 713499 723034 224425 221679 282748 285044 333247 323931 350836 348420 370020 375155 353109 394508 840076 880510 560015 460660 303653 297775 345913 348235 364222 370145 376188 385035 432599 430513 693862 723127 40.15 67.9 1
10:52:29 2023-10-13 354653 351618 88355 85980 134786 138655 140809 143142 112333 109401 114101 117987 132105 133130 369655 401174 1167939 1152458 446442 465345 122213 108881 120448 122786 134432 134335 127796 128384 86464 85213 285168 249393 722569 721988 224533 221821 282890 285187 333499 324821 347242 348599 370020 376797 353945 396299 840707 878020 555185 460987 303008 297523 346402 345356 365424 371218 376152 382139 432258 431865 695939 722261 40.15 67.9 1
10:52:30 2023-10-13 353671 351515 88182 85830 134187 138794 140943 143412 112455 109401 114179 118205 131989 133063 369691 397564 1171368 1150151 447954 465343 122450 109199 120208 123110 134036 134461 127449 128741 86536 85215 285855 251506 711060 719839 224339 222359 282855 285423 333645 323427 347242 351542 370020 376797 355825 396152 841302 876261 551128 459611 302152 297559 345036 344319 364038 372331 378565 382950 430971 430237 691890 722354 40.15 67.9 1
10:52:31 2023-10-13 353453 351943 88182 85948 134723 138700 140709 143307 112553 109401 114179 117945 132486 133042 369727 396034 1167939 1155070 443925 465017 122615 108848 120685 122821 134542 133876 128041 128028 86497 84857 285168 248972 730212 717735 222846 222203 283879 284916 332994 324857 347865 350710 370020 375452 354716 391821 838852 884619 531411 465049 302867 297775 345556 345877 364876 368970 378456 383023 432976 431762 686784 722773 40.15 67.9 1
10:52:32 2023-10-13 353645 351020 88182 85768 134626 138181 140976 143142 112488 109317 114547 117791 132345 132996 369582 400400 1168770 1160018 447954 464470 122919 108973 120616 119854 134572 134241 128007 128145 86756 84983 285168 248168 717983 719331 224210 220988 282064 286155 331951 324857 348358 349688 370020 375452 354206 392135 841338 886534 547070 462284 302433 297565 346402 345877 365424 369005 378456 383873 432939 432407 686784 722298 40.15 67.9 1
10:52:33 2023-10-13 353635 351515 88186 85763 134533 138215 141009 143042 112411 109292 114212 117830 132171 133216 369727 398157 1162148 1156716 450041 463705 122180 108881 120281 122752 134423 133841 127918 128418 86464 84862 285168 249147 719500 712115 224533 221848 281781 286687 332670 324604 348779 349545 369543 376160 355166 393451 844234 888975 548423 463172 302794 297595 345913 347742 366417 369486 378456 383060 433196 433016 687684 722261 40.15 67.9 1
10:52:34 2023-10-13 357979 351479 88448 85913 134517 138043 141445 143272 112665 109418 114324 117858 132105 132745 369438 398716 1162148 1156427 449221 465017 122582 109065 120483 122991 134779 134145 128007 128452 86497 84925 285168 249357 715258 716144 224569 222515 281819 286499 332688 324857 348852 349688 369984 376268 355023 393319 843164 883447 558059 462320 303008 297559 345913 345356 367664 370074 378190 381833 431614 438495 689820 722261 40.15 67.9 1
10:52:35 2023-10-13 356076 351020 88182 85885 134402 138215 141009 143212 112333 109325 114179 117863 132080 133029 369727 398401 1162148 1153427 450471 462288 122498 108881 120281 122786 134322 134241 128069 128480 86868 85215 284466 249250 718452 718353 223688 223033 281852 286320 332778 324712 348852 351542 370020 375739 356618 393173 841265 889299 551128 459647 301724 297559 345036 345537 367076 370109 377924 381527 428055 433016 690873 720184 40.15 67.9 1
10:52:36 2023-10-13 355894 351375 88150 85826 134398 138181 140976 143490 112842 109300 114101 118026 132406 132745 369727 396880 1161287 1149259 448133 464688 122213 108881 120365 122701 134449 134241 128007 128418 86557 84983 285168 249393 718209 718278 223132 222827 282028 285312 332994 324857 346846 351312 369871 375739 353144 393355 838888 888419 555903 465122 301969 297565 347156 343286 365460 369557 378601 385072 429125 432407 685218 721075 40.15 67.9 1
10:52:37 2023-10-13 354421 351025 88178 85700 134622 138396 141345 142908 112333 109401 114159 117667 132175 132620 369727 399626 1158525 1149734 447959 464542 122835 108931 120547 119720 134475 134110 128260 128282 86756 84831 288635 247785 723354 722499 223895 222422 282028 286101 331448 324857 349347 348875 369907 376268 354206 392098 839451 883483 548423 459611 303869 297428 346112 344319 367664 370109 377054 384762 430414 438983 693858 722613 40.15 67.9 1
10:52:38 2023-10-13 355639 351191 88214 86003 134521 139118 140955 143212 112333 109435 114179 117978 132175 133063 369691 401138 1160390 1143450 450606 465345 122180 109141 120080 122991 134394 134132 127796 128665 86531 85099 283675 250095 724592 722499 224182 222515 282037 287014 332454 324821 347242 349407 368768 375739 355272 395738 839728 883994 550481 458820 303438 297356 345556 345537 367700 371774 376753 384218 429322 438709 695684 723127 40.15 67.9 1
10:52:39 2023-10-13 357661 352010 88182 86102 134369 139211 141289 140112 112720 109569 114324 118204 132105 133784 369100 399765 1164457 1143166 449013 465345 122180 109065 120080 122821 134373 134428 127850 128597 86405 85041 285168 252097 711752 722499 223867 222515 281253 286504 333969 323907 347278 349688 368768 374614 353144 395738 838855 874181 549775 461314 303008 297775 345591 345537 365496 372366 377622 384182 428006 433016 694881 721587 40.15 67.9 1
10:52:40 2023-10-13 355821 351515 88182 85980 134478 139072 140322 143503 112222 109662 113969 118372 131413 133633 369655 398122 1165453 1141164 441417 464688 122213 109250 120281 123025 134137 132527 127884 128452 86497 84983 283585 250871 717366 722462 223895 223504 281817 285174 333897 324219 349842 350301 372077 374471 355935 396152 839451 881612 557274 459575 302715 297559 346319 345537 365460 372331 377924 384035 427647 431798 694918 721587 40.15 67.9 1
10:52:41 2023-10-13 351645 351974 88391 86039 134521 138786 140909 139787 112631 109401 114159 118093 132390 133130 369727 401533 1167110 1145758 444668 465345 122652 109115 120483 122957 134449 134097 128007 128452 86557 84983 284466 250131 719136 723522 222846 222203 283755 284756 333969 324821 348852 350217 369942 375155 354967 394544 839451 879779 551128 459647 303008 296067 347435 345392 364876 370145 377356 385381 433196 431258 693858 720148 40.15 67.9 1
10:52:42 2023-10-13 353919 352015 88182 85948 134491 138627 140843 143216 112333 109401 114101 118060 132080 133096 369691 401138 1167075 1148406 445458 464688 122414 108881 120409 121797 134373 132434 127768 128494 86662 85041 284466 249812 715391 724474 223688 222373 283645 284711 333969 324591 348852 349402 373657 375417 355468 394544 837954 880561 547070 459647 303653 296484 346633 345912 364876 370145 376188 385381 432962 431155 694353 720184 40.15 67.9 1
10:52:43 2023-10-13 351681 350697 88218 85890 134449 139236 140943 142942 112333 109435 114126 117987 132105 133096 369691 398157 1171331 1152607 446127 465345 122031 109250 120046 123025 134327 134335 127619 128789 86464 85041 282516 251437 709564 719367 224569 221892 282064 285187 333734 323643 347278 350710 370020 376797 353144 396299 841690 878020 552480 459575 301116 297775 343555 344284 364073 372070 378565 382987 430490 430477 690578 720184 40.15 67.9 1
10:52:44 2023-10-13 353635 351519 88182 85886 134407 138991 140955 143112 112333 109401 114159 117945 132084 133565 371333 396844 1173732 1155856 444189 464579 122643 109082 120513 123162 134475 134075 128007 128418 86531 84951 285168 251202 735694 718242 223795 222359 284175 284396 333319 324857 347865 350746 370020 375452 354465 392171 841338 884619 547070 465086 302935 297847 345591 346155 364876 369521 378528 384182 433048 430513 686784 723358 40.15 67.9 1
10:52:45 2023-10-13 356450 350055 88182 85885 134537 138457 141158 139429 112367 109292 114101 117700 132208 132428 369763 399726 1163799 1156022 450287 464032 122381 108881 120483 122786 134390 133910 128041 128329 86411 84920 285752 248972 720186 716216 224885 222359 282028 286736 332724 324857 348852 350217 369984 374336 355059 393355 842567 883447 551128 462284 303008 297775 345913 345392 367664 370074 378226 382716 432573 438673 689331 723358 40.15 67.9 1
10:52:46 2023-10-13 355748 351515 88480 86097 134458 138824 141820 139366 112665 109300 114291 117925 132510 133096 369582 400683 1163799 1155070 452380 464688 122769 109141 120448 122957 134263 133910 127884 128452 86662 84951 285168 249357 715775 712151 224569 222515 281713 286535 332994 324857 348852 350463 370020 376532 355023 394228 842604 883483 548423 462284 303082 297775 346157 345356 367405 370109 378456 382446 432393 438709 689857 722298 40.15 67.9 1
10:52:47 2023-10-13 355533 351020 88182 85916 134525 138215 141009 143042 112333 109250 114002 117863 131989 132745 369727 398157 1164420 1153427 450078 463632 122465 109065 120685 122821 134567 134241 128007 128452 86590 85157 285168 251023 721807 718902 224038 222948 281887 286039 333283 326391 348779 351344 370020 375739 354277 394228 842930 889678 546477 463172 301116 297042 345314 346173 367520 370145 378492 382409 429049 433016 691618 720221 40.15 67.9 1
10:52:48 2023-10-13 355688 351371 88391 86070 134517 138655 140943 143012 112333 109401 114022 117987 132105 133063 369655 397025 1160463 1150591 446430 464688 122901 109065 120685 122821 134844 133910 128007 128418 86531 84983 284466 249955 719828 720421 223203 222515 282099 285873 333499 324504 347583 351276 369977 376268 353675 392135 838852 891049 551790 465159 302794 296937 347435 344284 365460 368970 378456 385418 430264 431870 687915 721587 40.15 67.9 1
10:52:49 2023-10-13 354707 351020 88488 85826 134706 138418 141508 142908 112555 108999 114357 117552 132208 132237 369172 400540 1155392 1146738 451202 464397 122685 109014 120444 122991 134441 134145 127905 128316 86722 85041 285168 249246 720020 722499 223831 222359 282607 286723 331807 324857 347242 349407 369319 376268 355736 395738 837631 884655 551128 458820 303869 296614 345591 343321 367405 371809 377054 384182 427774 438364 695939 721587 40.15 67.9 1
10:52:50 2023-10-13 355297 350266 88182 85980 134221 138863 140909 140093 112509 109586 114080 118093 131989 133415 369727 401533 1165453 1143315 441669 464688 122465 109099 120281 122786 134356 133910 127918 128665 86411 84983 279699 250554 712378 720421 223132 223140 282077 284987 333969 324363 349347 349688 369871 374685 354967 395466 838260 874109 548423 459611 303008 297775 347156 343286 363237 371218 377924 384799 428712 430477 693858 720563 40.15 67.9 1
10:52:51 2023-10-13 351379 351515 88182 85873 134221 138601 140943 143212 112256 109426 114258 117987 132531 133314 369546 400509 1165379 1147354 443888 463850 122432 109006 120247 122923 134171 133910 127830 128329 86742 85099 285168 249357 719014 722499 223509 221714 283357 285187 333734 324857 348852 348599 369613 375487 354967 393949 837594 874109 548423 459647 302427 296067 345556 345392 364912 370145 376188 383638 432635 431798 696468 721240 40.15 67.9 1
10:52:52 2023-10-13 354234 351016 88186 85920 134187 138215 140812 143142 112300 109435 114080 118060 131446 133317 369691 399978 1167939 1150151 446479 464397 121176 109250 119845 122855 133700 134132 127374 128878 86345 85041 285168 250375 712377 720458 224569 222359 282099 285223 333499 322530 347314 350463 370020 376797 353144 395738 842567 878020 551128 460439 301578 297847 344518 344319 364329 371809 378528 382409 430468 430513 691890 723492 40.15 67.9 1
10:52:53 2023-10-13 352551 351506 88053 85948 134306 138497 140943 139495 112442 109451 114002 117892 132105 133197 369691 397025 1170500 1157253 441029 464323 122549 108881 120483 122616 134801 134145 128041 128028 86497 84894 285168 249393 718358 718278 223867 222203 283826 284410 333499 324857 347865 351560 368768 375190 354465 392208 839266 883333 547070 465927 302042 297775 345314 345392 364329 369005 378528 383638 433057 430513 686412 722298 40.15 67.9 1
10:52:54 2023-10-13 351573 351016 88492 85821 134660 138215 141432 142977 112367 109250 114179 117667 132204 132553 369208 397564 1164625 1157739 448377 464360 122381 108915 120399 122616 134483 133910 127768 128179 86775 85099 282516 250310 716841 719221 224038 221679 283839 285918 331807 326428 348605 350746 368803 376047 353427 392025 841302 884655 548423 464429 302794 296996 345591 346155 367111 369557 378492 384182 432976 433016 687307 722334 40.15 67.9 1
10:52:55 2023-10-13 355314 351335 88359 85948 134516 138181 141353 143142 112842 109266 114179 117911 132295 132837 369655 398086 1165286 1155070 451646 463996 122582 108848 120357 122752 134322 133969 127884 128384 86583 84951 285168 249322 715834 716144 225043 222167 282112 286701 333432 324857 348852 350674 369984 376797 354988 393583 842530 883447 548423 465416 303008 297775 346586 345877 367592 370074 378456 382950 432994 432800 689294 723321 40.15 67.9 1
10:52:56 2023-10-13 355994 351515 88456 85826 134390 138181 140943 143142 112455 109367 114212 117830 132101 132712 369655 398086 1162689 1157253 450533 464821 122516 109082 120513 123127 134475 134262 127837 128605 86749 85041 282516 249322 718331 717411 223988 222927 281781 286535 332922 324821 348852 350710 369479 375596 354242 393876 841302 888419 548423 463032 301542 297847 344518 345781 367076 370074 381185 381797 429653 433016 691326 720184 40.15 67.9 1
10:52:57 2023-10-13 356820 351515 88182 85916 134478 138844 142112 143142 112488 109401 114179 117945 132171 133063 369402 396034 1164625 1151787 447841 464688 122498 109141 120448 122957 134322 134004 128007 128418 86497 85041 283585 249393 715775 716144 224182 222515 281819 286575 333463 324857 348852 350427 369984 375739 354739 393913 841302 888419 548423 462247 302005 296558 346402 344284 367664 370109 378492 382373 430293 433016 690836 721750 40.15 67.9 1
10:52:58 2023-10-13 356820 351267 88182 85920 134373 138566 140943 139624 110873 109350 114291 117954 132105 133314 369510 396952 1165286 1151133 449968 465345 122465 108848 120247 122957 134525 132589 127768 128597 86583 84983 285168 249393 720630 718171 223602 223140 282028 285223 332958 324821 348358 351807 370020 375176 353923 393913 838852 887406 548423 465338 301298 297523 346076 345781 366267 370109 378601 382680 427774 432474 686747 721291 40.15 67.9 1
10:52:59 2023-10-13 353961 351020 88218 85763 134660 138112 141661 142908 112488 108923 114324 117438 132423 132203 369655 400468 1156207 1147391 450516 464688 122582 109032 120448 122957 134322 134062 127973 128418 86497 84983 285168 247785 715709 722499 222811 222515 282657 285623 331915 324857 348852 349371 369871 376532 353639 392098 839451 886869 547070 462284 303869 296901 346355 344284 367076 369486 376188 384762 430293 432836 691558 721328 40.15 67.9 1
10:53:00 2023-10-13 355641 351123 88545 85916 134656 138112 141232 139267 112743 109049 114436 117600 132204 132203 369691 401138 1159497 1147391 449038 464032 122213 109032 120345 122872 134322 134062 128007 128418 86464 84925 285168 250310 721596 723522 224146 222515 282182 286938 331915 324821 347242 349371 369319 375739 355308 395701 837594 879163 555692 461314 303008 297565 345556 345293 367628 371218 376753 383873 429653 433016 693862 722613 40.15 67.9 1
10:53:01 2023-10-13 357080 351020 88150 85936 134284 139025 140515 143521 112266 109586 114047 118026 131413 133830 369655 399591 1162111 1140841 447877 463668 122180 109065 120080 120011 134340 132527 127734 128570 86569 85215 283585 250727 713570 721258 223652 222373 281620 286557 333969 323871 347242 349688 371932 374471 355971 395738 839451 879271 548646 462552 303008 297775 345591 345537 366267 372295 377888 384145 427509 432407 694845 721075 40.15 67.9 1
10:53:02 2023-10-13 356076 352015 88150 85980 134187 138779 141277 143412 112266 109401 113969 118223 131380 133599 369294 398401 1165453 1144128 444132 464688 122465 108881 120080 122752 134415 133910 127585 128418 86464 85213 285168 250482 712316 720421 223132 223140 282064 285151 333969 324363 349347 349653 372113 374649 353413 395738 839451 874109 549775 461240 303008 297775 346633 345537 365424 372331 377924 383873 427402 431798 693862 721075 40.15 67.9 1
10:53:03 2023-10-13 354754 352015 88150 85948 134470 138924 140515 143316 112266 109695 114080 118060 132080 133633 369438 400930 1167779 1143166 445541 464178 122516 109115 120311 123281 134314 134332 127871 128597 86464 84983 283585 250518 714442 721477 223096 223140 282064 285062 333969 324568 349805 350975 369871 374649 354967 395738 838855 874145 549775 462626 302898 297775 346877 345781 364876 372105 377888 384145 427703 431762 692882 719541 40.15 67.9 1
10:53:04 2023-10-13 354779 350697 88391 85984 134592 138601 140909 143212 112300 109586 114080 118060 132080 133633 369691 398401 1167110 1144128 441633 465077 122465 109065 120448 122786 134137 134004 127884 128529 86464 84951 285168 250131 716135 722499 222939 223362 283009 284951 333969 324363 349347 350427 369942 375739 355217 395738 838855 874433 557274 467411 303082 297775 347156 343321 364038 371218 380643 385344 428978 430513 693858 721587 40.15 67.9 1
10:53:05 2023-10-13 351929 351749 88186 86133 134458 138883 141232 139753 112476 109555 114179 117925 131923 133314 369510 400400 1166999 1147391 441417 465017 122498 109014 120493 123127 134322 134028 127796 128418 86524 85215 283585 249919 726689 723522 224146 222203 283653 285151 333969 324003 349347 349125 369942 376012 355468 394544 839229 874433 548423 459611 303869 296484 346112 345392 365168 371218 376224 385072 432903 431762 696711 723641 40.15 67.9 1
10:53:06 2023-10-13 353956 351510 88613 85894 134373 138215 140976 143342 112488 109401 114101 118060 131989 132937 369618 398716 1169633 1151374 446831 465345 121259 109250 120046 123025 133700 131554 127340 128844 86312 85041 279913 250623 717102 721495 224533 222359 282099 285187 333499 323607 347278 350746 370020 374370 353639 396299 842530 874433 548813 459503 301755 296558 344518 344319 364876 372331 378348 382731 430827 430832 691780 725702 40.15 67.9 1
10:53:07 2023-10-13 354889 351938 88117 86070 134491 138690 141399 143342 112266 109435 114047 118060 132121 133633 369618 397025 1171331 1155070 444184 465345 122615 109135 120483 122752 134483 134241 127973 128063 86583 84894 285168 249708 718358 716180 224146 222515 283790 284603 333969 324857 348358 351240 370020 376797 354716 393319 841338 882013 547070 465927 302005 299931 345556 345356 363783 369521 378528 383602 432274 430513 685776 721750 40.15 67.9 1
10:53:08 2023-10-13 351330 351231 88186 85795 134622 138134 141399 142942 112488 109216 114179 117667 132080 132520 369691 397529 1165453 1159386 449233 465090 122854 109165 120528 119963 134475 134110 127905 128316 86722 85099 288635 249955 722150 719294 223473 221665 283826 285223 331700 324821 348852 350710 369319 376607 353639 393136 841338 884655 547070 464356 302794 296614 345556 346155 366524 369521 378492 384145 432939 432711 686747 722261 40.15 67.9 1
10:53:09 2023-10-13 354998 351231 88214 85890 134500 138181 140976 143042 112876 109451 114080 117863 132080 133632 369727 397529 1162148 1156716 450434 463668 122213 108881 120448 122786 134322 134241 127884 128418 86497 84925 285168 249322 717803 716180 224885 222203 282152 286701 332958 324857 348852 349653 370020 375190 355023 393319 842567 883447 555523 463539 303082 297775 345913 346155 367111 369521 378492 383023 433030 433016 687794 722225 40.15 67.9 1
10:53:10 2023-10-13 354953 351020 88182 85853 134407 138181 140976 143042 112455 109292 114805 117791 132436 133096 369438 400400 1162000 1156441 450287 464506 122516 109115 120311 122923 134542 134241 127973 128329 86861 85041 285168 248936 719257 712115 223831 222770 281887 286177 332958 324857 349076 350427 370020 375739 354242 394228 841302 887162 556537 459647 302005 296835 346402 343321 367076 370109 378190 381797 429049 433016 690836 721240 40.15 67.9 1
10:53:11 2023-10-13 355825 351519 88178 85821 134407 138215 140682 143142 112333 109401 114080 117700 132171 132745 369691 396988 1160427 1148443 447816 462941 122615 109141 120483 122786 134356 134241 127884 128418 86497 84983 285168 249357 717966 719412 223132 222827 282064 285824 333734 324857 347546 351578 369942 376268 353675 392208 838816 891980 541433 465780 303008 296722 347191 344319 365460 369521 378565 385381 429653 432479 686784 721853 40.15 67.9 1
10:53:12 2023-10-13 354239 351267 88634 85916 134965 138009 141790 143167 112776 109157 114436 117662 132411 132520 369727 399591 1156207 1147848 449401 463959 122549 108881 120762 122786 134356 134110 128007 128295 86497 84836 284504 247402 718758 721988 223167 222515 282068 285187 332729 324857 348605 349371 369907 376268 353675 391843 838855 888162 531411 463700 303653 296901 348591 344284 365460 368970 378492 385072 429049 431439 686747 721587 40.15 67.9 1
10:53:13 2023-10-13 354994 351016 88186 85889 134187 138181 140812 143142 112300 109590 114047 117978 131413 132996 369655 399942 1158440 1145758 450864 464688 122180 109065 120247 122821 134348 134241 127796 128631 86464 84983 285168 250131 711634 722499 224182 222515 282028 286978 331986 324532 347242 349125 369319 375211 355023 395738 838888 883333 555692 459143 302972 296722 347838 347167 367449 370935 379526 384035 430186 433079 694429 722502 40.15 67.9 1
10:53:14 2023-10-13 355857 350840 88117 85952 134187 138215 140715 143142 112686 109485 113969 117992 131413 132996 369497 402386 1162148 1146574 450680 464688 122610 108881 120080 122821 134103 134132 127585 128542 86464 84951 287869 250095 711373 722499 223831 222515 283107 287010 332994 324592 348046 349653 368803 374685 354242 396299 838223 882086 550481 461314 303008 297565 345591 344806 367405 371774 376753 383910 428712 438673 694390 721587 40.15 67.9 1
10:53:15 2023-10-13 356828 351020 88021 85886 134187 139004 140355 143281 112300 109586 113969 118060 131413 133633 369655 398751 1164457 1141588 448257 465090 122147 109115 120262 122991 134221 132788 127748 128494 86655 85099 285168 250871 711626 721495 223831 222962 281743 285463 333969 323907 347242 349688 372639 374649 355468 395738 838855 880327 557274 461203 303008 297775 346633 345781 365168 372366 377888 383910 428015 431798 694390 721011 40.15 67.9 1
10:53:16 2023-10-13 351898 351515 88182 85948 134187 138690 140943 143212 112333 109401 114047 117863 132191 133096 369691 397843 1165453 1146574 441561 463996 122465 108881 120365 122786 134356 134004 128007 128418 86497 84983 285168 249393 714070 723522 223132 222671 283790 284751 333969 324857 348852 350217 371345 376797 354967 394581 839451 874433 549775 463357 303008 295708 347679 345356 364329 370180 378190 386238 432258 430513 691890 721587 40.15 67.9 1
10:53:17 2023-10-13 352909 351515 88214 85948 134500 138215 141201 139690 112686 109535 114291 117925 132105 133473 369582 400966 1168733 1147354 445095 464688 122465 108915 120483 119854 134941 132527 127871 128384 86464 84925 285168 249429 728163 723449 224182 222203 283790 285187 333734 324857 348852 349407 369942 375487 358929 394508 837954 881644 551128 464017 303869 296484 345591 345392 364912 371218 376188 384182 432976 431539 695939 720184 40.15 67.9 1
10:53:18 2023-10-13 351929 350692 88186 85858 134478 138306 140612 143212 112377 109435 113989 118060 132080 132858 369655 400540 1167939 1151787 445170 465017 121881 109250 120080 123025 134125 134073 127619 128631 86497 84983 285168 249393 729283 720458 224885 222203 282890 285338 333969 324857 348291 350181 370020 374370 353958 396899 841302 877399 547812 461314 303082 296593 344518 344837 365460 372402 378492 382680 431023 431814 695721 724522 40.15 67.9 1
10:53:19 2023-10-13 353848 351407 88117 85980 134398 138895 140612 139753 112408 109636 113969 118420 131380 133633 369136 396808 1173865 1155070 441417 465017 122465 109115 120345 122786 134356 133910 127796 128363 86497 84983 286223 250518 714316 716180 224182 222359 283142 285303 333969 323907 348852 351807 370020 376797 355468 395738 841375 878020 549775 462284 301116 297775 345072 344319 363237 371253 380815 383060 430437 430138 689857 720221 40.15 67.9 1
10:53:20 2023-10-13 351898 350778 88456 85821 134533 138181 140976 143042 112488 109066 114101 117667 131989 132395 369655 396417 1162148 1156022 450790 464688 122213 108915 120392 122786 134356 134241 128007 128418 86497 84951 285168 248972 719500 712115 224885 222359 282028 286217 332724 324857 348852 349688 369984 376268 354739 394310 841338 888419 548423 463942 302715 297703 346610 345250 366968 369968 378420 382534 432114 432944 689147 722261 40.15 67.9 1
10:53:21 2023-10-13 355825 351020 88182 85885 134458 138497 140943 143142 112333 109250 114101 117863 132489 132837 369691 397529 1162148 1153427 450188 464688 122213 108915 120483 122786 134445 134241 127796 128418 86497 84920 285168 249357 715901 712115 224569 222515 281599 286535 332994 324857 348852 350217 370020 375739 354774 394228 842567 883483 541433 462284 302794 296593 345913 344802 367405 370109 378492 382409 431614 438782 689857 722298 40.15 67.9 1
10:53:22 2023-10-13 355743 351020 88182 85878 134609 138215 140809 143142 112333 109401 114101 117978 131989 133406 369438 399762 1166116 1152496 450041 464907 122549 109115 120547 123162 134441 134332 127973 128418 86531 84951 285168 251023 719500 717228 223795 222827 281993 286097 333211 324748 348852 351807 370020 375739 354206 394508 841338 884327 555861 459647 301938 296628 345556 343251 365496 370145 380815 383060 427774 432407 683802 721587 40.15 67.9 1
10:53:23 2023-10-13 354534 350750 88605 85795 134618 138172 141009 142942 112367 109032 114167 117552 132171 132203 369727 400540 1155392 1146574 450680 464032 122213 109065 120316 122786 134530 133910 127830 128452 86497 84925 285168 248587 717582 722499 223867 222515 283005 286061 331951 324857 352379 348880 369907 374336 355023 393319 837594 883519 548423 459647 303942 297356 346112 344802 367700 370109 376224 384762 430365 438746 691890 721587 40.15 67.9 1
10:53:24 2023-10-13 354817 350701 88327 86129 134453 138905 141134 139465 112543 109485 114258 117959 132072 133440 369064 400397 1158709 1146574 450213 465017 122450 109199 120193 122991 134137 133945 127673 128665 86742 85157 283585 250131 711820 722499 224182 222515 282275 287090 332958 324821 347278 349653 368803 374685 355308 396299 838852 883369 549647 459179 303008 297775 345591 345293 367700 372070 376753 384218 429174 438746 694390 719639 40.15 67.9 1
10:53:25 2023-10-13 356580 351020 88150 86039 134187 138863 143900 143212 112145 109586 113969 118290 131413 133163 369691 398751 1162148 1140878 443950 465017 122213 109065 120392 122821 134171 134241 127619 128576 86438 85157 285168 250943 716477 721988 223867 222984 281170 285860 333523 323907 347278 349688 369354 375211 355217 395407 838260 881644 551128 459575 302794 297775 348861 345293 367405 372083 380373 383889 430710 432656 697319 721476 40.15 67.9 1
10:53:26 2023-10-13 356503 351407 88117 86031 134272 138768 140322 143516 112111 109401 113890 118184 132038 133507 369618 398751 1164625 1140878 443914 465077 122213 109174 120399 122855 134171 133910 127619 128385 86378 84925 286223 250730 712753 720421 223674 222735 281599 285303 333969 323907 347207 349688 369907 375475 354967 395738 838260 874470 556537 462052 303008 297356 347435 343286 363818 371253 380643 385418 430009 430513 693858 721075 40.15 67.9 1
10:53:27 2023-10-13 351857 351515 88182 85980 134407 138181 140909 143307 112344 109367 114126 118026 131413 132712 369389 401174 1167075 1151750 446717 464688 122610 109141 120330 122752 134415 134241 127884 128418 86464 84925 282516 249357 718771 720421 225043 222167 283927 285267 333933 324857 348291 349653 370020 377112 353923 396862 842923 878790 550481 461314 304028 297775 346855 345735 365246 372154 379563 385570 431686 432407 696395 723284 40.15 67.9 1
10:53:28 2023-10-13 353671 351474 88391 85948 134145 138820 140715 143686 111018 109527 114316 118026 132047 132996 369618 396382 1171368 1153427 446442 465017 122115 109216 120080 122957 134070 134132 127551 128631 86397 85215 282516 251401 709132 718010 224497 222515 282855 285223 332599 323835 350725 350427 370020 376797 353675 396580 841265 877750 553832 461314 302794 297487 346647 345356 368193 372331 377018 382950 432258 432779 694881 723600 40.15 67.9 1
10:53:29 2023-10-13 351929 351025 88150 85980 134154 139022 140455 143412 112300 109502 114324 117954 132038 133498 369474 399835 1171220 1153130 447991 465236 122147 109370 120046 122957 134289 134616 127551 128844 86708 85273 285168 251437 712689 719331 224497 222721 283322 285913 333969 323835 348291 351771 370020 376797 355465 396862 842530 878020 551128 462478 302580 297667 345556 345044 364038 372034 378601 382987 430042 430210 691890 723641 40.15 67.9 1
10:53:30 2023-10-13 352162 350665 88182 85890 134474 138276 140612 143307 112300 109367 114179 118026 131413 132950 369727 397025 1171294 1155070 444277 464688 122615 108881 120650 122718 134576 133841 127973 128418 86583 84888 285168 250667 722376 717228 223831 222515 283919 285151 332958 324857 348075 351240 371850 376012 355468 392098 838888 884583 531411 464356 303082 297775 345556 346362 365424 369521 378528 384145 432939 431798 685739 725038 40.15 67.9 1
10:53:31 2023-10-13 352914 350449 88452 85952 134559 138039 141332 143237 112631 109233 114369 117858 132105 133091 369655 396347 1165453 1161598 447617 462252 122582 109032 120650 122718 134483 134297 128007 128295 86617 84920 288635 247785 720351 718278 224497 221665 282890 286168 331951 324857 348605 350463 372113 376047 354206 393004 842530 884655 548423 463868 302647 297775 345036 346398 367076 370074 378456 382987 433039 433138 687757 722225 40.15 67.9 1
10:53:32 2023-10-13 356076 350629 88182 85948 134183 138142 141280 143142 112455 109367 114179 117945 131956 132996 369034 397025 1162148 1150114 449478 464688 122465 109032 120448 122786 134428 134241 127762 128384 86524 85155 285168 249322 716027 716144 224146 222984 281993 286499 333463 324857 348852 351240 370020 375739 355010 394508 841302 889792 551128 459647 302152 297595 347592 346723 367377 369863 378384 382534 432114 432980 689636 725702 40.15 67.9 1
10:53:33 2023-10-13 355848 350840 88182 85944 134601 138254 140612 139651 110797 109266 114101 117911 131413 132950 369655 400400 1162148 1153427 448475 462252 122582 109141 120448 122923 134322 134241 127884 128418 86524 84951 283585 249322 714828 717411 224533 222515 281993 286602 333463 324857 348852 351258 369984 376532 355237 394508 842567 886952 548423 462247 302898 297007 345913 345321 367370 369885 378492 382373 431614 433016 689820 722261 40.15 67.9 1
10:53:34 2023-10-13 356035 351515 88186 85952 134221 138215 140976 143142 112455 109401 114101 117945 132171 133063 369655 396382 1162148 1151787 449514 465077 122381 109032 120365 122923 134356 133841 127884 128317 86524 84951 285168 249322 715014 717411 224533 222664 282090 286736 333463 324857 348852 350145 370020 376317 357992 394214 844234 889678 548423 464491 303512 299460 346610 347250 366932 369933 378456 383023 433151 433016 690479 725702 40.15 67.9 1
10:53:35 2023-10-13 355451 350961 88182 85916 134407 138284 140976 143042 112300 109292 114080 117667 132171 132587 369727 398086 1162148 1155070 450152 463996 122465 108881 120448 122752 134475 134241 128007 128384 86617 84983 286337 248936 720186 716902 224146 222827 281796 286061 332994 324857 348852 350181 369984 375739 354242 393913 841338 888419 550815 459611 302580 297631 344518 345781 367111 370109 378492 381833 429653 438150 690836 721714 40.15 67.9 1
10:53:36 2023-10-13 354784 351020 88323 85948 134373 138601 140909 143342 112300 109401 114101 118026 131956 132996 369727 396312 1160427 1150311 446831 463996 122985 108664 120887 122684 134609 132082 128308 127994 86557 84825 285168 248413 719555 723400 223509 222927 282642 285044 331807 326694 348458 349545 373165 376725 356439 391916 839451 895217 533058 465264 304300 296362 346598 344248 365424 368970 377320 385161 430293 433088 689820 720742 40.15 67.9 1
10:53:37 2023-10-13 353956 351020 88182 85885 134407 138147 141009 139313 112300 109216 114179 117667 131413 132362 369691 403351 1157850 1144943 450717 463996 122180 109141 120046 122752 134103 134241 127585 128452 86464 84951 285752 249322 716673 722499 223831 222515 282099 286938 331951 324857 347242 349371 369319 376797 355807 395738 837594 884655 550481 460987 303869 297775 346076 343286 367111 372331 377320 384145 431321 432912 697741 721328 40.15 67.9 1
10:53:38 2023-10-13 356723 351654 88085 86012 134453 138874 140843 139724 112486 109552 113969 118060 131413 133473 369618 401533 1165453 1140878 447991 465345 122483 109115 120247 122786 134347 134004 127796 128631 86464 85041 285168 250871 711629 720421 223473 223140 281563 285860 333969 323907 347242 349688 369907 375439 354967 396299 838855 881644 551466 459575 303008 297775 347399 343286 364329 371738 378190 385344 429022 430593 693858 721587 40.15 67.9 1
10:53:39 2023-10-13 351898 351749 88186 85952 134407 138215 140976 143342 112455 109401 114126 118026 131989 133636 369727 401174 1167976 1151787 446090 465054 122180 108881 120448 122752 134322 133910 127796 128418 86464 84867 285168 249357 716666 721988 224569 221502 283322 285187 333734 324857 348010 349617 370020 375417 353675 396580 841302 878020 551128 460544 303869 297667 346892 346013 365317 371077 379293 382841 432418 431922 698809 722261 40.15 67.9 1
10:53:40 2023-10-13 351970 351249 88214 86102 134576 138566 140964 143342 112333 109586 114080 118088 132295 133222 369655 398436 1171331 1151787 448426 465345 122147 109250 119962 122991 134201 134132 127462 128878 86464 85215 283675 250835 713888 718822 224569 222359 282191 285223 333734 323871 348046 351240 370020 376797 353675 396580 841690 878107 551128 459539 302366 297559 344553 345044 364364 372331 378601 382987 430329 430513 691031 721714 40.15 67.9 1
10:53:41 2023-10-13 350764 351025 88427 85830 134656 138190 141604 142942 112411 109066 114258 117667 132204 132553 369691 397494 1165453 1159736 449061 464032 122582 108848 120483 122752 134542 132267 128007 128329 86464 84804 285168 248168 716521 719338 224146 221475 283888 286061 332454 326549 348349 350952 371932 378925 356727 392580 843634 885334 548423 463482 305055 297775 345556 346398 366818 369815 381456 384035 432935 433016 687794 723418 40.15 67.9 1
10:53:42 2023-10-13 354170 350881 88178 85886 134482 138293 140843 139661 112377 109216 114146 117667 132080 132767 369655 399053 1162148 1155893 449148 463996 122381 108881 120365 122923 134137 133876 127796 128028 86464 84888 279699 248762 718649 716394 224182 222671 281682 286298 332958 324857 348852 350710 370020 376268 355023 394310 842567 888419 555903 462515 303082 297042 346402 344319 367370 370145 378492 382409 430441 438673 690873 721750 40.15 67.9 1
10:53:43 2023-10-13 354707 351016 88186 85835 134407 138181 140976 143112 111086 109401 114126 117945 131989 132803 369655 397025 1162148 1148406 446831 464688 122985 108814 120887 122667 134643 133654 128253 128028 86895 85041 282516 251643 724560 720312 223652 222756 282784 285748 332544 327120 347683 350037 369907 376532 353179 392098 839229 889554 531411 464684 303365 296175 347156 346760 366524 369005 378565 385344 429351 432407 686747 721587 40.15 67.9 1
10:53:44 2023-10-13 353961 351020 88456 85704 134652 138016 141432 142808 112522 108923 114179 117471 132080 132706 369691 399907 1156207 1146738 447991 463305 122582 108915 120483 122752 134432 134147 127918 128063 86497 84920 284504 247402 719609 721988 223167 222515 282064 285223 331951 326694 348852 349653 369907 376268 353675 392098 839451 891681 551128 463664 303869 296901 346633 344319 367083 371995 379526 385051 430221 433084 691215 721476 40.15 67.9 1
10:53:45 2023-10-13 353780 350508 88117 86011 134491 138181 140976 143042 112333 109401 114159 117872 132868 132678 369582 400821 1157031 1147354 451393 465017 122180 109141 120114 122821 134103 134097 127673 128665 86497 84983 285168 249357 716306 722499 223795 222515 282081 286938 331915 324857 347242 349371 368803 376268 355308 396299 839229 881904 550481 458856 303438 297565 345556 345781 367700 371738 377018 384182 430365 438746 695684 722100 40.15 67.9 1
10:53:46 2023-10-13 355071 351016 88053 85948 134271 138932 140322 143312 112266 109620 113969 118060 131380 133163 369582 398122 1165453 1141164 441417 464688 122180 109065 120483 122821 134103 132434 127796 128418 86464 84983 283585 250482 720819 723548 222747 222515 283455 284960 333969 324857 349347 350181 371050 376797 354967 395126 838634 880517 549775 459503 303653 297739 347572 347742 366631 371893 378348 385198 429076 430513 694351 720497 40.15 67.9 1
10:53:47 2023-10-13 351645 351299 88154 85984 134407 138828 141009 141900 112476 109435 113969 117945 131413 133063 369691 399972 1166281 1143450 441597 464688 122213 108915 120517 122786 134356 134004 127796 128452 86497 84983 285999 249744 730050 723522 224146 222203 283790 285285 333969 324857 348852 349407 371015 376012 355468 395466 839451 874470 548423 459647 303869 296800 346633 346398 365424 371183 376224 385381 433052 431458 694845 720184 40.15 67.9 1
10:53:48 2023-10-13 353707 351515 87997 85980 134053 138960 140422 143481 112078 109805 113746 118454 131380 134104 369322 397025 1171368 1153427 441561 464688 122582 108915 120483 119655 134356 133910 127796 128418 86464 84983 282516 250871 713003 716180 224339 222770 283074 285811 335750 324075 349842 351663 372077 377593 356980 396751 843960 877874 549775 459611 302366 297595 345314 347742 366381 372889 378528 383023 431650 432576 695833 722298 40.15 67.9 1
10:53:49 2023-10-13 353961 351515 88150 85948 134183 139091 140485 139919 112111 109839 113969 118454 131413 134158 369655 397025 1171368 1153427 441561 463414 122582 108881 120483 122786 134576 133910 128007 128418 86557 85041 284466 250907 720992 716216 224375 222515 282890 285223 333969 323907 348852 351807 370020 375194 353179 396580 842567 878107 549775 459611 302580 296593 345072 345356 364620 372366 378637 383023 430971 430477 691669 723492 40.15 67.9 1
10:53:50 2023-10-13 350914 351020 88182 85976 134432 138215 141414 143142 112333 109401 114080 118093 131956 132870 369402 397025 1169670 1155070 444184 464688 122784 108881 120483 122752 134588 132249 128158 128179 86775 85099 285168 250667 728259 718938 224318 222408 284232 285102 333319 324857 348358 351276 369354 377715 354748 393004 841265 883994 531411 464721 302574 297847 345591 346398 365460 369521 378528 383873 433075 431762 685739 722298 40.15 67.9 1
10:53:51 2023-10-13 352413 351025 88182 85821 134525 138181 141009 142942 112300 109066 114101 118042 132080 132587 369691 396347 1164560 1157702 445775 462324 122582 108848 120483 122616 134668 134241 128007 128028 86617 84857 284504 247820 736320 719412 224533 221701 282925 286061 331986 324857 348605 351011 368803 376047 354242 393004 842567 885518 548423 463700 303008 297306 347592 348728 366891 369744 378492 383999 432795 430333 688516 724671 40.15 67.9 1
10:53:52 2023-10-13 350656 350706 88464 85821 134643 138181 141516 139768 112876 109032 114179 117667 132295 132553 369402 400400 1165453 1159386 448426 463304 122615 108881 120702 122701 134576 133910 128041 128329 86557 84925 283212 248168 721727 718315 224569 221510 282696 286499 332490 324857 348852 350746 370020 376012 355023 393364 843164 884327 548423 463009 303008 297775 346402 346398 366560 369815 378528 384182 432976 432711 687794 722298 40.15 67.9 1
10:53:53 2023-10-13 354671 349998 88182 85821 134183 138250 140976 142942 112222 109066 114080 117667 131989 132712 369655 396417 1162726 1152607 450152 459652 122615 108881 120483 122735 134457 134241 128007 128452 86497 84920 285168 249357 725817 717411 223831 222984 282028 286195 333499 324591 348852 351844 369803 375489 357992 394251 842150 887089 541139 463098 300970 299460 347875 346981 367628 370109 378492 381833 431015 432935 691681 722261 40.15 67.9 1
10:53:54 2023-10-13 356040 351025 88182 86042 134525 138523 140976 143012 112333 109325 114126 118060 132113 132620 369691 395757 1162148 1152607 450507 464688 122465 108915 120517 122821 134356 133910 127884 128418 86782 84894 285168 249147 720386 716216 223831 223140 282028 286061 333499 324857 348852 351880 368803 376533 354242 394544 841338 884400 551128 462284 301938 296593 345591 343286 366560 371218 380815 383873 428712 432492 685291 722613 40.15 67.9 1
10:53:55 2023-10-13 353997 350773 88456 85821 134656 138181 141432 142908 112522 109032 114324 117552 132237 132170 369208 400540 1157028 1145924 449294 464360 122465 109065 120365 122786 134356 133910 127830 128418 86531 84920 284848 247785 728512 723548 224053 222927 284714 286871 331807 324821 350339 349228 372902 377292 356235 394471 837631 883447 551128 461277 304083 297565 346112 344837 368253 371774 377780 385072 430643 438927 692882 720184 40.15 67.9 1
10:53:56 2023-10-13 355784 351020 88182 85916 134221 138873 140955 143212 112300 109401 114101 118060 131450 133063 369691 399346 1162148 1142868 449013 464688 121881 109250 120114 122855 134011 132527 127585 128665 86345 84983 285168 250095 709568 721495 224024 222515 281170 287014 333969 324363 347314 349688 369319 374685 353958 396299 836448 881621 551128 459503 303008 297775 345591 345537 366560 372366 377356 383926 430710 432836 697244 722518 40.15 67.9 1
10:53:57 2023-10-13 351573 351020 88178 85826 134221 138635 140943 143212 112300 109435 114047 117978 131956 133096 369655 398122 1166281 1146775 446045 465345 122582 109199 120528 119897 134407 132527 128055 128528 86662 85099 285168 249250 719136 723449 224189 221856 283826 285187 333969 324857 349163 348839 369942 376012 353144 394544 841838 874109 542474 459683 303869 296067 346112 345912 364876 371218 376188 384799 432939 431762 694881 722613 40.15 67.9 1
10:53:58 2023-10-13 351343 351020 88182 85826 134373 138224 140528 143116 112300 109325 114126 117700 131413 132553 369691 401138 1167976 1150151 447792 464688 122498 108915 120399 119705 134356 133910 127918 128452 86497 84983 285168 250667 724003 720458 224569 221856 282983 285223 333734 324857 347314 349407 370020 375155 353675 396299 838925 877235 549775 461203 303653 297378 346647 346013 365317 371632 379563 382841 432136 431922 695939 721750 40.15 67.9 1
10:53:59 2023-10-13 351415 351020 88480 86097 134398 138289 140843 143212 112256 109401 114258 117925 131413 133183 369098 397529 1171368 1151787 445170 463668 121881 109250 120080 122855 133918 134167 127496 128699 86371 85099 285855 251437 706994 718859 224569 222203 282925 285338 333734 322566 347314 351276 370020 374336 353675 395738 841338 878020 557274 461129 302225 296593 344518 344837 364364 372366 378637 383023 430365 430513 691890 720184 40.15 67.9 1
10:54:00 2023-10-13 350194 350773 88218 85821 134715 138254 140843 142942 112333 109066 114068 117633 132113 132395 369208 396382 1162148 1157702 446503 463668 122615 108915 120483 122821 134576 133910 127830 128063 86497 84862 284504 247820 729594 718315 225202 221856 281817 286535 332670 324712 349163 350458 369984 378392 355201 393209 842384 888346 549775 462828 303082 297775 343519 345356 367700 369898 380643 382409 432294 437510 689857 725702 40.15 67.9 1
10:54:01 2023-10-13 355921 350773 88431 85853 134516 138717 140843 143112 112256 109066 114126 117700 131446 132675 369691 396417 1162148 1153916 448830 464032 122498 108915 120399 122786 134263 132267 128007 128452 86464 84951 283585 249357 716153 717337 224569 222827 282028 286647 332994 324857 348852 350746 370020 376797 355308 394544 843237 888199 547070 463246 302935 296593 343519 344319 367405 370145 378492 382446 429800 438472 691890 723455 40.15 67.9 1
10:54:02 2023-10-13 355067 351016 88182 85826 134221 138215 140976 143012 112300 109250 113969 117897 131993 133063 369691 397025 1160463 1148443 447954 464688 122414 108915 120483 122735 134457 134054 127918 128357 86835 85099 285168 251023 731398 719449 223402 223105 282969 285882 333518 326622 347610 351488 369907 376268 353923 392968 841690 889678 556537 465086 302794 296369 347257 344284 365424 368970 378492 385344 429653 432407 685739 721587 40.15 67.9 1
10:54:03 2023-10-13 353666 350742 88610 85700 134694 137982 141628 142838 112987 108923 114245 117438 132171 132237 369655 399942 1157850 1147391 448549 463996 122582 109032 120448 122889 134639 133841 128007 128384 86524 84920 284504 249505 722403 722499 223795 222827 282657 285223 331951 326694 348852 349653 369907 376532 353639 392098 839451 888517 547070 463664 303653 296901 346598 347214 368193 371995 381456 385198 429847 432263 688516 721402 40.15 67.9 1
10:54:04 2023-10-13 351893 350131 88182 85788 134470 138293 140709 143307 112421 109216 114126 117633 132080 132767 369655 400223 1158673 1147848 450877 464397 122450 109300 120311 123127 134665 134332 127837 128549 86808 85099 283585 249322 716413 722499 223988 222515 282642 287077 331915 324821 347242 349090 369319 376160 355308 395738 839130 883333 555692 461314 303438 297775 345591 345781 367664 371218 376717 384145 430125 433016 692882 722613 40.15 67.9 1
10:54:05 2023-10-13 357080 350733 88150 85916 134154 138601 140615 143212 112189 109367 113969 118026 131380 133063 369136 398716 1162111 1140841 448841 464688 122147 109032 120046 122821 134103 134097 127551 128418 86431 85041 282516 250447 712879 721477 224182 222827 281398 286061 333969 323871 347278 349653 369284 374614 355825 396005 839229 882936 555692 462626 302788 297847 348367 345744 367485 372154 379563 384108 427774 433102 694881 721291 40.15 67.9 1
10:54:06 2023-10-13 355816 350984 88117 85890 133935 139219 140415 139624 112233 109401 113812 118026 131380 133096 369026 398122 1162148 1140804 445146 464688 122180 109182 120080 122991 134322 132527 127585 128418 86431 84951 285168 250482 714263 720945 223831 223140 281958 285623 333969 323871 349594 350445 369319 374649 353923 396299 839451 881538 551128 460554 303008 297349 345556 345293 366560 372034 377320 384145 427970 433016 694353 719541 40.15 67.9 1
10:54:07 2023-10-13 351857 351020 88182 85980 134470 138700 140843 143307 112300 109401 113969 118026 131827 133042 369691 400504 1165453 1148406 441417 465017 122381 109032 120448 122957 134449 134062 127884 128295 86617 84983 282516 249322 720142 722499 224598 222039 283622 285775 333681 324748 349805 348946 372639 378925 356475 394920 841801 879417 556537 459503 304806 297356 348367 346398 364841 371183 377284 385964 432912 431762 695833 723127 40.15 67.9 1
10:54:08 2023-10-13 352905 351025 88182 85890 134373 138181 140976 143142 112377 109401 114101 118026 131413 133063 369655 401102 1167075 1150077 445448 465017 122549 109065 120448 119787 134457 134335 127762 128418 86464 84925 285168 249357 718088 722499 225043 222203 283719 285223 333969 324857 349842 348599 369319 376309 353923 394544 838620 879453 549775 459503 304300 295744 345556 346119 365460 371183 376188 384145 432939 432118 699805 725591 40.15 67.9 1
10:54:09 2023-10-13 353925 350961 88150 85980 134154 139168 140682 143412 112266 109586 113890 118338 131380 134070 369655 397025 1171368 1155070 441475 465017 122582 108881 120650 120029 134504 132527 127768 128357 86722 85099 285168 250763 713458 718429 224354 222685 283145 286526 333969 324327 348852 351807 369803 377715 353392 396862 842923 878020 541433 462139 302580 296593 345556 345321 364329 372366 378637 383023 431274 430571 692450 721714 40.15 67.9 1
10:54:10 2023-10-13 352006 351515 88214 85948 134407 138601 140976 143342 112377 109401 114159 118026 131413 133415 369172 397025 1170500 1155070 441489 464688 122784 109032 120483 122923 134449 134241 128007 128418 86497 84951 285168 249322 727435 716216 224497 222827 283904 284281 333734 324857 348358 351807 369319 375452 354967 393319 841265 883296 551128 464392 302181 297631 348331 347742 366631 372189 380634 382877 430809 430939 691743 723567 40.15 67.9 1
10:54:11 2023-10-13 350759 349962 88182 85821 134601 138233 140843 142951 112377 109066 114101 117633 131413 132419 369402 399689 1166116 1159906 448646 463850 122549 108781 120288 123042 134441 134262 127837 128384 86583 84862 283585 249246 718255 718938 225202 222323 282165 286701 332958 324676 348779 350674 370020 375452 355023 394274 842530 883447 548423 462284 303008 297775 345913 346398 367370 370074 378492 383873 433025 433016 687271 722261 40.15 67.9 1
10:54:12 2023-10-13 354675 349966 88182 85799 134373 138181 140943 143142 112333 109216 114047 117667 132191 132712 369691 397529 1162148 1155070 450115 463632 122465 108881 120448 122752 134137 134147 127884 128028 86464 84894 285168 248726 718209 716394 224339 222827 281761 286615 333463 324857 348312 350422 369695 376317 357992 394045 844234 889641 548423 463942 302537 299955 346855 345008 367628 370109 378456 381833 430078 433395 690309 722261 40.15 67.9 1
10:54:13 2023-10-13 355282 351025 88541 86097 134500 138181 140976 143042 112488 109292 114080 117667 131956 132779 369358 397025 1164625 1150151 449514 464688 122465 108881 120330 122808 134415 134241 127585 128329 86464 84983 285168 250488 726320 717411 223795 223140 281993 286061 333463 324821 348852 351880 370020 375739 354206 394544 841302 887790 558397 463627 301938 297523 346355 343286 366267 370109 381389 384726 427774 432711 684770 721587 40.15 67.9 1
10:54:14 2023-10-13 351934 350400 88186 85763 134533 138142 140976 142908 112333 108999 114146 117438 131956 132203 369655 399907 1157850 1145758 450360 463996 122213 108915 120365 122923 134496 134241 127796 128418 86464 84894 282516 250488 717045 723548 224053 222408 282748 286356 331807 324784 349805 348946 372902 376725 355237 392690 839451 889163 560056 462626 303869 296901 345591 344284 367119 370004 376224 384762 430307 438150 693365 721587 40.15 67.9 1
10:54:15 2023-10-13 355679 350364 88150 85889 134187 138190 140649 143142 112155 109066 113969 117911 131380 132654 369064 398716 1158745 1143315 450507 464032 121947 109141 120046 122923 134011 133969 127374 128452 86431 84951 285168 250059 709307 721477 223831 222515 281135 286938 333499 324363 348010 349653 369026 374614 353675 395738 839451 881390 550481 461314 303008 297775 345591 345293 366560 372331 380643 383889 430710 432836 696823 719393 40.15 67.9 1
10:54:16 2023-10-13 351294 351753 88182 85948 134145 138220 140726 139736 112300 109401 114047 117945 132113 132346 369618 400218 1165453 1146738 441426 464725 122685 109199 120409 119963 134221 134110 127871 128494 86603 85041 283095 250667 718088 722316 224110 222203 283799 285187 332706 324604 349347 348563 369907 376012 353144 394847 838816 874109 548423 459647 304300 296484 345591 346362 365460 371218 376188 384762 432976 431762 695902 720184 40.15 67.9 1
10:54:17 2023-10-13 351898 351020 88150 85826 134221 138601 140943 143142 112421 109216 113969 117863 131413 132712 369655 400856 1167939 1150151 447917 465017 122180 109065 120281 122786 134571 133876 127796 128418 86497 84920 282516 249357 718885 720421 224174 221856 283027 285223 333969 324857 347278 349371 370020 374370 353675 396862 842923 877226 545477 461638 303653 297775 346892 345250 365353 371857 379563 382841 432759 432711 695939 722298 40.15 67.9 1
10:54:18 2023-10-13 353961 351519 88182 85916 134284 138419 140612 143312 112189 109325 114258 117987 132005 133830 369402 396880 1171266 1154996 443934 465049 122516 109082 120513 122752 134542 133876 128007 128028 86497 85157 284370 249357 720765 716180 224182 222515 284162 284281 333969 324857 348112 351771 368803 376797 354967 393634 841302 881390 547070 465670 302867 297775 345591 345321 363783 369521 378601 384182 432903 430513 685739 723641 40.15 67.9 1
10:54:19 2023-10-13 349742 350697 88182 85885 134609 138241 141967 143108 112455 109066 114101 117667 132047 132304 369655 396382 1165453 1157702 445170 463668 122615 108848 120685 122701 134542 133782 128041 128028 86557 84857 283585 247820 720184 718315 224569 221665 283027 286450 332167 326549 348632 350566 372113 378392 357486 393173 844530 884400 549775 463627 303008 297775 343555 345912 367119 369863 378492 382987 432939 438673 689988 724671 40.15 67.9 1
10:54:20 2023-10-13 354962 350495 88178 85858 134491 138284 140612 143108 112300 109066 114047 117667 131413 132767 369425 396382 1162148 1153427 448512 464688 122643 108881 120247 122667 134263 133876 127796 128418 86405 84920 282516 248762 712253 716902 225043 222515 281781 286642 332958 324857 348852 350463 370020 374370 355272 393634 842530 886279 548423 462284 302433 297847 345913 345356 367628 370074 378492 382409 432635 438673 687831 721750 40.15 67.9 1
10:54:21 2023-10-13 356076 349603 88186 85984 134407 138601 140876 139462 112266 109292 114047 117667 131446 133029 369691 395198 1162148 1150151 448841 463668 122246 109065 120365 122786 134356 133910 127884 128179 86861 85099 280487 251023 718209 718938 223652 223105 281923 285882 333554 324712 348212 351807 369577 375739 353923 393980 840707 884400 551128 465049 302152 297595 346527 343286 366267 370145 380815 384762 429013 432479 683766 721587 40.15 67.9 1
10:54:22 2023-10-13 354497 351020 88182 85799 134407 138635 140943 143142 112300 109250 114047 117700 132208 132678 369691 397025 1158782 1146775 447954 463668 122985 108773 120922 122548 134643 133561 128041 127783 86590 84831 285168 248623 732434 720458 222811 222515 282890 285860 332724 326694 348358 349688 371015 376797 353675 392135 839451 891049 551128 464721 303438 296901 347156 347496 366310 369827 378348 385198 429581 432908 685630 721439 40.15 67.9 1
10:54:23 2023-10-13 353997 350002 88186 85916 134711 138918 140843 142947 112333 109216 114212 117667 132080 132578 369655 401138 1157850 1147848 450239 464433 122483 109040 120345 123162 134382 134145 127871 128460 86689 85099 285168 249955 715271 722499 223831 222515 283685 286419 331951 324857 347207 349371 372493 377594 355842 395420 839451 884655 549775 460987 303942 297565 345627 344319 367700 372331 377018 384182 429386 438746 694390 722613 40.15 67.9 1
10:54:24 2023-10-13 356832 350692 88150 85921 134280 138932 140322 143316 112111 109435 113890 118026 131413 133042 369358 398436 1162148 1140841 446576 464688 122180 109141 120114 122991 134361 134039 127619 128452 86497 85099 284466 250659 711190 720458 224182 222515 281135 286423 333969 324363 347278 349688 369319 374364 356654 396041 839541 883009 551128 461314 303653 297739 347875 345744 367520 372154 377248 384218 429049 438364 695721 722576 40.15 67.9 1
10:54:25 2023-10-13 351645 351020 88182 85826 134196 138873 140640 139591 110932 109426 114179 117987 131347 133314 369510 400117 1165379 1144972 445453 464688 122180 108915 120365 122821 134234 132350 127585 128418 86464 84951 285168 249393 718771 723511 223795 222203 283790 285151 333969 324857 349347 350217 371050 375487 352156 394581 838855 880813 549775 459647 303008 295744 347435 345392 364876 371253 377356 385964 432976 431155 691890 721291 40.15 67.9 1
10:54:26 2023-10-13 351609 351020 88182 85826 134221 138732 140976 139638 112300 109325 114047 117863 131413 133029 369655 403960 1164560 1150114 445460 464032 122180 108915 120399 122701 134432 134241 127796 128452 86497 84951 279699 249357 712691 722520 224246 222075 283542 285574 333861 324821 349805 348456 372902 378925 355971 394966 838816 879453 551128 459575 302427 296650 347838 345356 364876 371183 377054 385381 433048 431458 693858 722100 40.15 67.9 1
10:54:27 2023-10-13 351537 351016 88182 85853 134183 138448 140640 143112 112222 109325 113969 117863 132038 132712 369618 400856 1167112 1150151 446638 464360 122147 108881 120399 122786 134137 133876 127619 128329 86464 84857 285168 249147 717845 719367 224210 222203 282925 285223 333969 324821 348291 350463 370020 374370 353675 396862 841338 877399 558735 460987 302580 296558 344553 344837 365460 372366 378528 382987 431626 432567 694659 724559 40.15 67.9 1
10:54:28 2023-10-13 351343 351020 88182 85854 134221 138635 140943 143012 112300 109325 114047 117978 131413 133418 369655 397025 1169670 1155070 444184 463341 122582 108698 120517 123110 134779 132341 127768 128179 86696 84983 285168 249040 716553 719449 224196 222784 284481 284947 333499 324857 348358 351560 372530 378925 355468 393319 841338 881099 531411 465927 303008 297775 345591 346712 364912 370074 378601 384182 433223 431798 686784 722298 40.15 67.9 1
10:54:29 2023-10-13 351564 350431 88214 85821 134652 138181 141516 142743 112333 109066 114179 117667 132204 132304 369691 396382 1164625 1158562 449379 463668 122465 108881 120483 122616 134542 133910 128007 128329 86497 84920 284504 247820 727403 717771 224885 221856 282925 286499 332724 324857 348852 350746 370020 376047 355059 393634 843597 883666 555903 464933 302715 297631 346855 346777 366968 369968 378420 383999 432795 432908 687240 722261 40.15 67.9 1
10:54:30 2023-10-13 355178 350526 88327 85858 134221 138215 140976 143042 112488 109250 114047 117700 131413 133063 369402 400327 1166116 1153803 449368 464214 122516 109115 120345 123127 134441 132638 127884 128418 86497 84925 285168 249147 715517 718353 225202 222515 282028 286974 332994 324821 348852 350710 370020 374336 355308 394228 843200 890712 549775 459647 303008 297595 345913 345392 367405 370145 378492 382752 432976 438764 689331 722904 40.15 67.9 1
10:54:31 2023-10-13 355537 349783 88218 85894 134533 138215 140976 139492 112300 109216 114047 117978 131989 132745 369691 399089 1162148 1153427 451504 464032 122213 108915 120483 122786 134449 133945 127918 128418 86497 84951 279699 248936 731272 717411 224182 222827 282028 286535 332994 324857 349163 350988 369767 376317 355201 394398 843634 889678 551128 463942 303008 299460 344483 345781 367664 370180 378528 382731 430069 433016 690909 722298 40.15 67.9 1
10:54:32 2023-10-13 354484 350773 88480 86101 134458 138436 141232 143142 112509 109300 114101 117925 132072 133134 369474 396565 1162148 1149259 446539 464688 122180 109199 120528 122752 134356 133910 127796 128452 86742 84951 283585 251023 714006 716902 223831 222984 282028 286186 333499 324857 352769 351844 369354 375739 354242 394581 840707 887162 549775 465008 301079 296628 346112 343251 366302 370180 381965 384490 428815 433016 683802 721587 40.15 67.9 1
10:54:33 2023-10-13 355035 351020 88218 85885 134187 138181 140943 143142 112256 109325 114080 118060 131446 133250 369691 397025 1158782 1148443 446831 462324 122817 108881 120685 122548 134576 133689 128007 128063 86464 84951 282516 250667 720532 721495 223652 222436 282784 286034 333355 327387 347683 350566 373693 376532 353958 392135 838259 891497 551790 465264 302935 297428 347191 344355 366417 369521 378492 385418 430459 433016 687794 721587 40.15 67.9 1
10:54:34 2023-10-13 351965 349639 88214 85704 134660 138147 141432 142743 112367 109032 114258 117471 132204 132070 369691 399942 1156207 1143450 449968 463996 122213 109065 120483 122684 134432 134054 128007 128418 86531 84862 285168 247820 717929 722499 224182 222827 282925 285860 331986 324278 349347 349688 369942 376797 353993 392171 839451 883519 553332 463336 303653 295744 346633 344319 367664 369827 380103 385051 430114 433016 690368 721513 40.15 67.9 1
10:54:35 2023-10-13 356072 351020 88290 85890 133784 138863 140388 143212 112111 109435 113969 118093 131413 133163 369655 398157 1162148 1140389 444928 465418 122483 109199 120242 123110 134356 132638 127782 128528 86569 85041 285168 250763 710819 721495 224146 223140 281599 286704 333789 324363 347242 350463 369942 375739 355286 396189 838855 880327 551128 461171 303008 296650 347435 343251 364329 372070 378528 385381 428712 431155 691866 719246 40.15 67.9 1
10:54:36 2023-10-13 351862 350665 88182 85916 134402 138665 140715 143112 112266 109258 114126 117945 131380 132779 369618 398086 1165453 1146574 441597 465017 122465 109032 120357 122923 134618 134028 127585 128295 86431 84983 285168 249919 714576 722499 223060 222827 283755 284916 333704 324821 349594 350427 370979 376797 354967 395099 838560 879667 551128 463942 303869 297739 348848 347742 366891 372154 378312 385161 428942 432409 692845 721587 40.15 67.9 1
10:54:37 2023-10-13 350759 350948 88150 85952 134478 138276 140843 143507 112344 109535 114369 117791 132005 133406 369474 399765 1168733 1150666 446157 465200 122516 109082 120247 119819 134322 134241 127850 128418 86861 85215 283585 249286 720142 722499 224497 222025 283857 285196 333969 324821 349347 348528 369613 376274 353639 395104 838816 874470 548423 459575 304732 296693 345556 346362 365424 371183 376188 384726 432939 433016 696395 722225 40.15 67.9 1
10:54:38 2023-10-13 351862 351195 88182 85980 134466 138289 140843 143307 112266 109367 114047 117667 131380 133603 369322 401102 1167902 1152607 444855 465090 122180 108881 120247 122923 134322 134097 127762 128418 86464 84925 285168 249322 724719 720421 224885 221848 283471 285878 333681 324604 350836 348946 369947 378658 356727 394361 843035 883009 549775 459350 304300 297847 344518 348235 367932 371147 376717 384762 432976 431798 697815 720184 40.15 67.9 1
10:54:39 2023-10-13 354340 351227 88541 86097 134584 138690 141974 139790 112564 109233 114258 117858 132080 132779 369582 400504 1167075 1152233 447851 464980 122180 109107 120483 122957 134373 134332 127796 128418 86524 85155 285168 249357 719637 720421 224885 222359 283419 285833 333969 324857 348255 349653 370020 375452 354206 396862 841302 878107 556537 460660 303438 296558 346647 345841 365460 372034 377018 383023 432930 432407 696925 722261 40.15 67.9 1
10:54:40 2023-10-13 351929 350737 88182 85890 134474 138670 140515 143307 112300 109292 113969 117945 131413 132950 369582 398122 1170463 1151133 445835 465345 121583 109434 119845 123110 133885 132898 127489 128907 86708 85273 282516 251739 715049 719227 225058 222337 283578 285989 333789 324676 348291 351240 370020 374370 356870 396641 841265 878166 555185 461314 303325 299460 345001 345044 366267 373186 378565 382987 431274 432407 694844 723455 40.15 67.9 1
10:54:41 2023-10-13 351929 351515 88182 86012 134470 138704 140780 143312 112266 109586 113969 118338 131413 133633 369618 397025 1171331 1155070 441417 464688 122582 109065 120392 122752 134322 134335 127973 128418 86497 84983 283585 250694 723395 717411 224339 222827 282996 284281 333969 324857 348358 351807 368768 374893 354967 396028 842530 879453 548423 464684 302580 297775 348331 347742 368193 373163 378456 382877 431470 432606 695833 725186 40.15 67.9 1
10:54:42 2023-10-13 351600 351025 88182 85948 134410 138181 140712 143142 112266 109401 114080 117830 131413 133063 369618 397025 1173732 1157253 444705 464542 122718 108781 120715 123042 134475 134204 127837 128247 86689 84951 285168 251202 717574 716180 224210 222578 284153 284245 333969 324857 348358 351483 372077 375417 354967 393319 841265 884765 547070 465049 302580 297775 345556 345356 364293 369780 378565 384182 432939 430571 686262 721750 40.15 67.9 1
10:54:43 2023-10-13 350759 350737 88214 85853 134593 138147 140943 142908 112455 109032 114258 117519 132047 132416 369691 396312 1165453 1156022 446406 465077 122582 109032 120650 122786 134356 134241 128007 128111 86703 84857 284504 247785 719423 718278 225043 221240 282925 286499 332454 324857 348852 350463 369839 378853 357702 393026 842980 886425 551128 465227 302825 297703 346855 346777 366381 370039 378492 384145 433012 431474 688516 722261 40.15 67.9 1
10:54:44 2023-10-13 354957 350490 88182 85948 134690 138647 141232 139492 112686 109199 114258 117892 132105 132950 369064 400117 1164457 1154959 448793 463923 122180 108881 120483 122957 134373 132527 127939 128384 86497 84925 283585 251023 732371 716394 224182 222827 283909 286517 333463 324857 349594 350710 370020 376268 355308 394544 842567 883447 548423 462284 303008 297250 344518 344284 367664 371183 378528 382987 429027 438673 691890 720184 40.15 67.9 1
10:54:45 2023-10-13 356076 350701 88323 85948 134584 138271 140612 143008 112300 109325 113969 117863 132171 132858 369655 396430 1162111 1151133 446539 464688 122213 108881 120448 122786 134322 132267 127762 128295 86464 84920 282516 249147 718088 720403 223509 223311 282735 285918 333825 324821 348212 351663 373693 376124 357486 395067 838852 885481 548423 465927 303082 297378 347364 343286 365460 370145 380561 385198 429013 433016 685218 722040 40.15 67.9 1
10:54:46 2023-10-13 353816 351393 88391 85980 134475 138121 142262 139363 112787 108999 114159 117633 131956 132203 369070 402671 1157850 1145758 451842 463996 122450 109006 120448 122821 134571 134097 127796 128329 86524 84983 285168 248587 716539 722499 223473 222827 282890 286173 331951 326694 349594 349653 369907 376797 354739 393004 839451 883483 549775 459611 304300 297637 346633 344837 367700 370109 377284 385035 430450 439365 691890 721587 40.15 67.9 1
10:54:47 2023-10-13 354929 350759 88214 85853 134491 138147 141399 142908 112333 108999 114179 117552 132204 132203 369655 401102 1155392 1146574 450643 464323 122213 109165 120409 120080 134479 132527 127871 128494 86662 85099 285168 249881 715391 722353 224124 222721 282855 286061 331951 326694 349347 349402 369907 376797 354206 392135 839451 891686 551128 462320 304300 297356 346633 345321 367664 370074 377320 385035 430329 438768 691890 722613 40.15 67.9 1
10:54:48 2023-10-13 353997 351011 88182 85889 134407 138215 140976 143142 112455 109216 114022 117667 132171 133418 369655 400504 1157067 1145758 449748 464725 122180 109107 120281 122957 134137 134039 127796 128418 86524 84925 285168 249147 716034 722499 224146 222927 283322 287189 331986 324857 347242 349653 369613 374336 356342 395420 839451 886534 550481 460945 304516 297640 348367 347496 366932 369933 377780 385161 430186 432908 690652 722100 40.15 67.9 1
10:54:49 2023-10-13 356580 351025 88182 85890 134276 138687 140515 143316 112266 109401 113969 118060 132005 133532 369208 401533 1163628 1144017 448439 464542 122577 109266 120110 123333 134668 134284 127551 128720 86431 85099 283585 251918 713111 721441 224146 222515 283107 286804 333825 324592 348291 350427 369577 375475 354242 396899 838223 882673 551128 461314 303616 297775 345591 345537 367664 372366 377888 384762 428801 438746 694845 721587 40.15 67.9 1
10:54:50 2023-10-13 356832 351020 88294 85948 134150 138828 140422 143412 112111 109401 113969 118060 131413 133130 369322 398716 1162148 1141164 446831 464688 122213 109216 120281 122991 134322 134520 127762 128631 86464 85099 285168 250835 712314 722520 224533 222984 281563 286535 333969 324532 350762 350422 372493 375596 355700 396788 841240 886434 552480 461314 303869 297277 346076 345537 367700 372366 380643 384762 430206 438459 693862 723127 40.15 67.9 1
10:54:51 2023-10-13 356076 350701 88294 86161 134580 138683 140449 139961 112442 109561 114126 118252 132228 134129 369438 400966 1165453 1140841 446843 462324 122483 109006 120330 122957 134322 134167 127884 128570 86569 84925 285168 250907 714389 720421 224146 223140 281906 286047 333969 324363 347278 350463 369907 375739 355468 396299 838855 874109 552480 459575 305055 297775 347750 344248 364329 372331 378528 386238 429013 431458 694351 721075 40.15 67.9 1
10:54:52 2023-10-13 352914 351020 88154 85890 134288 139042 140515 143516 112266 109435 113969 118223 131380 133130 369618 397529 1167110 1142502 441417 463996 122180 108881 120483 122991 134322 133945 127796 128418 86464 85215 285168 252097 713380 720275 223652 223768 282784 285178 333933 324676 350339 350530 369836 375703 355720 396580 838855 883556 549775 459503 302935 297461 347120 346515 366560 372366 378492 384762 427774 432711 694390 721587 40.15 67.9 1
10:54:53 2023-10-13 351150 350481 88391 86039 134512 138566 140943 143212 112300 109401 114068 118069 132776 133163 369582 398680 1165453 1149027 444132 464688 122498 108915 120483 122786 134564 134335 127918 128452 86497 84951 285168 249393 718771 722499 224533 222203 283826 285223 333969 324857 349594 349371 371015 376572 353144 395140 839451 874470 548423 459647 304300 295708 346633 346398 365424 371218 376188 385344 432939 431798 695684 721750 40.15 67.9 1
10:54:54 2023-10-13 351862 350984 88214 85916 134398 138601 140909 143212 112222 109401 113969 118026 131380 132712 369461 401138 1167902 1150151 447808 463705 122577 109165 120444 122991 134559 134145 127871 128316 86689 84983 285168 250667 714888 721988 224569 221892 283471 285811 333861 324821 347242 349125 370020 375487 356980 396299 838852 874470 558904 460660 303653 297523 344518 345392 366267 372924 377356 382987 431650 432711 695939 722298 40.15 67.9 1
10:54:55 2023-10-13 351934 351025 88150 86039 133960 138960 140029 143412 112266 109401 114080 118205 131413 132929 369062 396347 1171368 1151787 446794 463341 121947 108915 120080 122991 134196 134335 127585 128878 86345 85099 285855 250943 711120 718278 224569 222515 282890 285477 333969 323907 348291 351614 370020 374370 353675 396678 844197 880830 551128 463283 302794 297487 347383 347742 365317 373008 379563 382841 432563 432407 695902 722298 40.15 67.9 1
10:54:56 2023-10-13 351970 351020 88186 85980 134402 138215 140964 143112 112686 109502 114179 118069 132415 133498 369546 396916 1172099 1156642 443573 464506 122718 108848 120448 122786 134449 133724 127918 128391 86835 84925 285168 249393 719923 716216 223959 222756 283826 284716 333969 324857 348358 351844 368803 374370 354967 394228 841338 874217 548423 465049 302580 297775 346112 345356 364329 370109 378637 384218 432258 430517 686784 723127 40.15 67.9 1
10:54:57 2023-10-13 351912 351025 88178 85948 134723 138713 140843 143316 112455 109325 114126 117863 131989 132675 369691 397025 1168621 1155070 443961 460291 122615 108881 120685 122786 134576 133876 128041 128063 86497 84925 285168 249147 718180 716180 224339 222770 284507 284937 333446 327545 348495 351663 372639 378392 355396 393136 843960 884890 547070 465264 303082 297775 345591 349199 366113 370109 380779 384182 431740 430190 687340 723127 40.15 67.9 1
10:54:58 2023-10-13 353416 350454 88391 85830 134584 138043 141365 139300 112743 109233 114324 117533 132171 132428 369691 396347 1164523 1161636 446721 464688 122582 108881 120650 123264 134903 134241 128007 128295 86557 84894 281905 247820 723354 719367 224533 221821 283556 286736 332958 326694 348852 350746 369871 376642 354242 393355 842567 885908 548423 463700 303008 297104 345627 346398 367370 370109 378528 384762 432976 433021 688442 722298 40.15 67.9 1
10:54:59 2023-10-13 353925 350490 88150 85885 134390 138181 140976 142942 112300 109216 114047 117945 131413 132520 369136 396382 1162148 1152670 449478 459805 122582 108881 120399 122786 134537 132527 127768 128357 86835 85099 284466 250310 718088 717411 224389 222721 283872 286808 333698 324857 348852 350746 370020 376654 358500 394471 842567 883483 558397 463942 302793 297595 346402 345356 367700 370145 378492 382716 432294 439388 690836 722298 40.15 67.9 1
10:55:00 2023-10-13 355857 350455 88178 85885 134592 138319 140843 139492 112553 109183 114101 117700 131989 132858 369402 399835 1162148 1153427 448512 464032 122213 108881 120702 122786 134576 134004 128007 128329 86531 84925 284466 249147 718892 716394 224182 223140 282108 286508 333499 324857 349347 351524 370020 375739 355023 394870 841338 883447 548423 459647 302653 297250 345349 343251 366560 371218 381353 383023 429308 433016 686784 720148 40.15 67.9 1
10:55:01 2023-10-13 354780 350490 88170 85796 134698 138722 140322 143108 112300 109250 114002 117863 131413 132950 369655 396142 1162763 1150591 449083 464579 122549 109115 120345 123110 134647 134297 127837 128494 86722 84983 283585 249357 713066 716180 223295 223140 282028 286141 333969 324857 348605 351771 369907 376268 354242 394581 840112 887162 548423 465049 301079 296593 346669 343321 366560 371218 381389 385344 429130 433016 685254 721587 40.15 67.9 1
10:55:02 2023-10-13 353671 350773 88182 86097 134927 138461 140955 142942 112222 109325 114047 117700 131450 133250 369691 398122 1155429 1146738 446479 462324 122615 108848 120719 122582 134702 133654 128075 127994 86650 84825 284504 247611 721327 721988 224182 222386 282925 286097 331986 324731 348852 349688 369942 374370 354206 392135 839451 888590 547070 464603 304084 296161 347156 344837 367111 369557 377356 385381 430365 438746 691363 721587 40.15 67.9 1
10:55:03 2023-10-13 353707 350127 88182 85821 134491 138551 141332 139462 112686 109191 114179 117566 132138 132645 369510 400714 1157776 1145887 450680 464688 122180 108881 120114 119979 134242 134241 127585 128452 86497 84925 287038 250310 716113 721477 223831 222515 282925 286974 331717 324857 347242 349407 369613 374370 355842 395738 838634 884655 551128 460660 303653 296650 346355 344319 367700 372402 377054 384182 428712 438746 696711 721587 40.15 67.9 1
10:55:04 2023-10-13 356669 350769 88154 85920 133969 138635 140289 143212 112189 109401 113812 118026 131380 133096 369425 398436 1162148 1140878 446831 464688 122442 108881 120114 122991 134221 134241 127796 128665 86464 84983 285168 250871 717053 721495 224053 222962 284041 285954 333933 324219 350587 350037 372902 375297 357486 396580 838259 883520 552316 462260 303869 297775 345591 343286 365460 372924 378384 384182 427774 432479 692882 719541 40.15 67.9 1
10:55:05 2023-10-13 351560 350912 88117 85944 134365 138462 140909 139734 112266 109066 113969 117978 131413 133063 369402 402671 1165453 1146775 444168 463486 122246 108881 120281 122616 134137 133910 127796 128418 86464 84946 282167 249357 714135 722499 224217 222203 283790 285187 333969 324857 348852 349688 369977 376012 355468 394581 839451 874109 548423 459611 303869 296484 346669 346155 365168 371218 376789 385418 432976 431798 694353 723127 40.15 67.9 1
10:55:06 2023-10-13 351708 350737 88182 85885 134504 138215 140964 142942 112300 109325 114179 117863 132109 132620 369655 401174 1167075 1150151 447159 464032 122685 109014 120444 119996 134407 134145 127871 128316 86569 84983 285168 250667 718088 719185 225058 222359 283357 285223 333969 324857 351584 349125 368543 375452 353710 395701 841764 873493 548423 459897 303653 297775 343555 345356 365496 372402 377356 382987 431650 432407 694954 722298 40.15 67.9 1
10:55:07 2023-10-13 352731 351020 88085 86219 134793 138828 140322 143412 112111 109401 114101 117925 131380 133216 369098 395757 1171368 1150151 446127 463305 122147 108915 120080 122821 134141 134241 127796 128487 86464 85099 285168 250907 709381 717771 224569 222515 282925 285223 333969 323907 348327 351880 368732 374336 353179 396299 841338 878020 551128 462552 301969 296593 345072 344837 364329 372331 378637 383023 431413 430513 691890 720221 40.15 67.9 1
10:55:08 2023-10-13 351925 350167 88182 85916 134187 138215 140846 143012 112145 109066 113969 117824 132038 133406 369402 396772 1170433 1153316 443832 463814 122919 108714 120547 122957 134844 133841 128007 127994 86497 85041 282516 250310 716868 716180 224182 222515 284410 285142 333499 324857 348358 351312 368838 376274 354967 393319 840743 884655 559418 465122 302470 297847 345591 346433 365460 370109 378565 384799 433138 431798 685776 722334 40.15 67.9 1
10:55:09 2023-10-13 355788 350172 88476 85916 134428 138207 140943 142977 112222 109066 114080 117700 131446 132587 369655 397529 1162148 1153953 449478 464032 122213 109065 120365 122786 134390 134075 128041 128452 86497 85041 285168 248972 729296 716211 224569 223140 282064 286647 333734 324857 352379 350746 370020 376268 355593 395177 842567 888199 548423 463246 302935 299532 344553 343321 367147 371253 378601 383023 429188 438746 689893 721878 40.15 67.9 1
10:55:10 2023-10-13 355569 350220 88331 86097 134458 138501 140943 139461 112476 109300 114179 117892 131981 132870 369655 396394 1161324 1149296 449270 465345 122213 109032 120668 122701 134470 134241 127905 128418 86497 84925 285168 248972 717045 712115 223831 223140 282064 286097 333499 324857 348852 351880 368803 375739 354277 395466 840112 883447 542474 462973 302152 297631 345627 343286 366524 371253 381389 384218 428752 433016 685776 719639 40.15 67.9 1
10:55:11 2023-10-13 354497 350472 88214 85916 134428 138596 140943 143012 112222 109250 114047 117978 132026 132437 369655 397025 1160463 1147627 447991 464688 122465 108915 120448 122701 134449 134241 127830 128391 86861 85099 285168 250667 722278 718169 223438 222948 282757 285918 333825 326694 347683 351771 371015 374336 353958 393026 838925 888517 549775 465159 303008 296369 347572 344319 366267 369005 378492 385344 429955 433016 685739 721587 40.15 67.9 1
10:55:12 2023-10-13 353743 350292 88634 85916 134622 138073 141632 142838 112488 109132 114403 117600 132138 132523 369618 398751 1156954 1146738 447363 462252 122549 108848 120650 122752 134542 133876 127973 127994 86703 84951 284504 248893 722295 722499 224146 222543 282855 286025 331951 326694 349594 349090 369907 376797 355237 393282 839451 888162 548423 462478 304300 297356 346355 344802 367664 370074 376753 385035 430935 439365 691853 722613 40.15 67.9 1
10:55:13 2023-10-13 353743 350117 88182 85921 134398 138181 140943 143142 112266 109292 114159 117830 131413 132770 369322 399907 1157067 1147848 450889 464397 122450 109082 119943 123196 134429 134239 127625 128460 86655 85099 285168 249322 719746 721951 224339 222515 282748 287404 332382 324821 347242 349617 372493 376124 355807 396299 839451 879163 552480 460987 303653 297775 345591 345781 367664 372034 377320 384726 430329 439293 692845 722613 40.15 67.9 1
10:55:14 2023-10-13 356040 351258 88150 85948 134150 138744 140746 143342 112233 109367 113890 118026 131347 132996 369026 398122 1162111 1141202 448841 463996 122147 109032 120080 122991 134217 132638 127585 128418 86397 85041 285168 250659 712753 722520 224146 222827 281563 286938 333969 324592 347278 350427 369613 375739 354206 396862 839451 882899 551128 460766 303008 296823 345591 345537 367111 372366 377356 384145 427738 433102 693862 720497 40.15 67.9 1
10:55:15 2023-10-13 355825 351020 88154 85980 134061 138828 140615 142099 110643 109502 114179 118150 131314 133440 369474 398980 1161964 1142943 444023 464506 122180 109032 120247 122957 134103 132527 127837 128384 86431 84983 283095 250871 722134 720275 224146 223140 281761 286061 333969 324363 347242 350463 369907 375739 353144 396590 838855 882267 551128 459575 305055 297775 347120 343251 364329 372295 378456 385344 428676 431218 694844 719541 40.15 67.9 1
10:55:16 2023-10-13 352663 351020 88182 85948 134466 138691 140515 143342 112266 109401 113969 117945 131380 132950 369322 397494 1167110 1144128 441417 464688 122213 108881 120448 122786 134103 133969 127585 128418 86524 84983 285168 251381 716666 721988 223096 222984 283287 285258 333969 324821 349594 350710 370979 376003 355468 396299 838260 874433 551128 459539 302898 297671 347679 344248 364329 371738 378456 386238 429751 431135 693636 719246 40.15 67.9 1
10:55:17 2023-10-13 352663 350706 88113 85944 134390 138709 140876 139753 112408 109233 114126 118026 131380 133029 369062 397494 1166116 1144091 441561 463959 122465 108881 120345 122701 134423 134241 127973 128329 86681 84925 285168 250131 711941 720421 223060 223140 283287 284716 333969 324821 349594 350674 369907 375717 355468 395738 838260 879264 551128 459575 303008 297068 347643 344284 364293 371738 378456 386240 429013 430598 693858 719541 40.15 67.9 1
10:55:18 2023-10-13 350800 350706 88150 85858 134154 138147 140715 143042 112266 109183 114047 117830 131413 132587 369322 396347 1165453 1146299 444415 463996 122180 109032 120365 120029 134733 132527 127734 128179 86689 85099 285168 250667 730176 722353 223967 222337 283613 285151 333698 324857 349594 349653 374222 376572 355971 395067 839451 879900 551128 462284 305488 296693 346633 346119 365132 371183 376753 385381 432939 431847 694844 722613 40.15 67.9 1
10:55:19 2023-10-13 350764 350490 88182 85916 134187 138551 140843 143242 112266 109292 113969 117667 131380 132996 369062 399836 1164625 1146738 441597 459620 122147 108848 120448 122786 134344 134241 127762 128028 86464 84983 285168 249357 713004 722499 223831 222515 283790 285192 333969 324857 348852 351542 371015 375977 355468 395384 839451 879484 549775 459611 303438 295465 347679 346362 365132 371218 377622 386512 433156 431458 693858 722613 40.15 67.9 1
10:55:20 2023-10-13 351294 350733 88182 85889 134407 138601 140943 143142 112266 109292 114047 117945 131413 132745 369366 400924 1167754 1152308 446717 464542 122483 109115 120530 123127 134550 134262 127837 128261 86583 84867 286337 249322 715397 723548 224461 221821 283790 285187 333969 324640 349558 348844 369907 376572 355720 395466 839451 879264 551128 459647 304300 295816 345591 346119 365424 371183 376188 384762 432939 431865 694881 720148 40.15 67.9 1
10:55:21 2023-10-13 352413 350764 88121 85825 134179 138181 140615 143042 112189 109216 114047 117667 131380 132520 369322 401102 1164560 1149222 445448 464688 122180 108881 120365 122944 134322 134241 127585 128028 86464 84951 285168 250667 713505 722499 224146 221892 283755 285187 333969 324857 348852 348599 369907 375977 355720 394544 839451 874433 558904 459647 304300 295708 346598 346155 365424 371218 376188 385344 432939 431762 692845 722613 40.15 67.9 1
10:55:22 2023-10-13 351578 350316 88150 85944 134420 138640 140843 139300 112331 109266 114080 117810 131314 132645 369438 400995 1168733 1149222 445424 463959 122147 108881 120409 123042 134200 134028 127762 128028 86464 85215 285168 249147 715145 720421 224533 221856 283322 285187 333734 324821 347278 349125 370020 375452 353675 396299 838852 877399 548423 460007 304622 297523 346402 345356 365424 371218 376188 383023 432939 431865 695902 720184 40.15 67.9 1
10:55:23 2023-10-13 351934 350737 87997 85980 134019 138828 140203 143212 112078 109401 113857 118026 131569 133063 369330 397025 1171368 1151787 447159 464688 122147 108881 120080 122786 134137 134004 127585 128452 86371 85041 285168 251296 715402 716180 224497 222515 282992 286047 333969 323607 348291 351807 370020 376797 353144 396299 841934 878107 549775 459647 303545 297775 345036 344284 363237 371478 380525 383310 430114 430076 690199 723604 40.15 67.9 1
10:55:24 2023-10-13 351222 350840 88330 85952 134491 138428 140876 142908 112233 109032 113812 117667 132038 133247 369618 397025 1167939 1153055 443326 464032 122414 108698 120483 122633 134449 132267 127973 127994 86464 84888 285168 248552 719987 718318 224146 222515 284423 284916 332994 324857 348358 351276 369319 376012 354967 392726 838888 884152 531411 465264 302794 297775 345314 345877 364841 369521 378528 384145 432939 431458 685776 723418 40.15 67.9 1
10:55:25 2023-10-13 350517 349962 88186 85763 134584 138138 140843 139204 112266 108923 114022 117438 131569 132237 369062 396772 1162148 1152670 449698 463705 122483 108947 120208 123110 134255 133888 127748 127892 86569 84983 279699 249246 718134 717411 225007 221856 282037 286499 331986 324676 348705 350391 370020 375452 355023 393620 842567 884254 548423 459647 303008 297775 345913 346119 366560 369780 378492 383060 432903 433016 686747 720184 40.15 67.9 1
10:55:26 2023-10-13 354423 349966 88541 85980 134491 138112 140976 142942 112266 109299 114179 117633 131413 132395 369655 396347 1163554 1155985 448024 464032 122465 108848 120365 122667 134137 133910 127796 128063 86464 84888 285168 247820 718816 712115 225202 222359 282064 286938 332958 326246 348852 350746 370020 375487 355308 393913 843798 889158 543808 459683 304622 297140 345913 348728 365424 369780 378565 384182 432976 431798 688442 722261 40.15 67.9 1
10:55:27 2023-10-13 350481 349675 88182 85763 134719 138241 140709 142947 112344 109032 114126 117594 132220 132578 369366 399271 1162000 1158366 447378 463814 122709 109082 120513 122718 134449 133910 128007 128028 86835 85041 280995 249246 718376 716180 225202 221856 283052 286499 332958 324857 348852 350710 370020 378284 355308 393913 842567 888419 547070 462247 305216 297775 346402 346433 367370 370074 378492 383852 433084 433016 687271 722298 40.15 67.9 1
10:55:28 2023-10-13 354962 349962 88150 85885 134187 138181 140682 143224 112222 109325 113969 117945 131413 132553 369655 397861 1162148 1153427 449514 462324 122180 109141 120281 122701 134415 134241 127796 128063 86464 84920 285168 248972 714763 716902 225202 222515 282028 286414 332958 324857 348852 350746 370020 375190 355308 394508 843761 889158 551128 462284 303008 297313 346402 346398 367664 370109 378492 383060 432903 438746 687794 722298 40.15 67.9 1
10:55:29 2023-10-13 354707 349675 88327 86093 134576 138462 140964 143111 112476 109266 114212 117777 132295 132678 369618 396347 1162148 1154248 451052 465345 122465 108848 120448 122752 134137 134241 127932 128295 86497 84894 285168 248587 715775 712115 224950 222359 282134 286736 332958 324857 348852 350710 370020 375487 355308 394228 842567 883411 548423 462284 303008 297104 346402 346433 367664 370109 378492 384182 433070 433138 687794 722298 40.15 67.9 1
10:55:30 2023-10-13 351898 349998 88218 85830 134407 138215 140976 142908 112266 109032 114126 117667 131413 133133 369691 396347 1162148 1152670 449478 463341 122381 108881 120483 122786 134356 133876 127796 128063 86497 84894 285168 248552 714512 718278 225202 221311 282890 286499 332490 324857 348852 350710 368252 376309 355272 393319 842567 884291 548423 463905 303008 297104 344518 348728 366861 369863 381728 384616 432867 432944 686601 725702 40.15 67.9 1
10:55:31 2023-10-13 351681 349491 88387 85980 134470 138254 140709 142942 112300 109166 114369 117633 132047 132237 369618 396382 1163688 1155164 447768 464032 122246 108881 120517 122786 134767 133841 127796 128028 86497 84894 283585 248552 718695 716394 225202 222515 282138 286736 332994 324857 348852 350710 370020 375155 355272 393913 843798 887162 547070 459647 304622 297775 345913 346155 367664 370109 378492 383602 433088 439293 687794 722261 40.15 67.9 1
10:55:32 2023-10-13 354461 349962 88150 85821 134402 138181 140943 142942 112300 109216 114047 117667 131413 132520 369136 396347 1162148 1157253 449858 463705 122483 108781 120311 122991 134475 134145 127837 128247 86689 84983 285168 248726 714191 712115 225202 222203 282642 287418 332688 324857 348852 350463 370020 378125 355272 393949 841934 888419 549775 462284 303008 297068 345913 346398 367664 370074 378528 384182 433012 438768 687794 722298 40.15 67.9 1
10:55:33 2023-10-13 355715 349926 88182 85885 134423 138181 140964 143272 112476 109066 113969 117667 131569 132462 369691 396382 1162148 1153427 450654 463996 122213 108881 120702 122752 134356 133910 127918 128063 86531 84894 286337 248587 724481 715380 224375 222827 281590 286499 333499 324857 348852 350746 370020 376268 355272 395466 841338 884291 548423 459647 304622 297042 346402 344319 367664 370145 378528 382409 430365 438673 689857 721750 40.15 67.9 1
10:55:34 2023-10-13 355500 349957 88182 85826 134478 138297 140252 139363 112530 109166 114212 117791 131761 132858 369510 396988 1164457 1153130 447695 463814 122180 109032 120483 122701 134322 132527 127660 128179 86464 84983 285168 248972 720386 717411 224182 223140 282138 286499 333969 324857 346927 351916 369942 375739 354242 395140 838852 881722 542474 465264 302152 297775 347191 343286 366267 371253 380815 385381 429049 432711 683766 721587 40.15 67.9 1
10:55:35 2023-10-13 351934 349998 88214 85704 134744 138233 140843 142752 112300 108957 114047 117586 131413 133024 369655 398716 1156207 1146812 445835 462361 122582 108881 120517 122582 134483 133654 128041 127994 86531 84762 284504 247020 720638 721988 223831 222515 282209 286061 331951 326694 348852 349407 369977 376532 354206 392171 839451 886906 555903 463209 303942 296937 346112 344837 367664 369815 377356 385344 430329 432872 692450 720779 40.15 67.9 1
10:55:36 2023-10-13 351681 350019 88117 85920 134563 138172 140709 143398 112442 109157 114047 117633 131413 132362 369062 399942 1159497 1144128 449148 463668 122063 108881 120242 122991 134137 134004 127619 128452 86438 84951 283585 248936 715354 721988 223867 222515 282890 287064 331986 324857 347278 349371 369613 374336 355842 395738 836778 883369 554532 460660 303438 297356 345627 343286 367664 372366 377356 384218 427810 438673 696711 721587 40.15 67.9 1
10:55:37 2023-10-13 353743 350490 88154 85948 133960 138635 140388 143412 112034 109325 113857 118060 131380 133130 369655 397529 1165453 1140878 441633 464688 122213 109065 120281 122821 134137 132527 127585 128063 86497 84983 282516 250131 723807 719375 223831 223140 282028 285223 333969 324363 346999 350217 371050 375739 355217 395738 838855 880150 549775 463283 302715 297667 349851 345635 366453 372224 378046 384035 427832 433016 695833 720927 40.15 67.9 1
10:55:38 2023-10-13 356076 351025 88150 85980 134183 138814 140746 143212 112155 109435 113779 117945 131380 133599 369062 397529 1162148 1140841 444168 464032 122180 108915 120357 122855 134171 133980 127796 128452 86531 85041 284466 250518 711379 720421 224533 223140 281603 286097 333969 324363 347278 350746 369942 375739 353144 396737 839451 879489 551128 459575 303008 297775 347156 343286 364876 372366 378528 385381 428949 431553 692355 719541 40.15 67.9 1
10:55:39 2023-10-13 351645 350531 88178 85822 134200 138461 140737 143112 112189 109216 113969 117863 131964 132779 369366 399726 1166116 1144017 443958 463850 122432 109149 120345 123127 134314 134297 127625 128295 86497 84951 285168 249393 718528 723548 222811 222671 283826 285187 333969 324821 347278 349688 371050 376309 353144 395457 839451 874470 558904 459647 304300 295708 346669 346155 364876 371253 376224 385418 432976 431798 692882 722613 40.15 67.9 1
10:55:40 2023-10-13 351307 350347 88150 85795 134187 138181 140355 142942 112145 109032 113969 117667 131413 132965 368543 399942 1164597 1149296 445812 463705 121649 108881 120114 122821 134044 133876 127619 128063 86371 84831 285168 248972 720761 719403 224569 221892 283357 285223 333499 324003 347802 349653 370020 375452 353958 396580 840076 877399 550481 458375 303008 297775 346402 345392 365460 371774 376224 383060 432599 432407 695939 721787 40.15 67.9 1
10:55:41 2023-10-13 351415 349639 88359 86039 134584 138683 140964 143311 112364 109082 113969 117566 132204 132870 368918 398574 1169597 1150151 447159 464032 121176 109384 119845 122991 134201 134202 127198 128789 86742 85215 286337 250059 708264 718315 224569 222359 283014 285223 333969 324363 348327 350746 370020 374405 353710 394015 841092 875612 553832 460987 302580 296386 344518 344837 365496 372366 378565 383023 431007 431798 693636 720221 40.15 67.9 1
10:55:42 2023-10-13 349738 349430 88150 85767 134407 138151 140528 142709 112189 109032 113890 117552 131413 132237 369358 397025 1165453 1157253 444184 464032 122213 108698 120483 122582 134576 132174 127796 128028 86497 84857 284504 247820 725962 719449 224182 221856 283556 285860 331986 324857 348605 350746 369354 376607 354206 392726 841338 884853 547070 463942 303008 297775 345591 345912 366596 369863 381456 383889 432687 432944 686638 723344 40.15 67.9 1
10:55:43 2023-10-13 351780 349783 88117 85886 134491 138043 140812 139247 112111 108957 113812 117432 132038 132362 369062 399126 1162148 1156427 448402 463704 122180 108881 120281 122786 134356 133724 127796 128028 86497 84920 277274 248377 718331 715380 225043 222515 282028 286974 332994 324857 348852 350499 370020 374370 355343 394265 842567 884291 556199 459683 303008 297775 345913 345392 367664 370109 378528 383023 432939 438127 687831 720221 40.15 67.9 1
10:55:44 2023-10-13 355236 349998 88214 85821 134292 138302 140612 142942 110643 109066 113969 117667 131413 132767 369098 395836 1161287 1148443 445872 463341 122147 108881 120281 122701 134171 134054 127585 128063 86497 84862 285168 250393 713254 715380 223831 222984 281796 286208 333499 324857 348852 351807 368768 375739 354242 394544 841764 886943 556537 463942 300970 299532 347875 346270 367520 370004 378348 382264 430971 438150 689820 720221 40.15 67.9 1
10:55:45 2023-10-13 354998 350311 88117 85853 134187 138215 140355 143086 112530 109082 113812 117667 131380 132648 369098 397025 1162148 1150151 449159 462324 122180 108848 120281 122650 134137 133689 127830 128063 86378 84920 282516 249182 714702 715380 224569 222515 281831 286772 333499 324857 348852 350746 370020 376532 355842 394581 843200 885615 549775 463422 303008 297077 346157 345356 367700 370145 378528 382716 432294 438436 689331 720221 40.15 67.9 1
10:55:46 2023-10-13 354749 349590 88186 85826 134508 138336 140515 142942 112145 109066 114101 117757 132005 133042 369474 399835 1164457 1151639 448683 463814 122516 108973 120296 122889 134530 133841 127762 128295 86861 84951 283585 248901 720585 715380 224146 223069 282103 286463 333698 324821 349347 351771 370020 375739 355237 394544 841265 888419 549775 463283 302580 297250 345278 345781 367628 370109 378492 382373 429130 433016 689820 723127 40.15 67.9 1
10:55:47 2023-10-13 355438 349962 88146 85825 134154 138147 140615 143042 112233 109032 113969 117667 131380 132553 368507 396394 1162111 1148877 448133 463996 122549 108881 120247 122923 134103 132267 127762 128295 86524 84894 285168 249147 730428 716755 223795 223140 282028 286061 333499 324857 348852 351844 369319 375739 354206 395104 838816 885523 551128 464677 302152 296593 346355 345781 367076 370109 378601 382716 428375 433016 687794 723991 40.15 67.9 1
10:55:48 2023-10-13 354776 350450 88448 85948 134491 138471 140884 139876 112442 109233 114101 117777 132295 132529 369026 395162 1158745 1149696 447996 463595 122180 108848 120247 122718 134373 134169 127585 128028 86464 84951 279699 248972 715145 716394 223638 223140 282112 286025 333463 324857 348852 351844 369284 375739 354242 394508 838852 887162 548423 466079 301938 296593 346076 345781 367076 371183 378565 382680 427868 433016 688806 722613 40.15 67.9 1
10:55:49 2023-10-13 351600 349957 88154 85826 134689 138181 140712 142942 112266 109032 113969 117830 131380 132645 369618 396347 1155392 1146738 446127 462614 122582 108814 120853 122718 134609 133713 128007 127749 86650 84857 285168 249246 721730 720421 223831 222827 282064 285330 331951 326694 348852 349653 370979 376797 353923 392135 838855 883519 548646 462973 303580 296901 348861 346687 368193 369863 380634 385198 428906 432357 687537 719356 40.15 67.9 1
10:55:51 2023-10-13 351749 349747 88182 85890 134466 138181 140615 142942 110797 109292 114047 117830 131380 133066 369618 400008 1157850 1145887 445460 459652 122615 108664 120483 122514 134542 133492 128007 127960 86650 84731 285168 247402 722825 720421 223795 222004 282855 285187 331681 324469 348852 349617 369942 376797 354171 392135 839451 883447 543808 464603 303869 296693 346598 344802 367076 369486 377320 385344 430293 439388 690346 721075 40.15 67.9 1
10:55:52 2023-10-13 356072 349962 88182 85980 134154 138601 140029 143342 112266 109401 113746 118026 131347 132779 369064 397529 1162148 1139993 446794 463268 122031 108848 120080 122923 134103 134241 127551 128418 86431 84983 285168 250095 714011 720421 223988 222827 281528 286097 333969 323871 347278 350181 369319 375453 355825 396604 839377 883009 550481 462626 302793 297703 348367 346233 368038 372260 377284 384762 429018 439365 696711 722613 40.15 67.9 1
10:55:53 2023-10-13 356072 349998 88150 85944 134390 138785 140026 143142 112078 109367 113890 117830 131380 132858 368507 397494 1162111 1140885 446187 464032 121914 109032 120080 122957 134011 132527 127551 128418 86431 85041 285168 250131 716546 719412 224146 222515 281563 286799 333969 324363 347278 350181 369577 374649 353392 396862 838855 880327 555692 459503 303082 297775 345556 345781 366524 372331 378190 384182 427845 433016 692882 720497 40.15 67.9 1
10:55:54 2023-10-13 354994 349957 88154 85948 133969 138601 140582 139624 110567 109426 113969 117892 131281 133096 368363 400117 1164457 1141314 445359 463595 122031 108848 120156 122667 134306 134110 127551 128350 86431 84983 285168 250131 712879 718315 223831 223140 282064 285187 335591 324327 347242 350463 371015 375739 355468 395733 838260 879264 555354 459611 302898 297775 348220 344319 364329 371738 378492 386238 429769 431157 693365 719541 40.15 67.9 1
10:55:55 2023-10-13 351908 350733 88186 85920 134187 138181 140388 142942 112266 109292 113969 117667 131413 132645 368471 398086 1165453 1146574 444184 463959 122180 108848 120114 119788 134103 133876 127762 128028 86524 84894 285168 249322 716921 721988 224146 222167 283755 285151 333969 324857 349347 349125 369942 376047 353144 395104 837326 879264 548532 459647 304300 296693 346355 346155 365168 371218 376188 384762 432687 431891 697741 723455 40.15 67.9 1
10:55:56 2023-10-13 351749 350347 88150 85916 134491 138428 140909 139396 112408 109233 113969 117667 131347 132898 368507 402671 1168770 1150077 445460 462288 122213 109082 120281 122752 134103 134054 127585 128028 86464 84920 285168 248936 716792 720421 224885 222203 283340 285824 333969 324857 348010 349371 370020 375417 353923 396580 838816 877605 551128 459786 303438 297775 346892 345877 365460 371218 376717 383060 432903 431798 695902 720184 40.15 67.9 1
10:55:57 2023-10-13 353416 349644 87997 85936 133742 138928 140563 143316 112078 109367 113812 117830 131380 132858 368507 397025 1171368 1150114 445170 464688 122031 109032 120046 122821 134103 134428 127551 128542 86397 85213 283585 250871 710374 717228 224533 222359 282925 285316 333969 323871 348046 351807 370020 376797 353958 396862 841302 877399 549775 463613 302721 299423 347592 347496 365317 372224 379563 382804 432114 432227 697319 723641 40.15 67.9 1
10:55:58 2023-10-13 351893 350733 88093 85889 134171 139421 143594 143342 112122 109032 113812 117757 131314 132520 368507 397025 1171331 1150114 445460 462288 122147 108881 120046 122786 134175 134335 127428 128631 86431 85099 285168 250871 706201 717771 224569 222515 282890 285468 333969 323871 348291 351542 370020 376797 353675 396862 841302 876261 548646 459539 302152 297559 345036 344802 364329 372331 378601 383565 430971 430513 691890 721254 40.15 67.9 1
10:55:59 2023-10-13 349706 349536 88182 85821 134402 138108 140943 142908 112266 109032 114047 117438 131993 132203 369062 397025 1162148 1155985 446849 463304 122213 108881 120365 122582 134428 133620 127585 127960 86524 84857 285168 247785 719865 718242 224914 221665 282315 286736 332454 326549 348632 350458 369803 378889 355166 393209 843634 886352 541139 463942 303438 296924 346647 346398 366267 370074 381185 384035 432976 433088 685739 722298 40.15 67.9 1
10:56:00 2023-10-13 352914 349500 88218 85825 134626 138134 140976 142674 112266 109032 113969 117404 131413 132203 369618 397025 1165453 1157665 446369 463304 122213 108848 120483 122582 134322 134054 127973 128028 86497 84888 284504 249778 720751 717228 224885 221821 282925 286499 332418 324857 348852 350746 368803 376607 355023 393319 842530 884291 549775 463300 303008 297775 345036 346433 367370 370109 378528 383060 432939 438673 687794 722298 40.15 67.9 1
10:56:01 2023-10-13 353888 349679 88541 86065 134449 138354 140884 143237 112442 109082 114101 117695 132038 133788 369438 399271 1162074 1153427 450335 463341 122483 109165 120247 122752 134322 133969 127673 128329 86662 84951 285168 248972 719257 716394 224533 222699 281993 286938 332994 324857 348852 350710 370020 376268 355308 394544 842530 884327 547070 463942 303008 300645 346402 345079 367664 370145 378492 382409 430971 438746 688806 723127 40.15 67.9 1
10:56:02 2023-10-13 355322 349679 88182 85916 134179 138172 141018 142942 112189 109066 113969 117863 131413 132678 369322 395836 1162111 1149259 446831 463996 122147 108881 120080 122786 134322 134241 127796 128028 86464 85097 285168 249322 714637 716394 223831 223140 282028 286298 333969 324857 349347 351844 370020 375739 355046 394508 838925 887162 558397 459611 302152 297631 345556 343286 366267 370971 381404 383889 431321 432944 686560 721476 40.15 67.9 1
10:56:03 2023-10-13 353816 350485 88117 86007 134487 138039 140779 142942 112233 109032 113969 117757 131347 132428 369322 395836 1158745 1148256 447354 463668 122180 108881 120080 122786 134428 132527 127551 127994 86431 84867 285168 248587 715713 719412 223167 222984 282890 285223 333969 326694 347583 351276 371015 376268 354206 393319 839451 890675 548423 465086 303008 296614 347679 344284 365496 369005 378565 386238 430342 432711 685776 721011 40.15 67.9 1
10:56:04 2023-10-13 353743 350759 88150 85858 134310 138215 140388 143042 112189 109032 113969 117633 131380 132362 368507 398751 1155392 1144128 450553 463996 121616 108881 120080 122786 134086 134241 127164 128295 86464 84888 285168 249357 711558 720458 223509 222515 282028 287010 332724 324821 347278 349653 369613 376003 355308 396604 839266 885481 546477 461314 303653 296960 348367 346760 367520 369968 379563 384888 430935 439365 691890 721587 40.15 67.9 1
10:56:05 2023-10-13 354817 350148 88395 85825 134673 138250 140683 142956 112720 108898 114126 117438 131413 132174 369062 399626 1157850 1144128 448402 463996 122180 108915 120281 122808 134137 133969 127762 128418 86497 84951 285168 249246 712691 721988 223831 222515 282890 285936 331986 324857 349347 349125 369942 376532 354206 393041 838855 883447 548423 459611 303869 297009 346390 344284 367700 370109 377320 385035 430423 439365 691853 721587 40.15 67.9 1
10:56:06 2023-10-13 355825 350153 88150 85894 134154 138635 143765 143212 112078 109401 113812 117945 131380 132996 368543 396382 1162148 1139147 445146 463668 122031 108881 120080 122786 134125 133910 127585 128329 86405 84983 282516 250482 715402 720385 224182 223140 281746 285811 333789 324304 350339 350320 372639 375596 357486 396788 840606 883009 552480 461314 303438 296650 345556 345635 367556 372331 377356 384762 428712 438773 696823 721587 40.15 67.9 1
10:56:07 2023-10-13 356076 351506 88150 85984 133969 138635 140921 143212 112111 109325 113779 117945 131380 132870 369188 397529 1162148 1140841 445497 464032 121914 108881 120046 122991 134011 133910 127585 128452 86464 85155 285168 250518 717334 720421 224182 222984 281796 286499 333969 324135 347278 350746 369871 375739 353144 396299 839451 881644 550481 459539 303008 297775 346598 345781 365496 372366 378190 384726 427738 433016 692882 719246 40.15 67.9 1
10:56:08 2023-10-13 354817 351006 88085 86035 134082 138703 140431 139790 112408 109418 114047 118055 131314 133943 368507 396417 1164625 1143721 441426 464688 122180 109065 120365 122786 134373 132456 127585 128329 86464 84983 285168 250518 711940 719375 224182 223140 282130 285864 333969 324592 347242 350463 371015 375739 354967 395738 838260 878790 549775 459611 303008 297068 347435 343321 364329 371774 378492 385927 429617 430513 693365 720497 40.15 67.9 1
10:56:09 2023-10-13 350800 349966 88150 85826 134280 138297 140122 143108 112189 109066 113812 117667 131794 132675 368507 399942 1164625 1146775 441417 462651 122213 108881 120281 122667 134103 133910 127551 128028 86464 84825 283585 248972 730680 720458 224569 221856 283022 285227 333969 324857 347242 348599 370020 375452 353710 395738 838852 876865 542474 460007 303438 297667 346855 348235 367151 370971 379293 385198 432890 431618 695796 723052 40.15 67.9 1
10:56:10 2023-10-13 352803 349783 88150 85795 134183 138181 140482 139396 112287 109082 113812 117519 131380 132362 368543 399800 1165453 1146738 444500 463341 122180 108881 120281 122808 134238 134241 127585 128028 86464 84983 285168 250488 717966 720421 224569 221856 282925 285187 333734 324857 347278 348599 370020 375452 353675 396299 838888 877399 557274 460007 303401 297847 343555 345079 365496 373186 377356 382716 431744 432609 692882 721750 40.15 67.9 1
10:56:11 2023-10-13 351898 349675 88182 85858 134183 138181 140422 143042 112145 109216 113969 117667 131413 132587 369618 397025 1167976 1155070 442925 462651 122582 108881 120517 122667 134428 133876 127918 128063 86557 84951 285168 248972 716312 716180 224339 222515 284658 284845 333969 324857 348358 351844 372793 378284 355250 393063 843035 883009 538470 464247 302323 297847 347875 347250 364841 372366 378637 383873 431007 431261 691743 720184 40.15 67.9 1
10:56:12 2023-10-13 351862 349998 88182 85894 134398 138215 140763 142942 112222 109250 113969 117700 131413 132678 369366 397025 1169670 1153427 442925 463304 122465 108881 120483 122735 134576 133689 127796 128028 86464 84920 285168 249357 715265 716394 224217 222515 282890 284751 333969 324821 348852 351844 368803 374336 354967 395738 841338 878107 548423 463942 302152 297775 345556 344802 363783 371218 380815 383910 431310 430732 687831 720184 40.15 67.9 1
10:56:13 2023-10-13 350481 349966 88186 85704 134398 138147 140976 139184 112300 108848 114047 117357 131380 132112 369062 396844 1162148 1155164 447743 463304 122213 108848 120281 122667 134356 133910 127796 128028 86531 84894 279699 247820 717929 719449 224053 221919 283764 285954 332850 326694 348779 351096 372639 378925 356980 393004 841338 881904 547070 463794 303942 297775 345556 346433 367111 370074 378456 385072 432976 433016 686747 722261 40.15 67.9 1
10:56:14 2023-10-13 351862 349989 88154 85763 134474 138259 140219 142743 112145 109032 113969 117552 131413 132295 369062 396347 1162148 1155070 450553 463668 122213 108881 120399 122616 134558 133876 127585 128028 86438 84857 283585 248587 717406 712115 224950 222515 282125 287010 333499 324857 348852 350463 370020 374370 355308 394544 842604 883447 548423 459647 303008 297775 346402 345392 367700 370145 378528 382768 432782 432872 690479 724671 40.15 67.9 1
10:56:15 2023-10-13 353925 349993 88186 85825 134314 138523 140943 142743 112111 109032 113969 117667 131380 132328 369098 396347 1162148 1153427 449478 463668 122180 108981 120242 123230 134373 132341 127660 127926 85111 84983 285168 250310 718331 717411 224354 222827 281993 286736 333463 324857 349695 350988 370020 376318 355308 394581 842961 886841 551128 459683 303008 297042 344518 343286 367405 371218 378528 382754 429049 438150 690836 722613 40.15 67.9 1
10:56:16 2023-10-13 355035 349998 88150 85821 134221 138215 140976 142908 112189 109066 113969 117700 131413 132587 369358 395836 1162148 1148170 445835 463704 122180 108881 120365 122786 134158 133910 127619 128063 86497 84894 285168 248972 717966 716216 223831 223140 282099 286097 333969 324857 348605 351916 369942 376268 354774 394581 838888 887406 544142 464794 302506 297703 346527 346270 366453 371077 380670 382877 428870 432944 685776 722613 40.15 67.9 1
10:56:17 2023-10-13 355035 349966 88186 86097 135102 138181 141186 143012 112300 109066 114179 117810 131380 132520 369330 395836 1158782 1146775 446794 464032 122180 108881 120365 122786 134137 133910 127619 128063 86378 84951 282516 249357 715019 712115 223831 223140 282152 286097 333499 324857 352806 351880 369871 375739 354774 394581 840707 884400 549775 463664 302225 296628 346390 343286 366560 371253 381965 384799 429049 433232 683802 721587 40.15 67.9 1
10:56:18 2023-10-13 351970 349962 88456 85704 134770 137906 141967 139019 112333 108698 114159 117276 131413 132021 369655 401497 1155386 1143487 445170 463304 122615 108848 120483 122701 134576 133817 127918 128028 86531 84825 284848 248540 721605 721477 224217 222827 283014 286307 331700 327083 350228 349437 373693 377328 357486 393173 839451 890939 548423 459503 304806 297356 346390 344837 367700 369827 377212 385381 431535 439365 691890 719246 40.15 67.9 1
10:56:19 2023-10-13 354929 349962 88214 85763 134432 138147 140976 142709 112178 108848 114126 117276 131413 132070 369098 399626 1152928 1144128 450553 463341 122213 108881 120399 122821 134449 134241 127830 128329 86531 84888 285168 247611 723227 721988 224053 222515 282926 287108 331986 324857 347278 349653 369907 373814 355878 396299 836411 884030 552480 460987 303653 297565 346112 343286 367736 372366 377924 384218 427792 438746 692918 719541 40.15 67.9 1
10:56:20 2023-10-13 354744 350737 88150 85948 134154 138566 140322 143342 112078 109367 113890 117945 131314 133250 368471 396347 1162148 1140804 441561 459579 122147 108881 120080 122923 134112 134335 127551 128384 86742 85157 285168 251739 712128 719449 224003 223768 282713 285044 333897 324640 350302 350248 372113 376004 353639 396299 839192 881317 551128 459503 303438 297241 348578 345781 368217 372889 377356 385074 429653 439293 694845 722613 40.15 67.9 1
10:56:21 2023-10-13 355245 349930 88057 85948 134208 138601 140255 143142 112155 109367 113936 118026 131569 132996 368507 397494 1160390 1139720 449093 463632 122147 108881 120080 122957 134125 134097 127428 128418 86490 84983 284466 250447 713750 720385 224146 222671 281660 286499 333969 323871 347278 349688 369577 375439 353675 396862 838260 874109 552480 461314 303438 297775 345591 345781 366861 372605 381185 385014 427631 432944 695833 719356 40.15 67.9 1
10:56:22 2023-10-13 351609 349962 88150 85948 134145 138566 140322 143142 112155 109292 113713 117633 131347 132678 369026 396382 1162148 1142868 444073 463668 122483 109165 120227 123162 134441 132421 127748 128247 86689 85041 282516 251023 714893 718281 223096 223140 282890 286181 333969 324821 347242 350710 371570 377715 355683 395738 838260 878790 549775 459575 302898 297565 347715 345321 364841 371183 378492 386201 431753 431119 691890 722040 40.15 67.9 1
10:56:23 2023-10-13 351912 349962 88150 85890 134150 138181 140355 139396 112233 109032 113812 117633 131347 132645 369026 396736 1162148 1144128 441489 462614 122180 108848 120247 122786 134407 133841 127585 127994 86464 84951 282246 249322 716800 721988 224146 222515 283790 285205 333969 324857 349347 349653 371570 376012 355250 394810 839192 879044 549775 463283 304300 295601 347013 346255 365246 371597 380103 385891 433187 431762 694844 722354 40.15 67.9 1
10:56:24 2023-10-13 352914 349926 88154 85916 134145 138181 140552 143272 112155 109032 113812 117633 131960 132520 368507 399907 1162148 1146701 444315 462614 122180 108881 120281 122752 134137 133876 127551 127994 86524 84925 284466 249322 718041 720385 224017 221856 283521 285187 333969 324857 349594 348563 369319 376047 353144 395104 839451 879779 551128 459503 304516 296901 345556 345877 365424 371183 376188 384145 433214 431865 695902 720184 40.15 67.9 1
10:56:25 2023-10-13 352914 349926 88150 85826 134365 138801 140682 143342 112266 109032 113969 117667 131380 132953 369026 400504 1167110 1149259 446082 463996 122180 108848 120281 122752 134289 133876 127551 128028 86464 84951 282516 249322 715019 720458 224497 222230 283507 285775 333681 324784 349805 348456 372639 377033 355935 394361 839377 874470 549775 459539 302852 295708 348578 346255 365389 371703 377356 386512 432939 431713 693858 722100 40.15 67.9 1
10:56:26 2023-10-13 350728 349926 88182 85916 134373 138181 140812 143142 112233 109032 113969 117667 131380 132645 369062 400504 1167110 1148406 445448 463304 122213 108881 120247 122752 134496 133876 127673 128295 86557 84951 285168 248972 719090 720421 225043 222167 283521 285223 333969 324857 348291 349653 370020 376012 354206 396862 839156 878020 549775 460007 303438 297523 344518 345321 365460 373186 377888 382987 431614 432407 697410 724522 40.15 67.9 1
10:56:27 2023-10-13 351862 349962 88057 86161 133742 138925 143695 143412 112044 109401 113812 118205 131380 133063 368507 397025 1171368 1150114 446717 462252 122213 109032 120046 122991 134340 132527 127523 128480 86708 85099 284466 251152 725357 718429 224354 222337 282850 286097 333969 323835 348291 351578 370020 377148 354206 396862 841338 876261 551128 463942 302397 297559 345314 344837 364329 372331 380779 383023 431553 430477 691363 721254 40.15 67.9 1
10:56:28 2023-10-13 351573 349962 88150 85831 134150 138228 140691 139448 112078 109032 113903 117667 131380 132553 368507 395512 1167075 1153427 442929 462651 122549 108773 120448 122548 134415 133620 127884 127994 86431 84888 279699 248587 727927 712079 224182 222515 284219 284716 333463 324857 348358 351524 369284 375977 354967 393319 838888 874181 531411 464721 303653 297631 348331 347742 366891 372189 380634 383727 430926 430939 690652 723567 40.15 67.9 1
10:56:29 2023-10-13 350914 349966 88150 85826 134272 138147 140322 142908 112233 108999 113969 117667 131347 132520 368507 396421 1170074 1155602 442814 463362 122718 108931 120513 123059 134445 132156 127714 127858 86550 84920 285168 248377 717229 718902 224003 222671 284388 284951 333463 324472 348742 351807 369613 376012 355468 393282 841664 884140 543808 465264 303008 297775 345556 346657 365389 369780 378565 384182 432976 431821 685254 720184 40.15 67.9 1
10:56:30 2023-10-13 350914 349962 88182 85821 134356 138489 140575 142908 112421 109032 114047 117633 132204 132362 369062 397025 1164625 1155985 444184 462614 122582 108848 120483 122718 134360 133841 127796 127994 86464 84831 285168 247611 721483 716180 224182 221665 283556 286025 332454 324857 348852 351235 372493 378659 357412 393451 843634 881613 548423 463482 303008 297703 347875 346255 365389 369780 378565 384182 432687 431623 685703 721203 40.15 67.9 1
10:56:31 2023-10-13 350481 349930 88182 85885 134698 138228 140843 142999 112189 108815 113969 117438 131413 132021 368507 397025 1162148 1155164 446430 462578 122582 108848 120448 122667 134530 133782 127762 127994 86557 84888 284848 247785 726890 712115 225202 221856 282160 286938 332454 324857 348852 350746 370020 376309 355807 393913 842567 887162 541139 462247 303082 297775 346402 346433 367370 370074 378528 384762 433052 433016 686747 721750 40.15 67.9 1
10:56:32 2023-10-13 351862 349930 88186 85885 134213 138181 140649 142908 112266 108999 113969 117600 131347 132237 368507 397025 1162148 1155070 449441 463399 122180 108881 120281 122752 134137 134147 127585 128028 86464 84804 281821 248552 718452 717256 224950 222614 281887 286795 332814 324784 349273 350831 369875 376725 356200 394471 841265 888036 551128 463942 302825 297559 346157 345356 367628 370109 378384 382987 433142 438746 687831 721714 40.15 67.9 1
10:56:33 2023-10-13 353635 349398 88182 85795 134183 138396 140649 142908 112189 109066 113903 117633 131380 132453 368543 396347 1162148 1152607 450188 463304 122180 108848 120668 122923 134137 133876 127796 128028 86497 84894 284466 248936 713254 716394 225043 222827 282152 286938 332958 324857 349347 350746 370020 375155 355308 395149 842567 887162 555903 459647 303082 297775 346157 345392 367664 370074 378492 382768 432719 432876 690479 724671 40.15 67.9 1
10:56:34 2023-10-13 354423 349403 88178 85771 134398 138185 140334 142808 112266 109338 113969 117633 131355 132304 368802 397025 1161862 1155070 449698 462578 122213 108981 120242 119898 134340 132341 127660 127892 86603 84951 285168 249955 715901 719449 224900 221630 282965 286499 332490 324640 348632 350566 370020 376537 355308 393634 846974 884487 548423 462284 303008 297775 346402 348728 364293 370039 378565 384182 432939 430513 686412 720184 40.15 67.9 1
10:56:35 2023-10-13 349706 349680 88182 85763 134402 138147 140909 142674 112266 108848 113969 117438 131413 132203 369092 397025 1162148 1155985 446721 462651 122643 108881 120448 122752 134537 134054 127796 128028 86464 84831 285168 247785 718255 717228 225202 221821 283245 286499 332454 324857 348852 350710 370020 376607 355308 393913 842567 887162 548423 464933 303611 297061 346892 346813 366381 369968 378420 383999 432831 432994 686711 722225 40.15 67.9 1
10:56:36 2023-10-13 353852 349921 88182 85825 134369 138194 140528 139396 112189 108999 113969 117633 132204 132578 369330 398872 1162801 1153353 450974 463850 122516 109082 120311 123042 134407 133934 127762 128028 86464 84894 277274 250488 714572 716902 225202 222515 282182 286651 332814 324857 348852 350746 370020 376309 355842 394833 843164 883411 548423 462284 304622 297775 345913 346398 367370 370074 378492 384182 433088 438709 687794 722298 40.15 67.9 1
10:56:37 2023-10-13 351898 349434 88182 85826 134171 138147 140682 142908 112266 109032 113969 117471 131794 132328 368507 396347 1162148 1155070 449441 463632 122213 108848 120483 122752 134137 133876 127762 128028 86583 84888 282516 248552 717285 715380 224533 222515 282028 286844 333499 324676 349695 350458 369767 376761 356235 394361 841788 888309 548423 463942 302788 297847 346402 345356 367700 370109 381456 383023 432258 433016 689331 721750 40.15 67.9 1
10:56:38 2023-10-13 354817 349783 88186 85825 134407 138215 140909 142808 112222 109032 113969 117633 131380 132328 368802 396312 1162148 1155070 449013 462651 122213 108848 120114 119754 134137 133876 127796 128028 86464 84862 285168 248168 718209 715380 224885 222827 282028 286974 332994 324857 349347 350710 370020 374370 355842 394508 842260 888529 551128 459647 304622 296558 345913 345392 367700 370109 378528 383023 432939 438782 688806 722298 40.15 67.9 1
10:56:39 2023-10-13 355035 349635 88186 85889 134154 138181 140322 142942 112189 109032 113969 117667 131380 132395 368543 395243 1158745 1148443 446867 463304 122180 108848 120399 122752 134158 133841 127619 128240 86464 85099 285168 250667 718088 718938 223495 223105 281958 285717 333554 324748 347646 351699 369942 376268 354206 394618 839229 884218 548423 465927 302580 297775 347191 346760 366417 371218 381659 384762 429013 433016 683766 721587 40.15 67.9 1
10:56:40 2023-10-13 353961 349966 88182 85795 134292 138259 140515 143046 112111 109032 113779 117552 131380 132767 369100 396394 1157031 1146738 445170 462651 122615 108773 120650 122718 134668 133654 127585 128028 86497 84836 283585 248972 725064 718315 223638 222827 282642 286047 333969 326694 347865 351276 371015 376797 354206 392726 837631 888517 555248 465338 303008 296937 347156 344284 366274 369827 378312 385944 430212 432944 688026 719393 40.15 67.9 1
10:56:41 2023-10-13 351934 349921 88186 85894 134407 138215 140812 139329 112266 108999 113969 117438 131413 132203 369062 401533 1156207 1144943 451172 463014 122450 109014 120345 122991 134255 134239 127694 128247 86689 84983 285999 249955 713632 721988 224182 222827 282925 287292 331807 324857 349842 349125 369907 376797 355700 394274 839451 883447 549775 459575 303869 295744 346633 344319 368477 370145 377018 385381 430971 438746 691890 721587 40.15 67.9 1
10:56:42 2023-10-13 353743 349962 88150 85885 134175 138215 140455 143042 112111 109032 113969 117667 131993 132486 368507 398751 1157067 1145758 450553 463668 121947 108915 120080 122786 133994 134241 127164 128295 86405 84925 285168 248936 710038 720421 223509 222515 282064 286974 332958 324857 348291 349688 369577 376268 355593 396323 839266 885523 545143 461314 303869 296960 347875 346760 367520 369968 379563 385161 430935 438746 690836 721075 40.15 67.9 1
10:56:43 2023-10-13 351898 348912 88170 85759 134525 138147 140909 142808 112189 108797 114258 117284 132038 132449 369280 399484 1156170 1145646 449001 462433 122577 108848 120448 122786 134200 133841 127585 128145 86464 84894 285168 247820 714702 720458 224053 222756 282607 285860 331951 326694 347207 349371 369907 374370 356378 394544 839451 884655 565499 461314 305488 296650 345627 344802 367700 372070 377320 384182 430329 439365 692845 721587 40.15 67.9 1
10:56:44 2023-10-13 355788 349675 88021 85858 134057 138181 143734 143042 112078 109066 113746 117667 131347 132553 368507 398122 1160463 1137879 448841 463996 121682 108915 120080 122786 134086 132527 127164 128295 86312 85041 285168 250095 718181 719449 224182 222614 283107 286723 333717 324340 350836 349772 372639 376725 356235 396751 839377 883802 550481 460660 305055 297140 345591 346160 368369 372034 377320 384799 431200 432908 692918 721587 40.15 67.9 1
10:56:45 2023-10-13 356076 349926 88154 85916 133960 138440 140355 143142 111957 109066 113812 117667 131380 132645 367953 396417 1158782 1140878 449196 463668 121616 108881 120431 122786 134011 133910 127585 128452 86497 84983 286337 250095 708475 720421 224339 222515 281691 286974 333969 324363 348046 350463 369871 375739 354242 396627 836448 874181 545143 458820 304622 297775 345591 345293 367147 372366 377924 384762 427774 438436 695721 719246 40.15 67.9 1
10:56:46 2023-10-13 351912 349962 88150 85916 134171 138215 140292 143042 112078 109325 113779 117945 131380 132996 368507 396347 1164625 1142502 442925 462614 122147 108881 120365 122786 134137 132527 127557 128179 86708 85099 285168 251381 713752 719449 222953 223611 283180 285009 333933 324821 347207 350463 372127 374370 355789 395554 838855 874433 549775 459611 302788 297428 347750 345356 364876 371253 378528 386512 431758 430759 691890 721587 40.15 67.9 1
10:56:47 2023-10-13 349778 349957 88182 85799 134061 138181 140649 143012 112111 109216 113812 117667 131380 133216 368507 399942 1165453 1148443 441633 459615 122147 108848 120365 122786 134369 134241 127830 128028 86497 84920 282516 249147 715271 722499 224182 222203 283826 285223 333969 324857 346999 349125 369907 376344 353923 395140 838888 874506 549775 459539 304516 297140 347838 348728 367151 371928 378420 386401 432114 431351 691780 719356 40.15 67.9 1
10:56:48 2023-10-13 351862 349998 88182 85916 134086 138181 140682 143042 112222 109066 113969 117700 131413 132553 368026 399126 1172062 1153093 448255 463886 121881 109115 119977 123196 134095 134461 127415 128707 86279 85157 282516 250799 708182 718902 224935 222515 283133 285860 333969 324363 351834 350602 370020 375487 354206 393979 841302 876779 549849 460660 303438 296558 344553 345392 365496 373483 378492 383023 431954 432492 693899 721750 40.15 67.9 1
10:56:49 2023-10-13 351898 350769 88213 86074 133750 139126 143664 143481 112078 109771 113779 118257 131380 133666 368543 397025 1171368 1153093 441669 464032 122147 108881 120365 122957 134137 134450 127585 128452 86497 84983 285168 250907 720994 717337 224533 222984 283322 285223 333969 324821 348852 351880 371968 377751 355862 396678 841192 879965 543808 463720 302794 297775 347875 347742 365460 373483 378456 383060 432639 433426 694353 722904 40.15 67.9 2
10:56:50 2023-10-13 352006 351317 89011 86474 136343 140330 143844 142770 110403 110228 115839 119111 133729 134886 373698 398609 1178042 1166004 447917 466069 124271 110431 124457 122053 138473 133168 132194 132158 85406 86257 283585 251614 727801 724548 225765 223089 288620 288797 336786 330813 351605 355321 376690 383562 360844 396493 855460 899197 560015 470200 306748 302150 351974 354871 373776 376634 385187 387556 440638 440535 701110 735780 40.15 67.9 2
10:56:51 2023-10-13 362702 356770 90009 87905 138980 144294 146603 145333 110603 111233 117678 122282 135802 136832 376362 405160 1188084 1177968 460021 474462 125833 113538 122863 124888 142414 136905 131864 132514 86087 87833 289094 255554 735188 732976 229698 226744 290576 293794 342911 335455 359546 362826 381105 385653 363614 404608 863770 909320 565499 475239 311037 306789 357415 355001 378365 383232 392126 395705 441295 444385 703525 740021 40.15 67.9 2
10:56:52 2023-10-13 366859 360602 90695 88610 142566 143233 151660 148438 111119 113657 119097 120545 137209 138439 382142 406367 1189586 1181324 461365 478509 126437 114058 125287 126441 141457 139206 133897 134449 86820 88230 290856 257005 736065 740783 228288 227484 290603 294064 343506 336653 357767 360893 381560 385372 364743 403712 864654 914588 565499 474901 311801 306320 359901 358004 381150 384668 389590 397847 444055 445497 715903 741826 40.15 67.9 2
10:56:53 2023-10-13 369880 365059 90293 88363 142869 144398 152576 151886 111151 113928 119931 122082 137400 139298 384437 413812 1202524 1177931 459193 477967 126584 114657 126520 127918 142736 140945 135335 136022 87003 88593 291319 259570 734676 746689 228803 229183 292223 293026 345578 337662 359424 362971 381524 385946 362994 402774 861987 905446 566870 474909 313507 305926 360988 359121 377796 384398 387614 394574 445541 441822 714212 742792 40.15 67.9 2
10:56:54 2023-10-13 366493 366359 90258 88026 142761 143651 148575 149862 111011 113545 120097 121683 137400 138710 381771 413974 1202524 1187115 460702 477823 126127 113809 126271 127877 142871 140840 135182 135868 86441 88230 290856 258100 747122 747733 229746 226989 290074 292892 345411 334490 358306 359698 378997 386847 360844 403031 866469 903958 564652 473215 313062 306753 356414 357323 378459 384454 389916 392789 441773 440355 715261 746560 40.15 67.9 2
10:56:55 2023-10-13 367265 366707 89321 87256 142393 142837 152471 149061 110603 111079 119622 121122 136522 137560 384090 410809 1201705 1191468 458346 478509 125285 111276 126466 127177 143073 140118 135067 135046 86087 87852 288684 256823 748851 742101 227934 226008 291362 290397 341874 335759 355816 358064 376654 383526 358530 396862 860803 904032 561386 473423 309975 304030 353604 355250 375426 378592 387157 387448 437737 438751 701998 741215 40.15 67.9 2
10:56:56 2023-10-13 369781 365621 89011 86319 141893 141650 151906 148645 113225 110550 119063 119989 136280 136832 383224 411240 1188559 1183849 461291 474221 124238 110772 125640 126791 141983 139629 134301 134542 85747 87222 291319 256641 741599 740783 227580 225902 287675 292987 340352 332266 354986 357323 373172 378190 356271 396115 857780 902669 561386 468552 306640 304030 355003 351844 375255 377020 386882 386722 432976 436221 700963 735780 40.15 67.9 2
10:56:57 2023-10-13 371037 366390 88480 85885 139108 140634 149530 148301 110358 110160 118694 119599 135538 135998 382339 414396 1183945 1172673 462742 475806 123712 110177 124994 126407 141485 139121 133645 134289 85630 86920 290856 255298 738047 749473 228240 224820 287283 295455 336751 329778 351641 354907 372127 375452 354206 394471 851685 896938 557890 469201 306424 300740 353965 351204 373138 376301 381353 387610 431274 432820 708171 732512 40.15 67.9 2
10:56:58 2023-10-13 373443 367268 88057 85916 138371 141159 148628 148231 112934 110584 118317 119957 135358 137219 382646 412180 1189771 1165231 455947 477008 123084 110211 124994 126791 141391 139156 133881 134373 85641 87126 292066 258100 734332 744280 227757 228067 287140 288915 339670 328746 351496 355409 372946 376012 351614 392434 850407 892203 560015 470386 306424 302793 355003 351807 369956 375408 381965 386722 433201 433016 705057 733780 40.15 67.9 2
10:56:59 2023-10-13 367588 368041 88150 85821 138984 140661 151625 148023 113079 110474 118467 119728 135325 136669 383260 414324 1192344 1174530 455230 473591 123084 110025 125407 126791 141892 139284 134049 134588 85662 86952 290856 257005 743092 746961 226139 224126 288093 288775 338278 329778 351496 353906 369907 377468 353929 392098 855329 893735 563100 469201 308520 302940 351758 351267 371832 377850 378456 386401 435484 433016 713186 737810 40.15 67.9 2
10:57:00 2023-10-13 372054 369754 88301 85948 139173 142002 149043 151080 113001 111079 118433 120823 135486 137507 382343 411890 1200515 1184590 455692 476227 123764 110262 125754 127319 142241 139950 134386 135161 85737 87254 294287 259201 738780 746417 228402 224647 287283 288856 339885 329279 352835 356921 369871 375452 351794 392135 856674 893430 560015 472014 306468 302043 351974 351807 369596 374327 383155 386512 433030 432407 704104 737787 40.15 67.9 2
10:57:01 2023-10-13 369853 369560 88186 85708 141696 141540 151941 148436 113225 110584 118864 119989 135835 137061 382951 412542 1196365 1183940 455910 476407 124034 110249 126238 127211 142496 139695 134555 134982 85737 87245 291319 257369 746024 744987 228079 224664 288499 288879 337732 331547 349415 354907 373093 378925 354444 391518 857780 901397 558644 472572 306496 301055 353929 354511 373138 376259 381928 386512 435534 435393 704104 740079 40.15 67.9 2
10:57:02 2023-10-13 376433 369955 88456 85952 140210 142698 150791 150973 110775 111164 119160 120790 136148 137595 385110 415403 1194813 1181175 462639 477895 123863 110584 126271 127815 142938 140453 135182 135458 85869 87557 289833 258466 745793 749924 227757 225552 287310 290819 338789 330777 349379 353652 371570 374336 351866 387443 855460 906728 557890 475582 306640 300986 355003 351844 372086 375466 381965 387647 431578 438764 703604 737384 40.15 67.9 2
10:57:03 2023-10-13 376167 371032 88763 85857 142393 141781 152646 148645 110624 110771 119544 120104 136503 136832 386412 417647 1188927 1181324 462964 477931 124238 110584 126568 127699 142736 140453 135687 135458 85906 87405 294521 257005 759007 756255 228976 225344 287867 291230 337353 331673 351388 354298 373165 377859 354534 389707 854817 902851 565842 471835 309097 302438 353965 351880 373666 375443 381728 386512 431614 431719 712350 737944 40.15 67.9 2
10:57:04 2023-10-13 376747 373750 88666 86192 142621 142668 148577 152066 110624 111233 119296 121252 136503 138177 387357 416990 1199885 1180484 459970 483253 124448 110772 126689 128122 142774 142866 135496 136125 85997 87621 294054 258815 749052 756885 226139 225366 288499 288883 339575 329813 351002 353906 369907 376012 350697 387479 856674 896304 567757 474901 308556 301157 354502 354370 369993 374327 378190 386512 433025 432711 713870 740079 40.15 67.9 2
10:57:05 2023-10-13 375708 374235 88484 85980 142251 143174 150720 149861 110679 111565 119696 121252 136838 137841 387646 421433 1202934 1186323 462225 481799 124481 110875 126905 128273 143562 140945 135651 136211 86087 87764 291783 259939 756664 755792 229373 224820 287395 290409 338789 328923 351388 355409 369947 376797 351227 390919 860716 894030 565499 468589 306676 302610 351974 351483 369993 376301 380815 384762 432258 433016 710072 741658 40.15 67.9 2
10:57:06 2023-10-13 376551 375314 88610 86378 142199 143380 150369 150387 110551 113511 119296 122050 136314 138675 389716 415170 1210301 1190623 460489 482858 124526 110806 126723 128547 143368 143101 135881 136347 85933 87589 296367 261041 751700 752051 226806 224890 287648 288775 340878 329813 350189 353652 370020 376532 348831 387371 857890 901323 555819 476747 308822 302007 353965 351699 369776 375587 381747 384904 432759 431508 703452 741131 40.15 67.9 2
10:57:07 2023-10-13 378794 375860 88703 86012 142527 142761 149388 151886 110871 111233 119896 121552 137126 137978 389694 418821 1199773 1194055 468994 482712 124429 110828 127217 128547 143700 143345 136360 136926 86087 88037 293959 258961 755485 754186 227193 224855 286700 294965 337732 330545 350436 354907 369427 374649 351600 386790 857048 906087 566367 474165 305741 303070 351974 351488 372086 376259 381659 383023 428978 433016 704060 741131 40.15 68.0 2
10:57:08 2023-10-13 382233 378523 88763 86102 142587 143233 149625 152168 110927 113443 120097 121650 137080 138186 390571 416406 1199028 1186327 465026 483236 124271 110806 127021 128547 143867 143232 136445 136707 86087 87801 292767 259870 751113 756291 227757 225552 287283 290674 338575 330491 351834 356651 372077 374471 350024 389888 857780 904973 567757 478395 305454 300842 355003 351771 369740 376008 380815 385891 428978 432407 703881 740181 40.15 68.0 2
10:57:09 2023-10-13 382987 378225 88634 86287 142790 143462 150072 151480 110947 111697 119960 121617 137265 138178 391123 423993 1196402 1180330 471925 484948 124119 110959 127021 128938 143727 141935 136341 137174 86146 87893 294054 260638 749173 761219 228617 224855 286003 295088 338789 328782 351285 353906 370020 373195 349112 387407 856674 900230 568626 472718 307341 301232 351974 350674 369956 376788 378190 384182 427402 430517 711114 737944 40.15 68.0 2
10:57:10 2023-10-13 382015 379051 88610 86102 142466 143571 149625 148453 110851 113668 119896 121715 136867 138631 392062 422431 1206461 1182165 459624 482118 124271 110806 127353 129085 144506 143506 136439 137038 86441 88004 294521 261337 751110 764435 227596 225413 288138 288631 338682 329599 349343 351916 368768 376268 346978 388744 856674 897282 558644 474202 308218 299267 354752 351880 369624 375730 377320 385344 431614 430038 712350 741131 40.15 68.0 2
10:57:11 2023-10-13 383722 382010 88456 86220 142432 143697 149425 149263 111055 112221 119862 122451 136795 139035 392340 419928 1212152 1192417 462987 483208 124271 110959 127441 128938 143867 143406 136394 137148 86087 87893 296367 263514 753381 759066 226139 224855 287283 288775 339849 330411 348817 354657 369463 374614 345379 387092 857706 899836 564978 478056 305706 301197 351974 350880 368217 374640 378528 382446 429281 427894 705960 741131 40.15 68.0 2
10:57:12 2023-10-13 378713 379047 88763 85948 142899 142803 150891 152168 111087 113511 120416 121650 137400 137802 393826 422098 1208323 1200847 465829 486323 124581 110823 127884 129049 144667 143947 136989 136989 86382 87861 296416 259870 771539 761219 228402 225666 287436 288775 336479 330545 348327 353798 367798 375739 348550 385413 858941 905446 564978 476329 307341 300880 351726 351880 369993 374605 377320 381527 430419 431762 706093 738161 40.15 68.0 2
10:57:13 2023-10-13 385592 378738 88889 85980 142665 143431 150414 152238 110947 113477 120131 121650 137400 138220 393767 423957 1203418 1194875 470584 482493 124271 110883 127598 128938 144058 142015 136850 137312 86205 87925 294521 261261 757866 761219 226139 224855 285601 288883 336751 329511 348852 354406 367511 372056 348264 386286 860330 907977 566367 475436 304631 301936 351866 349965 369488 374640 378565 381833 426437 430226 704023 741912 40.15 68.0 2
10:57:14 2023-10-13 385328 383053 88456 85948 142596 143519 150488 149063 111163 111818 120363 121984 137297 138309 394604 421290 1199773 1190618 469311 483548 124681 110431 128021 128911 144729 143358 137127 137100 86205 87893 294054 261373 767194 762579 227757 224161 285842 288879 336244 329813 349347 351844 369723 372340 345899 383055 855460 901511 551128 478395 307123 299338 351974 350710 369328 372366 375887 383023 426249 428859 706093 739632 40.15 68.1 2
10:57:15 2023-10-13 385454 383092 88800 85916 143064 142685 151140 152634 111552 111233 120534 121284 137591 137641 391864 425901 1196439 1187166 470400 483208 124305 110959 127632 129117 144568 143707 136842 137278 86264 87925 293229 261148 763791 768817 228079 224647 286298 288829 337762 329137 350836 350037 368137 371902 347079 383055 855460 904805 571486 475239 307779 301230 351974 350710 369993 373483 377341 381833 426557 430385 712350 740158 40.15 68.1 2
10:57:16 2023-10-13 385601 384952 88391 86097 142959 143969 150555 151055 111011 113589 120131 122082 137273 138530 395687 426356 1207317 1183760 465026 487667 124481 110695 127564 129255 144300 143807 136876 137312 86205 87893 298263 263070 760236 768208 225837 223469 286991 288296 336786 327790 347278 349724 368352 373195 349832 384214 853432 895670 564978 474202 306542 301922 351974 351240 366818 374043 375060 382409 427367 425349 711154 740079 40.15 68.1 2
10:57:17 2023-10-13 384511 382184 88214 85948 142627 143769 150622 149027 110904 113589 120298 122082 137468 138315 393327 427169 1208650 1190623 466161 483959 124268 110687 127782 129125 144705 142134 136834 137495 86323 88069 297311 261409 760636 767725 227757 223055 285882 288332 337762 327755 350762 349371 365522 372340 346365 383634 855938 896304 563588 475282 306909 298187 351974 351524 367370 373483 376346 381833 427545 426225 712624 740162 40.15 68.1 2
10:57:18 2023-10-13 387244 383402 88327 86161 142648 143969 150139 149983 110775 113770 119994 122418 136876 139012 393038 424029 1213011 1193006 465063 485395 124153 110657 127632 130998 144334 143877 136876 137312 86087 87925 297311 264670 759413 762805 225837 223469 285650 288076 337768 327260 348358 351807 365010 370118 342600 384522 855837 892726 572895 474823 304732 300492 349890 349653 365531 374079 375623 378362 427493 424682 709286 741229 40.15 68.1 2
10:57:19 2023-10-13 385523 384552 88210 86202 142631 143465 150622 149263 110979 113702 120131 122320 137351 138660 396848 423741 1213762 1197426 464648 485935 124429 110636 127884 129263 144534 143807 137522 137312 86205 87893 296839 263700 764529 763694 227115 223434 287066 286907 336515 327755 347829 350988 364682 370083 342852 383055 857282 894030 571486 477041 302923 301157 349854 349371 364876 372083 375623 378398 427072 422796 706130 740079 40.15 68.1 2
10:57:20 2023-10-13 385055 383437 88182 85853 142696 143233 150656 148858 110979 113354 120333 121715 137400 138255 394217 424066 1210823 1199068 464431 486115 124271 110431 127987 129075 144667 143594 137199 137385 86205 87741 298263 263106 763451 764810 227115 223400 286441 286974 337493 328533 347536 350458 364832 371085 342744 383843 857817 897573 566367 479037 305598 299338 350359 349617 364876 370971 377950 378326 427072 424829 701998 739857 40.15 68.1 2
10:57:21 2023-10-13 385454 384849 88480 85948 139192 143363 151073 148724 111260 111651 120363 121617 137522 138082 394978 424989 1205993 1199922 470400 486729 124205 110364 127898 130963 144568 143606 137051 137209 86205 87801 298263 261554 771801 766001 227115 226793 284658 288138 335859 329943 347829 349407 363370 370118 345388 378393 858378 899558 573890 477717 305672 298431 349890 349366 367111 370109 376346 378059 425835 424682 704419 738453 40.15 68.1 2
10:57:22 2023-10-13 386645 385129 88222 85763 142778 143571 151002 149196 111011 113320 120534 121683 137481 137884 396358 425304 1206928 1199068 471627 486837 124268 110618 127898 130963 144534 143676 137195 137633 86382 88037 296764 262852 765229 765548 227757 224398 284005 288378 336809 327348 347683 349090 361164 369530 345388 378393 857706 900193 545718 477041 305381 298431 349603 350284 367664 370109 375245 377793 425291 425349 704023 737118 40.15 68.1 2
10:57:23 2023-10-13 391105 386690 88391 85916 142795 143431 150689 149875 111011 113511 120294 121715 137209 137802 395436 428203 1205993 1193006 473266 486115 123863 110397 127598 130816 144266 143681 136974 137632 86029 87621 295177 263514 762816 764270 225837 222745 282925 287450 335859 325747 347301 349125 361093 365655 342888 378163 857282 903243 566367 475618 302923 298884 347191 346955 366560 370145 374642 377318 423293 424136 706166 737981 40.15 68.1 2
10:57:24 2023-10-13 391287 386865 88150 85708 142696 143199 150656 149096 110927 113511 120131 121715 139606 138351 396029 424066 1203861 1194875 471962 489089 124105 110296 127530 129477 144532 144139 137119 137461 86205 87916 300153 264259 760573 767665 224950 223089 283308 287467 336333 325747 346247 349688 362755 368611 342816 378393 856674 901287 562198 475618 303869 299128 348765 346433 365496 370109 376346 375493 422625 424052 701465 737981 40.15 68.1 2
10:57:25 2023-10-13 390589 387706 88154 85763 142834 143719 151005 149709 111087 113623 120333 121715 137278 138432 396659 424008 1203493 1190623 470584 486945 124238 110431 127987 130907 144803 143641 137291 137346 86029 87741 297311 264483 767769 770387 225202 226865 283472 286535 335859 326767 344674 348599 363335 365655 341780 377825 854854 900193 562198 479073 303401 297528 349854 346433 364912 369557 376346 376924 421438 422134 702605 736985 40.15 68.1 2
10:57:26 2023-10-13 390183 387740 88178 85704 142561 143233 150656 149642 111336 111740 120092 121951 137202 138344 396551 427027 1198845 1190474 470437 486729 124238 109991 128233 128938 145527 143371 137535 137686 86205 87589 300153 263142 771885 772573 225202 226511 282925 286195 333969 325818 345197 346469 363045 365690 341228 375561 852965 904165 562198 478395 303869 297595 349854 346469 364329 367613 374076 377190 422697 421544 702346 737420 40.15 68.1 2
10:57:27 2023-10-13 390183 388056 88214 85578 142964 142769 151174 152273 111195 113320 120534 121284 137495 137767 398781 430396 1197291 1190623 471738 486837 124276 110245 127632 130816 144667 143580 137211 137428 86087 87589 296416 261590 773523 772573 225498 224205 285522 286687 333717 326555 346627 346048 362649 368871 341564 377775 853506 903884 575319 478056 302888 296144 349567 347092 364329 367578 371823 376094 422410 424002 704023 737420 40.15 68.1 2
10:57:28 2023-10-13 391622 387957 88085 85712 142890 143562 151073 149775 111271 111852 120363 121683 137304 137836 396732 431394 1203418 1187203 474106 486945 123150 110321 127782 129297 144334 143777 136876 137667 86055 87621 295177 264670 763470 771693 225202 223611 281599 287450 333969 324857 346846 345427 361129 365620 342539 375525 851722 902213 562198 473830 304806 295731 348520 346433 365496 368970 369623 382423 422364 422761 709790 737944 40.15 68.1 2
10:57:29 2023-10-13 394489 388065 88057 85673 142561 143571 150864 149709 110904 113477 120097 121683 137852 138478 396696 431038 1203493 1183723 474465 486945 123084 110397 127564 131213 144130 142433 136792 137905 86205 87916 300153 265649 764882 774768 224698 224083 281497 286329 335859 324857 346737 345392 360518 366365 341672 378459 851648 899836 573890 472609 304732 297775 347715 346398 365424 369486 369551 377318 421070 422725 712350 737995 40.15 68.1 2
10:57:30 2023-10-13 393433 390260 88057 85587 142561 143542 151005 149575 111043 113521 120097 121683 137400 138301 396551 433048 1202437 1187166 475150 486945 123084 110364 127564 129207 144266 143842 136807 137694 86204 87861 298263 265232 766390 772784 225043 223140 280672 286499 333969 324857 346211 344802 359979 366515 340676 377350 850480 900193 562198 472754 305275 297775 347435 345356 364876 367834 369479 376752 420738 424002 710330 737907 40.15 68.1 2
10:57:31 2023-10-13 395609 390260 87997 85599 142440 143571 150622 149709 110979 113589 120222 121683 137148 138281 396696 431430 1206928 1186232 475629 489591 123018 110228 127428 129442 144164 144139 136861 138009 85965 87861 300153 266172 759706 774768 225202 223768 280781 285209 333969 324857 345957 347779 360014 366801 340712 376779 851685 902582 573317 473459 302392 296650 347679 345877 367151 367799 369443 377051 420702 424002 710256 737672 40.15 68.2 2
10:57:32 2023-10-13 392504 388417 87997 85641 142955 143471 150864 150949 111087 113443 120097 121650 137464 137797 399048 433007 1198991 1187166 475856 486945 123117 110177 127598 129117 144300 143807 137016 137633 85938 87589 298263 264670 774592 773913 224491 222827 281227 286061 333463 324857 345161 345817 359979 365736 338624 373976 849806 902851 564439 477717 303653 295708 347679 345321 364563 365646 369479 377318 419780 421550 703987 735743 40.15 68.1 2
10:57:33 2023-10-13 392731 388997 87997 85546 139092 143262 150870 149882 111380 111542 120397 121585 137488 137629 399431 432827 1203418 1187129 476646 486945 123084 110177 127747 129125 144266 143982 137143 137710 85970 87589 299428 264679 767567 775081 224497 222827 281135 286025 332688 324857 345161 345817 359979 365736 338042 373903 850444 902851 569601 478395 303438 296937 347679 345321 364563 367825 369515 376783 418861 421478 704604 735185 40.15 68.1 2
10:57:34 2023-10-13 393096 388997 87841 85483 142545 142698 151140 148694 111227 111233 120416 121451 137209 137548 399048 433133 1199028 1187203 475113 489446 123084 110025 127564 130963 144334 143807 137087 137599 85933 87589 299198 264670 769032 778076 224246 222450 281440 285681 332544 324784 344457 345781 360934 365522 337899 373903 849806 902851 574910 478638 302903 296901 347399 344319 364048 367567 369335 376213 418825 420259 705105 733711 40.15 68.2 2
10:57:35 2023-10-13 394416 392212 88085 85540 142990 142668 151763 148996 111368 111233 120534 121053 137400 137282 401388 432899 1198954 1187268 475967 489446 123731 109991 127564 128938 144300 143606 137161 137312 85906 87589 298263 264296 768374 776727 223831 222515 281346 285151 331951 324857 342627 345329 361006 364604 337059 373338 850444 902177 566743 478395 303082 296901 347399 344284 364048 367308 369515 376213 418202 420259 703104 735185 40.15 68.1 2
10:57:36 2023-10-13 394489 390231 88089 85419 143029 143174 151174 148453 111336 111233 120416 121252 137481 137702 400852 433043 1200070 1189144 475253 490847 123627 110016 127782 129125 144598 142365 137154 137591 86087 87704 314515 264077 776853 776786 223967 222515 280786 284698 331915 324857 342339 345549 361006 364569 336516 373374 850444 901357 568844 478395 302152 295708 347156 343286 363791 367050 369515 375910 417545 419928 701110 733848 40.15 68.2 2
10:57:37 2023-10-13 395005 393319 87816 85618 142743 142727 151106 149742 111011 113668 120097 121650 137611 137806 400816 427469 1203343 1190623 473266 492077 123117 109991 127564 128938 144334 143807 137032 137651 85906 87557 300153 265984 766115 772784 223060 222878 280245 283507 332958 324821 340416 345115 359595 362932 336245 373976 851685 897546 575319 477956 300872 297277 345556 345293 364048 365646 369479 372180 416304 420259 703104 735743 40.15 68.1 2
10:57:38 2023-10-13 397014 393876 87541 85419 142397 142761 150864 149296 110979 113477 120097 121650 136936 138205 400525 430097 1202375 1190567 474239 490702 122985 109856 127462 129138 144645 143807 136807 137599 85843 87589 299428 266550 774420 774768 222747 222515 280014 283996 332778 324592 340416 344837 360462 363477 336516 373939 851685 899910 573890 476256 301085 297775 345036 344806 364048 365611 368627 371619 415686 420259 701961 735743 40.15 68.1 2
10:57:39 2023-10-13 398101 391510 87573 85451 142397 142769 151106 149742 111023 113511 120131 121650 137209 137767 400852 430098 1204714 1194022 474106 490500 123084 109991 127475 128938 144534 142134 137066 137503 85811 87557 298263 265984 772821 772426 223096 222515 279393 283414 331951 324363 341207 345817 356645 362968 336516 371651 852965 899197 573890 475582 301043 296901 345424 345392 363021 367044 368072 372743 418897 418973 701110 737485 40.15 68.1 2
10:57:40 2023-10-13 396747 393584 87988 85578 140740 143063 151039 149675 111271 111697 120279 121585 137133 137664 401237 431803 1205993 1196513 475522 489808 123631 109620 127769 128938 144300 143606 137066 137358 85992 87557 295794 265420 772937 772026 223795 221665 278579 283931 331412 323871 340452 344842 357433 364604 336009 371654 851685 896304 567258 477041 302901 296067 345294 345079 363021 366792 367261 372743 418861 418745 701110 737944 40.15 68.1 2
10:57:41 2023-10-13 393127 392243 87573 85328 142566 142567 151140 149163 111055 113477 120097 121650 137175 137767 401492 430396 1210823 1202487 470766 491230 123117 109620 127598 128871 144466 143471 137364 137264 85811 87405 301088 265044 773040 773522 222747 220440 280315 282514 329947 324821 339938 344842 357720 363477 333947 372212 852695 889458 573890 476054 300872 296693 345913 343061 360399 367682 371371 371365 419660 415725 706840 735596 40.15 68.1 2
10:57:42 2023-10-13 394512 393315 87748 85447 142790 143434 150488 149742 111087 113545 120014 121951 137229 137853 401456 429029 1213406 1197314 469963 491230 123084 109620 127598 128938 144434 143606 137066 137278 85864 87465 300153 266172 778196 772784 222747 221164 280429 281386 331951 324363 339389 345573 357433 363251 333911 373903 851082 883447 546225 474165 300447 295744 345424 345293 360979 367567 367178 372094 416340 416450 710293 736861 40.15 68.1 2
10:57:43 2023-10-13 395609 392350 87357 85423 141979 143182 150072 150223 110851 113589 119888 121683 136761 137802 401136 430495 1215668 1192085 468674 490939 122952 109754 127359 129159 144064 143938 136576 137625 85742 87764 300153 268447 763124 773670 222712 221129 279428 281689 333446 322626 340942 345573 356074 362424 336548 372593 850444 883217 573890 468589 301043 296067 344937 343286 360425 366792 367178 369456 417580 416159 710330 737112 40.15 68.1 2
10:57:44 2023-10-13 394769 394087 87476 85410 142294 142769 150898 149230 110904 111774 119960 121683 136795 137802 401492 434132 1208575 1192319 472781 491614 123051 109620 127353 128849 144034 143606 137051 137278 85768 87405 302568 266172 768044 776800 222811 220097 279616 281742 330947 322853 341207 341758 358259 363222 333911 369488 848069 883519 567258 474165 301085 293987 345036 345537 359820 366535 365059 372743 417404 414018 705593 732476 40.15 68.1 2
10:57:45 2023-10-13 394233 395001 87513 85324 142195 142769 150898 149296 111055 113511 120058 121919 136936 138171 402374 436176 1208100 1190479 472557 491779 122985 109485 127428 128938 144300 143707 136842 137278 85742 87700 301069 267423 782316 779003 222364 220405 281909 281618 330947 322626 339389 341794 358835 361340 333839 369524 847797 883483 565849 474165 299908 296175 345036 344806 359820 366792 367960 369456 414984 413982 706130 732480 40.15 68.1 2
10:57:46 2023-10-13 399807 394634 87077 85418 142100 142803 150414 149983 110839 113702 120281 121683 136795 138255 402630 433079 1206853 1180058 472731 492694 123018 109653 127177 128938 143630 143641 136807 137650 85737 87589 296839 267686 766079 777350 221360 221475 279928 281304 331951 320936 340152 342830 356610 359114 335836 369488 848671 894849 567258 468661 301298 294265 345424 342866 360425 363539 366882 369492 415056 416159 704104 733280 40.15 68.1 2
10:57:47 2023-10-13 398441 393757 87564 85483 140729 143571 150935 151161 111087 111542 119960 121585 137107 137707 403090 434096 1200070 1187203 478372 492054 122952 109586 127143 128938 143867 143641 136792 137400 85710 87614 300153 266172 771342 779554 221670 220405 279534 282959 329947 321875 340416 341758 356610 360225 336300 367162 848671 898923 575319 475655 301298 293681 345913 342866 360653 364596 366673 369492 414660 414053 699014 731440 40.15 68.1 2
10:57:48 2023-10-13 400139 394629 87357 85282 142195 142736 150898 149742 111411 113477 120097 121617 137080 137767 403200 429756 1202437 1190707 474106 491998 123018 109620 127353 128938 144066 143506 136842 137278 85652 87254 300153 266928 773169 777350 220979 220440 279928 281601 330129 321875 337345 342902 355539 358543 333875 368269 849842 892461 572460 474165 297807 296031 342708 342866 360726 364347 367442 371273 418217 416017 702993 735596 40.15 68.1 2
10:57:49 2023-10-13 400414 394495 87476 85356 143312 142736 150898 149709 110904 113477 120259 121617 137175 138011 402630 433079 1203418 1196624 476981 490939 123051 109544 127177 128938 144166 143689 136526 137281 85715 87254 301088 266739 774257 773949 221670 220123 279141 281618 329413 321875 338365 342830 353374 359651 333947 367126 851685 897282 571031 475282 299987 294265 342961 344806 358737 363503 367699 369118 415686 412720 699014 735295 40.15 68.1 2
10:57:50 2023-10-13 395889 394710 87325 85307 142462 142702 151140 148894 111119 113286 120097 121252 137209 137507 403200 433043 1206853 1199647 476756 492054 122952 109417 127462 128746 144245 143702 136929 137141 85811 87309 298403 266172 774690 775117 222399 219035 279928 284142 330044 322364 338330 342275 355503 361305 333153 367126 847968 893103 575319 477041 297523 294229 342961 342866 358508 365763 368221 368237 415020 412685 701961 733587 40.15 68.1 2
10:57:51 2023-10-13 399276 398078 86990 85445 141962 143190 150173 150223 111055 113702 119730 121650 136761 137767 402630 433115 1213908 1192319 474465 492694 122817 109544 127143 128849 143736 143641 136599 137346 85641 87497 302087 268829 765603 775117 221231 219412 279731 280530 330983 319670 337855 342830 353409 359114 332828 368233 847968 883447 572460 468589 299201 295343 342961 342866 358449 364340 365539 369420 417404 412432 708208 733587 40.15 68.1 2
10:57:52 2023-10-13 395629 395854 87170 85345 142199 142736 150898 149606 110904 111818 120058 121919 136901 137595 403449 437444 1213369 1192305 474239 492548 122919 109485 127109 128871 143867 143406 136428 137072 85806 87460 303050 267496 771100 778629 221422 218930 279928 280530 328951 320901 339389 339697 354472 360225 332288 367715 847196 883447 571031 474563 299899 292405 344937 342600 357371 364631 366067 369348 412475 414405 705360 729337 40.15 68.1 2
10:57:53 2023-10-13 401255 397074 87069 85345 141932 142769 150173 149983 110775 113623 119613 121683 136761 137836 400706 432811 1206853 1182052 471991 493740 122615 109434 126933 128759 143630 141873 136734 137312 85614 87405 302568 268447 774319 781403 219605 220251 279534 279872 329947 319930 337819 340761 353940 356372 332792 368233 847467 897126 575319 468625 299564 292602 342961 342794 360363 362987 364408 368792 414620 413982 701925 732728 40.15 68.1 2
10:57:54 2023-10-13 400984 396160 87229 85291 142358 143174 150935 149675 111055 111697 119842 121585 136697 137703 403486 434833 1201780 1186105 478977 493740 122615 109620 127258 128759 144406 143903 136437 137312 85678 87254 303050 267686 773558 781213 220326 219070 278320 281421 328685 319670 338365 339697 353940 358007 333803 367304 846266 897920 563030 474238 300447 291952 345011 342516 358737 361366 367178 368273 412475 414772 696962 729300 40.15 68.1 2
10:57:55 2023-10-13 399212 397204 86859 85240 141962 142505 150656 149163 110904 113511 119730 121451 136761 137767 400777 431951 1201584 1189776 474106 492694 123051 109250 127475 128368 144266 143258 136927 136970 85641 87016 301088 267496 779164 780660 219947 219070 279141 279907 328685 321875 337730 340761 354188 356940 331749 373229 846734 894627 572460 475582 297207 294229 342961 341194 359568 362676 365479 368610 413565 414989 702494 736048 40.15 68.1 2
10:57:56 2023-10-13 402612 396714 87082 85307 142160 142505 150925 149572 111011 111818 119960 121451 136951 137733 403625 431753 1203269 1192323 476981 492694 123018 109468 127143 128759 143833 143406 136713 137278 85556 87016 299677 267496 775464 776800 219912 219377 278320 279942 327923 319930 339203 341794 351260 356940 332558 368156 847968 896304 567258 474165 297734 292440 340927 342866 357909 361331 364996 367095 414790 414405 697987 733596 40.15 68.1 2
10:57:57 2023-10-13 396737 397083 86863 85228 142100 142308 150689 148960 111207 113398 119696 121053 136795 137541 401622 433151 1207976 1199922 471923 492694 123018 109065 127143 128190 144066 143136 136876 136829 85737 86984 301088 265621 781469 777350 219947 217676 279928 279481 329344 320936 338484 340211 352350 356940 329230 369055 850369 888236 571031 475809 296430 292808 342852 341542 357228 364418 364777 368124 412510 413821 704060 736011 40.15 68.1 2
10:57:58 2023-10-13 400041 397083 86676 85242 141932 142769 150521 149949 110851 113657 119330 121715 136503 138454 400777 432362 1213908 1189181 468530 493870 122615 109216 126933 128547 143733 143171 136428 137053 85662 87016 301088 268447 772505 776934 219605 218720 278712 279761 328951 319894 337730 340761 351260 356940 329782 367126 846734 884655 545718 468589 297987 293781 341683 342275 356583 362415 360609 368683 414656 413530 708244 732512 40.15 68.1 2
10:57:59 2023-10-13 399844 396714 86745 85240 141966 142308 150656 149742 111271 111852 119857 121552 136936 137629 403772 437379 1211609 1193056 475967 494053 122115 109620 126602 128849 144121 143493 136245 137587 85577 87222 303050 267686 783337 778629 220149 218167 278320 284877 328419 317741 343218 339697 350734 357009 329782 367895 847467 885579 571031 468589 300023 291925 341996 342830 356047 362415 363820 367683 413709 412587 703604 729437 40.15 68.1 2
10:58:00 2023-10-13 399848 397106 86799 85151 142062 143075 150656 149709 110927 113623 119696 121710 136734 137849 401940 434096 1207788 1183760 468602 493740 122615 109141 126723 128547 143600 143171 136394 137053 85545 86984 303050 267686 774490 781874 218886 217676 278908 279761 327428 318668 338724 339147 352386 356859 328219 368716 845068 883519 577284 471312 297698 291748 342478 338673 358772 362676 360681 366028 410020 414405 706130 732765 40.15 68.1 2
10:58:01 2023-10-13 404415 399517 86922 85335 139863 142618 150384 150156 111055 111852 119559 121617 136595 137767 401658 434096 1204714 1182932 475522 494090 122414 109250 126939 128581 143598 143406 136394 137183 85513 87254 302087 268829 769241 780660 218886 219035 277929 279761 329648 317964 338724 338673 351296 356859 330746 366748 846266 892436 572460 468589 297165 291516 341672 340725 357658 360216 360609 366543 411823 413821 701110 729305 40.15 68.1 2
10:58:02 2023-10-13 401007 396601 86986 86952 142199 142443 150898 148422 111119 111233 120097 120545 137114 136832 401976 436575 1195552 1186323 479620 492694 122615 109141 126757 128190 144083 143136 136428 136829 85694 86952 302568 266550 779385 781874 218886 217676 278320 279872 325388 318963 339203 337617 352315 357863 329248 364859 846266 892497 568172 476703 297698 290630 342780 340403 357144 361084 364850 368051 409231 412479 697815 731798 40.15 68.1 2
10:58:03 2023-10-13 401474 399325 86677 85172 142023 142976 150757 151055 111195 113555 119662 121252 136799 137802 403108 432759 1204147 1190623 475486 493740 122985 108848 127319 128122 144166 143066 136807 136795 85662 87430 301088 267686 785003 781767 218698 217641 278124 279761 325915 320379 336357 338637 352315 356859 329234 366485 847467 893772 569601 475545 295955 292715 342683 339351 357622 361261 363491 366453 413864 414405 701110 731921 40.15 68.1 2
10:58:04 2023-10-13 401853 399325 86954 85175 142130 142241 151140 149196 111119 113521 119980 121219 136727 137282 402825 433910 1206461 1193521 479390 494090 122582 109065 127109 128685 143799 143336 136394 137148 85598 86984 301088 267649 775535 777350 219912 217420 277539 281741 325879 318892 337694 338637 351225 356940 329497 364568 848177 894103 574910 476146 296358 292023 341744 341506 356718 361120 364887 367566 411173 410095 698977 734478 40.15 68.1 2
10:58:05 2023-10-13 396822 399329 86831 85155 142125 142386 150797 149709 111055 113589 119862 121451 136727 137491 403144 433318 1208211 1199922 473266 494090 122784 109032 127143 128156 143867 142984 136914 136914 85609 86952 301088 267307 778090 779554 218851 217303 279105 279761 325616 319894 337107 338637 350699 357863 326700 366781 848671 882969 569601 475545 295212 292370 340927 340618 355976 362923 360609 366489 411173 411935 704023 731490 40.15 68.1 2
10:58:06 2023-10-13 401583 398073 86612 85250 141691 142736 150106 150572 110947 112163 119456 122119 136590 138502 405492 432935 1217236 1196260 472297 495491 122582 109216 126899 128581 144147 143158 136568 137149 85513 87222 302568 268761 772505 779444 218851 217606 278124 279761 327888 317929 337382 339661 351992 357863 328680 367078 847467 884765 567258 468552 296501 292511 340616 341445 356284 361008 360465 368124 412439 411321 706093 730849 40.15 68.1 2
10:58:07 2023-10-13 399175 399351 86708 85233 141927 142274 150656 149196 110979 113555 119696 121657 136727 137733 402542 439323 1208174 1189855 473400 494789 122213 108881 126723 128512 143700 143363 136394 136829 85513 86952 305030 268257 775930 781620 218851 216745 277929 279761 325879 317929 338448 336268 351225 358619 327194 365671 843798 884619 569601 472718 296717 290118 342961 339590 354375 362155 360573 367045 407477 410131 707039 730537 40.15 68.1 2
10:58:08 2023-10-13 400725 400697 86763 85240 139854 142400 150555 149675 111087 111852 119808 121617 136564 137733 403144 435387 1205769 1184655 471289 492122 122498 109107 127102 128376 143897 143236 136360 136924 85694 86952 305516 268447 777024 784124 218511 216745 278320 279761 325915 318410 336668 336564 351752 357863 326700 365885 843127 885908 568172 472014 296717 290630 342695 338566 356011 361331 360573 367045 407477 413556 705057 730833 40.15 68.1 2
10:58:09 2023-10-13 405083 398694 86553 85238 141665 142471 150173 149742 110775 113711 119662 121650 136598 137767 403144 437444 1203418 1181324 478445 492851 122213 108881 126689 128156 143469 143210 136244 137143 85598 86952 305030 268312 777051 784160 217458 217606 277539 279564 325950 317668 337144 336600 351992 354649 327459 365966 846266 888162 572460 468589 296717 290176 340640 342220 358999 359502 359814 366899 409806 412407 705782 732281 40.15 68.1 2
10:58:10 2023-10-13 405819 400459 86680 85144 141932 142274 150622 149849 110979 111542 119627 121252 136503 137507 406068 437589 1199847 1183723 480486 494090 122372 109250 126480 128547 143330 143236 136133 137148 85577 86952 302568 268829 771566 781874 218171 216931 275967 279761 325879 316013 337657 336529 351992 355397 329177 362586 843164 894849 567258 468661 297374 289642 340891 339351 354410 357999 360609 367603 408084 410095 696395 730833 40.15 68.1 2
10:58:11 2023-10-13 403357 398738 86608 85143 141927 142182 150555 149230 110871 113511 119662 121252 136632 137698 403180 433147 1201584 1188930 475486 491395 122817 108664 127143 127911 144066 140552 136807 136125 85545 86620 300718 267117 794523 783016 217528 216896 276653 279761 324956 318892 333685 336564 350945 355468 330021 364299 847845 892836 569601 476857 296352 290454 341744 338150 355548 359070 360501 364239 407512 411707 700778 732392 40.15 68.1 2
10:58:12 2023-10-13 405658 398738 86613 85109 139913 142207 150656 149263 110904 113477 119662 121219 136615 137507 403180 433079 1203292 1189776 478033 494090 122180 108848 126689 128122 143469 142989 136239 136906 85545 86952 303966 266889 775419 780660 217458 217268 276229 279761 327147 316969 333685 338637 351479 354649 327688 363427 848069 893359 568172 472718 295812 290630 338291 339626 355156 357999 360307 365639 411173 410095 696395 731499 40.15 68.1 2
10:58:13 2023-10-13 403937 399707 86644 86980 141915 141848 150763 149609 111271 111669 119857 121187 136590 137213 404244 437997 1203231 1197426 479583 494789 122180 108848 126689 128122 143566 141269 136944 136795 85534 86920 302568 267686 776584 779481 218663 216594 276035 279761 326794 319204 335609 336564 350966 357863 327724 360510 847467 890474 575140 475245 295396 290560 340341 340378 354957 358819 360609 365898 408692 407658 696925 731872 40.15 68.1 2
10:58:14 2023-10-13 401052 402176 86525 86893 141915 141739 150689 149027 110927 113477 119296 121311 136503 137641 404032 433079 1209109 1189181 468566 492158 122582 108664 126723 127877 143767 142945 136463 136484 85534 86770 303966 267686 782655 781403 217493 214953 277539 279367 324956 317964 333613 337354 350930 356287 327464 363720 846266 881722 573460 475582 294046 290595 338873 338601 354091 360789 360501 364239 408728 409523 704419 732728 40.15 68.1 2
10:58:15 2023-10-13 403519 401588 86489 85176 139566 142404 150347 150123 111207 111852 119442 121650 136280 137802 403783 433079 1215459 1194018 471289 492504 122498 108739 127013 127999 143368 142866 136360 136700 85502 86802 303050 267076 777638 780660 217493 216223 277929 278047 325129 317004 333577 336564 350966 355182 327464 363943 847467 882013 569780 472718 294011 290524 340658 338566 353312 360181 358333 363396 408692 408839 704023 729300 40.15 68.1 2
10:58:16 2023-10-13 403666 402456 86585 87009 141897 142443 150414 148727 110915 113477 119330 121252 136503 137316 403144 436540 1211683 1190623 476944 492922 121616 108848 126271 128156 143334 143136 135915 137019 85438 86952 302568 269590 782611 780660 217493 216223 275842 278938 325915 315771 333685 337581 349872 355717 325681 363134 845667 882049 567258 470534 297200 290348 340416 339375 355962 358965 360814 366306 409806 408375 707114 731724 40.15 68.1 2
10:58:17 2023-10-13 403385 399893 86521 86889 141907 141614 150655 151055 110904 111542 119330 121136 136580 137368 405884 440050 1208248 1192319 475522 492887 121010 108881 125889 128156 142772 143136 135693 137114 85406 87008 305030 269211 766806 781767 217493 215887 275806 278902 325353 315843 336631 336022 349590 355752 325492 360546 843798 886534 568172 468516 295596 288606 338291 338637 353956 358033 359379 365934 409039 407017 701110 730314 40.15 68.1 2
10:58:18 2023-10-13 403197 399956 86426 86922 141499 142011 150139 149263 111023 113477 119330 121252 136314 137637 403180 436070 1206461 1184693 471991 492504 122180 108848 126695 128033 143233 142884 136266 136816 85438 86861 302568 269020 778520 786492 217155 214953 276724 278474 325129 315978 333649 337644 351740 354401 327015 364025 844234 886649 567258 472879 296352 289537 341625 338600 353807 359105 358297 364276 406043 409200 706109 728650 40.15 68.1 2
10:58:19 2023-10-13 404622 400549 86353 85236 139644 142779 149899 149196 110775 113511 119262 121451 136352 138270 403180 436754 1206928 1181324 473771 496824 121947 108848 126271 128122 142904 143101 135949 136416 85406 86861 303050 268761 775451 785899 218050 216733 275771 278047 324934 315061 333649 335516 350683 352527 325226 363171 843798 889048 569601 468516 294909 289308 338838 337581 354410 356931 357220 364533 406871 409808 701110 728761 40.15 68.1 2
10:58:20 2023-10-13 406234 401551 86430 86852 141726 141962 152065 151232 111163 111740 119559 121187 136496 137560 404208 438692 1201705 1187227 481169 492851 121583 108881 125889 128239 143447 143201 135881 137053 85438 86920 305095 270363 774005 784160 216818 216257 274507 278510 324898 315843 333685 334508 349908 353621 326665 360474 842567 890474 569601 468516 295812 290064 338838 337545 352289 356399 358297 365380 406266 407623 696395 728724 40.15 68.1 2
10:58:21 2023-10-13 404509 400902 86521 86734 142018 141090 150656 150316 111003 113286 119296 121196 136550 137385 404994 438670 1193754 1187213 476908 492504 121914 108848 126271 128033 142904 141002 136137 136382 85406 86620 303966 267686 778520 786218 216783 214919 275384 279761 324956 315757 335609 335777 350683 353586 327233 359280 842530 894738 569110 474238 294352 288115 339862 337037 352289 358561 360537 363982 405754 410585 695684 728613 40.15 68.1 2
10:58:22 2023-10-13 405658 403602 86580 85165 139757 141977 150898 151055 111055 113477 119544 121252 136503 137511 405349 437379 1201584 1187319 476981 492887 122483 108714 126926 127699 143867 140657 136492 136450 85545 86352 315146 266928 785643 786492 216783 215552 274963 278083 324956 316969 333577 334238 351249 353586 327233 359956 843200 890756 574910 475618 293080 288799 340663 336494 353312 357001 359415 360515 406043 409832 696432 730314 40.15 68.1 2
10:58:23 2023-10-13 405826 401819 86462 86800 141665 141552 150207 148727 110927 111754 119296 120823 136314 137282 404424 434096 1203418 1190623 480827 492922 121914 108698 126271 127911 142904 140552 135915 136700 85406 86651 305030 268829 777330 781322 218050 216072 274963 278083 324956 318492 333072 337072 347768 352527 327477 360402 846639 893772 568172 474563 296352 290348 338733 337948 355711 358862 358226 363507 411526 407481 697410 732392 40.15 68.1 2
10:58:24 2023-10-13 405386 401151 86489 86856 139921 141748 150891 148520 110979 113398 119662 120758 137088 137186 407512 436233 1201231 1196624 479768 492158 121914 108664 126305 127911 142904 142832 136043 136382 85433 86651 302568 268447 776511 780660 218512 214919 273804 278083 324956 315026 333270 334508 347209 353338 325453 359316 846266 889845 568172 472754 294296 288562 336728 338601 351965 357854 358297 362590 407512 405204 692845 731872 40.15 68.1 2
10:58:25 2023-10-13 402538 401227 86312 86819 141567 141552 150173 148453 110775 113354 119296 120855 136280 137316 405601 434096 1208248 1193168 473447 492887 122147 108481 126688 127577 142938 140552 136137 136159 85438 86320 305030 266256 791319 781874 218358 214185 275613 277584 324461 315978 332784 337369 348532 354366 324681 362437 844884 884473 574910 474019 295093 289097 339657 336529 353956 358068 358297 360190 408735 408199 701110 730833 40.15 68.1 2
10:58:26 2023-10-13 404973 402101 86398 86856 139173 141781 149899 149130 110700 113589 119179 121252 136186 137733 405315 434096 1211683 1185775 471326 494851 122180 108514 126568 127665 143233 140569 136266 136337 85491 86529 302568 267147 781164 781874 218050 214699 276229 276928 324956 316013 331561 334543 348537 352562 323480 360510 845031 882267 568172 474563 294466 289677 337272 337037 353956 358033 356146 360443 406266 405240 701961 730833 40.15 68.1 2
10:58:27 2023-10-13 403937 401187 86398 86860 141661 141815 150649 148824 110851 113477 119330 120888 136537 137282 407802 440705 1208248 1190707 476607 492922 121010 108698 125855 128122 143073 143080 135778 136923 87190 86920 304104 271521 776011 782803 218667 214781 274345 277708 326794 315735 333433 337680 347067 353409 324933 359316 843798 881099 574910 470534 293970 288527 336728 338055 351965 359874 356182 363725 406871 405204 703104 728761 40.15 68.1 2
10:58:28 2023-10-13 403937 402352 86394 86860 141730 141815 150622 148927 110927 113477 119296 121252 136503 137507 405637 442057 1206853 1190837 476269 492922 121010 108664 125923 127911 142904 141002 135949 136382 85465 86651 305030 267935 782120 783951 216783 214185 274963 277620 324956 315026 333613 333622 349626 354401 324897 360112 838888 882049 568172 471312 293562 292671 338838 338361 351965 360333 359973 362337 405646 408272 703529 727470 40.15 68.1 2
10:58:29 2023-10-13 404796 403234 86357 85101 139446 141614 150451 149196 110775 113477 119296 121219 136374 137638 405493 437367 1204714 1183728 475290 494240 121714 108514 126654 127699 142871 142667 135915 136382 87223 86588 305030 268348 781247 787606 218050 214219 275806 277159 324690 315843 333036 333888 350472 352562 324596 361959 838888 883333 574910 468661 293115 288198 340658 334508 354456 357749 356182 360479 405327 407017 701998 728207 40.15 68.1 2
10:58:30 2023-10-13 407385 402387 86402 86767 141700 141684 150207 148486 110871 113364 119678 120790 136761 137186 404994 440705 1198140 1183487 481169 494000 121010 108848 125889 128033 142921 142906 135915 136717 87190 86620 302568 269175 774728 785936 218050 214919 273059 277620 324956 315843 333577 335777 347804 352245 330864 358235 840707 894853 568172 472207 296352 289379 338149 336423 354184 356708 360047 363250 405826 408272 694317 727382 40.15 68.1 2
10:58:31 2023-10-13 404017 402396 86735 85118 140043 140728 150864 150316 111195 111156 119740 120233 136588 136789 405637 440598 1196661 1185480 479583 492922 121093 108481 125889 127822 142871 140552 135821 136416 87344 86653 303966 268829 776374 786492 216823 214517 273250 278083 324498 315843 333577 333888 348818 351998 330830 357121 838888 893772 572010 474202 293733 292877 338291 336022 353956 355867 358333 362590 405777 405204 693858 727654 40.15 68.1 2
10:58:32 2023-10-13 408275 402396 86298 86670 139178 141552 150139 148486 111142 113443 119296 120790 136314 137186 404994 432882 1198756 1187241 478408 492922 121682 108331 125889 127489 142871 140552 135915 136253 87310 86320 305516 268946 784138 784233 216823 214850 273321 277159 324451 318492 333341 337130 348496 350805 324753 359172 843651 892203 568172 473215 293841 288799 336728 334508 354957 357854 359936 360334 406043 406411 696962 730314 40.15 68.1 2
10:58:33 2023-10-13 408363 402396 86349 86734 139552 141090 149972 148553 110904 113320 119296 120578 136408 137272 405601 435117 1202561 1190623 480827 496472 121500 108481 125923 127733 142738 140552 135915 136382 87190 86320 305030 267935 777325 781286 216823 216652 273321 277620 324498 315843 331561 334472 345645 351190 324933 358199 845031 889845 572010 472050 292669 293206 334741 337309 351965 356850 357220 360213 406871 404002 692845 730833 40.15 68.1 2
10:58:34 2023-10-13 403937 403633 86339 86666 141499 141552 150521 148894 110927 113320 119296 120725 136503 137282 405709 433910 1208248 1189218 473400 493652 121914 108149 126480 127312 143370 140657 136248 136051 87284 86794 306002 268829 782608 785659 217896 215435 274856 277016 322880 317630 331381 336727 347488 352491 324066 358235 845068 880990 573460 474129 293841 289254 336764 338600 353956 357001 356933 359827 408072 404886 701110 730833 40.15 68.1 2
10:58:35 2023-10-13 405228 404622 86180 85062 139169 141815 149899 149263 110700 113702 119097 121284 135869 137767 405673 435117 1213406 1189586 473874 494384 122031 108481 126305 127489 142938 140552 135949 136347 87170 86620 306002 268348 779883 781910 216823 214185 274963 275464 324727 315518 330487 336618 347209 351471 322858 359859 843834 874506 568172 468589 293841 288904 335986 336022 351965 358180 357211 362553 405790 405975 705105 730722 40.15 68.1 2
10:58:36 2023-10-13 405962 404406 86398 85086 139139 141668 149391 149742 111023 113320 119330 121154 136359 137282 405601 436233 1213011 1192249 477694 494420 121176 108514 126311 127611 142871 140552 135821 136382 87157 86529 305030 270459 780940 780734 216823 214185 273321 275464 323698 315843 331023 334274 345645 351471 324596 361188 843200 874506 569601 469867 294466 293435 337739 336022 351965 357854 356962 360407 408340 403967 701998 728761 40.15 68.1 2
10:58:37 2023-10-13 403937 403556 86361 86880 139372 141684 150622 149130 110927 111542 119844 121136 136469 137316 405637 441985 1206853 1189465 474142 494348 121583 108447 125889 127455 143097 140565 135881 136318 87277 86620 305030 268536 776765 785899 218050 213522 274052 276274 324006 315843 333311 333780 347697 352527 323803 358199 841690 882899 566743 473215 294675 288608 338386 337644 351267 358790 358371 360262 403900 405975 702605 726278 40.15 68.1 2
10:58:38 2023-10-13 405079 404474 86398 86860 139178 141781 150139 149196 111131 111697 119262 120823 136246 137282 405637 437460 1204678 1183926 473734 495080 121010 108447 125889 127455 142738 140552 135881 136347 87223 86621 305030 268348 777858 788164 216823 213487 274507 276274 324498 315843 331525 333852 348782 351928 322987 358235 838816 881354 573460 468625 294466 288067 338291 336215 351965 356896 358011 360370 403225 405169 704104 726549 40.15 68.1 2
10:58:39 2023-10-13 410314 403601 86298 86872 139178 141781 150139 149130 110871 113443 119262 120725 136280 137282 405637 440346 1199847 1184693 482195 495778 121010 108447 125855 127665 142738 140748 135471 136347 87150 86588 306002 271521 775090 786492 216823 214815 272381 276678 324739 315074 332279 333744 347067 350245 324753 359982 842761 891571 568172 470534 295302 288852 336493 335446 351713 356244 358011 360443 405935 403931 695902 726402 40.15 68.1 2
10:58:40 2023-10-13 406989 403565 86312 86727 139469 141664 150213 148422 110904 111464 119579 120316 136731 137041 405745 441038 1195521 1183723 482501 493616 120927 108631 125821 127699 142606 140748 135437 136347 87123 86320 305030 268725 776374 787606 216823 215739 272120 277584 324006 315362 332531 333852 346687 350385 324897 358454 838816 891139 565313 471312 295302 288558 336764 334508 351965 356564 357184 360479 404721 404532 694844 727617 40.15 68.1 2
10:58:41 2023-10-13 408240 404811 86357 86760 139165 141290 150723 148894 110775 113443 119296 120758 136280 137247 405637 434132 1199847 1189776 479427 495080 122180 108115 126480 127244 143334 140355 136103 136109 85438 86762 303050 270363 792048 787460 216823 214081 273074 276167 323562 317593 332396 333888 347453 349546 324259 357086 844234 889678 565313 473423 293045 293404 338493 335741 353956 356850 358011 358167 405669 405169 696962 728761 40.15 68.1 2
10:58:42 2023-10-13 409431 405101 86298 85046 139178 141357 150173 149130 110871 113443 119296 120790 136280 137282 405709 434706 1202437 1188930 480896 494348 121010 108115 125855 127543 142871 140552 135753 136125 87243 86257 305030 268725 779922 786455 216518 214150 272798 276080 323742 315843 329488 336825 345645 349267 323839 359509 843761 888554 573460 471312 293425 288277 336822 337571 353739 356244 357717 362001 405862 405975 696823 728540 40.15 68.1 2
10:58:43 2023-10-13 406234 405799 86357 86701 139463 140992 150173 148453 110947 113443 119296 120463 136348 137108 405709 439015 1202636 1197318 482316 498037 121783 108579 126170 127529 142769 140481 136391 136350 85343 86465 306002 269211 778090 782322 216823 215777 272170 277298 322952 315807 330487 333852 345609 352104 324296 357946 842530 887162 576360 474225 293841 288852 335715 335951 349774 356779 359027 359249 405291 404228 692882 728724 40.15 68.1 2
10:58:44 2023-10-13 404509 405129 86239 86600 139478 140916 150313 148520 110904 113443 119262 120643 136058 137057 405709 436540 1205993 1199647 474070 494348 121176 108115 125855 127455 143312 140552 135915 136125 87217 86225 305030 267076 782835 784197 216823 214228 273215 276310 322498 315843 330254 333888 345645 351963 322786 358742 845435 885518 579379 474019 293830 288761 337776 337167 351483 358250 358916 358672 404685 404833 698482 729329 40.15 68.1 2
10:58:45 2023-10-13 407095 406016 86361 86760 139178 141324 150488 149163 111055 113477 119262 120855 136152 137282 405745 436070 1208248 1194925 472731 495080 121649 108082 126238 127244 142904 140368 136103 135906 87277 86498 305516 267112 783102 784160 216823 217416 274087 275464 322462 315843 329488 333888 345609 350350 321580 357121 842530 880732 568172 473423 292803 292877 334706 334472 351929 358358 357757 358167 405705 402769 701110 728761 40.15 68.1 2
10:58:46 2023-10-13 408275 405417 86361 86719 139081 141552 150139 148691 111163 113443 119262 120463 136186 137282 405673 440647 1213011 1190702 478408 495465 121010 108447 125855 127278 142974 140652 135543 136330 87177 86257 305030 271794 775281 783570 216823 215435 273003 275180 324451 314816 330344 335705 344983 350245 322678 360750 844234 880533 569601 469867 293845 293291 336822 337607 351645 356815 355519 359285 405971 404545 704530 728761 40.15 68.1 2
10:58:47 2023-10-13 405606 405734 86243 86760 139178 141357 150106 148486 110775 113477 119262 120495 136280 137306 405709 442093 1210301 1190623 478372 497565 120844 108298 125855 127278 142769 140552 135684 136347 87243 86257 305516 269175 776802 787606 216823 217533 273215 275428 323059 315362 331525 332301 346372 351436 321844 358999 839451 874109 573460 468625 294084 287949 336764 336453 350867 357854 356962 359249 401953 404548 701110 727772 40.15 68.1 2
10:58:48 2023-10-13 408313 406025 86180 86760 138980 141650 150139 148863 110775 113589 119145 121136 136152 137767 405745 439072 1204714 1181324 475522 495850 121616 108583 125855 127577 142640 140671 135711 136426 85465 86697 306002 270748 781312 790961 216177 215284 273144 275058 323826 315362 330451 333852 346651 348224 324298 359982 838816 881136 566743 470534 294466 288243 334741 335741 351965 357603 355844 359249 403189 403967 703104 726586 40.15 68.1 2
10:58:49 2023-10-13 410736 406061 86121 85154 138975 141748 149899 149230 110839 113589 119262 121136 136503 137507 405709 440036 1204147 1179644 480801 495465 120927 108447 125855 127278 142409 140552 135886 136253 87157 86257 305516 270423 788045 788722 216061 214001 272798 274586 324498 314440 330451 333492 345367 348224 322858 357086 838888 887162 561092 470534 293841 288761 337739 337296 351749 355459 355698 360262 404577 405975 698298 726402 40.15 68.1 2
10:58:50 2023-10-13 405908 405795 86361 86575 141730 144390 150656 152133 111087 111233 119579 120022 136598 137028 408077 442206 1196439 1188846 481141 497697 121616 108347 126136 127319 142803 140446 135967 136083 85459 86257 304919 266853 781674 789568 216518 215184 272551 275815 321034 315843 330451 332805 346544 349302 322332 357946 840707 891103 572010 475245 293010 288558 336728 335741 351965 356564 358011 358132 401953 403332 691830 727617 40.15 68.1 2
10:58:51 2023-10-13 409467 405470 86180 86659 139173 140967 150689 148520 110915 113443 119262 120725 136314 137252 405745 435458 1199028 1188656 480350 495116 122147 108115 126271 126825 143464 140168 135915 135812 87123 86257 305516 268797 785665 788164 216213 217452 272381 275428 322534 315843 328688 333852 346165 350858 322571 358742 843560 889792 568172 473313 292595 288761 337776 335632 353616 355565 356889 357090 403512 403649 698772 728724 40.15 68.1 2
10:58:52 2023-10-13 410663 406052 86121 86566 139168 141614 150689 148520 110927 113477 119296 120596 136348 137337 408077 435458 1203493 1190623 481169 495116 121176 108149 125855 127543 142640 140453 135787 136219 87123 86589 305030 269401 780181 786492 215909 213487 271965 275428 323023 314919 328493 333888 344571 347981 323275 357946 843164 889809 573460 468661 293083 293291 335872 334168 351965 355708 357504 358167 405741 403931 694390 730314 40.15 68.1 2
10:58:53 2023-10-13 405606 406061 86361 86608 141665 140834 150518 152238 111444 111233 119296 120283 136537 136832 408077 438491 1202524 1196476 482195 495116 121010 108115 126243 127278 142606 140355 135471 136125 87090 86012 306002 268536 779121 783053 216751 215133 273604 276025 323106 314775 332396 333401 343431 350245 323588 356349 844234 887162 570560 472754 293429 288445 337484 337571 349492 355174 358011 358167 403225 403373 693858 728170 40.15 68.1 2
10:58:54 2023-10-13 404927 406088 86302 86575 139178 140895 150622 152273 110979 113398 119296 120513 136409 137513 408113 437768 1206461 1199922 476533 498309 121467 108149 125889 127123 142871 140355 135915 135902 87157 85949 306899 267711 784240 786492 216213 214121 273250 275235 321034 315843 329452 333816 344571 349826 320312 357946 843164 881354 570560 474165 292255 288761 336822 336453 351398 357854 357504 357090 404721 404261 700815 730890 40.15 68.1 2
10:58:55 2023-10-13 408512 406088 86058 86760 138782 141781 149113 149230 110775 113634 119179 120758 136058 137473 405745 438054 1212115 1189990 478445 495850 121010 108115 125821 127156 142702 140341 135677 136143 85363 86525 306002 270351 787624 786218 216482 214830 272015 273989 323970 314440 328955 333888 343537 351389 324255 359509 841338 879264 561329 470534 293784 288242 335872 334472 350584 355743 354480 357628 405610 403695 701961 728761 40.15 68.1 2
10:58:56 2023-10-13 405908 406097 86235 84983 139081 141017 150072 148858 110851 113398 119296 120790 136058 137247 408113 441696 1208248 1190623 479532 495886 120678 108115 125614 127278 142610 140552 135450 136347 86996 86320 307124 270495 770197 784233 216213 214228 271551 274586 324006 311703 329488 333564 343261 349302 321582 357946 841302 874470 572010 469201 294675 288378 336512 337607 350051 355281 355446 360226 405469 403444 700889 727986 40.15 68.1 2
10:58:57 2023-10-13 405514 406092 86121 86604 139172 140825 150173 150738 110927 113398 119296 120578 136374 137359 408690 441840 1207464 1189732 476460 498388 121010 108347 125754 127109 142736 140313 135745 136390 87090 86103 306002 269401 783413 788502 216823 213965 272156 274586 322498 314404 331346 331529 345367 350105 322005 357946 839451 874506 572010 471872 292876 286911 335751 335741 349774 356850 355880 358132 401036 403659 701110 724456 40.15 68.1 2
10:58:58 2023-10-13 405871 405542 86125 86641 139178 141324 150173 148960 110775 113511 119262 120758 136280 137507 408113 442201 1204714 1184693 476269 495850 121010 108115 125821 127244 142824 140456 135778 136227 87123 86289 308067 269590 781376 790961 216213 214077 272833 274394 322498 314661 329488 331010 346402 351389 320359 358488 839414 881846 565313 471872 293841 288486 338493 333672 351893 356850 355844 358203 400718 405188 704104 726512 40.15 68.1 2
10:58:59 2023-10-13 411936 408703 86093 85158 139633 141781 150273 149296 110851 113668 119179 121053 135869 137507 405457 441673 1205134 1181324 477054 495850 120844 108149 125735 127244 142443 140453 135693 136347 87123 86589 306002 270423 779004 792083 215454 214228 272416 274131 323023 313962 329452 332841 344571 348925 320606 358962 838259 883369 568172 470534 293010 288039 336822 333852 351965 355779 354767 358167 403211 402769 701110 727654 40.15 68.1 2
10:59:00 2023-10-13 409881 406097 86184 86608 139178 141290 150173 148791 111368 113286 119262 120463 136632 137186 408690 444594 1197291 1183732 483913 495850 120678 108149 125653 127244 142277 140552 135343 136382 87023 86225 302568 270423 779935 789694 216034 215133 272447 274515 323597 312830 330112 332086 343466 350894 322678 355379 839451 883483 547408 468150 294450 287583 336750 335741 350338 353577 355588 362001 402271 403659 692809 726549 40.15 68.1 2
10:59:01 2023-10-13 409169 406088 86239 86575 139459 144298 150656 150316 111011 111233 119579 119925 136713 136638 408690 441840 1194673 1183996 483225 495657 120678 108115 125614 127211 142179 140355 135471 136174 86970 86012 305030 268797 780665 790961 215909 217153 270499 275886 321070 313485 330487 331529 344571 348224 321522 355204 839451 891139 577430 474563 293290 286911 334741 333852 350867 354427 357504 358203 400857 403373 693107 727772 40.15 68.1 2
10:59:02 2023-10-13 411671 406097 86121 86641 139178 141290 150619 148453 110851 113398 119097 120758 136186 137186 407787 438018 1199031 1187203 479804 495465 121093 107933 126102 127007 142702 139845 135933 135578 85459 85917 302386 267604 789681 790961 215462 214228 271515 274358 320063 315621 330260 331547 346874 349416 320606 356825 838888 891054 574426 472014 291769 288761 336822 333852 351965 354676 355844 357914 402609 404833 694881 728170 40.15 68.1 2
10:59:03 2023-10-13 411644 406088 86125 86544 139168 144482 150139 148420 110927 113398 119296 121243 136374 137350 409304 437746 1203493 1190623 480354 495923 120844 108115 125735 127156 142409 140583 135505 136125 86970 85981 305030 269626 784999 787895 215454 217263 271136 274586 321783 313962 330282 333622 342507 348925 321618 356861 843200 888517 572010 473215 293466 288653 333839 336215 351254 354805 355446 359950 405147 404689 695796 728724 40.15 68.1 2
10:59:04 2023-10-13 405835 406097 86239 86485 139169 144294 150656 152203 111055 111233 119296 120104 136555 137075 409049 439762 1203120 1199135 481668 495706 121010 108314 125754 127109 142647 139985 135671 136125 87090 86012 306002 268761 785340 784197 216213 213927 269934 275235 320820 314152 328458 331798 343277 349302 320869 355241 841302 883775 570560 472754 292182 287629 336347 334472 347706 354640 357234 357090 402307 401218 693858 726549 40.15 68.1 2
10:59:05 2023-10-13 405228 405826 86180 86575 139178 144259 150173 152238 111055 111599 119296 120233 136314 136866 409340 437768 1205993 1198216 476607 495886 120844 108082 125855 126859 142409 140159 135693 135902 86970 85891 306899 267935 793520 784233 216213 213328 270758 274622 320063 314117 331344 334002 346384 350858 318754 356715 843326 882384 570560 473313 292214 287846 336311 333852 349809 356314 355592 358710 402622 403021 699014 727654 40.15 68.1 2
10:59:06 2023-10-13 409504 407304 85998 85263 138549 141714 150039 149642 110979 111697 119194 120790 136144 137178 408833 439870 1215497 1190627 479804 495959 120844 108430 125687 127244 142606 140636 135505 136125 87030 86225 306002 270567 778655 786218 215606 213927 271515 272946 323095 313485 333511 333852 342507 347739 320348 357946 841338 879484 577820 469201 292595 288039 333947 336215 349809 356337 351668 357664 404721 403376 703104 727654 40.15 68.1 2
10:59:07 2023-10-13 408313 407909 86117 86600 139081 141084 150064 148927 110904 113511 119296 120888 136314 137286 409340 441732 1208248 1190623 479804 495959 120513 108481 125320 127278 141949 140552 135029 136605 86936 86320 303566 272103 777898 788455 216034 214228 271445 274252 322617 311916 330379 332626 344919 349686 319863 356767 838259 879489 572010 473215 293498 286226 335455 335741 348720 355494 355844 358167 399876 403395 700043 724456 40.15 68.1 2
10:59:08 2023-10-13 405908 408394 86117 86633 139136 144399 150173 148791 110851 113477 119262 120758 136186 137282 409666 441362 1206461 1185550 476269 495923 120844 108115 125701 127068 142678 140260 135577 136021 86996 85949 308030 269626 780973 790961 215606 213627 271586 273747 321070 313962 328493 330527 345135 348294 319379 356898 836411 874109 572010 468395 292182 287544 334776 333816 349845 356564 354476 359839 402676 403373 702882 724273 40.15 68.1 2
10:59:09 2023-10-13 413100 408385 85998 86641 138791 141190 149659 149709 110624 113511 119063 120855 135869 137507 409015 441772 1204751 1181324 478784 495959 121093 108280 125687 127041 142875 140355 135454 135915 85203 86193 306002 270279 778389 792646 214254 213627 271551 272876 322045 313162 331344 331762 343226 347661 318896 357693 839266 879163 566743 470534 292947 287104 335872 333816 351929 354711 351632 359256 401107 404833 701110 726071 40.15 68.1 2
10:59:10 2023-10-13 413712 408390 86253 86608 138998 141324 149391 148960 110851 113354 119097 120675 136186 137282 409955 442093 1199922 1183007 481445 495959 120678 108149 125614 127156 141949 140355 135343 136159 86996 86135 306002 270567 779338 790690 214326 217228 270723 272911 321687 312095 331344 331798 343021 347946 320384 356898 837667 885652 568172 469719 293185 287086 335836 333780 350723 352412 351524 359950 400964 403480 696395 727654 40.15 68.1 2
10:59:11 2023-10-13 409813 408390 86357 86414 141636 144224 151272 151991 111119 111233 119330 119989 136488 136661 410280 444413 1196587 1188074 483541 495778 121010 108272 125754 127109 142409 140159 135682 136159 87003 86012 305516 269139 785111 790961 215054 213627 269899 275144 319768 312937 329186 329760 343466 349416 319828 354057 839451 889773 567457 473423 292803 286190 337299 333852 349774 354356 356925 357019 399840 403021 691890 724419 40.15 68.1 2
10:59:12 2023-10-13 412054 408971 86117 86634 139260 141173 149972 149096 111055 113477 119262 120495 136335 137329 409919 439323 1202437 1187166 480059 495886 121010 108049 125855 127143 142606 139894 135753 135774 87210 85800 306899 267711 789453 791865 215267 213927 270688 273747 319519 314631 330801 331242 346874 348818 320206 355561 844234 889605 572010 473888 291175 288440 335872 333262 350831 354073 354476 357694 401036 403659 696925 727617 40.15 68.1 2
10:59:13 2023-10-13 411900 408826 86435 85199 139217 141647 151781 149030 111087 111542 119160 120758 136428 137144 409737 441804 1205003 1196476 483913 498309 121093 107982 125701 127089 142678 140242 135543 136186 85448 85859 305030 269590 784762 786186 215606 213627 269864 274551 320028 313449 330296 331762 342197 348224 320348 353594 841302 884291 574488 472718 292182 287104 335872 335741 347111 353577 355844 358676 401036 400584 693858 727734 40.15 68.1 2
10:59:14 2023-10-13 405799 406702 86121 86566 139169 144461 150173 149226 111055 113477 119179 120463 136280 137057 409919 439072 1206853 1199068 476570 495850 121010 108082 125821 127035 142409 140124 135471 135774 87056 86130 305637 270363 798339 788649 215802 212702 270996 274409 319850 313747 330443 331619 343191 348224 318602 354630 840039 885481 569110 473386 291769 287216 333947 333492 347456 355458 355844 357914 401036 401183 696925 727617 40.15 68.1 2
10:59:15 2023-10-13 409504 408202 86054 86566 138984 140920 150072 149196 110851 113477 119145 120528 136134 137316 410535 437768 1211683 1194023 474814 495886 121010 107900 125821 126825 142606 139699 135693 135646 87056 85891 303966 269175 789408 788164 215132 213328 271551 272876 320028 313926 329815 331798 342472 349416 317862 356825 841302 874433 575959 471978 291357 287508 333947 333852 349210 355958 353403 357621 402021 402240 700963 728023 40.15 68.1 2
10:59:16 2023-10-13 410368 407561 86121 86570 139264 141366 150173 149196 110904 113555 119262 120790 136361 137491 409919 442614 1208248 1192319 479546 498510 121010 108430 125653 127495 142274 140481 135174 136245 85314 86465 307124 272264 780302 787569 215267 213158 270688 272911 322211 311845 330985 332265 341445 347185 319614 355452 838852 880732 570560 469867 293083 286665 333947 335741 348194 354392 354443 357880 402271 401183 696925 725998 40.15 68.1 2
10:59:17 2023-10-13 408236 407561 86031 86537 139081 141257 150173 148858 110871 113477 119570 120823 136246 137247 410209 446129 1206461 1192403 479087 495923 120844 108115 125614 126913 142678 140234 135526 136210 87056 85832 305030 270423 786467 789841 215606 213328 271101 273711 320999 312753 329261 329724 342472 348259 318825 355743 839266 880414 572010 473215 293010 285174 336786 333708 350279 355281 353512 358820 401538 401183 701110 724149 40.15 68.1 2
10:59:18 2023-10-13 412843 407596 86058 84987 138984 141115 149592 149263 110927 113668 119057 121353 136330 137944 409628 441241 1205860 1181212 477240 495814 120844 107982 125720 127001 142145 140124 135471 136488 85331 86193 306002 270387 778090 792119 214929 212922 271551 272876 320773 312717 330516 330764 343537 349416 317862 355780 838260 874109 572010 468552 291980 286866 336822 332769 349492 355197 351632 358930 398334 403021 703104 723870 40.15 68.1 2
10:59:19 2023-10-13 413785 407587 86030 86608 138791 141684 149899 149163 111098 113668 119262 121219 136152 137603 409304 442021 1206577 1181324 478445 495959 120761 108082 125614 127035 142375 140355 135471 135902 87023 85891 305030 271794 788619 792119 214929 213029 273991 273464 323172 312687 329843 331117 344465 348854 318237 356353 839303 882384 572010 471537 292246 286907 336822 332769 350580 355458 351596 358930 398685 403340 700778 726512 40.15 68.1 2
10:59:20 2023-10-13 415150 409723 86121 85086 139098 141284 151568 149882 110979 112007 119126 121187 136225 137664 410499 442093 1203493 1180210 482812 498376 120678 108082 125614 127035 142420 140208 135335 136090 86930 85859 305030 270531 779922 790964 214254 213328 271136 272424 320773 312498 330282 331028 342986 347667 317898 356825 839451 883296 572010 470534 292186 286866 333983 333274 351132 354108 351560 358930 400437 403624 701110 725483 40.15 68.1 2
10:59:21 2023-10-13 415187 407565 86063 86570 138791 141257 150039 149196 110927 113477 119145 120758 136280 137507 409955 444594 1202437 1180484 481822 495995 120678 108115 125407 127123 142145 140257 135455 136109 85416 86525 311584 271953 780389 793208 214076 214228 272447 272735 321866 311845 330516 331224 342436 347423 320025 355488 839377 884583 568172 469867 292182 286553 335836 333852 349774 351954 351596 358967 403532 403021 695902 724419 40.15 68.0 2
10:59:22 2023-10-13 411774 407561 86125 84913 139264 140728 150173 148758 110979 113398 119262 120430 136382 137212 410535 445013 1198140 1183686 484395 495959 120595 108115 125407 127244 141949 140453 135216 136125 86903 86012 305030 270495 775876 790961 214929 213627 270914 273711 321034 311988 328458 330710 342472 348925 320834 351533 839451 888517 570560 468516 293083 285989 335872 333564 348996 354507 354476 359950 399698 401076 691743 726736 40.15 68.0 2
10:59:23 2023-10-13 412054 407561 86239 86418 139459 144311 150656 150316 111055 113443 119262 120528 136331 137272 410572 444594 1196661 1190581 481326 498088 121849 107982 125788 126690 142736 139852 136001 135638 85395 85769 304919 267899 791718 791001 214290 212710 272411 274302 318507 312937 330516 329226 342472 347839 318602 351460 839451 888517 570074 473459 291833 285352 335872 333274 348439 353542 355592 357914 398334 401254 691363 725483 40.15 68.0 2
10:59:24 2023-10-13 412812 408490 86062 86570 139178 141093 150173 148520 110904 113511 119063 120463 136395 137282 410572 439323 1199028 1187027 481574 495886 121010 107900 125821 126407 143524 139764 135889 135547 87090 85447 308030 267935 788861 792083 214254 213029 269899 272876 318578 313974 329582 329760 343261 347946 321321 354376 841690 888124 570560 474019 290801 286723 336548 332626 349594 352377 353512 356756 398649 402419 694353 729329 40.15 68.0 2
10:59:25 2023-10-13 414277 407946 86021 85027 138984 144430 150139 148658 111119 111628 119422 120891 137029 137178 410099 439001 1204073 1190474 484290 495778 120678 108049 125614 126825 142243 140027 135549 136476 86956 85647 306002 270233 785226 790400 214076 213627 269829 272911 320028 312059 329349 332252 342979 347946 319828 351569 840670 888419 570074 468625 291421 286665 333712 333852 347390 351875 353693 357914 402307 399987 691890 728687 40.15 68.0 2
10:59:26 2023-10-13 409814 408559 86058 86541 139178 144294 150518 152203 111532 111233 119296 120136 136469 136832 411480 442201 1204443 1192673 483225 495959 120844 108007 125580 126825 142678 140114 135547 135872 87023 85769 306002 269590 798215 786492 215606 212780 270878 274302 321985 312794 329975 331117 342979 349908 318237 351388 843035 884546 574488 473423 291357 286665 333839 333528 347111 354640 355017 357371 400437 399845 695939 727101 40.15 68.0 2
10:59:27 2023-10-13 411644 411581 85994 86780 138353 141614 151143 150123 110775 112163 119307 121552 136100 137810 410535 439359 1213406 1194330 478445 498801 120927 107933 125614 126764 142567 140031 135437 135885 87023 85679 308030 270459 785389 787049 214290 213029 270723 271782 320548 312059 328578 331762 346828 347946 318379 355743 838852 878020 573460 468868 291769 287010 333712 333852 347926 353577 351240 358422 402271 400303 701110 726278 40.15 68.0 2
10:59:28 2023-10-13 410472 408495 86026 86447 138984 144294 150173 148525 110927 113477 119179 120463 136280 137282 410608 445318 1208248 1190623 479804 495995 120348 108115 124994 127244 141457 140306 135013 136521 85457 86525 306002 270243 772982 788649 214750 212667 272255 272735 320892 310100 330516 330759 342979 347185 320867 354485 839451 874470 577430 468589 292246 286173 335872 333852 346589 353612 351632 358930 401428 399391 698518 723321 40.15 68.0 2
10:59:29 2023-10-13 412504 410709 85994 86570 138791 141029 149932 149609 111055 111774 119029 120790 136284 137507 411189 441985 1206853 1183007 476981 498837 120678 108082 125407 126704 142179 140027 135216 135902 86963 85679 308030 269977 782249 792716 214893 212362 270688 272424 318777 311988 329582 328764 343502 348680 316938 354667 838260 874470 570560 468552 291421 286231 336347 331762 347706 354108 351596 357914 396281 401218 701110 723358 40.15 68.0 2
10:59:30 2023-10-13 412889 409422 85930 86456 138980 141324 149899 149030 110775 113511 119063 121136 136058 137915 410572 442206 1207464 1185470 478866 500399 120678 108015 125340 126899 142274 139985 135301 135988 85372 85769 306002 272098 779368 793313 213934 212461 270688 271972 320063 311988 329582 330509 345406 346638 317898 355492 837631 883369 570560 469867 291769 286226 333947 333852 349774 352483 351524 358696 399876 402419 697987 725483 40.15 68.0 2
10:59:31 2023-10-13 414865 407632 86030 86541 138967 144496 150139 148994 110871 113477 119262 120596 136314 137282 411480 448499 1199028 1185207 483979 495995 120595 108115 125027 126825 142574 140177 135216 136266 86870 85800 305516 270531 774734 790961 214254 213328 270533 272876 320999 311042 330282 329760 341445 347697 320099 353304 839229 889792 568172 470534 293010 285174 333947 333636 348313 351147 351596 362902 398685 401218 693636 724383 40.15 68.0 2
10:59:32 2023-10-13 412520 407946 86117 86295 139169 144189 150972 148625 111380 111439 119456 120251 136462 137144 411043 445500 1196587 1188074 481631 495923 120678 108082 125407 126825 142445 140096 135945 135996 86963 85769 308521 269175 788754 795219 214254 212879 269864 273747 318097 312023 333947 329226 342197 347946 318379 351424 839451 888208 570560 473125 291357 285356 335872 332769 347706 353352 354767 357914 397463 401218 691890 724419 40.15 68.0 2
10:59:33 2023-10-13 413104 409204 86027 86570 139168 140728 150414 149230 110979 113477 119097 120610 136369 137350 411772 440359 1201584 1188930 481853 498837 121093 107718 126056 126441 142871 139532 136043 135458 87123 85447 308067 268797 788747 793171 214005 213079 272411 273464 318918 313782 328468 329653 345406 346722 318684 355825 842494 891086 570560 468625 291357 286853 334299 333816 348720 351954 351632 357914 402128 401218 691890 728724 40.15 68.0 2
10:59:34 2023-10-13 409208 411467 86180 86714 139143 141290 151002 149196 111271 111774 119160 120790 136503 137316 411772 439727 1212743 1196402 476908 498801 120927 107933 125687 126690 142656 139699 135787 135492 87123 85679 311097 268833 794503 790400 214254 211733 270723 272876 318578 313009 328614 329795 341410 348680 316425 353594 838888 874470 569110 473088 290535 286665 333947 333816 347706 354144 351632 355784 399876 400620 700079 727654 40.15 68.0 2
10:59:35 2023-10-13 412834 410069 85898 86641 138371 141552 150136 149742 110775 113849 118830 121284 135869 137802 410244 440705 1213011 1192969 477054 499578 120844 108007 125614 126798 142533 139902 135643 135882 87076 85917 305516 270351 787678 788649 214076 212518 272447 273435 320028 312023 327019 331260 342726 347697 318234 354630 838888 877486 553832 469164 291357 286226 333008 333852 347147 352518 350463 358422 401725 399671 701110 726034 40.15 68.0 2
10:59:36 2023-10-13 412775 409387 85930 86456 138786 144496 150039 149196 111055 113668 119029 120693 135869 137316 411334 442093 1203418 1181324 478555 498837 120761 107933 125438 126441 141949 139699 135471 135902 86903 85647 306002 270495 785226 793313 214254 211733 269864 272043 319131 311586 329349 327737 342472 348680 316681 353821 837072 878020 569110 468552 291009 285387 336554 331762 347147 353860 351524 357408 399275 400389 701110 722298 40.15 68.0 2
10:59:37 2023-10-13 413690 410033 85962 86575 138714 141126 149899 149060 110927 113511 119063 120823 135869 137637 411189 441588 1207464 1185470 478261 498692 120844 107982 125547 126690 142678 139948 135433 135859 86990 85737 306002 270567 781961 796595 213926 212326 269899 271782 319803 311769 329829 329653 345066 345822 316973 354667 837631 882086 573460 469928 291589 285387 333947 333310 349528 351990 352826 358422 399244 400022 692845 723870 40.15 68.0 2
10:59:38 2023-10-13 412520 408909 85998 86422 139081 144294 150207 148520 111055 113320 119296 119989 136537 136832 411772 447113 1198140 1183852 485387 498837 120430 108082 125061 126825 142284 140456 135130 136000 86903 85679 305030 270459 781105 792119 213918 213029 270533 272043 320288 309816 329582 329262 342798 347382 319390 351172 838187 886796 569601 471872 292109 284702 333947 332860 347670 350901 353693 358422 398020 400335 691178 723321 40.15 68.0 2
10:59:39 2023-10-13 413104 409810 86030 86422 138984 141452 150521 149096 111239 111818 119160 121048 136367 137404 411699 442206 1199996 1190618 477616 498837 120761 107933 125407 126798 142974 139775 135535 135581 86903 85505 306002 268653 785295 793171 213583 212397 269043 272876 317172 312059 329582 328498 341480 347423 316973 351460 837667 886833 577430 473830 290535 285152 333983 332265 347741 353352 353693 355748 396281 400620 691890 724456 40.15 68.0 2
10:59:40 2023-10-13 414277 409810 85966 86456 138883 144430 150139 148453 111055 113432 119097 120495 136314 137152 411772 440050 1199922 1187245 480390 498837 121010 107644 125674 126286 142640 139532 135787 135271 86996 85589 306002 270042 795526 793208 213298 212596 270878 272735 318954 313306 327931 329617 344919 345680 318202 354775 841338 884327 577430 468589 291103 286584 332378 333852 347706 350936 351596 357225 401107 400620 691890 728207 40.15 68.0 2
10:59:41 2023-10-13 409395 412665 86058 86612 139129 140825 150555 151055 111163 111697 119145 120596 136369 137346 411772 441529 1210823 1194739 476981 495995 121485 107833 125494 126407 142459 139699 135505 135492 86970 85447 308067 269590 795185 790400 213618 211697 269899 272424 318061 312753 328113 329760 342979 347458 321632 354703 838925 878020 573460 468589 288833 286356 333712 333545 347407 353330 350463 355712 399876 400022 701110 726623 40.15 68.0 2
10:59:42 2023-10-13 412834 410069 85934 86575 138405 141431 150032 149675 110927 113511 119097 120578 136186 137282 411189 440418 1213908 1190623 481169 499578 120678 107784 125653 126798 142207 139455 135234 135800 87009 86258 306002 272795 784193 788686 213740 212185 270914 271143 320809 311078 328614 331010 342485 347423 320143 351533 838223 879117 577430 468868 291421 286436 333008 333852 346589 351990 351029 357914 403817 398831 699014 725520 40.15 68.0 2
10:59:43 2023-10-13 412030 410109 85958 86451 138782 141418 149902 148894 110927 113511 119063 120560 136042 137404 411772 446601 1208248 1182883 478445 500320 120678 108007 125407 127028 141949 139734 135343 135902 86903 85800 305516 271909 787061 793313 214290 211697 269488 272008 319096 311550 330049 327702 341480 347946 316425 351533 837989 878020 575959 468589 290946 284339 333983 332769 345618 352553 351524 356829 399275 398795 699014 722298 40.15 68.0 2
10:59:44 2023-10-13 411936 410109 85952 86447 138786 141568 149899 148824 110851 113545 119097 120855 136280 137526 411225 441552 1207464 1184693 478298 498692 120761 108015 125513 126690 142245 139887 135301 135680 86870 85505 306002 270531 781854 793208 213547 211345 269899 271817 319096 311408 328651 328764 341480 347423 321596 353594 837666 874470 567660 468516 290535 285352 333983 331260 347706 352588 350993 356866 397029 400022 701110 722298 40.15 68.0 2
10:59:45 2023-10-13 413574 410104 85956 86456 138786 141324 149592 149196 110775 113545 118864 120758 135869 137316 411480 442093 1204714 1181050 476688 498873 120595 107933 125027 126441 142475 139760 135250 135727 86903 85647 305516 270531 789967 793313 213547 211662 269864 271972 319060 311006 328322 328941 344810 345538 318947 354198 838113 883009 576723 470497 291005 285138 333803 331189 349473 352483 350427 356829 401428 401183 700006 724383 40.15 68.0 2
10:59:46 2023-10-13 414777 409422 85893 85215 138544 141647 149558 149472 110927 111852 119126 120758 136144 137465 411298 445464 1204892 1177894 480354 499931 120513 107915 125446 126690 141882 140005 135216 135774 86836 85886 311584 272098 787342 793134 212509 212362 270914 271143 319768 310535 328578 329226 342979 345267 316973 351496 838260 879235 570560 469201 291357 284880 333947 332769 347355 351168 350144 357624 398055 399987 694353 723870 40.15 68.0 2
10:59:47 2023-10-13 413690 409810 85998 86389 138980 144224 150139 152238 110979 113477 119228 120169 136314 136832 411480 445282 1195515 1183728 485351 498873 120430 108007 125193 126825 141686 139699 134995 135868 86870 85615 308067 271808 782996 793171 213298 212518 270497 272699 319885 309958 329939 329048 342834 346687 317862 352761 839451 888162 567132 475239 290463 284175 333767 331726 347390 352236 353548 355748 399275 399671 689820 723321 40.15 68.0 2
10:59:48 2023-10-13 415449 412670 86026 86647 138977 141223 150106 149063 110947 113634 119145 120513 136280 137247 412427 439001 1202437 1188930 481409 499287 121010 107900 125407 126407 142391 139567 135471 135492 86903 85505 308067 270495 794579 790964 213212 212362 270914 272008 317136 312059 328077 328498 341445 345857 316681 351460 839451 882969 575959 473423 288978 285316 333947 331726 347670 351427 351524 354635 399275 400022 691830 724456 40.15 68.0 2
10:59:49 2023-10-13 415449 409745 85962 86508 138756 144360 150408 148486 110979 113443 119262 120283 136280 137057 411443 439498 1200387 1189776 481445 498837 121485 107882 125653 126555 142668 139525 135335 135356 87062 85737 306002 270315 800569 793208 212736 211697 270842 272008 318837 312059 326788 329546 342979 345302 316938 351424 841727 889158 578901 468552 288833 286665 332972 332265 347706 350376 351487 355424 399805 399987 693858 726549 40.15 68.0 2
10:59:50 2023-10-13 411467 410033 86004 85119 139160 144189 150417 150387 111087 111464 119262 120219 136503 136832 411772 441696 1202971 1196476 483569 498837 120595 107900 125253 126407 141949 139664 135216 135458 86870 85447 303566 270042 786882 787606 213918 211697 270152 272614 317172 311042 328345 328729 341978 347946 316425 353529 838852 879453 569110 472718 288757 285428 333429 332535 346589 352553 351560 355136 398614 401469 696962 726586 40.15 68.0 2
10:59:51 2023-10-13 413104 410073 85956 86447 138786 140925 150036 148794 110851 113511 118898 120823 136231 138050 412135 440238 1214232 1193981 476834 501148 120844 107949 125513 126272 142274 139664 135309 135680 86870 85505 306002 271844 785843 789841 213212 211747 270914 273013 319661 311042 327042 330527 341978 346864 316389 351496 838223 875539 569110 468868 290767 285436 332000 333509 345582 351392 349370 356829 400437 398166 701110 725483 40.15 68.0 2
10:59:52 2023-10-13 411354 411795 85966 86541 138984 144395 150246 148453 110927 113511 118898 120610 136280 137282 411772 445595 1204714 1187296 478408 498837 120678 107900 125200 126407 142284 139799 135436 135761 86870 85991 308030 270495 784588 790964 213918 211514 270914 271592 318132 309630 329582 327737 342014 347946 316643 351496 837072 878729 577430 468516 290535 283578 333947 332499 345512 352518 350993 355748 396021 397609 699014 722298 40.15 68.0 2
10:59:53 2023-10-13 411936 412770 86089 85183 138869 141684 152747 151055 110947 111774 119126 121246 136110 137565 411625 444485 1205134 1183686 478445 498837 120927 107915 125373 126374 141915 139664 134995 135492 87096 85647 308030 270495 785879 793134 213362 211366 269641 271178 318578 310824 328345 328201 341410 346935 317707 351496 837072 878020 577430 468480 288865 284969 333983 330723 346346 352271 350427 355748 397029 398795 700043 722298 40.15 68.0 2
10:59:54 2023-10-13 412982 410681 85835 86414 138371 144465 150139 149263 111098 113511 119063 120855 136058 137507 411772 441732 1204714 1183007 478445 500320 120595 107900 125272 126791 141949 139699 135250 135492 86870 85505 306002 270243 783014 796595 213070 211521 270914 273435 319659 310646 328395 329048 342943 343748 321560 353557 838260 882936 572010 469867 290535 284911 333423 331762 348470 351814 349370 355748 398020 400901 698977 723358 40.15 68.0 2
10:59:55 2023-10-13 414892 409931 86121 86572 139108 140404 150555 152204 111119 111233 119262 119761 136454 136626 412355 445282 1195521 1183487 487473 500320 120348 107933 124994 126441 142279 139716 134995 135791 86836 85447 305516 270459 780211 792156 212913 212695 270152 271782 319543 309595 328651 328232 342496 346378 317862 349799 837072 889788 578901 468552 291357 284011 333947 332265 346884 349817 351632 357661 399275 398795 690836 722298 40.15 68.0 2
10:59:56 2023-10-13 413785 410069 86058 86330 139264 144114 151208 150316 110979 111233 119262 119989 136361 136905 412939 448817 1196661 1187241 482427 498547 120761 107915 125446 126588 142078 139560 135335 135672 87009 86226 306002 270279 784706 795464 212878 211662 270724 272876 317101 310793 329582 327702 342979 345857 316678 350894 839377 883483 567660 473794 289045 284538 333947 331224 347111 351182 351632 354635 396021 398795 691890 724419 40.15 68.0 2
10:59:57 2023-10-13 414849 410100 86125 86647 138791 144461 150139 148486 110904 113443 119194 120513 136280 136866 412355 441732 1202437 1192417 483690 498837 120513 107718 125438 126441 142284 139773 135309 135556 86870 85447 305030 270495 800526 790400 212544 211733 270152 271782 318097 310135 327346 329795 340669 345302 316973 352761 838259 883957 575959 471348 288910 285120 333189 333816 343511 350096 351560 355712 397463 396426 691853 724419 40.15 68.0 2
10:59:58 2023-10-13 410409 410710 86003 86389 139178 144224 150173 152238 110936 113443 119262 120660 136359 137075 412427 441840 1207576 1194295 480947 500614 120844 107874 125306 126272 142284 139729 135317 135857 86870 85447 309011 270042 788086 788722 214068 211473 270152 272318 317136 311078 327614 328729 342496 347946 317707 350858 837631 874145 567660 473888 288793 285116 333477 331798 345582 352518 351524 354635 397463 397609 694918 724456 40.15 68.0 2
10:59:59 2023-10-13 413031 410073 85898 86385 138608 144360 150295 148520 110927 113477 119063 120233 136280 137152 411772 446336 1208248 1190623 481169 499967 120348 107933 124788 126441 141457 140159 134588 135902 86683 86289 311584 273326 775973 788722 212878 211514 270914 271178 319803 308261 328614 329262 340945 346900 318642 351424 838855 874109 567660 469867 291362 284618 333008 333780 344509 351147 350463 357408 400825 397573 695902 723358 40.15 68.0 2
11:00:00 2023-10-13 412542 411622 86125 85059 138970 141190 150072 148894 111055 111697 119160 120693 136333 137144 412245 447536 1206853 1189776 479532 495742 120761 107900 125253 126407 141915 139699 135250 135766 86976 85447 308030 270495 783538 790964 213248 211331 270533 271178 318097 309161 329582 328963 341017 347458 317707 351424 837072 877399 567660 468552 290499 283251 333947 332265 345028 351954 350180 356288 397029 396426 699014 722298 40.15 68.0 2
11:00:01 2023-10-13 411374 411005 85994 86418 138791 144329 149899 148553 111131 113511 119063 120316 136280 137282 412355 441804 1207317 1183760 478784 500320 120513 107718 124994 126407 141818 139699 135029 135458 86870 85705 306002 272381 787745 793208 213106 210895 270914 271108 320626 310393 327895 327066 341137 346864 315920 351424 837072 877764 569110 470534 288865 284445 333947 329475 345961 352236 350427 355712 397029 398481 700079 722261 40.15 68.0 2
11:00:02 2023-10-13 416635 411120 85962 86639 138743 141020 149625 149196 110775 113589 118864 121122 136316 137797 412355 443652 1203493 1181813 480568 499931 120430 107718 124994 126407 141959 139567 134995 135492 86717 85389 306002 272134 787061 793349 212544 211035 270914 270729 318132 310064 327614 327772 342979 343748 321523 351533 838260 879525 572010 469201 288933 284445 333477 331260 349018 350901 348843 355748 396281 400022 699014 724419 40.15 68.0 2
11:00:03 2023-10-13 414885 411289 85998 86363 138791 144430 150005 148758 110775 113320 118864 120233 136092 137186 411772 448817 1201584 1181324 485293 500029 120678 107915 125239 126306 142284 139673 135190 135868 86942 86135 309011 272758 779820 793240 211583 211366 270914 270317 318847 310064 327577 327772 342014 343748 319202 351316 837072 879163 572010 468536 290535 284445 333008 331726 347111 349294 348843 355748 397237 398831 694390 722298 40.15 68.0 2
11:00:04 2023-10-13 414299 411403 85994 86434 139173 144189 150173 152168 111564 111233 119296 119761 136314 136350 409654 447040 1195557 1183760 484555 498873 120513 107825 125205 126407 141686 139699 134995 135492 86717 85389 308030 270495 779925 793349 212913 211733 269357 271592 318870 309126 328651 327737 342014 345822 316938 350615 838260 888554 567132 472754 288915 283595 333695 331224 346346 350411 351632 355173 397029 398795 690873 723358 40.15 68.0 2
11:00:05 2023-10-13 415159 411759 85926 86414 138782 144294 150274 148622 111003 113354 119091 120923 136265 137341 412793 442206 1202363 1189769 482538 501148 120844 107874 125306 126407 141915 139469 135216 135492 86870 85705 305101 270531 788084 791560 212247 211155 270687 271178 316623 312023 326581 327737 342979 343784 321596 350364 837631 887162 575959 468552 288278 286262 332972 331224 347670 350376 350427 353562 398370 399987 692319 724456 40.15 68.0 2
11:00:06 2023-10-13 411561 411294 85930 86293 138791 144189 150207 152238 110927 113320 119097 120233 136186 136866 412355 442093 1206498 1198216 478977 499578 120595 107936 125027 126407 141907 139703 135250 135513 86870 85615 308521 269662 790047 788722 213583 210341 270533 272008 316623 310824 327079 327772 341737 345857 315559 350894 838852 874109 577430 472469 288721 284831 333008 331798 345582 352553 350463 353598 398055 398166 696999 726034 40.15 68.0 2
11:00:07 2023-10-13 415071 412273 86021 85183 138549 141519 149625 149709 110775 111852 118728 121187 135700 137664 412245 441673 1213406 1189586 477812 499993 120678 107718 125287 126407 141915 139699 135426 135578 86903 85447 306002 270567 790483 789841 212702 211366 269043 270317 318097 310824 326581 329262 340981 345857 321560 351496 839451 875512 567258 467873 288829 285352 332000 332769 345547 350376 348282 355209 398685 396426 701110 724456 40.15 68.0 2
11:00:08 2023-10-13 411936 411908 85921 86474 138795 144430 149832 148791 110871 113545 118898 120201 136314 137411 412647 445597 1204751 1186323 479464 499967 120678 107933 125027 126441 141818 139699 134995 135492 85063 85389 308030 270531 784471 793349 213248 211000 270533 271178 317172 310135 329349 326714 342014 346615 315920 351424 836479 874433 569601 468552 288311 283613 333947 330491 347829 351743 351824 355169 400122 399880 698867 725702 40.15 68.0 2
11:00:09 2023-10-13 417821 411510 86171 86605 138713 144395 149659 148558 110927 113477 119057 120725 136152 137256 412063 445669 1202437 1182810 483979 499578 120513 107751 124994 126407 141491 139852 134995 135714 86717 85447 305030 272977 779121 795634 211548 211366 270724 275430 318837 309378 327577 327737 341497 343473 317884 351141 837072 883599 570560 468536 288793 283975 332936 331457 346275 349294 348808 355748 399275 398725 695338 722225 40.15 68.0 2
11:00:10 2023-10-13 415122 411649 85902 86356 138879 144390 150139 152238 110947 111542 119145 120136 136280 136832 412355 447113 1195484 1183849 486566 499251 120595 107915 124893 126272 141586 139754 134860 135732 86969 85737 305637 272493 783362 792119 211583 211697 269926 273013 318954 309090 328041 327666 341425 345786 319507 351765 837072 886206 574488 468625 290463 283074 333429 330723 345547 350096 351524 355712 397029 400300 689258 722261 40.15 68.0 2
11:00:11 2023-10-13 417817 414093 85898 86442 138483 144311 149777 148555 111055 113443 119063 120169 136126 137316 412939 440598 1199028 1187203 483569 499542 120513 107718 124960 126374 141996 139532 135309 135458 86836 85447 308067 270459 796525 790928 212176 211000 270152 271143 316145 311733 324672 327437 342737 343748 321560 350328 839451 887162 575959 468516 288314 285352 332431 330723 347407 349817 349898 353526 398020 399671 693858 724456 40.15 68.0 2
11:00:12 2023-10-13 416959 411294 85930 86381 138791 144425 150689 148318 110927 111706 119305 120725 136325 137361 413525 445650 1204929 1192286 486331 500102 120761 107841 124960 126340 142088 139504 135080 135749 85361 85769 309011 270423 783014 790961 211548 211521 269357 271143 317101 309812 326581 329226 339880 345786 317602 349272 838816 886534 567660 468589 288721 284410 331426 333274 343475 349015 350427 354598 399262 396356 690836 724456 40.15 68.0 2
11:00:13 2023-10-13 414006 411908 85835 86385 138336 140962 149285 148691 110947 113443 119029 120201 136280 136832 412355 442201 1213406 1189855 482195 499931 120678 107718 125239 126374 142088 139623 135075 135556 86803 85447 305030 272940 785276 788722 212211 211000 270152 270748 319765 309342 324672 329226 339916 345544 317707 350292 839451 879264 567660 467873 290463 283542 330639 332733 344474 350341 349125 355748 398299 396391 696925 724522 40.15 68.0 2
11:00:14 2023-10-13 412921 412273 86026 85204 138872 141467 150072 148960 111055 111852 119126 120725 136110 137388 412939 447621 1207317 1190623 481816 500991 120348 107718 124960 126374 141428 139525 134995 135424 86717 85447 305516 270531 780934 792083 212878 210319 270152 270919 317136 309126 328614 326678 340394 346602 315920 350328 836443 877468 575959 470534 288721 282642 333947 330723 343511 351147 349370 354904 396921 396391 698977 723641 40.15 68.0 2
11:00:15 2023-10-13 416635 411263 85952 86348 138371 144461 149865 148420 110927 111233 119029 120104 136246 136798 412647 445631 1195478 1184693 486149 500284 120348 107718 124754 126407 141457 139664 134588 135458 86803 85896 306002 272904 779363 793276 211548 211697 269736 270317 318578 308226 327577 327702 341389 344783 319165 349236 837036 887162 567660 469867 290499 284272 333477 331440 348322 351875 351307 355566 396560 397432 689636 723604 40.15 68.0 2
11:00:16 2023-10-13 415454 412349 85990 84959 138965 144298 150139 148520 110871 111783 119057 120495 136301 137342 412939 444340 1200070 1187203 482162 499931 120595 107610 124994 126374 141915 139629 135570 135458 86930 85389 308067 268761 786938 794472 212211 210965 269736 272008 316587 310973 328578 329495 342496 345025 317707 349308 838260 889048 559060 473423 288775 283975 333947 330455 346032 350341 351487 353526 396993 397573 691890 723870 40.15 68.0 2
11:00:17 2023-10-13 417548 412528 85958 86381 138994 144294 149868 152342 110927 113555 119063 120513 136152 137152 412939 441637 1202437 1191431 483764 499993 121518 107618 125513 126151 142678 139166 135403 135416 87062 85642 306002 272798 800238 793276 212176 211000 270425 273435 317693 311006 326545 326714 342737 343502 321560 350292 839451 882969 575959 468589 287805 285316 332701 330455 347111 349817 349370 351501 399275 398760 694844 724419 40.15 68.0 2
11:00:18 2023-10-13 413231 411873 85953 86348 138984 144154 150173 148353 110927 111233 119136 119989 136250 136832 412939 442093 1203418 1199922 479620 498837 120513 107685 124994 126165 141686 139435 134995 135331 86803 85331 308030 270006 790047 788722 212913 209977 269736 271143 316110 310064 327346 327666 340909 345786 315811 349272 839451 878994 554574 471348 288242 283975 331928 331189 347583 351392 348808 351501 396316 396356 700043 726586 40.15 68.0 2
11:00:19 2023-10-13 414865 412229 85796 86541 138240 141290 148777 149196 111023 111818 118989 120891 135914 137465 412282 441322 1213762 1191468 481853 500139 120678 107933 124960 126374 141882 139435 134961 135536 85393 85389 306002 272519 787859 790400 212070 210818 269926 271903 318578 309812 324636 328729 339880 345302 317483 350328 839451 878020 570560 467873 289059 284011 330925 332499 344474 350096 348318 355748 398299 396320 698940 723321 40.15 68.0 2
11:00:20 2023-10-13 414193 411941 85865 86389 138487 144487 149468 148891 110775 113668 118864 120610 136109 137584 412647 442959 1206461 1181324 479804 500320 120513 107685 124960 126339 141491 139435 134961 135424 86683 85389 305030 272062 782437 794436 212211 210306 270533 270282 317101 309126 326545 325730 342496 343713 315007 350858 836801 874470 569110 469277 288820 283591 332701 330424 347111 350411 348282 354635 397029 398481 699771 725591 40.15 68.0 2
11:00:21 2023-10-13 418713 415353 85894 86605 138259 141215 149592 149642 110979 111774 118926 120790 136110 137247 412939 447223 1201631 1182052 481713 500638 120513 107751 124874 126374 142186 139638 134978 135539 85136 85389 308030 272940 782366 795597 211512 211000 270724 270748 318061 309126 326581 327437 341461 342436 317707 351352 837072 874181 569601 468536 288275 283542 332701 330723 346589 349015 348002 354885 397029 398760 694845 723358 40.15 68.0 2
11:00:22 2023-10-13 414583 411908 85902 86356 138371 144289 149899 148251 110927 113364 119063 120430 136280 137152 410518 441074 1198141 1187166 482538 498837 120678 107644 124994 125958 141915 139074 135343 134982 86870 85215 308223 269175 798237 795634 211583 210670 269736 271747 315668 309847 327577 325730 341978 343784 317707 350592 838260 884619 567660 472754 287801 283688 333189 329475 348322 351875 352325 353953 401254 401164 691706 727254 40.15 68.0 2
11:00:23 2023-10-13 417302 412019 85994 86315 138366 144289 150036 152238 111239 111628 119160 120283 136028 136866 410518 442959 1201482 1193168 485351 500052 120430 107644 124960 126374 141784 139435 134995 135413 86836 85389 306002 270495 789888 790400 211583 211035 269357 271143 317101 309595 326581 328693 338024 345857 315947 348709 838816 884765 570560 473215 288721 283569 332000 332499 345623 350376 350957 353526 397029 394867 693858 723321 40.15 68.0 2
11:00:24 2023-10-13 415159 412524 85846 86504 138208 141090 149384 149263 110679 113623 118665 120495 135886 137580 411479 442093 1212544 1190623 479804 500320 120430 107610 124960 125958 141784 139240 134995 135331 86803 85684 305030 272170 794311 790400 211548 210341 270116 270748 318061 309595 324600 328463 339916 344819 318192 352761 838003 879049 570560 468463 290354 283174 331283 332320 346356 350201 351824 354562 395481 396078 698518 723455 40.15 68.0 2
11:00:25 2023-10-13 415145 412528 85807 86348 138371 144461 152747 149130 110927 113511 118864 120495 136509 137316 412647 443616 1204714 1181324 478690 500710 120348 107718 124960 126286 141829 139422 134961 135458 86803 85331 305516 270531 784062 795634 212333 209684 270152 270317 317101 309126 326545 325659 342014 343748 315847 350858 835850 878020 586691 469867 288721 283542 333477 328693 346103 350901 349070 354348 396921 398166 700043 722261 40.15 68.0 2
11:00:26 2023-10-13 417300 412519 85833 86422 138440 140825 149219 148960 111055 111852 119023 121122 136097 137685 412903 445597 1206068 1181246 482195 500139 120513 107685 124754 126576 141457 140181 135580 136263 86770 85505 306002 271808 781217 797728 211223 210853 270152 270748 317172 308226 326581 326749 340430 342683 317707 350046 837989 879271 570560 467873 288761 283229 332000 331229 345512 348215 348037 355173 397029 397538 692576 722298 40.15 68.0 2
11:00:27 2023-10-13 415380 412234 85867 86233 138371 144390 149659 152273 110904 113477 119063 120104 136186 137152 410843 444594 1195521 1187032 480390 499967 120513 107610 124994 126132 141959 139292 135092 135317 86683 85215 306899 269175 788060 795034 211548 210306 268979 271178 315668 308226 327577 325730 340945 343713 315920 348184 837072 884291 566210 472050 288242 282678 333008 329689 345250 349294 350710 351537 396641 396426 690479 723492 40.15 68.0 2
11:00:28 2023-10-13 416790 412313 85925 86482 138644 140568 149832 148489 110904 111619 118892 120366 136024 137022 410843 440036 1196439 1189694 482538 499858 120761 107388 125407 126017 142274 138749 135471 134609 86836 85292 308030 270042 797806 793349 211548 210341 269357 271143 315192 310100 326581 325730 341978 343713 317186 349272 837072 884619 571545 472384 286920 284742 332701 329190 345547 349015 348843 351429 396668 397573 694844 723358 40.15 68.0 2
11:00:29 2023-10-13 412614 412234 85898 86233 138887 144189 150139 152203 111174 111233 119179 119843 136280 136798 410554 441804 1203553 1196513 483569 498873 120513 107718 124960 126165 141686 139240 134995 135458 86803 85447 308030 270301 788952 789841 212878 210341 269168 271213 318592 309595 324708 327207 340945 345857 315920 348745 839451 874470 570074 472754 287931 283582 331713 330974 346846 351181 349227 351393 399803 396285 698335 727254 40.15 68.0 2
11:00:30 2023-10-13 415454 415117 85884 86500 138358 140967 148985 149296 110927 113736 118467 120855 135835 138076 409654 441588 1212152 1192319 479124 498474 120513 107644 124994 126286 141491 139435 135029 135458 86803 85331 308030 272134 784456 790961 211548 209991 270533 270748 317172 309595 324636 328498 339916 345076 315920 350328 838855 875539 575959 467873 288879 284011 330925 331762 343511 349852 347269 355443 398055 396078 701036 724419 40.15 68.0 2
11:00:31 2023-10-13 413712 413794 85889 86270 138371 144325 149659 148420 110775 113477 118864 120169 136058 137282 409654 443652 1203824 1184693 479124 500320 120430 107869 124754 126199 141516 139342 134995 135462 86717 85584 308521 272062 789773 795634 212211 210012 269962 270317 317101 309126 327577 325431 340981 345019 315343 352761 837340 880579 569110 468427 288577 284019 331821 331096 346447 350236 347269 353598 397029 397609 699805 725628 40.15 68.0 2
11:00:32 2023-10-13 418737 412524 85798 86381 138371 141418 149558 149130 110775 113511 118747 120430 136152 137316 410843 444310 1200776 1177968 484602 499931 120348 107644 124788 126165 141457 139435 134950 135237 86683 85331 306002 272940 780921 795597 211288 210341 270342 270748 317101 308226 324672 326714 341461 342169 315920 350364 837072 879489 535743 467873 288951 283216 331964 329760 346346 348285 347233 354098 397029 398201 694881 722261 40.15 68.0 2
11:00:33 2023-10-13 418676 411944 85865 86389 138366 144224 149631 151020 111055 111706 119057 120660 136182 137178 413525 446858 1201705 1184655 485965 501773 120348 107751 124754 126514 141034 139747 135039 135646 86650 85447 306002 272904 780272 794899 211548 211331 268979 270317 317172 308191 327346 326749 340669 343748 321668 347171 837072 887162 574488 468552 288906 282713 333008 331175 344992 348285 350499 355173 396993 396391 691853 720221 40.15 68.0 2
11:00:34 2023-10-13 417931 413172 85945 86297 138405 144224 149865 152273 110851 113320 118864 119957 136058 136832 410554 442057 1201584 1189694 483258 498873 120348 107570 124754 126199 141892 139900 135105 135530 86683 85389 308030 270567 783889 793007 211181 210341 269357 270317 316623 310135 324275 327472 340945 342683 317483 348709 836411 884291 567660 468516 288278 284485 329960 330723 345547 348285 348808 353562 398055 396461 691595 728257 40.15 68.0 2
11:00:35 2023-10-13 417710 414013 85905 86486 138678 140601 150106 149195 111055 111542 119126 120201 136280 136866 410843 445355 1203120 1192969 485731 500320 120513 107718 125239 126272 141686 139469 134995 135458 86836 85389 306468 270567 783889 790400 211583 210670 268979 270764 316623 309126 324708 329495 338344 345857 317707 347920 839451 883333 571545 468661 288278 283578 331964 332229 345379 350376 350180 351501 397029 394954 692882 724419 40.15 68.0 2
11:00:36 2023-10-13 413570 412560 85856 86237 138444 144412 149262 148522 110851 113286 118864 120169 136147 137242 412647 441840 1210436 1190623 480390 500357 120348 107570 124754 126339 141491 139435 134588 135424 86624 85273 308030 273592 781154 789841 211548 210012 269357 270748 318097 308191 324636 328232 338891 343819 315920 349236 838855 874397 574488 467542 288833 283405 330674 332469 346601 349991 348981 355314 396849 396961 697021 723604 40.15 68.0 2
11:00:37 2023-10-13 413089 413467 85829 86241 138478 144298 149468 150667 110927 113477 118864 120136 136344 137242 410843 446813 1202971 1186360 479804 500357 120348 107536 124754 126165 141457 139337 134622 135203 85052 85215 308030 270531 784010 792119 211583 209977 269357 275358 316180 307725 328113 327491 338891 345296 315847 349272 834667 875539 567660 470200 288604 281817 333008 329724 343475 349852 348318 351285 395768 394867 696432 722613 40.15 68.0 2
11:00:38 2023-10-13 417931 412564 85794 86322 138362 144294 148913 148894 110700 113668 118747 120463 135869 137282 409690 444310 1201584 1177968 482390 499931 123431 107718 124991 126165 141466 139439 134605 135471 86683 85389 308521 272977 781620 795634 211181 209977 270152 270748 317136 308226 324708 326714 341497 342436 315631 353040 837340 874109 567660 468590 288833 282932 331534 330545 346846 349899 349089 354635 396957 395801 690479 722428 40.15 68.0 2
11:00:39 2023-10-13 415454 412234 86014 86204 139072 140304 150451 151886 111011 111233 119179 119728 136314 136614 410878 446293 1192100 1183760 484602 499251 123362 107536 124582 126199 141331 139206 134605 135237 86683 85389 305516 270459 787294 795634 211512 210096 267847 270729 316623 307689 327115 325730 339916 343713 315920 349521 835887 884291 574488 472050 287801 281887 333008 329190 344545 348285 350427 351465 395768 396391 689368 720184 40.15 68.0 2
11:00:40 2023-10-13 417894 413511 85893 86293 138869 144307 150072 148387 110927 113320 118898 120169 136365 137130 410878 442093 1202022 1190623 484664 500357 120348 107718 124788 125991 141457 139206 134622 135458 86683 85535 306002 270531 788314 790961 210970 210754 268764 272820 318853 308120 324492 328126 338202 343607 318562 350265 839377 883520 570560 468661 287837 283316 331677 330509 344892 350341 350180 351501 396741 396961 692355 723358 40.15 68.0 2
11:00:41 2023-10-13 412080 413499 85833 86573 138371 144224 149388 152238 110775 113398 118864 120201 135869 137186 409690 442057 1208248 1189586 479192 500710 120678 107388 124994 125871 141818 138977 135029 135160 86717 85215 306002 270042 790548 789812 212211 208995 269357 270954 315192 311193 324672 329262 339439 343748 314372 349272 838260 875539 567117 468625 286961 283640 330996 329760 343475 350411 348318 351429 397029 395766 699805 726699 40.15 68.0 2
11:00:42 2023-10-13 416732 414121 85828 86528 138198 140828 151595 151020 110851 111852 118728 121187 135802 137741 409690 441038 1210436 1194596 478408 501064 120430 107388 124874 126171 141815 139206 134995 135237 86624 85215 308030 271613 796357 790961 211216 209977 270152 270748 316623 309126 324335 327472 338962 343748 315920 350328 837989 874230 573460 467873 287918 283578 329925 330759 343440 348285 348843 354635 396281 394039 696162 722298 40.15 68.0 2
11:00:43 2023-10-13 414849 413799 85792 86326 138379 144224 149390 148520 110775 113511 118840 120463 135869 137316 410843 445355 1202971 1181324 478445 500357 123397 107422 124582 125958 141360 139074 134588 135237 86564 85215 308030 270567 782492 795634 211512 209030 269962 270748 316145 308226 326350 324749 341773 342683 314923 349835 834667 874204 567660 469201 288278 282713 332369 328480 348705 351627 349833 354239 396885 396285 693784 725702 40.15 68.0 2
11:00:44 2023-10-13 416635 413359 85957 86374 138366 144154 149960 148717 111195 111594 119111 120169 136280 136954 410807 449652 1195366 1184693 485695 500284 123362 107718 124516 126340 141001 139400 134555 135424 86617 85331 303566 272098 788642 793276 211181 210965 268979 270748 317136 307654 324672 327945 339880 343438 317707 347604 834593 885908 567660 469201 288757 281817 331928 329689 343475 347176 348808 354348 396885 395766 689294 723127 40.15 68.0 2
11:00:45 2023-10-13 414885 413439 85771 86315 138366 144417 149865 148522 110947 111542 118864 120136 136118 137247 410843 441985 1198994 1187166 483225 499931 120678 107355 125167 126159 141915 138977 135182 134982 86770 85331 308030 272297 792502 793276 210851 209684 269357 270748 315942 310064 324564 325659 340945 342916 315595 351436 838957 884473 586691 469462 287693 284925 329746 330781 347829 350392 348772 351501 397427 395766 693162 725851 40.15 68.0 2
11:00:46 2023-10-13 415445 413431 85961 86323 138756 140661 150106 152168 110979 111233 119063 119957 136152 136832 410843 444340 1201631 1194702 484555 499931 120513 107610 124754 126132 141653 139206 134961 135390 85078 85273 305030 270531 788428 790400 211512 209977 268601 270729 315854 308191 324636 328222 338344 345503 315920 350449 838855 879351 561621 471312 287653 283109 331928 329724 344474 350341 349334 351429 397029 395766 694881 723870 40.15 68.0 2
11:00:47 2023-10-13 414277 413467 85861 86323 138366 144224 149865 152273 111003 113443 118864 120201 135835 137247 410807 449015 1206853 1189776 481853 500320 120250 107685 124206 126132 141034 139268 134588 135203 86770 85273 308643 270531 783992 790964 211301 210026 269178 272170 319982 309438 326400 327295 338439 345090 315667 351228 836150 875471 562455 470534 288242 282174 333176 329582 345379 350306 347233 351465 394584 396673 698977 722613 40.15 68.0 2
11:00:48 2023-10-13 417341 414378 85882 86356 138297 144325 148946 148486 110775 113477 118713 120201 135835 137507 412939 443616 1203343 1179607 479804 501541 120348 107570 124549 125958 141424 139171 134588 135413 86803 85273 308030 272062 783655 796761 211181 209468 270116 270748 316623 308191 324636 325694 340347 341656 314815 349272 834630 874470 569110 468980 288242 282762 331426 328693 346067 349259 349337 353562 396921 396426 695684 723455 40.15 68.0 2
11:00:49 2023-10-13 418974 416002 85897 86461 138345 140561 151564 150281 111087 111697 119009 120186 136203 137173 410843 446606 1197501 1183455 486566 501419 120183 107718 124430 126272 141727 139435 134555 135680 86650 85389 308030 273290 780039 793313 210851 210818 269168 270748 317136 307905 324672 325730 338891 343713 317707 347135 834667 884655 574488 469201 288861 281817 331659 329689 344213 349407 348282 354062 396921 395766 690799 723127 40.15 68.0 2
11:00:50 2023-10-13 414921 413759 85865 86569 138371 144189 149659 148356 110927 113477 119029 120201 136246 137247 410878 441074 1199028 1187166 482271 500284 120844 107503 125200 125837 141827 138749 135203 135016 86770 85389 308521 270531 806902 793276 210851 209942 269357 270748 315942 310100 324600 328295 340981 342169 315883 348709 838260 884765 586691 470534 286445 284161 331139 329439 347829 350531 350827 351357 400404 396961 689636 726736 40.15 68.0 2
11:00:51 2023-10-13 414887 413615 85925 86286 138608 144154 149972 148724 111271 111542 119029 120022 136152 136798 411456 445851 1201231 1194702 485293 499542 120430 107503 124754 126132 141516 139201 134961 135233 86770 85215 311832 271349 788428 789841 211548 209684 268601 270729 315854 308874 324600 325765 338344 345302 315847 349805 839179 878240 570074 472014 286920 283109 330925 330460 343440 350341 348808 351393 396993 395213 695632 723358 40.15 68.0 2
11:00:52 2023-10-13 414277 413431 85890 86229 138603 144224 149188 152238 110775 113443 118864 120169 136152 137247 410843 448286 1206461 1190623 480827 500674 120348 107536 124582 125958 141466 139210 134970 135322 86624 85215 308521 272098 788318 791851 211364 209468 268979 270748 317101 306974 326521 325730 337834 344983 315301 350652 836150 875439 574488 470534 287657 281640 332792 329510 345867 350201 349833 351465 396993 396391 701302 723418 40.15 68.0 2
11:00:53 2023-10-13 419113 414736 85796 86389 138206 141090 152105 149269 110927 113668 118830 120513 135835 137473 412939 449491 1202437 1177894 482844 501064 123397 107536 124549 125958 141501 139178 134664 135518 86650 85273 306468 273326 785761 795634 210157 209649 269357 270748 316623 308156 324636 325730 339880 341382 315847 350099 834630 874109 570560 467873 288481 282642 331426 329724 345512 347695 349337 354098 396957 396131 691890 723641 40.15 68.0 2
11:00:54 2023-10-13 417264 413463 85775 86323 138371 144224 149458 152168 110775 113485 118864 120022 136152 137152 410843 442021 1198141 1185443 482538 498801 120678 107355 124994 125543 141819 138727 135220 134576 86683 85273 305516 270531 790542 793276 211265 210061 269178 272170 315942 310167 324492 327637 340766 342232 315667 350762 839690 881649 574488 470534 287360 284445 329640 331330 344992 347938 348282 351429 399021 396285 692450 724419 40.15 68.0 2
11:00:55 2023-10-13 418294 413754 85743 86264 138371 144189 150133 152133 110871 113286 119145 120186 136280 136832 414589 444275 1201631 1189550 485387 500320 120348 107536 124582 125958 141457 139206 134711 135203 86650 85215 309011 270531 788838 790961 210851 210124 268279 270282 315668 308191 324600 327702 337562 343748 315920 349521 838260 874109 571545 471312 287765 282678 330925 329653 342952 349852 348808 351357 396763 394591 696711 726699 40.15 68.0 2
11:00:56 2023-10-13 416968 414745 85839 86461 138267 140734 151804 148724 110927 111852 118892 121131 135840 137507 411782 442093 1212029 1194018 478372 501419 120513 107388 125272 125857 141819 139074 135016 135203 86683 85215 308521 270495 797889 790777 211034 209649 270152 270748 315889 309161 323579 326946 338891 343233 315811 350046 838855 873045 563884 467873 286920 283542 329925 330223 343440 351078 348843 353562 399275 394039 698482 722261 40.15 68.0 2
11:00:57 2023-10-13 418521 414849 85792 86356 138336 144294 148846 148791 110700 113589 118830 120528 135869 137915 410878 447223 1202561 1177931 477580 499251 120315 107610 124516 125958 141501 139187 134656 135513 86531 85215 308030 272748 781334 796761 210816 209586 269772 270748 315889 307940 324636 325730 340945 341347 314887 349236 836479 874109 570560 468536 287801 282430 330639 329439 348322 349756 349548 354722 396497 396961 689636 723052 40.15 68.0 2
11:00:58 2023-10-13 416631 413288 85921 86171 138791 143917 150139 152098 111412 111096 119444 119696 136598 136384 412071 449762 1193790 1183561 485204 499931 120348 107718 124582 125958 141485 139275 134652 135309 86650 85215 308030 270495 787708 795634 211146 209649 267811 270317 316623 307224 326581 325694 339880 343197 315920 348779 835850 886534 566210 471348 287360 281817 332467 328693 346577 348250 348282 351109 395768 396426 693858 723087 40.15 68.0 2
11:00:59 2023-10-13 419510 414450 85860 86477 138371 144189 149455 152133 110871 113443 118864 120104 135869 136798 411782 444275 1200739 1190623 485878 501064 120430 107355 124549 125991 141457 139206 135093 135203 86650 85273 306002 270495 788200 790961 210521 209977 267847 270748 315192 308156 324600 329962 336817 343502 315667 349585 836778 882471 564217 472879 287661 282536 330782 330509 342879 349189 348808 351393 396993 394004 695684 725702 40.15 68.0 2
11:01:00 2023-10-13 415417 414742 85941 86259 138362 140434 149018 152238 110775 113555 118781 120054 135835 137186 410807 442093 1210081 1192319 477018 500284 120513 107388 124960 125896 141623 138749 134982 134982 86803 85099 308521 270495 800493 792083 210851 209030 269772 270748 315942 309586 323579 325765 338820 343197 313930 349308 837594 873023 569110 468536 286884 283799 329925 330205 345623 348250 348596 353562 397029 393969 694622 721240 40.15 68.0 2
11:01:01 2023-10-13 417341 414470 85760 86348 138362 144390 148913 152307 110700 113511 118467 120316 135869 137507 410518 447223 1204147 1177968 479464 501064 120348 107718 124516 125871 141501 139121 134660 135118 86650 85331 306002 272098 786768 797161 210605 209440 269593 270567 318853 310094 324492 328332 339773 341207 315187 351797 833819 882013 567660 467873 288355 281817 331408 329546 345867 348666 348282 353562 395445 396961 689294 722100 40.15 68.0 2
11:01:02 2023-10-13 417548 413467 85898 86049 138984 143917 150414 151851 111283 111233 119063 119761 136152 136703 411456 446931 1192918 1183760 483188 498837 123397 107536 124516 125958 141001 138977 134555 135016 86650 85273 308030 270229 799484 795634 210816 209030 267588 275358 318810 307189 326581 325204 338855 342647 315367 348532 836479 885908 574488 471348 286763 281821 331964 328693 343475 347973 349089 351357 394584 395766 691957 725075 40.15 68.0 2
11:01:03 2023-10-13 419931 414414 85892 86196 138371 144189 149525 152273 110775 113286 118864 120072 136186 137057 410878 442093 1201594 1189502 484453 500674 120348 107536 124754 125958 141501 139156 134979 135221 86935 85389 309011 271953 787451 793208 210675 210166 268458 272279 318178 308156 323543 327702 337834 342169 315631 349769 838855 874217 566210 468589 287455 281852 330925 331224 344443 348250 349089 351393 396921 395845 691890 722028 40.15 68.0 2
11:01:04 2023-10-13 413104 414445 85856 86229 138396 144189 149154 152168 110775 113477 118864 119989 136152 136866 411456 442093 1206498 1193168 478408 499931 120513 107687 124874 125750 141466 138757 135126 135046 86803 85273 305516 270042 792061 791001 211548 208669 268601 270748 315942 308226 324564 325730 338855 343713 313644 347171 838260 877404 562455 471348 286683 285472 330674 329475 346320 351875 349301 351321 399203 396961 699858 725702 40.15 68.0 2
11:01:05 2023-10-13 416340 413615 85794 86233 138396 144189 149458 148860 111087 113521 118864 120201 136280 137282 410878 446742 1208248 1190623 482390 501064 123362 107718 124173 126165 141039 139240 134729 135492 86497 85447 311584 273749 786052 790961 211005 209468 268979 270748 317101 306331 324636 325765 337799 343748 315367 347207 835850 877472 566210 469201 288721 280924 330960 330723 342952 349329 347006 351429 394584 396403 696432 722100 40.15 68.0 2
11:01:06 2023-10-13 419177 414414 85760 86255 138206 140809 149013 152273 110700 113477 118864 120513 136058 137057 411456 445666 1199885 1177931 483295 500320 123362 107644 124549 125958 141457 139171 134588 135237 86590 85273 306002 273556 783124 795634 209829 209649 269357 270748 316180 307940 324600 325694 338855 341152 315595 350689 836744 884765 570560 467799 288577 281676 330782 329546 345867 349899 348808 352968 395140 394626 690479 722539 40.15 68.1 2
11:01:07 2023-10-13 414655 413790 85822 86204 138608 144149 149358 152133 110775 113364 118747 120022 135869 137057 410878 444934 1189513 1187203 482195 499931 120315 107355 124582 125750 141326 139109 134622 135110 86683 85215 309011 269626 789933 796491 210521 209030 267847 270352 315942 307259 326024 324714 339677 342408 315331 348779 834667 884765 570560 471348 285205 281887 331695 328427 343511 347730 347233 350332 395732 395801 693858 723492 40.15 68.1 2
11:01:08 2023-10-13 419608 413799 85829 86178 138375 144118 149489 152203 110927 113320 118864 119875 136155 136832 410878 443030 1199028 1189855 485387 500710 123362 107388 124549 125577 141501 138874 134677 135109 86590 85157 306002 270531 784240 790217 212565 210061 267562 270639 317729 308050 324191 327330 336640 342542 315703 348632 834483 879453 570074 468625 286996 282430 329853 329653 342952 348806 351515 350297 396849 395143 695939 722298 40.15 68.1 2
11:01:09 2023-10-13 414849 414516 85810 86288 138204 144513 150720 148694 110635 113657 118467 120675 135912 137819 409690 441385 1211683 1190623 479124 500320 120348 107355 124549 125750 141424 138783 134555 134982 86531 85099 308030 272134 787432 790961 210556 209030 269357 270366 315668 307975 322598 325800 337834 342443 314851 348954 837072 872959 574488 467174 287598 282797 328964 329760 345111 348250 347233 351573 397029 393969 695684 723455 40.15 68.0 2
11:01:10 2023-10-13 418589 414445 85738 86607 138217 144311 150928 148420 110603 113511 118467 120201 135912 137376 411456 445669 1203493 1177931 480087 500357 123328 107355 124549 125577 141290 138962 134758 135221 86895 85215 306002 272795 786996 796651 210381 208856 269321 270675 315854 307654 324564 327990 339916 342870 315920 348148 834630 874542 567117 467579 288031 281900 329996 329226 345867 348671 347269 351537 395768 394039 689820 722613 40.15 68.0 2
11:01:11 2023-10-13 417251 413830 85867 86112 138873 143743 149966 149896 111087 111079 118898 119599 136386 136664 411456 446992 1195811 1180583 483913 498837 123362 107388 124139 125750 141001 138977 134588 135203 86531 85215 308030 270243 788716 795634 210227 209030 267400 275322 315192 306331 324708 324749 338855 342204 315589 348285 836801 881758 567660 472050 286683 281702 331713 329176 346846 350392 349833 350965 396921 396961 692945 725186 40.15 68.0 2
11:01:12 2023-10-13 419011 414234 85792 86200 138328 140434 149625 150316 111087 111387 118830 119875 135869 136608 413378 445851 1200776 1189776 484701 500320 123362 107355 124549 125784 141030 138749 134563 135016 86755 85215 309011 270531 785353 790961 210045 209684 267811 270748 314972 307689 324335 328564 336510 342401 315920 348779 836479 874109 561621 468589 287046 281852 329960 329689 342952 348320 348282 350332 396362 395845 691830 722298 40.15 68.0 2
11:01:13 2023-10-13 414193 414448 85739 86229 138366 144189 149080 152168 110700 113364 118864 119989 135869 136866 410878 445631 1206853 1188930 481853 500357 123294 107610 124139 125958 140871 139206 134521 135364 86497 85273 308827 273786 779987 790961 210851 208995 268601 270748 317136 306296 324600 325765 336817 343466 315079 350085 836744 874193 566210 470534 288098 281211 331269 329546 344892 351380 349585 351429 394584 395213 699805 721365 40.15 68.0 2
11:01:14 2023-10-13 419186 415070 85760 86237 138109 140862 149525 148553 110624 113477 118501 120283 135869 137548 410878 446119 1202437 1177931 477652 500029 120265 107388 124173 125958 141547 138853 134436 135122 86497 85157 308030 272784 787517 796761 210157 209112 269357 270557 315668 307259 324600 325466 339916 340598 314887 348219 834667 874109 569110 467873 287598 281817 329960 329226 344509 346934 348349 351501 396083 394004 691890 722100 40.15 68.0 2
11:01:15 2023-10-13 419011 413866 85734 86163 138366 144022 148980 152203 110775 113320 118747 119793 136058 136832 410914 442201 1201584 1187292 483222 500357 120315 107869 124549 125958 141547 139094 134664 135343 86590 85331 306002 270603 788723 792156 209982 209405 268764 270603 318142 309236 322454 327637 338748 341242 315379 349732 838745 884619 564761 469350 286956 282395 330526 332410 345379 348916 347269 351109 397029 395773 688806 722298 40.15 68.1 2
11:01:16 2023-10-13 413690 413830 85739 86171 138405 143917 149625 151886 110927 111233 118898 119728 135869 136608 410914 445960 1202437 1189255 482279 500320 120265 107388 124582 125750 141547 138831 134856 134715 86624 85099 308030 270495 791445 789841 211703 208344 267847 275358 315726 308156 324071 325239 337834 343473 313418 349310 837072 872959 573016 468516 285900 282687 329925 329226 344892 347695 348572 351465 397029 399656 699805 723492 40.15 68.1 2
11:01:17 2023-10-13 419551 415034 85734 86222 138075 144118 149655 152380 110700 111542 118467 120104 135835 137057 412646 445595 1199028 1177894 484285 500320 123362 107577 124173 125837 140968 139757 134758 135221 86868 85800 311584 273603 780635 796595 210017 209984 268198 270639 318853 307154 324528 325204 338546 342647 317186 349016 832123 886534 571545 468516 287765 281416 330925 328658 345623 347695 349089 351357 394226 394555 687757 722613 40.15 68.1 2
11:01:18 2023-10-13 417821 414998 85771 86503 138332 144219 149322 152168 110851 111464 118830 120072 135835 137118 411746 441696 1198991 1185517 481517 499542 120678 107248 124960 125389 142186 138442 135292 134626 86770 84983 305030 269590 795778 793276 210157 208960 268412 270748 315942 308191 324564 326761 338855 341621 314851 349521 836443 882013 565667 470200 285771 283343 329640 330393 346846 349193 350182 351249 396885 395701 689111 725702 40.15 68.0 2
11:01:19 2023-10-13 415454 413790 85792 86163 138336 144118 148913 152133 110775 111233 118713 119989 135835 137057 411192 446956 1206212 1189694 482390 501091 122509 107800 124073 126205 141168 139393 134614 135638 86536 85447 306002 273337 777093 790961 210192 208960 268878 270748 316587 306829 324564 325694 336782 343297 313894 349273 832160 873036 574488 469867 288333 280889 331695 328693 342952 348285 348843 351357 395140 395731 696962 722613 40.15 68.0 2
11:01:20 2023-10-13 419931 415065 85850 86204 138206 144259 148946 148453 110624 113443 118433 120136 135802 137247 412939 447223 1201584 1177057 482503 500284 120151 107685 124173 125924 141501 139087 134626 135088 86617 85215 308030 273133 786313 797728 209466 209649 268601 270748 316145 309219 324564 325204 338071 341347 315631 349548 834924 888036 573016 470200 288166 281211 330782 329012 345867 349612 351575 350261 394199 394867 689294 723641 40.15 68.1 2
[truncated: 156,706 more chars]
