# Supplementary material for: Methods for Estimating the Detection and Quantification Limits of Key Substances in Beer Maturation with Electronic Noses
Source: Sensors (Basel). 2024 May 30;24(11):3520. doi: 10.3390/s24113520 (PMC11175341; doi:10.3390/s24113520)
Supplement: Supplementary file 1 [file sensors-24-03520-s001.zip › Data/Diacetyl/raw data/Day 2/0,1ppm3.txt]

Time Date R01 R02 R03 R04 R05 R06 R07 R08 R09 R10 R11 R12 R13 R14 R15 R16 R17 R18 R19 R20 R21 R22 R23 R24 R25 R26 R27 R28 R29 R30 R31 R32 R33 R34 R35 R36 R37 R38 R39 R40 R41 R42 R43 R44 R45 R46 R47 R48 R49 R50 R51 R52 R53 R54 R55 R56 R57 R58 R59 R60 R61 R62 T01 H01 Phase
11:07:00 2023-10-13 351573 348872 86585 85303 130930 135800 139771 138765 109426 108083 115722 116045 129259 134984 366260 397025 1146225 1125531 439028 456392 123294 107248 117594 119211 130881 129325 124984 125417 84138 85959 282516 249246 711071 714276 219286 217432 278248 279725 328182 318260 340273 342722 364848 367762 347079 387367 825228 866423 561657 456443 296116 290083 338802 337319 360943 364013 371371 376783 421366 422430 685312 710284 40.25 68.0 1
11:07:01 2023-10-13 352914 348453 86799 85240 131881 135886 139917 138820 109695 108050 115676 115819 129324 135043 367665 396700 1140358 1130651 442301 457266 120761 107248 118021 118938 131868 129084 125430 125297 85691 85926 279913 247486 714676 715292 217493 216559 278124 279761 324956 317929 338365 342830 363299 365655 346420 384214 824841 873013 545718 459355 295360 289713 340616 337037 359278 364333 372874 375910 418897 423704 674650 710284 40.25 68.0 1
11:07:02 2023-10-13 351862 348591 86613 85271 131639 135766 141953 138345 109577 108157 115676 115342 129357 134949 366811 394025 1142860 1131569 442301 456392 123294 107518 118154 119097 131612 129118 125296 125610 84371 84433 279224 248893 708393 711086 219286 217432 277929 279761 326794 315978 340223 345391 361058 367834 346942 385978 827292 873705 550419 456043 293939 291481 339599 337309 360617 363503 369587 374738 423293 423827 678663 712341 40.25 68.0 1
11:07:03 2023-10-13 347603 348255 86680 85206 132125 136374 142116 138310 109577 108050 115710 115812 130299 134726 366811 395207 1146261 1139147 439650 455715 120265 107355 117628 118971 131657 129111 125190 125177 85540 85926 283675 247486 711896 711342 217984 215853 278908 279761 324956 316969 338401 342902 361129 367878 344824 384214 826669 868264 540308 458705 294945 289677 338802 337581 356583 364596 372874 375910 421366 421514 680626 711835 40.25 68.0 1
11:07:04 2023-10-13 349742 349702 86771 85212 131095 135672 142098 138345 111602 108083 115756 115932 129535 133444 369754 394956 1153465 1138028 438666 458820 120513 107256 118049 119000 131769 129153 125190 125384 84138 85959 279913 248188 714648 711269 218136 216594 279534 279761 327183 317787 338365 342902 361129 367260 344306 385413 827879 863869 549048 458705 294909 290524 338838 338055 358737 365727 371750 375040 422625 423704 684126 712341 40.25 68.0 1
11:07:05 2023-10-13 351033 347719 86430 85271 130831 136151 139523 139152 111423 108199 115676 115852 129357 134949 366811 396430 1152928 1134830 441633 458024 123260 107355 117479 119369 130848 129394 124606 125831 84080 86144 283148 248552 713312 712852 218511 216257 278320 279761 327646 315026 341519 342902 360805 367878 345899 386233 825462 863869 543013 454135 296300 290118 338696 338601 357658 363574 369479 377318 423962 422774 682670 710321 40.25 68.0 1
11:07:06 2023-10-13 348653 347857 86621 85345 131852 136041 139843 139339 109729 108132 115940 115912 129831 131575 366668 400400 1151183 1134022 440383 459759 123328 107518 117594 119136 131400 129325 124984 125417 84138 84402 282516 248540 712166 713357 218698 216687 278320 279761 324636 316455 341483 341758 361164 368428 345414 386544 825425 863222 545549 455641 297207 289308 338838 339351 356583 363539 369587 378574 422328 421550 682149 709240 40.25 68.0 1
11:07:07 2023-10-13 348951 347496 86617 85176 131648 135800 139722 138345 111492 108083 115641 115342 129324 134949 366811 397494 1145376 1131569 439028 455715 120200 107355 117628 118971 131524 129360 124984 125417 84138 86077 282516 248893 711444 716755 220218 216489 279105 279689 327718 318978 340273 342686 364249 368871 345343 386818 823018 863222 550419 457303 295389 290118 341443 336529 358508 365549 369587 376250 418825 423406 684612 708162 40.15 67.9 1
11:07:08 2023-10-13 350692 347679 86890 85187 131881 135698 139913 138345 109729 107901 115871 115634 129722 132965 366962 397529 1140321 1125010 446093 458820 123260 107355 117628 119287 130947 129360 124984 125451 84138 85992 281821 247837 711246 715380 218018 216779 278320 281344 324956 319810 340177 342228 363299 366747 346455 384177 824257 874230 547677 458705 295740 289202 340376 338055 359278 363220 372911 377318 420111 423704 673624 710284 40.25 67.9 1
11:07:09 2023-10-13 351560 347857 86644 85144 131087 135800 142017 138765 111525 108157 115756 115819 129357 134949 367105 395836 1142860 1131569 441983 455679 120844 107337 118651 118700 132166 128973 125536 125283 84371 84338 285168 248364 716879 715307 217984 216861 278320 279761 324639 320562 341300 342866 363264 365690 346455 384465 825315 871654 544365 460007 293797 289677 340604 337037 359856 363539 373438 375076 418861 423416 674686 710321 40.25 68.0 1
11:07:10 2023-10-13 351825 348291 87046 85286 131695 135766 139717 138345 111492 108050 116114 115812 129324 134726 366554 397025 1143708 1134230 444816 456392 123328 107355 117628 119005 131491 129325 124984 125417 84138 85959 282516 248188 707590 709224 218921 216257 277929 279872 324956 316934 339389 342866 361199 368428 346978 384831 827879 865456 550419 458056 295181 289902 338838 339661 357394 362959 372312 376213 423926 421550 674650 711835 40.25 67.9 1
11:07:11 2023-10-13 347603 347541 86890 85176 131976 135382 140242 138345 111525 107901 115791 115342 130299 132965 367148 396736 1149408 1142943 440053 458495 120430 107223 117886 118967 131815 129325 125190 125384 84138 84212 282516 247837 711504 711269 217984 216257 279141 279581 324595 317004 338365 342902 361164 366747 345117 385376 827879 865127 543013 458705 294695 290560 338838 338091 358737 365727 372575 375040 423028 422810 682670 712341 40.25 68.0 1
11:07:12 2023-10-13 352140 347679 86617 85236 131465 135800 142165 138345 109426 108083 115710 115932 129502 134984 366260 396312 1152928 1134830 441633 457070 122987 107644 117202 119535 130169 129394 124606 125831 84080 86110 279913 249209 707423 713357 218851 216257 278320 279761 324636 315757 341483 341794 361164 367913 345414 385960 825462 863905 544365 453255 297243 289677 338528 339626 357658 363539 369587 382386 422661 421550 681146 710284 40.25 68.0 1
11:07:13 2023-10-13 350169 347782 86858 85335 131815 136235 139808 138889 109619 108165 115825 115912 129624 133489 366117 396844 1146960 1128283 437756 456392 120348 107518 117594 118971 131400 129291 124606 125331 84254 85959 282516 248540 710249 715380 217306 216257 278320 279761 324934 315978 339424 342902 363335 365433 345101 387092 822436 863869 551790 455970 295847 290356 340891 336258 359820 365727 369551 376779 418861 421768 682727 709240 40.25 68.0 1
11:07:14 2023-10-13 351934 347862 86612 85271 130955 135936 139512 139045 109426 108265 115641 115965 129435 135352 365967 397025 1146960 1124456 440456 457106 123294 107355 117560 119287 131491 129360 124984 125451 84138 86025 280995 249955 705860 714111 218101 217536 277396 281344 328182 318078 340824 342686 362071 365655 348269 387367 823055 866168 539805 454670 296508 290118 339588 338091 360388 362965 369515 377318 421438 422430 680663 710284 40.25 67.9 1
11:07:15 2023-10-13 350656 349527 86922 85307 131918 135664 139913 138345 111569 108191 115710 115920 129876 133386 366811 396988 1138742 1129924 441523 455751 123397 107174 118021 119005 131079 129111 125190 125005 85573 85926 281905 246961 725902 714276 217528 216594 278320 279761 324956 318187 339389 342636 363335 366712 346699 384214 824841 873054 546909 459355 295604 288834 340652 337545 359820 365172 373739 376783 420147 424002 674613 710321 40.15 68.0 1
11:07:16 2023-10-13 351825 347278 86616 85208 131510 135800 142320 138345 111415 108083 115710 115375 129357 135352 366811 394025 1142897 1130765 441670 458421 120513 107518 118154 119063 131013 129222 125209 125610 84254 84433 279913 248540 713407 713211 217528 216931 278320 279761 324898 320108 341132 342902 362720 365655 346455 385978 828041 865456 550419 459355 294046 290524 341418 336564 360399 363539 369623 375040 420111 422778 679662 711835 40.25 68.0 1
11:07:17 2023-10-13 348429 348648 87078 85176 131951 135578 142284 138345 111602 108151 116091 115342 129876 134726 367105 397025 1146960 1140841 441449 455715 120233 107281 117661 119369 131046 129360 125051 125331 84138 85992 282516 247311 714674 712852 218886 216072 278320 279872 324956 319430 339424 342902 362212 369530 346177 385104 827452 865384 547677 458705 296538 290595 339624 338637 357371 364340 373474 376783 422661 422179 678146 711835 40.15 67.9 1
11:07:18 2023-10-13 350394 347857 86739 85303 131062 135834 140011 138958 109426 108265 115676 116118 129956 131797 369188 394365 1152817 1138066 437260 458820 120348 107511 117852 119117 131046 129325 124984 125331 84138 84255 283148 249070 707286 710264 218206 216779 278141 279761 325985 316013 339424 345329 361164 367878 347309 385902 827879 856478 531411 454670 294695 291481 338327 338637 358737 364631 369219 375947 423768 423704 683766 712847 40.15 68.0 1
11:07:19 2023-10-13 350417 348448 86585 85208 131120 135800 141854 138765 111415 108083 115710 115852 129292 134984 366260 397025 1146225 1124973 437915 456392 123328 107355 117963 119287 130848 129235 124606 125417 84138 85959 279913 248364 707895 715380 217155 216931 279141 279761 325690 316234 340177 342902 362755 367576 345414 387384 823055 863905 551790 456077 295460 290356 340604 336564 360979 365471 369551 376783 420147 423786 683246 710284 40.25 68.0 1
11:07:20 2023-10-13 353961 347822 86735 85345 131604 136453 139384 139117 109653 108165 115860 115945 129591 131721 366117 396916 1146960 1122333 441670 458201 120348 107618 117594 119369 130873 129394 124606 125837 84138 86144 280491 249246 707921 714368 218171 217630 277539 279677 325424 315501 341519 342902 362212 366782 349076 387367 824257 865456 543808 454670 296789 289713 338873 338091 359566 362380 369551 377355 421438 422099 678626 709780 40.25 68.0 1
11:07:21 2023-10-13 350764 347541 86803 85275 132002 135791 139976 138375 109653 108199 115802 115819 129624 135138 366811 395800 1142823 1131569 442260 456356 120513 107141 118185 118855 131868 129077 125190 125091 84254 84186 282516 247837 714867 714368 217528 216896 278320 279761 324956 318374 338330 342902 363845 366421 347238 385376 825425 872886 550419 460007 295360 290321 340891 337273 359784 364013 373147 375315 420815 423786 679217 710173 40.25 68.0 1
11:07:22 2023-10-13 351713 347675 86894 85286 131852 136075 140514 138730 109577 108050 115837 116080 130185 133373 366225 392190 1143671 1131495 442814 455679 120250 107355 117594 119136 131050 129325 125190 125384 84138 86044 282516 248188 712287 711305 217493 217420 278320 281344 326794 316934 338294 343061 363264 366421 346420 385960 825425 870578 535801 459681 294909 290118 340855 337273 359820 364881 372838 375040 420075 422099 676634 710284 40.25 68.0 1
11:07:23 2023-10-13 351632 347786 86708 85236 131489 135672 139717 138730 111610 108199 115837 115819 129689 134914 366225 392261 1142013 1129924 442297 458746 120513 107518 117982 119263 130980 129222 125056 125577 84254 84465 282516 248540 711060 711743 218136 217606 278124 281344 327378 319393 342588 345817 360805 365690 347536 386250 828796 870424 550419 457298 295181 291374 338255 338328 360907 363503 371714 375910 423962 422805 677113 713354 40.25 67.9 1
11:07:24 2023-10-13 349599 347777 86918 85208 131666 135732 139722 138345 109577 108256 116021 115342 129745 134949 366260 394025 1149552 1138066 438307 455715 120348 107215 117987 118938 131920 129201 125223 125297 84313 86044 282516 247837 712835 711305 218171 216257 279928 279761 324956 317893 339353 342902 362177 367551 345066 386233 827879 866387 547677 459681 294798 290560 338838 338292 358701 365727 373138 376177 422661 423406 682149 712341 40.25 68.0 1
11:07:25 2023-10-13 350764 347822 86772 85335 131087 135800 142127 138958 109653 108232 115802 116198 130022 131788 368967 393462 1152781 1138028 436914 458783 120348 107478 118049 119165 131013 129325 125190 125417 84313 84382 282516 249246 707974 709188 218323 216896 278925 281199 325950 315943 339866 345329 361093 367808 346942 385866 827879 856442 543808 454216 295360 291481 338528 338601 358737 364304 369443 376213 423962 423406 683729 712341 40.25 68.0 1
11:07:26 2023-10-13 349920 349143 86712 85191 131662 135910 139805 138457 109577 108050 115722 115898 129612 135541 366225 396988 1146960 1127134 437820 456036 120348 107355 118145 119369 131190 129325 124984 125384 84138 86110 280995 248540 706114 715380 217458 216965 279105 279761 328377 316677 340416 342902 362720 367834 346420 385052 823055 866423 551790 455933 295883 290524 339541 336529 360943 365656 369551 377318 421366 422941 683729 712341 40.25 68.0 1
11:07:27 2023-10-13 353925 350329 87014 85377 131815 136173 139898 138950 109805 108389 116021 115912 129989 131608 366632 399271 1140358 1128740 444908 459140 120283 107577 117594 119535 131013 129360 124984 125697 84371 86084 280995 248893 710937 715380 218206 217362 278320 280726 324667 316969 341483 342830 363299 367551 347429 385340 823637 873576 544365 457335 296789 289713 340341 338530 359531 362923 373739 377853 421034 424002 674650 710247 40.25 68.0 1
11:07:28 2023-10-13 352640 347786 86740 85299 131128 135766 139976 138345 109426 108050 115756 115932 129722 134949 366260 392261 1143708 1133216 442925 456392 123362 107355 117628 119170 131013 129325 124984 125384 84138 84223 282516 248540 714186 709188 218206 217454 277929 281741 324863 316969 340416 344842 360553 367295 349375 386544 829054 871654 550419 457265 295847 290630 337745 339351 359820 363220 372584 377024 425912 423966 678252 713787 40.25 68.0 1
11:07:29 2023-10-13 351764 347603 87042 85236 132187 135630 142254 138345 111602 107868 115871 116140 130299 134785 366776 395764 1146960 1141202 441896 455679 120250 107248 117628 118971 131079 129325 125190 125384 84254 85926 282516 247486 722081 711305 219192 216188 278320 281741 324956 317929 339866 344321 362212 369530 346420 385340 826669 870109 547677 458705 295812 290560 339827 339590 357622 364276 373438 376783 422661 422143 677593 711835 40.25 68.0 1
11:07:30 2023-10-13 347288 347822 86740 85212 131910 135800 142250 138345 111569 108083 115837 115819 129413 134949 366518 394616 1151220 1138066 438666 458746 120844 107518 118569 119083 131769 129187 125296 125317 84487 84382 279913 248540 724926 711232 218171 216594 279928 279761 328377 318410 338365 344842 362212 367295 345101 386103 827879 865127 549048 458705 293797 290524 339541 338566 358737 365727 372838 375644 422661 422414 682670 712341 40.25 68.0 1
11:07:31 2023-10-13 349671 347536 87014 85303 131691 135894 142017 138345 109426 108132 116125 115932 129324 134820 365197 397025 1149588 1134830 442297 456356 123192 107536 117479 119501 131244 129394 124573 125711 84138 86077 282516 248540 704895 713357 218886 216559 279105 281344 324898 316969 342001 342794 363009 368979 346942 387092 825425 863832 550419 455965 297987 289677 339862 340139 358436 364596 371750 376022 422625 422810 682670 710284 40.25 68.0 1
11:07:32 2023-10-13 347603 349139 86644 85204 131514 135766 139976 138730 109577 108157 116114 116085 130054 133480 368665 396880 1148554 1130350 439918 458820 120348 107552 118049 119335 131050 129325 124984 125417 84371 84413 279176 248540 710809 715380 217528 216896 279820 279761 325388 316013 340380 342902 364100 366712 346193 387367 823018 863832 551790 456726 295812 290560 341407 336529 359820 365727 369587 376783 419883 424002 685098 709277 40.25 68.0 1
11:07:33 2023-10-13 351560 346740 86676 85208 131128 135893 142026 138457 111610 107901 115837 115309 129435 134538 366225 396312 1139513 1124973 444908 454401 123260 107322 117594 119335 130725 129291 124864 125417 84138 86077 283585 248540 708689 714874 218171 216896 278320 280726 324775 316969 341448 342830 363845 367551 347465 384758 823018 872959 543013 458019 297207 289713 340855 338055 359820 363503 373739 378121 421330 424002 674613 710284 40.25 68.0 1
11:07:34 2023-10-13 352640 347541 86982 85314 131852 136203 140000 138950 109729 108132 115987 115879 129835 133450 366117 393088 1142050 1129924 441468 458453 120348 107322 117628 118971 131046 129325 125089 125610 84138 86077 280995 248364 712851 712348 217493 217176 278320 281344 324898 318410 338330 344842 363299 365690 347465 386544 826669 865456 550419 459681 293939 290560 340855 337545 360907 364560 371750 375571 420738 422809 680663 712341 40.25 68.0 1
11:07:35 2023-10-13 352914 347262 86831 85267 131852 135766 140011 138345 111602 108050 115791 115342 129745 134785 368069 396115 1146960 1137492 444147 455715 123277 107355 117661 119219 131050 129360 124950 125384 84138 84318 285168 247837 710624 711342 218886 216223 278320 279837 324956 317004 339902 342902 362720 368979 347273 385104 825499 868878 547677 458705 295847 290560 339827 338601 357336 364311 373748 377024 422883 422333 679217 712193 40.25 68.0 1
11:07:36 2023-10-13 349425 347679 86799 85186 131885 136205 139717 138582 109426 108157 116125 116005 129475 135103 366260 393436 1152891 1138442 437446 455679 123362 107248 117628 118938 131050 129111 124984 125264 84138 86077 282516 248540 713200 710227 218698 217268 279534 279761 325388 319968 338401 345599 361164 367843 345379 385052 829054 861360 551790 458019 294909 291693 338838 338566 359566 365407 369623 376213 423293 424002 682727 713354 40.25 68.0 1
11:07:37 2023-10-13 348653 347242 86644 85180 131062 135800 139771 138345 109426 107934 115837 115819 129292 135282 365161 396347 1149552 1133216 440346 458783 123209 107322 117594 118971 131046 129325 124984 125384 84138 86018 282516 248188 711640 714368 218886 215980 278712 279761 324898 316934 341483 342275 363299 368979 346420 387146 827452 866426 543013 455824 296847 289370 339719 339447 357479 364965 371605 378353 421366 422476 682670 709743 40.25 68.0 1
11:07:38 2023-10-13 350417 347679 86712 85307 131489 135834 142303 138765 109619 108165 116054 115932 129227 134984 365967 395836 1146960 1127937 437678 455679 123328 107355 117594 119136 130980 129325 124984 125417 84138 86077 282516 248540 705635 714097 217458 217641 278712 279761 328109 316491 343563 342902 362720 365620 346455 385052 823055 867994 551790 454252 295389 290185 339827 336529 360328 365143 369515 377318 421995 422853 682727 712341 40.25 68.0 1
11:07:39 2023-10-13 354480 347786 86644 85271 131062 135800 139523 138730 109426 108065 116044 116005 129923 133480 365090 396880 1145833 1123745 443832 458820 120055 107866 117560 119335 130848 129360 124573 125803 84138 84382 280491 249246 702921 713357 218206 217211 276689 282502 324934 315627 341448 342902 362755 367295 349076 387092 824221 865492 551790 454633 297987 290118 338838 338091 359278 362669 369587 377890 421402 424002 678073 710284 40.25 68.0 1
11:07:40 2023-10-13 350517 346744 86649 85240 131695 135706 139523 138345 109426 108050 115676 115342 129469 134949 366260 394616 1140804 1129924 441670 455974 120513 106700 118219 118773 131944 128897 125396 125005 84371 85985 277356 247486 711828 713357 218136 216931 278320 279761 324956 318701 339115 342902 364136 366747 347221 385413 827879 872923 553675 459355 295604 290321 340927 337780 359856 364596 374076 376213 420442 422099 676671 710026 40.25 68.0 1
11:07:41 2023-10-13 351573 347505 86982 85286 131639 135886 139717 138241 109729 108099 115825 115879 129567 135186 365161 392225 1142013 1128591 442048 455679 123260 107322 117594 119170 131046 129256 124898 125417 84356 86051 282516 248188 712287 711342 217528 217303 278320 281344 324934 317004 338365 345573 363299 368763 347536 387092 826706 865532 550419 458571 294948 290630 340376 337545 360943 364596 372312 375278 421438 422800 678663 712341 40.25 68.0 1
11:07:42 2023-10-13 348617 347568 86859 85244 131943 135578 142086 138461 111492 107901 115710 115309 129778 134691 366260 395476 1146146 1140804 443795 455715 123397 107355 117661 119369 131112 129325 124984 125417 84313 85959 282169 247136 716859 710766 219569 216292 278320 279907 324956 317929 340177 342902 362720 370118 347257 385413 827879 865420 549048 458705 295883 290524 339862 340128 357372 364311 373748 376636 422518 422630 678252 710137 40.25 68.0 1
11:07:43 2023-10-13 348930 348112 86862 85275 131699 136116 141919 138457 109426 108065 115676 115819 129836 135352 366225 393436 1153465 1136446 436484 455359 120348 107322 117987 118971 131046 129201 125017 125417 84254 86077 282516 248364 715271 709224 218511 216931 279534 279761 324934 317039 338401 345329 362748 367878 345343 385016 827879 863222 551790 458705 294559 290560 339588 338601 359566 365763 372343 375910 423257 424002 684612 712847 40.25 68.0 1
11:07:44 2023-10-13 348372 347054 86617 85244 131704 135823 139523 138345 109426 108083 115676 115342 129292 134949 365197 396347 1149552 1133216 440383 455715 123243 107355 117628 119005 130947 129360 124898 125417 84356 85992 282516 247837 717092 711342 218921 216931 278712 279761 324898 315978 342001 342830 362212 369911 349567 387421 827452 865812 550419 457377 297360 289537 340197 339447 357982 364965 371605 378132 421366 422810 682670 711145 40.25 68.0 1
11:07:45 2023-10-13 349339 346735 86814 85244 131062 135834 139710 138716 109426 108050 115676 115852 129259 134949 365197 396745 1146960 1129037 437369 455715 123157 107248 117661 119204 130980 129597 124984 125417 84254 86084 279913 248540 709873 715197 217528 217268 279534 279761 325915 316969 340452 342902 363880 365690 346455 385052 823055 864548 551790 455970 295883 290595 341371 336529 360943 365763 369623 377318 420111 422761 683729 710284 40.25 68.0 1
11:07:46 2023-10-13 353919 346775 86708 85244 131058 135800 139527 138345 109594 108289 116079 115846 130054 135221 365860 396952 1144203 1127059 445137 458820 120153 107685 117813 119369 130693 129394 125075 125958 84138 84445 279913 248893 711336 714368 218676 217303 277929 280761 325129 316491 342001 342902 363299 367330 349112 386250 823055 871690 551790 454646 297489 290083 340340 338601 359856 362959 372312 376022 421402 423714 674650 709240 40.25 68.0 1
11:07:47 2023-10-13 351330 346973 86767 85266 131998 135800 139527 138379 109712 107901 115676 115375 129259 134949 365197 392261 1142860 1131606 441670 455395 123294 107322 117628 119005 131401 129360 124864 125417 84138 86110 282516 248364 706969 708687 217528 217641 278320 281344 324898 316934 339424 343286 363009 365690 347501 386544 827292 865456 550419 458705 294460 291693 340376 337545 360979 364631 371787 375644 421402 422796 681154 711576 40.25 68.0 1
11:07:48 2023-10-13 353845 348331 86886 85307 131670 135698 140136 138241 109695 108024 115987 115879 129535 134691 365197 395800 1143708 1138442 444184 454365 123294 107355 117628 119253 131091 129235 124606 125384 84138 84255 282516 247837 713989 708151 218241 217454 278124 279872 324898 316969 340416 342902 360841 367878 349375 386544 829054 871768 543013 457371 295883 290630 337781 340175 359856 363213 372874 377318 426202 424002 674650 712847 40.25 68.0 1
11:07:49 2023-10-13 347345 347262 86803 85240 131827 135390 142086 138345 111643 107901 115791 115342 129535 134726 366260 394652 1146261 1140031 438681 454365 120348 107248 117987 119170 131112 129145 125190 125211 85573 85992 282516 247136 715323 711342 218206 216257 279534 284841 327183 317964 339424 344842 362755 368943 345414 385413 827879 868264 549048 458705 297149 290595 341588 339101 357910 365442 373893 376067 422518 422666 680479 712230 40.25 68.0 1
11:07:50 2023-10-13 350914 347679 86585 85217 130864 136056 139426 138958 109485 108431 115607 116011 128984 135195 365161 393293 1152928 1134830 437096 458746 123226 107355 117628 119005 131013 129360 124984 125417 84138 86051 280491 249070 711382 708687 218546 216955 278320 284841 326935 315978 340452 345329 361093 368428 347465 386209 826706 856478 547070 454670 297149 291481 338564 339626 358772 364631 369219 377051 424034 424002 683766 712341 40.25 68.0 1
11:07:51 2023-10-13 348893 347542 86649 85271 131091 135834 139913 138379 109560 108083 115641 115932 129227 134984 367027 395836 1146225 1126332 437060 456392 123328 107388 117628 119287 130848 129360 124984 125451 84138 84516 282516 248540 705194 713357 217493 217641 278908 279761 325950 316712 340488 342902 363299 368763 348597 389537 826864 868154 524533 456401 296609 290383 340197 337403 360871 365293 369587 377318 423696 422831 685437 712341 40.15 68.0 1
11:07:52 2023-10-13 351825 347262 86621 85335 131149 136688 140342 138765 109426 108083 115676 115986 129324 134949 365197 397025 1142013 1124175 441561 456392 123226 107536 117432 119369 131220 129394 124639 125451 84138 86210 282516 248893 703223 714368 218511 216965 277539 280530 324898 316491 342001 342348 363299 367878 349112 386544 823055 871690 543808 454646 297489 290877 340376 338637 359856 362711 371787 376022 422328 421509 676119 709240 40.15 68.0 1
11:07:53 2023-10-13 349742 347284 86863 86952 132195 135441 142203 138159 109965 107850 116310 115587 130242 134688 366117 396988 1139295 1128740 442339 458170 120315 107281 118097 119005 131079 129118 125195 125264 84254 85959 280995 246438 713193 714148 218206 217303 278712 281344 326454 318927 339902 342902 364391 366782 347501 385450 825499 874230 544365 459681 295847 290118 340640 337545 359856 364631 374076 376250 420738 421738 674650 710321 40.25 68.0 1
11:07:54 2023-10-13 351862 346780 86644 85234 131095 135672 141854 138345 109560 107901 116089 115375 129324 134761 365233 392297 1143708 1132942 442925 457376 123328 107248 117628 119287 130914 129360 124984 125417 84138 86018 279913 247837 706307 708187 218546 217606 277929 279907 324934 316934 341218 344842 360805 367878 348622 386544 829054 870542 543013 456043 295883 290630 337781 339626 359809 363503 372312 377051 424070 421720 678177 713946 40.25 68.0 1
11:07:55 2023-10-13 350905 347013 86926 85176 131885 135476 140518 138138 109729 107768 116021 115210 129689 134538 366003 395521 1147466 1140804 441136 454365 123294 107506 117982 119097 131050 129235 124984 125417 84254 84465 279913 246961 715988 711305 219381 216223 278712 279872 324956 317964 339938 344842 362755 369565 349567 385996 827292 866423 541660 459355 295639 291380 339624 338637 358197 365763 373474 376250 421744 423108 681666 712341 40.25 68.0 1
11:07:56 2023-10-13 348820 346775 86585 85244 131029 135706 139523 138345 109426 108117 115676 115885 129138 134890 365197 397025 1147466 1129924 438371 455715 123277 107322 117628 119287 130914 129235 124984 125417 84138 85992 282516 247837 705194 714874 218206 216779 279534 279761 325424 319161 340177 342902 364391 367295 345934 385016 823234 862613 550419 456290 295883 290419 341672 338897 359279 365478 369515 377244 420004 423966 686028 708014 40.25 68.0 1
11:07:57 2023-10-13 351114 347608 86640 85215 131054 135988 140322 139533 109376 108199 115733 115932 129105 135173 368356 396421 1146960 1124693 437952 455679 120273 107322 117594 119301 130881 129325 124950 125384 84254 86077 280491 248893 705974 712852 218171 218132 277802 281344 325915 315978 341171 342902 363009 366421 348550 386173 824804 866423 524533 454537 296753 290560 339827 338566 360979 364013 369515 377853 422661 422796 682670 710247 40.25 68.0 1
11:07:58 2023-10-13 349706 347505 86890 85165 132018 135420 142349 137948 109653 107834 115871 115276 129701 134656 366225 397025 1137714 1128246 440411 454365 120265 107322 118092 118938 131046 129077 124984 125264 84138 85985 282516 246438 711565 713357 218136 216931 278320 281344 325094 318668 339115 342902 364100 369319 350311 386503 828041 871306 544365 458558 294802 291304 342354 337877 360763 363871 371714 375040 421366 422946 682125 709989 40.25 68.0 1
11:07:59 2023-10-13 351821 346709 86667 85151 131095 136007 139784 138435 109426 108016 115802 115309 129435 134914 365197 392225 1143708 1131532 442680 456485 123294 107322 117594 119253 130947 129325 124984 125596 84138 86077 282516 247837 706114 708115 218511 218121 277929 279872 325353 316969 340416 344842 361058 367843 349076 386818 829054 870424 550419 456940 296372 290524 337781 339626 359820 363432 372575 376747 424034 422099 674650 712341 40.25 68.0 1
11:08:00 2023-10-13 350878 347014 86612 85250 130939 135902 139221 139036 109351 108265 115607 116078 129346 135541 365126 392225 1152928 1134830 437119 455679 123260 107654 117628 119136 130914 129325 124864 125417 84138 84298 281821 249070 706650 708651 220531 217362 278925 282234 329344 318303 340309 345500 364075 368510 350201 387220 825279 863796 544365 454024 297453 291127 340658 342574 358665 364560 369551 376022 423998 423262 682634 710284 40.25 68.0 1
11:08:01 2023-10-13 348930 346704 86739 85180 130963 135766 139523 138345 109426 108050 115768 115739 129259 134820 365161 397025 1146960 1128246 439881 457412 123328 107322 117628 119136 130980 129325 125195 125384 84313 85959 282516 248188 705194 714874 220531 216896 279731 279761 325616 316969 340452 342902 364938 367551 346141 387679 822399 863186 551790 455611 295847 290560 341924 337510 359820 365763 371750 377318 420075 421474 685363 711145 40.25 68.0 1
11:08:02 2023-10-13 352478 349337 86858 85299 131629 135912 139683 139232 109586 108099 115952 115879 129477 134879 365161 397025 1143671 1128554 444184 455715 123192 107355 117560 119279 130848 129360 124606 125417 84138 86018 279913 248540 701978 714368 218663 217268 278124 280761 326794 316455 342001 342830 364136 367843 349076 386233 823951 872374 550419 455289 297207 290083 340341 339088 359784 362959 372874 376022 422328 424002 675813 709743 40.25 68.0 1
11:08:03 2023-10-13 352645 346740 87052 85234 130963 135766 139523 138345 109426 107868 115641 115309 129259 134726 365090 391639 1143708 1131812 442611 457412 123431 107322 117594 118971 130947 129258 124864 125297 84138 86044 279913 247837 705990 709148 218511 217606 278124 279872 326794 316969 340177 344842 361058 367551 348514 386544 827879 871159 544365 456006 296300 291889 340175 339853 360582 363220 372466 377171 423854 424002 678734 713205 40.25 68.0 1
11:08:04 2023-10-13 350776 346567 86863 85180 131947 135390 142284 138276 109594 107924 115802 115243 129324 134562 365161 394956 1148591 1137492 442426 457089 120233 107215 118166 118971 131046 129291 124984 125297 84371 86018 279913 246961 720129 711269 219381 216257 278320 279872 324956 317004 339902 342902 362720 369530 346942 386273 826633 870109 549048 458705 295847 290524 339827 340103 357622 364304 374003 377318 423257 422545 676598 710321 40.25 68.0 1
11:08:05 2023-10-13 349425 347506 86771 85244 131423 135800 139523 138345 109426 108385 115607 115852 129194 135173 365161 392261 1153390 1136446 435718 454365 120315 107355 117628 119170 131050 129201 124864 125297 84138 85959 282516 248364 724285 707115 218663 216931 279534 279761 325915 318630 339424 345817 362212 369911 348824 389223 830009 862175 539805 456077 295704 292662 338695 341492 359640 364965 369443 377051 423998 424002 687126 713131 40.25 68.0 1
11:08:06 2023-10-13 349143 347461 86621 85271 131481 136041 139815 138345 109426 108083 115802 115819 129292 134820 365126 397025 1149515 1134022 440346 456392 123076 107536 117398 119535 130291 129755 124573 125798 84313 86110 279913 248364 700834 711342 219381 216931 279662 281344 325388 316712 342519 342866 362755 369530 347221 387679 825425 865127 551790 453932 297180 289677 339588 340139 358161 365143 372312 376058 423926 423406 682149 710284 40.25 68.0 1
11:08:07 2023-10-13 351821 346218 86521 85307 130943 135881 139415 138847 109426 108083 115641 116011 129346 135446 365161 396430 1143708 1123931 441762 455359 123328 107355 117751 119335 130881 129360 124573 125417 84138 86110 280995 248893 703914 712852 220374 217432 277643 282103 328158 318303 341340 342758 363158 369911 349178 387568 825689 870109 531411 453255 296998 290524 341588 340042 360291 362923 369551 377853 422338 423858 678626 709203 40.25 68.0 1
11:08:08 2023-10-13 349974 345653 86653 85180 131128 135672 139717 138323 109426 107868 115641 115276 129105 134656 364578 397025 1138523 1127134 444147 456128 123140 107355 117560 119335 130569 129325 124606 125562 84138 85985 282516 247837 703741 714368 218171 217140 278320 280626 324956 316969 341207 342830 363335 367295 346978 385376 823055 872959 549048 455641 296430 289677 340855 338566 359784 363503 373739 378574 421366 421579 676621 711145 40.25 68.0 1
11:08:09 2023-10-13 352413 346704 86613 85208 131522 135578 139781 138345 109426 107868 115641 115309 129194 134691 365126 393436 1143708 1133216 442888 454365 123260 107248 117628 119136 131521 129118 125195 125596 84371 84445 279913 247837 705867 709222 218781 217467 277786 282539 327718 316934 340452 344842 361129 369911 350144 386544 829054 870424 550419 456940 295489 290595 338291 340175 359278 363503 372911 377318 426804 424002 674650 713354 40.25 68.0 1
11:08:10 2023-10-13 348930 347004 86835 85232 131951 135672 142250 138345 109426 107901 115676 115309 129745 134726 365197 394616 1146261 1139147 437446 454401 120200 107248 117987 118971 131079 129077 125017 125211 84371 85926 282516 247136 728620 710766 218511 216257 279534 281344 324956 320335 339902 344624 362720 368979 345414 385413 827879 868264 549048 458705 295847 292306 339612 339340 357910 365193 373930 376904 423447 423262 680442 712193 40.25 68.0 1
11:08:12 2023-10-13 350642 347385 86584 85219 130980 135834 139134 138944 109468 108199 115607 116045 129161 135243 365126 393017 1152928 1134830 437060 455715 123294 107322 117594 118971 131050 129325 124950 125417 84138 86110 280491 249246 706500 707115 218851 217268 278908 281344 329577 315722 340967 345329 361129 367878 347501 386790 827292 856478 542474 450669 295847 291481 339693 339351 358772 364631 369515 377318 424034 423704 683729 712341 40.25 68.0 1
11:08:13 2023-10-13 347040 346137 86735 85275 131456 135885 139610 138457 109426 108016 115641 115342 129435 134914 365126 395800 1146960 1127173 437160 455715 123260 107322 117594 118971 131491 129360 124984 125417 84313 86077 282516 248364 704399 714874 218171 216965 279534 279761 325879 316934 341218 344842 364391 369319 348824 389223 826864 866241 543808 454428 296401 290454 340162 337913 360316 365692 369551 377585 422661 423025 685400 709901 40.25 68.0 1
11:08:14 2023-10-13 354149 345702 86740 85230 131062 135886 139717 138345 109426 107901 115676 115309 129259 134691 364834 397025 1139332 1127134 444816 455715 123260 107654 117628 119369 130881 129360 124606 125417 84138 84445 279913 248188 704906 714368 218663 217268 278320 280930 324956 316969 341483 342866 363880 367878 350422 385413 824257 874307 548299 458014 296300 290313 341683 338091 360363 364631 374907 377318 420774 422134 673624 710321 40.25 68.0 1
11:08:15 2023-10-13 352914 345733 86676 85271 131091 135906 142048 138457 109426 107901 115676 115342 129435 134726 365161 395836 1146960 1134830 443961 454401 123380 107355 117628 119287 130980 129360 124984 125417 84138 86110 282516 248364 707646 707115 220008 217397 278141 282938 327256 317787 340309 344769 362614 369942 348407 386086 828906 865456 544365 457371 295883 291339 338588 341409 358125 363503 372911 377318 423746 424002 674613 712341 40.25 68.0 1
11:08:16 2023-10-13 347943 346684 86712 85191 131881 135881 139610 138457 109426 107901 115676 115309 129435 134726 365197 393436 1149552 1136446 436452 454401 120183 107248 117987 118971 131079 129111 125190 125177 84356 85959 279913 247486 709489 709224 218546 216931 279928 281344 326794 318410 339424 344842 363299 369911 345414 387092 827879 866387 550419 459355 295332 290308 339898 338601 359566 366792 373438 375847 423293 423786 682412 712119 40.25 68.0 1
11:08:17 2023-10-13 348389 346744 86613 85187 131095 135800 139523 138653 109577 108050 115641 115819 129227 134726 365161 399089 1147886 1133216 440310 454401 123294 107355 117628 118971 131612 129118 125075 125596 84371 84433 280487 247837 708507 714294 219087 216791 279695 281741 325388 316969 340452 342866 364938 369836 348824 385908 823018 862577 551790 457303 296017 290308 341996 337545 359856 366277 371750 377890 420147 422284 682727 709277 40.25 68.0 1
11:08:18 2023-10-13 352413 346740 86585 85299 130959 136022 139527 138765 109426 108265 115641 115932 129073 134949 365197 397025 1143708 1123931 442615 455487 123260 107355 117594 119253 130324 129360 124606 125796 84138 86110 280491 248893 703693 713357 218698 217175 277929 280303 325879 315978 342001 342902 363299 367843 349603 387642 824257 865677 550419 455317 296466 290313 340365 339340 360075 363071 369515 378390 422518 423930 679217 709056 40.25 68.0 1
11:08:19 2023-10-13 350914 347629 86680 85244 131025 135876 139610 138807 109426 107868 115722 115819 129346 134726 368142 393150 1140395 1129651 441090 454401 120430 107215 118219 118889 132136 128932 125190 125005 84138 85959 282516 247837 722718 711342 218206 217268 278712 281344 324898 318668 338401 344842 364391 367038 347501 387790 825462 865492 550419 459681 295181 290308 341924 337545 360713 364631 373739 376213 421070 422858 677666 710321 40.25 68.0 1
11:08:20 2023-10-13 349671 347563 86799 85176 131733 135706 141953 138345 111415 107901 115710 115920 129292 134691 365161 395800 1143708 1137529 444184 455715 123226 107355 117661 119287 130947 129360 124984 125417 85540 86051 282516 247486 708593 710766 219569 216292 279105 279907 326794 317964 340452 344843 365106 369871 349815 386286 828943 867504 550419 459282 295614 291339 339719 338459 358557 365407 374003 376783 423293 423406 681371 712341 40.25 68.0 1
11:08:21 2023-10-13 349974 346740 86676 85271 131819 135912 139523 138345 111423 107934 115676 115852 129227 134949 365161 392261 1151257 1136446 435139 457052 123500 107322 117628 118971 131050 129325 124898 125384 84254 86018 279913 247837 708955 708687 218546 217303 279731 279761 328377 317929 339424 345573 362755 367878 346141 385902 827879 863222 526158 458380 295604 291481 339541 338673 359820 366792 371750 376250 423926 421716 682727 712341 40.25 68.0 1
11:08:22 2023-10-13 348394 346455 86767 85271 131648 135834 141854 138345 109787 108050 115676 115932 129227 134855 365126 396347 1148737 1131606 439687 455715 123294 107355 117628 119287 131657 129235 124984 125417 85599 86110 283675 247837 712312 714276 219358 217059 279390 282067 327718 316898 342411 342722 364249 369942 347358 387568 824221 863905 550419 456615 296991 292041 340712 339626 358197 365435 372312 379392 422374 422810 682670 709780 40.25 68.0 1
11:08:23 2023-10-13 349117 346744 86740 85377 131095 135800 139676 138379 109426 108083 115676 115852 129227 134984 365161 395207 1146960 1124730 437142 454401 123260 107248 117628 118971 130914 129325 124898 125417 84138 84255 279913 248540 704575 711342 217528 217676 278908 279761 325950 316969 340967 344842 363370 365690 348562 386245 825462 866423 541139 454670 295740 290370 340376 337581 360979 365727 369587 377890 423732 426967 685400 709989 40.25 68.0 1
11:08:24 2023-10-13 350252 346497 86653 85275 131390 135800 142017 138345 109683 108050 115871 115342 129324 134855 365197 393990 1142050 1129924 440388 454330 120430 106700 118185 118700 132166 128960 125402 125182 84371 85926 282516 247486 717620 711159 218558 217502 279498 279837 327414 318927 339424 344842 364689 369911 347501 387092 825499 870424 544365 459860 295639 290877 340640 338055 360943 364667 374039 376250 421402 422999 677666 710321 40.25 68.0 1
11:08:25 2023-10-13 350800 347044 86708 85271 131733 135940 142048 138457 109426 108050 115676 115852 129435 134949 365161 391365 1143708 1131569 442380 456842 123465 107355 117661 119287 131013 129394 124898 125596 84254 85992 282516 247837 708008 707115 218546 218121 278320 279907 325388 317039 340452 343321 362212 366747 348586 387679 827879 870424 550419 455714 296848 292505 340090 338352 360907 364489 372765 376103 423818 426401 678480 713280 40.25 68.0 1
11:08:26 2023-10-13 347943 346181 86799 85176 131943 135603 139843 138345 109426 107868 115676 115375 129315 134761 365161 393186 1152607 1138442 438042 457577 120513 107256 118199 119199 131769 129063 125262 125283 84313 84223 282516 247661 712031 710229 218781 217420 279928 279761 324934 318410 339830 345573 363045 368428 348554 386790 829054 862613 551790 457011 294695 293071 339862 338673 359856 366792 369659 377051 423710 424002 683729 712847 40.25 68.0 1
11:08:27 2023-10-13 348608 345729 86549 85274 130864 136056 139328 138958 109426 108083 115676 115342 129259 134761 364067 394652 1152928 1131606 440737 455395 123174 107388 117594 119369 130668 129429 124976 125658 84138 86150 281309 249246 703179 710802 218921 216965 278908 284877 325424 315978 342555 342541 365106 369836 347323 387458 826522 865629 542506 454781 297626 290489 338695 340510 359531 365435 371787 376094 424034 423786 680516 710321 40.25 68.0 1
11:08:28 2023-10-13 349117 346245 86617 85314 131819 135834 139523 138345 109426 107901 115710 115852 129292 134855 365161 395836 1146261 1127445 437751 454401 123260 107355 117628 119245 131050 129360 124639 125331 84138 85992 279913 247837 711072 714368 218171 217303 279534 279761 325879 316969 340488 344842 364427 366747 346942 386173 823987 863259 551790 456726 296753 290630 341719 337793 360979 365763 371750 377890 420774 422796 683460 710321 40.25 68.0 1
11:08:29 2023-10-13 349215 345738 86831 85208 131819 135671 142074 138457 109712 107719 116089 115309 129435 134503 365197 396034 1137057 1128283 444908 454401 123328 107355 117661 119253 130980 129360 125017 125417 84254 86025 280995 247136 705636 714926 218676 217432 279426 282140 324803 318821 344052 342758 365380 368287 348443 386086 825462 875271 549689 460628 296955 290321 341924 338566 359532 365179 375511 377632 421402 422716 674650 712341 40.25 68.0 1
11:08:30 2023-10-13 349742 346501 86863 85271 131473 135830 141953 138804 109426 108116 115710 115852 129324 134855 365197 393172 1142897 1130765 441008 455974 123328 107388 117661 119253 131013 129235 124950 125417 84138 86025 279913 247837 705867 709224 218206 217676 278320 282067 325388 317004 339974 344319 363335 366782 348550 385016 826706 865456 550419 458705 294945 292102 340891 337581 360979 365179 372911 376213 422410 426329 681154 712119 40.25 68.0 1
11:08:31 2023-10-13 348436 346353 86740 85202 131918 135386 139913 138276 109426 107834 115802 115276 129227 134914 365126 394302 1148700 1137455 436370 454330 120348 107289 118179 119006 131773 129049 125368 125283 84371 84382 279913 247136 711296 710229 219052 216791 279892 281741 326794 318856 340141 344588 366140 369425 346384 386544 828782 867078 544365 459681 295812 290595 340341 338601 358701 366792 374569 377014 423890 423704 682149 713354 40.25 68.0 1
11:08:32 2023-10-13 349139 346461 86644 85271 131489 136113 139610 138457 109426 108124 115768 116011 129435 133373 365090 392225 1152891 1137255 435809 455359 120283 107355 117594 119219 130980 129325 124984 125384 84138 86044 279913 248540 719027 707115 218851 217268 279498 279761 325915 319393 339902 345817 362212 368719 346978 386754 827879 861323 544365 456682 297270 291944 339541 339447 359676 366392 371605 376067 423782 423930 686523 713242 40.25 68.0 1
11:08:33 2023-10-13 348113 345698 86649 85240 131062 135672 139586 138310 109426 107868 115607 115309 129194 134785 367548 399089 1150741 1134386 438535 458170 120315 107404 117852 119165 131050 129187 125056 125384 84138 84397 282516 247837 707545 714258 218816 216896 279731 281344 325388 316863 340452 342830 365230 368685 347238 385016 823018 863222 550419 457052 296508 289677 341924 338566 358737 365727 372538 377853 421066 424002 684612 708198 40.25 68.0 1
11:08:34 2023-10-13 350666 346183 86640 85299 130893 136022 139527 138730 109275 108157 115607 116146 129203 135138 364578 395485 1146960 1122296 439033 454365 123345 107355 117628 119335 131050 129360 124573 125417 84138 86110 283148 248893 714582 711305 218663 218284 278124 279837 325950 316420 341483 344833 366140 369911 350162 388744 824658 868805 539805 456077 297027 290454 340197 338566 360871 363184 369551 376022 423005 423822 679552 709240 40.25 68.0 1
11:08:35 2023-10-13 348617 345662 86890 85278 131316 135766 139717 138345 109426 107834 115722 115276 129348 134691 364578 397025 1139332 1127134 444364 455679 123397 107322 117895 119335 130947 129325 124984 125417 84138 86110 279913 247661 712247 713862 218851 217454 278908 280299 326527 318374 341448 342902 364938 367843 347536 385046 823018 872927 544365 458705 296501 290083 341360 338566 360617 365143 375136 378427 421366 423750 676326 710247 40.25 68.0 1
11:08:36 2023-10-13 350764 346162 86680 85212 130996 135390 139523 138345 109426 108050 115641 115309 129194 134726 365126 391019 1142013 1129887 441283 454330 123294 107322 117628 118971 131624 129201 125156 125384 84313 86077 283675 247763 707230 710192 220531 218075 278248 282140 327718 316898 341304 346796 364075 369911 349424 387642 828466 872270 554294 457191 295668 292334 338493 338601 360943 363539 372547 377318 424034 422796 675604 713354 40.25 68.0 1
11:08:37 2023-10-13 350878 345383 86681 85176 131695 135348 139551 138084 109426 107686 115722 115276 129469 134656 365126 394580 1146146 1138338 442426 454330 123431 107322 117628 119219 130947 129201 124984 125384 84138 84192 279913 247136 713010 708151 219723 216896 278320 280334 326794 317893 340416 344842 363264 370083 348286 385923 827879 869493 549048 458380 295847 290595 340341 340414 357622 364304 374039 377632 423371 423118 678140 710173 40.25 68.0 1
11:08:38 2023-10-13 350642 345662 86518 85240 130700 135800 139541 138958 109351 107868 115641 115309 129194 134691 364031 393990 1152928 1131569 439650 454401 123226 107667 117459 119379 130914 129818 124764 125697 84138 84362 282203 249807 699189 712248 219394 217467 279105 281344 325616 315943 342519 344588 362430 369495 347501 387642 826984 867078 544365 450633 297453 290560 338802 340378 358737 365179 369659 376058 423998 423406 682113 710247 40.25 68.0 1
11:08:39 2023-10-13 348820 345698 86676 85240 131025 135823 139527 138345 109351 107868 115607 115342 129203 134785 365126 396988 1146960 1128246 437683 454365 123294 107322 117594 119136 130947 129291 124864 125384 84356 86077 279913 247837 708040 713357 218171 216931 279731 279761 325844 316969 340452 344842 364938 369875 346420 386173 822399 863832 543808 455319 296935 291198 342154 337403 360219 366392 371641 378021 420559 424002 685511 709167 40.15 68.0 1
11:08:40 2023-10-13 349036 345662 86799 85240 131087 135578 139523 138896 109426 107868 115722 115342 129227 132965 367027 396578 1140804 1128703 444036 455755 120185 107552 117527 119199 130980 129222 124950 125384 84138 86144 282516 247661 704259 714368 218663 217268 278908 282938 326685 320108 341965 342866 364391 367878 347536 385960 823018 872959 549048 458056 296466 289497 340927 338601 360363 364049 374039 376022 421995 422796 674100 709203 40.25 68.0 1
11:08:41 2023-10-13 349143 346973 86672 85180 131423 135390 139717 138345 109426 108016 115641 115309 130033 134820 365126 394580 1139550 1129887 441175 454330 120430 107141 118185 118938 131868 128897 125396 125005 85658 85926 282516 246961 713233 713357 220531 217606 279105 279872 326794 318927 342831 344624 365046 369911 348407 386397 825279 873816 551790 459823 296120 290419 342406 338019 360907 364631 374870 376757 421402 422959 674613 710321 40.25 68.0 1
11:08:42 2023-10-13 350750 345702 86649 85250 131844 136100 139676 138112 109619 107950 116021 115719 129712 133005 367100 392118 1145833 1133216 442925 456084 123294 107485 117982 119185 131013 129325 124864 125297 84138 84350 282516 247661 706005 707115 218921 217641 278320 280726 324898 317004 340452 344842 361164 369893 349603 387092 830231 871654 549048 456975 295596 290630 338802 340654 359784 364049 373438 375493 426469 424002 674650 713354 40.25 68.0 1
11:08:43 2023-10-13 348408 346209 87111 85208 131885 135693 142052 138358 109787 107868 115802 115342 129446 134691 365161 394302 1146225 1140885 436987 454330 120348 107322 117987 118971 131654 129534 125017 125384 85599 86077 282516 247413 717484 712988 220531 216791 279892 282140 327256 318750 341395 345781 363158 369354 346420 387092 827879 868878 539313 458448 296580 291410 340652 339351 358737 366721 374039 377318 423926 423704 681666 713354 40.25 68.0 1
11:08:44 2023-10-13 349446 346466 86617 85266 131704 135800 139523 138345 109426 108083 115607 115342 129194 134855 364578 392825 1151257 1135637 432620 454365 123328 107485 117628 119170 131050 129325 124864 125297 84138 86077 279913 247837 705604 707152 218886 217641 279731 279581 325950 320182 339902 343321 363299 368943 346177 387679 827879 865738 550419 458705 295955 292476 340341 339113 359856 366792 373784 377024 423673 423858 684052 713824 40.25 68.0 1
11:08:45 2023-10-13 350642 345698 86617 85303 131062 135800 139523 138345 109426 107901 115641 115342 129292 134879 364067 395800 1152854 1131606 439687 454365 120120 107700 117425 119688 130815 129741 124473 125938 84138 84419 279913 248893 703872 710082 219534 217420 279105 279642 325651 319204 342303 342866 362755 370048 347536 385052 826252 865127 544365 454781 297771 290560 338873 340425 358737 365727 372611 376623 424034 424002 681878 710321 40.25 68.0 1
11:08:46 2023-10-13 348820 346461 86644 85271 130926 135823 139523 138345 109426 107868 115641 115342 129105 134726 364578 395485 1146960 1127134 436406 454330 123345 107322 117628 119369 131050 129325 124984 125384 84356 86044 281821 247837 704470 713357 218171 217268 279731 279761 325915 316934 340967 344842 364391 369319 346455 386209 822436 866426 544365 457377 297180 291198 341816 337403 360799 366392 371569 377716 420595 424002 686072 708235 40.25 68.0 1
11:08:47 2023-10-13 348653 345420 86708 85244 131419 135872 139610 138461 109426 107760 115676 115309 129701 132965 367027 396592 1140105 1128703 445095 457522 120200 107478 117886 119399 131013 129325 124984 125417 84138 86110 280654 247763 721362 713357 218851 217606 279105 282938 326722 318410 341483 342902 364938 367878 348550 385413 823637 874848 552469 458380 297243 290118 341683 338601 360653 365143 375209 376058 421995 422725 674136 709743 40.25 68.0 1
11:08:48 2023-10-13 349179 347009 86699 85204 130922 135766 139722 138345 109426 107901 115676 115342 130517 134820 365161 393713 1140395 1128283 440546 454330 120430 106667 118300 118855 131868 128897 125310 124627 84313 85926 279913 246961 711776 711305 220531 217454 278908 279872 326685 319162 342588 344624 365273 367738 348407 386397 824695 875056 544365 459881 296120 290524 341924 337545 360617 365179 374615 377853 421330 422725 674686 710321 40.25 68.0 1
11:08:49 2023-10-13 347934 345658 87046 85299 131852 136034 139825 138207 109729 107950 115987 115243 129535 135160 367621 393257 1148591 1139184 437678 456017 120430 107485 117661 118971 131079 129077 125017 125264 84522 84370 282516 246438 710755 708651 218851 217268 279928 279761 325388 318668 339424 345329 363009 369911 345414 385052 827879 863869 550419 458705 295332 291481 340376 338601 360363 366792 373739 375920 423926 422531 682670 712341 40.25 68.0 1
11:08:50 2023-10-13 350606 345662 86592 85250 130676 136258 139134 138962 109275 108083 115607 115819 128863 134914 364067 393160 1152891 1131850 439998 456120 123226 107355 117594 119335 130565 129597 124573 125451 84138 86110 280491 249246 703934 711051 218781 217315 279105 282140 326758 318528 342375 345500 362324 368979 347536 386209 825499 863863 544365 450633 296221 291198 338838 340139 359568 365179 369587 376058 424070 424002 683209 710321 40.25 68.0 1
11:08:51 2023-10-13 347080 345698 86767 85240 131518 135800 139523 138345 109426 107901 115676 115342 129105 134726 364578 397025 1146261 1131569 439028 454365 123294 107322 117628 119369 131046 129325 124864 125384 84138 85992 281242 247661 706899 713357 218921 216931 279534 279872 325879 317004 341483 342866 365266 370083 347465 386524 823055 862613 544365 456615 297698 289677 340927 339661 358737 365763 373147 379355 421115 423520 684052 709093 40.25 68.0 1
11:08:52 2023-10-13 351506 346162 86708 85244 131087 136017 139771 138582 109426 108050 115641 115342 129138 134726 364067 396709 1140358 1127134 443869 457412 120135 107667 117425 119297 130536 129222 124506 125697 84138 84497 280491 248540 701797 713247 218851 217454 278124 280993 325388 319430 342447 342902 364391 368685 349675 387092 825652 870547 550419 454610 297698 290321 340891 338637 360363 363503 372911 376623 423293 422725 674650 709240 40.25 68.0 1
11:08:53 2023-10-13 348653 346127 86990 85169 131985 135356 140242 138088 111635 107538 115837 115276 129745 134339 365161 397025 1138523 1128283 441412 454365 123328 107322 117661 119253 131046 129235 125190 125297 84371 84255 279913 245742 711195 712852 218511 217606 278908 279872 326794 318963 340177 344842 365522 367843 349093 386544 825499 875640 543808 459497 296466 290454 341780 338459 360799 365549 374989 377171 422252 426401 674650 710321 40.25 68.0 1
11:08:54 2023-10-13 352135 345698 86708 85176 132022 135893 142143 138444 111415 107868 115676 115812 130209 132965 368106 394365 1148554 1141314 442782 456839 120430 107404 117886 119199 131046 129325 124984 125384 84138 85992 282516 247625 712528 707115 219947 217117 278320 282938 324898 318410 340488 344842 363335 370153 349076 386544 827879 865420 553859 458056 295596 290560 339898 341241 358449 364340 374076 377890 424034 423406 674686 712341 40.25 68.0 1
11:08:55 2023-10-13 347983 346209 86708 85183 131704 136028 139523 138345 111448 108050 115676 115375 129227 133151 365126 392261 1148737 1136446 436062 454046 123431 107174 117987 119005 131079 129145 125190 125211 84313 85959 279913 247136 710338 708187 218886 217303 279928 281344 327718 320570 343075 346197 363596 369165 346349 387605 827695 866205 550419 459553 295614 291445 340376 339351 359856 366792 373784 377171 423890 422134 682670 712341 40.25 68.0 1
11:08:56 2023-10-13 348930 346217 86982 85282 132565 136007 139931 138661 109544 107950 116021 115879 129591 135151 367100 396916 1146960 1129924 437715 457016 120348 107669 117987 119369 131013 129360 124984 125630 84371 84298 282516 247837 705672 713862 218886 217303 279928 279383 325915 317004 341483 344842 365522 368721 349319 386245 823091 865163 531411 455965 295596 291712 341960 339320 360979 366792 371750 375493 421402 422906 683729 709780 40.25 68.0 1
11:08:57 2023-10-13 351578 346198 86526 85275 130864 136018 139673 138769 109426 108157 115676 115965 129073 135352 364614 395521 1143708 1122333 440126 454330 123294 107355 117661 119369 131013 129360 125195 125417 84138 84425 283148 249246 705127 713768 221156 218179 278248 282140 326758 319204 342375 344769 364284 368979 350450 386245 825462 871196 556599 454670 297987 290630 340927 339626 360835 364049 371750 376094 423627 423016 678663 710321 40.25 68.0 1
11:08:58 2023-10-13 350642 345525 86794 85335 131761 136132 139523 138345 109426 107901 115676 115342 129831 134997 365126 391055 1140395 1129924 440842 454365 123328 107355 117628 119204 131050 129325 124984 125417 84356 86051 279913 247837 705635 707152 218206 217676 278320 279872 325616 317004 340177 344355 364391 369646 348550 385052 825499 865456 551790 458705 295396 291516 340927 337581 360979 365179 372911 376485 422328 424052 680144 712341 40.25 68.0 1
11:08:59 2023-10-13 352640 345702 86914 85267 131128 135390 139523 138345 109426 107868 115676 115342 129227 134726 364614 394652 1143708 1135196 442925 457303 120348 107518 117818 119297 130980 129369 124917 125350 84254 84465 279913 247837 715286 709028 218851 217676 278320 279907 325424 318233 341483 345817 361164 367913 349675 387458 830231 873742 546225 456688 296789 291748 338802 340690 360943 364340 373438 377890 426469 422761 676119 711068 40.25 68.0 1
11:09:00 2023-10-13 349314 345698 86799 85172 131910 135471 142173 138348 111448 107868 115710 115342 129257 134093 365161 394616 1146960 1139184 440291 454365 123397 107322 118242 119170 131136 129360 125017 125211 84313 85992 280995 246438 711999 708187 218886 216965 279928 279677 325164 318927 340452 343286 363370 370153 347501 386563 829221 869889 543013 458522 296221 291374 341515 340032 358053 365549 374724 377780 423746 421927 677150 711835 40.25 68.0 1
11:09:01 2023-10-13 348408 346172 86608 85250 130827 136215 139134 138958 109426 108083 115676 115846 129469 133480 367584 393918 1152781 1131457 440855 458495 120120 107511 117527 119335 130692 129394 124606 125451 84022 84425 280842 249246 699527 710264 219227 217420 279498 279907 325915 316013 342555 344842 362791 369824 348061 385866 827292 863905 544365 450669 297734 290630 338838 340690 359820 365727 369659 376094 424070 428585 682670 710321 40.25 68.0 1
11:09:02 2023-10-13 348930 346162 86680 85212 131029 135762 139586 138345 109426 107901 115676 115375 129073 134855 366434 397025 1146960 1129924 437715 454401 123328 107355 117661 119287 130914 129360 124898 125417 84138 84318 279913 247837 707024 714368 218733 217454 279928 279464 328646 320108 341749 345428 365416 368287 348179 388744 825689 864622 544365 455787 296753 290595 342478 337581 360653 367093 372874 378158 422063 422430 683246 710100 40.25 68.0 1
11:09:03 2023-10-13 350642 345934 87380 85240 132498 135596 140063 138076 109729 107768 116056 115210 129535 134704 367621 396394 1137130 1129924 440971 458097 120265 107322 117954 119170 131079 129235 125017 125283 85606 85992 282516 246328 723821 713357 218886 217641 279141 279872 324956 318963 341519 342902 365302 368428 348550 386270 825462 875539 544365 458705 297243 290356 341960 338601 360979 365727 375777 376058 422031 423038 674136 710321 40.25 68.0 1
11:09:04 2023-10-13 350914 345698 86767 85187 131699 136062 141863 138765 111448 108083 115676 115965 129292 133280 365161 391639 1143708 1131606 441675 454365 123362 107355 117987 119369 131013 129394 125017 125451 84487 84362 279913 248188 706665 709222 218816 218214 278712 282539 328182 317823 341376 346796 362212 368754 349711 385052 828208 873559 544365 456938 296753 292370 338802 339483 360979 364596 373438 378302 426469 423043 676598 713354 40.25 68.0 1
11:09:05 2023-10-13 347907 346284 87014 85368 131881 135859 139805 138457 109577 108157 115802 116085 129435 135103 365090 392225 1151220 1137991 435198 454365 120348 107547 117987 119335 131013 129325 125190 125384 84254 84330 282516 247837 706139 708115 218886 217606 279928 279761 325879 318633 339902 346306 363299 368943 349815 387407 829642 861287 531411 454573 295812 293447 339827 340103 360907 366792 369587 377318 423637 422725 684733 713354 40.25 68.0 1
11:09:06 2023-10-13 347603 347009 86680 85367 131728 135800 139523 138730 109426 108050 115837 115852 129324 134914 364578 395800 1151183 1134022 442159 458385 120088 107848 117425 119633 130626 129832 125106 126112 84313 84425 282516 249246 700698 711232 219784 217268 279498 279872 328646 319168 342555 342866 363299 370118 348514 388284 826669 865738 542506 453255 297383 290308 339827 340690 359278 365727 373138 377190 424034 424002 682634 710321 40.15 68.0 1
11:09:07 2023-10-13 348216 346460 86835 85307 131456 135800 139523 138345 109426 108050 115722 115819 129324 134949 365126 395207 1150225 1128740 437333 456284 120168 107355 117954 119369 131046 129325 124984 125350 84254 86110 282516 248430 713733 714368 218851 217268 279928 281741 325915 317004 341207 345329 365522 368393 347186 386754 825652 866426 524533 457116 296358 291304 342539 338423 360183 366649 372693 378316 421366 424002 683729 710247 40.25 68.0 1
11:09:08 2023-10-13 350395 345627 86648 85240 131029 135800 139717 138345 109729 108050 116160 116005 129989 133151 367808 396916 1142576 1128703 444036 458134 120135 107733 117852 119501 131491 129360 124898 125591 84138 84413 279913 247837 703612 713357 218886 217606 278961 281189 326794 317004 342519 342902 364427 368943 349040 386544 824221 872959 544365 456006 297734 290524 340927 338637 360677 364596 374870 377190 423293 422994 674613 709203 40.25 68.0 1
11:09:09 2023-10-13 350841 346183 86676 85267 131091 135706 139527 138345 109426 108050 115802 115309 129292 134820 365090 391639 1142013 1129850 440314 456875 120513 107141 118069 118971 131868 129077 125276 125297 84254 84318 282516 247837 717881 711269 218663 217676 279105 282702 328646 319610 342588 346160 365088 367738 351533 388468 827072 873196 543808 457799 295360 293724 340855 338601 360979 365442 373520 377281 423637 424264 678626 713280 40.25 68.0 1
11:09:10 2023-10-13 348256 345934 87320 85282 132245 135796 140000 138271 109611 108024 116148 115686 129790 135065 367882 393400 1147886 1139147 438591 457376 120430 107289 118021 119253 131112 129291 125296 125297 85658 86077 280995 247106 712392 709224 218886 216896 279928 280039 324934 318927 340452 345817 364136 370083 346942 387642 829054 868878 550419 459355 295596 292306 340652 339351 358737 366792 375136 377318 423926 424002 681666 712341 40.25 68.0 1
11:09:11 2023-10-13 347639 346447 86744 85223 131489 136106 139523 138345 109426 108050 115722 115852 129259 134949 365126 392225 1152074 1136446 435103 454365 120348 107322 117987 119335 131079 129325 124984 125596 84639 84413 283148 248540 718631 710229 219275 217536 279892 281344 328646 318750 340309 344284 363809 369858 346455 387790 829384 866351 544365 459355 295847 292306 340748 339626 360943 367308 374870 375757 423962 422134 682670 713354 40.25 68.0 1
11:09:12 2023-10-13 349920 348102 86922 85335 131666 136086 139805 138457 109426 107868 116125 115819 129435 134691 365090 397025 1150741 1134022 439412 454330 123414 107869 117987 119535 131079 129360 124984 125591 84371 84425 282516 247837 720892 711342 219912 217606 279731 279907 325915 317929 342591 342902 364938 370153 348264 386173 825462 865127 551790 456006 297374 290128 340891 340690 359278 365763 373474 377190 423637 424002 682670 710284 40.25 68.0 1
11:09:13 2023-10-13 348432 346214 86712 85242 131062 136211 139966 138345 109577 108157 115676 115852 129283 134949 365126 394652 1146960 1125780 439642 458024 120430 107667 117920 119399 131588 129256 125433 125697 84429 84387 283148 248540 703112 712852 220260 217676 279534 281831 327481 316969 341965 345329 364391 366747 348580 387371 824841 866423 545211 454610 296430 290454 340891 338055 360979 366792 371750 376022 423962 424740 683729 710321 40.25 68.0 1
11:09:14 2023-10-13 350656 346455 86803 85219 131695 136041 139771 138345 109510 108050 115676 115819 129259 134820 364834 391639 1142860 1130728 440971 454330 120348 107355 117987 119170 131046 129360 125190 125451 84356 86110 279224 247661 717798 710766 218698 217676 279534 279912 325879 319634 339902 343321 365558 369646 349076 386544 826706 875571 551790 460007 297207 290595 342442 338601 360979 365727 375740 377933 422328 422800 674650 710321 40.25 68.0 1
11:09:15 2023-10-13 349706 345667 86649 85240 131910 135834 142017 138730 109577 108065 114576 116005 129811 133280 367100 391187 1143389 1133577 440787 457376 120315 107552 117954 119535 131079 129360 124984 125630 84487 86229 282516 247837 704893 707115 220531 218755 278712 279907 325915 317929 343289 344837 364427 367843 349076 385866 827255 870121 544365 459355 295360 291748 341888 338566 360726 365692 374003 377051 423329 424052 680663 713080 40.25 67.9 1
11:09:16 2023-10-13 350764 345389 86799 85267 131728 135834 142017 138375 109426 107901 115756 115819 129259 134914 364578 391675 1143708 1133216 441633 454365 123328 107603 117628 119335 131079 129360 124984 125417 84254 86051 282516 247661 706899 708217 219227 217641 278532 283872 328646 320789 341893 345781 362614 369683 351806 387531 830083 873196 553504 458344 297207 292476 340376 341722 359026 365143 375136 376022 426469 424002 678252 712341 40.25 67.9 1
11:09:17 2023-10-13 349057 347247 86890 85360 131029 136143 139488 139082 109359 108132 115952 116298 129227 131951 364542 391639 1155386 1136817 436188 454365 120200 107355 117661 119245 131091 129651 124950 125624 85540 86124 283148 249246 712867 707079 219227 217641 279534 279761 327888 317004 340452 344319 363335 368979 346455 386209 829054 863832 544365 458705 295883 292165 340616 339626 360907 367567 373739 377318 423998 422796 682727 713354 40.25 67.9 1
11:09:18 2023-10-13 347603 347004 86585 85302 130939 136347 139512 139238 109125 108299 115607 116078 129040 131890 364578 392261 1152928 1134830 437829 457339 123294 107355 117628 119369 131046 129429 125195 125630 84429 84425 280491 249246 709897 710229 219429 217536 279695 282539 327746 319204 342519 345817 363009 370118 349112 390683 827695 861323 549048 450669 297662 292567 340054 340725 360653 366535 369587 376623 426469 422430 683729 712341 40.25 67.9 1
11:09:19 2023-10-13 350910 346288 86854 85310 130963 136244 139610 139142 109426 108547 115676 116011 129435 135138 364870 396430 1147466 1124730 441762 457412 123294 107892 117628 119535 130947 129755 124984 125831 84138 86210 280491 248717 713820 713357 219381 218167 278320 283270 326864 316969 342591 344842 364427 368979 350732 386209 825462 865492 531411 453896 297734 292271 341407 339626 360943 364049 372312 377190 423926 422796 678626 710284 40.25 67.9 1
11:09:20 2023-10-13 350606 345667 87046 85172 132386 135446 142388 138313 109863 107868 115871 115342 129790 134726 365161 396988 1137093 1131887 441655 455719 120678 107478 118281 119233 132017 129222 125715 125283 84604 84465 282516 246264 714648 713357 219406 217641 279820 281036 326794 319634 341483 344842 365522 368838 349358 387092 825462 875503 546306 459681 296466 290388 342961 338637 360979 365763 376346 376022 422661 422897 674613 710321 40.25 67.9 1
11:09:21 2023-10-13 351912 345385 86740 85187 131733 135800 142052 138661 109426 107975 115710 115342 129292 134726 364934 394652 1143708 1134830 442925 454365 120438 107355 117987 119369 131050 129360 124984 125384 84313 86144 282516 247486 711444 703102 218921 217676 278660 280334 325879 318374 342001 344319 362755 367843 349639 385594 829054 872927 544365 457011 297196 292157 339862 338637 360979 365435 374003 377318 426469 424349 678590 713354 40.25 67.9 1
11:09:22 2023-10-13 350199 345174 87069 85307 131190 135804 141953 138375 109780 108065 116160 115812 129778 134971 367100 394508 1146035 1137954 444073 458170 120265 107322 117661 119452 131046 129118 125195 125596 84254 86196 282516 247486 707793 707568 220149 217641 278320 281413 325388 317929 341483 345549 363045 370153 349639 387679 829642 870646 551790 457371 296466 292102 339588 341722 359820 365465 374076 375758 426469 424002 674650 713354 40.25 67.9 1
11:09:23 2023-10-13 346960 346208 86922 85275 132366 135672 142039 138345 109577 107901 115676 115342 129324 134691 364870 393124 1146225 1137492 436370 454294 120348 107355 118488 119253 131079 129325 125223 125417 85691 86051 282516 246961 709002 709188 219569 217397 279892 282738 328377 320237 341064 346551 364284 369942 347358 388411 828906 868732 549048 459681 296789 291925 340855 340510 360871 367567 375172 377853 424034 423606 684126 711032 40.25 68.0 1
11:09:24 2023-10-13 350380 348559 87165 85278 131910 136006 139913 139592 109695 108099 116021 115879 129831 134914 364031 397025 1149588 1134444 439687 455679 123294 107718 117628 119535 131488 129755 124984 125831 85632 86117 279913 247837 707276 711342 219947 217606 279928 279907 325915 317964 342397 342902 365266 370153 348550 386209 826669 866387 536679 457011 297807 290560 341683 340725 359303 366535 373739 377793 423962 421711 682670 710049 40.25 67.9 1
11:09:25 2023-10-13 346300 345662 86708 85307 131918 136112 139805 138457 109426 108083 115676 115852 129435 134949 364614 395171 1146225 1128246 437156 457412 123362 107762 117661 119369 131013 129513 125195 125837 84546 84520 282516 247837 706293 714837 219087 217536 279892 282270 327251 317893 342242 345573 365558 367878 350449 387299 825425 868264 536679 455641 296501 292015 341407 338637 360979 366792 371787 376058 423962 424718 683729 710321 40.25 67.9 1
11:09:26 2023-10-13 350233 345520 86922 85307 131918 135928 142052 139361 109594 108382 115837 115898 129227 134949 365126 391976 1140841 1130765 441008 454330 120430 107281 117987 119170 131654 129394 125190 125417 84254 86051 279913 247837 708337 710264 218851 217676 279141 279907 325915 320377 339902 343286 365558 368685 349076 387092 827021 874271 551079 457977 296466 290388 342719 339911 360979 365763 375777 376022 422661 422866 674381 710321 40.25 67.9 1
11:09:27 2023-10-13 349179 345385 86835 85307 131827 136235 142290 138345 109426 108083 115871 115819 129227 134726 364578 391055 1144166 1134349 440090 457412 120513 107511 118083 119233 131013 129222 125262 125663 84589 84413 279913 247837 706351 711305 218851 218414 279623 280299 325915 319410 340177 343356 365309 369695 349112 387129 826669 875503 551790 460007 297433 290630 342961 338673 360979 365763 376310 378169 422328 422831 674650 711835 40.25 67.9 1
11:09:28 2023-10-13 349671 345420 86887 85299 131728 136049 142052 138765 109577 107901 115791 115885 129292 134726 364870 391055 1143708 1131569 441670 454365 123500 107636 117987 119369 131079 129394 124984 125417 85599 86144 279913 247837 708008 707152 218886 218659 279105 281358 325950 317929 341483 345115 364391 367878 349388 386209 827879 871890 551790 458705 295847 294872 341683 338637 360979 365763 374039 377051 423637 425313 680663 712847 40.25 67.9 1
11:09:29 2023-10-13 351294 347320 86831 85345 132014 136129 139943 138820 109594 108032 116275 115912 129811 134809 367621 392190 1145998 1133874 443916 454365 120348 107355 117906 119369 131046 129513 125293 125384 84313 86110 282516 247486 711692 709688 219310 218354 278908 280530 325950 317964 342001 344873 363335 367878 349675 386173 827879 872343 551790 457371 297149 293333 340927 338637 360979 364276 373739 377318 424070 424682 680626 711032 40.25 68.0 1
11:09:30 2023-10-13 351560 345481 86863 85303 131728 135834 141953 138345 111533 107901 115710 115342 129689 134726 364614 394061 1143708 1134830 442888 454401 120265 107536 117987 119369 131654 129394 124984 125451 85573 86110 279913 247486 713055 707605 219394 218755 278961 282938 329038 318785 342411 346796 362614 369389 351083 388744 830231 872959 544365 457371 297489 292425 341588 340654 360979 364631 374039 375758 427603 424247 677629 711068 40.25 67.9 1
11:09:31 2023-10-13 347833 347879 86795 85342 131662 136203 139488 139117 109359 108498 114442 116318 129073 135278 364578 391950 1156791 1136685 437369 457522 120200 107355 118179 119462 131013 129394 124950 125417 84254 86144 279913 247611 703976 707152 219416 217641 279534 279907 327888 316934 342037 343356 363335 369530 349112 387443 829054 862309 539805 454610 296300 292157 340376 339661 360654 366792 371750 377890 426469 422796 683766 711842 40.25 67.9 1
11:09:32 2023-10-13 347634 345662 86744 85217 130996 136044 141819 138375 109426 108050 115676 115852 129292 134761 364067 394652 1152928 1134022 440346 455040 123174 107669 117594 121399 130914 129978 124989 126045 84313 84646 280491 249070 698471 711743 219771 217536 279695 282669 325915 316969 342627 344842 363299 370684 350808 386173 825535 865127 553675 457265 297338 291657 340927 341241 359278 365763 373739 377226 423998 421509 682670 710321 40.25 67.9 1
11:09:33 2023-10-13 351875 345662 86676 85246 130988 136155 139523 138996 109594 108418 115802 116045 129105 135352 367584 396709 1145795 1124730 441675 455395 123294 107388 117628 119535 130914 129394 124639 125745 84138 86177 280491 248717 703436 712348 219263 217676 278320 280823 326899 319613 342591 344842 364974 369014 351263 387098 826864 865496 524533 453291 297165 290665 340963 339304 360943 364596 372611 377190 423962 424114 680147 710321 40.25 67.9 1
11:09:34 2023-10-13 347603 344624 86835 85275 131951 135800 142350 138345 111448 107901 115745 115342 129535 134538 364934 396772 1140804 1128591 444110 458170 120603 107585 118083 119433 131588 129616 125176 125577 84371 86144 280491 247136 706650 713357 219358 217536 279820 280761 327328 318963 341785 344624 365558 369014 349112 387129 825499 875539 546306 458705 297523 290877 342478 339626 360979 365763 376346 376623 423293 422796 674650 710321 40.25 67.9 1
11:09:35 2023-10-13 349742 346482 86653 85240 131868 135932 142048 138457 109426 108008 115676 115342 129435 134726 364067 391055 1143708 1131606 442075 454401 120200 107355 118200 119369 130914 129360 125017 125417 85573 85992 283675 247486 715906 709188 218511 218167 279141 279942 325950 317964 339938 344837 365558 367913 349112 385980 827879 872306 544365 460007 297149 291481 342719 338601 360979 365763 375740 377318 422661 424421 678700 712341 40.25 67.9 1
11:09:36 2023-10-13 350517 346482 86653 85217 131116 136041 139843 138716 109594 108065 115860 115752 130024 134997 366841 390877 1144203 1131962 440346 456875 123294 107355 117661 119297 131592 129256 124984 125591 85599 86058 279913 247800 712867 709224 218546 218319 279141 279942 328182 317964 339938 344355 365331 367878 349112 385088 825462 870424 530094 460007 295883 290524 342719 338601 360979 365763 375209 377318 422328 424247 677666 711835 40.25 67.9 1
11:09:37 2023-10-13 349143 345454 86776 85240 131819 135825 141987 138379 111415 107934 115710 115852 129259 133031 364905 394652 1146146 1136722 442925 455938 120348 107388 117987 119535 131745 129394 125223 125451 85599 86084 282516 247486 717215 703102 219912 217676 278712 281225 325915 318927 342001 343321 362283 369014 350732 386209 830231 874266 544365 455641 297698 292851 338873 340725 360979 365471 374039 376058 427493 427571 680147 714183 40.25 67.9 1
11:09:38 2023-10-13 350417 345520 87078 85250 132315 135946 140304 138207 109847 107991 113287 115276 129876 134656 365126 394329 1148591 1142154 442113 454365 120430 107585 117987 119369 131598 129360 125190 125384 85658 86110 279913 246438 707907 709689 219346 217233 279928 279907 325616 319634 341735 345817 364391 370083 347465 387642 829054 868878 544365 459681 296717 291889 341407 340139 359231 367308 375704 378121 423962 424002 681629 713080 40.25 67.9 1
11:09:39 2023-10-13 348920 345698 86863 85307 131827 136103 139902 138843 109426 108232 115722 115852 129612 135138 365090 392225 1152891 1137255 435795 454365 120348 107762 118179 119496 131951 129693 125195 125697 84429 84508 282516 248188 712769 710229 219429 218145 279928 281344 325950 318963 340452 346723 364178 369754 350311 387443 829642 863287 541139 455575 296508 293653 340341 340139 360907 367308 371714 377318 423710 422761 685739 713861 40.25 67.9 1
11:09:40 2023-10-13 348536 346187 86736 85246 131695 136173 140000 138843 109426 108050 115641 116011 129435 135281 364578 395207 1149921 1127937 437110 457230 120348 107610 117987 119335 131046 129360 125156 125711 84371 86144 279913 248364 703657 711269 218511 218659 279928 279677 327852 320065 342519 345817 364938 367843 349603 387443 828041 868878 539805 455641 297662 291339 341407 340283 363021 366792 372312 376058 423962 425278 685363 712341 40.25 67.9 1
11:09:41 2023-10-13 351222 345662 86772 85282 131823 136151 139523 138958 109426 108232 115756 115852 129535 135043 367798 396700 1145758 1130651 444147 458495 120265 107874 117886 119599 130980 129922 125229 125991 84313 86177 280491 248540 703094 714276 219771 217641 278712 281618 325915 317004 345524 344842 365522 369789 350661 385052 825425 872959 551790 455253 297410 290388 341683 340139 360943 364596 374605 377757 423926 422880 676598 710284 40.25 67.9 1
11:09:42 2023-10-13 349671 347633 87082 85377 131662 135796 139717 138730 109577 108083 115837 115819 129348 134914 364578 390745 1143708 1131569 442297 456284 120265 107536 118145 119369 131079 129360 125190 125451 84371 86144 282516 247661 708257 708217 219227 218319 278712 280726 328377 318410 341965 344284 363009 367843 349639 387384 829054 872986 544365 457377 296508 293297 340018 338637 360979 365692 374003 377318 424070 424846 678073 713354 40.25 67.9 1
11:09:43 2023-10-13 350445 345143 86799 85303 131852 136007 139701 138523 109561 107950 116021 115719 129469 135057 367100 394436 1146649 1136446 444184 456128 120348 107718 118179 119496 131835 129720 125190 125803 84371 86144 279913 247837 708008 708217 220101 218274 278712 281189 325844 318374 341483 345573 363299 371227 350661 387679 830231 871654 544365 455605 297207 291889 339552 341722 360363 365143 375172 376058 427675 422099 676598 714368 40.25 67.9 1
11:09:44 2023-10-13 350380 345627 86735 85314 130984 136339 139610 139238 109426 108265 115641 116431 129435 135541 364542 391639 1152928 1136446 435854 454365 120233 107355 117628 119369 131046 129360 124984 125417 84313 84381 278452 248893 703606 707079 219569 217641 279534 280495 327888 316934 342001 344319 363335 370083 349124 387443 829642 863186 544365 455970 295596 293071 340616 340139 360943 367308 371750 377596 427225 426292 687952 714331 40.25 67.9 1
11:09:45 2023-10-13 349920 345516 87010 85338 132366 136075 139913 138820 109695 108016 115837 115852 129357 134914 367027 396916 1149515 1134022 440049 454401 120088 107685 117628 119618 130980 129394 124984 125798 84313 86177 279913 247661 705375 711305 219912 217303 279928 280299 325950 318410 342627 342541 364974 371747 349040 386209 825462 865127 551790 455965 297374 290560 340927 341445 359820 365407 374003 378326 423998 422196 682670 710321 40.25 67.9 1
11:09:46 2023-10-13 347305 345631 86799 85303 131910 135800 139717 138730 109615 108083 115756 115852 129745 134914 364578 396952 1146960 1129887 437678 454365 120183 107355 118179 119462 131736 129513 125195 125697 84371 84413 279913 248188 711568 714258 219771 217467 279928 279907 329308 318410 342519 342650 367031 370083 347536 387062 825462 863723 544365 456975 297662 290877 342672 340103 359820 366792 373739 376058 422625 422337 685585 710284 40.25 67.9 1
11:09:47 2023-10-13 351542 346127 86680 85254 131848 136658 139610 139040 109426 108157 115802 116011 129701 134949 364834 395836 1143708 1125256 443017 454365 123294 107388 117628 119535 131524 129789 124950 125831 84313 84508 280491 248540 703223 712348 219381 217980 278320 281488 326899 316969 344334 344842 365487 370083 351758 387062 825425 871654 544365 454573 297523 291339 341960 340654 360713 365143 373438 377793 423998 422831 678626 710284 40.25 67.9 1
11:09:48 2023-10-13 348648 345107 87098 85271 131985 135766 140234 138345 111602 107793 115871 115309 129811 132593 367845 396808 1140804 1128740 442667 457522 120348 107585 118049 119482 131769 129797 124984 125677 85691 84298 282516 246438 709007 713211 219534 218319 279731 280726 327183 320355 341965 344842 366622 368979 350126 387367 827879 877399 546306 460007 296919 291726 342961 339590 360979 366792 376346 376623 422374 424123 676119 710321 40.25 67.9 1
11:09:49 2023-10-13 352640 346896 87018 85275 131918 135800 142052 138345 109863 107868 115837 115309 129722 134726 364578 394580 1146960 1137492 442888 454365 120183 107388 117987 119245 131112 129360 125017 125417 84371 86051 282516 246961 712687 709224 220290 217606 279534 281189 325388 319372 341483 345817 365010 372079 349358 385052 829959 865456 550419 457010 297987 291889 341407 342528 359242 365727 375740 376022 424070 424002 678356 712341 40.25 67.9 1
11:09:50 2023-10-13 346460 345676 86827 85352 132058 136282 139843 138847 109619 108132 115940 115912 129502 135151 367621 392083 1153502 1138066 436062 455395 120348 107355 118213 119233 131136 129325 125190 125417 84356 84393 282516 247661 706197 707115 219227 217641 279928 279761 325915 319410 340452 344319 364427 370648 347465 385052 829054 868878 544365 460007 296753 291925 340927 340139 359820 367308 375740 377933 423998 421509 682670 713354 40.25 67.9 1
11:09:51 2023-10-13 347603 345698 86676 85381 131062 136313 139523 139152 109426 108631 115641 116431 129194 135243 364578 393172 1155386 1136446 437788 455679 120233 107774 117987 119535 131079 129394 125017 125798 84138 86177 280491 249246 702396 707152 219723 217676 279928 282938 327923 319516 342591 344319 363335 370083 349639 387479 829642 863222 542474 454573 296573 292192 340376 340690 360943 366535 371496 378242 426817 426329 688516 714331 40.25 67.9 1
11:09:52 2023-10-13 349425 346066 86858 85282 132092 136109 139913 138820 109653 108050 115837 115852 129259 133373 367100 397025 1150404 1134830 440860 456979 120118 107610 117987 119535 131079 129360 124984 125417 84313 86110 279913 247661 705070 711342 219938 217606 279928 280299 325950 318410 342555 342902 366395 371191 348586 386790 826669 865775 551790 457335 297807 290560 342478 340690 359820 366792 374003 377721 423293 422310 684126 710284 40.25 67.9 1
11:09:53 2023-10-13 351218 345662 86676 85275 131704 136235 139771 138958 109426 108083 115791 115852 129469 134949 364542 396394 1143708 1127134 442925 455715 123328 107718 117628 119701 130848 129755 124898 125831 84356 86177 276956 248364 702835 713357 219569 218132 278320 281618 325915 317039 342627 345329 365558 369871 351510 385902 825462 875677 536679 455356 299043 291641 341780 339996 360835 364453 373893 380323 423782 426401 676634 710284 40.25 67.9 1
11:09:54 2023-10-13 352125 345143 87111 85261 132034 135800 140063 138345 109787 108083 115837 116085 129920 134820 364578 394616 1140395 1131006 440346 454365 120513 107355 118382 119170 131868 128864 125223 125005 85783 85959 279913 246438 715180 714368 219227 218132 279534 280495 325161 320379 341207 345329 366365 368979 349603 387679 826669 876298 544935 458375 297453 290524 342961 339626 360979 366535 376346 376022 422959 424291 674613 711145 40.25 67.9 1
11:09:55 2023-10-13 350914 345143 86831 85250 131699 136099 142164 138457 109577 108083 115837 115932 129790 133186 367845 393251 1143561 1131457 441910 458170 120348 107585 118426 119399 131802 129360 125276 125417 85691 86144 283675 248188 706045 708217 219534 218354 278908 280906 328646 318668 342519 345321 364100 368685 350414 387105 828466 872923 551790 457011 295181 294307 340927 338637 363021 365727 374039 377318 424070 425163 680144 711032 40.25 67.9 1
11:09:56 2023-10-13 347697 346862 87046 85249 131985 135800 142250 138730 109426 108032 115710 115852 129502 134820 364870 392297 1148737 1139147 437715 454401 120430 107355 118267 119253 131778 129235 125223 125417 85724 85992 282516 246438 713568 709188 219416 217268 278544 280530 325388 319894 341448 343356 364427 372340 349358 387826 829221 865492 544365 458705 297207 291925 341407 341445 359278 365763 376043 376058 424034 422099 677629 712847 40.25 67.9 1
11:09:57 2023-10-13 346960 345662 87014 85324 132158 136041 140438 138986 109729 108165 116056 115912 129778 135221 367364 392083 1152928 1137492 435718 457522 120761 107518 118281 119535 131711 129360 125310 125451 84604 84488 279913 247837 708345 703138 219569 217676 279928 281344 327923 318633 341243 344908 364427 369565 347536 387371 830231 865127 544365 458705 296508 291952 340927 340414 360979 365611 374076 377890 424070 422831 682727 711068 40.25 67.9 1
11:09:58 2023-10-13 348930 345489 86867 85282 132366 136203 142082 138765 109426 108050 115791 115852 129138 134855 364067 397025 1147886 1133216 438681 454401 123260 107388 118242 119535 131654 129394 124984 125417 85573 86177 279913 247837 704522 713357 219569 217454 279928 279907 327397 318410 342555 345329 367210 370118 348305 389777 825462 866387 524533 456006 296919 290630 342478 339626 360399 367308 373748 379355 422410 423606 686560 710137 40.25 67.9 1
11:09:59 2023-10-13 349916 346076 86735 85345 131670 136156 139488 139055 109426 108265 115676 116045 130145 131980 364578 395207 1146960 1124730 438918 456842 123500 107355 117661 119618 131079 129394 124950 125830 85599 86117 280491 248893 713206 711305 219534 219178 278712 280823 327888 317004 342627 345817 365230 368979 351263 387407 825499 865636 547070 455317 297165 291516 341960 340690 363021 365692 372611 377190 424034 425415 681629 710321 40.25 67.9 1
11:10:00 2023-10-13 349179 344624 86831 85215 131699 135834 142394 138345 109426 108083 115791 115852 129259 134855 364578 391055 1143708 1131569 441670 454365 120348 107936 118021 119618 131112 129394 125017 125451 84313 84445 281821 247486 716262 710264 218886 218319 279731 280730 325950 319894 340452 344355 365594 368979 349897 387826 827879 876298 543808 460512 297201 291966 342852 339483 360871 366427 376163 378353 423552 427305 676082 712341 40.25 67.9 1
11:10:01 2023-10-13 349742 345662 87105 85413 131914 136103 142164 138847 109426 108083 115894 116140 129435 134761 364578 391055 1142860 1131606 440438 454365 120183 107536 118021 119535 131079 129394 125190 125451 85632 86084 281821 247661 711564 710227 218886 218659 279534 280730 325985 318927 340452 348001 365487 367913 350167 386790 829054 872306 551790 459355 295389 294101 342478 338637 363021 366249 374039 377318 423998 425411 681629 713354 40.25 67.9 1
11:10:02 2023-10-13 350517 345178 86681 85335 131951 136056 142052 138765 109787 107901 115710 116165 129712 133280 367064 392011 1146886 1134718 443068 458170 120348 107585 118420 119599 131079 129360 125017 125451 85632 86144 282516 247837 706129 708217 219605 218319 279105 281513 327662 318668 342278 343321 362755 368979 351227 389223 827321 874330 544365 457262 296991 293745 340065 340654 362765 365727 374039 376058 424651 427607 678109 711105 40.25 67.9 1
11:10:03 2023-10-13 347451 348522 86617 85252 131120 136245 139523 139152 109426 108265 115641 116078 129227 135243 364614 392225 1152928 1133995 436661 454365 120233 107355 118021 119369 131920 129360 125190 125417 84254 86144 282516 248540 710515 707115 219605 217711 279928 281344 327888 318410 341483 345150 364462 370118 347536 387371 829642 865775 550419 458705 296789 292157 341407 340690 360979 365646 374907 375458 424070 424017 683246 711068 40.25 67.9 1
11:10:04 2023-10-13 348783 347770 87320 85342 132245 136070 139703 138661 109881 108132 116056 115912 129745 135186 367100 396916 1151220 1134830 440346 457271 120348 107848 118021 119618 131079 129394 125190 125837 84604 84381 282516 247837 716349 711342 220290 217676 279928 279942 325950 318668 342663 342902 366365 371818 349088 387371 825499 866387 543808 457371 299528 290405 342478 341722 360363 366792 374076 378362 423804 422465 684612 710321 40.25 67.9 1
11:10:05 2023-10-13 353142 345411 86958 85250 131918 136253 141953 138847 111415 108083 115906 115965 129435 134949 364067 397025 1143708 1128283 444908 455359 123328 107644 117987 119618 131079 129789 125017 125865 85691 86157 280995 247763 704563 713357 219569 218319 279928 281764 325879 318963 342627 344842 366658 370083 349675 387679 825499 875539 544365 458705 297721 290524 342478 340175 360979 366285 376053 380546 423673 424541 677288 710173 40.25 67.9 1
11:10:06 2023-10-13 350555 345520 87010 85314 131914 136453 142134 139040 111415 108083 115791 116038 129790 133338 364578 391055 1142897 1131569 440177 454401 123397 107536 118021 119452 131079 129394 124984 125624 85691 86117 281821 247837 709337 707115 218886 218694 279534 280906 326899 318668 341519 345948 365558 368754 349675 386790 827879 872343 551790 458705 295389 292440 342478 338637 360979 366792 374076 377853 423998 425406 680663 713354 40.25 67.9 1
11:10:07 2023-10-13 349179 344659 86831 85271 131935 135800 140046 138765 111448 108050 115871 115375 129381 134726 364614 394616 1146960 1137529 442888 454365 120348 107388 118021 119452 131145 129394 125017 125451 85632 84267 279913 247136 712188 703138 220290 218167 279141 281523 325915 318927 342278 343356 363299 369824 351564 386209 830083 876298 531411 458571 297266 292602 339755 341578 360835 365549 374724 379466 428583 424744 676634 712111 40.25 67.9 1
11:10:08 2023-10-13 347603 346892 87237 85184 131939 135672 142220 138345 111448 108065 116310 115342 129381 134597 364578 394025 1146225 1140841 440865 454365 120348 107388 118219 119369 131687 129429 125223 125417 85724 86144 279913 246438 714179 709261 220255 217268 279928 281189 325879 321857 342037 346760 365558 372375 348586 385052 829054 865492 549048 459355 297987 292440 341960 340690 359820 366542 376346 376094 424070 422134 680700 711032 40.25 67.9 1
11:10:09 2023-10-13 347359 346522 86863 85188 131910 136073 141987 138765 109426 108116 115745 115965 129292 135163 365126 391950 1152928 1134230 435754 456164 120348 107388 118021 119369 131868 129429 125190 125803 85573 86084 282516 247661 706316 707152 219605 218531 278579 282103 329577 320094 341268 347287 364320 370012 347429 387299 830194 864945 524533 459225 296717 292405 341443 340690 360979 368235 374039 378158 426469 424052 683766 714368 40.25 67.9 1
11:10:10 2023-10-13 347639 345884 86648 85265 130930 136347 139673 139059 109426 108299 115676 116351 129138 135541 364067 392297 1156207 1136171 439668 455751 123397 107536 118021 121533 131739 129789 125017 125865 85573 86157 280491 249246 704607 709224 220101 218167 279928 280761 327923 316969 342699 343356 363335 370153 349675 387515 830231 862613 543808 454252 297698 293333 340891 341241 360713 366792 371787 376094 424869 423096 685813 711068 40.25 67.9 1
11:10:11 2023-10-13 349879 345485 87229 85338 132158 136143 140031 138889 109729 108165 116056 115912 129535 135186 367100 397025 1151257 1134830 439723 456677 120513 107685 118021 119535 131112 129394 125229 125837 85573 84381 277356 247661 705796 713357 220101 217641 278510 279942 326899 318704 342555 344842 367210 371262 348843 387371 825499 865775 536679 457048 297734 290405 342961 340690 360399 365067 374039 377226 423696 423012 682244 710321 40.25 67.9 1
11:10:12 2023-10-13 352640 344629 86831 85335 131918 135932 141945 138461 111492 107901 115710 115852 129435 134855 364067 397025 1142050 1127445 441417 455359 123294 107644 117695 119618 131013 129429 124898 125831 85573 86177 282516 248503 705869 712852 219569 218319 279534 281777 325651 318704 342663 344842 365558 370118 350450 385016 825499 874884 550419 456043 297807 290524 342478 340175 360726 365150 375484 380546 423818 423915 677288 710137 40.25 67.9 1
11:10:13 2023-10-13 350666 345476 87074 85326 131910 136521 140000 139036 109577 108124 116275 115912 129612 133338 364834 392225 1142428 1133216 441040 454330 120761 107322 118382 119253 132174 129291 125396 125384 84313 86144 279913 247837 714828 711269 219381 218319 279928 280726 325915 320604 340452 344284 367174 369823 349603 387642 825462 875539 546306 459681 297987 290630 342961 339626 360979 366792 376310 377154 423257 424017 674613 710284 40.25 67.9 1
11:10:14 2023-10-13 349143 344624 86863 85254 132374 136022 142073 138958 109577 108016 115837 116011 129413 135008 367798 391914 1143708 1133179 440971 454365 120513 107355 118382 119535 131868 129394 125276 125798 84371 86144 282516 247837 709394 711269 219227 218472 279784 280761 326864 320379 341171 344319 367138 369495 350167 387458 829811 878166 549395 460660 297338 291339 342852 339924 362656 366649 376696 376022 423257 424647 675604 712160 40.25 67.9 1
11:10:15 2023-10-13 350914 345520 86986 85246 131910 136022 142641 139339 109746 107868 115676 115819 129324 134914 364578 390709 1143671 1131569 441670 454365 120348 107610 118069 119535 131079 129658 124984 125417 84371 86144 279913 247837 704275 705955 219569 218847 279105 281386 325950 318892 342519 345130 364136 368650 350697 387062 829642 872976 543808 457335 296300 293690 341407 339626 363021 366529 374039 377853 424034 425313 680626 714368 40.25 67.9 1
11:10:16 2023-10-13 350445 345410 86831 85335 131947 135800 142052 138345 109653 108016 115837 115819 130024 134914 364578 393748 1146960 1136446 442888 454330 120348 107355 118021 119535 131079 129360 125190 125417 85691 86124 282516 247311 711629 707715 219534 218790 279390 283539 328427 319126 342411 347779 363987 369683 351578 389297 831964 872777 543808 457371 297698 293297 339827 341194 360726 365656 375470 376623 425167 427909 678590 712074 40.25 67.9 1
11:10:17 2023-10-13 348581 345441 86954 85219 131906 136103 142164 138843 109577 107868 115871 115819 129435 134879 364578 394338 1146960 1137492 444226 454365 120348 107536 118021 119493 131079 129360 125190 125417 85658 86144 280995 247136 706526 707115 220290 217641 279731 281488 325879 319375 342001 346306 365230 372043 350167 385558 828222 870588 553504 458705 297698 292157 341924 342492 359820 365727 376043 376587 426469 422430 677359 713131 40.25 67.9 1
11:10:18 2023-10-13 347269 347733 87014 85314 131877 136181 139913 139082 109662 108132 116067 116185 129745 135138 364827 391639 1152928 1140070 436566 454968 120603 107388 118185 119535 131802 129651 125190 125417 85658 86144 279913 247837 704893 708217 219569 218132 279590 279872 328383 317929 341483 345115 364391 370083 347536 387443 829642 863832 524533 458380 298042 292157 340927 340690 360979 367825 374003 378121 426469 424017 683766 711068 40.25 67.9 1
11:10:19 2023-10-13 348303 344624 86863 85250 131704 136120 142134 138843 109426 108124 115837 115898 129435 134914 364031 396394 1148591 1129924 437769 457089 120250 107355 118324 119535 131079 129394 124984 125417 84371 86262 280995 247486 713486 713357 219912 217606 279928 280691 327358 318927 342519 344842 367174 371227 348550 390687 825462 865090 524533 456006 297338 290560 342514 340403 360328 367646 373784 380275 423149 424346 686072 710100 40.25 67.9 1
11:10:20 2023-10-13 348180 345485 87078 85314 131881 136237 139717 138962 109426 108397 115940 116045 129446 135377 364031 394652 1150741 1126332 437678 458385 120200 107536 117987 119535 131136 129360 124984 125624 85632 84413 282516 248364 704379 711269 218886 219438 279534 279907 327923 317893 342555 345817 365487 367843 350661 387479 827879 870109 539805 454573 297374 292370 341888 339626 363534 366792 372838 377190 423998 426021 683693 712341 40.25 67.9 1
11:10:21 2023-10-13 347603 345445 87078 85296 132257 135578 140465 138345 109653 107901 115837 115342 129745 134726 364578 395485 1137057 1130728 440971 454365 120348 107388 118219 119335 131778 129325 125276 125384 85842 84178 282516 246090 710570 711305 219381 218319 279928 280726 325915 319574 340931 343286 366622 370048 352534 388596 829811 876298 551790 460623 297063 292652 342816 339447 360835 366649 376880 378390 422933 424647 676634 712082 40.25 67.9 1
11:10:22 2023-10-13 350199 347879 86863 85303 131976 136018 139913 138730 109577 107901 115837 115932 130254 134949 365126 391055 1146960 1134830 441339 457577 120348 107536 118021 119618 131079 129394 125223 125624 84371 86144 282516 247661 704699 703102 219630 218659 279105 281189 326864 318927 342519 344837 363335 368943 351227 386754 830231 874307 534121 457371 297207 293745 340927 340103 363021 365763 374039 378537 427373 425349 678626 713861 40.25 67.9 1
11:10:23 2023-10-13 348417 345662 87110 85240 132166 135789 142523 138345 109577 107868 115756 115309 129227 134691 364542 392297 1146261 1140804 437605 454365 120348 107355 118300 119535 131654 129360 125276 125417 84589 86110 274846 246438 711550 709188 219877 217397 279892 283740 328646 320237 341857 346796 365088 372506 348933 387568 828906 865456 547677 459355 297662 291748 341672 340403 359495 366792 376310 379045 424034 423966 678626 712341 40.25 67.9 1
11:10:24 2023-10-13 347797 345662 86740 85367 131914 136227 142121 138843 109426 108083 116216 116045 129435 134949 364067 391639 1152928 1137529 435831 454401 120513 107355 118185 119369 131621 129394 125190 125417 85691 86144 279913 247661 723662 707115 219912 218319 279928 281741 327393 319410 341483 345356 365230 370118 347536 386209 829642 868609 549048 459681 297987 292370 341924 340654 360618 367825 376346 376022 424070 422796 682412 715508 40.25 67.9 1
11:10:25 2023-10-13 348930 344659 86831 85335 131939 136056 142250 138730 109577 108157 115710 115852 129227 134949 364067 397025 1151220 1134830 440546 455395 120103 107388 117661 119535 131079 129513 125195 125803 84604 84425 282516 247837 705511 711196 221627 217502 279892 282938 327216 318856 344565 344842 366359 372043 349388 387407 827219 866387 551790 455933 299697 292511 341924 342239 360653 366792 374039 378362 424034 422950 682670 710321 40.25 67.9 1
11:10:26 2023-10-13 347697 346482 86740 85250 131699 136056 142052 138958 109426 108083 115756 115932 129259 134949 364542 394580 1149552 1127134 436406 455359 120348 107644 118021 119610 131654 129360 125190 125711 85691 86177 279913 248188 705974 713357 218698 218659 279928 279872 327923 318410 342519 343321 367210 369530 348550 387371 825155 865090 543808 456006 297662 291198 342744 339340 360690 367682 373857 379466 422148 423946 687537 710100 40.25 67.9 1
11:10:27 2023-10-13 350666 348372 86927 85367 131819 136279 141953 138765 109561 108157 115837 116011 129348 134984 364642 396421 1143708 1124973 443869 458153 120438 107718 117987 119701 131050 130005 124984 125831 84254 84451 280491 248540 710138 712852 219912 218319 279124 281689 326899 317929 344602 345573 365522 370118 351830 386754 827292 875603 524533 456077 297523 291925 342442 340654 360979 365143 374605 378362 424034 424017 677629 711835 40.25 67.9 1
11:10:28 2023-10-13 348394 345147 86863 85303 132648 135834 142293 138345 109577 108050 115837 115932 129413 134855 364614 395207 1140358 1131569 441008 454365 120430 107355 118760 119369 131902 129325 125396 125384 85816 86110 281061 246264 715565 713357 219416 218659 279928 280726 324898 319930 342001 345329 366658 372004 350162 388361 828041 875394 547677 459970 297626 291304 342816 339960 360835 366649 376310 377190 423293 424723 677176 710137 40.25 67.9 1
11:10:29 2023-10-13 349446 345143 86772 85303 132004 136075 139843 138345 109426 108050 115837 115852 129292 134820 364870 392190 1142860 1131569 441008 456229 120595 107248 118416 119253 132083 129325 125430 125297 85691 86025 282516 247486 714519 711305 219569 218659 279928 280761 325915 320901 341207 343321 368051 370083 349639 387679 825462 875539 549048 459681 297626 290524 342961 340175 360979 367308 377678 377190 423591 424385 674650 710321 40.25 67.9 1
11:10:30 2023-10-13 350283 344620 86740 85262 131918 136453 142052 138765 109426 107901 115791 115819 129324 134949 364614 391019 1143708 1133216 442297 454365 123397 107388 117987 119535 131112 129394 125190 125451 84589 86177 282516 247486 722135 708687 219358 218790 279856 282938 326793 318821 341100 345286 366222 371664 350517 389851 829054 872923 536679 460007 296544 292015 342961 339351 363021 366792 375740 377897 423782 425313 680700 712341 40.25 67.9 1
11:10:31 2023-10-13 351662 345147 86831 85250 131910 135834 142052 138345 109426 107975 116170 115375 129292 134820 364578 391986 1146146 1134830 442925 457846 120233 107388 118103 119618 131079 129394 125190 125624 85691 86144 279913 247486 705796 706848 219758 218354 279141 281225 328646 318927 342303 343321 363335 368979 350732 386754 830231 874616 544365 457695 297698 292977 340341 340690 362803 365763 375172 376022 424869 428212 681154 716055 40.25 67.9 1
11:10:32 2023-10-13 346960 344659 86858 85275 132374 135800 142091 138730 109426 107901 115871 115932 129357 134820 364578 392297 1149588 1137529 438629 454330 120678 107388 118300 119369 132199 129153 125855 125630 84604 84324 282516 247136 709532 710229 221985 217536 281512 282938 325915 320379 342001 344355 365522 372756 349603 386137 829054 865573 539801 459970 296991 292405 341960 341722 359820 366792 376880 376094 424070 422761 678626 712847 40.25 67.9 1
11:10:33 2023-10-13 346778 345481 86831 85282 131947 136056 141987 138861 109426 108157 115710 116045 129259 134984 364031 391675 1155386 1136685 436062 455715 120513 107355 118300 119369 131868 129394 125190 125624 85691 86177 279913 248291 706557 707152 219605 218354 278579 281344 327393 319930 341448 345115 365522 370118 348269 386209 830231 868878 544365 460007 297410 292772 341672 340954 360690 368602 376199 378390 426360 424002 682523 714331 40.25 67.9 1
11:10:34 2023-10-13 349920 346725 86621 85261 131116 136390 139696 139424 109426 108265 115607 116431 129073 131857 366434 391675 1155386 1134230 437852 457376 120348 107536 117987 119535 131112 129394 124984 125745 85658 86210 282516 249070 703483 707152 219947 218319 279928 280906 328649 317004 342627 345115 364427 370118 350167 387551 828527 863832 551790 455641 296013 294514 340927 341205 360979 367308 372611 376022 427675 424114 685776 711068 40.25 67.9 1
11:10:35 2023-10-13 347939 345698 86895 85242 131827 136245 141854 138958 109577 108232 115791 116045 129227 134984 364578 394652 1147886 1125010 437715 455715 120265 107669 118021 119535 131654 129755 125017 125624 85573 86183 279913 248188 709121 712348 218886 219035 279928 282669 327923 318927 342591 343356 367217 369836 348861 390961 825352 866241 524533 457265 298212 293318 342888 339447 362656 365611 374076 377190 422661 428212 685776 710321 40.25 67.9 1
11:10:36 2023-10-13 351317 345425 86681 85282 131728 137041 141953 138958 109426 108265 115676 116045 129227 135208 364031 394652 1146225 1125531 438115 454401 120348 107644 118219 119535 131079 129394 125229 125831 84254 86177 279913 248540 703741 711342 220044 219070 279534 280334 328419 317929 342591 343356 365558 367913 349675 387515 826706 868878 544365 455289 297734 292165 342478 338637 363534 365611 373438 377226 424034 425981 683766 712341 40.25 67.9 1
11:10:37 2023-10-13 348653 345178 87142 85240 132411 135823 142419 138457 111602 107901 115871 115885 129612 134761 365161 395800 1138742 1131606 441099 454401 120513 107536 118219 119535 131902 129394 125430 125417 85783 86110 279691 246438 717238 713101 220044 218755 279892 283539 328182 320497 342447 345817 367325 370825 350270 387605 827879 876779 553859 460007 297446 291677 342852 340139 360979 366792 376880 380272 423818 424780 674650 711835 40.25 67.9 1
11:10:38 2023-10-13 348653 345143 86890 85335 132018 136151 142086 138765 111448 108157 115710 115885 129292 134855 364578 391365 1143708 1131332 440571 454365 120678 107355 118416 119369 132351 129360 125396 125451 85573 86210 282516 247661 708750 711342 219534 218354 279928 280761 326935 320865 340967 344355 367468 370083 349675 385016 827292 876779 544365 460007 297734 291481 342961 339661 360979 366535 377147 377190 423293 427607 677176 710026 40.25 67.9 1
11:10:39 2023-10-13 350271 344886 86927 85274 131985 136056 142086 138765 109821 107901 115710 116045 129259 134949 364067 391675 1143708 1134022 443596 454365 120348 107610 118021 119496 131769 129762 125488 125837 84546 84419 282516 247837 712312 709222 219771 218895 279892 281189 326899 320956 342591 348765 364142 369977 351794 387335 828527 874884 524533 458571 297987 293951 340891 340725 363021 365442 375209 376623 425203 425349 678663 712615 40.25 68.0 1
11:10:40 2023-10-13 349406 345481 87078 85250 131976 136022 142086 138958 111610 107901 115906 115852 129502 134726 364614 394338 1146146 1137529 444184 454365 120348 107644 118219 119535 131778 129789 125223 125451 85632 86177 282516 247136 704346 703138 221014 217980 279534 281654 328646 319446 342591 343392 363370 371262 351830 386790 827906 874234 544365 458056 297446 292121 341588 342505 360871 365585 375063 380042 428886 427004 679217 715894 40.25 67.9 1
11:10:41 2023-10-13 347451 345178 86740 85198 131918 136133 142070 139045 109426 108191 116054 116045 129435 135352 364614 391390 1156791 1140389 435718 457522 120513 107585 118281 119599 131835 129832 125296 125697 84371 86144 278452 247837 712528 710229 219947 218354 279928 279872 327923 319446 342217 345427 365522 370153 347572 387098 830231 868878 537136 460007 296501 292851 342478 340725 362754 365681 376080 376058 424070 424052 684612 711105 40.25 67.9 1
11:10:42 2023-10-13 347590 345698 86740 85310 132391 136279 142100 139055 109426 108265 115710 116078 129259 135208 364614 391090 1152928 1137492 436098 455679 120265 107388 118021 119618 131835 129789 125257 125865 85724 84304 282516 248540 710057 707152 220290 218354 279928 280565 328915 317964 342278 348271 364725 370979 352807 391556 830194 866278 544365 454600 299346 293503 340748 342614 360979 367308 373474 378398 427457 427305 685218 713354 40.25 67.9 1
11:10:43 2023-10-13 348513 345702 87102 85388 132224 136056 142086 138765 111448 108191 115745 116045 129324 134890 364578 397025 1147923 1131606 440039 455715 120430 107644 118219 119618 131112 129824 125394 125831 85691 86210 282516 247837 706526 713357 219784 218167 278601 280530 327888 318927 342591 344355 367504 372079 349112 387407 826669 866423 543858 457371 297523 290630 342961 341481 360943 365646 375172 378362 423998 422831 683766 710321 40.25 67.9 1
11:10:44 2023-10-13 350800 344659 86831 85345 131733 136407 142070 139238 109426 108265 115710 116078 129435 135352 364899 395836 1146146 1125531 440795 455395 120520 107751 117906 121567 131079 130005 125017 125865 85540 86124 280491 248540 714496 713768 220044 218602 279138 281685 329971 318304 344493 346306 365416 370012 351686 387443 826669 871727 539805 454610 297410 291748 342442 340725 360979 365435 374039 381087 426469 425349 680663 711835 40.25 67.9 1
11:10:45 2023-10-13 347639 344664 87142 85246 132382 135868 142319 138379 111558 107934 115940 115375 129876 134691 364905 397025 1140395 1129037 445132 454365 120348 107751 118219 119871 131145 129853 125310 125831 85691 86144 282516 246786 708382 713768 219912 218659 279928 281421 325651 320901 342591 343096 367210 370189 351263 385630 827879 876298 544365 457265 299673 292252 342961 340725 360979 366271 376880 378398 423746 427607 679217 712082 40.25 67.9 1
11:10:46 2023-10-13 350233 347610 87206 85282 132427 136241 142284 138924 109729 108050 115917 116011 129843 134914 364031 393436 1146960 1136446 443832 455452 120348 107610 118459 119496 132137 129909 125575 126077 84487 84393 279913 247837 706914 709725 220185 219249 279498 281618 326864 319599 342519 347250 364284 372304 351758 386754 829113 875019 524533 459373 297734 292370 340341 342794 360979 365727 374843 377190 426218 424017 676598 712542 40.25 67.9 1
11:10:47 2023-10-13 347447 347364 86863 85282 131918 136022 142215 138730 109577 108050 115837 116045 129502 134914 364542 392190 1152928 1137492 436026 457412 120595 107685 118382 119535 132269 129360 125396 125417 85842 86177 283675 247486 715777 709152 219912 218659 279393 279907 327393 320343 341483 345356 365522 372304 348550 386137 830402 865456 544365 459823 297626 292977 342154 341542 360219 368602 377000 379466 426288 423966 682449 714368 40.25 67.9 1
11:10:48 2023-10-13 347380 345147 86922 85282 131951 136022 142151 138958 109863 108232 115871 116045 129357 135138 368106 391976 1156791 1138028 436261 458495 120678 107800 118281 119599 132199 129770 125262 125798 85691 84445 279913 247661 707684 709651 219877 218319 279358 279872 327358 320237 342001 345356 365522 371487 348550 386173 830231 870162 550419 459681 297626 292157 341924 340690 360907 365646 376346 376852 426469 422761 682670 714368 40.25 67.9 1
11:10:49 2023-10-13 348394 345627 86926 85254 131951 136445 142250 139166 109426 108157 115871 116045 129324 135173 364578 391604 1152928 1138066 435718 454401 120430 107355 118562 119535 131868 129394 125363 125417 85783 86144 281061 247661 706857 707115 220066 218319 279358 279872 327852 319930 342025 348271 365273 370944 348443 387105 832000 866241 524533 459881 296448 293120 341744 341169 360979 365646 375172 378205 426324 425016 685585 711068 40.25 67.9 1
11:10:50 2023-10-13 350039 345112 87174 85367 131819 136245 139717 139055 109897 108232 115871 116011 129689 134820 364031 394580 1156207 1134830 440310 456092 120168 107718 117987 119701 131046 130095 124984 126212 84138 84520 280491 249246 696861 710766 220290 218742 279928 281154 327888 317004 344638 343356 366140 371227 350661 389707 830231 863222 546477 456452 297734 293297 340891 342203 360979 367308 371949 377190 425269 424682 685739 711068 40.25 67.9 1
11:10:51 2023-10-13 347603 345143 86922 85314 131947 136211 142116 139152 109897 108265 115871 116045 129535 135173 367798 394616 1147886 1128740 437678 455679 120348 107685 118185 119618 131079 129755 125310 125831 85691 86183 279913 248893 704028 712248 219323 219578 279892 282738 329235 318750 342483 346796 366444 368838 350661 389671 829054 865424 537996 455107 297734 292922 342719 340139 364048 367646 373857 377757 426469 426579 683766 712847 40.25 67.9 1
11:10:52 2023-10-13 350728 345410 86745 85367 132014 136352 142173 139045 109577 108232 115871 116011 129612 134949 364031 396430 1143708 1124973 441417 455679 120233 107900 118021 119803 131079 129943 125017 126039 85573 84456 278452 248540 705478 713261 219912 218659 279105 281773 327358 318410 344638 343061 365558 370118 351830 387443 827842 871122 539805 454573 297410 291606 342719 341169 363021 366529 373474 381087 426143 428818 682338 712193 40.25 67.9 1
11:10:53 2023-10-13 350302 345385 86986 85282 132277 136056 142086 138958 109729 108124 115871 116045 129656 134949 364578 390471 1143708 1134022 442574 454401 120513 107774 118459 119496 131769 129909 125296 125931 84487 84488 279913 247837 708632 709725 219925 219035 279731 281640 327358 318927 342339 346291 365202 369495 351758 387371 830009 875503 524533 457786 296753 294158 342442 340139 364048 366792 374880 376022 426469 426579 681629 713119 40.25 67.9 1
11:10:54 2023-10-13 350467 345143 87018 85287 131951 136022 142284 138730 111569 108300 115906 115932 129745 134949 364834 394338 1147466 1138066 443869 455679 120430 107718 118219 119618 131079 129755 125276 125798 85691 86124 282516 247661 709189 708217 220290 218319 279498 281856 326864 319574 342555 344837 363299 370083 351794 387335 830226 876261 543808 457726 297626 293666 340197 341254 363498 365621 374989 380275 428886 425804 679961 713119 40.25 67.9 1
11:10:55 2023-10-13 346926 344624 87022 85224 131985 136022 142284 138765 109577 108083 115871 116219 129843 133186 367808 392047 1153502 1141314 438666 456797 120678 107659 118561 119564 132199 129325 125603 125417 85809 86084 279913 247063 707922 709074 219912 217641 279198 282938 328646 320379 342001 345095 365522 372375 349639 386173 830231 872130 549048 459681 297698 292192 341960 342203 360363 367044 376880 377190 426469 422761 678626 713354 40.25 67.9 1
11:10:56 2023-10-13 346741 345662 86954 85282 131947 136022 142250 138958 109653 108157 115871 116045 129324 134984 364834 391914 1152928 1136648 436334 454365 120513 107610 118358 119535 131868 129360 125276 125624 85691 86210 279224 247837 710829 707115 220255 218694 279393 279872 327358 320615 342267 347779 365273 371085 348407 390854 830194 865556 543808 459897 297063 293120 342695 341169 360979 365646 374880 378242 427072 425982 683729 712074 40.25 67.9 1
11:10:57 2023-10-13 350024 346887 86982 85232 132207 136022 142284 138958 109653 108083 115837 116011 129689 134949 364031 397025 1152074 1134830 440310 455452 123294 107792 117661 119701 131050 129970 124984 125796 85691 86183 282516 247661 702393 711305 220326 218554 279928 280761 327623 318927 345125 344842 365594 372340 349639 387371 827879 867650 544365 456992 300235 292102 342442 342275 360943 367567 373748 378398 426469 422761 682670 712341 40.25 67.9 1
11:10:58 2023-10-13 351912 346896 87014 85335 132374 135830 140234 138958 111602 107901 115871 115932 129843 134855 364870 397025 1140395 1129887 444779 454365 120348 107718 118021 119701 131112 130005 125190 126039 85724 84367 282516 247763 711557 714148 220079 218895 279892 281548 328414 320462 342483 346270 367583 369977 351186 386137 827879 878020 550419 459350 300096 292589 342961 340725 360979 367789 377414 378362 423710 425313 676119 712341 40.25 67.9 1
11:10:59 2023-10-13 348920 345143 87046 85307 131951 136245 142284 138958 109863 108265 115906 116045 129745 134984 364578 392225 1143708 1133216 442339 459296 120927 107355 118813 119369 132299 129360 126011 125417 85783 86210 281061 247837 721723 711342 219877 219035 279928 281421 326899 320901 341519 346405 367727 370048 350697 387371 829054 875467 545211 460660 297417 292405 342961 340175 363021 367308 376586 378242 423673 428515 679997 714331 40.25 67.9 1
11:11:00 2023-10-13 350914 344624 87206 85282 132382 136164 142401 138944 111602 108157 116067 116011 129612 132965 365126 394580 1146225 1142502 442883 455715 120844 107882 118493 119496 132166 129832 125363 125817 84604 84456 280995 247486 710190 711743 220114 217641 279358 281711 325950 320355 342447 345356 366622 373790 351227 386754 830194 871654 549048 459681 297374 293056 342478 342758 360653 367308 377147 377190 426469 422862 678626 711068 40.25 67.9 1
11:11:01 2023-10-13 346960 345698 87106 85283 132731 136279 142336 139152 111602 108265 115871 116078 130489 135541 364578 391675 1155386 1138873 437060 455715 120595 107570 118416 119701 132351 129394 125430 125798 85724 86210 282516 247837 709978 707115 220255 218659 279397 279907 327888 319930 341483 345392 365522 370932 348586 386209 828527 869889 544365 460512 297446 292950 342298 341302 360799 368862 376696 379466 426324 426401 684126 711068 40.25 67.9 1
11:11:02 2023-10-13 348930 344624 86676 85261 131058 136313 142017 141541 109426 108631 115641 116586 129469 131979 367027 392011 1156133 1138066 437569 458820 120595 107874 118281 119633 131835 129909 125190 125831 85691 86210 280491 248893 703801 708033 220255 218354 279928 282020 328915 317004 342627 345130 364938 371227 350697 389744 829113 863862 541139 456615 297987 293896 341683 341481 360979 365424 373174 376058 427675 424682 685776 711068 40.25 67.9 1
11:11:03 2023-10-13 348930 345445 86986 85254 131951 136245 142086 138765 109712 108050 115871 115932 129324 134949 364578 397025 1152891 1134830 440594 455715 123157 107751 117963 121651 131046 130095 125190 126126 85724 86183 279913 247661 704638 711305 220361 218167 279928 281189 330008 319645 345114 345672 366079 372791 350306 390535 828980 866241 524533 456540 300986 291889 342118 342516 360943 367567 374916 378326 427072 423822 682670 712341 40.25 67.9 1
11:11:04 2023-10-13 349179 347232 87078 85451 131852 136711 139913 139408 109729 108165 116021 116298 129745 131802 367100 394472 1146960 1125256 440644 457339 120513 107800 118021 119701 131920 130005 125223 126045 84546 84488 279913 248893 702062 711342 220290 219035 279141 281654 328419 318410 344638 344319 365594 368979 351794 389744 829054 865420 543808 455641 297626 292405 342478 340725 361854 367567 374039 378362 426469 427249 683209 712341 40.25 67.9 1
11:11:05 2023-10-13 350921 345107 86922 85315 132022 136360 140242 139045 111602 108265 115871 116045 129435 134949 364322 396988 1143708 1129887 441417 455715 123294 107900 118021 121567 131079 130005 125190 126039 85724 84498 278452 248467 702191 714331 220149 218895 279892 282919 327216 318785 344493 346306 367727 370118 351636 386173 827292 875394 524696 455970 299987 291339 342961 340439 362985 365763 376346 378398 426202 424926 676598 710321 40.25 67.9 1
11:11:06 2023-10-13 349884 344624 86958 85254 132018 136120 142177 138847 109577 108050 115871 116146 129612 134949 365126 393436 1143708 1131606 440466 454365 120844 107355 118696 119335 132299 129325 125757 125417 85909 86144 280995 246961 720764 712852 219605 218847 279928 281583 325950 321875 342278 346491 367762 370083 351227 386209 829054 875539 524533 460660 297165 292165 342961 340175 363021 367395 377194 379931 423710 425296 677483 713317 40.25 67.9 1
11:11:07 2023-10-13 349742 343660 86799 85250 131947 136022 142086 138765 109577 108157 115791 115965 129745 133218 364031 394061 1146960 1134193 442925 455719 120595 107774 118213 119530 131802 129651 125329 125731 84604 84488 282516 247837 705812 708217 220290 218659 279534 281654 329344 321243 342555 344837 364136 370153 351866 387263 829736 875503 543808 458056 297771 294193 340616 341998 363534 366792 376006 377757 425835 426280 678663 713192 40.25 67.9 1
11:11:08 2023-10-13 348653 344629 87078 85335 132386 136142 142388 138847 111602 108157 115906 115852 129612 134855 364834 394338 1147775 1139184 444267 455715 120513 107718 118300 119701 132136 129789 125310 125711 85783 86210 282516 246961 704946 708687 220979 217676 279928 281773 325950 320379 342591 344355 364974 372375 351794 386790 832481 876298 524533 458448 297302 293928 340748 342686 360835 366649 376163 380583 428886 422880 677629 713156 40.25 67.9 1
11:11:09 2023-10-13 346715 345122 86986 85314 131972 136258 142324 138962 109577 108191 116310 116373 130120 131721 367584 392083 1152781 1138066 436297 458820 120678 107585 118478 119618 131902 129394 125430 125658 84487 84520 284370 247837 709554 708070 220101 218755 281512 279907 327888 320415 342037 345964 365558 371227 348586 387062 828527 870780 546225 460007 297734 292772 342478 341481 360979 366480 376880 376888 426469 424052 684612 712615 40.25 67.9 1
11:11:10 2023-10-13 347639 345974 86863 85287 132366 136271 142319 139055 111492 108265 115906 116078 129324 135352 365161 392261 1155386 1137529 437060 455715 120430 107718 118794 119837 131902 129429 125463 125831 85757 84393 281061 247837 709379 707152 220290 218847 279198 282738 328436 320130 342267 345806 365416 371121 348969 387033 830194 870615 524533 460660 297626 293056 341960 341205 360763 369346 376880 376888 426469 424291 684612 714368 40.25 67.9 1
11:11:11 2023-10-13 350417 345450 86894 85487 131670 136624 139717 139540 109393 108498 116021 116298 129745 131788 364031 392225 1157067 1136446 441026 458385 120348 107685 118021 119962 131778 129978 125296 126039 85691 84456 280491 249246 703140 709224 220326 218694 279928 281189 328419 317739 345161 344837 364682 371262 351227 390606 829504 863869 549775 455641 297987 294193 341443 342287 360979 367308 372911 377190 425835 424980 687560 713156 40.25 67.9 1
11:11:12 2023-10-13 348113 345178 86954 85349 132291 136587 142121 138958 111448 108265 115906 116078 129689 134984 364578 397025 1152928 1136446 440383 455715 123294 107933 117661 121567 131050 130130 125017 126045 84824 84551 279913 248327 703689 711196 220837 218249 279892 282938 327781 319752 345504 345573 366658 372911 350450 387443 829568 868264 551790 456006 301777 291925 342334 342516 360979 365356 375209 382211 426469 424017 684612 712341 40.25 67.9 1
11:11:13 2023-10-13 347983 345698 87165 85278 132200 136279 142086 138958 111448 108157 115745 116078 129722 135019 364578 394652 1148737 1129037 437715 456392 120430 107933 118416 121567 131112 129909 125310 125831 85665 86210 282516 247837 706099 713261 218921 219035 278544 280726 328685 318927 342627 344853 367798 370118 349358 387479 827292 867041 543808 457335 297807 292192 342961 339889 362840 369340 374916 380546 423782 425207 685630 712193 40.25 67.9 1
11:11:14 2023-10-13 350417 344655 87325 85258 132635 136142 142622 138461 111635 107901 115975 115342 130259 134597 365161 397025 1140431 1131850 444621 458421 120761 107882 118314 119667 131835 130082 125329 125991 84604 84456 280995 247136 709748 713357 219947 218847 279928 283740 325915 320901 342627 343321 367211 371500 351119 386173 827879 878020 551790 458705 297689 291960 342961 341205 360979 366792 377494 378434 424070 425415 678146 712341 40.25 67.9 1
11:11:15 2023-10-13 348653 345153 87142 85318 132382 136394 142319 139170 111525 108299 115940 116078 129876 135208 365161 394652 1143708 1134022 442611 455715 120927 107570 118813 119535 132332 129394 125844 125417 85909 86144 279913 246961 719600 713357 219947 219035 279928 281225 325950 320972 342555 344355 367762 371227 351510 388633 827818 877801 545211 460660 297410 292023 342961 341026 362948 367789 377876 378362 423962 425349 676671 710063 40.25 67.9 1
11:11:16 2023-10-13 348653 344664 87018 85342 132282 136279 142255 139152 109965 108397 116380 116232 130332 135221 365055 391533 1143597 1134681 442149 458495 120678 107933 118219 119837 131835 129783 125310 126045 84604 84425 279913 247837 704893 709148 219771 219565 279928 281618 327658 319894 342555 347008 367210 370083 351546 387443 829642 873086 536679 460007 297243 293896 342961 340175 363791 365354 375209 376058 424070 426615 682670 711105 40.25 67.9 1
11:11:17 2023-10-13 350235 345445 87086 85229 132195 136373 142419 139045 111525 108265 115940 116045 129701 134761 364614 391675 1146960 1136446 443022 455715 120513 107718 118630 119837 131902 130005 125463 125865 85757 86243 278452 247661 705070 703102 220290 219473 279856 284343 330044 320130 342519 347533 364832 371937 351722 390538 832592 875394 524533 458705 297843 292772 341695 342541 360763 366792 376346 378095 426517 428549 678480 714239 40.25 67.9 1
11:11:18 2023-10-13 347551 346455 87412 85324 132349 136177 140304 139117 109729 108416 116091 116331 130275 135208 365161 392261 1155967 1141239 437024 455359 120513 107718 118450 119701 132178 129686 125430 125484 85724 86210 279913 247661 715005 707152 220290 219035 279853 280565 327923 321028 342278 345948 365594 371783 349393 387098 829772 865492 526158 460007 297734 292192 342478 341434 360979 366447 377414 377226 427072 424052 683904 712615 40.25 67.9 1
11:11:19 2023-10-13 347634 345698 87146 85297 132022 136377 142393 139142 111525 108299 115745 116078 129612 135541 367834 392261 1156207 1137566 436511 455751 120430 107536 118450 119701 131902 129978 125642 126045 84604 84551 279913 248540 711120 709725 220185 218895 279892 281084 329769 318892 342627 346190 365558 371262 350481 390773 830947 866423 524533 458705 297266 295598 342478 341794 360979 366482 374112 376094 425167 425424 686821 714203 40.25 67.9 1
11:11:20 2023-10-13 349649 345283 87078 85324 131985 136279 142319 139055 109855 108165 115837 116011 129876 135173 365126 396844 1153502 1134830 440204 455679 120430 107718 118522 119701 131868 130005 125396 126005 85783 84477 282516 247837 711382 712852 220979 218659 278579 281189 328121 319894 345405 345573 367798 372898 350167 391518 827879 868264 543808 458019 300447 290595 342478 342239 360979 365646 375704 378398 424034 426329 685585 712341 40.25 67.9 1
11:11:21 2023-10-13 347760 345389 86922 85319 131947 136279 142091 139152 109863 108265 115837 116078 129656 135302 364578 395521 1150077 1130651 438120 460793 120595 107982 118281 120033 132017 130047 125469 125944 84604 84488 279913 248540 704699 711305 219569 220303 279928 281154 329377 318927 342627 344802 367031 369389 349639 389707 827292 870109 553675 455641 297807 292157 342961 340139 364305 366447 374907 378326 423998 427254 687234 713354 40.25 67.9 1
11:11:22 2023-10-13 351294 346892 86958 85314 132014 136403 142276 139142 111569 108265 115987 116045 129479 135541 364578 397025 1143671 1129887 444908 455715 123362 107900 117987 121735 131954 130095 125223 126126 85691 84456 278452 248188 702233 713357 220255 218847 279928 283034 326899 319410 345161 343321 366658 372056 351578 390961 827584 874048 539805 455107 299092 292879 342816 341542 362948 365549 375172 378398 426469 425402 682125 712341 40.25 67.9 1
11:11:23 2023-10-13 348653 345143 87142 85389 131980 136509 142319 139424 109931 108397 116310 116359 130087 135351 367100 393882 1143561 1135196 441215 458820 121010 107355 118847 119535 132332 129728 125951 125591 85901 86150 279913 247136 711162 712706 220101 219035 279928 281715 326899 320544 342001 347742 367762 370153 351263 387407 830231 875539 524533 460987 297698 292157 342961 340690 363534 367352 377414 377154 424034 426579 680663 713861 40.25 67.9 1
11:11:24 2023-10-13 350499 345410 87082 85318 132378 136279 142319 139152 111797 108232 115906 116045 129941 134984 364870 390780 1146960 1134830 442260 455715 120595 107751 118416 119701 131868 129970 125396 125831 85783 84425 282516 247837 711816 709188 220008 219473 279892 283740 330636 319752 342134 346813 367031 369942 351614 390183 830120 873013 524533 460660 297207 293333 342528 339375 364048 367567 375777 376058 423710 426677 682634 711068 40.25 67.9 1
11:11:25 2023-10-13 351912 347573 87440 85345 132739 136134 140304 138951 110033 108099 116252 115819 129843 134726 364870 393990 1150114 1143854 440200 454401 120595 107536 118575 119633 132166 129789 125430 125624 85842 84393 279913 246438 711755 709224 220255 218354 279853 281189 326935 320901 342361 345392 366622 373492 350167 386790 828527 870424 543013 460007 297523 292157 342961 341722 360713 365646 377414 377757 427072 422796 681666 711068 40.25 67.9 1
11:11:26 2023-10-13 345512 345143 87170 85283 132739 136279 140465 138958 111602 108157 115906 116045 129811 135352 364578 392225 1152928 1139147 437024 455715 120678 107610 118450 119618 132381 129853 125816 126011 84604 84456 282516 247837 717658 710229 220149 218895 282308 282738 327852 320865 342519 345427 366622 373017 349759 387299 829113 870479 544365 460987 297734 293297 342961 341722 360979 366738 377414 377190 427407 422831 682670 711068 40.25 67.9 1
11:11:27 2023-10-13 349645 345349 86736 85419 131128 136726 139843 140198 111576 108598 115871 116431 129745 135541 367100 393160 1155356 1137255 440971 455715 120348 107718 118219 119837 131835 130005 125223 126073 85691 84488 280491 249246 711737 710227 220326 218847 278666 281421 330980 318668 345722 345356 365522 372340 351263 390919 829736 866387 552480 455965 298212 294229 340604 342758 360979 365611 374039 378362 426432 425278 687794 713119 40.25 67.9 1
11:11:28 2023-10-13 348394 345416 87293 85377 132415 136279 142284 139055 111602 108265 115906 116078 129754 135054 364614 396844 1155967 1138442 440200 458563 120595 107949 118512 119999 132017 130047 125502 126079 85842 84488 282516 247837 704822 714276 220873 218532 279358 281618 328383 320379 345052 343356 366365 373230 351227 387443 830231 868878 543808 456290 300660 292370 342478 342830 360979 365646 376043 378470 427675 424017 684612 713354 40.25 67.9 1
11:11:29 2023-10-13 348093 345420 87142 85319 131985 136151 142052 139055 111602 108265 115871 116078 129600 135173 364578 394652 1148700 1128283 437678 455715 120430 107718 118416 119837 132240 130005 125430 126073 85816 86157 280491 248364 703976 713357 219381 219070 278579 280726 329413 319670 344638 344873 368583 370944 350162 390040 827732 868769 539805 457225 299346 292977 344901 340271 363534 366703 375209 378362 423962 427000 687757 712341 40.25 67.9 1
11:11:30 2023-10-13 347639 344624 87233 85557 132415 136487 140500 138978 109965 108397 116287 115945 130364 135186 367100 396916 1144203 1131962 446443 456392 120348 107751 118416 119931 131835 130061 125775 126005 85724 84508 282516 247486 710182 713357 220471 219035 279928 281654 325950 320936 342663 343321 367762 371227 351794 386754 827879 876852 543858 458056 297523 292370 342961 341205 363021 365763 377414 378434 426168 425313 676634 712341 40.25 67.9 1
11:11:31 2023-10-13 349810 345147 87046 85314 132282 136279 142319 139055 111525 108191 115940 116078 129633 134949 364578 391950 1146960 1133216 441670 455359 120844 107388 118813 119701 132299 129429 125810 125711 85757 86276 282516 248115 711030 713261 220044 219438 279892 281513 327781 321732 342134 347779 367583 369977 351614 387443 829642 874193 543808 460987 297410 293333 342961 340139 364048 365646 376016 379466 424034 426615 682670 711068 40.25 67.9 1
11:11:32 2023-10-13 350656 345303 87293 85382 132311 136143 140304 139082 109881 108157 116033 116045 129811 134984 364067 392011 1148591 1136171 442888 455715 120761 107800 118416 119803 132166 130095 125310 125831 85724 86243 279913 247486 705672 703102 220326 219035 279731 281654 327393 319859 342397 345115 364427 370118 351866 387443 829736 875539 543808 458056 297807 294265 341407 341758 361854 366792 376310 377226 426432 427249 680144 714203 40.25 67.9 1
11:11:33 2023-10-13 349143 346204 87325 85398 132382 136360 140438 139142 111602 108116 115906 116078 129876 135163 364614 394652 1146188 1139993 444277 455715 120513 107718 118609 119897 132166 129978 125642 125938 84604 84404 280995 247837 709314 710229 221528 218519 279928 282589 326899 320675 342663 348271 366515 374017 351564 387371 829772 874084 524533 459681 297771 292157 342961 342830 360943 367308 377414 377793 424608 422831 678663 711068 40.25 67.9 1
11:11:34 2023-10-13 350030 345143 87018 85345 132922 136177 140308 139152 109746 108083 115906 116078 130332 135221 364067 395836 1154566 1134193 441670 456428 123328 108082 118021 121803 131046 130472 125190 126281 85724 84456 280491 248511 700834 711305 221169 218847 278684 281636 327923 318963 346002 343321 365522 372375 351263 389744 828527 867650 524533 454670 297626 293333 341960 342794 360979 365611 374112 378434 426468 424682 685254 711105 40.25 68.0 1
11:11:35 2023-10-13 347345 345420 87142 85377 132415 136279 142319 139152 111635 108265 115987 116318 129722 131499 367584 399162 1155145 1136409 440200 457914 120678 107907 118314 119999 132199 130047 125589 126005 85876 84425 282516 247837 712166 713247 221289 218659 278579 281618 327923 319788 345685 343286 365558 373528 350979 387443 830231 865420 524533 455317 299733 292157 341960 342866 360979 365646 376346 378506 425203 424682 684612 713354 40.25 67.9 1
11:11:36 2023-10-13 352413 344659 87018 85314 132018 136399 142104 139238 111415 108232 115906 116078 129612 135352 364031 396745 1143708 1125010 441417 455751 123431 108234 118055 121567 131079 130221 125017 126281 85691 84479 281821 248540 700564 713357 220290 219035 279534 283245 327888 318927 345478 343356 366658 370189 353639 389744 829054 870461 548423 455289 297446 294872 342961 341758 363791 366792 374076 378434 426215 427325 682670 712341 40.25 67.9 1
11:11:37 2023-10-13 347639 344659 87018 85429 132498 136487 140304 138978 109780 108132 116252 115945 129909 134962 367100 396916 1144203 1129887 444842 455715 120348 107900 118493 119867 131778 130221 125630 126039 85757 84451 281061 247486 704518 713357 220290 219000 278350 282514 325950 320415 344710 345635 367762 371262 351263 386209 827879 878020 535301 458375 300096 291641 342961 341481 363021 366792 375024 378434 424034 425349 676634 711835 40.25 67.9 1
11:11:38 2023-10-13 350914 344659 87110 85314 132926 136185 142329 139152 111482 108265 115940 116045 129689 134855 364067 391055 1146146 1134830 441670 454401 120513 107751 118300 119701 131868 129789 125430 125831 85724 86190 282516 248283 710619 712248 220044 219236 279928 281513 327817 320758 341857 346291 368137 370012 351227 386754 829642 877399 545143 461240 297410 292370 342961 340725 363021 367682 378181 377226 423998 426615 677629 713354 40.25 67.9 1
11:11:39 2023-10-13 350127 345303 87297 85328 132531 136555 140304 139311 111679 108232 115940 116078 129722 131769 367027 391055 1146225 1133921 443151 458495 120513 107718 118450 121567 132136 130005 125430 125865 85757 86157 282516 247486 704204 703138 220290 219377 279928 281654 327923 320415 342627 345427 365522 370118 351902 387479 829772 875612 524533 458705 297771 294921 341960 341758 362115 367308 376346 377261 426570 427549 680663 714203 40.25 67.9 1
11:11:40 2023-10-13 349389 345441 87114 85286 132224 136279 140438 139055 111525 108265 115940 116078 129535 134855 364614 394652 1146261 1140841 444816 455715 120844 107882 118575 119931 132199 129901 125623 126059 84604 84341 279913 247837 710374 710229 221528 219000 279928 282514 326935 320640 342411 347533 366622 373492 351276 386826 832481 874230 551790 459681 297807 293930 342961 342830 360979 366792 377147 377793 426246 424052 678626 711068 40.25 67.9 1
11:11:41 2023-10-13 349571 344659 86959 85573 131918 136837 142143 141636 109780 108265 115940 116298 129612 135541 364031 393472 1155392 1134267 441136 456428 120348 108115 118416 121601 131745 130290 125223 126315 85632 84583 280491 249682 697451 710766 220979 218882 278544 281729 327959 318445 345722 344355 365558 372375 351263 390955 828564 865775 546477 454610 297482 294514 342237 342830 360979 365646 374039 378398 426468 425402 687794 713156 40.25 67.9 1
11:11:42 2023-10-13 347376 345143 87110 85363 132166 136313 142319 139152 111525 108265 115940 116078 130332 133790 368142 396844 1152817 1138066 441210 457914 120678 107982 118478 119999 132199 130095 125430 126039 85724 84425 282516 248327 711940 711269 221014 218602 278579 283941 328277 318963 346247 343356 365558 372411 350979 389744 827321 866423 543808 454670 297626 293781 341924 342866 360979 365646 374076 378470 426468 424718 685254 711105 40.25 67.9 1
11:11:43 2023-10-13 349425 345278 86986 85319 132018 136420 142203 139238 111448 108299 115745 116464 129612 135541 364614 395279 1149552 1127134 438823 455715 120348 107751 118219 119701 131778 130221 125430 125899 85724 84404 280995 248540 703867 711342 220326 219789 279928 281321 329413 318927 344674 344837 366622 369530 351276 390367 828466 865456 539805 456006 297482 293482 342961 339661 362115 365681 374112 378362 424608 427365 685813 711068 40.25 67.9 1
11:11:44 2023-10-13 350764 345107 87320 85578 132278 136677 140234 139505 109695 108464 116218 116273 130242 131754 367100 396214 1148591 1127937 441525 456356 120678 107949 118348 119950 131745 130186 125276 126213 84604 84520 281821 248893 710385 713357 220255 219000 279498 282514 327923 320789 345685 347460 367174 371747 353929 387443 829054 875467 524533 455965 299238 292815 342961 341722 363021 365442 375704 378434 426469 425313 680070 712341 40.25 67.9 1
11:11:45 2023-10-13 348353 344624 87174 85314 132374 135800 142453 138958 111756 107868 116102 115786 130430 134750 365126 397025 1140358 1131532 444073 454330 120513 107718 118541 119701 131868 130186 125603 125831 85842 84425 282516 246990 709689 715292 220185 219236 279928 281513 329271 321660 342483 346796 368691 371156 351758 386754 829054 877851 547677 460987 297410 292370 342744 340690 364048 365646 378218 378362 423998 426453 677113 713354 40.25 67.9 1
11:11:46 2023-10-13 350914 348102 87412 85324 132018 136632 140587 139234 109729 108232 116067 116045 130299 131836 364542 393990 1148591 1138066 444811 456036 120513 107718 118382 119701 132318 129789 125430 125831 85783 84425 279913 247837 723333 708217 220290 219719 279928 281689 327923 320379 342663 346433 365522 370118 351794 387443 829700 875503 531411 458705 297987 294885 342442 340690 364563 367308 376310 376888 425167 427514 681629 713624 40.25 67.9 1
11:11:47 2023-10-13 349671 345441 87233 85373 132374 136245 142529 139152 111679 108232 116102 116045 129843 134914 367511 394580 1148591 1137492 444184 458710 120844 107915 118575 120063 132199 130047 125502 126112 84604 84468 282516 247837 707397 710229 221444 219035 279928 282514 327888 320615 342375 345356 364938 372304 351902 390961 832160 875539 536679 458705 299491 293951 341407 342830 363021 367308 376880 378326 427085 426579 679589 715215 40.25 67.9 1
11:11:48 2023-10-13 346251 346896 87412 85446 132386 136661 142388 139238 109716 108580 116091 116318 129612 135636 365090 392225 1155934 1139147 436461 455679 120678 107718 118416 121601 131902 129970 125430 125831 85876 84456 278452 248621 706060 708151 220290 219035 279928 280897 329626 318927 342591 346433 366329 371747 350167 390919 829772 866423 547070 458705 296919 294193 342961 342239 363021 367286 375704 377190 425203 425420 686784 713156 40.25 67.9 1
11:11:49 2023-10-13 347345 345389 86831 85483 131704 136726 139717 141738 109577 108598 115791 116586 130022 132264 366990 393329 1159497 1138028 441560 459250 120678 107949 118247 119999 131835 130186 125310 126247 85842 84594 280491 249778 702966 709689 221324 218720 281475 281548 329644 318633 345685 345392 365487 372340 351794 391508 829736 866351 545143 455641 297626 294229 341924 342794 363021 365646 373966 378326 427187 425313 688806 714166 40.25 67.9 1
11:11:50 2023-10-13 349278 345662 87321 85472 131980 136597 142284 139540 109653 108265 115906 116464 129876 135373 365126 395521 1149552 1127937 440035 455715 120513 108234 118382 121735 131902 130221 125430 126160 85816 84678 281821 248893 711743 711342 220290 220062 279928 281429 329876 318892 345161 345356 367174 370083 351506 390919 829642 865456 543808 456006 299528 294002 342961 340654 362658 366703 375172 378362 427457 427885 686784 711032 40.25 67.9 1
11:11:51 2023-10-13 351258 345414 87316 85506 132274 136900 140293 139521 109805 108464 116252 116539 130054 131688 367100 396673 1148591 1125047 441151 459433 120513 107900 118348 121685 131835 130221 125396 126146 85724 84583 280491 248893 707089 713357 220255 219000 279731 283048 327923 319410 345685 346723 367468 372304 353929 387443 827879 875539 539805 455965 300447 292157 342961 342239 363021 365371 375777 378470 427072 426280 680107 713354 40.25 67.9 1
11:11:52 2023-10-13 348653 346208 87329 85386 132382 136279 142319 139152 111602 108232 116021 116045 129689 131714 364578 391639 1146146 1134830 442574 457700 120927 107718 118416 121533 132208 129970 125690 126039 85757 84456 282516 247837 708935 711269 220255 219214 278544 281618 328419 321839 342242 345427 368575 371191 351794 386754 830231 879264 552469 459750 297807 292370 342961 341169 363645 368199 378302 381087 423710 426437 677483 714294 40.25 67.9 1
11:11:53 2023-10-13 350914 347856 87476 85419 132307 136271 142384 139152 111602 108232 116021 116198 129843 134914 364834 393160 1148591 1140225 442925 455715 120595 107718 118416 119701 132166 129970 125430 126039 85842 84488 279913 247661 703976 703066 220290 219035 279928 281724 327888 320379 344370 345392 364974 370153 351866 387443 829736 875539 543808 458380 297523 294678 341924 342516 362941 367825 376310 378059 426432 427214 679625 714166 40.25 67.9 1
11:11:54 2023-10-13 348613 345107 87445 85319 132415 136347 140465 139142 111635 108232 116067 116045 129998 134949 364578 394616 1146225 1140841 445342 459433 120761 107882 118609 119667 132232 130047 125502 126112 84604 84435 278452 247837 709439 708651 221705 218694 279928 282625 330044 320722 342627 345427 365522 373492 353372 387299 831535 877399 531411 458705 297446 293745 341683 342866 360979 367050 376880 378326 427475 425073 678626 714166 40.25 67.9 1
11:11:55 2023-10-13 350320 346451 87109 85450 132573 136726 142303 141708 109577 108789 116102 116658 129292 135502 364578 392261 1158745 1137529 439065 456392 120513 107974 118416 121735 131902 130221 125430 126247 85842 84488 280491 249955 710144 709224 220944 219035 279163 281618 329911 318668 345161 346433 365522 372340 351758 391508 829736 866387 541139 455970 297771 294885 342442 342758 363021 365611 374039 377757 426561 425946 688806 714166 40.25 67.9 1
11:11:56 2023-10-13 350380 345143 87174 85364 132469 136698 142332 139152 111602 108299 116380 116392 130332 133606 367845 396988 1153502 1136372 440172 458820 120678 107982 118561 119701 131868 130095 125396 126039 84839 84551 284370 247837 712439 713357 221289 218790 281512 281632 328419 320379 345405 343321 366622 374052 351227 387443 830231 870109 543808 455611 300872 292815 342478 342830 360979 365646 376346 380990 426098 424651 685098 713861 40.25 67.9 1
11:11:57 2023-10-13 349706 345143 87142 85418 132291 136692 140242 139346 109653 108299 115906 116431 129689 135278 364578 395836 1149552 1125010 439065 455715 120430 107866 118416 121701 131902 130095 125396 126039 85783 84435 282516 248540 706152 711342 220290 220251 279928 281618 329644 318927 344638 345115 367210 369824 351564 390882 829642 865492 539805 456615 300573 293297 342961 340654 362658 366703 374605 378362 427072 427885 685776 711068 40.25 67.9 1
11:11:58 2023-10-13 352914 346627 87448 85472 132672 136143 142846 138986 110033 108132 116368 116093 130397 134986 367882 397025 1142050 1131569 444482 458820 120678 107900 118300 119837 131902 130186 125609 125938 85816 84477 282516 246438 708757 713357 220290 219070 278662 281618 326899 320580 342627 346760 368575 371783 351758 386790 829642 879264 546306 460660 297446 293689 342961 341445 363791 367646 375587 378326 424034 426704 678146 713354 40.25 67.9 1
11:11:59 2023-10-13 349666 344659 87142 85381 132382 136279 142778 139152 111602 108157 116067 116045 129941 131656 365126 394652 1146261 1139147 444184 458710 120595 107718 118416 119837 131902 130005 125430 126039 85842 84456 282516 247486 708507 707152 221670 219035 279928 282514 327888 320901 342663 345427 365230 372933 353929 387407 832160 877399 536679 456932 299316 293297 341924 342866 363352 367387 376890 381359 430710 426043 678480 716913 40.25 67.9 1
11:12:00 2023-10-13 348627 345485 87444 85441 132747 136245 142716 138958 111635 108265 115987 116198 130185 134949 365090 393400 1151257 1145684 438955 455679 120761 107751 118614 119701 132422 129429 125810 125831 85935 86183 279913 246438 710817 709224 220326 218319 279428 281759 326899 320936 342591 345427 367210 374315 351758 387371 829736 872959 537136 460007 297410 293297 342961 342830 360979 367825 377950 378362 427675 424127 679662 712074 40.25 67.9 1
11:12:01 2023-10-13 346967 345385 87142 85323 132739 136279 140446 139156 109653 108265 115906 116431 129722 135446 365126 392225 1156207 1140841 438629 459433 121010 107882 118773 120033 132265 130047 125743 126146 84604 84498 282516 248540 706496 708115 220326 219035 279818 281429 329270 320865 342519 346469 367174 372340 350162 387299 829772 865496 524533 460660 297771 293951 342961 342758 363534 367834 377414 377757 425260 425384 683729 713661 40.25 67.9 1
11:12:02 2023-10-13 348253 346896 87110 85345 132257 136313 142319 139152 111448 108199 115906 116078 129778 135208 364578 397025 1151257 1134022 437947 455715 120513 107718 118604 121567 131868 130186 125430 126039 85876 84456 279913 247837 705070 714368 220290 219035 279853 280761 329684 319894 344638 345392 368907 372898 350450 392114 827879 866423 543808 458056 297554 291925 345011 341758 360979 366738 376043 378362 423962 427269 683766 712341 40.25 67.9 1
11:12:03 2023-10-13 347044 345143 87118 85381 132378 136403 142380 139238 109577 108265 116310 116392 130299 131788 367027 394472 1152681 1130350 438666 457663 120678 107949 118478 119803 131902 130221 125396 126045 84604 84520 281749 248188 705052 712852 219569 219863 279928 281295 329644 319634 344638 345392 368575 370118 350203 389744 827879 868878 551790 457006 297689 294572 344937 340414 364048 367286 375777 378398 423998 427334 687794 712341 40.25 67.9 1
11:12:04 2023-10-13 347603 345476 87142 85351 132407 136279 142599 139152 111669 108265 116102 116045 129941 134726 367548 397025 1143708 1129924 445448 455359 120348 107718 118382 121567 131868 130005 125430 126039 85757 84456 282516 247486 705647 714368 220290 219035 278544 282514 325950 320901 344638 343321 367762 371783 351866 387371 827879 878020 543808 457371 300447 292405 342961 341758 363021 366792 377147 378470 426469 426280 678626 712341 40.25 67.9 1
11:12:05 2023-10-13 350417 347770 87444 85451 132672 136173 140304 139117 109881 108165 116252 116240 129843 135327 367100 391604 1143708 1134830 442900 457161 120595 107866 118416 119701 132083 130221 125609 126025 85909 84520 282516 247837 705619 708651 220290 219754 278544 281689 328419 320640 342663 347769 367210 370118 351830 387479 828527 875539 540139 460007 297453 294265 342961 340690 364048 367935 376346 376094 426469 427885 682670 713156 40.25 67.9 1
11:12:06 2023-10-13 348920 345147 87293 85345 132415 136279 142453 139055 111635 108083 116102 116045 129941 131671 364578 394616 1146225 1140878 444816 458060 120595 107751 118450 121533 131902 130005 125430 126039 85816 84425 282516 247486 706184 710802 221515 218319 278614 282514 327393 320936 342663 345392 366658 374052 351902 387407 830983 875608 551790 457690 297626 293333 342237 342866 360726 367093 377194 381087 428886 424874 677999 715385 40.25 67.9 1
11:12:07 2023-10-13 348166 345520 87444 85388 132382 136245 142354 138958 111635 108050 113431 116218 129876 135138 364578 392225 1152928 1141314 437642 455679 120844 107644 118614 121567 132351 129789 125637 125745 85876 86243 279913 247136 711671 709224 220326 219070 280084 281386 327888 321649 342591 345427 367210 374052 350167 387371 829700 871690 543013 460660 297807 292772 342961 342275 360979 365681 375060 378362 424869 424088 682670 713119 40.25 67.9 1
11:12:08 2023-10-13 348857 344659 87142 85518 132378 136509 142319 139267 111602 108232 115906 116078 129876 135173 364067 397025 1152928 1136446 441399 455715 120265 107900 118334 121567 131868 130095 125430 125865 85757 84488 282516 247837 706757 712852 221324 218694 279485 281618 328419 320379 345758 346197 367762 373492 350732 392225 829421 869544 539805 457909 299373 291740 342888 342614 360835 367467 376126 380502 427072 424127 683729 712341 40.25 67.9 1
11:12:09 2023-10-13 348623 345520 87114 85293 132158 136313 142284 139152 109615 108299 115906 116431 129722 135243 364870 394652 1151839 1129122 437715 455715 120513 107718 118416 121567 131902 130130 125343 126073 85757 84488 282516 248974 709461 713357 219569 219719 278662 281189 329680 319670 342699 345392 368611 370153 350697 389780 827879 868878 539805 457695 300096 293745 342961 340414 364048 367578 375777 378398 424070 427885 687794 712847 40.25 67.9 1
11:12:10 2023-10-13 350764 345445 87078 85388 131985 136716 142185 139152 109426 108580 116310 116586 130054 131888 367100 395692 1150225 1127022 440236 458820 120678 107982 118382 121735 131868 130255 125430 126462 84824 84646 283148 248893 704997 711342 220326 219921 279731 281689 329377 318927 345685 344873 367210 369871 351866 390919 829642 870424 543808 455647 299756 293092 342961 341758 362658 365611 374076 382323 427373 427921 683802 713861 40.25 67.9 1
11:12:11 2023-10-13 347639 346896 87098 85314 132407 136403 142324 139142 111635 108191 115940 116078 129701 135352 364067 393172 1143708 1134022 441753 457577 120927 107741 118847 119535 132548 129394 125757 125451 85909 86243 280995 247311 728017 711342 220290 219530 278632 284073 326935 321911 342555 345150 368907 371262 351794 386790 829054 874506 547677 459025 299564 292567 342997 341722 363534 365681 375623 378398 424070 426615 677629 713675 40.25 67.9 1
11:12:12 2023-10-13 350901 346892 87448 85508 133106 136624 142638 139117 109957 108165 116287 116218 130447 135446 364870 392297 1146261 1138442 444073 456392 120678 107900 118416 121567 132117 130082 125430 126039 85816 84488 279913 247837 705796 707115 221050 219719 279928 282986 328419 320901 344638 345427 366395 371783 353929 387515 832197 878020 531411 458380 297626 294885 341443 342794 364048 367050 376609 378362 427138 427249 679662 714745 40.25 67.9 1
11:12:13 2023-10-13 347245 345698 87174 85324 132382 136424 142354 138958 111482 108191 115906 116078 129745 134984 365126 392261 1152928 1140841 437715 455715 120678 107718 118450 119701 132208 129394 125757 125624 84824 86124 279913 246961 709175 708187 220326 218694 280280 281523 327658 321649 342627 346190 366694 374422 351227 387371 828527 871690 550419 460007 297446 294514 342708 342505 360690 368495 378339 378024 427977 424634 681518 715385 40.25 67.9 1
11:12:14 2023-10-13 347724 345560 87201 85324 131976 136313 142319 141442 111482 108614 116251 116431 129843 135243 364614 391950 1159497 1140605 437060 456428 120595 107751 118450 121567 132324 130221 125463 126073 85876 84425 281821 248188 713759 707115 220326 219070 278693 281225 329947 318963 344407 346469 366365 372079 350768 390955 832160 866423 551790 458380 298027 294265 342961 342516 363523 367321 375209 377226 425203 426615 687307 714239 40.25 67.9 1
11:12:15 2023-10-13 347943 343660 87114 85324 132378 136313 142354 139055 111635 108265 116102 116111 129778 135019 364614 397025 1152928 1136446 440714 455715 120513 107718 118450 121601 132308 130130 125609 126073 85791 84456 277356 247837 708814 713357 221076 218847 279642 281421 328685 319930 342699 343356 368316 373492 351258 389490 830046 868659 539805 457909 300799 291952 342925 342686 360871 368862 377147 380647 426469 424980 683729 713131 40.25 67.9 1
11:12:16 2023-10-13 347368 346204 87018 85319 132374 136420 140387 139525 111448 108299 115906 116351 129722 135352 364322 394652 1152074 1128283 437865 456749 120513 107751 118450 120046 131902 130221 125430 126194 85757 84551 280995 248503 705300 711342 219569 220097 278579 281518 329911 318963 342663 345392 368352 370118 351015 390643 827879 865456 531411 457732 297482 293745 342961 340414 361102 367286 375777 378398 424070 427365 687307 712341 40.25 67.9 1
11:12:17 2023-10-13 350271 345193 86986 85355 131985 136726 142337 141442 109628 108431 116310 116619 130185 133968 367100 395378 1150188 1128703 441560 457841 120348 107751 118334 121601 131868 130255 125609 126073 85750 84499 280491 248893 701933 712248 220220 219719 279928 281689 329413 321324 345441 345150 367210 370118 351866 390955 827321 870492 541139 455647 299564 293333 342961 341794 362693 365646 374642 378434 424664 428188 683766 711068 40.25 67.9 1
11:12:18 2023-10-13 348403 344651 87577 85215 132847 135898 140696 138461 111669 107901 115975 115375 129909 134726 364614 396430 1140431 1131606 441675 454401 120513 107570 118450 121567 132208 129824 125637 125831 85791 84445 282516 246090 709763 712348 220290 219105 278579 281759 326935 321911 342591 345392 368871 371818 351312 387062 828466 874433 547677 460007 297518 294045 342961 341758 363021 365646 375623 378434 426804 426708 680185 713675 40.25 67.9 1
11:12:19 2023-10-13 350647 346887 87353 85460 132569 136658 140391 139173 110033 108132 116414 116265 129941 135232 364542 391639 1146225 1137991 443953 456321 120595 107866 118382 119980 132232 129970 125430 126005 85842 84488 279913 247837 722135 707079 220255 220180 279928 281654 327923 322461 342627 349755 365487 371227 351830 387443 830947 877399 524533 458705 297410 295966 342406 342167 364048 367610 376346 378326 426732 427634 680626 714709 40.25 67.9 1
11:12:20 2023-10-13 346960 345385 87325 85441 132349 136279 142483 139152 111602 108265 116067 116318 129778 131690 364578 392225 1156207 1139147 436370 457266 120678 107685 118580 119701 132265 129970 125810 125831 85842 84488 282516 247837 718312 708651 220290 219342 280245 280761 328383 320901 342555 346398 366622 372898 349603 387371 829700 865420 544365 460987 297771 293908 342708 342433 360690 369866 378144 380583 427603 427004 684501 716366 40.25 67.9 1
11:12:21 2023-10-13 349920 345485 87078 85419 131947 136692 139815 139763 109510 108598 115964 116705 129194 135502 363996 392083 1155392 1137492 438371 456392 120678 107718 118416 119950 132422 130186 125396 126213 85876 84614 279913 249246 705784 707115 220944 219000 279928 280726 329911 319894 342591 346433 366622 372340 350131 390294 829736 866387 524533 460007 297374 294193 342961 342239 363021 367542 376310 377721 428280 425433 686747 713156 40.25 67.9 1
11:12:22 2023-10-13 347697 347610 86954 85373 132382 136373 142380 139238 109653 108265 115871 116340 129612 135541 364287 394652 1148700 1127408 437774 455715 120595 107900 118416 119701 131902 130095 125396 126005 85750 84520 280995 248188 703853 712852 219569 219719 279393 281295 329911 321926 342663 348235 367174 369836 351469 391217 830402 872578 524533 455824 299135 292977 342852 340474 365078 369094 375136 378362 426469 427885 689988 713094 40.25 67.9 1
11:12:23 2023-10-13 352394 343590 87142 85360 132386 136679 140391 139433 109822 108232 115871 116078 129612 135043 364578 397025 1146146 1131532 441417 456392 120265 107900 117987 121735 131112 130186 125190 126126 85724 84520 278452 248548 709870 713357 220290 219035 279928 283480 327888 319894 345685 344319 367727 371783 353929 389707 829642 875503 524533 455611 297482 293056 342961 342239 363021 366792 375172 378434 427072 426672 681629 712341 40.25 67.9 1
11:12:24 2023-10-13 350035 344629 87321 85319 132382 136313 142418 139152 109653 108157 115906 116045 129535 135138 364578 392225 1146146 1134022 442297 455359 121010 107388 118813 119701 132784 129360 125844 125451 85901 84362 282516 247311 711776 712348 220731 219438 281475 284142 327287 321732 342411 346796 368432 371050 351614 390443 830157 878020 544142 460987 297771 292851 344756 341506 364048 367825 377950 378023 423710 427028 678663 713861 40.25 67.9 1
11:12:25 2023-10-13 350914 345143 87142 85377 132378 136279 142384 139152 111602 108083 115987 116045 129745 135043 364031 390780 1148591 1136446 442925 455679 120513 108000 118416 119701 131902 130221 125396 126039 85876 84456 279913 247661 712436 707115 220255 220062 279928 282346 327923 320379 342627 347514 367138 370118 351542 387479 828527 875467 524533 460007 296466 295702 342961 340654 364305 365646 376346 376888 426179 427703 682412 715782 40.25 67.9 1
11:12:26 2023-10-13 351912 345006 87297 85402 132340 136143 140304 139082 109881 108132 116380 116045 129843 135138 364031 394302 1150741 1137455 446126 455715 120513 107751 118575 120033 131902 130095 125775 126073 85783 84425 282516 247661 709497 707079 221817 219035 279928 282946 327658 320865 342627 345392 365487 372340 351938 387443 832160 877399 543858 456896 299763 294193 341407 342830 363791 367308 376880 378326 427402 427214 678626 714709 40.25 67.9 1
11:12:27 2023-10-13 346960 346482 87110 85388 132378 136711 142185 139152 109577 108265 115871 116318 129502 135208 364031 391055 1156207 1137529 437060 455679 120595 107718 118416 119701 131868 129970 125396 125831 84824 84456 282516 247837 719400 707115 220944 219035 279818 280726 328915 320865 342555 346469 366658 371795 349603 387443 829736 870725 545887 460660 297482 293801 342708 342469 362840 369902 377876 380050 428583 425172 686035 716403 40.25 68.0 1
11:12:28 2023-10-13 349920 347364 88098 85342 132931 136271 140513 138978 109729 108232 116067 116045 129633 134984 366581 394652 1155386 1138442 441320 456392 123465 108115 118021 121769 131046 130796 125190 126315 85691 84594 277356 248893 698688 712348 221324 219000 279198 281654 328383 318927 346247 344837 365522 372375 351758 390919 828527 867650 539805 454573 299528 293389 341924 342830 363021 365646 374039 378434 426468 425313 687794 714709 40.25 68.0 1
11:12:29 2023-10-13 347380 345107 87174 85382 132739 136313 142306 141541 109653 108265 115906 116238 129778 135446 364031 394302 1149552 1128283 439291 456392 120513 107718 118416 119701 132324 129914 125396 125865 85757 84456 279913 247837 704451 712852 219630 220062 279476 280818 329911 319859 344638 345392 368583 370944 350445 390664 827768 868769 539805 457265 299346 293773 345632 340474 364563 367507 376310 378398 423998 427300 688516 713354 40.25 67.9 1
11:12:30 2023-10-13 352390 345143 87026 85356 132315 136726 142086 139152 111569 108265 115906 116318 129754 135208 364031 395207 1146261 1125047 444816 456749 120348 108082 118382 120213 131868 130255 125190 126247 85724 84520 280491 248540 700604 712852 220326 219377 279928 282946 328880 319410 346211 344837 367468 371227 353965 390882 829959 873050 541139 455611 300023 293297 342961 342239 362658 367308 375172 378470 427373 427921 682670 711068 40.25 67.9 1
11:12:31 2023-10-13 348617 345143 87325 85293 132386 136386 142401 139238 111602 108265 115906 116238 129835 135352 364578 393990 1143708 1134555 442703 456071 120844 107718 119128 119701 132784 129360 125844 125451 86001 86124 282516 247136 713982 714276 220114 219473 281475 284545 327287 322220 342483 345286 369247 371902 351650 389851 830231 874470 550419 460660 300761 292914 342961 341686 363791 365646 375887 382483 426469 426615 677593 713354 40.25 68.0 1
11:12:32 2023-10-13 349847 344655 87174 85319 132589 136279 140438 139152 111602 108265 115940 116318 129876 135173 364578 390745 1146960 1134830 442260 456392 120513 107900 118416 121567 131868 130005 125430 125831 85876 84372 282516 247837 706720 707115 220290 220097 279928 281689 327923 320379 342627 347478 367468 370153 351636 387479 829113 875599 524533 460007 297698 294158 342961 340690 362115 365646 376346 376924 426469 427636 682375 716292 40.25 67.9 1
11:12:33 2023-10-13 351912 345299 87325 85388 132514 136555 140304 139082 109957 108132 116033 116290 129909 134949 364031 393739 1147850 1139110 441525 455715 120513 107915 118512 119701 131902 130186 125430 126039 85757 84425 279913 247486 712439 703102 221705 219035 279928 282946 327888 320865 342663 348494 366730 374351 351902 387407 832160 875599 531411 458705 299528 293745 341960 342866 360979 367058 377414 378362 427209 424682 678626 713156 40.25 67.9 1
11:12:34 2023-10-13 347599 345416 86986 85355 132386 136717 142419 139238 111569 108299 115871 116351 129435 135541 364578 392261 1155356 1139993 437137 457843 120678 108007 118450 121719 132083 130186 125430 126045 85876 84456 278452 247837 706596 707152 220979 219674 278968 281733 329947 319859 342663 346955 366658 372375 350732 391508 830983 867650 541139 458412 297266 293979 342708 342505 364048 367729 375594 380694 428886 426187 686638 717424 40.25 67.9 1
11:12:35 2023-10-13 348358 346887 87237 85355 132739 136313 140504 139436 111602 108232 115940 116238 129502 131980 367100 396988 1152928 1134230 441675 456749 123362 108115 118021 121803 131920 130437 125223 126247 85816 84488 282516 247837 705839 711342 221670 219035 279485 281654 328915 320901 346810 344319 365522 373492 351830 389744 829736 865456 524533 455641 300872 293745 342478 342866 360979 366192 375777 380683 427067 425313 683693 712615 40.25 67.9 1
11:12:36 2023-10-13 348893 345156 86954 85446 132374 136631 142319 141442 111448 108299 115871 116373 129381 135208 364031 394652 1149552 1128740 439376 455679 120348 107751 118382 121685 131902 130221 125430 126073 85783 84514 279913 248893 719865 711305 220326 220251 279928 281654 329911 319410 345441 348001 367476 370979 353675 391253 830231 873816 542474 455787 300017 293567 342888 342577 363167 368164 375172 378470 425278 428875 685585 714368 40.25 67.9 1
11:12:37 2023-10-13 350417 344624 87449 85446 132776 136245 142453 138958 111712 108050 116056 115659 130218 134691 364578 397025 1142050 1131569 444779 455715 120513 107718 118575 121601 131902 130186 125430 126039 85850 84456 279913 246438 717704 713357 220290 219565 278784 281724 329344 322328 344638 344837 368611 372043 351830 387335 829054 874433 543808 458705 300447 292511 342780 342480 363534 367308 375060 378470 426469 426832 678109 713354 40.25 67.9 1
11:12:38 2023-10-13 348372 346627 87142 85414 132589 136279 142319 139152 111525 108265 116067 116078 129745 134949 364067 391055 1146146 1134830 442260 455359 120678 107751 118416 121567 132351 130005 125430 125865 85757 84425 279913 247661 707646 710229 220079 220004 279892 281548 328543 320497 342447 347336 367619 371050 351686 389744 830231 874957 539805 461498 297590 294158 342961 341205 362115 365646 376053 380042 426469 427921 682670 713156 40.25 67.9 1
11:12:39 2023-10-13 350481 345051 87329 85386 132415 136326 142725 139156 111602 108265 115940 116078 129665 135352 367027 391019 1147775 1136446 442888 456392 120595 107900 118614 121601 132299 130255 125463 126247 85816 84488 279913 247837 711630 703102 220979 219908 279928 282514 328880 320901 344638 346433 365522 370189 351902 387515 830983 877399 531411 458380 297771 293944 342719 341794 362658 367825 376880 377226 429760 427912 681371 717424 40.25 67.9 1
11:12:40 2023-10-13 346687 345112 87357 85384 132739 136279 142354 139152 111677 108265 115975 116078 130489 135352 365161 392297 1152928 1140841 437678 455715 120761 107718 118807 119897 132506 129853 125937 125764 84604 84456 279913 247136 713492 710229 220802 218707 280288 281618 329774 321875 342591 348518 367762 372340 349603 387443 829772 872578 545143 460987 297626 294193 342395 342275 360979 367321 377682 377793 425167 425349 682244 714203 40.25 67.9 1
11:12:41 2023-10-13 348920 345178 87022 85414 132382 136597 142319 139152 111448 108265 115940 116431 129446 135243 364578 391675 1156207 1137529 436406 456842 120595 107933 118416 121601 132174 130095 125430 126011 85909 84451 282516 247837 709499 707152 220326 219520 280049 280761 328915 320901 342591 346991 367210 372340 349675 387479 829772 865492 539313 460908 299310 293801 342744 342372 360907 367181 377913 380583 427603 425136 684538 713083 40.25 67.9 1
11:12:42 2023-10-13 348394 347383 86804 85388 132249 137042 142229 139530 109426 108631 115676 116625 129435 135731 364031 391950 1155392 1137566 437879 455715 120513 107751 118416 121601 132318 130130 125430 126073 85876 84456 279913 249246 710115 707152 220979 219035 278579 281773 329947 318927 344674 346433 366622 372375 351830 391544 829809 865775 539805 455970 297410 295343 342478 342275 363021 366773 374076 377757 426133 426052 687867 714203 40.25 67.9 1
11:12:43 2023-10-13 347943 345178 87174 85397 132382 136279 142453 139152 111525 108265 115940 116111 129811 134984 364578 397025 1151257 1134830 440076 456392 120513 107900 118416 121567 131902 130005 125688 126073 85791 84456 279913 247837 716774 713357 221444 218847 279818 281654 328915 320640 344384 346760 369175 373208 350589 389635 830157 868118 545211 459337 299383 292228 345388 342480 360979 366773 376346 378434 423746 425946 685218 712341 40.25 67.9 1
11:12:44 2023-10-13 348857 344624 87110 85388 132839 136726 142549 139346 111415 108265 115906 116464 129324 135208 364578 394652 1152074 1128740 439065 456428 120513 107933 118416 121685 131902 130255 125430 126160 85876 84551 282516 249246 706401 711342 220326 220440 278544 281654 329947 319670 345685 345427 367762 370153 351794 391544 829054 870424 543808 457371 299600 293745 342961 340690 362948 367321 375777 378434 426469 427921 687794 712615 40.25 67.9 1
11:12:45 2023-10-13 350666 345122 87449 85381 133106 136322 142453 138384 111669 107934 113443 115932 130397 134726 364614 397025 1142860 1133216 445132 455715 120348 107900 118416 121685 131902 130221 125463 126160 85816 84456 282516 247449 708382 713373 220731 219613 281512 282408 329271 321768 345285 346796 369247 372162 351794 387371 827321 874276 543013 460660 297482 293262 342961 341758 363352 368790 378487 378434 426469 427338 678626 713156 40.25 67.9 1
11:12:46 2023-10-13 348684 344664 87110 85293 132415 136313 142517 139152 111635 108265 115940 116351 129633 135019 364870 392225 1146146 1134830 442297 455751 120927 107892 118813 121567 132332 129914 125724 125745 85876 84425 282516 247837 715472 711342 220326 219754 278614 282918 328915 322364 342591 346433 368907 372079 351542 387407 830231 874145 526158 458138 299564 293198 344937 341758 364048 365681 378339 381359 423529 427636 678480 714368 40.25 67.9 1
11:12:47 2023-10-13 351603 343665 87174 85345 132415 136399 142423 139142 111482 108083 116056 116078 129701 135257 364614 394338 1149552 1140878 441417 455715 120844 107915 118609 120365 132199 130117 125656 126146 84604 84583 281749 247230 708882 710229 221875 219000 278544 283061 327888 320936 344384 347779 367174 374614 351902 387407 834688 874457 551790 459355 299528 292977 342961 344538 360979 367567 377414 378398 426432 424980 679873 712615 40.25 67.9 1
11:12:48 2023-10-13 346778 344624 87265 85314 132623 136553 142419 139045 111558 107934 115940 116078 129790 135352 364614 392225 1152928 1139184 437146 455751 120761 107718 118730 121533 132299 129755 125724 125865 86190 84425 281821 247486 711791 709224 220979 219105 280398 281627 327923 321649 342591 346469 367762 374422 350732 387407 829809 873742 544365 461196 300611 293944 342925 342650 360871 368862 378487 378024 428583 425141 682670 714745 40.25 67.9 1
11:12:49 2023-10-13 345516 344659 87261 85478 132831 136279 142517 139055 111635 108191 116252 116331 129535 134949 364578 391950 1152928 1138911 437024 455715 120844 107751 118847 121399 132597 129824 125757 125831 85757 86276 281821 247486 713372 708687 220944 219412 280315 281426 327923 321875 342663 346469 367762 374088 350697 387443 829772 872306 544365 460660 299564 293013 342961 342794 360713 366738 375623 378362 425203 424687 682670 713156 40.25 67.9 1
11:12:50 2023-10-13 347359 345627 87476 85356 132374 136279 142517 139152 111646 108265 116067 116340 129778 135173 364578 391604 1156207 1139147 437024 456392 120844 107718 118662 119701 132174 130005 125430 126039 85876 84520 279913 247837 714767 708115 220944 219530 280245 281119 328880 322041 342375 349300 367146 372756 350270 390185 834368 868732 544365 460586 297590 293389 342961 342722 363534 369902 377157 378023 428280 426544 685703 714130 40.25 67.9 1
11:12:51 2023-10-13 349847 345001 87050 85409 132018 136799 142358 139530 111602 108232 116102 116318 129876 135541 364542 393990 1157850 1134230 441739 456713 120430 107900 118541 121769 131112 130221 125276 126247 84487 84583 280491 249246 697958 709188 221479 219035 279358 281755 329096 318892 346737 345392 366587 372898 351794 393944 829736 866387 546477 455641 297446 295343 342118 342794 363021 365646 374039 378362 427103 425994 687794 714166 40.25 67.9 1
11:12:52 2023-10-13 347451 345930 87178 85360 132257 136313 142319 139152 111646 108299 113410 116318 129745 135173 364578 394580 1149552 1130728 437715 456356 120595 107866 118416 121651 131885 130221 125430 126039 85842 84551 279913 248856 704946 715018 219960 219921 281512 281513 331450 320201 345249 348271 367547 370083 351794 390919 829054 873471 541139 457265 300520 293951 342961 340690 364750 369382 375704 378398 424536 429161 687757 714166 40.25 67.9 1
11:12:53 2023-10-13 350728 347633 87174 85446 132374 136593 142319 139346 111569 108232 115987 116238 129974 135173 364578 396759 1143708 1131532 445448 458225 120430 108213 118382 121938 131868 130255 125430 126247 85876 84520 282516 247837 706260 714368 220944 219530 279163 283925 327358 320059 346211 345356 368316 372375 354465 389671 830231 875608 556030 456726 300872 292602 342961 342758 363534 367308 376016 380967 427457 428818 680442 713787 40.25 67.9 1
11:12:54 2023-10-13 348113 345112 87385 85257 132814 136258 142652 138958 111679 108265 116067 116078 129843 135541 365126 395728 1143708 1134830 441320 458746 121093 107915 118972 119779 132539 129866 126004 125904 86224 84456 279913 246669 715928 713716 220290 219684 279358 281689 326899 322638 344602 344837 368871 372340 351830 390368 830231 879351 551790 460007 300447 292815 342961 342239 364048 367825 375887 378506 426469 426579 677556 713354 40.25 67.9 1
11:12:55 2023-10-13 348884 345103 87329 85414 132814 136313 142517 139152 111602 108232 116102 116238 129811 131756 365126 394580 1143708 1134830 441633 458710 120844 107718 119012 119701 132731 129789 125844 125677 86060 84393 282516 246961 712878 711305 220290 220026 279358 281689 328880 321482 342555 346955 369427 371783 351830 387407 830009 879667 539805 461240 299733 292977 345388 341578 364820 368862 378487 378218 426288 427514 680107 712074 40.25 67.9 1
11:12:56 2023-10-13 351912 344593 87361 85261 132652 136279 142557 139152 109863 108232 116102 116198 130756 133151 367027 394472 1150225 1142943 444004 458820 120844 108283 118677 120200 132265 130221 125810 126126 86027 84657 283148 247837 709314 710264 221705 218812 281475 283447 327393 320936 342663 346155 366622 374315 353603 387407 832123 875539 524533 459355 300308 294865 342478 342866 360979 367308 377414 378398 430674 425318 679625 714709 40.25 67.9 1
11:12:57 2023-10-13 346960 345420 87325 85434 132814 136279 142552 139152 111635 108265 116067 116045 129941 134949 365126 393436 1152928 1144128 440039 455715 120927 107718 118813 119837 132299 129880 125843 125831 85909 86157 282516 246961 712031 709188 221373 218659 280280 281654 330278 322041 342375 348765 367325 373314 350270 387299 832592 873816 543858 461314 299491 294158 342961 342722 360979 369902 376152 378326 428280 425313 684612 716329 40.25 67.9 1
11:12:58 2023-10-13 349985 345143 87110 85419 132573 136855 142505 141773 109426 108299 115837 116625 129324 135502 364031 392225 1158709 1139147 437751 456392 120595 107866 118416 121735 132083 130221 125463 126281 85816 84551 282516 249955 706679 708115 220979 219530 279358 281189 329947 320379 342627 347235 367174 372340 350697 390882 832160 868878 524533 460007 297410 293908 342961 342758 363534 367834 377147 378326 426098 426615 687794 715252 40.25 67.9 1
11:12:59 2023-10-13 348930 345445 87361 85413 132598 136726 142319 139152 111679 108265 115940 116238 129754 135078 364578 397025 1152928 1137790 440310 456356 120595 107900 118614 121651 132381 130005 125603 126005 84839 84614 279913 247763 708076 713247 221528 218895 282308 282337 329199 320722 346286 346796 369427 374052 351474 389744 830402 870109 539805 458668 300234 292370 342961 342650 362754 366703 376880 380683 426469 425282 683729 713354 40.25 67.9 1
11:13:00 2023-10-13 347943 346896 87293 85446 132344 136718 142284 141889 111602 108299 115987 116625 129966 135731 364834 395800 1149515 1127937 440383 457070 120513 108183 118450 121803 131868 130437 125430 126281 85876 84657 282516 249246 702707 713357 220979 220216 279928 282711 329911 319894 346211 345392 367762 370118 351578 392098 830231 870424 541139 456615 300199 294865 342961 341758 365854 368754 375182 382211 428146 428681 688026 714368 40.25 67.9 1
11:13:01 2023-10-13 350606 345420 87509 85388 132598 136726 142453 139152 111712 108265 116067 116078 130153 135173 365126 392261 1148591 1134830 441376 458746 121616 107774 119006 120114 132664 129866 126038 125904 84839 84573 282516 247580 729312 711305 220326 219719 279163 282315 328773 322746 342555 346155 368871 372340 351578 387263 830231 874470 555248 460987 299564 292157 344901 341758 364048 366413 376188 378434 426469 428117 678590 714368 40.25 67.9 1
11:13:02 2023-10-13 350642 344629 87357 85356 132415 137042 142617 139238 111635 108265 115940 116351 130153 133480 364578 391055 1146960 1136446 442962 457034 120513 107900 118614 121803 132299 130221 125603 126247 85909 84551 282516 247837 709064 708151 220944 220440 278544 283025 328915 320901 345685 347514 366622 371522 351902 389707 834294 877764 547070 459590 297266 296592 342925 341614 365854 368862 377000 380546 426397 428576 682670 715252 40.25 67.9 1
11:13:03 2023-10-13 346960 345107 87513 85445 132814 136597 140696 139152 111679 108157 113521 116198 130364 133480 368106 393293 1152781 1144575 439604 458820 121010 107874 118958 119701 132332 130005 125810 125831 84956 84461 282516 247136 710697 709115 220979 218790 281190 281689 327923 321875 342627 346469 367727 374649 351600 387371 829772 874230 543808 460660 299528 294193 342961 342794 360979 366447 376152 378398 425836 425015 682670 714166 40.25 67.9 1
11:13:04 2023-10-13 346960 344440 87325 85466 132415 136726 142319 141639 111602 108265 115906 116431 129722 135337 365126 392225 1155392 1140841 437482 456356 120678 107900 118730 121567 132673 130221 126045 126039 85909 84551 282516 248540 708632 708651 220979 219719 279163 283740 330661 320130 344384 349186 366479 373053 351686 391952 834368 866205 537503 455933 299280 295093 342961 342830 363902 368862 374569 378326 427402 426579 688806 717424 40.25 67.9 1
11:13:05 2023-10-13 349576 345122 87393 85355 132631 136313 142584 139156 109898 108265 116102 116238 130153 135541 364578 397025 1156207 1134193 440346 456392 120678 107900 118416 121735 132299 130221 125463 126126 85876 84456 279913 248232 711505 711342 221670 219035 279823 281773 328880 320379 346773 344319 366622 374052 351794 390882 829736 868878 531411 454610 299238 294193 342478 342866 363021 366447 375740 380683 427738 425433 685739 712615 40.25 67.9 1
11:13:06 2023-10-13 347634 345143 87205 85360 132382 136726 142319 139152 111569 108299 115987 116351 129745 135243 364031 394616 1150404 1127445 437751 456392 120678 107866 118416 121769 132227 130130 125396 126045 84839 84646 279913 248893 709713 714294 220149 219578 282308 281477 329769 320687 345016 345912 369723 372375 350697 390628 830231 869493 537009 458056 299564 292843 345876 341722 363021 367578 376346 378434 424034 425570 686784 713354 40.25 67.9 1
11:13:07 2023-10-13 349810 345107 87106 85392 132382 136760 140438 141674 111448 108299 115906 116464 129535 135243 364031 395243 1147886 1125010 441044 456749 120430 107933 118450 121651 131902 130221 125430 126247 85757 84493 282516 248893 707009 711305 220979 220405 279928 281689 329911 319410 345722 345392 367762 370118 353662 391508 830231 870424 541139 455970 299310 292772 342961 341470 366113 369310 375182 378362 428314 428716 688516 714331 40.25 67.9 1
11:13:08 2023-10-13 350145 343594 87509 85351 132814 136279 142552 138958 111635 107901 116056 115819 130308 134691 364578 397025 1142860 1134349 445379 458746 120678 107882 118652 120033 132141 130117 125623 126146 84839 84520 279913 246961 713970 713357 220326 219719 282072 282373 328582 322590 344638 344837 368835 372091 351722 389814 829642 878107 551790 458307 300872 292440 345048 342239 364048 367308 375587 380683 426469 428818 678626 713354 40.25 67.9 1
11:13:09 2023-10-13 349351 344624 87206 85356 132374 136313 142354 139152 111569 108265 115940 116078 129558 135149 364578 392225 1146960 1134830 442611 458746 121010 107718 119012 119701 132764 129789 125844 125831 85876 84520 282516 247837 712559 711305 220290 219828 279163 281724 328685 322626 342591 346433 368907 372043 351506 389814 830046 879914 553675 461056 299419 292567 345388 342059 364563 368862 378487 378398 426469 427249 678146 714183 40.25 67.9 1
11:13:10 2023-10-13 350417 344890 87541 85414 132839 136386 140696 139238 109965 108364 113510 116232 130543 135186 367100 393918 1150225 1143129 444765 458820 120761 107718 118416 119701 131902 130005 125603 126045 85909 84435 280995 247136 710374 710264 221564 218659 279428 282656 327623 321649 342699 346190 367798 374649 354448 387443 832160 875539 524533 459681 297482 293987 342961 342866 360979 367567 375060 378398 427475 425398 678663 714166 40.25 67.9 1
11:13:11 2023-10-13 346960 346627 87170 85414 132378 136424 142401 139238 111569 108299 115906 116373 129612 135541 364578 391950 1156207 1140841 437137 456749 120761 107933 118450 121567 132208 130221 125637 126073 85909 84551 278452 247837 707810 708687 221014 219565 282907 283539 329662 322077 342447 349484 367325 373053 350553 390773 833775 868732 524533 460007 297410 294229 342961 342505 364048 369902 376880 377757 425203 426695 688516 714203 40.25 67.9 1
11:13:12 2023-10-13 348358 344659 87046 85451 131951 136726 142185 141610 109683 108665 115871 116658 129227 135348 364031 391675 1157653 1139147 437788 456713 120595 107933 118416 121601 131902 130095 125430 126073 85816 84456 279913 248974 705903 707115 220361 219377 279403 280796 330393 320415 342627 347235 367210 372340 350450 390331 830983 868878 526158 460007 297771 294229 342708 342794 363791 367869 376880 377793 425220 426784 685254 717349 40.25 67.9 1
11:13:13 2023-10-13 348476 345420 87325 85293 132722 136726 142319 139152 111558 108265 116102 116351 130031 135019 364578 397025 1152074 1136171 439238 457070 120678 107933 118450 121601 132351 130221 125642 126079 84839 84562 279913 247837 711568 713247 221528 218895 282308 281685 329270 320722 345125 343356 367762 374351 351542 390185 830231 865420 531411 456043 300157 292086 342961 342866 360979 366482 376880 380647 426133 425420 682727 711068 40.25 67.9 1
11:13:14 2023-10-13 347269 344629 87206 85324 132378 136631 142319 141541 111602 108265 116021 116431 129941 135243 364578 394652 1152928 1130728 438681 456749 120595 108160 118416 121685 132117 130221 125463 126073 85816 84614 279224 247837 710020 713862 219912 219565 280145 281394 329911 320640 345441 346190 370020 372340 351222 390919 829054 868878 539805 458380 300997 294658 345840 341434 363939 369902 376770 378326 423637 426472 688516 713787 40.25 67.9 1
11:13:15 2023-10-13 352413 343594 87325 85377 133114 136313 142549 139152 111592 108265 116137 116238 129843 134855 364067 397025 1143708 1133502 445263 458746 120513 107982 118711 120033 132108 130082 125710 126146 84604 84499 281749 248254 703956 713357 220979 219780 281512 283378 326899 320901 346247 344873 368065 372933 354465 387479 829054 875539 543808 456006 300447 293333 342961 342794 363791 367308 376346 380647 427373 426650 680663 713861 40.25 67.9 1
11:13:16 2023-10-13 347603 345132 87509 85282 132806 136458 142609 139040 111669 107868 116137 115852 130500 134597 364578 397025 1142050 1131606 444844 455715 120513 107751 118416 121567 131935 130095 125463 126039 84824 84425 280995 246438 709372 713357 220326 219719 278579 281804 327393 322364 344674 344873 368871 372352 351578 390961 830009 879887 524533 458632 300011 293155 342961 342336 364048 367495 377950 381237 427072 427312 678626 714183 40.25 67.9 1
11:13:17 2023-10-13 349742 344659 87357 85356 132415 136347 142552 139401 109855 108397 113465 116198 130120 135256 367100 391843 1150225 1138066 444036 458820 120761 108183 118614 121651 131902 130221 125850 126146 85876 84520 282516 247486 708008 709222 221014 220062 279928 282868 328880 320901 344674 345427 365522 371262 353965 387515 832233 876865 531411 456646 297843 295501 342478 342794 362658 365611 376880 378095 427223 427921 682186 715288 40.25 67.9 1
11:13:18 2023-10-13 349139 344624 87325 85319 132415 136313 142319 139152 111525 108083 116021 116078 129909 134949 364067 394338 1146225 1139184 443864 455751 120595 107751 118450 121567 131902 130221 125809 126039 85909 84488 282516 247486 708632 707115 222200 219473 281475 283165 330278 320794 344529 346327 365380 373314 353784 387371 834961 878020 545211 458705 300023 293460 342190 344562 364048 367825 377147 378434 428416 427743 680144 715288 40.25 67.9 1
11:13:19 2023-10-13 348307 346887 87301 85419 132531 136854 140304 139505 109695 108498 116252 116492 129745 133926 364067 391950 1156207 1141314 436026 455715 120678 107718 118614 119931 132232 130039 125463 125865 85757 86190 282516 247661 706615 707152 220979 219377 280280 280761 328915 320580 342591 346712 367762 373195 350697 387479 829772 870488 550419 460660 297843 294193 342961 342758 360979 367321 375587 378362 425327 425313 684612 714239 40.25 67.9 1
11:13:20 2023-10-13 349884 345134 87046 85418 131947 136760 142005 141610 111415 108665 115745 116658 129292 135478 364067 391950 1157104 1139184 437483 455715 120595 107784 118416 121567 132318 130013 125642 126079 84604 84562 279913 249070 709627 709222 221183 219578 281512 282938 330732 320829 342663 347235 367504 372649 350589 390331 832160 868878 553504 459823 297626 293496 342961 342794 363791 367905 377414 378095 425799 427214 685813 714709 40.25 67.9 1
11:13:21 2023-10-13 349351 344673 87170 85441 132014 136829 142266 139238 111635 108191 115975 116078 129612 135352 366990 393160 1157850 1134230 441095 456428 120348 108115 118416 121635 131778 130290 125223 126281 85724 84614 278452 249246 708735 710227 221515 219105 279633 281786 329146 318963 346810 345427 366365 373492 351830 392135 829809 866423 551128 455325 297518 295293 342467 342577 363939 369122 374761 378290 426960 426209 687684 716403 40.25 67.9 1
11:13:22 2023-10-13 346960 344890 87146 85355 132415 136631 142319 139152 111602 108299 115940 116271 129941 135243 364067 394338 1152607 1134349 439604 458495 120678 107982 118671 120033 132232 129957 125710 126146 86072 84488 282516 247837 706500 713862 220079 219578 280245 281386 329435 320640 345405 346327 370020 373195 350732 391797 829054 868878 524533 458056 300023 292440 345559 342275 363021 367578 377147 378434 424070 426203 686784 713354 40.25 67.9 1
11:13:23 2023-10-13 347603 345965 87329 85418 132415 136313 142354 141477 111602 108299 115940 116351 129745 135208 364067 394652 1151257 1129924 437405 457879 120678 108115 118450 121601 131935 130255 125463 126079 85791 84520 279913 248364 707328 712852 219947 219933 279428 281421 329983 320415 345478 346190 368619 370979 351506 391253 830194 868842 539805 458571 299201 293389 345876 341542 364820 367834 376346 378434 424070 428558 687647 713861 40.25 67.9 1
11:13:24 2023-10-13 349920 343660 87357 85319 133122 136279 140946 139013 109999 108322 113498 115978 130397 135092 367100 396916 1145833 1133577 445300 456392 120430 108268 118450 121769 132199 130424 125603 126160 85850 84583 282516 246438 708507 713357 220361 219565 279290 282289 327428 322399 344674 344873 368907 372375 351614 387407 829054 874470 551790 458380 300945 293162 342961 342275 363791 365102 375623 380683 427493 426886 678663 713354 40.25 67.9 1
11:13:25 2023-10-13 348429 344659 87509 85281 132814 135834 142587 138379 111669 108116 116137 115965 130308 134984 364614 395836 1142897 1134830 442339 455715 120678 107784 118648 121601 132332 130221 126079 125865 86127 86124 280693 246264 713613 713138 220731 219815 281873 283596 327287 322220 345296 346614 369283 372198 351722 389888 830231 879779 544365 460007 299733 292630 345424 342239 364048 367610 376188 380430 426360 427249 678146 713354 40.25 67.9 1
11:13:26 2023-10-13 351977 344966 87444 85504 132747 136909 140587 139618 109999 108464 116414 116365 130153 133373 364798 393124 1150188 1138066 442985 456356 120678 107882 118643 121735 131902 130186 125603 126126 85842 84488 278452 247661 711444 707079 220979 220216 279928 282875 328614 320865 344638 347478 367138 371191 351866 389707 829772 876779 531411 456932 297410 295543 342961 341722 365078 365646 377147 377190 425167 427921 682670 714166 40.25 67.9 1
11:13:27 2023-10-13 350804 343594 87321 85352 132594 136279 142319 139152 111602 108232 116067 116238 130185 135138 364542 394580 1147850 1140841 445132 456356 120678 107974 118416 119946 132650 130215 125816 126045 84780 84583 282516 247661 705812 710229 222222 219354 281512 283343 327888 320901 344638 346398 366336 374315 354393 387443 833375 878093 539805 460007 300199 294193 342442 344806 364048 367825 377414 378398 427850 426579 680107 715252 40.25 67.9 1
11:13:28 2023-10-13 348436 344584 87480 85349 132689 136151 140831 139055 111602 108050 116067 115932 130308 134914 366621 393990 1151220 1144128 440310 455715 120844 107718 118696 119803 132514 130186 125844 126005 85994 84430 282516 246786 723616 710227 221599 218659 279393 282514 327852 321875 344638 346398 367727 374614 353662 387407 832123 875467 551790 459681 299697 293801 342744 344588 360871 367789 378487 378290 430101 425172 679923 716403 40.25 67.9 1
11:13:29 2023-10-13 347340 345405 87297 85386 132689 136692 142517 139152 111764 108265 116067 116238 130120 135173 364578 391665 1156791 1141202 437730 458495 120844 107874 118677 119965 132415 130047 125676 126112 85927 84520 282516 247661 707992 710192 220979 219495 280868 281154 329132 322364 342483 346955 367727 374017 350661 390331 829772 871654 544365 460987 299491 294158 342708 342758 360979 366738 378487 378326 425167 425473 684612 714166 40.25 67.9 1
11:13:30 2023-10-13 346279 345410 87329 85347 132589 136382 142622 139238 111679 108265 115987 116318 129612 135446 364542 392225 1156207 1139956 436488 457485 120844 107718 118813 119701 132332 130186 125777 126011 85876 84583 280995 247486 707985 708151 220944 219863 280380 281610 328880 322364 342591 349259 367476 372875 350409 389599 834368 871269 541139 460292 297302 294051 342852 342614 363791 367834 378218 378023 428740 426504 686560 715215 40.25 67.9 1
11:13:31 2023-10-13 348436 344624 87361 85423 132681 136810 140598 139423 109780 108498 116333 116298 130145 135292 367100 396916 1155145 1136297 439613 455715 120678 107900 118450 120097 132681 130186 125690 126005 85994 84461 282516 248188 711630 714368 221289 219035 280154 281658 329377 320604 344638 344319 368835 374578 351276 389744 830231 870109 531411 458705 301298 293000 342961 342866 360979 366738 377147 381221 426135 425313 683729 714368 40.25 67.9 1
11:13:32 2023-10-13 347674 345147 87257 85496 132382 136514 142517 139558 111602 108299 116033 116398 129778 135302 364031 394616 1151220 1128283 438722 456392 120678 107866 118416 121735 132299 130221 125430 126247 85901 84551 282516 248364 711258 714148 220731 219473 282308 281513 329270 321699 345296 348655 369507 371866 351047 390882 829642 868878 539805 457726 299842 293709 345388 341169 364048 369830 376053 378470 424034 427249 687271 713354 40.25 67.9 1
11:13:33 2023-10-13 351478 343484 87476 85441 132523 136785 140304 139082 109923 108232 116033 116045 129754 133338 366694 396916 1143671 1131532 444095 456356 120761 108015 118450 121769 131868 130221 125603 126247 85876 84551 282516 247837 702863 713357 220979 219684 278579 283144 327358 320865 346211 344837 368280 373194 354465 389707 830231 875539 547070 455970 300447 292772 342961 342758 363791 367308 376346 380954 427675 426615 682634 713861 40.25 67.9 1
11:13:34 2023-10-13 348930 343630 87517 85278 132839 136095 142617 138457 111712 107901 116102 115852 129876 134726 364542 396358 1142013 1134555 441527 456356 120761 107900 118890 120063 132863 129943 126024 126112 84839 84520 282516 246401 724321 713211 220802 219543 279454 282910 327128 321387 345906 347779 369427 372304 351794 387407 830231 880510 550419 460007 299201 294307 342961 342239 364294 365646 375887 378434 426469 427312 677629 713354 40.25 67.9 1
11:13:35 2023-10-13 348617 345405 87321 85429 132672 136495 142483 139152 111569 108232 116033 116078 130299 135292 364542 391019 1146960 1135637 442616 456392 120844 107718 118813 121567 132125 130005 126011 126073 85876 84488 282516 247837 711425 711269 220290 219719 279393 281786 328915 322364 342555 348765 368871 371783 351866 390294 829700 875503 539805 461314 297734 293425 344937 341722 364563 367646 377950 378023 426469 427885 682670 713119 40.25 67.9 1
11:13:36 2023-10-13 350463 345445 87174 85392 132731 136597 142319 139152 110189 108232 115987 116238 130669 135352 366990 392417 1149921 1136372 442426 458820 120678 107949 118677 119999 132232 130263 125396 126126 85876 84551 282516 247661 705867 710229 220290 220251 279928 282514 329092 320758 345161 347514 367762 371227 353893 389744 829736 877399 524533 460007 297734 295543 342744 340725 362912 366447 376880 377757 425172 428824 682670 714709 40.25 67.9 1
11:13:37 2023-10-13 349706 345051 87210 85324 132598 136602 142579 139156 111569 108232 115987 116078 129909 135541 364031 391400 1147886 1137255 442888 457521 120595 107974 118416 121769 132083 130186 125463 126045 85876 84488 282516 247486 709064 708217 220979 219898 279928 282946 328880 320865 345151 348765 366115 373208 354821 389599 833229 878016 524533 459225 299806 294051 342262 342866 364048 367825 377414 378434 427729 427814 679589 714709 40.25 67.9 1
11:13:38 2023-10-13 346696 345178 87385 85475 132714 136521 140598 139401 109881 108165 116252 116331 129876 131712 367621 392047 1156096 1139110 437024 456428 120844 108000 118972 119897 132332 129970 125810 125865 85876 84614 279913 247486 708406 708151 220944 219719 280280 282329 328419 321911 342627 346955 367762 374315 350409 387407 829736 871904 544365 460660 297482 293681 342961 342794 360979 366738 375623 378362 427421 424762 682670 713119 40.25 67.9 1
11:13:39 2023-10-13 346260 344866 87413 85331 132415 136279 142552 139152 111602 108232 116067 116078 130153 134949 364031 392225 1152928 1139147 438591 455715 121010 107718 118813 119803 132299 129755 126024 125711 85876 84393 279913 247625 716315 710229 222775 218895 280994 281548 327781 322220 342447 346813 367583 374435 351758 387443 829772 872959 545211 461314 297626 294158 342961 342866 360979 369122 378487 378398 425203 425278 681629 713661 40.25 67.9 1
11:13:40 2023-10-13 349961 345283 87261 85578 132315 137038 140108 139934 109729 108631 115837 116658 129203 134391 366841 391914 1157067 1139184 437751 458526 120844 107900 118416 121567 131902 130255 125430 126247 85876 84520 280491 249070 707878 707152 220979 219530 279410 281189 330679 320379 342591 347514 367174 372375 350414 390606 832160 868878 551790 458302 297771 294229 342961 342794 364048 367869 377414 378023 425915 427214 686262 714239 40.25 67.9 1
11:13:41 2023-10-13 349599 344624 87138 85476 131980 136950 142284 141639 111448 108265 115987 116045 129941 135173 363996 393436 1157850 1134230 441633 456392 120678 107915 118575 120299 132247 130298 125296 126563 84604 84536 281821 249955 703686 710229 221528 219495 279393 281689 329876 318927 346518 346291 366329 373457 351830 392098 834368 866423 544088 455933 299528 295128 342961 342830 363534 366703 374907 378398 427738 426579 687831 713661 40.25 67.9 1
11:13:42 2023-10-13 347697 345077 87325 85650 132382 136782 142600 139238 111602 108265 115987 116492 129876 135541 364542 394338 1152074 1134022 439504 456392 120513 107900 118450 121769 132174 130255 125637 126160 85876 84488 282516 248188 708507 714368 220290 219719 280245 281711 329644 320640 345161 348518 369427 371783 351227 390955 829054 868878 539805 457335 299564 293013 345424 341481 362115 369830 376346 378470 426469 427957 687794 713354 40.25 67.9 1
11:13:43 2023-10-13 351065 345965 87174 85455 132282 136726 142319 141639 109750 108299 115906 116464 130054 131888 367027 394401 1151588 1128740 439540 456606 120844 107982 118561 120200 132232 130061 125430 126247 85876 84468 281749 248753 709806 711305 220979 220475 279928 282896 330768 319894 346211 346155 368316 370153 351866 392098 829642 870388 541139 457011 300520 294193 342961 341445 363202 367286 376043 378470 424576 429161 687271 712615 40.25 67.9 1
11:13:44 2023-10-13 350728 346627 87174 85414 132374 136305 142319 139152 111602 108265 116102 116318 129909 131790 364578 397025 1143708 1131606 444095 457987 120430 108082 118219 121803 131902 130562 125396 126247 85816 84551 279913 247837 703223 713357 220979 219719 278544 283414 328383 322766 346482 347779 368583 373088 353784 387335 830157 879154 531411 458244 301371 292871 342961 342794 364048 367308 378034 381112 427675 427214 680144 713354 40.25 67.9 1
11:13:45 2023-10-13 348394 344624 87440 85518 132751 136594 140784 139221 109881 108165 116252 116298 130332 135351 367100 395028 1143671 1134830 441398 456356 121176 108317 118992 121820 132514 130095 125724 125865 85015 84614 280995 246264 711629 711305 220326 219754 279393 282804 328915 322889 342591 346433 370020 372375 351578 387443 827357 874506 547677 461314 299201 293966 344937 342275 364048 366738 376224 378470 427155 427983 678663 711032 40.25 67.9 1
11:13:46 2023-10-13 349196 345112 87313 85464 132689 136313 142517 139152 111635 108265 116067 116238 129876 135173 364322 391639 1146960 1134830 442616 456036 121010 107751 119211 121567 132332 129755 125844 125865 85968 84678 279913 248151 713211 713261 220837 219921 281512 282804 328773 322387 342483 349223 369543 372304 351902 389744 829736 877860 547070 459467 297771 293745 344937 341722 365078 368610 376188 378398 426469 427885 681666 713156 40.25 67.9 1
11:13:47 2023-10-13 350804 344483 87476 85451 132739 136819 142552 139152 111635 108265 116171 116238 130633 133338 364542 393990 1149552 1144128 444668 455715 120678 107900 118813 121719 132299 130255 125724 126073 85876 84583 279913 247136 705936 710264 222364 218847 279428 283414 327888 321875 344674 346469 367762 375475 353929 387479 833966 875539 550419 459681 300447 293389 342961 344806 363021 365611 375060 378240 427774 425946 679625 714709 40.25 67.9 1
11:13:48 2023-10-13 346960 345169 87449 85446 132801 136416 142609 139238 111602 108265 116102 116238 129974 135352 365126 392261 1152928 1143854 437824 458746 121176 107882 119006 119897 132564 130082 125743 125938 86046 84488 282516 246750 709543 710229 220979 219000 280812 281689 329577 322339 345272 346398 368316 374685 351830 390961 832197 874884 551790 458375 300308 294193 342961 342866 362754 365646 375887 378398 425835 425278 679662 713156 40.25 67.9 1
11:13:49 2023-10-13 346960 345197 87289 85587 132374 136563 142319 139152 111602 108580 116252 116431 129745 135278 364578 391639 1156207 1140841 437446 456356 120761 108082 118813 121635 132673 130255 125924 126039 85968 84456 282516 247837 706541 707115 220979 219719 279428 281225 330947 320640 342663 348765 366658 373195 351866 392135 832197 866423 544642 457371 297807 295128 342961 342830 363791 367578 375172 378362 426486 427249 689331 715215 40.25 67.9 1
11:13:50 2023-10-13 349576 346896 87361 85388 132931 136722 142648 141442 111602 108265 116056 116392 130364 131788 367584 396844 1157813 1138066 440200 457156 120761 107982 118677 120033 132265 130255 125757 126160 85850 84594 279913 248356 707174 713357 221670 219035 280662 282373 329413 320936 345685 344355 367798 374649 351866 390331 829736 865429 539805 456688 301298 293297 342961 342866 360979 366738 377414 381563 427402 425981 683246 712615 40.25 67.9 1
11:13:51 2023-10-13 347442 345143 87321 85378 132415 136760 142418 139152 111602 108265 115940 116431 129843 131823 364578 394616 1152928 1131606 439028 458385 120678 107933 118450 121685 132490 130221 125463 126160 85909 84520 279913 247837 705194 714368 220290 219754 280280 281654 329697 320651 345431 348765 369283 372494 351614 391675 829531 871306 543808 457873 300411 294229 344937 340725 362150 369902 376733 380380 426469 427957 687794 713354 40.25 67.9 1
11:13:52 2023-10-13 349700 346896 87868 85388 133114 136075 143015 138889 110033 108132 116356 115912 130397 135151 367882 396808 1142013 1134830 442223 458673 120844 108232 118696 121601 132673 130005 125757 126079 86165 84456 282516 246438 724696 713357 220979 220097 279428 283886 327888 321911 345722 344873 369203 372933 353639 387443 829642 878240 551790 458380 300157 293610 342961 342830 364048 367825 377682 380683 427155 427343 680626 711032 40.25 67.9 1
11:13:53 2023-10-13 347603 344655 87849 85409 132914 136056 142721 138765 111823 108083 116171 115932 130430 134796 365126 397025 1143708 1134830 443800 456392 120761 107751 118813 121601 132332 130221 125843 126073 84956 84562 279913 246677 713372 714331 221338 220110 281909 283236 327781 322220 346310 347779 369687 372933 351902 387443 830009 874118 541153 460660 301085 293333 344937 342614 361102 366738 376224 380683 427072 427885 678663 711068 40.25 67.9 1
11:13:54 2023-10-13 350914 347610 87440 85482 132739 136505 142517 139152 111635 108265 115975 116392 130332 135138 364614 394025 1147886 1140730 444816 456392 120513 107933 118450 121567 132117 130130 125637 126073 84824 84520 282516 247486 707952 703138 222052 219719 279148 283180 328419 320936 344710 345948 365522 373137 353965 390331 833412 878020 543808 458705 300816 294265 342478 342866 362404 365611 377414 382211 427823 427885 680663 715288 40.25 67.9 1
11:13:55 2023-10-13 347568 346896 87667 85310 132839 136305 142686 138958 111635 108083 116137 116045 130120 134855 364578 393748 1149588 1144575 441892 458875 121010 107915 118807 120033 132448 130509 125743 126146 86105 84583 282516 247486 718727 711000 222399 219035 279428 283493 330278 321732 342375 346469 366658 374649 354211 389599 833412 878642 531411 458705 297518 294514 342478 344806 363534 365356 377950 378434 427774 426686 680144 717392 40.25 68.0 1
11:13:56 2023-10-13 346687 345414 87656 85377 132781 136313 142552 139152 109999 108165 115975 116045 129974 134984 364614 392297 1152928 1140878 439530 455715 120927 107751 118847 121601 132514 130005 125844 125865 86060 84425 282516 247136 710577 709224 221422 219070 281136 281689 328419 322626 344638 346991 368316 374685 351866 387479 829772 874230 524858 460660 299564 293460 342961 342866 360979 365681 376188 378434 426133 425313 681666 713697 40.25 67.9 1
11:13:57 2023-10-13 346436 344624 87142 85356 132386 136433 142518 139238 111525 108332 116345 116505 130153 131888 367027 391843 1159497 1142943 437646 456927 121010 107982 118992 121789 132332 130472 125844 126281 84897 84536 280995 247690 720532 708687 221324 219956 280825 281417 329413 322399 342627 347027 367798 374351 350697 387515 832197 872959 550419 460987 297626 294229 342961 342830 360979 367578 376188 378398 425799 425313 684612 714203 40.25 67.9 1
11:13:58 2023-10-13 345779 346406 87174 85356 132386 136816 142333 139238 111635 108299 115940 116351 129790 135541 364905 392225 1155392 1140605 437169 456392 120844 107900 118730 121601 132564 130221 125670 126073 85942 84456 282516 247661 719196 708687 221324 220097 281013 281668 329680 321911 342433 347270 367798 373492 350768 389744 831571 871690 531411 460987 299673 294265 342961 342866 363266 367869 376188 378398 425835 425349 682763 715273 40.25 68.0 1
11:14:00 2023-10-13 349777 345410 87412 85613 132349 136977 140164 139735 109729 108681 116171 116719 129811 132070 364031 392261 1158782 1140878 439439 456713 120678 108007 118614 121769 132117 130117 125710 126281 85942 84493 279913 249070 703729 708687 221360 219754 279428 282514 330983 319410 345441 347270 367210 373492 351348 392171 833412 868264 539805 457983 297843 295803 342961 342866 364048 367869 376043 378398 427658 427585 688843 715288 40.25 68.0 1
11:14:01 2023-10-13 348820 343656 87321 85415 132623 136556 142453 139364 111602 108265 115940 116111 130120 135113 364067 396745 1152928 1134267 441399 456749 123328 108115 118219 121837 131778 130597 125310 126462 84839 84678 282516 248503 704090 711196 222101 219425 281909 282804 329733 320722 346627 346650 368611 374649 351866 390664 829772 865510 537970 456726 301298 293049 342925 342866 363021 366773 377414 381869 427218 425349 683729 712615 40.25 67.9 1
11:14:02 2023-10-13 347697 345303 87293 85487 132589 136906 142419 139238 111525 108397 116044 116238 129346 135352 364031 394025 1153502 1128320 437820 456392 120595 107751 118614 121769 131935 130255 125430 126073 84824 84551 280995 247837 710329 713357 219947 220097 279853 281733 329983 320640 345441 346433 370020 371865 351510 390955 829054 868878 531411 458380 297518 294022 345424 341481 363791 367869 376880 380162 424070 426690 687307 713354 40.25 67.9 1
11:14:03 2023-10-13 347639 345441 87114 85392 132257 136726 142220 141442 111448 108299 116320 116431 129745 135541 364578 394652 1151293 1131887 437496 459470 120844 107982 118546 120033 132232 130117 125589 126146 84604 84614 279913 248188 708746 711342 220136 220440 281873 282218 330911 320415 345687 346190 369427 371641 351794 391508 829054 865226 550419 457408 300023 293987 344937 340725 365042 367834 376346 378398 424034 427885 687757 714095 40.25 67.9 1
11:14:04 2023-10-13 351843 344689 87417 85414 132689 136279 142782 139793 110033 108050 116148 116045 130513 134914 364542 397025 1143708 1131495 445132 456356 120513 107974 118614 121769 132083 130221 125430 126039 85876 84505 274846 247661 703480 713357 221289 219719 279783 283378 327888 321613 346737 345079 369718 373457 354967 389707 830231 879264 541139 456975 301298 292977 342961 342758 364048 367825 377678 381491 425167 427454 680589 714368 40.25 67.9 1
11:14:05 2023-10-13 348394 344589 87541 85345 132847 136245 142751 138958 109999 108032 113663 116085 130756 135021 367100 396916 1143561 1134386 444556 458820 120844 108015 118779 120046 132299 130061 125937 126112 84839 84551 282516 246786 707693 713357 221183 220062 279507 282479 327393 322625 344638 345356 369131 372898 351866 387407 829959 874145 524533 459355 300747 293262 342961 342564 364048 367825 375587 381527 427675 427214 678356 713354 40.25 67.9 1
11:14:06 2023-10-13 350606 344624 87616 85388 132598 136313 142517 139152 111602 108265 116067 116078 129876 135138 364031 390745 1147775 1135121 442223 456713 120678 108049 118614 121769 132299 130341 125430 126160 85876 84583 279913 247837 709748 709038 220290 220440 278544 282514 329377 320901 342663 348826 368799 371227 351866 390331 829700 876224 539805 461314 297410 293389 344901 341722 362912 366480 377950 377757 427373 428824 682375 717349 40.25 67.9 1
11:14:07 2023-10-13 351191 346896 87716 85451 132747 136590 142846 139311 110033 108132 116322 116298 130397 134914 364798 394580 1149552 1144537 445237 456713 120678 107900 118721 121735 132381 130047 125603 126213 85935 84551 282516 247486 705635 707115 222172 219035 278579 283144 328653 321875 344674 346155 366587 374578 354716 392076 833375 878025 531411 459355 299238 293389 342129 342866 364048 367825 377414 378398 427774 428818 680626 715252 40.25 67.9 1
11:14:08 2023-10-13 347943 343630 87541 85377 132806 136356 142808 139040 111712 108050 116067 115932 130364 134855 364578 393124 1151220 1144128 441514 456806 120761 107900 118779 121735 132332 130095 126024 126427 84839 84678 280995 247136 714809 710229 221183 219687 280959 282871 328472 322853 342627 346469 368280 374649 351578 387335 829700 874811 551790 460476 298984 294309 342961 342866 360979 365646 375887 378398 425203 425371 680663 714166 40.25 67.9 1
11:14:09 2023-10-13 349672 346787 87476 85382 132589 136687 142518 139238 109931 108165 116067 116318 130153 135541 364834 396736 1156207 1135841 441053 456392 120513 107900 118696 121769 132299 130221 125603 126247 85876 84461 280995 247837 706800 712348 221670 219035 279818 281781 329377 320901 346492 344837 367210 374614 351312 390606 829736 870424 524533 455611 300581 294865 342961 342866 363021 366738 376346 381797 428750 425424 685585 713119 40.25 68.0 1
11:14:10 2023-10-13 346951 344580 87361 85439 133106 136726 142341 139152 109863 108232 116067 116351 130489 135541 364578 396358 1152891 1136817 440898 458490 120844 107982 118711 120200 132448 130082 125676 126112 84604 84583 284370 247837 711320 713357 221479 219438 282308 281654 329609 320901 345405 346687 369731 374435 351722 390331 830231 868878 547070 458705 299733 292370 344901 342794 363021 368682 376880 380683 426469 425313 683766 713354 40.25 68.0 1
11:14:11 2023-10-13 352413 344558 87357 85415 132469 137574 140308 139540 111602 108265 115906 116431 129754 133854 364031 396430 1146225 1127408 444156 456713 120513 108082 118416 121803 131868 130221 125430 126315 85757 84678 280491 248893 699961 713357 221289 220026 279928 283418 329876 319894 346773 345912 368871 372114 355468 392135 829700 874230 551128 455970 300660 294193 342961 342794 363237 366703 376043 380954 425167 429805 685585 712074 40.25 67.9 1
11:14:12 2023-10-13 350417 343590 87537 85378 132806 136279 142751 138978 109965 108364 113486 116198 130364 135021 367100 396916 1145017 1134919 446606 459470 120678 108049 118614 121769 132381 130255 125816 126428 85994 84551 279913 247136 707453 714837 220979 219719 279818 282910 327852 322626 345942 345356 368871 372933 353929 387407 830231 879269 549048 458056 301298 292567 342961 342794 364294 367567 378218 381527 427675 427214 680144 713354 40.25 67.9 1
11:14:13 2023-10-13 347603 344730 87325 85560 132714 136313 142552 139152 111602 108232 116102 116238 129909 135173 364870 393436 1146960 1134830 442653 455679 121010 107685 119211 119803 132731 129970 126079 125624 86060 84425 281061 246961 714461 713357 220979 220062 279393 282514 327888 322889 344638 348271 369947 372898 351902 387479 829700 879887 551128 459503 300235 293745 345424 342516 362115 368718 376188 378398 426469 427921 681154 715236 40.25 67.9 1
11:14:14 2023-10-13 351640 345197 87448 85487 132747 136813 140500 139408 109919 108132 116368 116265 129974 135103 364578 391055 1149645 1138442 442925 456713 120678 107974 118779 120181 132415 130255 125724 126213 85994 84551 282516 248269 711444 709152 220326 220440 279394 282620 329590 320901 342627 347550 369427 371783 351866 390331 829736 875503 539805 461314 297410 294229 345523 341722 362658 366703 377414 378023 427072 428006 684126 713119 40.25 67.9 1
11:14:15 2023-10-13 349706 345445 87361 85476 132814 136313 142517 139152 111679 108265 116102 116238 130153 134984 364067 390745 1146225 1137255 442925 459961 120761 108115 118779 121769 133064 130375 125937 126555 84956 84594 282516 248364 712807 710229 220802 220753 281512 282804 329876 320901 342591 347585 368871 372056 351758 390294 830231 875503 551128 462186 297338 294885 344937 342239 362658 366738 377950 378059 426469 427921 682670 713119 40.25 67.9 1
11:14:16 2023-10-13 350914 346261 87513 85345 133298 136279 142743 138978 109931 108099 116183 115898 130185 134914 364578 393882 1149588 1144128 442076 455751 120761 108234 118813 121735 132332 130221 125844 126073 85909 84614 282516 246438 714925 710227 222399 219000 279428 283493 327923 321875 345161 346433 367174 374649 354444 387479 833412 878020 541289 459681 297482 295494 342719 344806 363021 365611 375587 378434 429726 426342 679625 715252 40.25 67.9 1
11:14:17 2023-10-13 346956 343625 87417 85496 132847 136514 142552 139267 111602 108157 116102 116045 130397 135173 364870 393436 1155967 1147848 440584 458820 121010 107874 118875 119916 132631 130047 125883 125991 84839 84456 282516 246438 711911 709188 221076 218860 280210 282479 327888 321732 344638 349076 367655 374614 351227 387443 832160 874230 544365 460660 298212 294229 342961 342758 360979 369310 376152 378434 425203 425278 682670 713156 40.25 67.9 1
11:14:18 2023-10-13 349502 344629 87078 85419 132465 136943 142284 139443 109577 108299 115871 116625 129381 132015 364031 391055 1157031 1139147 437715 458024 120761 107718 118614 121685 132490 130221 125603 126160 85909 84551 279913 248893 707273 708151 221324 219754 279393 282514 331412 319634 345722 347550 367468 373790 351866 392135 832197 868878 541139 458705 299316 294564 342961 342830 364048 368384 376346 378326 426468 427549 688806 715252 40.25 67.9 1
11:14:19 2023-10-13 348536 344633 87445 85384 132589 136708 140685 139518 109855 108397 113498 116331 130242 135327 367100 396565 1156059 1141038 441560 457106 120265 108115 118300 121921 132036 130731 125190 126281 85816 84551 280995 247837 702525 711342 222052 219530 279818 282607 329876 320415 346810 345115 366658 374315 351830 392098 829772 868878 524533 454610 299238 294850 342961 342866 363780 366738 375777 380647 427774 427312 687794 713192 40.25 67.9 1
11:14:20 2023-10-13 346960 345405 87178 85470 132415 136347 142284 139152 111569 108265 115906 116238 130185 135173 364031 394616 1151257 1129887 438722 455715 120513 107900 118450 121735 132208 130095 125924 126039 85909 84488 283675 247837 705070 713357 220101 219719 280275 281618 329911 320415 345405 348271 368871 370118 351758 391544 829054 865456 546563 458019 300447 294193 344937 341445 362658 367834 376346 378470 426469 428911 690479 714220 40.25 67.9 1
11:14:21 2023-10-13 352492 346896 87476 85479 132743 136831 140500 139311 109881 108132 116252 116204 129966 134949 364031 397025 1146886 1131532 445448 458225 120348 108007 118512 121769 131902 130255 125430 126247 85876 84551 280491 248364 705042 713357 221014 219719 278714 283864 327923 320901 346773 345392 368611 372933 354967 390606 830231 875539 556537 456615 300872 293781 342961 342830 364563 367567 376346 381527 424869 427549 682634 711068 40.25 67.9 1
11:14:22 2023-10-13 347380 345908 87345 85388 132598 136631 142552 139152 111602 108265 115940 116238 129778 135208 364870 393124 1146146 1136171 441670 455715 121010 107718 119012 119701 132631 129755 126052 125711 86060 84425 282516 246438 717164 713357 220979 219719 279393 281804 327393 322626 344893 345392 369427 372375 351866 387443 830231 874470 524533 460007 300363 292906 344792 342469 364809 367825 378487 380538 427603 427187 680185 713750 40.25 67.9 1
11:14:23 2023-10-13 349125 343590 87325 85324 132814 136313 140690 139560 109729 108232 115940 116078 129754 131802 367100 394616 1143708 1134830 442297 455715 120844 107718 118813 119837 132332 130095 125724 125831 85942 84278 281905 246438 714890 713357 220979 219754 279393 282514 327658 322889 345161 345392 369463 372933 353662 387407 830231 879779 543808 459681 300302 293745 342961 342794 364048 365356 376188 381258 427373 427585 678590 713354 40.25 67.9 1
11:14:24 2023-10-13 348144 343590 87468 85261 132847 136377 142799 139045 111635 108083 116102 116045 129876 135352 364870 395548 1145795 1137629 442214 458820 121010 107982 118909 119999 132664 130236 125917 126112 86027 86243 280995 246438 719654 714127 220731 220026 279880 282558 327888 322889 345296 345115 368907 372933 351902 387443 830231 879044 531411 458705 300157 293745 342961 342794 364048 365391 375887 381797 427675 427549 679625 711068 40.25 67.9 1
11:14:25 2023-10-13 350914 343630 87509 85474 132835 136573 142358 139152 111602 108265 116102 116238 129941 134984 364578 390780 1149588 1134230 442929 456806 120678 107933 118450 121685 132208 130221 125430 126212 85909 84488 279913 247837 706844 707079 221515 220550 278579 283197 328915 320936 345685 346991 366658 372079 354465 390331 833412 879264 543808 458412 299564 295293 342961 342794 363237 365681 377414 378398 427738 429201 682670 716302 40.25 67.9 1
11:14:26 2023-10-13 349425 346642 87449 85414 132922 136840 140696 139207 109965 108322 116322 115978 130430 135221 367100 394472 1152681 1143166 444110 456392 120678 108007 118813 120097 132683 130186 125810 126160 85909 84514 282516 247661 706720 710264 222399 219000 279818 283414 327923 321875 344674 346469 367210 374685 354716 387515 833412 877399 540139 459355 300447 293666 342961 344806 363021 365611 375623 378470 427810 426244 679662 715252 40.25 67.9 1
11:14:27 2023-10-13 346470 344624 87361 85423 132631 136313 142453 139346 111602 108265 116137 116457 129778 135278 364067 391639 1154574 1140841 437751 457303 120844 107933 118813 121769 132332 130255 125810 126073 85909 84614 282516 247837 713613 709074 221515 219754 281170 281618 329680 322626 342663 347287 368352 374351 350697 387479 832160 872394 551790 458820 297554 294051 342961 342830 363021 367646 376224 378434 428777 428515 684427 716913 40.25 67.9 1
11:14:28 2023-10-13 348930 345303 87293 85483 132340 136813 140304 139540 109619 108265 115871 116464 129259 135373 366731 391533 1157031 1140841 437715 456749 121010 107982 118789 121769 132514 130221 125637 126281 85876 84520 279913 248717 706045 708187 221670 219754 279428 281724 331686 319894 345722 347550 367762 373528 351866 392406 832160 868878 543429 458705 299528 293944 342695 342830 364048 367905 376346 378059 427138 428897 687831 715252 40.25 67.9 1
11:14:29 2023-10-13 347688 346627 87417 85518 132415 137080 142319 141674 111415 108556 115906 116464 129745 135373 364031 394652 1149588 1128246 440420 461254 120513 108007 118450 121719 132393 130255 125463 126247 85909 84520 281061 248893 707204 711342 221360 220475 278544 282514 330947 320379 346492 346469 368575 371747 353965 392135 829113 872306 543808 457042 300617 293979 344792 342131 366113 367729 376163 380538 428886 429657 689497 713119 40.25 67.9 1
11:14:30 2023-10-13 352390 343625 87541 85328 132839 137561 140717 139152 111602 108265 116102 116271 130185 135221 364031 397025 1143708 1131606 445448 457070 120513 107974 118450 121769 132208 130255 125430 126160 85876 84435 277356 248188 704348 714368 221324 219754 279428 283449 327923 321649 346773 345392 368871 373492 353449 390606 827321 877399 551482 456688 301298 292977 342961 342830 364305 365611 377414 381869 426840 427850 682670 711105 40.25 67.9 1
11:14:31 2023-10-13 348820 344629 87537 85320 132839 136407 142825 139045 111635 108265 116137 116407 130087 135541 367845 395512 1146649 1136409 442260 456963 121010 107982 119074 120033 132664 130047 126091 126039 86093 84425 280995 246438 716969 714368 221324 220405 279919 282946 327923 323583 345540 348494 370020 373230 351938 387479 829772 879453 546306 459179 299238 293745 345424 342516 362150 369606 377356 378506 427072 428019 679662 713156 40.25 67.9 1
11:14:32 2023-10-13 348689 344664 87464 85352 132839 136846 142509 139238 111635 108299 115975 116271 130153 135541 364067 391019 1146225 1135637 442389 456878 120678 107933 118614 121635 132208 130255 125463 126079 85909 84520 279913 247837 711629 710766 220979 219969 279520 282514 329413 322662 342663 346991 370020 372375 351938 387479 828527 879453 546306 462149 300520 293987 345424 342794 362150 366773 376224 378470 426469 427921 678663 713156 40.25 67.9 1
11:14:33 2023-10-13 348653 346623 87449 85514 132706 136840 140696 139471 109957 108199 116322 116331 129843 135256 367100 390329 1149371 1137255 442925 455715 120513 108007 118807 120097 132518 130221 125724 126281 85942 84709 281061 247837 710265 707115 221324 220475 278579 282946 329413 320972 345441 347550 367762 371818 353965 390331 829809 878107 539805 459355 297807 295823 342961 341998 363237 366738 377414 378362 425331 428859 682670 714239 40.25 67.9 1
11:14:34 2023-10-13 349179 346627 87197 85319 132407 136403 142410 139142 111558 108083 115975 116413 129835 135352 364031 394061 1147886 1140878 445229 456428 120595 107751 118648 121685 132332 130255 125637 126039 85909 84551 280995 247311 705017 709224 222435 219070 279428 283520 329577 321911 345197 347251 366658 374649 354967 389744 834039 877618 531411 458705 297518 294265 342719 344806 363791 366480 375060 378254 431321 426459 681154 715142 40.25 67.9 1
11:14:35 2023-10-13 348664 344518 87632 85482 133106 136590 142841 138986 110054 108083 116021 116045 129966 131798 365055 392261 1152656 1144128 440236 458820 120678 107751 118847 121769 132332 130005 125844 125865 85942 84456 282516 246866 714685 708724 221014 219070 281039 281711 330512 322399 342699 346991 367798 374685 351830 387443 829736 874884 551790 460660 300235 294265 342961 342866 360979 366482 376188 378470 425238 425349 681666 714203 40.25 67.9 1
11:14:36 2023-10-13 349576 345147 87545 85414 132291 136760 142354 141674 111635 108265 115975 116271 130153 135054 364067 394061 1155429 1134267 441670 456785 120430 108115 118416 121803 132169 130472 125430 126315 85757 84646 280491 249070 703905 710802 222052 219754 279853 282514 329680 319894 347865 346504 367174 374351 351938 393041 832197 868926 551315 455714 300654 295744 342888 342758 364048 369382 375594 378362 427631 427107 689857 715252 40.25 67.9 1
11:14:37 2023-10-13 348326 344659 87357 85546 132789 136597 142418 139152 111635 108265 115975 116331 129778 135019 364067 397025 1152928 1134267 440383 456392 120678 108067 118730 121719 132208 130255 125637 126281 85909 84520 279913 247837 722586 711342 222052 219565 280049 283038 329680 320972 347619 344873 367468 374685 351614 390955 829809 865492 531411 455970 300617 295702 342719 342866 363021 366773 376080 380683 430710 425473 685776 713192 40.25 67.9 1
11:14:38 2023-10-13 346778 344664 87146 85360 132415 136537 142156 139152 111448 108299 115940 116431 129754 135278 364067 394616 1152928 1129924 437751 456428 120513 107751 118648 121823 131935 130221 125463 126281 85850 84583 279913 248115 708189 713357 220255 220286 279818 281618 329983 320651 345431 348765 368288 371500 351686 391952 829885 873160 541139 458244 301371 294015 344901 341445 363237 367834 376310 378362 427072 427885 687757 714368 40.25 67.9 1
11:14:39 2023-10-13 350445 347578 87174 85415 132378 136901 142384 139152 109653 108232 115871 116204 129754 135232 363996 395800 1146960 1128246 441525 456356 120595 108082 118382 121820 131902 130653 125396 126247 84824 84531 283148 249246 707760 713357 221289 219719 279662 283378 329876 319894 346737 345392 368280 372021 354967 392098 828527 873653 548423 457377 301029 294193 342961 342794 363202 366703 375740 382756 425287 429800 684612 714368 40.25 68.0 1
11:14:40 2023-10-13 350417 346651 88115 85451 133507 136444 140991 138854 110033 108132 116449 115945 130364 135151 367621 396214 1143671 1135121 442297 455715 120761 107882 118875 120033 132514 130301 125810 126039 85015 84531 282516 246438 711005 713768 220944 220026 279783 282910 328383 322889 344638 346920 370020 372898 351866 387443 830231 882694 549048 460660 300872 293503 344901 342722 364048 366703 377284 381491 427072 427850 678626 714368 40.25 68.0 1
11:14:41 2023-10-13 347634 344624 87421 85386 132781 136597 142517 139346 111602 108232 116067 116238 130480 135208 364578 393365 1146960 1135637 441946 455679 121010 107685 119211 119701 132731 129970 126139 125798 86120 84425 282516 246786 712804 713357 221324 220405 279818 282946 328649 322889 345649 345912 369947 372898 351902 387443 828491 879453 551790 460987 301298 293297 344901 342794 364563 368754 380066 381578 427457 427636 678480 714331 40.25 67.9 1
11:14:42 2023-10-13 349411 345001 87480 85518 132747 136779 141207 139443 111635 108232 116067 116351 130364 131907 364798 390709 1148591 1136446 442814 455715 120927 108082 118696 121789 132332 130437 125810 126281 85876 84646 282516 247727 712407 711269 220944 220405 279393 283021 329377 322853 342627 347478 370020 372898 351902 387479 829736 874470 549048 459539 299387 294514 345668 342758 364563 367251 376753 378398 427072 427974 678663 712578 40.25 67.9 1
11:14:43 2023-10-13 348920 346397 87353 85388 132598 136313 142517 139152 111602 108232 116067 116318 129876 135173 364287 390471 1146960 1137790 443151 455715 120678 107974 118696 121769 132422 130221 125690 126213 85909 84520 279913 247837 705511 708115 221289 220475 279358 282910 329377 321613 345685 348563 368280 371783 353965 390882 833072 878790 550981 460476 297338 295078 344901 341578 365843 369382 377840 381236 428546 429161 684612 714709 40.25 67.9 1
11:14:44 2023-10-13 351640 346402 87716 85483 132835 136279 142656 139152 111602 108364 116287 116045 129941 135138 364578 394338 1149515 1144128 444783 458170 120678 108007 118779 121769 132514 130221 125690 126039 86027 84435 279913 247661 720843 707115 222364 220062 278544 283498 328880 321839 345685 346433 367174 373492 355451 390294 834593 879264 531411 459355 299201 295543 342961 342866 362622 365646 377950 378470 430029 428900 680663 716302 40.25 67.9 1
11:14:45 2023-10-13 346260 344589 87509 85418 132814 136726 142552 139346 109729 108265 115906 116431 129909 135208 364031 391914 1156207 1140841 437024 455679 121010 107866 118972 121567 132731 130221 125844 126039 86027 84499 282516 247837 712031 709188 221635 220405 281135 281618 330129 322602 344384 349755 368137 373314 351366 393195 834961 872578 551790 461314 297554 295057 344756 342830 364563 369902 376152 378362 426499 428818 683766 717898 40.25 67.9 1
11:14:46 2023-10-13 347603 344624 87325 85483 132382 136726 142319 139152 109577 108265 115952 116431 129502 135397 364542 391055 1157850 1140804 437369 457843 120678 107900 118730 121769 132332 130221 125810 126079 86027 84488 279913 248188 714419 708151 221324 219863 280280 281707 329911 321839 342663 347514 368280 373457 351227 389744 832160 871690 539805 461203 297685 295758 342961 342794 363791 367869 376188 378398 426432 426677 683729 715215 40.25 67.9 1
11:14:47 2023-10-13 349314 347500 87656 85546 132751 136679 142807 139618 109881 108165 116333 116265 130332 131769 367100 394580 1157850 1134267 441725 459796 120348 108049 118416 121803 132136 130562 125575 126563 85809 84594 280491 249246 696954 710227 221670 219719 279428 282607 329413 319634 346810 346155 367174 374315 351830 393004 829736 866423 546477 455611 297518 295966 342961 342866 364048 367286 375740 378470 427756 427321 689820 715252 40.25 67.9 1
11:14:48 2023-10-13 346960 344624 87265 85613 132415 136931 142517 139558 109577 108265 115906 116318 129811 135173 363740 394616 1151220 1128246 437482 455679 120513 107900 118614 121651 132299 130221 125430 126126 85876 84551 282516 247837 703236 713357 220255 220405 280354 281618 329947 320865 345161 348765 368316 371227 351794 392135 829054 865456 550419 457371 297518 295135 344937 340690 365042 369578 376053 380393 426817 429107 687611 714368 40.25 67.9 1
11:14:49 2023-10-13 352316 344930 87444 85510 132747 136779 142483 139443 111602 108232 116067 116552 130242 135173 363996 395800 1148591 1130237 441525 456392 120430 108082 118416 120213 131868 130221 125396 126247 85842 84562 283148 248540 706910 713357 221324 220026 279928 283414 329377 320602 346773 345392 368316 372079 354967 392135 828844 873163 549775 456940 300733 294193 342961 342564 363237 365646 376310 380647 425799 429197 683460 711068 40.25 67.9 1
11:14:50 2023-10-13 347603 343625 87692 85319 132877 136151 142786 138765 111790 107868 113518 115819 130430 134503 364578 397025 1142860 1134830 442777 457522 120678 107751 118730 121735 132274 130186 125810 126213 85909 84520 282516 246438 721823 713592 220979 220062 279393 282514 329577 322853 345394 345356 369391 372375 351866 387443 830009 880056 532728 460538 301225 292977 344901 342650 364271 367789 378487 381345 427675 427850 678663 712886 40.25 67.9 1
11:14:51 2023-10-13 348930 346623 87409 85409 132374 136313 142319 139374 109855 108165 115940 116238 129811 135173 364322 392417 1146960 1134830 442297 455679 120678 107900 118614 121685 132308 130095 125603 126160 85876 84520 282169 247837 708814 707115 220326 220440 279163 282550 329413 320936 342663 348319 368871 372043 353929 390606 829772 875503 532728 461314 297771 293908 345424 342239 363202 366703 377414 378326 427373 428859 682670 713156 40.25 67.9 1
11:14:52 2023-10-13 350804 346896 87529 85347 132806 136313 142552 138962 111635 108157 116183 116045 129974 134914 364031 393436 1151257 1144128 444110 457577 120678 107718 118450 120046 132299 130221 125724 126005 85909 84520 282516 247136 706417 709726 222017 219000 279923 283802 328631 322339 344907 346813 367655 375332 354571 387371 834688 875357 548479 460007 300163 294193 342961 344806 362803 368602 378487 378434 428676 426244 678663 716403 40.25 67.9 1
11:14:53 2023-10-13 346960 344624 87357 85347 132598 136716 142552 139152 111448 108083 116067 116078 129909 134984 364067 392261 1152928 1144128 438800 455715 120761 107718 118813 121567 132548 130005 125810 125865 85909 84488 279913 246961 709967 709188 221324 219000 280903 282514 327923 321625 345161 346955 368316 375475 351866 387479 831535 874848 543808 460333 300235 294229 342961 344806 360979 365681 376188 378434 426397 425566 679625 713119 40.25 67.9 1
11:14:54 2023-10-13 347286 346896 87412 85578 132282 136813 140161 139505 109619 108498 116218 116492 129778 131888 364578 391019 1157850 1140568 438666 458710 120678 107866 118813 121735 132597 130095 125710 126039 85935 84488 282516 248188 708133 707115 221324 219719 279818 281654 330947 320865 345173 347550 367762 373492 351794 392098 832160 868878 543808 460007 299528 295128 342961 342830 361854 368419 377414 378362 426432 427826 687271 715252 40.25 67.9 1
11:14:55 2023-10-13 348436 344629 87357 85492 132623 136420 142419 139238 111569 108157 116102 116078 129790 135541 364031 397025 1152928 1137255 441150 455715 120678 107751 118450 121735 132299 130221 126011 126039 85909 84551 281061 247837 705882 713357 221670 219035 280280 281804 329644 320901 346773 346687 370020 374685 351830 390919 830231 865384 545211 458705 301298 292157 344937 342866 363352 369902 377461 381578 427603 426437 687537 714331 40.25 67.9 1
11:14:56 2023-10-13 347381 344970 87476 85483 132776 136803 142522 139238 109822 108265 113555 116412 129835 135541 364031 394025 1152037 1130691 437142 455715 120513 107900 118416 121651 132299 130221 125396 126160 85909 84551 279913 248621 706650 711342 220255 220405 279818 281742 330679 320415 345685 346155 369984 372340 351758 390955 828466 868878 541139 458056 297518 294755 345668 341445 364048 367905 377147 378470 426469 427979 687757 713354 40.25 67.9 1
11:14:57 2023-10-13 349778 345445 87146 85450 132382 136726 142220 141575 111415 108265 116320 116464 129437 135467 363740 394616 1149588 1128283 439687 455715 120678 108007 118450 121769 132092 130255 125430 126126 85850 84551 279913 248540 703482 711036 221289 220475 278579 282514 330911 319930 345956 346155 368316 371227 351902 392712 830046 874747 550815 457188 300302 293801 342961 341266 365966 367729 376163 380647 427675 429197 687794 713933 40.25 67.9 1
11:14:58 2023-10-13 351912 346406 87325 85345 132810 136305 142552 139055 109881 108050 115987 115965 129745 134726 363740 396759 1143671 1130765 444816 457339 120430 107915 118416 121651 132125 130255 125430 126126 85876 84551 279913 247661 703266 712852 220979 219754 279393 283797 327888 320508 346773 345392 368871 373195 354967 389744 830231 878020 549146 456006 301085 294122 342961 342794 364048 367567 376346 381258 425203 427549 681629 711068 40.25 67.9 1
11:14:59 2023-10-13 347380 343590 87537 85286 132847 136056 142686 138345 111712 107793 116137 115819 130397 134691 364578 397025 1143708 1133216 443721 455679 120595 107751 118450 121651 132299 130221 125724 126039 85876 86190 282516 246255 719154 712852 220979 220062 282072 282932 330044 322602 345151 347779 369839 373053 351758 387335 830157 880561 549048 461314 300447 293092 344937 342758 365042 367542 376717 380647 426469 427885 677963 713861 40.25 67.9 1
11:15:00 2023-10-13 349823 343630 87357 85347 132631 136956 142319 139152 111602 108232 115940 116078 129722 133444 364031 390471 1146960 1134830 441633 455679 120595 107825 118450 121567 132208 130221 125396 125865 85876 84488 279913 247837 704717 707115 220326 220405 278579 281689 329413 320901 342663 348319 368871 372114 351938 390331 828527 875503 543808 460660 297771 294229 344937 341722 362658 366738 375587 378096 426469 427921 682670 715273 40.25 67.9 1
11:15:01 2023-10-13 348436 343590 87357 85287 133302 136245 142644 138958 111602 108050 115940 115852 129876 134726 364067 394025 1149552 1144128 442814 454401 120678 107936 118730 121735 132332 130221 125724 126079 84897 84662 279913 247026 713682 710229 222257 219578 281512 283383 328507 321732 345161 346433 366622 374649 354444 392225 834961 878020 524533 458705 299201 295910 342298 344806 363534 365611 375060 378434 429726 426686 678663 715252 40.25 67.9 1
11:15:02 2023-10-13 346960 344041 87325 85302 132847 136151 142552 139055 111602 108050 116021 116045 130087 134761 364031 392297 1149588 1144128 440003 454401 120678 107718 118696 121601 132332 130005 125463 125831 85909 86190 282516 246438 709881 709188 221324 219070 280394 281689 327959 322626 342699 348765 367762 374052 350732 387515 832197 872959 540133 460660 297446 295758 342961 342541 363389 369614 379183 378290 428886 425273 684538 716403 40.25 67.9 1
11:15:03 2023-10-13 350145 346518 87385 85443 132200 136854 142190 141644 109561 108397 116171 116284 129435 135541 366062 392261 1159349 1136685 440447 456749 120513 108007 118416 121769 131902 130255 125396 126281 85783 84562 280491 249682 714436 709188 221670 219565 279428 282634 329947 319410 346810 346469 367210 373790 351902 393319 832197 866423 543808 456006 297482 295758 342961 342866 364048 366773 375740 378398 427738 427325 689820 714745 40.25 67.9 1
11:15:04 2023-10-13 347939 343630 87325 85356 132631 136313 142418 139152 111492 108265 115940 116045 129754 135019 364031 397025 1152928 1136446 439650 456392 120513 107751 118450 121601 132351 130221 125463 126073 85876 84583 282516 247837 705017 713357 221479 219377 280280 281689 329911 320901 345441 344873 368907 374685 351506 390664 830083 869926 544142 458270 301006 293155 342961 342722 362948 369902 377876 381833 426133 425981 683246 713675 40.25 67.9 1
11:15:05 2023-10-13 348307 344624 87178 85382 132598 136726 140438 139436 109729 108265 115906 116078 129689 135019 364031 394338 1151220 1129924 437715 456713 120513 107900 118450 121685 131935 130255 125396 126247 85909 84493 282516 247837 705371 713357 220290 220097 280245 281618 329947 320865 345722 346469 370020 372933 351600 391508 829054 870109 539805 458380 300235 293049 345913 341722 364048 367869 377147 378506 426469 426615 687794 713354 40.25 67.9 1
11:15:06 2023-10-13 349706 343590 87449 85356 132627 136726 142354 139346 111525 108157 115906 116078 129778 135019 364031 395521 1146960 1128320 441561 456356 120348 108007 118556 121769 131902 130472 125396 126281 85816 84614 281821 248540 704088 712852 221360 219815 279892 284032 329395 320130 346664 345321 368468 372198 354857 392866 830194 873816 542474 455970 300447 294193 342961 342541 365595 365646 375777 380683 425322 429926 683729 711105 40.25 67.9 1
11:15:07 2023-10-13 350417 343555 87325 85319 133026 136279 142453 138765 111635 107901 116137 115852 130233 134726 364031 396988 1142897 1131569 445132 455715 120430 107751 118450 121601 131902 130130 125396 126160 85850 84551 282516 247311 705726 713357 220979 219754 279393 283414 327623 321875 346773 345392 369133 373457 354716 389744 830231 879264 543808 457048 301298 293781 342997 342794 364048 367567 378067 381258 424878 427585 679662 713675 40.25 67.9 1
11:15:08 2023-10-13 347603 343625 87210 85360 132814 136313 142552 139152 111492 108083 116021 116078 129722 135173 367574 393436 1143708 1134830 441320 454401 120844 107718 119012 121567 132548 129978 125937 126045 85074 84583 284370 246438 715373 713284 221218 219921 281909 282804 327746 322889 345161 345427 370020 373230 351614 387479 830231 881027 544365 460007 300721 293191 344937 342830 364048 365681 376224 381258 427072 427885 678109 711032 40.25 67.9 1
11:15:09 2023-10-13 347603 343630 87293 85293 132810 136377 142522 139045 111448 108083 115906 116045 129612 135352 364578 394616 1143708 1134830 441762 456392 120678 107751 118813 121651 132365 129978 125878 125831 86060 84393 280995 246090 717116 713261 221014 220097 279546 282554 327923 322925 345197 345427 370020 373230 351938 387479 829642 878790 531411 459355 302473 293539 345315 342505 364784 368495 378487 381687 427639 427743 678443 713787 40.25 67.9 1
11:15:10 2023-10-13 349920 345263 87361 85392 132598 136313 142453 139152 109780 108165 116067 116045 129876 135019 364067 393529 1146960 1134830 441633 454401 120927 107718 119427 121567 132764 129789 125878 125865 85968 84551 281061 247661 720919 711342 220979 220062 279393 282550 328685 322889 342663 346504 369723 373195 351938 387249 830231 874506 544365 458174 300447 293333 345424 342794 362150 366738 376789 380683 427072 427658 677666 711068 40.25 67.9 1
11:15:11 2023-10-13 347675 345410 87513 85418 132598 136631 142418 139152 111602 108083 115860 116078 129778 134984 364031 389888 1146188 1134830 441983 455715 120513 107900 118614 120046 131902 130221 125463 126039 85791 84488 282516 247486 717618 710264 220361 220251 279393 282550 329911 322399 342627 347270 370020 372649 351650 391556 832208 879850 536679 461314 300090 293603 345632 342095 364820 366738 376753 378470 427072 428527 681154 714368 40.25 67.9 1
11:15:12 2023-10-13 348617 345441 87325 85472 132411 136832 142419 139238 109821 108083 115940 116078 129790 135163 364067 389888 1143708 1134830 441753 455715 120761 107784 118450 121601 132440 130255 125463 126073 84824 84520 280995 247837 709546 710802 220326 220097 279511 282550 329680 322626 342627 346991 370020 372613 351902 387479 828527 874506 552469 458856 300235 293297 344937 342275 362115 366738 376224 382555 426469 427894 678663 711068 40.25 67.9 1
11:15:13 2023-10-13 347639 344926 87504 85394 132407 136347 140696 139152 111415 108083 116021 116111 129876 135019 364067 391090 1146960 1134830 441983 455751 121010 107784 118813 121601 132456 130255 125724 126073 85909 84550 279913 247837 711752 711743 221112 220193 282308 283201 329804 322746 342519 347372 369839 373053 354589 387371 829736 874109 555248 461314 300054 293496 345632 342480 362658 366738 377054 378470 427673 427957 678663 712111 40.25 67.9 1
11:15:14 2023-10-13 347639 345445 87325 85392 132598 136726 142453 139152 111602 108157 115940 116377 129909 135019 364067 391055 1146960 1134830 441670 455715 120844 107751 118779 121601 132673 130130 125844 126160 85909 84583 282516 247837 710988 710229 220361 220097 279393 282665 329448 322889 342663 347287 370020 372969 351902 387479 828527 877764 546306 459179 299201 292808 345424 342794 362115 367319 377054 378470 427072 428384 681154 714257 40.25 67.9 1
11:15:15 2023-10-13 350164 343585 87513 85450 133051 136292 142552 139059 111679 108199 116102 116045 130145 134914 364834 393990 1151183 1144943 442814 457034 120678 107974 118813 120264 132597 130375 125903 126508 86165 84709 282516 247486 707162 710229 221493 218860 282507 283223 328614 322853 344638 346955 368547 375560 353893 387443 833375 875467 524533 460715 300411 294229 342961 344806 363021 365681 378339 378470 427703 425910 680626 714166 40.25 68.0 1
11:15:16 2023-10-13 346696 345128 87509 85414 132814 136816 142751 139152 111602 108408 116033 116238 129843 135173 364031 391639 1156207 1139956 437024 455715 120844 107718 118977 119701 132548 130095 125810 125831 86027 84488 282516 247837 708719 708615 221324 220026 281100 281887 329377 322530 342663 347478 368575 375439 351758 387479 832689 874193 544365 460987 299945 294807 344756 342253 363498 370047 379563 378290 428886 426401 685050 717424 40.25 67.9 1
11:15:17 2023-10-13 349278 344629 87417 85451 132685 136803 142630 139238 111569 108265 116102 116340 129722 135541 363996 395548 1156791 1140070 440948 457841 120430 108239 118281 120367 131802 130697 125262 126738 85901 84678 282516 248540 701440 713261 222222 219684 280014 282620 329644 320865 347536 346550 367174 374614 351866 392135 832160 868878 539805 455253 299872 295966 342961 344806 363791 367576 375740 380647 427774 427289 687794 714166 40.25 67.9 1
11:15:18 2023-10-13 347943 343594 87472 85415 132772 136726 142552 139152 111569 108232 116102 116238 129778 135173 364834 397025 1152891 1136446 439961 455679 120595 107900 118687 121735 132208 130221 125430 126247 85876 84520 282516 247837 711258 713357 222172 219035 280049 281689 329648 320865 346737 345079 368324 374364 351578 393087 832592 872578 539805 457377 302115 294015 344597 344661 363021 367251 377414 381833 427183 427952 685585 714368 40.25 67.9 1
11:15:19 2023-10-13 346142 343625 87417 85546 132971 136313 142319 139152 109577 108124 116102 116078 129778 135173 364031 394580 1151220 1133179 437715 456128 120678 107900 118614 121735 132265 130095 125463 126212 85876 84551 282516 247837 708689 714368 220326 220180 280280 281654 329876 320865 345685 346469 369363 374279 351758 390919 830231 868878 543808 459736 299238 293262 345668 342794 363021 367834 376016 378470 426469 426579 686747 713354 40.25 67.9 1
11:15:20 2023-10-13 349179 345334 87265 85392 132382 136692 142284 139152 109426 108232 115906 116318 129357 135302 366683 394302 1149552 1128740 437751 455679 120513 107900 118450 121769 132299 130437 125603 126247 85935 84583 282516 248540 707453 713261 221076 221191 281475 282373 330768 320497 346310 348765 368655 371866 354534 392544 830231 872306 541139 456615 300047 293872 342961 342722 363747 366703 376310 380502 425216 429197 685218 711105 40.25 67.9 1
11:15:21 2023-10-13 350914 346896 87573 85345 132843 136039 142786 138761 111790 107760 116137 115953 130848 134656 364031 396709 1142013 1134022 442745 457577 120678 107718 118696 121769 132299 130186 125844 126039 85968 84520 279913 246090 711622 713357 220979 220062 279915 282479 327852 322889 345161 348494 370020 372898 351902 387407 830231 879453 547677 461314 299201 293262 345424 342758 364563 369274 376753 378470 426817 427716 681154 714183 40.25 67.9 1
11:15:22 2023-10-13 350503 343625 87357 85388 132415 136313 142562 139152 109863 108157 115987 116045 129811 133218 363996 391055 1149408 1136446 442925 458024 120678 107900 118807 120181 132564 130285 125903 126146 84780 84614 282516 247837 706969 709222 221493 220299 281512 283343 329377 320580 345685 349259 366479 373052 354967 389744 833375 878107 547070 459355 300235 295751 342442 342830 362912 365646 377950 380416 429143 429161 681629 715288 40.25 67.9 1
11:15:23 2023-10-13 349562 343581 87421 85414 132835 136279 142557 139152 111679 107901 116102 115932 129591 134785 364578 393400 1149552 1143854 442819 455715 120678 107718 118813 119950 132348 129970 125637 126039 85935 84488 282516 246438 712528 708151 222364 219035 279393 283378 328383 321613 345173 346433 366622 374052 354967 389744 832197 877399 539805 458448 300157 293801 342190 345744 364294 368602 378450 378326 428870 427707 679960 717424 40.25 68.0 1
11:15:24 2023-10-13 346960 344620 87329 85397 132382 136597 142319 139152 109426 108265 115906 116318 129535 135208 366694 391390 1159266 1141314 438242 458495 120927 107982 118841 119965 132415 130082 125889 126213 85961 84456 282516 247661 707621 710229 221471 219719 281100 281583 329644 322220 344602 347514 368316 374017 351227 389744 831571 872374 543858 460512 297523 294265 342961 342830 363021 367869 376188 378398 426548 425981 684612 714709 40.25 67.9 1
11:15:25 2023-10-13 348783 344624 87110 85447 132253 136726 142284 141639 109426 108299 115837 116464 129259 135467 363450 391019 1158745 1139147 437715 456392 120844 107900 118696 121789 132265 130437 125396 126247 85816 84583 282516 248856 707759 707079 221289 219719 279818 281189 330911 321352 342375 348803 368029 373208 350975 390773 834368 871306 524533 460950 297410 293801 342888 342758 364048 367869 378487 378362 428777 428304 683729 714709 40.25 67.9 1
11:15:26 2023-10-13 348683 344855 87042 85609 131819 137166 142039 141889 109426 108265 115871 116431 129435 135541 363740 392261 1157067 1137455 440489 455715 120595 107900 118416 121685 131902 130221 125430 126247 84824 84520 280995 249246 701335 708151 221670 219754 279818 282625 330947 319894 346247 347478 367468 374030 351902 393004 832160 867650 549775 456975 297446 295579 342961 342866 364048 367542 375740 381899 427738 427343 689820 715215 40.25 67.9 1
11:15:27 2023-10-13 347683 344624 87357 85388 132598 136726 142517 139152 111569 108265 116067 116431 129754 135208 364031 395450 1152891 1134830 438644 456392 120678 108257 118614 121769 132299 130437 125810 126281 85909 84520 282516 248503 709064 714654 221076 220123 280994 284677 329804 320794 345540 347056 369875 374435 351794 391195 830231 868878 539805 459553 300047 293425 345913 342794 363791 369866 377913 380647 426469 426579 686784 713861 40.25 67.9 1
11:15:28 2023-10-13 346518 344620 87178 85356 132382 136313 142418 139152 111569 108232 115906 116238 129689 135113 364031 393436 1152074 1130728 439417 456392 120595 107974 118614 121769 132208 130255 125809 126247 85842 84614 279913 247837 705176 712852 220435 220405 280245 281654 330643 320901 345722 346433 370020 372375 351794 391544 829642 870109 546563 458056 300872 293908 345913 341722 362115 367869 377414 380393 426179 427636 689988 713787 40.25 67.9 1
11:15:29 2023-10-13 351603 343546 87449 85373 132598 136922 142517 139152 111602 108265 115940 116045 130185 133409 364067 397025 1143708 1131569 445448 456036 120348 108213 118609 120181 132381 130375 125710 126146 84780 84614 282516 248188 705693 714258 221338 220216 279888 284046 327923 321875 346518 347779 369947 374315 351902 387443 830231 881124 550419 459355 300120 294514 344937 342830 364563 365646 376224 382104 424869 427952 678663 713354 40.25 67.9 1
11:15:30 2023-10-13 348930 343630 87417 85388 132589 136597 142418 139152 111602 108299 116147 116078 129778 134984 364578 391639 1146960 1136171 441670 455715 121010 107685 119128 121567 133056 129824 125844 125831 85909 84520 282516 247661 713633 711342 220979 220251 279818 282946 328915 322889 344370 347235 370020 373457 353929 387479 829113 874109 549048 461166 300866 293702 345876 342650 364809 369642 380103 380502 426963 427743 678443 714368 40.25 67.9 1
11:15:31 2023-10-13 347603 343630 87509 85392 132598 136631 142354 139191 111525 108232 115940 116340 130007 131621 367548 393529 1147701 1134718 441486 458170 121176 107767 118958 119965 132664 130095 125810 125865 85876 84488 282516 248151 709852 711232 220979 220405 279818 283159 329306 323379 342663 347769 370020 373195 353929 387443 829113 874506 544365 459179 300660 293745 345668 342758 362150 369902 377018 380647 424536 427921 678663 711032 40.25 67.9 1
11:15:32 2023-10-13 348372 343625 87357 85351 132589 136820 142419 139238 111569 108265 116021 116078 129746 135352 364542 391055 1146960 1134830 442389 455751 120844 107751 119119 121567 132548 130005 125810 125865 85909 84520 282516 247837 708724 711305 220979 220251 280132 282946 329720 322638 342411 349507 369731 372233 353784 392915 832592 877874 539805 461314 297302 295584 345803 342516 362912 367286 378376 378254 427373 430788 682670 713156 40.25 67.9 1
11:15:33 2023-10-13 350914 345268 87357 85446 132801 136631 142552 139152 111602 108157 115940 116078 129754 135124 364031 391090 1148737 1134230 443869 458746 120513 107718 118648 121769 132174 130255 125637 126247 85909 84520 282516 247661 706293 707715 221670 220088 278636 283378 329413 321649 345441 346433 366658 372340 354465 390367 832233 878020 531411 456969 299673 296067 342961 342830 363202 365681 377950 378398 427738 429498 682670 715252 40.25 67.9 1
11:15:34 2023-10-13 348432 343555 87541 85345 132847 136279 140696 138958 111635 107901 116021 115852 130153 134726 364031 393124 1149625 1144128 442113 455715 120761 107900 118696 121635 132332 130095 125844 126039 85909 84341 279913 247026 724321 712248 222257 219236 282108 283383 328507 322185 345504 347092 367583 375211 354698 389707 834002 878790 548646 459355 299201 294229 342961 344806 363791 365646 375060 378470 428750 426065 679625 715252 40.25 67.9 1
11:15:35 2023-10-13 346956 344624 87509 85384 132814 136296 142552 139059 111602 108157 116137 116180 129811 134949 364578 392297 1152928 1144128 437728 455715 120844 107900 118813 121719 132332 130130 125878 126073 86060 84520 282516 246786 710577 709224 221515 219035 280738 282550 328383 322889 344638 347734 368835 375739 351902 387551 832197 875590 524533 460660 300447 294265 342961 344806 360979 369044 379526 380393 428813 428515 680479 716403 40.25 67.9 1
11:15:36 2023-10-13 347340 344659 87417 85382 132722 136313 142552 139152 111525 108265 115940 116238 129778 135278 364578 391950 1156207 1140841 437060 458453 121402 107882 119006 120097 132664 130117 125917 126180 86105 84505 282516 247837 707985 709188 221324 220088 281135 281874 329164 322746 344602 347478 368611 374614 351794 387407 830983 873036 550419 460476 299310 294921 342961 342866 363021 367834 376188 378434 426222 425349 684612 713156 40.25 67.9 1
11:15:37 2023-10-13 346579 346638 87206 85451 132415 137021 142319 141575 111415 108299 115906 116464 129348 135278 364067 391090 1157067 1140031 437310 455715 120678 107900 118813 121719 132418 130437 125463 126247 85876 84551 282516 248540 716471 707152 221670 220062 280245 281421 331412 321911 344638 348599 368871 374052 351794 390955 834961 871196 539805 461240 299419 293801 342961 342686 364820 368829 378487 378290 429493 427850 685813 715252 40.25 67.9 1
11:15:38 2023-10-13 347943 344624 87357 85560 132594 136850 142522 141653 111602 108265 116102 116660 130332 131754 366990 396880 1153502 1137218 439636 458820 120844 107982 118677 120200 132299 130437 125637 126247 85968 84542 278452 247837 706596 714368 221515 219754 281029 282616 330679 320580 346247 347229 370020 374685 351866 391821 828527 865424 539805 458705 300084 293297 345668 342866 363021 369902 377414 381527 427072 426373 686747 711068 40.25 67.9 1
11:15:39 2023-10-13 346960 343625 87325 85483 132918 136950 142354 141674 111448 108265 115906 116318 129455 135541 363740 394302 1152074 1129085 438718 456392 120678 108082 118890 121803 132332 130472 125430 126281 85876 84583 282516 248540 705052 711305 220979 221164 280141 281724 333064 320651 346482 349259 368727 371641 354284 392580 832592 873816 541139 455824 299660 294193 342744 342552 363783 369902 376880 378470 426397 429935 685776 716292 40.25 67.9 1
11:15:40 2023-10-13 347603 346482 87748 85514 133106 136203 142881 139117 110033 107950 116519 115912 130397 134892 367100 397025 1143708 1133748 444742 458783 120844 108082 118813 121769 132381 130221 125937 126180 85909 84551 279913 246438 706556 713357 221324 220097 279853 282550 328383 323379 346015 345427 369759 374052 351902 387479 827321 874433 551790 459355 300658 293745 344937 342830 362976 365646 376224 381869 425216 427921 678663 711032 40.25 67.9 1
11:15:41 2023-10-13 348930 343665 87389 85388 133306 136726 142579 141541 111602 108265 115940 116078 129722 135208 364031 391365 1146960 1134830 441670 455359 121093 108234 119245 121601 132672 130221 126052 125899 84839 84699 279913 247800 714751 711159 221218 220299 281909 283118 329235 322746 342519 346849 369984 373528 353408 387479 830083 881124 549048 460987 299908 294251 345424 342650 362115 367286 376259 381258 424941 428015 678626 711068 40.25 67.9 1
11:15:42 2023-10-13 347603 343630 87329 85392 132631 136631 142453 139152 111448 108157 115906 116340 129745 135173 364067 392261 1146960 1134830 441670 455715 121176 107644 119162 119701 132672 129789 126085 125658 86027 84425 279913 247136 714336 711342 221014 220097 279428 282550 328419 322925 342699 348989 370020 372933 353965 387515 829772 874109 547070 459539 300660 294193 345668 342516 365854 369650 380373 378254 427639 429018 680516 715894 40.25 67.9 1
11:15:43 2023-10-13 350535 343660 87449 85388 132722 136347 142552 141468 111602 108265 115940 116238 129843 132262 364031 390780 1146225 1134230 442740 458490 120844 108139 118711 120117 132265 130333 125710 126146 86131 84678 282516 247837 709748 707079 221670 220475 279290 283996 329804 321911 346211 348599 367798 372375 354607 390955 832197 878020 539805 457006 297843 296484 342961 342794 363273 366773 375060 378398 427103 429845 682670 715288 40.25 67.9 1
11:15:44 2023-10-13 351640 343630 87509 85378 132847 136631 142652 141575 111669 108265 116171 116078 130308 134984 364031 394338 1149588 1142502 445132 455751 120678 108007 118648 121685 132385 130255 125724 126039 85909 84520 282516 247136 704646 707152 222399 219565 279432 283449 328649 322399 345441 346991 367210 374649 354967 390352 836150 879145 548423 459644 300799 294985 342575 345256 364563 368602 378487 378362 428783 427214 680144 715288 40.25 67.9 1
11:15:45 2023-10-13 346960 343660 87325 85382 132407 136631 142319 141442 109426 108431 116345 116527 130087 131788 366581 390983 1157850 1141314 436261 458820 120844 107982 118696 121735 132332 130255 125724 126281 84897 84678 279913 247486 718841 707152 221515 219956 281135 281715 329947 322399 342699 348371 368871 374088 351546 389744 832197 872547 551790 458820 299201 295758 342961 342866 363534 369297 376259 378434 426468 426373 683246 714745 40.25 67.9 1
11:15:46 2023-10-13 348930 343665 87146 85514 132415 137080 142319 141807 109712 108665 115745 116658 129259 135383 364031 391090 1157104 1139184 437324 456749 120678 107900 118755 121685 132241 130255 125463 126281 85909 84499 282516 248893 708899 708687 221515 220062 282308 283740 332441 321625 344420 348456 368208 373350 351366 393756 834961 870036 551790 460660 297554 295164 344525 342866 365042 368970 377950 378398 426236 427300 685630 714745 40.25 67.9 1
11:15:47 2023-10-13 348857 346518 87444 85514 132772 136839 140304 139311 109729 108132 116252 116298 130332 135351 363996 397025 1152928 1133958 439851 456713 120844 107933 118847 121753 132597 130424 125844 126160 85850 84442 279913 247837 708689 714368 221515 219565 281170 281724 329947 321649 346504 345463 370020 375211 351902 391544 829113 865420 543808 458705 300871 293092 344937 342866 363780 367834 375024 381869 425167 426615 685776 711105 40.25 67.9 1
11:15:48 2023-10-13 346960 344659 87357 85451 133122 136726 142584 141575 111602 108299 115940 116431 129455 135243 364067 394338 1152110 1129924 437751 456749 120595 107933 118614 121635 132332 130255 125463 126079 84839 84625 279913 248540 705371 711196 220185 220370 282308 281583 331269 320794 346737 346469 370020 372340 351312 391879 830194 870725 550648 458380 300872 294364 346365 341758 362404 368419 377147 380683 424941 428197 687831 711032 40.25 67.9 1
11:15:49 2023-10-13 349518 344629 87174 85451 132382 136782 142354 141490 111448 108299 115860 116407 129535 135541 363521 394338 1149588 1125047 438727 456785 120595 107933 118484 121635 132117 130290 125637 126247 85909 84583 282516 248540 705127 711342 221550 221164 279498 282550 331448 319610 346528 347779 368871 372340 354967 392135 829700 872959 547215 456652 299908 294229 344657 342541 366891 369318 376053 381345 428886 430062 687537 715348 40.25 67.9 1
11:15:50 2023-10-13 348783 344629 87472 85415 132714 136956 142354 139346 109729 108265 116067 116351 129778 133373 364031 393400 1146960 1137629 441376 458783 121816 107882 119108 120033 132697 129866 126125 125697 86317 84551 282516 246961 716800 713357 221289 220216 282271 283236 328614 323799 345161 346190 370020 373172 353784 387407 830231 874470 543808 459713 301298 293745 344937 342794 364563 365681 377054 381258 427675 427921 678626 714368 40.25 67.9 1
11:15:51 2023-10-13 347603 345913 87509 85360 132631 136503 142453 139346 111602 108265 116102 116238 129876 135173 364067 391019 1146960 1136171 441881 456392 120927 107933 118779 121769 132784 130221 125810 126247 85994 84551 279913 247837 707468 711305 220979 220405 279818 283034 329911 322925 342627 347514 370020 373457 351614 391518 832481 880331 555248 461314 299515 295343 345876 342614 365078 369902 380103 378434 427675 427992 678663 714220 40.25 68.0 1
11:15:52 2023-10-13 349706 344337 87509 85414 132814 136726 142552 139152 109780 108397 113521 116590 130332 131721 366841 391497 1151862 1138028 443721 457804 120844 107900 118779 121769 132332 130221 125844 126462 86165 84646 282516 247837 707545 703102 221528 220440 279163 283604 329413 321839 345685 348300 367174 372375 354967 390919 833375 878020 543808 459355 299564 296067 342961 342794 364038 367611 377950 378398 427774 429800 682670 715252 40.25 67.9 1
11:15:53 2023-10-13 349425 345163 87449 85441 132797 136420 142622 139238 109787 108050 116067 116045 129435 134949 363996 394025 1148700 1139993 444249 456392 120678 108007 118755 121719 132299 130437 125637 126247 85909 84531 280995 247661 708882 707079 222399 219815 281475 284116 329435 322113 346101 347372 366515 373350 355359 392360 834961 879813 539805 459681 299872 296031 342695 342614 363783 366413 378218 380647 429067 428736 680479 715252 40.25 67.9 1
11:15:54 2023-10-13 347870 347463 87320 85641 132386 137192 140293 140017 109586 108681 116218 116719 129790 131888 366062 391675 1158745 1140389 440489 458710 120595 108115 118696 121972 132597 130514 125430 126281 85935 84473 280995 249246 707087 707115 221705 220097 279818 283043 331412 320379 346773 347514 367727 374052 353929 393355 832407 866423 549775 456006 297446 296031 342961 342866 364048 367834 376043 378434 427738 427974 689857 715252 40.25 67.9 1
11:15:55 2023-10-13 349576 344629 87573 85540 133106 136726 140701 139350 111635 108265 116137 116318 129966 135541 364578 397025 1156207 1137492 441670 457106 120513 108007 118648 121938 132241 130255 125937 126079 84956 84656 279913 248188 707439 713247 222257 219613 280663 283236 329804 321696 347829 345356 367798 374685 354698 391843 831535 870388 539805 455965 301938 294842 342888 344806 364048 367834 377414 382409 429424 426615 683729 713156 40.25 67.9 1
11:15:56 2023-10-13 346778 343625 87449 85384 132843 136760 142782 139273 111602 108299 115975 116373 130185 135208 364067 396394 1152891 1134830 438992 456392 120761 108007 118779 121769 131935 130255 125463 126247 85909 84551 282516 247837 709497 713862 221324 220062 281126 282514 329947 320544 345722 348765 370020 373457 351794 392098 830231 865424 539805 458705 300872 294265 345913 342192 364490 369686 377729 380538 427301 427743 687124 714294 40.25 67.9 1
11:15:57 2023-10-13 350481 344890 87206 85419 131976 136760 142185 141639 109577 108232 115940 116431 129787 135173 363740 394652 1147886 1128591 442740 460503 120844 108347 118711 120367 132232 130731 125676 126710 84604 84562 279913 248893 702404 712348 221479 219933 279892 283888 330607 320604 346846 346433 368871 372198 354967 392726 829736 872959 541139 455678 300872 293908 342961 342866 364329 366738 376346 380683 426432 429836 685739 713156 40.25 67.9 1
11:15:58 2023-10-13 350666 346138 87565 85310 132872 136142 142786 138958 111746 107868 116171 115342 130430 134597 364578 396430 1142860 1133748 442814 455715 120761 107900 118813 121719 132597 130437 125844 126247 86027 84546 282516 246438 711246 713357 221324 220405 280280 282550 327923 323379 346259 345427 369984 373790 353929 392114 830046 881648 524533 460007 301084 293389 345632 342686 365843 368862 379563 381797 425167 427885 678626 713675 40.25 67.9 1
11:15:59 2023-10-13 348925 344629 87509 85471 132722 136961 142552 139364 111635 108397 113555 116232 130332 131725 367100 389782 1148554 1137181 442505 458820 120844 107974 118779 121719 132299 130221 125430 126079 85909 84473 279913 247837 705758 707152 221267 220988 279818 283180 329911 321875 344638 348803 369723 372375 353965 390955 829809 877472 539805 459503 297626 295128 344937 342516 363237 369570 377950 378398 425278 429836 684612 714203 40.25 67.9 1
11:16:00 2023-10-13 351390 343625 87417 85414 132598 136726 142552 139152 111525 108265 115940 116078 129843 134949 364067 392884 1152074 1137529 441561 455715 120678 108007 118614 121823 132332 130562 125844 126281 85909 84614 282516 247763 704100 703102 222052 220405 281475 284032 329626 321589 346065 347128 366515 372233 354857 390737 834961 879813 543808 459681 300447 296067 342961 342577 366113 366447 378218 378470 427810 429197 681482 715288 40.25 67.9 1
11:16:01 2023-10-13 346741 346892 87448 85455 132781 136624 142811 139540 109695 108165 116218 116298 130332 135208 364031 391090 1156207 1141777 438042 455715 121010 107751 119012 121601 132668 130117 125844 126039 86027 84551 282516 247837 707985 708151 221705 220097 281599 281764 329413 322889 344674 347585 368871 375475 351794 387551 832197 872963 550419 458820 299373 294265 342961 342866 362754 367834 377320 378470 426468 425411 682670 714203 40.25 67.9 1
11:16:02 2023-10-13 346960 343630 87449 85483 133102 136985 140465 141455 109426 108299 115906 116464 129535 135541 364031 391055 1155392 1140031 437060 456713 120844 107933 118614 121685 132332 130255 126024 126079 84956 84593 279913 248188 709314 709725 221564 220264 282308 282391 331771 321470 345125 347550 367798 374052 351276 392025 833339 870109 548423 460660 299564 295552 342961 342866 364563 368970 377414 378398 428448 427921 686784 715288 40.25 67.9 1
11:16:03 2023-10-13 347614 346542 87476 85356 132594 136743 142319 139156 111569 108397 113555 116398 129502 135352 364031 394338 1152781 1134830 439065 456392 120678 107900 118648 121908 132208 130472 125757 126281 85909 84614 282516 247763 706500 714368 220979 219754 280803 281680 329983 321649 346211 346991 370020 374649 351830 391544 830231 865420 547070 458705 300660 293297 345913 342866 363534 368419 377414 380683 426469 426615 686262 713861 40.25 67.9 1
11:16:04 2023-10-13 346275 344620 87329 85418 132415 136631 142552 139152 111602 108265 115987 116431 129876 131823 364067 394652 1152928 1132694 437496 457731 120927 107982 118711 120200 132448 130333 125710 126180 84839 84625 282516 248188 704451 713357 220290 220440 283107 282319 330911 320544 346247 346991 370020 373314 351794 392135 830231 865420 543808 458380 300447 294265 345913 342239 361102 368419 377147 378506 426469 427249 687757 713861 40.25 67.9 1
11:16:05 2023-10-13 348394 344624 87210 85419 132598 136854 142320 141546 111492 108299 115906 116318 129435 135541 364031 394025 1151220 1128849 437833 456749 120678 108115 118614 121685 132385 130472 125463 126281 85909 84583 279913 248364 708564 711342 220326 220511 279853 281764 331448 320355 346541 346469 370020 372340 351542 391916 830046 872578 547070 457909 299799 295966 346121 342059 365843 368829 377414 380647 427072 429264 687831 714220 40.25 67.9 1
11:16:06 2023-10-13 351640 343559 87541 85414 132598 136760 142354 139471 109780 108397 113543 116628 130364 135292 366841 396880 1146849 1133577 445374 457841 120513 108082 118416 121837 131902 130688 125609 126597 85994 84646 282516 248364 705542 714276 221564 220251 279393 284530 329680 321613 347829 346728 368907 373528 358929 391821 829736 875539 543808 456006 301298 294229 342961 342866 364820 366480 376346 381258 425203 428859 682670 711105 40.25 67.9 1
11:16:07 2023-10-13 348290 343590 87725 85345 132872 136151 142821 138765 111669 107793 116137 115342 130397 134597 364578 397025 1142050 1133216 442814 456392 120761 107900 118789 121719 132332 130255 125810 126039 85942 84551 282516 246264 711622 712852 221324 220158 282707 283165 328404 323463 345576 346327 369875 373314 353748 391727 832000 879453 551790 460007 302901 292772 345608 342686 364048 365646 376789 381833 425167 430069 678663 711068 40.25 68.0 1
11:16:08 2023-10-13 349884 345764 87476 85508 132781 136848 142846 139408 109881 108165 116414 116298 129941 135173 364067 389888 1147466 1137218 442611 455715 120678 107933 118614 120299 132539 130255 125637 126281 85909 84583 282516 247837 711698 711305 220979 220475 279853 282981 329947 322925 342663 347550 370020 373195 353965 387515 830009 874506 543808 459179 299238 294229 345668 342830 362658 367286 377320 378470 427072 427957 678663 711105 40.25 67.9 1
11:16:09 2023-10-13 347675 343630 87325 85409 132594 136437 142423 139238 111492 108157 116102 116078 129701 135352 366720 391055 1146960 1134830 442380 457486 120927 107718 118847 121601 133247 129978 126024 126079 84839 84594 282516 247837 711448 711159 221373 220110 281909 283201 329644 322853 342663 346991 370020 373208 351758 387443 829700 874506 549048 461240 301849 294193 345668 342830 362150 367286 377356 380683 423942 427957 678663 711105 40.25 67.9 1
11:16:10 2023-10-13 349672 345132 87357 85414 132714 136846 142509 139579 109881 108232 116067 116078 129876 135352 365880 390948 1146960 1134830 442389 456428 120844 107751 119310 121601 132548 130039 125878 126281 86060 84551 280995 247486 708311 710264 221324 220251 279950 282946 329947 322925 342699 346991 370020 373492 353965 389512 829150 874542 547677 458856 300872 293539 345913 342794 362150 367321 377054 380683 424869 428933 678626 711068 40.25 67.9 1
11:16:11 2023-10-13 347639 344890 87389 85356 132631 136726 142552 139152 111448 108265 115940 116271 130358 135019 364031 391675 1149102 1137629 442703 458495 121176 107800 119143 119667 132697 129866 126125 125904 86165 84488 279913 247486 723161 711342 221422 220299 280014 282946 328951 323643 344638 347407 369754 373492 353929 387479 828491 879489 550419 460660 300872 292772 344937 342830 362150 366773 377091 381258 427373 427957 678663 711068 40.25 67.9 1
11:16:12 2023-10-13 348930 346627 87357 85441 132785 137239 142354 141442 111448 107901 115940 116111 129843 134796 364031 389959 1146261 1134230 442925 455751 120769 107933 118730 121685 132332 130255 125844 126281 84839 84551 282516 247837 704893 703138 221705 220475 279696 283414 329911 321911 345758 348319 367468 371500 354716 390882 831535 878020 539805 458705 298970 296067 342961 342794 364038 366994 377950 378362 427103 429800 682670 715215 40.25 67.9 1
11:16:13 2023-10-13 350868 343594 87727 85508 132781 137204 140946 139401 109931 108289 113555 116298 130153 135151 366841 394123 1150225 1144153 445288 455679 120678 107900 118696 121735 132597 130322 125777 126213 86027 84583 282516 247486 721092 708033 221705 220405 278579 283414 329413 321839 345685 346991 367174 372340 355217 390919 833375 880702 543808 457653 300235 296067 342961 342866 364002 366703 375587 378434 427774 429800 682634 716839 40.25 67.9 1
11:16:14 2023-10-13 350417 343555 87545 85418 132814 136931 142652 139364 111679 108083 116102 116045 130153 134855 364578 393436 1149515 1144128 444779 456392 120844 107974 119027 121769 132673 130437 125844 126247 85942 84488 282516 247136 705264 712248 222619 219438 282507 283705 328738 322710 346101 347092 367583 375596 354821 390745 833375 877399 553332 460007 300581 293801 342961 344806 363791 365646 375852 380430 429487 427587 680626 715252 40.25 67.9 1
11:16:15 2023-10-13 346181 344483 87476 85446 132747 136590 140598 139311 109847 108550 116067 116045 129941 135138 364031 392225 1156502 1144128 438608 455679 120844 107718 118992 121735 132332 130005 125844 125831 86027 84451 282516 246786 715298 709188 221324 219035 281135 282946 328649 323282 345161 347235 368871 375739 353929 387479 834593 875503 543808 460987 300447 294051 342961 345039 363021 366738 376753 378506 427067 426280 682611 714166 40.25 67.9 1
11:16:16 2023-10-13 346215 343625 87541 85356 132589 136313 142552 139152 109653 108265 115906 116238 129745 135019 364899 391055 1156207 1140804 436942 455715 121774 107751 119012 120097 132631 130194 126024 126045 86165 84646 279913 247837 710817 710229 221528 220264 283070 282541 330512 322889 344638 347514 368619 376268 351794 387515 830947 874849 524533 461314 299908 295758 342961 342866 363021 367321 376753 378470 426468 425433 682670 714203 40.25 68.0 1
11:16:17 2023-10-13 346244 343625 87325 85360 132814 136711 140304 139152 109729 108232 115906 116078 129722 135221 364031 391055 1156207 1140804 436715 455679 120844 107751 119275 121601 132764 130005 125844 125865 86060 84468 274846 247486 712528 708651 221479 220062 281135 281790 329377 322889 344638 347514 368871 375739 351830 390063 832160 873580 551790 461314 299201 295128 342961 342830 363021 367578 376753 378470 426468 426048 682670 715252 40.25 67.9 1
11:16:18 2023-10-13 346960 344629 87357 85483 132918 136760 142349 139443 111602 108265 115906 116431 130122 135541 366990 391426 1158488 1142353 437569 458820 120927 107982 118875 120166 132506 130082 125883 126247 85994 84520 282516 247837 706417 709725 221670 220216 280145 281680 331951 321589 345296 348563 369718 374315 351830 392135 833375 870109 541139 460660 299987 294985 342961 342866 362115 369005 375623 378398 427738 427921 687831 715288 40.25 67.9 1
11:16:19 2023-10-13 346960 346896 87389 85514 132918 136718 142354 141541 111525 108265 115940 116271 130489 135541 364315 393990 1151220 1131569 437715 456392 121063 107900 118614 121685 132208 130255 125724 126247 85968 84551 282516 247837 708314 713357 220326 220062 282838 281658 330911 320936 345966 346955 370020 373195 351794 391508 829054 865384 547070 458380 299908 293745 345913 342758 363791 367905 377414 378506 426469 426615 686784 713354 40.25 67.9 1
11:16:20 2023-10-13 346553 343621 87325 85508 132681 136935 140500 139630 109594 108199 116091 116331 129876 135292 366581 394159 1153502 1131812 437678 457070 120678 108115 118609 120033 132265 130426 125637 126160 85876 84551 282516 248364 707328 713261 220290 220475 280245 281689 330911 320901 346247 346469 370020 372933 351794 392098 829642 870891 543808 458380 300447 294229 345913 341758 362115 368384 377147 378506 426469 427957 687794 713354 40.25 67.9 1
11:16:21 2023-10-13 348394 343625 87078 85476 132386 136820 142419 141675 109426 108265 115871 116238 129435 135541 363740 393990 1149552 1127445 437792 455751 120513 107933 118877 121853 132083 130255 125430 126247 86027 84488 283675 247837 705176 712248 220731 220846 282108 281689 330804 320758 346065 346813 369839 372162 351614 393013 829642 870109 561657 458087 299238 295758 345913 341722 362693 368935 377341 380647 426469 429630 687794 710529 40.25 67.9 1
11:16:22 2023-10-13 351727 346554 87784 85445 133177 136177 143080 139048 110033 107834 116137 115342 129989 134656 366990 396988 1142823 1133216 444073 456693 120844 107933 118730 121769 132332 130255 125844 126039 85909 84488 281821 246264 720281 713357 221324 220251 279910 282514 327888 322925 345685 345392 369463 374052 353965 387515 827321 874470 550762 459355 301371 293745 344937 342830 362115 365646 376188 381833 425167 427885 678663 713861 40.25 67.9 1
11:16:23 2023-10-13 348930 343585 87210 85328 132415 136313 140438 139152 111525 108157 115906 116078 129778 134984 365843 391675 1146960 1134830 441633 454401 121010 107848 119040 119530 132664 129943 126125 125764 86198 84435 279913 247136 718008 712166 221183 220229 279818 282550 327888 323379 345161 346813 370020 373457 353698 387443 830231 881763 543808 460333 301085 293297 344937 342830 364563 365681 376224 381527 427675 427885 677629 713354 40.25 68.0 1
11:16:24 2023-10-13 348389 344372 87325 85419 133110 136726 142535 139152 109821 108157 115940 116392 130489 135352 364031 390471 1146960 1134830 442297 455359 120678 107751 118773 121769 132332 130255 125637 126247 85909 84583 279913 247661 713750 710264 220979 220440 279845 282946 330683 322925 342663 347514 370020 373195 351938 391240 830231 874109 552469 458856 300447 293333 346060 342794 362150 367321 377320 380647 426469 427636 678626 711105 40.25 67.9 1
11:16:25 2023-10-13 347603 343374 87325 85441 132931 136726 142354 139152 111492 108083 115906 116078 129909 131712 366990 391976 1149102 1134755 442149 456698 121649 107949 119108 119999 132697 130082 126052 126011 86027 84468 279913 247763 714635 711305 221289 219933 280049 283056 329306 323379 342699 346991 370020 373492 353929 387479 828491 874506 550419 461203 300157 294341 344937 342794 364563 367286 377356 381491 424536 428028 678663 711032 40.25 67.9 1
11:16:26 2023-10-13 350343 346896 87541 85410 132806 136623 140598 139152 111569 108157 115940 116045 129722 134984 364031 393472 1148737 1140031 444184 457577 120678 107933 118614 121685 132117 130221 125724 126160 85909 84441 279913 247486 705796 703066 222399 220251 278671 283847 329413 321911 345722 346991 367210 373230 355269 390919 833412 874433 548813 458705 300520 296428 342719 342866 363237 365681 375060 378506 430065 429197 682149 716847 40.25 67.9 1
11:16:27 2023-10-13 348930 343625 87541 85708 133114 136933 140696 139666 109881 108132 116322 115945 130275 135151 367100 393882 1151220 1144128 443874 456428 120761 107915 118813 121769 132332 130255 125757 126073 84956 84646 282516 247136 712046 707115 222747 219719 279393 283847 328951 322399 346247 349259 368907 375739 354465 389744 834002 875612 524533 460007 299733 294265 342961 345293 363021 367610 376188 380647 427903 427249 679662 714745 40.25 67.9 1
11:16:28 2023-10-13 346191 343594 87509 85382 132598 136631 142769 139055 111415 108083 116067 116045 129909 134761 364067 392261 1156207 1144128 437605 456392 120761 107751 118813 120046 132548 130130 125844 125865 85942 84425 282516 247063 711296 710229 221768 219425 281064 283038 328773 322710 345260 347372 368691 376268 353893 389744 832197 876141 524533 461314 300411 293908 342997 344806 360763 368862 376224 378506 426468 426579 680626 715252 40.25 67.9 1
11:16:29 2023-10-13 346668 344483 87444 85483 132614 136943 140304 139346 109863 108265 115871 116271 129653 131725 364031 391055 1156207 1140031 438354 457106 120678 107751 118614 121601 132385 130130 125603 126073 85942 84456 281821 247486 723710 708151 221705 220251 281170 281663 329911 322925 344674 347550 368871 374649 351758 389744 831571 872923 544365 460987 299238 295128 342961 342866 363021 367869 376789 378470 426468 426320 682727 714203 40.25 67.9 1
11:16:30 2023-10-13 346036 343660 87293 85360 132810 136450 142518 139238 111602 108191 115825 116351 129790 135352 367313 391090 1156207 1140878 436162 457052 121176 107915 119040 119931 132681 130082 125951 126146 86138 84499 279224 247661 712527 710229 221705 220251 283107 281693 329680 323092 345197 347514 368907 375739 351830 390961 833775 874266 551790 458820 300561 295128 342961 342866 363021 367869 376789 378470 426468 425950 682670 715252 40.25 67.9 1
11:16:31 2023-10-13 346593 343660 87656 85388 132797 136782 142423 139238 111492 108397 116091 116238 129701 135352 363740 391090 1156207 1139184 436479 454401 120761 107751 119062 121651 132548 130005 125878 125899 86001 84468 280995 247486 714317 708687 221705 220286 281258 281689 329413 322889 344674 347550 368611 375739 351830 389512 831571 873000 551790 460987 300447 294885 342961 342866 360979 367356 376224 378470 426169 425349 682670 714203 40.25 67.9 1
11:16:32 2023-10-13 346470 343660 87357 85451 132419 136760 142453 141639 109527 108265 115906 116425 130447 131788 367027 391701 1159497 1141314 436914 459470 120844 107982 118875 120200 132332 130221 125637 126247 85942 84709 281749 247837 711594 708187 221741 220097 283508 281548 329983 322889 344674 347585 368907 374614 351794 389744 832160 872959 551790 459179 297554 294921 342961 342866 363021 367905 376789 378470 426495 426316 684612 714203 40.25 67.9 1
11:16:33 2023-10-13 348930 346382 87417 85380 132627 136623 142354 139152 111602 108157 115940 116078 129502 134984 363776 397025 1152928 1134230 440346 456428 120603 108115 118450 121921 131935 130472 125724 126315 84956 84583 279913 247661 707896 711305 222399 220062 280911 282946 329947 321911 347865 345392 367727 374030 351938 392135 829809 865456 539805 455325 301522 293908 342961 344806 363791 367578 376346 381833 427810 427249 686784 713156 40.25 67.9 1
11:16:34 2023-10-13 346741 346642 87771 85514 132714 136935 142612 139540 109729 108199 116091 116298 129811 135316 367100 393846 1151220 1131850 437715 457412 120678 107982 118696 121769 132299 130154 125637 126079 86046 84551 279913 247837 705194 714276 221014 220440 281135 281724 330947 321649 346283 346504 370020 374649 351866 391858 828527 871547 547070 458705 299733 293013 346402 342866 363534 367905 377414 378506 427072 426650 687307 711032 40.25 67.9 1
11:16:35 2023-10-13 346822 344624 87329 85388 132867 136760 142354 141442 111448 108265 115906 116351 129535 134984 363776 394061 1152928 1131606 437369 455715 120513 107933 118730 121803 132332 130255 125670 126483 85909 84562 282516 248188 709372 713357 220979 220286 280903 281689 330947 321649 346810 347270 369767 374052 351830 392135 827321 865420 547070 458435 300447 293013 345913 342830 363975 369902 377813 381003 426854 426508 687161 713861 40.25 67.9 1
11:16:36 2023-10-13 349502 345263 87476 85551 132569 136937 142401 141572 109426 108517 115906 116586 129722 135541 363996 394338 1149588 1131155 439142 455751 120430 107933 118450 121803 131935 130255 125463 126281 85850 84531 280995 248540 718390 710264 221360 221164 279428 283052 331448 320580 346773 346991 369499 372079 351938 392763 829421 871690 548423 457371 300004 294921 344937 341758 364073 368419 376880 381221 424905 429952 688479 712615 40.25 67.9 1
11:16:37 2023-10-13 350914 343590 87325 85394 132735 136631 142366 141442 111415 108191 115975 116271 130489 135352 365916 395836 1146146 1131606 445448 459397 120678 108247 118575 120367 132133 130514 125502 126529 84604 84573 283148 249070 709613 712816 221479 220216 279928 284259 329769 320865 346737 345877 368835 373195 355789 392821 830231 872923 551128 456615 301085 294193 344657 342830 364293 366668 376310 381221 426432 429800 685585 712615 40.25 67.9 1
11:16:38 2023-10-13 348659 347118 87476 85468 133097 136726 142319 139152 109683 108132 115998 116045 129689 135138 363996 389853 1148318 1137255 442574 455679 120513 107866 118779 121820 132299 130221 125724 126213 85994 84551 282516 247917 704717 707115 220979 220440 279485 283157 329626 321875 345685 349054 368835 372375 354716 390919 831535 878020 539805 461314 297771 295579 342744 341722 363237 366703 377414 378326 424536 429161 682670 713119 40.25 67.9 1
11:16:39 2023-10-13 349143 346651 87480 85446 132681 136309 142617 139152 109653 108050 113521 116198 130299 131642 366398 393293 1150225 1140501 444631 458677 120844 107949 118643 121735 132265 130186 125430 126126 85909 84568 281749 247661 704717 708217 222364 220123 281512 283635 329644 321875 345722 347478 367174 373159 355468 390882 833375 878107 548813 456932 300447 296067 342961 342866 363202 366703 377950 378434 427881 429765 681629 715252 40.25 68.0 1
11:16:40 2023-10-13 345728 343630 87541 85423 132814 136313 140563 139152 109653 108083 115906 116238 129745 135173 364031 391019 1156207 1139956 437024 455679 120844 107718 118813 119701 132731 130186 126018 126039 86027 84467 282516 247486 719884 708151 221515 220405 281563 281689 329644 322925 344638 347514 368871 375739 351600 389707 832123 874848 551790 461314 300447 293908 344901 342866 363021 367869 377320 378470 427440 426515 682670 714709 40.25 67.9 1
11:16:41 2023-10-13 347578 346887 87380 85755 132456 137072 140161 139930 109510 108681 116218 116836 129811 132070 366544 392225 1158745 1139147 440420 457642 120844 108049 118779 121938 132174 130437 125782 126563 85994 84678 277356 249246 702320 708651 222017 220062 279818 282946 331915 321243 346737 348242 367727 374315 353929 393319 834002 868264 549775 457298 299987 294771 342961 342866 364563 369866 376310 378434 427774 428126 689820 715252 40.25 67.9 1
11:16:42 2023-10-13 346960 345405 87357 85419 132681 136807 142622 139238 109653 108157 115871 116238 129811 135472 363740 393436 1152891 1131569 437801 459759 120595 107900 118450 121735 131902 130221 125637 126126 85876 84583 282516 247837 704451 713357 220944 219899 280672 281773 330411 321613 346211 346955 370020 374578 351794 391508 830231 870109 547070 456646 299660 294514 345913 342794 363939 369902 377729 380967 427119 427469 687647 714368 40.25 67.9 1
11:16:43 2023-10-13 348930 346823 87436 85542 132560 137023 142371 141752 109577 108232 116101 116472 130153 135232 366062 395207 1147850 1131686 443022 458820 120513 108082 118614 121938 131902 130221 125430 126281 85909 84562 280491 248893 701763 711305 221635 220405 279928 283507 330911 320379 348088 346433 369391 371783 354716 393282 829736 872959 548479 456006 299908 295343 342961 342794 366880 367286 376346 380647 426397 430535 686747 712850 40.25 67.9 1
11:16:44 2023-10-13 349630 343555 87142 85388 132382 136692 142238 139152 109426 108232 115906 116078 129745 134949 363485 395207 1148591 1129924 443999 459759 120678 108624 118575 120367 132232 130514 125502 126563 84839 84752 283148 249070 703223 713357 221479 220097 279928 284453 329697 320355 347756 346398 368871 372898 355753 392858 828527 873054 542474 457377 301085 295523 342961 342830 364038 366738 376346 381527 428740 430082 685098 711068 40.25 67.9 1
11:16:45 2023-10-13 349502 345917 87444 85451 132835 136658 142457 141541 109653 108364 116252 116204 129502 134949 364031 391019 1148591 1134830 441638 455679 121010 107610 118977 119928 132514 129394 125844 125711 86027 84551 282516 247136 712752 711305 220979 220405 279818 282514 328880 323379 344638 346433 370020 373457 353929 387443 829959 874470 552989 460660 301085 292977 344937 342794 364563 366738 377356 381221 427373 427885 678109 713861 40.25 67.9 1
11:16:46 2023-10-13 348710 343599 87345 85419 132407 136872 142401 139238 109653 108050 115906 116198 129909 133515 366954 389782 1146886 1134718 441587 458820 121093 107949 118875 120204 132481 130005 125810 126073 85909 84709 280995 247661 714211 711269 221014 220405 282308 283378 329680 323607 342627 347478 370020 373230 353929 387443 828491 879417 549048 460987 300872 293297 345424 342758 364563 367286 377320 380683 424536 427921 678590 714368 40.25 68.0 1
11:16:47 2023-10-13 349425 343625 87449 85388 132797 136692 140438 139152 109897 108232 116067 116045 129502 134949 364031 389853 1146225 1136446 442611 455359 120678 107718 118696 121769 132208 130221 125637 126126 85909 84498 279913 247661 717837 709188 220979 220475 279393 283052 329911 321875 342663 348563 369984 372375 354698 391508 829772 876779 547070 459503 297680 295758 345424 342239 363202 366773 376152 378362 427675 429237 682670 713156 40.25 67.9 1
11:16:48 2023-10-13 350914 346632 87444 85488 132747 136903 142920 139212 109729 108132 116333 116240 130120 135316 366544 393400 1147850 1139993 444908 456606 120844 107900 118779 121769 132299 130221 125816 126146 85909 84531 282516 247486 706129 708217 222399 220405 278544 284161 329413 320580 346211 349755 367762 375739 354967 390331 834002 878020 539805 459681 300447 293908 342961 345293 364048 368754 376152 380647 429049 426615 679589 715252 40.25 67.9 1
11:16:49 2023-10-13 346465 343625 87509 85446 132598 136726 142319 141639 109821 108265 115906 116431 129535 131690 363740 391055 1156207 1139993 436370 456943 120678 108007 118813 121769 132332 130221 125724 126126 86027 84551 282516 247661 711363 707152 221670 220251 281135 281618 329983 322853 344638 347550 368871 374614 351510 389744 832160 873004 551790 459750 300199 295093 342961 342866 363389 369902 379526 382905 429724 426699 685548 716403 40.25 67.9 1
11:16:50 2023-10-13 348659 344447 87444 85514 132622 136726 142483 141639 109426 108265 115791 116619 129300 135208 365803 389888 1155429 1141314 437060 455715 120678 107718 118813 121769 132351 130255 125724 126039 85876 84488 282516 248188 710743 703102 221705 220216 279818 281654 331448 320865 345685 348563 367798 374017 351830 392171 833412 868878 543808 460007 299528 295128 342961 342866 364048 368419 377950 378398 426468 427249 686784 715252 40.25 67.9 1
11:16:51 2023-10-13 348513 343590 87541 85356 132382 136726 140500 139346 111492 108083 115987 116238 129689 135043 365028 392297 1157850 1137255 442039 458636 120844 108247 118609 120367 132199 130514 125329 126563 84604 84656 282203 249246 712187 709152 222017 219754 279818 282514 330661 320237 347792 347235 367727 374614 353907 393173 832197 867650 550815 456006 300235 294771 342961 342866 364048 367286 376310 378434 428750 427885 689820 715252 40.25 67.9 1
11:16:52 2023-10-13 346691 346642 87361 85451 132378 136692 142319 141674 109683 108165 115906 116398 129324 135208 363996 393436 1150948 1128246 437715 455715 120513 107751 118450 121769 132208 130255 125430 126160 85909 84583 282516 248798 704503 711305 220326 221129 279818 281689 330947 320901 346211 346469 370020 372340 351830 392098 829642 870109 558566 458380 300447 293666 345913 341722 362150 368677 377414 378506 426469 428859 687831 713861 40.25 67.9 1
11:16:53 2023-10-13 348653 345410 87325 85483 132407 136765 142319 141670 109821 108299 116310 116586 129656 132048 365916 394472 1153502 1128740 438882 459938 120678 107949 118677 121972 132174 130221 125430 126281 85850 84594 282011 248540 708314 711269 220979 221311 281909 281689 330947 320865 346492 346712 369427 371783 351866 392171 829642 865704 547070 457042 300447 294229 345424 341722 363202 368419 377414 380683 426469 429809 687794 711032 40.25 67.9 1
11:16:54 2023-10-13 348930 343555 87573 85287 132881 136151 142786 138345 111602 107760 116137 115342 129909 134468 364031 395800 1142013 1133216 442777 455715 120678 108067 118813 121769 132332 130255 125844 126160 86060 84510 282516 246438 707205 712852 221515 220251 279818 283152 327923 323379 345722 345912 370020 374052 354175 387515 830231 874109 539805 459681 300581 294622 344937 342866 362658 365646 376188 382409 428740 427921 679625 713861 40.25 68.0 1
11:16:55 2023-10-13 349612 346651 87720 85641 133114 136813 142612 139311 109729 108132 116218 116185 130242 135316 366841 389853 1146960 1136446 442653 458746 120678 107900 118745 121769 132299 130221 125843 126146 85909 84473 282516 247837 705123 707152 221160 220511 279445 283144 329947 321875 344638 349090 369984 372375 353965 391508 829736 875585 545211 459503 297523 294921 345668 342516 363237 367286 376116 378362 424944 429498 684612 714203 40.25 68.0 1
11:16:56 2023-10-13 348653 343585 87365 85472 132589 136403 142419 139238 109897 108083 115987 116045 129811 134761 364031 393436 1147886 1139184 444908 456392 120769 107751 118730 121651 132332 130221 125637 126160 84839 84551 279913 247486 705796 707715 222399 220097 279791 283935 329413 321911 346247 346955 366952 372056 354967 390919 832197 874470 539805 458705 300349 296592 342961 342866 366113 369310 378339 378254 428906 429787 681518 715142 40.25 68.0 1
11:16:57 2023-10-13 349626 343489 87750 85483 132772 136597 142617 139152 111602 108050 116021 116198 130364 134879 363996 392297 1147886 1144972 444147 455715 120761 107933 118813 121769 132332 130426 125810 126039 85968 84551 282516 247136 707522 710229 222399 219070 280150 283811 328915 322626 345722 346991 367798 375475 354716 389744 833412 878166 539805 459355 300520 294158 342961 344806 363791 365646 375887 380647 429255 426615 679625 715288 40.25 68.0 1
11:16:58 2023-10-13 346470 346896 87142 85451 132374 136946 142284 141708 109426 108332 115791 116464 129227 131866 364031 391055 1155392 1140031 437405 460343 120844 107933 118813 121685 132332 130221 125463 126281 85909 84473 279913 248893 718085 707152 221705 220193 280245 281865 331951 321875 344674 348599 368871 374351 351794 391508 834924 871159 543808 460255 299419 295472 342961 342758 365078 369381 379293 378290 426468 427921 685254 714709 40.25 67.9 2
11:16:59 2023-10-13 348436 345001 87046 85609 131985 137209 142333 141708 109594 108498 116251 116464 129227 135337 363485 392225 1157924 1139184 440420 456392 120595 108082 118614 121803 132299 130562 125463 126281 85909 84614 279913 247820 713851 709224 221705 220251 280280 282946 331915 320379 346985 347550 367727 374614 353965 393913 832197 868609 547070 457335 300023 294842 342961 342866 365042 367869 376346 378506 428712 428157 689857 717121 40.25 67.9 2
11:17:00 2023-10-13 347065 343665 87509 85451 132598 136347 142354 139156 111569 108265 113476 116392 130234 132071 366581 393293 1157776 1138066 441486 458820 120595 108448 118416 121972 131902 130962 125396 126698 84604 84647 280491 248893 700168 710766 222208 220158 280253 283165 329911 320379 347865 346469 367468 374649 353639 393355 832197 868264 545143 456615 299733 296672 342961 342866 364305 367578 376346 378470 431321 427850 689331 714203 40.25 68.0 2
11:17:01 2023-10-13 347491 343625 87413 85487 132652 136631 142358 141541 111569 108157 116102 116078 129535 134984 363485 396394 1152928 1136446 439691 456749 120678 108007 118813 121891 132332 130688 125878 126281 85975 84625 279913 248467 710307 714874 222052 220440 281796 282963 331448 322853 346846 347550 369319 376268 353965 393004 829772 871690 543808 460007 302152 294300 344553 344319 363237 369557 375359 384182 431650 429246 691853 718446 40.25 67.9 2
11:17:02 2023-10-13 349700 347013 88053 85948 133952 138009 139734 142768 112142 108864 113870 117270 131248 132956 367069 398122 1160463 1144943 444308 462704 122213 108881 120517 122855 134356 132527 127905 128665 86564 85041 284466 248587 716436 717265 224569 221537 284224 286539 333969 324731 350189 351880 369942 377767 356128 396385 843761 879788 557153 461166 302959 298884 347715 348563 369956 376788 383119 387060 435751 433427 698024 727654 40.25 67.9 2
11:17:03 2023-10-13 358733 355592 90009 87689 139178 144294 146721 145233 113292 110584 117678 122045 135392 136384 375198 406038 1183945 1177894 456806 472382 125539 113392 122779 124685 142100 136724 131848 132299 85938 87767 288176 252612 726657 727482 227421 224855 288942 291352 341670 333870 358020 359445 378428 384407 364572 402139 857121 905446 564128 468516 309975 306357 356727 355766 376376 380910 387470 391957 437737 442030 704067 736764 40.25 67.9 2
11:17:04 2023-10-13 363934 359251 90241 87901 141966 142143 148214 146826 110624 111079 118235 119599 135835 137152 377495 405251 1185735 1172711 455910 474462 125539 113583 124582 125577 140027 137989 132652 133415 86087 87741 288635 255193 729470 732976 226173 225936 288098 291388 342983 335759 356971 359698 378720 385218 363030 399690 857282 909284 563785 472050 311293 303817 356663 354184 376062 378923 386344 394512 439292 442030 704023 737981 40.25 67.9 2
11:17:05 2023-10-13 365192 360654 89415 87354 141730 142291 148628 147541 113225 111079 118351 120241 135869 137416 378668 407614 1185192 1165231 450611 474462 124714 113167 124994 126374 140513 138294 133177 133700 85811 87497 290856 255554 729709 738690 227757 224924 289430 295038 342742 333364 356718 356235 378745 384391 358892 400830 852819 900318 557890 470534 310341 303296 357016 356884 375786 378852 385514 390923 439292 437091 710293 736461 40.25 68.0 2
11:17:06 2023-10-13 363868 360603 89044 86841 140068 141324 148628 147472 113069 110550 118235 119518 135614 137034 378063 411813 1189808 1173695 453873 473791 124271 111036 124788 126374 140383 138486 132810 133666 85652 87254 284677 254832 738706 736495 226876 224507 288738 295038 340914 332355 357513 355891 374471 381808 357488 396457 854854 888554 564652 467873 306820 303817 353965 353870 371804 378888 386061 387031 435320 435254 706130 735743 40.25 67.9 2
11:17:07 2023-10-13 365192 361151 88488 86378 138392 141452 148177 147541 113122 110687 117611 119728 134816 137049 377919 405894 1193080 1174456 451923 473086 123863 110431 124582 125930 140347 137806 133035 133415 85598 86833 289094 256278 729928 733716 228402 224507 287930 288775 340914 330813 351605 355321 373839 380065 353144 394581 851722 898683 565842 468552 307123 301232 351974 353870 372086 374327 384351 386178 434675 431424 695939 733587 40.25 67.9 2
11:17:08 2023-10-13 366746 360097 87692 85550 137462 143446 147252 146112 112400 109586 117253 122129 134006 135426 376362 404788 1173856 1164382 453430 471448 122901 109577 123202 125336 142519 137359 132253 132635 87097 85864 294054 252612 732421 733716 225837 225400 285129 288436 335737 327790 347314 353906 369942 376268 353929 387479 843834 895670 538470 469017 304525 297528 351974 349054 369920 373186 380643 386254 430087 432118 697244 727470 40.25 67.9 2
11:17:09 2023-10-13 366076 363316 87509 85451 137376 143563 146395 145566 112488 109392 117219 121775 134060 134950 377050 408472 1169633 1157739 455830 468809 122483 109250 122863 124719 142251 136905 131757 132332 86970 85769 289844 252504 730460 729890 225837 222556 283472 288775 334693 325782 349451 351844 370020 374351 351902 391544 845435 884291 560015 463700 306792 297563 349854 346433 367736 375466 378528 384218 426504 430513 700281 726034 40.25 67.9 2
11:17:10 2023-10-13 364084 361142 87357 85355 137398 143411 146808 145840 112488 109401 117381 122146 133972 135392 378027 410015 1180551 1163257 452145 468881 122381 109216 123202 125097 142449 137310 132187 132731 87056 85832 288176 254041 732545 737778 225837 226793 284623 286974 334657 325782 349379 351488 368871 375739 350732 390606 845630 881722 548532 465152 305598 299197 347608 348911 367556 374462 378312 382191 429509 430374 701110 732392 40.25 67.9 2
11:17:11 2023-10-13 366750 362804 87412 85483 137329 143646 146774 146553 112455 109839 117314 122485 133754 135870 378063 406038 1185449 1168621 450544 471607 122615 109135 123868 125303 142683 137320 132278 132764 87090 86225 287150 255193 734967 734976 225837 222745 285094 286710 335702 326696 349594 351916 369984 374649 348826 387371 848069 883005 558644 469867 302640 300888 349572 348528 366267 372331 378565 382987 432545 428010 692845 730314 40.25 67.9 2
11:17:12 2023-10-13 370922 364774 87417 85324 138101 143917 147732 146791 113108 109771 117611 122248 134444 135614 378740 405125 1180279 1165231 455552 472382 122615 109586 124206 125750 139566 137905 132906 133482 87223 86320 285544 255030 736035 733911 225837 223400 283790 287531 337523 329011 348632 353653 369911 373314 350270 389888 846082 894103 557274 470534 304300 300270 351443 348247 368513 372640 378565 384726 427067 430477 695833 728576 40.25 67.9 2
11:17:13 2023-10-13 368445 365032 87509 85410 138362 143646 148628 146587 112745 109805 117645 122282 134410 136004 382106 412144 1174699 1165194 455692 472759 123018 109434 124754 125750 140380 137897 133469 133490 85386 86289 287467 252576 737745 740978 225837 225082 284658 288499 335859 327755 348817 350463 370020 374614 351794 387407 845630 891103 557274 464794 306033 299883 350876 349090 369993 374640 376188 383023 427209 431798 702991 730833 40.25 68.0 2
11:17:14 2023-10-13 372588 367301 87716 85708 138198 140601 148075 147333 112922 110564 117903 119599 134874 136532 382610 412180 1184037 1161073 455692 474352 123018 109620 124754 126407 140513 138796 133444 133977 85438 86920 291551 257369 734796 742993 225837 223469 284658 287082 336715 329244 348817 351844 369319 374614 348550 387371 847467 887162 557274 468536 305672 299883 351974 350085 367076 374008 377888 385344 430549 429165 703331 731872 40.25 68.0 2
11:17:15 2023-10-13 369564 368342 87573 85704 138371 141552 148524 148231 112934 110925 118202 119907 134790 136832 384346 410987 1195557 1176221 454266 473591 123084 109991 125287 126825 141467 139206 133645 134415 85513 86952 290856 258283 740125 741307 225837 223400 285094 286938 337495 327490 347278 351916 370020 375739 347501 385594 848449 892438 558644 468625 303847 299128 350625 351199 367966 373163 378420 383419 431470 429089 697555 736048 40.25 67.9 2
11:17:16 2023-10-13 369447 369341 88150 85578 139178 144390 149620 147784 110475 110414 118433 119599 135358 135938 384671 414108 1188927 1182165 459984 473555 123660 110025 125821 127035 141457 139171 134301 134542 85646 87192 290856 256097 742440 742883 227757 222711 285094 288775 334693 328250 348046 351844 367798 374052 350732 386209 850444 892461 557274 470200 304775 300704 349537 348563 369956 374306 378492 381833 426748 431762 701110 733031 40.25 67.9 2
11:17:17 2023-10-13 374299 370038 88218 85497 142031 140868 152082 148214 113517 110550 119063 119599 135835 136350 385254 419692 1183104 1174530 461143 475701 123797 110211 125889 127211 142284 139743 134618 134690 85710 86984 289833 256278 743471 750298 225837 223434 285566 288775 334657 328516 349907 351807 369175 374364 351506 390406 851084 896231 558644 469127 307341 301230 351510 349402 369848 376259 376753 383060 426588 430832 708060 732544 40.25 68.0 2
11:17:18 2023-10-13 378037 373079 88154 85885 140062 142165 151695 151255 113259 111233 118747 120545 135614 137282 384947 415787 1188595 1167791 458425 477114 123627 110431 125855 127665 142217 140159 134555 135467 85747 87465 291319 259201 740304 749924 225765 224507 285838 287985 338278 327755 348852 351880 370020 374649 347536 386790 847968 888554 558644 468516 304810 298466 351974 351204 367700 374640 377356 385381 430329 429800 704023 733587 40.25 68.0 2
11:17:19 2023-10-13 376433 372220 88150 86039 141691 142698 149949 149548 110507 113477 118864 121252 136058 137802 387028 415052 1202934 1183104 458755 480476 123863 110806 126480 128122 142409 140552 134995 136109 85837 87497 294521 259068 744713 750298 227757 225364 286155 288152 338682 328374 350836 354298 369247 374435 347114 389297 855423 890756 563588 474563 306468 302010 351974 350674 367664 374605 378565 382877 429653 427957 703104 737907 40.25 68.0 2
11:17:20 2023-10-13 374308 374190 88214 85952 142195 142274 152541 150214 110700 111453 119330 120790 136539 137282 387610 415787 1198991 1190623 460710 477931 124271 110431 126723 127911 142904 140355 135471 135458 85938 87437 292767 256612 750783 751519 227115 223089 287283 288775 334763 329226 348291 351916 368611 375739 349675 387367 856547 898626 558644 471348 305706 299408 349854 350386 369993 374605 377924 381527 430078 431573 706829 737833 40.25 68.0 2
11:17:21 2023-10-13 378650 373750 88609 86097 140249 142668 148610 151925 110927 111233 119296 120855 136727 137411 387200 416300 1195484 1180426 465721 477967 124717 110823 126723 128156 142871 140552 135437 135902 85938 87621 293586 257837 750739 749924 227115 224507 285927 288775 336751 328746 348852 354657 370020 373492 348586 385052 852965 900193 558644 474909 306195 301796 351974 350145 369884 374043 378601 384433 427738 430777 701110 735780 40.25 68.0 2
11:17:22 2023-10-13 380657 375614 88488 85948 142199 142769 150720 151816 110775 113364 119696 121219 136636 137733 389984 422729 1193191 1177931 467482 481763 123830 112917 126514 128759 143073 143228 135568 136910 86029 88004 293586 259433 759608 755743 227115 223503 284658 288775 338278 327755 350472 351880 369984 372375 348848 386826 851082 897282 566367 473215 307779 302725 351938 349509 368628 376187 380373 383962 428886 429018 712350 735872 40.25 68.1 2
11:17:23 2023-10-13 379109 376775 88488 86378 143230 143199 148846 151921 110775 113477 119696 121585 136761 137802 390883 420841 1199885 1180484 461365 480417 124271 111036 126757 128547 143330 142866 135919 136382 86029 87801 294054 259068 746407 758479 227115 223434 287283 288856 336751 328782 348852 350746 369723 375739 347501 387790 854854 894738 566367 468589 306784 299373 351974 351880 369660 374676 375623 383023 431007 430174 712661 740784 40.25 68.1 2
11:17:24 2023-10-13 376591 378753 88796 86039 142566 143182 148949 150177 111011 113511 119896 121284 137243 137802 392376 418964 1201231 1193168 460959 482176 124595 110806 127475 128581 143833 143001 136394 136382 86205 87741 295489 258270 754458 755743 227757 223089 287688 288775 338719 329564 350514 351627 368727 375596 346835 385266 856527 901042 571058 475772 305706 300248 351974 351880 369956 373199 377248 382950 430935 430513 701998 742000 40.25 68.1 2
11:17:25 2023-10-13 382478 378482 88763 86102 142787 142803 149391 151921 111119 113545 120097 121650 137114 137767 392932 422098 1202437 1193168 468772 483578 124476 110959 127353 128849 143733 143175 136266 136454 86205 87893 292767 261051 755603 753502 225981 223503 285330 290204 336479 329279 348571 353906 367798 372079 347536 386544 856674 902888 558644 472790 304560 301691 351974 349617 369956 374640 378565 381833 425839 429908 703104 737985 40.25 68.1 2
11:17:26 2023-10-13 381978 378321 88849 86255 138964 143528 150106 150316 111227 113915 119994 121951 137072 138279 393693 420142 1199028 1183825 464990 485365 124959 111113 127564 128849 144300 143778 137404 137118 86264 87893 292767 259870 770356 760142 225837 224357 286003 288775 336515 330313 349347 351880 370020 372375 346978 384214 854212 905446 558644 475999 306208 299373 351974 350710 369364 372366 378034 383873 427738 429299 706130 737944 40.25 68.1 2
11:17:27 2023-10-13 384239 378738 88642 86224 142696 143697 149659 148486 111119 113928 120097 122082 137400 138710 394223 424066 1203008 1181324 462261 483578 124476 111113 127475 128938 143867 143502 136518 137264 86264 88045 296367 261482 750628 763380 225837 223503 287525 288332 337732 327790 348327 350782 370020 374649 345343 385996 854854 899961 564978 473794 306748 300804 351974 351555 368556 374355 377766 382570 430284 427992 715394 740052 40.25 68.1 2
11:17:28 2023-10-13 382087 381191 88880 86106 142895 143697 150173 152307 111260 112163 120333 121683 137495 138448 391518 425304 1210301 1190543 465026 482493 124509 111113 127564 129117 143630 141873 136751 137278 86323 88138 294521 261077 761862 760962 227757 223434 286476 288775 336751 328746 349415 351807 366658 373492 346177 387642 857282 894812 566870 471389 306468 301197 350948 351240 369364 376259 376188 380683 427890 428859 711077 742000 40.25 68.1 2
11:17:29 2023-10-13 381367 379906 88796 86161 143164 143869 150656 148453 111758 113736 120534 121683 139884 138320 393038 424066 1206068 1198216 470653 483583 124748 111113 128021 131032 144568 143641 137016 137537 86441 88198 293685 260455 766920 760142 228133 223089 286552 288793 335702 329279 347278 351807 365558 372091 349815 384501 860182 905336 558644 475472 305598 300142 350732 351344 369812 373341 376188 378470 427774 430513 709130 742186 40.25 68.1 2
11:17:30 2023-10-13 387647 380741 88796 86256 143164 144368 150454 149230 111605 113962 120534 122082 137779 138657 393038 424066 1206461 1192319 470728 483583 124714 111250 128021 129403 144534 143707 137066 137633 86441 88138 295489 261482 759550 760638 227115 224161 285232 288775 336751 328746 347278 353906 367798 370153 345379 384250 856674 902851 564978 478395 303883 300319 351974 349653 368808 373221 377924 382409 425203 427921 701961 737981 40.25 68.1 2
11:17:31 2023-10-13 387614 383148 88763 86465 142899 144198 150518 149776 111464 112221 120534 122451 137728 139035 393038 426236 1204714 1181324 470584 483959 124714 111250 127632 131282 144334 143912 136876 138119 86382 88230 297311 263886 761926 765548 227115 224647 285280 288631 338171 328400 350836 351132 366479 369942 346855 385230 855938 899836 566367 472050 307341 299303 351974 349054 368808 375203 375024 380575 426469 427285 713141 739554 40.25 68.1 2
11:17:32 2023-10-13 386097 383097 88796 86351 142769 143986 150555 149983 111540 113996 120534 122484 139727 139201 396576 425344 1208248 1183760 465026 485395 124714 111113 128021 131282 144568 143877 137291 137989 86441 88230 295489 263106 759807 768208 225837 223469 286155 287891 337531 327755 347278 350782 368647 372933 345876 384831 854248 894738 564978 474909 305490 299373 351974 351240 367111 374377 375060 383023 430101 428818 710035 741473 40.25 68.1 2
11:17:33 2023-10-13 385592 383259 89007 86492 143263 144262 151039 150019 112104 114334 120534 122283 139858 138973 394844 430235 1210823 1191431 467114 485395 124714 111422 128021 131282 144803 140372 137291 137989 86441 88230 295489 263106 759905 767725 227596 223089 286441 288775 336479 327790 348291 349653 364462 372375 343343 384758 857282 896756 566367 471384 305741 300283 350383 351240 368548 375730 377414 378434 426504 427021 713165 742792 40.25 68.1 2
11:17:34 2023-10-13 386373 385117 88800 86260 143034 144389 150898 150223 111822 114143 120569 122516 137919 139201 396344 424096 1213011 1196513 465978 486115 125006 113089 128267 131282 144705 143912 137756 137989 86559 88230 298263 263550 765043 763730 227115 223434 287121 287010 336751 328818 348605 351807 365558 370118 342961 383092 857084 896304 563588 478174 306542 300527 351686 350566 365353 373079 379293 378326 428546 425172 705983 740545 40.25 68.1 2
11:17:35 2023-10-13 385418 384540 88796 86256 139939 144664 151009 149983 112104 114030 120939 122722 138055 138831 396659 425304 1211843 1201362 467114 486115 125126 112977 128480 131248 145173 143912 137905 137797 86618 88230 296764 261301 768115 765423 225837 226900 286991 288572 334728 329511 348852 350710 365522 372340 345876 380715 857890 901503 545718 478395 306250 299373 351974 351807 367370 372034 375587 378434 427823 425278 705057 739729 40.25 68.1 2
11:17:36 2023-10-13 391287 385666 89076 86533 143268 144092 151174 150500 112136 114154 120939 122484 140190 138908 396659 425269 1206853 1194702 471326 486837 124681 111113 128445 131282 145356 143877 137325 138224 86559 88230 295794 263850 762058 764810 225837 223469 284636 288842 335702 328232 349411 351555 364725 368838 346292 381719 860330 906619 573317 476109 304631 302866 349783 349054 368772 372889 378034 378218 423998 427214 707168 741663 40.25 68.1 2
11:17:37 2023-10-13 391585 386754 88800 86347 143433 145005 151864 150257 112169 114188 120973 122484 140086 139136 396407 424567 1206461 1194925 471588 486873 124714 111268 128411 131373 144667 144272 137632 138101 86559 88263 298263 264259 761702 768208 225837 223434 284849 288536 335702 327755 347583 351807 365558 368685 344901 381253 857890 902851 566367 479073 302923 303207 351974 348563 368217 373186 376152 378434 424034 426043 704023 741136 40.25 68.1 2
11:17:38 2023-10-13 387916 386317 89105 86106 140100 143524 152954 149084 112727 113962 121008 122082 140319 138679 396732 431785 1199028 1192319 473865 486873 125092 111113 129080 131555 145510 144114 137872 138215 86884 88496 296392 262816 781681 774219 225837 225031 284951 288631 336809 328108 349805 348665 365380 369754 346365 378236 855460 906429 564994 478734 306172 298431 351974 349049 368369 370145 375209 378434 426469 426579 710293 741136 40.25 68.1 2
11:17:39 2023-10-13 390147 387443 88950 86320 143538 144568 151593 150056 112201 114154 120973 122484 140276 138796 399012 433007 1202934 1190623 475141 486945 124714 111559 128356 131498 144837 144149 137741 138215 86559 88263 298263 264670 763114 772026 225693 223055 283645 288775 335702 325782 347242 349125 364427 367295 344901 381865 856674 900193 572895 473794 306542 298884 351443 348283 367966 374319 375750 381630 423673 426472 716413 741057 40.25 68.1 2
11:17:40 2023-10-13 393881 389961 88974 86774 139947 145180 151014 150982 112104 114380 120939 123126 138234 139682 398976 430432 1213406 1188074 469251 489772 124714 113246 128445 131681 145139 144386 137776 138215 86559 88505 296764 266026 760946 771657 225519 223400 285183 286978 336751 326731 348852 349371 365522 367843 342539 381828 854248 897582 553161 474202 306033 298884 351407 347514 365424 373186 376043 378326 423926 422796 712120 740162 40.25 68.1 2
11:17:41 2023-10-13 387880 387849 88942 86347 143433 144432 151626 150706 112201 114380 120973 122769 140281 139395 399048 433079 1213406 1194702 470584 486909 124748 111481 128445 131857 145253 144215 138075 138319 86852 88263 299317 265232 770979 772026 225837 226793 285094 287414 334728 326767 347242 348563 362177 369014 342816 382900 857669 898699 574359 473313 308762 300586 349429 350001 366381 372747 373556 377190 427675 424017 716301 741631 40.25 68.1 2
11:17:42 2023-10-13 391622 390188 88979 86533 143420 144632 151626 151056 112630 114380 120973 122769 140086 139395 399336 429756 1220063 1200033 472258 490500 124892 113279 128356 132040 144968 144579 137653 138999 86559 88691 302087 266739 763454 769296 225837 222711 284374 287891 336751 325747 348605 350710 362755 368685 342816 381289 857890 895037 573317 474165 307229 299408 349818 349617 366596 373483 376043 376058 426469 424136 711114 741667 40.25 68.1 2
11:17:43 2023-10-13 390183 388709 89072 86505 143538 144620 152148 150572 112541 114415 121008 122886 140252 139660 401456 430706 1215668 1202487 469104 489772 125299 111113 128906 131498 145780 144149 138194 138215 86884 88505 297922 265232 783325 771479 225837 224714 285954 287329 337523 328498 346627 349509 363158 369977 341564 378055 860330 901397 572895 479754 306792 298919 350383 349330 365097 370109 376346 377190 427072 423822 706130 744666 40.25 68.1 2
11:17:44 2023-10-13 390183 387591 89105 86169 140063 144568 152148 150602 112727 114188 121380 122484 138103 139232 402060 431377 1210399 1205785 473939 490847 125126 111593 129120 131715 145780 144184 138194 138215 87099 88263 298263 264670 781000 772026 225837 223140 284525 288296 333687 327260 346810 348599 362791 369530 342888 376920 857084 902851 575319 479073 304925 300804 350383 350710 366560 370074 376043 377190 425282 424052 709130 745384 40.25 68.1 2
11:17:45 2023-10-13 395889 389293 89011 86374 143373 144846 152115 150948 112727 114380 121008 122886 140349 139395 401456 430656 1210823 1200033 475522 491266 125126 113201 128871 132040 145371 140883 138086 138737 87283 88771 299198 266172 770022 772573 225837 225031 283578 287711 337285 328473 347546 350181 361164 365690 342528 380345 857048 907371 566367 477717 307229 302370 348484 347550 367405 371253 375172 377853 423293 424149 709790 740545 40.25 68.1 2
11:17:46 2023-10-13 396170 391214 89072 86446 139973 144667 152148 150982 112727 114449 121008 122919 140315 139625 402060 429116 1208248 1192673 474106 492694 125126 113167 128782 131749 145963 144421 138194 138601 86852 88295 301088 266172 766290 772820 225519 222711 284224 287010 334728 325818 345685 349688 363335 365690 341744 377789 857890 905446 571486 479754 305488 299197 350625 347265 366017 370971 376770 379466 422554 424002 707114 741020 40.25 68.1 2
11:17:47 2023-10-13 395329 389906 89227 86256 140682 144568 152639 150706 112914 114222 121753 122484 140528 138805 403200 434777 1207464 1197403 478690 492584 125232 111654 128982 132070 145846 143681 138125 138724 87099 88537 299198 265232 767322 778629 225693 224241 283892 288739 333969 325818 348605 348765 363158 366747 341708 377922 857282 909108 572460 479754 304525 297667 351974 348563 365460 368970 373775 377793 423962 422761 710293 741363 40.25 68.1 2
11:17:48 2023-10-13 395329 391068 89137 86378 140559 144566 152499 150948 112914 114301 121583 122886 140349 139166 402630 435082 1206461 1192969 478298 492694 124748 113167 128838 132040 145371 144579 138302 138709 86944 88537 301088 266172 767467 777350 225837 226829 282925 288775 334397 325747 348605 346991 365106 369319 342564 379054 856527 907977 566367 476556 305096 299665 350745 348911 368074 370109 372348 376888 423962 427339 715394 739985 40.25 68.1 2
11:17:49 2023-10-13 396750 390758 88954 86410 140989 145034 152148 151224 112727 114642 121008 123121 140349 139987 402630 433792 1211683 1190702 476981 492694 124714 113358 128480 132001 145308 144658 138194 141162 86618 88845 301088 267686 761821 776800 225519 222711 282028 286938 334763 324767 347865 346991 364579 366801 340712 377257 856674 900230 566367 475385 304061 299423 349572 346955 366267 372331 373807 376058 421366 422796 715297 741658 40.25 68.1 2
11:17:50 2023-10-13 394769 392274 88828 86592 139866 144769 152633 151258 112914 114483 121583 123206 140431 139782 403625 435529 1215668 1196476 468602 493391 125332 113358 129120 131818 145815 144491 138194 139052 87067 88691 299549 267307 768882 779371 225693 223697 285365 286607 337285 325677 346664 347372 363193 367738 339983 380038 857282 892497 570077 478056 305959 299351 351974 349054 363783 370145 373739 380313 423998 423406 710538 738161 40.25 68.1 2
11:17:51 2023-10-13 394210 392314 89072 86378 140563 144735 152499 151292 112914 114562 121414 123088 140447 139890 400741 436754 1216567 1199022 473266 492694 125126 113279 129120 131783 145780 141203 138194 138890 87067 88537 298403 266928 767837 778629 225837 223140 283790 286620 334225 325747 348358 345427 360553 367295 339684 376053 857282 897282 570077 477041 304810 297559 349327 349617 364620 370109 369587 375493 423782 423786 718456 745593 40.25 68.2 2
11:17:52 2023-10-13 395319 394084 89072 86655 140077 145137 152499 151745 112914 114676 121042 123324 138681 140120 401940 433043 1219567 1205171 468566 494090 125126 111586 129127 132426 145877 141176 138880 139087 87407 88747 299198 267686 783956 776420 225447 223768 285094 285187 334693 326731 344384 348456 363807 365655 337603 376125 857121 898558 575319 479754 305488 298466 349291 347514 363237 370109 374907 377318 423329 422810 709249 741667 40.25 68.1 2
11:17:53 2023-10-13 393433 394079 89105 86628 140786 144735 152639 151224 112947 114608 121668 123206 140579 139660 402578 433079 1220292 1206628 472028 491395 125332 113392 129334 130702 145980 144685 138788 138906 87164 88630 303966 266172 775651 776800 225837 223140 283790 287010 333969 326999 346002 347514 360553 367330 340712 377083 858672 902851 566367 481037 305598 300307 349429 350301 365317 368864 373329 377743 423854 423930 708171 741338 40.25 68.1 2
11:17:54 2023-10-13 399212 393757 89076 86410 140588 144701 152639 151292 112947 114483 121583 123121 139033 139875 405743 432881 1216861 1203306 478261 494789 125285 111654 129196 132380 146063 144592 138194 138987 87099 88691 299428 267686 775976 776764 224885 226829 282925 286687 336571 325747 345722 348599 360014 366544 339648 377350 857121 906728 570077 478395 303942 301157 347750 346433 365460 369557 374076 377051 420111 421509 707204 740581 40.25 68.1 2
11:17:55 2023-10-13 396930 394674 89044 86410 140363 145171 152913 151292 113134 114596 121753 123206 140813 140181 406068 433296 1212152 1199922 476269 492158 125572 113167 129403 131658 146765 144491 139000 138601 87499 88295 301088 265032 790093 780660 224885 223140 283074 286499 333825 329943 345431 348765 365106 367281 339541 378117 857890 904659 570077 482144 303469 297528 349854 346955 364364 369557 374916 378353 420738 423704 705057 741229 40.25 68.1 2
11:17:56 2023-10-13 396786 394705 89015 86446 140563 145137 152884 151292 112947 114642 121583 123660 140774 140120 403783 435316 1208248 1199922 475559 491431 125332 113246 129120 131818 146153 144592 138579 138987 87099 88537 303966 266172 777140 781286 224885 223140 283053 287238 333969 325747 346773 346207 360841 367576 340197 375676 856674 906683 575319 479073 305598 297847 349890 347514 365460 368418 369623 382460 422031 422134 712350 738161 40.25 68.2 2
11:17:57 2023-10-13 401620 396448 88954 86592 140262 145171 152499 151989 112947 114710 121583 123324 140785 140120 403783 436754 1215705 1190632 478690 492540 125332 113392 129244 132132 146256 144729 138579 138987 87466 88958 301058 269595 789014 783988 224103 223768 283450 285142 337285 327618 345540 346291 361129 366544 337331 376053 857157 901758 570077 477041 302888 297667 349255 346013 362693 369815 369623 377318 418861 422179 714249 738380 40.25 68.1 2
11:17:58 2023-10-13 397860 397083 89011 86655 140592 145171 152673 151989 112947 114710 121668 123324 140579 140386 403216 436070 1218519 1198216 472731 492887 125332 113235 129334 132564 146564 144764 138609 140989 87439 88784 301058 267112 771820 781910 225202 222984 283790 285963 335859 325522 345758 344355 360588 365690 339657 377350 856173 892497 562198 479073 302959 297559 350665 349352 366113 369863 369407 378205 423782 422297 716413 744514 40.25 68.1 2
11:17:59 2023-10-13 399239 396682 88796 86957 139963 145609 152605 152233 112947 115029 121549 123324 140774 140547 404352 434132 1226651 1206003 477629 496860 125304 111818 129196 132868 146339 141572 138947 139674 87283 89023 303050 270748 782345 779554 225202 223140 282642 285882 334693 326694 345161 347514 361006 367325 338077 376053 859549 897393 574185 477041 304300 298361 347679 347478 363783 370109 372838 375571 421402 422179 711077 742718 40.25 68.1 2
11:18:00 2023-10-13 400414 397083 89072 86655 140675 145605 152646 152199 113257 114869 121753 123357 140651 140582 404958 436145 1225744 1203120 473229 493964 125712 113324 129368 132407 146148 144790 139082 139095 87283 88995 301088 266666 781184 779554 225043 223140 284423 285187 333969 325782 342627 346955 361006 365620 339386 375915 861442 902603 566367 481802 304300 300095 348586 347300 364563 369902 372693 376177 422590 420886 708171 745249 40.25 68.2 2
11:18:01 2023-10-13 402426 397079 89105 86837 141018 145137 153130 152274 113535 112064 121919 123192 141264 140211 405457 439056 1218594 1202970 482501 496545 125405 113402 129368 132001 146255 141300 138861 139375 87466 88812 303566 267076 779388 780292 225058 223140 281993 286938 333969 325221 345441 346433 360716 365736 338659 375938 860840 901474 553161 479754 304516 297493 346633 347478 365460 368935 369623 374738 421438 424002 710330 742755 40.25 68.1 2
11:18:02 2023-10-13 403446 397079 89219 86659 141051 145272 153130 151955 113322 114869 121753 123324 141015 140316 405565 433792 1217431 1202215 480568 494348 125332 113324 129334 132001 146320 141741 139107 139181 87347 88812 302032 267147 779271 781767 223959 223625 282837 285775 335714 327618 342447 347372 363048 365522 337935 376025 860330 908013 553161 479754 303008 298396 350596 348235 365389 367834 369587 374473 423351 423894 711844 740252 40.25 68.1 2
11:18:03 2023-10-13 403035 397074 89223 86624 140921 145373 153165 152199 113289 114835 121923 123324 140872 140316 405601 434132 1220063 1202215 481169 495080 125505 113358 129368 132355 146493 141741 138772 141382 87499 88845 317494 269211 776576 782877 223831 223140 282134 285223 333969 327156 342555 347514 360014 365152 337568 375640 857084 906728 553161 479754 302647 298431 348729 345356 363783 368935 373739 376177 418825 422476 709130 743701 40.25 68.1 2
11:18:04 2023-10-13 401059 399485 89227 86292 141474 144863 153624 151056 113633 114869 121923 123324 140872 140120 405637 439037 1210823 1201631 479804 494348 125126 113402 129334 132315 146215 142064 138879 139729 87678 88747 301058 268257 775399 786776 224318 222877 281887 286862 333969 324640 345685 344284 361006 365594 338552 373265 856547 901511 546732 479717 302923 297487 348729 346398 365424 367542 368887 376213 420147 423406 712054 740508 40.25 68.1 2
11:18:05 2023-10-13 404738 397074 89072 86624 141018 145373 153627 152233 113322 114835 121753 123357 140774 140316 407802 441326 1213908 1200033 480354 495814 125092 113358 129120 132218 146220 141875 138772 141382 87131 89027 305516 269555 775528 784160 224339 223140 281563 285254 336333 324857 344674 345321 361006 363548 336797 376779 857890 902177 572895 477041 304295 297378 350348 349223 365282 369902 369074 376067 420331 423262 716413 744300 40.25 68.1 2
11:18:06 2023-10-13 403932 398694 89109 86837 140848 145794 153165 152871 113322 114972 121753 123933 140579 140912 405349 440264 1222069 1199060 476123 495706 125438 111732 129230 132414 146422 142038 138965 141348 87379 88812 300718 268725 778121 788649 223795 222515 283287 284281 333969 327047 344384 345356 360014 366544 335233 375640 856067 898558 575319 479413 304300 296800 349818 346641 364048 368384 369515 377051 419450 419008 711077 742186 40.25 68.1 2
11:18:07 2023-10-13 399207 398109 89105 86497 141051 145373 153165 152233 113322 114904 121753 123357 139068 140484 405709 441660 1222665 1203925 476570 495850 125505 113358 129334 132223 146594 141352 139000 141386 87196 88812 303966 268312 779338 784160 224174 222359 282064 285187 333969 326694 346211 346160 360524 367067 338660 374925 857780 898809 553161 479717 304806 297703 349112 347478 364305 367834 368368 376783 422041 418723 715187 741631 40.25 68.1 2
11:18:08 2023-10-13 402785 398729 89072 87166 140557 146284 153419 153045 113412 112161 121853 123971 141089 141164 405565 437839 1230028 1205711 479804 499726 125299 113436 129092 132407 146220 142276 138772 141430 87131 89235 306002 270459 777059 783743 224182 222578 282121 285129 336333 324857 342627 346190 359883 365152 336245 376816 859586 896304 563785 475963 303616 299955 346633 346955 362912 369521 369551 373606 420111 420259 713165 740252 40.25 68.1 2
11:18:09 2023-10-13 402785 401551 89011 86837 140887 145643 153130 152618 113477 112138 121753 123933 140774 141011 405709 436070 1226687 1209221 474142 495814 125539 113201 129763 132001 146731 145359 139000 141382 87196 88845 320529 269978 787246 783988 223859 222408 283521 284139 333933 327618 342375 347779 360282 365522 336786 375906 858941 897282 570884 477602 303008 297595 347156 346398 363021 368279 369623 373944 418861 418314 710330 742718 40.25 68.1 2
11:18:10 2023-10-13 400445 398769 89072 86469 141051 145373 153654 152233 113698 114869 122042 123357 140975 140449 408977 438018 1223102 1213799 476908 495959 125539 113324 129798 132001 146731 141300 139000 141151 87531 88751 303761 267112 787631 784160 224497 221164 283909 285267 333969 324731 342591 344355 360462 366801 336245 372212 857048 902888 582160 477674 303008 297595 347679 347514 362622 365681 372429 374747 422041 420895 707522 744225 40.25 68.1 2
11:18:11 2023-10-13 405658 402461 89072 86624 141009 146046 153199 152030 113510 114904 121957 123357 141038 140355 408113 435138 1217468 1206890 481853 495670 125631 111818 129611 128925 146559 142203 138965 139570 87651 89023 301058 270556 784440 787895 223060 222515 281563 284836 333969 327582 341965 345356 361006 363548 335503 373378 857084 905446 583610 481092 302580 297595 348484 345321 362368 366773 369623 375608 416340 420259 705057 740545 40.25 68.1 2
11:18:12 2023-10-13 403937 400304 89105 86533 141039 145407 153199 152233 113477 114938 121923 123357 141084 140547 409304 441326 1213406 1199661 480745 495886 125419 113358 129403 132223 147020 141139 139194 141194 87563 88845 303761 267112 782948 788722 223509 222203 282012 286150 332994 326694 344638 345817 361006 364313 334530 369524 857669 910480 567258 483174 304300 297739 350956 347742 365078 369902 372130 374290 419770 420850 706093 741667 40.25 68.1 2
11:18:13 2023-10-13 405083 400937 89415 86560 142038 145171 153906 152030 113731 114676 122364 123192 137662 139919 409954 444521 1215132 1201487 485218 499481 125438 111732 129230 132345 146696 142369 139000 139897 87771 89056 305101 269590 780232 788722 223167 222351 283107 286061 333969 324857 344638 345817 360462 364349 336516 369488 857282 906683 573890 481765 304300 297637 347750 345877 363237 365611 369119 375040 418202 420886 712856 738161 40.25 68.1 2
11:18:14 2023-10-13 405909 403031 89259 86616 141047 145508 153199 152267 113666 114904 122127 123357 140975 140547 409304 444594 1213871 1201631 483942 495959 125126 113426 129334 132287 146255 142369 138772 141417 87131 88877 320529 270459 777741 788722 223132 222827 280341 284902 335750 324640 342411 346796 359739 363406 336445 372330 857780 906619 573490 477570 304300 296722 347435 345877 366113 367729 367225 373907 418202 421550 715297 744932 40.25 68.1 2
11:18:15 2023-10-13 403827 402106 89398 86988 141619 145540 153556 152867 113600 112170 122023 123971 141524 140870 409304 441985 1222665 1200772 476688 498801 125505 113358 129368 132223 146972 142639 139282 141382 87499 88845 303761 269970 781025 792083 223167 221164 282064 284374 333969 324857 342555 344842 361006 365152 336311 373338 856674 904169 566367 478779 303438 297775 348765 345392 363021 367286 368368 375608 418238 417762 713165 742000 40.25 68.1 2
11:18:16 2023-10-13 402794 401751 89109 86715 141051 145643 153552 152726 113666 114972 121957 123390 141073 140617 409955 445004 1221333 1202226 478408 495995 125505 113470 129403 132407 146217 141273 139082 139869 87618 88958 303566 271328 781493 788612 223688 221524 281620 284139 333861 324821 344493 344842 359919 365701 336311 373370 857854 899197 575319 479754 305055 296937 347501 347336 363534 367286 366673 375076 420111 418385 716856 742718 40.25 68.1 2
11:18:17 2023-10-13 403937 401751 89137 86691 141080 145643 153658 152724 113666 115018 122127 123390 141477 140617 410572 445004 1226651 1208361 481584 499578 124748 113617 128940 132379 146016 142403 139014 141550 87379 88845 306899 270161 777008 786492 223509 221665 281390 284316 333969 324363 342699 343321 357720 364058 340254 373338 857121 897282 583610 477041 303653 297775 345591 348728 364453 369606 369156 373051 419968 418830 718819 746422 40.25 68.1 2
11:18:18 2023-10-13 405946 402998 89044 86655 140686 145726 153199 152969 113477 112203 122008 123933 140602 141195 410572 438491 1230176 1213686 476724 499640 125959 111663 129875 132230 146662 141300 139983 139570 87651 88747 304919 268653 789590 786492 222939 220776 282642 284139 332958 326694 341483 343356 358799 365159 336238 369452 857157 901503 580710 481092 302653 297775 346112 346398 360979 365102 368923 372779 418861 417106 709249 743845 40.25 68.1 2
11:18:19 2023-10-13 403365 403868 89268 86501 142001 145373 154154 152267 113698 114904 122317 123324 141137 140425 410608 442021 1222665 1215021 482538 499578 125539 113392 129403 132223 146627 141774 139198 141417 87531 88845 303966 269175 788765 784197 223831 221475 279862 285151 332994 324857 342001 345573 357756 365188 337630 372401 862091 906263 575319 482487 302788 297739 346527 347336 365078 367789 370843 373306 420111 419044 709130 746502 40.25 68.1 2
11:18:20 2023-10-13 405908 402432 89105 86624 141080 145609 153552 152520 113880 112236 122124 124272 142111 140477 411334 439216 1220330 1208500 482464 498655 125953 113324 130104 132223 146800 144764 139743 139957 87563 88812 304919 270042 786732 791153 222462 221665 280830 284245 332994 324767 340452 343096 359954 362424 336548 369452 855837 908463 583610 481468 302005 297356 347715 344837 363791 367308 368368 373944 416304 418385 708171 738161 40.25 68.1 2
11:18:21 2023-10-13 405835 402432 89382 86288 141859 145036 154189 152233 114076 114710 124318 123291 141303 139987 411480 445013 1212115 1203999 484947 500320 125419 113504 129368 132069 146731 142369 139000 141417 87439 88845 303566 270006 781881 790961 222811 221382 282308 285775 333211 324784 342483 344733 359233 363080 337739 369078 857817 908605 582160 477674 303653 296197 349603 346723 364048 365577 369515 373907 418403 418496 706130 740021 40.25 68.1 2
11:18:22 2023-10-13 407561 403129 89317 86901 141093 145829 154051 152871 113945 112292 122348 123357 141295 140617 410608 445633 1220723 1199550 486039 501064 125332 113504 129368 131110 146731 142369 139000 141550 87228 88877 306002 272098 777100 789841 222747 222203 279967 283847 333969 324591 342555 345329 358295 361340 334494 369524 855800 905446 582160 477717 303438 297356 346112 345893 362948 366773 366158 372779 416340 419928 717676 744666 40.25 68.1 2
11:18:23 2023-10-13 409467 404241 89105 86814 140682 146442 153658 153037 113698 114983 122232 123933 141141 141099 410608 444385 1222199 1198216 481858 501064 125419 113426 129368 132103 146490 142335 139353 139764 87738 88901 304919 271953 780167 793208 221528 221679 281423 283250 333969 324039 342037 345573 358547 360833 333803 372738 857890 902213 570077 478358 302720 297847 345627 345537 362693 366773 366122 372443 417404 419008 717401 740581 40.25 68.1 2
11:18:24 2023-10-13 409504 404237 89011 86837 141047 145914 153518 153216 113666 112268 121923 124051 140975 141244 411480 444594 1222199 1198794 479620 500320 125419 113392 129368 132223 147993 141869 139198 141451 87499 88877 303761 270567 781663 792716 222399 220475 281700 283188 333969 324857 341519 344842 359919 362389 333875 371687 856674 897582 575319 479413 303008 296888 349851 345916 364747 369902 369267 372597 417296 418830 717217 742149 40.25 68.1 2
11:18:25 2023-10-13 403413 404847 89105 86869 141080 145677 153940 152792 113731 112170 124284 124272 141269 141011 411772 446045 1226631 1209325 479694 500175 125438 112059 129265 132683 146627 142302 139353 139764 87531 88877 304919 270531 781791 792317 223132 220405 280707 283626 333499 324857 342447 345061 358259 363512 333911 369488 856674 898558 573890 479754 302867 296067 347715 346119 360979 366225 366158 373643 418496 416486 715297 742192 40.25 68.1 2
11:18:26 2023-10-13 403377 404847 89231 86806 142001 145575 153693 152758 113698 115040 122437 123422 141120 141099 412355 448063 1226651 1209221 477616 501064 124748 113617 129120 132407 146220 142436 138908 141683 87439 88877 303566 270531 780495 788722 222783 220440 280315 283414 333969 323907 342591 345672 356396 363264 333658 371238 857854 901117 580710 477945 303721 297248 347383 346255 362765 365646 367699 372779 421556 416380 717365 742718 40.25 68.1 2
11:18:27 2023-10-13 407968 405775 88918 86869 140947 146250 153807 153539 113912 112585 122228 124684 141362 141406 412245 441840 1234797 1212669 479124 501810 125539 113426 129736 131110 147196 141770 139392 141417 87531 88845 303761 270531 791995 788722 222399 220511 281796 281808 333499 324591 339938 345817 356645 361375 333333 371687 861523 897569 566367 477530 301298 297775 345314 345130 360979 365681 368368 369528 416048 415249 710808 742755 40.25 68.1 2
11:18:28 2023-10-13 404017 406088 89105 86691 141537 145961 153940 152758 113965 112236 124197 123422 141303 141011 412355 440454 1226687 1213686 479768 500393 125572 113392 129798 132223 146524 141273 141477 141306 87563 88877 307862 271328 791489 792010 222462 219613 281029 283705 331807 324821 340824 345293 356538 363370 333803 369083 859622 900648 569147 481699 301969 297775 345627 345044 360979 367093 370843 369528 417580 415249 708244 742792 40.25 68.1 2
11:18:29 2023-10-13 409130 405590 89288 86655 142201 145777 154544 152758 114076 115075 124232 123390 141493 140835 412609 444594 1221333 1211498 486149 501700 125539 113392 129403 132407 146627 142139 139198 141451 87407 88877 306899 270531 782312 788722 221705 221164 281475 283449 332994 324857 341243 343321 356109 360225 333947 369119 859622 906647 573890 477566 302152 297775 345913 344319 364048 367308 366122 369088 415395 417762 711844 740289 40.25 68.1 2
11:18:30 2023-10-13 410699 406061 89255 86651 141503 145643 153940 152758 113731 115075 124284 124163 141269 141011 412647 441709 1221296 1208361 484628 501810 125718 112043 129521 129472 146627 142662 139587 139764 87683 88995 307862 270423 784006 792956 221479 221129 279954 283449 333030 324604 339317 343321 358511 360512 333911 369119 859719 906528 582160 481808 300581 297906 346633 343286 363021 365611 368403 372216 415056 417141 706130 740872 40.25 68.1 2
11:18:31 2023-10-13 408889 406097 89137 86869 141508 146016 154082 153011 113965 115029 124232 124018 141141 141046 410843 441768 1217468 1207501 482503 501101 125572 113426 129798 132103 147243 141841 141395 141220 87563 88784 305515 269590 787055 793349 221741 220440 279441 284352 332490 324363 342037 342902 357756 361305 335836 367162 857890 911846 572460 483174 302678 296376 346527 346760 363021 365585 369267 372597 417296 416486 709213 740021 40.25 68.1 2
11:18:32 2023-10-13 411279 406088 89137 86655 141080 145981 153727 153144 113731 112301 124197 124346 137781 140997 412756 445524 1224405 1199847 486039 502766 125438 111887 129230 129421 146972 142327 139291 141486 87499 88991 303761 273786 785526 793349 220979 220440 281126 281742 333734 324363 340488 342902 357720 359149 333297 369452 856403 900230 570077 478395 302152 295744 345314 344806 363021 365681 367178 369456 414984 416521 716893 739498 40.25 68.1 2
11:18:33 2023-10-13 409901 406088 89011 86837 141047 145914 153693 153144 113698 112244 122232 124170 141269 141436 409654 442995 1224006 1196142 477616 499993 125452 113426 129368 132223 146217 141937 139276 141507 87499 88812 306899 272098 782842 795034 221670 219367 280245 284545 332670 324568 343319 342650 358368 362247 332648 369235 856453 898772 567258 480776 302152 296901 347364 344767 360943 367610 369230 372706 418585 414018 711041 744300 40.25 68.1 2
11:18:34 2023-10-13 408907 405840 89251 86956 141407 145739 153923 153011 113978 112321 122399 124004 141559 141103 413525 446931 1230176 1210226 485429 502374 125505 113628 129334 132287 146560 142730 139319 141648 87131 89337 308030 273786 775095 790400 221635 220251 279818 282946 333969 322853 340452 345329 355539 361270 333609 369047 857048 896938 582160 477717 302580 296901 345913 345321 360979 367825 366882 369384 417318 415832 718966 740776 40.25 68.1 2
11:18:35 2023-10-13 408549 406088 89227 86655 141466 145643 154047 153003 113731 112236 122523 124334 141269 141208 412939 444310 1232800 1210943 482467 502520 125505 113583 129368 132379 146696 142730 139388 140155 87678 89174 306002 274379 783678 791828 221528 220110 282308 281513 333789 323655 340141 345817 355218 361270 333767 372931 858941 894738 574305 478056 302152 296578 346365 344802 360979 365389 366882 369348 416304 415832 718456 744372 40.25 68.1 2
11:18:36 2023-10-13 408997 405980 89284 86960 141508 145643 154154 153216 114043 112553 122434 124104 137704 141011 412939 450408 1231665 1210943 483569 503231 125419 113583 129368 132253 146696 142403 139291 141811 87407 89060 305277 274562 782600 790400 221479 220062 279902 281676 333969 323571 339902 345817 355277 360982 333767 369380 857890 896304 573890 477041 302152 296578 346402 345044 360979 367825 366586 369312 416340 415832 719513 743808 40.25 68.1 2
11:18:37 2023-10-13 409142 408385 89105 86659 141508 146083 153940 153216 114076 112508 124370 124170 141338 141208 410843 443616 1234909 1209888 485256 503012 125718 113954 129265 132776 146317 142268 139462 140269 87499 89056 307862 274562 785410 790961 221670 220062 282308 282209 333969 324591 339424 345573 354969 361023 333532 369416 860231 894664 581036 478395 303545 297140 346402 347669 360979 367308 366622 369420 416340 415796 719550 741301 40.25 68.1 2
11:18:38 2023-10-13 409142 408385 89259 86837 141699 146083 154154 153110 114076 112321 124284 124104 141338 141208 411456 447936 1230176 1212669 483222 503231 125419 113583 129334 132413 146493 142436 139291 141880 87565 89186 308030 274562 777825 790961 221479 219719 279910 282514 333969 322853 340416 345329 355005 363048 333478 371269 860182 898662 575319 477570 302555 295601 346610 347742 360763 367165 366439 369456 416340 413982 717365 745286 40.25 68.1 2
11:18:39 2023-10-13 409142 408997 89321 86687 141499 145981 154154 153465 114258 112683 122364 124346 137945 141237 414111 450253 1230065 1212557 485293 503871 125299 113706 129334 132287 146493 142436 139319 142779 87099 89153 305637 274562 790700 793208 221528 219719 279489 282946 333969 322853 340452 344842 354472 360729 333261 368233 857084 892497 585422 478056 303008 295708 345913 345321 360979 367050 366067 369384 416304 415214 719513 743845 40.25 68.1 2
11:18:40 2023-10-13 409431 408992 89259 86659 141736 145981 154154 153250 114076 112289 124370 124051 141546 141208 412071 447971 1231925 1210151 484491 503231 125419 113583 129368 132591 146319 142268 139276 141902 87283 89153 309011 274562 779077 792083 221422 220123 282072 283130 333717 322746 340344 345293 354827 361129 333081 370778 860293 899197 573890 477717 302580 296901 346610 347742 360943 367308 366622 369492 416924 417336 717365 740252 40.25 68.1 2
11:18:41 2023-10-13 410081 410081 89284 86897 141857 145994 154441 153607 114324 112585 122434 124208 141731 141208 412107 445631 1234909 1212820 484248 501461 125505 113583 129368 132776 146972 142285 139388 141781 87565 89092 303761 274950 786476 792083 221479 219719 279358 281720 333969 323379 339389 345573 354472 360763 332792 369344 857084 897393 575319 478056 302310 297356 345913 344802 360979 367308 366067 371792 415721 415179 719513 744372 40.25 68.1 2
11:18:42 2023-10-13 410046 406987 89227 86806 141554 145877 154086 153250 114076 112398 122654 124137 141393 141015 412687 446300 1234045 1211461 484602 501073 125539 113504 129403 132253 146490 142961 139743 140155 87678 89056 307862 274914 787157 793208 221338 219543 281512 281477 333969 323799 339638 345329 354472 360988 332234 369344 857084 896034 574305 479000 301719 297356 345913 344284 360388 367825 366067 368792 418585 415214 717401 742154 40.25 68.1 2
11:18:43 2023-10-13 410517 407911 88800 87296 141051 146627 153914 153889 113731 112585 122197 124546 141073 143934 414993 445646 1234957 1213686 482271 501073 125572 113504 129368 132407 146455 141937 141509 141494 87563 88877 307338 273399 793637 792646 220979 219719 280245 281154 331986 324592 338365 342614 354472 360190 331247 368824 858941 896645 573354 479073 301085 297356 345913 343251 360979 365611 367178 368237 417404 414018 715261 743845 40.25 68.1 2
11:18:44 2023-10-13 411667 407915 89011 87052 140876 146183 153906 153744 114057 112508 124284 124579 141333 143938 412071 444376 1235284 1216291 482538 504301 125852 112102 129813 132541 146593 142335 139743 139764 87531 88845 307862 272940 791005 793171 221183 219342 280275 281154 332693 324592 341616 344842 355005 359149 330442 370667 857084 898846 579260 477566 299872 296937 346610 343251 360943 365646 368221 368237 415056 414845 712624 742792 40.25 68.1 2
11:18:45 2023-10-13 410736 407915 89105 86687 141533 146117 154189 153284 114076 112398 124370 124374 141338 143934 412143 445222 1231386 1216404 477616 501197 125953 113358 129979 132127 147483 141300 141395 139897 87499 88784 306511 272134 798979 792679 221289 218354 279489 282479 330446 324821 339353 342541 357611 361093 331462 369018 861553 901357 572460 482866 301225 295565 346855 346270 360871 367825 368000 368756 417404 417264 713870 742718 40.25 68.1 2
11:18:46 2023-10-13 408926 408524 89227 86869 141823 146114 154759 153752 114527 112585 122605 124360 141662 141371 416358 446482 1233640 1219604 481853 501461 125953 113549 130104 128983 147137 142335 141690 141451 87747 88877 308223 271989 791901 793276 221705 218847 281475 282946 330679 324363 339389 342866 355539 361340 331749 368156 858941 904805 577810 482185 300581 295816 344518 345079 360943 365143 368221 369348 416304 413947 708710 741338 40.25 68.1 2
11:18:47 2023-10-13 409467 407596 89321 86655 141966 145643 154686 153003 114265 112170 124439 123422 141731 141011 413341 445631 1224875 1217753 488257 500369 125572 113583 129763 132287 146800 142711 141395 141584 87531 88877 307862 272519 805743 795219 221422 219815 279892 283272 331305 323727 341616 342686 354047 361129 333586 368156 860877 903884 579260 482487 301116 295257 346647 345079 360979 365435 368147 369348 416269 413982 709249 742572 40.25 68.1 2
11:18:48 2023-10-13 414828 410414 89317 86897 142094 145942 154695 153466 114311 112398 124439 124137 138175 141217 416469 447844 1224801 1211461 489024 503761 125959 113470 129403 132287 146765 142038 139485 141515 87407 88845 306899 273592 791674 793276 220101 219719 278510 281654 331951 323607 337819 344842 355277 357972 331785 368977 859586 908013 580710 477566 302045 297565 345668 344806 363021 365435 367428 367166 417404 415832 710330 741338 40.25 68.1 2
11:18:49 2023-10-13 414865 408237 89170 86691 141503 145677 154223 153250 114265 112475 124405 123966 141534 141011 413959 444346 1221501 1211461 489024 501850 125539 112043 129736 129056 146932 142763 139680 141904 87499 89023 307862 273217 787837 795464 220114 219684 279928 281883 331448 323284 340538 342541 353905 357972 332522 366024 860145 907867 580710 477566 301298 296405 344937 343286 360979 365727 366918 367095 415056 415214 710035 744409 40.25 68.1 2
11:18:50 2023-10-13 413247 407596 89105 86956 142448 145878 154189 153250 114076 112321 124405 124241 141694 141314 413959 442649 1224838 1210226 488294 502592 125539 113617 129403 132287 146765 142302 139388 141550 87563 88877 306899 273592 795643 797728 219912 219565 279928 281689 331448 323871 337547 342902 354472 358007 331785 368716 858978 907172 580710 477602 299201 296233 345913 344806 360979 366529 367178 367131 417404 415249 710330 744937 40.25 68.1 2
11:18:51 2023-10-13 414865 409164 89105 86655 141736 145677 154223 153250 114109 112398 124439 124170 138138 141096 416469 447113 1227019 1210038 488877 504658 125698 111965 130016 132868 146386 142035 141490 141708 87595 88845 307945 273531 790409 794436 219912 219070 279928 283740 331269 324363 339684 342902 355005 358007 331749 368411 857048 907371 583610 477602 299987 296233 344775 342866 360979 365763 367178 367131 414292 415897 710330 742755 40.25 68.1 2
11:18:52 2023-10-13 415159 408499 89259 86778 141752 145981 154544 153284 114265 112366 124526 124203 138007 141547 413959 441768 1221296 1209221 486149 501814 125953 113426 130104 132069 147586 141841 141626 141417 87563 88877 309889 273592 801942 796761 220255 219035 279928 281654 329626 324604 341579 341506 356133 358438 331139 368642 859719 910554 580710 483062 299515 295579 345520 344806 360979 365763 369119 369204 413637 413982 706130 740545 40.25 68.1 2
11:18:53 2023-10-13 413104 411581 89501 86956 142787 146442 154833 153148 114390 112398 122725 124037 138040 141182 414470 452209 1220930 1208361 490304 506054 125631 113796 129334 132471 146731 142899 139388 140449 87678 88877 306899 274258 788181 797890 220255 220062 279928 281618 332724 321911 339389 342311 354224 356940 332792 366024 857890 905446 580710 479073 302225 295823 343519 345537 363021 365435 364960 369348 414984 415214 714718 738161 40.25 68.1 2
11:18:54 2023-10-13 414777 410595 89105 86687 141728 146152 154223 153284 114076 112475 124439 124170 141534 143733 414251 449658 1223102 1202252 486557 501886 125539 113617 129368 132321 147193 142403 139388 141915 87771 89207 305277 275193 792644 798985 219464 219425 281512 282938 332274 322674 341616 342650 354437 357009 330746 367162 857706 905122 583610 479073 300830 295823 346402 345537 362985 365763 364960 369088 415020 415214 715297 741631 40.25 68.1 2
11:18:55 2023-10-13 416635 409899 89223 86988 142333 145980 154154 153744 114233 112475 122535 124346 141685 141512 413959 449306 1224875 1199513 489024 502592 125572 113617 129368 132287 146765 142961 141395 141683 87439 88877 306899 275145 789663 800000 219227 219377 279928 280761 332454 322626 338401 342552 354188 356940 331211 366868 855837 901176 553161 478395 300617 295584 345913 345293 360979 365500 364665 368792 414984 415214 714212 741631 40.25 68.1 2
11:18:56 2023-10-13 415454 409810 89109 86806 141770 146152 154223 153744 114109 112431 124405 124051 141534 141547 413377 450363 1222665 1199661 490089 506054 125338 112043 129794 132591 146283 142268 139661 142065 87618 89023 307862 275303 788357 797890 218886 218847 278579 282938 331771 322364 338365 342275 354188 356656 330335 369546 857282 900230 583610 478395 301298 294985 346586 342866 360979 365727 364960 368237 414984 417264 715297 741631 40.25 68.1 2
11:18:57 2023-10-13 417821 412733 89040 86806 141368 146389 154189 153778 114200 112529 124232 124203 141338 143868 414615 448989 1226651 1203455 485805 502592 125332 113470 129403 132253 146800 142436 139388 141550 87499 88877 306511 275145 795802 800155 219912 218354 279493 281154 330983 321589 338365 342275 355539 357508 328751 366059 856674 897618 582160 479754 300872 293944 345036 342866 359566 366535 364960 367978 412403 412144 716348 741658 40.25 68.1 2
11:18:58 2023-10-13 413104 410069 89105 86837 141541 146355 154858 153744 114265 112716 122741 124551 138106 141697 417617 450399 1226540 1202970 483913 506091 125698 113549 129368 132223 146455 141937 139471 140264 87531 88877 307862 273786 791204 799588 220767 218110 281475 281304 329662 322889 339938 340450 354472 359938 329746 368156 856674 899308 575319 477566 302045 294193 345072 343286 359314 365727 366067 369420 415056 414697 713165 741667 40.25 68.1 2
11:18:59 2023-10-13 411936 410069 89443 86755 141766 146152 154472 153637 114377 112585 124526 124203 141505 141547 414615 451107 1228771 1213686 485768 502982 125159 113617 129368 132407 146217 142977 139276 141713 87499 88877 309889 273786 787077 797890 220255 218755 279892 283740 332706 321363 341374 342722 352209 358974 330567 367748 860330 899836 575319 476520 301298 295579 344937 346687 358990 365692 364960 369384 417404 414845 718419 744685 40.25 68.1 2
11:19:00 2023-10-13 413836 413036 89251 86988 141932 146252 154549 153889 114357 112585 122725 124446 138407 141547 414651 448358 1235871 1214398 485731 503300 125539 113538 129368 129088 146627 142369 141395 141717 87347 88877 308223 276122 790917 795634 219666 218354 279393 279986 330983 323379 339684 342830 353113 358042 328715 366610 857157 896304 582160 479754 297689 296067 344937 344806 360363 366535 364654 366837 415056 412720 717438 743845 40.25 68.1 2
11:19:01 2023-10-13 413983 411026 89109 86988 141508 146627 154189 154026 114109 112849 124474 124374 141534 143697 414615 445666 1235790 1211917 484774 503372 125779 113460 129437 132223 146455 142268 139852 140264 87618 88991 310861 275340 791503 795464 220114 218519 279892 282140 331771 322566 339684 342902 352350 358042 329533 369202 857669 894738 575319 478395 300302 295816 344937 344806 359856 365179 363527 366837 415056 412362 718456 741338 40.25 68.1 2
11:19:02 2023-10-13 414865 411795 89076 86869 141118 146627 153940 154283 114200 112585 124284 124203 141338 143833 414651 449130 1235907 1213686 483331 502946 125572 113426 129437 132223 146455 142582 141490 141610 87439 88877 309889 274562 791075 796761 219605 218167 279393 280906 329911 323907 339684 342311 353409 358042 327759 368826 858978 899947 575319 481092 300023 295400 344937 344806 359856 366792 364960 366543 414948 412108 715297 745286 40.25 68.1 2
11:19:03 2023-10-13 414277 412304 89011 86933 142001 146386 154189 154278 113965 112638 124197 124817 141497 144118 414651 448063 1238917 1217791 483913 503228 125852 111732 129660 132425 147276 142369 139777 139764 87683 88845 309426 274367 793245 795634 220044 217676 279393 281423 329448 323871 343182 342408 352386 358578 327759 367895 857121 899522 577810 482526 300235 294985 345424 344806 360399 366792 366622 366543 414948 412720 713202 743845 40.25 68.1 2
11:19:04 2023-10-13 414093 412268 89105 86837 141890 146386 154721 153919 114377 112638 124439 124203 141731 143969 414723 447004 1235907 1216787 481822 503372 125987 113426 130048 132069 147483 142105 141562 141451 87683 88877 309889 273685 800320 797890 220255 217303 278315 281654 330512 323607 337345 341794 353374 359686 329248 366558 859586 901539 577810 482903 300235 294985 345913 344806 358737 366535 367178 366579 414620 413821 711077 741338 40.25 68.1 2
11:19:05 2023-10-13 411111 412340 89109 86837 141864 146097 154837 154034 114481 112936 122741 124479 141860 141803 414579 445488 1233677 1218734 482394 504045 125953 113426 130013 132103 147446 141869 141626 141417 87595 88723 323622 272977 799489 797890 220290 217454 279928 281618 328915 322925 343218 341517 352386 359114 329746 366003 858370 902888 584786 481844 299238 294985 345668 344806 358197 365763 367178 367095 414948 413530 711077 742792 40.25 68.1 2
11:19:06 2023-10-13 411936 412340 89170 86655 142393 145878 154725 153318 114298 112398 124474 124170 141689 141314 414759 446956 1230176 1217209 483222 503372 125572 113392 129798 132103 146800 142237 141430 141486 87531 88966 309686 273399 793621 795634 220290 218319 279141 281689 329413 322399 337819 341794 352350 359149 331019 365449 858941 904805 579260 481128 300520 294158 344937 343286 358772 363249 366104 367131 414804 414189 709130 746502 40.25 68.1 2
11:19:07 2023-10-13 413031 411738 89317 86774 142222 145945 155014 153607 114704 112585 124700 124018 141800 141110 414651 449018 1226614 1219775 488877 503300 125539 112180 129729 132379 146765 142302 139583 141613 87499 88845 323622 274367 810316 796558 219877 218319 279105 281645 329911 322853 337819 341722 351260 358007 331211 365893 859586 903847 569196 477602 300447 293908 344657 343286 359820 364298 366030 367131 417404 414989 710256 744937 40.25 68.1 2
11:19:08 2023-10-13 414865 411904 89386 86624 141999 146117 154936 153250 114455 112585 124613 124137 141800 141441 417069 449015 1226651 1217160 491811 503336 125572 113470 129827 129056 146929 142662 139852 142047 87803 89023 309426 274488 792033 797728 219736 218825 279498 281583 329911 322364 337819 341951 354484 357972 331211 365885 860803 910224 580710 480377 300447 294778 344670 346270 359242 363468 366586 367095 415056 413815 708171 742388 40.25 68.1 2
11:19:09 2023-10-13 414277 412300 89386 86659 142291 146217 155044 153676 114455 112695 124648 124170 138237 141342 417105 451038 1226651 1218519 491075 502946 125539 113470 129403 132407 146455 141937 141486 141708 87531 88877 309889 274562 792819 795634 218886 218659 279928 281291 329911 322041 337819 342866 351225 356372 330478 366485 860793 906610 575319 477602 300872 294985 342961 345537 360617 363468 366030 367131 415056 412720 709753 744937 40.25 68.1 2
11:19:10 2023-10-13 415454 412268 89259 86715 142427 145980 155001 153603 114645 112585 124648 124137 141891 141314 419068 450039 1230480 1220106 491662 504684 125732 112043 129806 132575 146593 142369 139777 141811 87563 88845 310861 274562 792744 797890 218851 218659 279551 281189 330161 322447 339684 342830 351260 358367 329746 365966 857121 906610 587728 477602 300447 295608 342961 344806 360907 363468 364960 367095 415056 413298 709753 744900 40.25 68.1 2
11:19:11 2023-10-13 415159 412593 89317 86687 142632 145980 155044 153603 114488 112475 124648 124341 141990 141640 417731 449658 1226687 1218519 491774 504081 125572 113628 130189 132287 146800 142403 141493 141648 87563 88877 307945 274562 793810 796761 218851 218659 279731 281189 329911 322101 339684 342866 351225 356372 329746 365885 859549 901474 579260 477602 300945 295543 342695 344806 360327 363213 364960 367059 415020 414579 709213 744900 40.25 68.1 2
11:19:12 2023-10-13 416340 413534 89105 86924 142327 146317 154945 153752 114704 112529 122811 124446 138171 141371 417549 450147 1227893 1217160 491811 503336 125572 112008 129625 132407 147484 141967 139583 141648 87531 89023 309311 274562 794687 797325 218851 218319 279337 280823 329911 321911 339203 342794 354644 357863 329711 365930 858297 901511 581073 477372 300447 295221 342961 342866 360907 363468 364632 366543 415020 412720 710293 744372 40.25 68.1 2
11:19:13 2023-10-13 416635 412848 89321 86655 141957 146117 155294 153744 114488 112585 124821 124170 141899 141441 417440 449658 1226687 1218519 491811 504864 125539 113583 129368 132253 147209 142403 141592 141845 87531 88845 309311 274950 791835 796761 218698 218354 279318 281154 329911 321911 339203 342794 352033 357863 329711 365966 859549 906647 579260 477602 300447 295257 342961 342866 360363 363213 364632 368986 414696 414809 710146 744826 40.25 68.1 2
11:19:14 2023-10-13 417821 415117 89288 86988 142091 146731 154910 153603 114455 112508 124613 124539 138171 141807 417069 450928 1226651 1214984 491662 504720 125539 113583 129368 132223 146731 142234 139583 141747 87531 88845 309889 274562 790838 798863 218511 218319 279534 280726 329911 321875 339444 342600 351225 357863 329444 365671 859586 901511 579260 477602 300308 295995 342961 344806 360363 362958 364923 366801 415020 414989 709213 743845 40.25 68.1 2
11:19:15 2023-10-13 417548 413467 89227 86837 141966 146117 154721 153603 114626 112431 124682 124170 141800 141441 417105 450327 1226651 1216787 491112 506772 125752 112043 130015 129145 147587 142407 139680 141965 87683 89023 309311 275072 794917 797780 218476 217676 279337 280726 330415 321589 338541 342758 352245 357863 329213 365601 860219 906610 581073 477602 297523 295257 344756 342866 360943 363503 364923 368124 414912 414736 710293 742755 40.25 68.1 2
11:19:16 2023-10-13 418480 414189 89251 86806 141966 146083 154970 153778 114455 112727 122434 124170 141800 143697 417731 448027 1226651 1211461 491112 504864 125539 113392 129403 132253 146765 142335 139485 141648 87499 88877 309889 274950 794185 800155 218511 217641 279731 280761 329413 323282 338724 341241 353338 358367 328751 365930 857669 906728 579260 481808 297374 295966 345424 342758 360907 363539 364629 367603 412439 412720 711549 742755 40.25 68.1 2
11:19:17 2023-10-13 418180 413754 89231 86837 141966 146117 154686 153744 114455 112529 124613 124551 138233 141697 419054 448686 1227893 1211767 488914 504684 125784 111732 129590 132776 146455 141937 141486 141691 87196 88845 310861 275193 796723 801290 218886 217641 279590 282938 327923 323379 339203 340175 353374 358367 328715 365930 856442 906728 575319 483245 297446 294229 345913 342758 360363 363539 364887 367603 411173 414989 710330 742718 40.25 68.1 2
11:19:18 2023-10-13 414777 413790 89231 86628 141966 146117 154721 153637 114455 112508 124439 124374 141800 143833 417142 448745 1222069 1212933 488677 504828 126161 111789 130195 132001 147483 141300 141661 141417 87867 88691 309311 273786 802082 801789 218851 217641 279534 281429 327923 321875 337819 339661 353905 356656 330489 364271 857890 909284 580372 483281 299987 293709 346402 342830 359531 364304 367178 365992 411173 414697 707669 740545 40.25 68.1 2
11:19:19 2023-10-13 417305 414130 89497 86992 142258 146352 154940 154030 114390 112781 122916 124532 138204 141803 418212 449297 1224875 1207989 489464 507529 125953 113358 129944 132253 147449 142105 140302 139764 87715 88691 309686 272977 801778 802392 218969 217268 279534 281618 327888 320901 338092 338673 352350 358619 328219 363684 856674 907964 576878 481808 300447 293297 345913 342830 359820 363539 366845 367059 410884 414697 706130 738161 40.25 68.1 2
11:19:20 2023-10-13 414845 413794 89105 86628 141966 146389 155044 153885 114455 112606 124648 124374 141800 141769 419651 451070 1219708 1210151 489024 507529 125572 113426 129798 132407 146490 141937 141477 141683 87563 88845 309686 273786 797204 802429 218886 217782 278320 281751 329377 320901 338365 339661 352315 356905 329746 363684 857282 906683 567258 482450 300872 293297 345913 342866 358486 362676 365774 370146 411537 414297 708024 743242 40.25 68.1 2
11:19:21 2023-10-13 417821 415385 89284 86984 142796 145777 155186 153744 114488 112671 124561 124637 141887 141635 418986 453659 1220930 1214988 489115 504864 125572 113583 129368 132287 147156 142403 141430 141845 87531 88877 309686 273786 791665 803601 218886 217606 278320 281618 329876 320379 338330 339697 352315 358619 329711 363427 856674 906647 579260 477602 301158 293297 345424 342830 358737 361366 364960 367131 411788 413821 708710 739985 40.25 68.1 2
11:19:22 2023-10-13 414917 414409 89419 86382 142459 145643 155441 153250 114521 112398 124821 124137 141800 141244 418067 454299 1220930 1211805 490865 507529 125752 112008 129127 132776 147793 142407 139777 141987 87618 89145 309311 275267 795035 802356 218698 217454 278033 282938 330500 320343 338294 339697 352315 356407 330460 364383 856674 901511 579260 479754 300872 292977 345424 342866 358701 361331 364371 367095 411823 413821 709753 740545 40.25 68.1 2
11:19:23 2023-10-13 417033 414121 89317 86655 141966 146117 155113 153318 114862 112683 124648 124170 141869 141342 418394 452774 1221797 1210943 491606 504864 125299 113617 129481 132321 146629 142470 139388 141915 87228 88845 309889 275340 802273 801222 218698 218167 278908 279907 330643 320415 339684 340175 352033 356859 329213 365637 856674 902888 579260 478395 299238 294514 345011 342830 359531 361366 362686 366837 412439 414081 712350 740545 40.25 68.1 2
11:19:24 2023-10-13 414786 414737 89227 86841 142071 146117 155078 153992 114488 112903 122948 124551 138749 141697 418212 453936 1224405 1206483 493137 504526 125612 113954 129299 132499 146319 143440 139471 140583 87466 89235 310861 276514 788357 801259 217528 218519 279534 279872 330911 320901 339684 340211 354661 356859 328219 366781 857890 904165 574305 477264 300447 294193 344937 342866 360907 362959 360357 367131 412475 412720 712624 741667 40.25 68.1 2
11:19:25 2023-10-13 421037 415070 89227 86628 141736 146355 154721 154240 114455 112671 124526 124374 141800 143969 420346 453659 1225744 1206890 490146 504900 125885 113617 129368 132253 146765 142436 139388 141915 87196 88999 306511 276710 789657 802392 217528 217641 279626 281344 330679 320901 339684 340211 351752 356859 327158 366818 857890 901539 582160 479073 297523 292977 342961 342794 360943 364304 360645 366543 412475 412720 716856 744188 40.25 68.1 2
11:19:26 2023-10-13 421396 414781 89255 86992 141932 146490 155083 154493 114625 112936 122776 124651 138270 143934 418321 450674 1226687 1206904 491811 504936 125539 113617 129403 132287 147069 142909 141395 141915 87228 88877 309889 276710 794320 806486 217984 216965 279928 281344 329876 320901 339203 340211 352350 356859 326736 366818 856674 902851 586257 479754 299987 294193 344937 342239 360907 364596 362430 365992 411823 412432 717401 743056 40.25 68.1 2
11:19:27 2023-10-13 420134 415106 89105 86873 141736 146593 154721 154274 114455 112858 124439 124784 138375 144241 418394 451107 1230176 1203082 487257 504972 125779 113538 129403 132407 146455 142167 141477 141906 87499 88845 309889 275926 794687 804776 220531 216628 279928 279091 329644 320901 339444 338673 353374 356372 326700 365930 855460 892497 575319 477566 299564 294022 346855 341951 359532 364894 363382 368610 409806 414333 717217 743209 40.25 68.1 2
11:19:28 2023-10-13 419337 414966 89284 86869 142402 146386 154721 154137 114638 112968 124613 124579 141891 144206 419355 453495 1232333 1203157 485387 504936 125572 113583 129403 132287 146800 142403 141430 141683 87499 88877 309889 276477 794802 804776 218733 216594 279928 279872 329413 320901 339203 338637 353374 356940 326700 365671 856067 892497 579260 477602 300308 293781 345913 342239 358197 364923 363234 368683 409625 413203 716856 742186 40.25 68.1 2
11:19:29 2023-10-13 417621 415101 89255 86933 141966 146593 154721 154309 114455 112825 124561 124579 141800 142238 419355 451107 1231394 1210188 486678 507271 125852 113796 129840 132776 147382 142327 139777 142172 87651 89056 306511 275926 795262 804206 218921 218958 279820 279872 329377 320936 339684 338364 352280 356974 327194 365671 856674 892497 594164 477602 299564 292157 345913 342830 357658 364631 362722 368794 409625 412587 716856 739498 40.25 68.1 2
11:19:30 2023-10-13 414772 415070 89105 86655 141051 146248 155342 154026 114488 112716 124561 124579 141800 144004 418986 451107 1231925 1210943 485768 504972 125746 113460 129403 132287 146800 142403 141430 141717 87196 89027 309889 275731 795912 802429 218886 216931 279141 279907 328915 320901 338330 338601 351260 356974 327462 364859 857890 897582 579260 477638 299238 291783 344937 342866 356547 363539 363271 367095 410910 411971 713165 740545 40.25 68.1 2
11:19:31 2023-10-13 414243 415101 89109 86624 141868 146152 154979 154069 114671 112936 122741 124969 138171 142037 419506 454257 1232726 1212632 485965 504900 125746 113651 129403 132407 146455 143227 141477 141713 87499 88845 310861 275731 795606 805720 218886 216292 279141 279872 328915 320865 337855 338126 351260 356974 326736 364565 856674 897282 587728 477566 299528 292165 345424 342866 356297 364078 362722 368683 409948 411392 714754 738161 40.25 68.1 2
11:19:32 2023-10-13 414588 415106 89109 86624 141770 146389 155113 154274 114455 112606 124474 124460 141672 144004 419651 453870 1230176 1212820 486149 504670 125572 113426 129403 132407 146455 141937 141477 140289 87228 88845 309889 275340 792020 800055 218851 216779 279105 279907 329911 318927 337310 339697 351776 356407 327459 364565 856442 899558 575319 479482 300872 293333 342961 344806 356583 363539 362396 367131 413637 411685 714229 744202 40.25 68.1 2
11:19:33 2023-10-13 417256 417155 89166 86929 142598 146395 155048 154137 114737 113090 122897 124460 141904 144061 419651 454189 1232333 1213184 487602 504972 125539 113426 129299 132253 146765 142436 141430 141683 87196 88845 309889 275340 794869 800055 218546 216931 279105 279872 330911 319383 339203 341241 351992 358367 327194 364308 857743 892497 579260 477717 300520 293781 342961 344806 357622 363503 360645 366837 414328 412261 717907 742192 40.25 68.1 2
11:19:34 2023-10-13 417114 415110 89137 86719 142033 147076 155005 153923 114488 112683 124648 124579 141869 143776 419688 453198 1234118 1215422 489024 507901 125126 113651 129120 132356 146629 143374 139194 141984 86976 89153 309889 276906 785509 800044 218206 216931 279141 279761 329983 320640 337767 340761 355884 357863 329321 365966 857084 896645 570077 478174 299274 294878 342744 342614 357515 363107 360429 368051 413529 412407 718272 745444 40.25 68.1 2
11:19:35 2023-10-13 417626 415106 89137 86655 141966 146386 155083 153992 114488 112606 124561 124493 141800 141803 419355 454045 1235871 1215021 489024 505008 125539 113617 129403 132287 146765 142436 141395 141915 87228 88999 309426 277694 786880 800155 218206 216779 279105 279761 329947 320901 337694 340761 350174 357863 326736 366844 859586 896304 582160 479073 297410 295758 342961 342866 357658 362959 360537 367082 413709 412975 719003 742792 40.25 68.1 2
11:19:36 2023-10-13 417999 415110 89137 86592 142211 146389 154970 154133 114521 112496 124682 124493 138361 143868 419360 453606 1240719 1213465 488914 504828 125438 112024 129230 132776 146352 142662 139758 141906 87499 88877 310861 277496 800099 800155 220218 216896 279928 279761 329680 322483 338484 340761 350721 357863 325681 365966 857121 897393 583610 477530 297771 295128 342961 342866 357693 364084 360343 366786 413055 412297 718456 744409 40.25 68.1 2
11:19:37 2023-10-13 418253 417454 89162 86837 141770 146526 154970 154167 114488 112748 124474 124817 141869 142238 419688 451038 1235907 1218519 483295 507529 125987 113358 130013 132069 147483 142105 141464 141486 87563 88845 312937 274950 801189 799490 218511 215980 279141 280249 327428 321685 338484 339661 350210 356940 325752 362658 857121 902851 574910 482940 297410 294514 342961 342830 356583 364375 364408 366786 411209 410167 710000 742755 40.25 68.1 2
11:19:38 2023-10-13 414588 415106 89105 86960 142291 146352 155014 154069 114390 112825 122916 124513 138270 142001 419506 451222 1236312 1221719 484664 504972 125866 113392 129987 132040 147396 141937 141597 141511 87499 88958 310990 274562 800529 800091 218921 216257 278320 280530 327428 320901 338724 339697 351225 356940 326736 360546 857084 904165 584786 482562 297523 293745 342961 342866 356320 362959 364960 367082 411823 410167 710293 742755 40.25 68.1 2
11:19:39 2023-10-13 414193 415101 89353 86537 142229 145914 155255 153778 114757 112508 124682 124477 141869 143768 420616 451107 1230443 1224256 488877 504972 125779 113426 129798 132103 147278 142369 141499 141619 87563 88877 309311 275340 795339 799588 218206 216931 278320 280334 328419 320901 338724 339947 351992 357863 327759 362622 859586 905446 586257 480449 297843 292808 342961 344806 356547 360860 364116 367606 413421 411071 709102 744790 40.25 68.1 2
11:19:40 2023-10-13 417432 417413 89349 86901 142392 146217 155151 153778 114843 112585 124925 124170 141973 141697 420914 450674 1228501 1222517 491551 504900 125606 113426 129403 132287 146834 142403 141464 141717 87531 88877 309889 275460 795836 799588 218171 216965 278320 279907 328901 320901 338724 340725 351744 357863 328255 363171 859659 901547 577810 480413 297843 293781 341636 344806 357658 361331 363857 367863 414328 411357 708747 742462 40.25 68.1 2
11:19:41 2023-10-13 419072 414709 89325 86723 142294 146117 155186 153992 114488 112748 124821 124341 141869 141547 420914 453659 1226687 1220849 492302 504972 125746 113583 129368 132407 147156 142133 141687 141889 87499 88845 312937 275340 795721 800155 217458 216931 278320 281344 328383 320379 337382 341241 351992 356538 327423 363391 858905 909154 575319 482487 297518 294950 342539 342650 359375 361190 362541 367716 413493 413642 710256 746781 40.25 68.1 2
11:19:42 2023-10-13 419811 415110 89251 86992 142402 146284 155191 153992 114455 112716 123088 124427 142089 144026 420579 453659 1230176 1218519 491917 507829 125920 113583 129403 132218 146765 142403 141592 141683 87499 89027 309889 276122 795606 801290 217306 216896 278320 281344 328649 320829 337107 340725 350174 355717 327162 363134 857048 906728 586257 477566 297987 295093 342961 342516 359206 361296 362686 366193 412791 413785 711844 743845 40.25 68.1 2
11:19:43 2023-10-13 422006 415106 89227 86841 141945 146283 154867 154133 114455 112683 124613 124546 141998 143969 420579 450289 1226687 1213184 491112 504936 125746 113470 129696 132253 146765 142369 139583 141845 87347 88845 309889 275926 796759 802392 217493 216257 278320 281344 329577 321625 337366 338387 354484 356645 328623 365139 857780 906263 579260 483099 297171 293226 345499 340690 358413 362097 363089 365307 408692 412300 709249 743182 40.25 68.1 2
11:19:44 2023-10-13 420781 417454 89227 86806 142071 146355 155186 154026 114455 112716 124648 124579 141869 143969 420579 450289 1226614 1213221 491112 508710 126248 113358 130195 132001 147483 141300 141858 139897 87563 88751 312937 274950 804302 804776 217493 216257 278908 281741 326864 320936 338687 338055 351776 356859 328623 360510 857890 907928 579260 485242 297410 292192 345424 342239 358161 362380 364887 367045 408692 412587 707131 740545 40.25 68.1 2
11:19:45 2023-10-13 420127 417899 89255 86960 142291 146490 155083 154137 114737 112716 122776 124651 138815 141902 421363 451863 1224875 1211917 490415 504684 126026 113402 129944 132223 146490 141273 140247 139869 87595 88691 309686 274562 805998 805916 217493 216257 278320 280726 326864 320023 339444 337581 351225 356859 325752 360438 857282 907928 583429 481808 297807 292370 344937 342758 357622 362380 364923 368124 409302 412261 706093 739461 40.25 68.1 2
11:19:46 2023-10-13 419478 417454 89382 86628 142459 145643 155255 153744 114455 112585 124648 124374 141968 143768 420914 453127 1220930 1212952 490964 504972 125539 113583 129334 132287 146765 142335 139388 141648 87228 88812 309311 275340 796965 807000 217493 216257 277503 279872 328880 318892 339684 338566 351992 356824 327724 360474 856674 907817 577810 479754 299987 292157 342961 342758 357372 360789 362980 368426 409841 412082 709028 743771 40.25 68.1 2
11:19:47 2023-10-13 419401 417971 89595 86810 142555 146048 155255 153744 114836 112553 124891 124109 139056 141208 420914 456120 1222665 1210831 494266 504972 125505 113583 129356 132345 146731 142403 139388 141683 87315 88845 309889 276122 798470 805345 217493 216931 277539 281344 329377 318892 338724 338637 351992 356287 327688 363393 856674 904805 580710 479073 299564 292405 342514 342239 357335 360720 360537 368124 409948 411613 712350 738161 40.25 68.1 2
11:19:48 2023-10-13 422236 418367 89109 86659 141932 146355 155078 154240 114455 112948 124648 124427 141899 143934 420318 454508 1224838 1203157 492411 507865 125505 113583 129299 132407 146284 142268 139276 142070 87164 88966 309889 276906 795367 804739 216783 216559 278712 279761 328915 321243 338448 338637 351992 355182 325681 364568 856933 903921 576212 479037 297626 292914 342888 341542 359098 362203 360357 367045 409913 413494 716312 741977 40.25 68.1 2
11:19:49 2023-10-13 423434 418049 89076 86659 142303 146183 154759 154137 114455 112716 124439 124460 141887 144052 419323 452456 1226687 1203107 490876 507865 125505 113583 129368 132253 146731 142369 139583 141880 87164 89060 309889 276906 797988 807058 217120 216223 279105 279761 328880 319894 338687 338637 351752 356252 325421 364823 855460 900193 580710 479754 299461 293056 342961 340690 358737 363503 360537 367603 409685 413821 717365 740581 40.25 68.1 2
11:19:50 2023-10-13 422006 417454 89072 86841 141945 147076 154833 154309 114455 112891 124561 124784 141800 144241 420616 450710 1230176 1205711 486838 504972 125539 113470 129537 132218 146731 142403 139583 141683 87131 88845 312937 276122 797255 806486 217528 216015 278997 281199 330512 320237 338062 336458 353984 357792 327891 365400 855276 897143 579260 477566 297771 291960 345572 341578 356512 363468 360573 367045 407441 412843 716312 741229 40.25 68.1 2
11:19:51 2023-10-13 418585 418044 89011 86655 142071 146355 154970 154274 114488 112748 124439 124546 141800 144004 420914 454299 1230176 1208361 486149 508710 125539 113549 129368 132218 146765 142403 141528 140289 87164 88845 309889 276122 799882 805916 217528 214953 278712 279761 327888 319894 339684 337037 351668 357863 327210 362622 856067 898209 577810 481765 297410 290388 342961 342516 355441 362380 360573 367603 408370 410060 716301 742000 40.25 68.1 2
11:19:52 2023-10-13 418416 418858 89162 86901 141899 146353 155048 154137 114625 112903 122776 124618 141899 144170 420914 455045 1231925 1210038 486112 504936 125539 113470 129368 128836 146283 141937 141486 141906 87196 88845 312937 276122 797212 804739 217984 215552 278320 279761 327888 320108 339684 337617 351992 357863 325681 362586 857282 899308 575319 479754 299564 291445 342961 342866 355441 361366 360573 368124 409948 409772 711077 740545 40.25 68.1 2
11:19:53 2023-10-13 417305 418339 89105 86628 141966 146389 155078 154026 114455 112671 124648 124546 141869 144205 421510 456892 1232259 1216423 488677 504972 125539 113696 129334 132253 146493 142730 139388 141880 87347 88845 309311 276514 791644 804102 217493 216223 278320 281344 329876 318410 338484 339661 351461 356859 325681 362586 857890 899947 577810 478395 299528 292977 342154 342577 358491 363065 360393 368051 412295 409988 718456 744300 40.25 68.1 2
11:19:54 2023-10-13 418144 417008 89349 86782 141999 146152 155078 154532 114737 112716 124700 124546 141800 143969 420621 457156 1232259 1214984 489024 507865 125092 113617 128873 132413 146119 142865 139000 142112 87099 88845 309889 276906 785042 801222 217528 216038 278320 279761 329644 318892 337180 339697 350966 356859 325681 363980 857890 894664 586257 478395 297771 293297 341924 342794 356547 361296 359126 367045 411823 409846 717401 739729 40.25 68.1 2
11:19:55 2023-10-13 419482 417367 89227 86659 141770 146593 154970 154274 114488 112948 124613 124460 141869 143969 420616 451107 1239422 1215422 490415 507865 125539 113504 129334 132315 146319 141937 141486 141708 87131 88845 309889 277694 807026 800018 217458 215887 279534 279761 327888 320615 336668 339387 351704 356538 326518 364531 860215 897500 567258 481802 297027 293773 342816 342300 356405 362888 360501 364864 409984 411071 717401 745194 40.25 68.1 2
11:19:56 2023-10-13 419774 416424 88792 87020 142402 146386 154716 154523 114265 112923 124526 124903 141891 144561 420621 451070 1239422 1217653 487257 509015 125572 113392 129403 132035 146765 142105 141430 141648 87196 88812 309889 276514 808648 801222 217458 214953 279587 279761 328646 320865 336668 338637 351992 356287 326771 362622 856442 898209 584786 481431 297987 293262 342961 341722 356512 363503 360573 364828 409984 410131 714212 742755 40.25 68.1 2
11:19:57 2023-10-13 419619 417044 89105 86810 141945 146114 155117 154309 114488 112748 124613 124579 141800 144205 421510 449298 1235907 1218519 485768 504972 125953 113358 129696 131909 147243 141300 141626 141417 87407 88569 310861 275340 804108 804710 220218 214746 278105 281940 328646 320237 337035 338186 351812 357756 328123 362990 857890 902177 581843 481808 297410 292330 342406 341686 354410 361331 362722 365347 409913 408555 710293 740252 40.25 68.1 2
11:19:58 2023-10-13 414876 416424 89105 86469 142071 146117 155220 154026 114488 112683 124648 124170 141800 143833 421510 451107 1230514 1222480 487220 507634 125572 113358 129368 132035 146800 141875 141395 140093 87499 88691 309889 274950 796943 800055 217528 215552 277539 279837 326899 319894 337180 338364 349585 357612 328477 360402 857084 902851 577810 483174 296501 292192 342961 342830 354375 360216 362722 365934 412401 408590 709130 744188 40.25 68.1 2
11:19:59 2023-10-13 416901 418967 89321 86537 142325 145844 155117 153855 114928 112585 124787 124137 141800 141547 420914 450602 1230176 1222480 491001 504972 125925 112043 129334 132315 146455 141937 141486 141700 87196 88784 309889 275340 795182 800155 216818 216223 276689 279761 327358 318608 337180 338601 349908 356573 325787 360402 857048 905446 575319 477602 297453 292405 341407 342866 355441 359140 360573 365934 411823 409484 707168 742755 40.25 68.1 2
11:20:00 2023-10-13 421638 416388 89072 86382 141999 146152 154936 153778 114521 112585 124526 124170 141800 143733 420914 453659 1226687 1215980 492338 507901 125572 113470 129334 132035 146731 142302 141430 141648 87099 88784 309311 276122 797062 802317 216179 216223 277539 279761 326899 318927 333685 339387 351744 354436 328018 360474 857890 906528 584786 481081 296955 293801 342431 341302 358053 360895 360429 364645 411030 412082 710146 742718 40.25 68.1 2
11:20:01 2023-10-13 423195 418635 89105 86537 142258 146078 155186 153992 114488 112606 124561 124374 138456 143969 420914 449298 1226687 1215021 492861 505008 125539 113392 129662 132035 146765 142203 141430 141683 87164 88812 312937 276514 795951 804170 216783 215887 277929 279761 327888 320901 335609 338637 351992 354685 325681 360222 857890 906728 586257 481431 296544 293745 342478 340414 358197 361043 360537 364533 409338 411613 711844 739206 40.25 68.1 2
11:20:02 2023-10-13 422268 418029 89105 86691 141966 146117 155078 154026 114488 112948 124474 124460 141869 144004 420914 450681 1226687 1212820 490415 504972 125987 113201 129798 132040 146932 141273 141486 141503 87099 88751 312937 276122 805792 805916 216818 214953 277539 279761 325879 320615 336889 339597 351812 355468 327696 360330 857693 908013 575319 482758 297063 291748 342961 340378 356547 360756 362722 364572 407477 410095 706130 737639 40.25 68.1 2
11:20:03 2023-10-13 421978 419455 89219 86533 142205 146183 155502 154026 114488 112573 124682 124203 141891 143851 421552 451107 1223139 1212669 490415 505008 125606 113358 129798 132001 146800 141300 141626 141417 87531 88537 309686 274562 818162 806486 216818 214953 277643 279677 327759 318927 338208 336564 351992 355218 326771 359280 855460 906683 580372 481844 297987 290665 342961 340725 356512 361296 362722 366786 407477 410708 705556 741658 40.25 68.1 2
11:20:04 2023-10-13 420808 416424 89325 86382 142337 145472 155186 153318 114869 112431 124769 124170 141869 143733 421808 456120 1220930 1212669 491699 504972 125505 113426 129446 132069 146731 142369 141395 141683 87131 88751 310861 276366 796346 808149 219131 215783 276510 281344 327781 318268 338541 337439 351848 355752 325787 362549 855460 908931 577810 479754 297807 291481 342514 341481 356440 359678 360573 367082 408692 409775 709249 737639 40.25 68.1 2
11:20:05 2023-10-13 421073 416428 89292 86347 142464 145677 155255 153284 114869 112398 124838 123966 142037 141448 421808 455894 1222665 1210943 493770 509106 125452 113583 129368 132287 146663 142436 141430 138162 87164 88845 309889 276514 793809 807058 216818 216257 276689 279761 328419 317964 337730 337581 350643 355503 328477 360438 855460 905446 579260 478853 297446 291374 342961 341722 356261 360889 360285 366789 411817 409881 710146 742186 40.25 68.1 2
11:20:06 2023-10-13 420635 419305 89284 86746 142325 146183 155117 153744 114521 112508 124682 124170 139071 141300 421510 457449 1221797 1208388 494618 504972 125126 113583 129244 132407 145980 142268 139373 142075 87099 88845 309889 276906 790205 805916 216145 216257 277539 279761 328649 319882 337694 337617 351992 354153 325226 360546 855460 902851 575319 478395 297771 291925 342961 341722 357371 359140 359379 366786 408728 411357 712856 740021 40.25 68.1 2
11:20:07 2023-10-13 424067 416424 89105 86628 141868 146389 154936 154274 114521 112748 124561 124579 141904 144205 421510 454544 1226687 1208631 492375 509411 125452 113494 129334 132069 146731 142730 139388 141915 87099 88845 309311 277694 797410 806427 216823 215887 278124 279761 327959 318668 337419 337581 351744 353621 326771 362622 857061 902325 573890 478889 297590 291952 342852 340307 358053 360930 359271 366306 411817 412261 715297 740581 40.25 68.1 2
11:20:08 2023-10-13 424402 419820 89162 86628 141966 146491 154970 154309 114488 112936 124561 124460 141904 144241 421510 455476 1226687 1203999 492375 509411 125539 113426 129301 132069 146629 142403 141430 141717 87164 88877 312937 277694 800363 807058 218358 214953 278320 279761 327923 318927 337180 337617 351992 354401 324933 362332 855460 898887 576360 479754 297734 292165 342442 339626 358197 361366 359415 365934 408155 411071 716856 738161 40.25 68.1 2
11:20:09 2023-10-13 422563 418687 89015 86964 141770 146627 154970 154665 114488 113664 124474 124817 141869 144241 421510 453835 1231050 1203157 486593 509411 125539 113504 129368 132223 146455 142133 141486 141704 87131 88877 312937 276906 794867 807058 216818 214919 278320 279581 330044 321890 337402 338221 351992 355610 324825 362477 855789 900758 575319 477530 297698 292370 342961 339626 356333 362817 359415 365934 406301 411357 717365 742186 40.25 68.1 2
11:20:10 2023-10-13 421335 417665 89072 86624 142205 146386 155001 154523 114521 112989 124648 124817 141895 144351 421887 453198 1228735 1205748 488331 509411 125572 113426 129368 132103 146800 142403 141430 141683 87164 88845 312937 276906 797370 808775 216783 214884 278729 279761 329189 318963 337180 336600 350174 355788 324933 362586 854854 892497 577810 479754 297987 291960 342961 339697 356583 362415 359958 365934 406266 411032 716348 738416 40.25 68.1 2
11:20:11 2023-10-13 422600 417700 89105 86841 141945 147076 155009 154665 114521 112891 124561 124612 141869 144276 421510 455476 1231925 1207501 487220 509411 125452 113470 129571 132069 146765 142369 141395 140155 87466 88958 310861 277496 796295 809349 218976 214781 278248 279689 327746 319268 336998 336293 350210 356824 324933 360258 857157 898558 586257 477602 297734 291960 345037 340271 356297 362415 360501 365676 406266 409164 716348 738161 40.25 68.1 2
11:20:12 2023-10-13 421964 417705 89072 86901 142071 146627 155078 154665 114488 112891 124474 124579 141869 144241 421510 453163 1228735 1207501 486911 510296 125572 113347 129368 132035 146765 141808 141395 140191 87008 88784 309889 276710 796832 807058 217155 214850 278320 279761 326935 318963 337657 336022 351704 356859 324537 360510 855460 897574 577810 481044 296501 290560 342961 340439 357983 362168 360285 366084 409495 409342 715151 742149 40.25 68.1 2
11:20:13 2023-10-13 420365 420822 89223 86992 141966 146389 154970 154274 114488 113111 122776 124684 141835 144205 421808 455439 1233677 1208425 487639 509411 125572 113426 129368 132223 146455 141937 141477 141606 87164 88784 309889 276906 798328 807058 217155 214884 277929 279761 326935 318608 338245 335552 351992 356859 324933 360438 855460 897393 575319 477566 297243 290595 342961 340725 354410 361366 360247 365380 406871 408875 714754 741131 40.25 68.1 2
11:20:14 2023-10-13 419186 418287 89076 86659 141966 146593 155078 153992 114455 112781 124648 124579 141998 144205 422107 453410 1231925 1212952 487602 509338 125539 113549 129334 132218 146731 142302 139583 141811 87196 88812 309311 276906 796410 807000 217120 214884 277929 279761 326864 318410 338687 336022 350930 356824 326518 363619 858378 899486 586257 481118 297590 290524 342816 342541 356466 360895 360321 366972 407441 408230 713092 741963 40.25 68.1 2
11:20:15 2023-10-13 419068 417629 89194 86596 141932 146559 154936 154171 114678 112748 124613 124546 141869 144205 422107 457412 1231925 1212669 487565 508978 125539 113549 129537 132218 146765 142369 139583 141747 87099 88812 309889 276906 796410 805916 217272 214884 277539 279761 327358 317004 338448 336564 350401 356538 326771 363323 856674 897282 577810 479413 297807 290560 342370 342722 354375 360756 360175 367045 408692 410585 714378 741742 40.25 68.1 2
11:20:17 2023-10-13 419181 418727 89072 86628 141966 146355 155186 154240 114488 113090 124734 124579 141869 144205 422107 458252 1232259 1215422 490415 509374 125539 113549 129299 132407 146455 141937 139665 141893 87164 88691 313918 276906 794631 804739 219131 214746 277253 279545 328631 319736 336998 337948 349693 355574 326626 360258 858267 898209 575319 477717 297771 291925 340604 342758 354339 360181 358838 367009 410849 408375 715224 744139 40.25 68.1 2
11:20:18 2023-10-13 419478 417700 89072 86469 142402 146183 155191 154240 114488 112683 124648 124546 142051 144157 421217 457250 1234081 1214984 490415 509338 125006 113617 128871 132287 146084 142436 139000 141915 86916 88995 312937 277694 790733 802429 218512 214884 277539 279761 328880 317893 336595 338601 349872 355182 326965 360474 857890 896304 586257 478395 297987 292370 340891 341722 354907 360216 358262 364828 410910 408839 719993 744188 40.25 68.1 2
11:20:19 2023-10-13 421106 417665 89076 86532 141945 146079 154975 154026 114488 112683 124613 124460 141968 144105 421808 455476 1239422 1215021 491112 509411 125505 113549 129266 132127 146490 142302 139743 140351 87375 88780 310861 278484 802858 802428 218667 214781 278213 279115 326864 319339 333649 338601 349908 354934 324933 362844 857890 894627 579260 479606 296365 292815 341852 341445 355441 361296 358297 363689 409338 408555 717365 740252 40.25 68.1 2
11:20:20 2023-10-13 421665 418621 89011 86624 141875 146627 154579 154630 114455 112870 124613 124546 141869 144205 422107 451787 1239422 1215021 486593 510657 125572 113504 129334 132069 146765 142335 141592 140289 87131 88812 312937 277694 796218 802356 218050 214884 278320 279331 325915 319859 333649 338055 349550 354685 323972 360510 857890 896304 577810 482450 295190 292840 342118 341398 357730 362238 359235 363543 409160 409271 717433 745360 40.25 68.1 2
11:20:21 2023-10-13 421479 421601 88800 86810 141474 146627 154695 154884 114344 113144 124492 124990 141766 144715 422034 450746 1239422 1217160 486875 509374 125572 113358 129368 132223 146455 141371 139568 141507 87099 88658 312937 276710 808559 802392 218358 214185 278320 279761 325879 319539 335609 337581 350894 355717 324789 360366 857890 899308 591958 482526 296508 292129 341924 340690 355192 361331 360465 363689 408692 408875 711077 741631 40.25 68.1 2
11:20:22 2023-10-13 419847 418950 89072 86564 141966 146355 154970 153992 114455 112748 124613 124546 141800 144205 422107 451107 1234045 1217716 486801 509374 125920 113358 129368 132001 146765 142035 141626 141515 87347 88537 309311 275340 805033 805854 217120 214850 276689 279761 325616 318927 335609 338637 350643 356538 327015 361739 857817 903685 583315 481699 296609 292157 342262 341266 353277 360965 360573 364533 408441 410295 710256 742119 40.25 68.1 2
11:20:23 2023-10-13 419250 418910 89105 86869 142224 146117 155220 154133 114836 112716 124648 124460 141869 144170 419780 450674 1231925 1223349 487529 508619 125539 113358 129571 131966 146765 141300 141430 141613 87099 88537 312937 275340 801073 801825 217155 214850 276459 279761 325879 318892 336357 336564 349872 356573 327233 361445 857890 902815 576360 481092 297207 291889 341888 342480 353277 359105 360537 364497 408406 410005 707131 738161 40.25 68.1 2
11:20:24 2023-10-13 418521 418687 89227 86441 141999 145677 155255 153992 114836 112870 124821 124170 138847 143969 419745 452809 1230176 1222443 493212 509374 125572 113515 129334 132223 146183 141468 141486 141790 87131 88691 310861 276122 800881 804710 218667 215980 276368 279725 328646 320979 336486 338186 348639 354472 328123 359679 858378 906728 575319 477638 296955 291198 340305 342722 354410 359070 360501 364682 410849 408517 708171 745194 40.25 68.1 2
11:20:25 2023-10-13 421037 418603 89105 86501 142598 145980 155727 154026 114869 112683 124821 124170 141866 144017 421850 453163 1230176 1220708 494469 509411 125539 113392 129334 132035 146731 141841 141493 141683 87099 88934 309889 276514 798061 801789 216823 214919 276653 279761 325950 318892 336357 338637 349345 353586 330669 359316 857048 906728 576360 477566 297987 292370 340341 341722 355477 358819 360501 364791 410695 409810 709130 746474 40.25 68.1 2
11:20:26 2023-10-13 424101 418915 89072 86628 141945 146079 155151 154274 114488 112748 124682 124546 141869 143969 422706 455476 1229302 1218519 493806 509734 125746 113470 129488 128892 146524 142302 140370 142137 87499 88869 313918 276906 796714 805854 218050 215749 276689 279761 325950 318892 333613 338899 350750 353515 326771 362549 856442 906417 583315 477566 296300 293262 341371 340175 356583 359105 359922 363652 409661 409775 710330 740252 40.25 68.1 2
11:20:27 2023-10-13 424669 418950 89227 86565 142464 146355 155186 154133 114645 112748 124648 124374 142067 143969 422107 453659 1229302 1215021 493384 510657 125539 113392 129334 132035 146731 142071 141395 140289 87164 88784 312937 276710 798752 805345 216823 214884 276689 279761 325950 319859 333613 337617 349585 352527 324573 359316 857890 905446 577810 482191 297270 292840 342154 339483 356405 359789 359271 362409 410654 409917 710109 741594 40.25 68.1 2
11:20:28 2023-10-13 423462 421303 89105 86441 142258 146045 155186 154099 114521 112716 124821 124756 139071 144004 419780 450710 1229302 1213686 493212 509374 125539 113392 129334 132132 146421 141937 139471 141790 87131 88691 312937 276906 816019 806486 216823 214884 276689 279761 325879 319610 333613 336564 351992 353586 324933 359859 856674 904165 575319 482526 295360 291925 342961 339626 356547 359140 359922 362590 406550 410131 712350 740545 40.25 68.1 2
11:20:29 2023-10-13 424067 418946 89105 86537 141999 146389 155078 154240 114488 112825 124648 124579 142067 144205 422107 451107 1226651 1214685 490839 509374 125987 113358 129798 131909 147449 141937 141661 141417 87531 88537 309311 275926 806396 808724 218050 214884 276689 279761 326794 319645 336377 338397 351704 354401 324789 358631 856527 909071 577810 482380 296573 290524 342961 339661 355477 359922 360573 364351 408917 409413 705057 742186 40.25 68.1 2
11:20:30 2023-10-13 423500 418839 89072 86473 141999 146355 155078 154133 114488 112748 124682 124579 141904 144004 420407 450710 1224911 1213221 490529 509015 125953 113358 129696 131909 147243 141300 141725 141417 87531 88537 312674 275340 803763 808775 218050 214815 276689 279761 324898 317964 337144 334578 350966 354401 324933 359835 854854 906610 580372 481431 297453 290118 342442 340139 355441 359678 360573 364828 406266 408590 705556 741215 40.25 68.1 2
11:20:31 2023-10-13 422272 419642 89105 86260 142392 145677 155289 153637 114869 112573 124682 124170 141904 143768 420407 456535 1220930 1213686 493175 508619 125539 113392 129209 132132 146421 141937 141486 141683 87099 88958 310861 276906 800029 809299 218050 214781 275628 279689 329111 319284 336486 338397 350221 354365 331098 358199 855329 906509 582108 479754 297698 290595 342442 340414 357730 358819 359415 365934 407477 408839 709213 741668 40.25 68.1 2
11:20:32 2023-10-13 422880 418612 89227 86347 142598 145878 155693 153744 114902 112553 124891 124018 138522 141413 423121 458288 1222665 1211805 494469 508978 125452 113504 129120 132069 146629 142403 141395 141915 87035 89027 312937 276906 794611 808202 218050 214919 275806 279761 327393 316969 336631 336564 350683 353586 325456 359823 855460 904805 577810 478395 297987 290595 341960 340654 354907 360889 361584 365642 410929 408732 710146 741584 40.25 68.1 2
11:20:33 2023-10-13 424397 418910 89076 86533 141945 146079 155117 154274 114488 112716 124682 124374 141968 144004 422107 458856 1223102 1208361 493806 510237 125544 112043 129363 128896 146355 142335 139353 141974 87067 88747 312080 278484 799811 807058 216823 214884 277308 278706 329577 317787 335573 336258 349908 352210 324897 363655 855460 899197 579260 478395 296789 290630 341888 339626 356583 359929 357758 364276 407512 409846 715261 738161 40.25 68.1 2
11:20:34 2023-10-13 423822 418950 89011 86624 141679 146355 154936 154630 114488 112813 124526 124579 141938 144241 422107 455538 1229302 1204855 492338 510657 125332 113392 129120 131909 146493 141841 139388 140289 86976 88751 312937 276025 797485 809349 216823 214219 277929 278902 325915 317039 335609 336529 350607 352562 323588 360438 855938 898699 579260 479348 295596 290388 342575 338459 356369 361120 360814 364351 408267 409449 715261 740605 40.25 68.1 2
11:20:35 2023-10-13 423466 422015 89007 86659 141508 146491 154721 154665 114488 113144 122741 124784 141869 144443 422107 456120 1230176 1203157 489024 509771 125332 113392 129120 132132 146319 141572 139471 141687 86916 88751 312937 276906 798212 809349 218050 213853 277539 279331 325915 319882 335609 334543 351992 354685 324560 360112 852965 897393 575319 479754 296544 291481 342961 338601 354375 360756 358333 363982 406043 407694 715261 740079 40.25 68.1 2
11:20:36 2023-10-13 421073 420196 89076 86569 141736 146389 155113 154274 114488 112781 124561 124579 141968 144241 419780 453835 1231925 1212086 488677 510528 125539 113392 129209 132001 146731 142302 141395 141683 86916 88691 312162 276906 800660 808724 218050 214185 276403 279473 328646 320108 337402 337203 349765 355610 324717 359679 854633 897134 576360 479754 297662 289713 341960 341445 355962 360355 358333 365898 406835 406411 711114 741584 40.25 68.1 2
11:20:37 2023-10-13 420213 418946 89109 86537 141966 146152 155220 154274 114521 112716 124648 124579 141869 144004 419780 459507 1231925 1213221 489024 509411 125539 113470 129232 132001 146765 141398 141395 141584 87196 88691 316044 276906 801040 805916 218050 214517 276724 279761 325950 316455 337180 336529 348818 354685 324897 362033 856674 898558 584786 478056 297734 290560 340340 341758 353347 359643 359126 365676 408728 409426 713363 740983 40.25 68.1 2
11:20:38 2023-10-13 421078 420599 89015 86474 141868 146117 155220 154167 114488 113013 124648 124579 141968 144241 420407 457929 1232296 1215422 489419 510167 125006 113617 128748 132407 145743 143043 139458 140661 87035 89113 310861 278880 797083 804024 218050 214746 276510 278526 327746 320262 333613 337545 349345 354401 324933 360222 858304 895037 575319 478395 295883 291641 340365 340725 354375 359929 357184 363725 409625 407694 718456 744139 40.25 68.1 2
11:20:39 2023-10-13 422268 419017 89105 86537 142303 146183 155225 154133 114521 112781 124648 124579 142055 144096 421887 455574 1238542 1215021 489419 510167 125419 113538 129120 132035 146629 142237 139388 141717 87067 88995 312937 278484 795376 803601 216823 214517 277539 278083 325985 318410 333613 337581 349345 354117 324595 360474 857890 895037 579260 479413 294695 292370 340891 340439 356971 361014 359973 362994 409255 407517 716201 745360 40.25 68.1 2
11:20:40 2023-10-13 423200 420232 88800 86841 141554 147076 154618 154699 114377 112846 124439 124817 141800 144513 420407 450638 1235907 1219604 486963 509840 125925 111732 129558 132196 146662 141932 139777 139764 87315 88715 310861 276710 805811 804170 216823 215891 277360 279761 327256 318927 333685 336564 349621 355788 323875 361006 854592 899873 583315 481844 295847 291481 341371 340175 354375 361043 359958 362627 407512 409426 712350 739729 40.25 68.1 2
11:20:41 2023-10-13 421670 420236 89072 86624 142071 146355 155220 154274 114488 112748 124561 124612 141904 144241 420407 453659 1235871 1218519 486149 510657 125572 113279 129437 131818 146834 141300 141562 139897 87164 88537 309686 275926 807148 805916 216783 213556 276689 279761 324863 318668 333685 336529 348532 355183 324320 360676 857669 901394 581843 484551 295596 291202 341744 340510 355459 360075 360537 363652 407477 406411 710330 744300 40.25 68.1 2
11:20:42 2023-10-13 419378 418981 89105 86410 142402 145980 155727 154069 115053 112968 123119 124551 138973 142008 423648 456229 1231851 1225482 490156 509229 125572 113392 129368 131943 146765 142234 139680 141613 87131 88569 310861 276122 803385 802428 218050 214551 275065 279761 325424 317929 335609 336564 347804 354401 326771 357660 856478 902888 577810 477638 296300 290630 339898 341758 352289 358068 359958 363725 409661 407017 706130 742192 40.25 68.1 2
11:20:43 2023-10-13 419811 419901 89259 86287 142459 146117 155289 153637 114869 112585 124682 124170 142067 143868 419816 453835 1230176 1223092 493914 509411 125572 113426 129334 132035 146731 142302 141395 141486 87099 88691 312162 276514 798097 802354 218050 214746 275944 279509 328182 318304 335464 337948 347661 353445 326626 360750 859682 906528 584786 477602 295883 291339 339576 341722 354375 358311 359126 363689 409841 407694 706130 742755 40.25 68.1 2
11:20:44 2023-10-13 422600 420196 89105 86382 141999 146152 155220 153812 114869 112683 124682 124203 141973 144069 420738 455798 1230176 1221124 495280 510167 125572 113392 129266 131943 146731 141300 141395 141648 87067 88691 312937 276906 799178 802465 216823 214884 275842 279761 325915 317929 333649 337617 347768 351998 324933 361482 857084 906728 584786 477602 296544 292370 339826 340450 355477 358569 359415 363689 409338 411676 711154 745402 40.25 68.1 2
11:20:45 2023-10-13 423858 420599 89076 86473 141966 146117 155220 154060 114521 112968 124595 124203 141938 144004 420738 451154 1229302 1214554 493071 510926 125452 113392 129120 132472 146283 142133 139852 140264 87067 88747 310861 276906 797200 806340 216823 214563 276281 279761 325879 319610 333541 336564 350149 352421 324861 358739 857157 904805 585153 483518 294082 291960 341924 338637 356011 359140 358333 360479 405059 409484 710330 743085 40.25 68.1 2
11:20:46 2023-10-13 423858 419004 89068 86382 142402 145980 155035 154026 114678 112748 124682 124460 141891 144114 423195 451107 1226687 1213258 493212 510204 125452 113358 129154 131909 146629 141300 141395 141648 86944 88691 316044 276906 801951 807058 216823 214185 276403 279367 325005 318963 333685 334578 351002 352562 324861 358271 855460 905446 576360 482562 296985 290419 342467 338387 355334 359000 359814 362445 405971 408697 707522 742149 40.25 68.1 2
11:20:47 2023-10-13 424402 419901 89105 86446 141945 145877 155151 154309 114521 112716 124595 124493 141973 144140 421070 454897 1227856 1212520 491811 509265 125852 111732 129592 132196 146627 141808 139777 139764 87196 88263 310639 275340 812239 810999 218050 214482 276689 279761 326794 317039 336486 334543 350437 352597 324897 359835 855460 901547 578901 481844 296789 289713 342442 339351 354375 359140 360537 363982 406043 410295 704023 741229 40.25 68.1 2
11:20:48 2023-10-13 423462 420201 88828 86501 142071 146253 154970 154026 114521 112716 124509 124579 141869 144105 421034 454189 1219603 1211498 490529 510657 125539 113201 129244 131818 146731 144733 141430 140093 86916 88569 312937 275340 801073 808775 216823 214185 274998 279761 324934 316491 336394 337644 350827 353338 324573 359472 854065 908013 577430 483787 296365 290524 342816 339483 354375 359140 360537 363689 408086 407552 705556 742186 40.25 68.1 2
11:20:49 2023-10-13 422338 420272 89011 86410 142291 146386 155519 154069 115020 112813 122951 124479 138880 142278 422974 455715 1222591 1213221 491811 510565 125539 113392 129127 132403 146662 142071 141493 141613 87099 88658 311225 276122 802514 809349 216823 214150 274644 279761 325353 316455 336595 334543 349590 352527 326771 358962 852965 907371 583315 477530 296013 289677 341888 339590 354055 357714 359415 364755 408340 407623 706056 741131 40.25 68.1 2
11:20:50 2023-10-13 423805 418941 89227 86197 142459 145880 155722 153744 114869 112573 124856 124137 139203 141547 421034 457893 1220930 1210151 494618 510528 125505 113549 129085 132223 146183 142779 139471 141691 87067 88658 310861 276906 799726 811570 218050 216347 274821 279653 328646 318978 336450 337680 349657 353409 326477 360019 854175 907172 584786 479606 296703 290286 341611 339626 354375 357714 359235 364791 408917 407623 708171 741131 40.25 68.1 2
11:20:51 2023-10-13 423805 420160 89101 86283 142796 145575 155255 153744 115027 112508 124856 124137 139068 141512 421034 460122 1222665 1210943 495096 510131 125419 113549 129120 132058 146458 142403 139388 141811 87035 88658 309426 276906 806444 809349 216823 214850 274927 279564 326864 316677 336084 335516 349590 352527 326771 359015 854175 904165 576360 478395 297987 290321 341407 339626 354339 356966 358010 364536 409313 408292 711154 741020 40.25 68.1 2
11:20:52 2023-10-13 425311 420201 89072 86469 142033 145997 155186 154137 114757 112716 124648 124460 142166 143969 421070 459292 1226651 1210943 495280 510926 125212 112043 129058 129001 146455 142436 139353 142206 87035 89023 312080 278732 805353 808702 216823 214815 276617 278047 325950 316969 335319 337680 349273 351401 324825 359280 855938 900157 579260 478395 295847 290524 340891 339626 355691 358534 357184 363689 406230 408875 711077 741742 40.25 68.1 2
11:20:53 2023-10-13 426820 420165 88950 86378 141966 146355 155186 154274 114645 112748 124648 124579 141998 142238 420371 457250 1226614 1205711 494542 508651 125332 113549 129120 132218 146493 142335 139388 141781 86820 88812 312937 277688 809204 809349 216671 216652 276689 278047 325915 316969 333649 335987 349345 351436 324560 360076 855460 901287 579260 479229 298117 291127 341263 338494 356369 359754 360010 364021 410037 409594 714139 740508 40.25 68.1 2
11:20:54 2023-10-13 426070 420823 89072 86473 142205 146284 154945 154489 114488 112858 124561 124751 138617 142567 423796 458820 1230976 1206778 493311 510780 125405 111965 129161 132380 146524 142335 139388 141845 87035 88995 310861 278880 797601 811072 216823 214185 277503 278615 325950 317004 333685 336022 350894 352210 324559 359823 854212 898887 577810 479413 295847 290560 340891 338055 355976 359643 357184 363652 406005 408839 715261 741658 40.25 68.1 2
11:20:55 2023-10-13 426106 421155 88796 86624 141508 146593 154686 154523 114488 112891 124526 124888 141869 144342 421034 455894 1229761 1206890 490146 510926 125332 113436 129120 132184 146594 142105 139485 141648 87035 88658 309311 278088 796295 810452 216823 213522 277503 278866 328646 320108 335319 338607 351173 352421 323660 360222 852782 898772 577810 479754 295704 290524 342406 338055 355477 362407 359973 362849 405971 408839 715297 741761 40.25 68.1 2
11:20:56 2023-10-13 423601 421200 89129 86924 141865 146421 155048 154527 114658 113144 122690 124856 138782 142631 424207 455715 1232800 1208323 489024 510309 125612 113515 129175 132001 146629 141774 141395 142137 87099 88691 329988 277694 802583 810497 216823 215400 276689 278866 325879 317004 333649 336489 350930 354117 323540 359028 852965 896304 576360 479754 295389 290356 342961 338328 353843 360181 357758 363396 406007 407623 715224 740079 40.25 68.1 2
11:20:57 2023-10-13 422261 421159 89011 86592 141932 146491 154970 154523 114488 112936 124526 124698 141968 144443 421070 454544 1231925 1207213 489024 510889 125539 113426 129120 132040 146747 141937 139471 141584 86916 88650 310861 278088 797214 810497 218050 215435 276281 278723 327718 316828 335428 336727 350647 354649 323803 358703 854684 896194 576360 479754 295847 289677 342961 339340 355693 359643 357758 362590 405971 406376 713670 740079 40.25 68.1 2
11:20:58 2023-10-13 422605 421491 88828 86592 142205 146386 155191 154523 114488 112923 124648 124579 142059 144315 421034 454544 1231925 1210943 489024 510131 125505 113436 129120 132001 146629 141741 141395 141613 86976 88840 312937 276906 800067 809349 216823 213522 276653 278902 325388 317004 336631 334472 349908 354649 324523 358199 854854 897574 584786 477566 295525 289202 342719 339626 354848 360474 361584 363948 407819 406270 716413 741020 40.25 68.0 2
11:20:59 2023-10-13 422006 421487 88950 86529 141945 146181 154975 154557 114488 112858 124648 124612 141938 144241 421070 456084 1231925 1210943 488766 510634 125718 111853 129127 132230 146593 142335 139777 141939 87196 88715 312440 277891 805113 810497 218050 213556 276653 279043 328414 316969 336869 336727 349872 354685 324416 359015 854212 894664 584786 477530 295847 289202 342719 339626 352253 359894 358297 363652 406007 405240 713128 740158 40.25 68.1 2
11:21:00 2023-10-13 422002 421487 89072 86533 142211 146491 155186 154309 114790 112936 124682 124579 139263 144342 421070 455538 1232800 1212669 489024 510926 125505 113470 129120 131909 146493 141300 141395 141648 86916 88505 312937 276906 798407 809349 218014 213487 276423 278902 325879 317004 336631 336727 349644 354685 323839 361482 857157 896048 586257 481118 296013 289405 342298 339996 355459 359754 358465 363764 405971 406376 712120 740605 40.25 68.1 2
11:21:01 2023-10-13 422006 421155 88979 86414 142303 146183 155220 154240 114521 113111 122776 124584 138973 142324 423906 457786 1233640 1214360 488914 511875 125698 111732 129175 132001 146594 141300 141395 140351 87402 88658 310861 277694 796485 808775 218050 215935 276000 279331 325388 316013 336631 334472 348537 354614 324296 358199 855460 896304 576360 477530 297453 289202 341407 340654 354957 359105 358010 364791 408340 405240 711077 740605 40.25 68.0 2
11:21:02 2023-10-13 422006 422797 88950 86437 141999 146355 155186 154274 114678 112781 124648 124546 141869 144241 421996 458610 1231925 1215257 489115 510926 125539 113358 129085 131966 146677 141774 139388 141648 87040 88569 312162 277496 797172 807058 216823 213522 276368 278615 327950 318492 336212 337203 347626 353976 323888 360750 855239 897464 583315 479073 297207 289308 340376 340403 354885 359070 357687 364276 409495 405204 714340 741131 40.25 68.0 2
11:21:03 2023-10-13 422753 421240 89186 86592 142227 146353 155083 154171 114737 113033 122811 125021 138815 144205 421034 460012 1232259 1217753 491461 510889 125505 113392 129120 132040 146455 142136 141395 141683 87003 88691 329988 276906 806617 807000 216823 213522 276229 279135 325950 315978 335646 335552 347209 353586 323839 358199 856674 898558 576360 477041 296257 290118 339827 340725 354957 359384 358010 364239 407477 405169 713363 741131 40.25 68.0 2
11:21:04 2023-10-13 422006 421451 88918 86378 141966 146355 155220 154274 115041 112858 124648 124579 142067 144004 421070 460012 1232296 1215422 489455 510926 125332 113358 129092 132223 145980 141451 139852 140264 87310 88650 313918 277694 803202 807021 216823 215435 275857 278723 327484 315943 333649 335987 347209 352562 324272 359577 856674 897574 576360 477041 296084 290383 339541 340690 352289 358569 357220 364533 408084 408163 714175 743085 40.25 68.0 2
11:21:05 2023-10-13 422605 421487 88796 86288 142402 146183 155220 154274 114678 112825 124648 124579 142059 144302 421106 460012 1234081 1215021 490146 511741 125092 113583 128782 132035 146119 142436 139291 140289 86884 88691 316044 277496 811409 807058 216823 213556 275806 278938 326899 315722 333649 336529 346124 352527 323588 358163 856674 896304 583315 477386 297987 290560 339576 340439 355674 360889 359791 364094 410654 406270 716413 742362 40.25 68.0 2
11:21:06 2023-10-13 423204 421482 89011 86497 141847 145877 155398 154309 114757 112858 124682 124579 142067 144241 424471 458646 1237117 1219567 492362 510634 124992 113796 128645 132483 145981 142369 139353 142206 86670 88747 310861 278484 796509 805345 216751 216043 276189 278011 328646 316455 333613 336564 347346 352527 324332 358235 856674 893322 583315 478056 295604 290595 338838 340139 352289 358569 358518 363139 408119 406376 716312 738161 40.25 68.0 2
11:21:07 2023-10-13 423200 421491 88828 86347 141834 146117 155220 154240 114678 112825 124682 124579 142067 144140 421070 458646 1234081 1216291 490493 510926 125092 113426 128658 132035 146255 142711 139194 141915 86559 88812 314208 277724 791204 805854 216823 213522 275613 277584 325985 316934 333541 336564 347488 353303 325452 362033 857669 894553 582160 477945 295181 291202 339409 339960 355962 358819 358518 362590 408406 406411 719480 739765 40.25 68.0 2
11:21:08 2023-10-13 422933 422152 88954 86437 142548 146183 155048 154532 115053 113144 123119 124651 139263 144614 424508 457178 1239836 1217865 493175 512373 125419 113392 129120 132001 146490 142268 139388 141845 86820 88691 312080 278311 797910 805916 216715 213522 276229 277620 325950 317039 333541 336564 348274 352527 323875 359823 857890 893772 580710 478395 294945 291481 339349 340139 353312 358569 361993 360515 407512 406411 717401 741667 40.25 68.1 2
11:21:09 2023-10-13 424105 421523 89007 86478 141966 146355 155220 154274 114836 112858 124682 124612 139170 144241 421070 456607 1241184 1217274 491606 510926 125419 113392 129120 132034 146255 142237 139388 141717 87067 88784 314708 279675 793742 807000 216787 215435 276368 277672 327950 316898 332928 336423 347590 352386 323169 359968 857618 893772 577810 478395 294909 292157 339684 339626 353312 358534 358518 360262 410654 407017 717401 739765 40.25 68.1 2
11:21:10 2023-10-13 424402 422306 89007 86592 142128 146455 155083 154493 114895 113001 124613 124579 141973 144241 421070 458170 1240719 1216476 492511 510926 125419 111930 129072 132001 146235 142139 139388 141683 86912 88569 312080 278311 796963 804776 216823 213522 276653 277194 325424 316969 332531 336564 347768 352527 322858 359859 857890 893735 584786 478395 293939 291481 338873 339626 354113 358569 358518 360479 407477 406376 716856 741631 40.25 68.1 2
11:21:11 2023-10-13 422856 422449 89105 86437 142033 146491 154979 154309 114678 112858 124682 124612 141938 144205 421070 454579 1239422 1215422 491606 510926 125539 113392 129120 132369 146181 142035 139754 140264 86880 88897 313918 279675 799315 805769 216823 215435 276510 277123 324934 317004 333036 336293 347554 352527 323538 359316 857890 894738 575319 479413 294046 290665 339588 339387 352324 359140 358772 360443 407858 406411 715297 744666 40.25 68.1 2
11:21:12 2023-10-13 423226 421487 88828 86315 142009 146386 154970 154772 114521 112781 124595 124921 142055 144096 421070 454189 1239422 1216787 491606 510926 125539 113358 128906 131818 146527 141808 139388 141550 86618 88569 309889 277688 800842 804673 216823 213522 276724 277194 324898 317929 333036 336303 347804 352527 322332 359316 854592 893772 576360 480693 296352 291677 340090 339853 355962 362663 358990 360334 410364 406840 716165 744300 40.25 68.0 2
11:21:13 2023-10-13 422527 422152 88800 86565 141770 146389 154970 154807 114521 112956 124561 124990 141869 142774 424508 455476 1239671 1220648 488184 510091 125732 111577 129196 132162 146386 141273 139860 141601 86976 88327 310861 275566 804770 805769 216823 215171 276689 278902 324812 318304 333541 335516 348537 353586 322332 357660 857890 898209 584786 482487 294702 290595 340376 339626 353312 359929 358297 360443 406230 407017 711077 744666 40.25 68.1 2
11:21:14 2023-10-13 424669 421164 88824 86501 142205 146284 154970 154772 114521 113242 124561 124903 142089 144751 421996 452456 1238542 1218245 488677 510926 125866 113358 129334 131818 147053 144931 141430 141451 86820 88295 312937 276906 807711 806486 216823 217263 276689 278902 324956 317964 333325 337680 347519 353834 322416 359982 857890 898846 583315 481663 296352 290454 340197 339351 353312 359678 358297 363181 409024 406376 711077 741631 40.25 68.0 2
11:21:15 2023-10-13 423466 421527 89072 86746 141865 146235 155014 154463 114580 113001 122881 124770 138682 142347 424207 453223 1238072 1215943 488331 510926 125572 111698 129196 131806 146731 141300 141430 141417 86944 88472 312805 276514 805404 807000 216823 217380 275806 279367 324956 317039 333541 334508 347804 354649 323348 363008 856674 899984 581843 481092 294702 289977 340376 338637 354456 359922 358369 360443 405094 405169 711844 738161 40.25 68.1 2
11:21:16 2023-10-13 421039 422157 88828 86410 141999 146152 155078 154167 114488 112748 124474 124579 141904 144241 421070 452492 1235871 1220255 488677 510565 125539 113201 129446 131749 146731 144729 141430 141417 86944 88263 310861 276906 806508 808149 218050 214830 275471 279187 324956 316863 333397 337441 347626 353976 322822 358705 856674 899558 581843 481663 294766 289907 340340 338637 353956 359000 358333 360443 408340 405903 710330 740021 40.25 68.0 2
11:21:17 2023-10-13 421951 423330 89190 86560 142697 146183 155117 154274 114836 113013 124682 124493 142063 142285 422329 453799 1232296 1224256 488766 510926 125572 113201 129334 131783 146731 144667 141430 141451 86976 88537 315524 276514 804413 807058 216823 217452 274963 279564 324956 319839 333577 334543 347768 354117 324560 358962 857767 900230 578901 481092 294909 289713 340376 339626 353707 358033 358369 360479 408340 404002 708588 740581 40.25 68.0 2
11:21:18 2023-10-13 421675 422152 88832 86315 141999 146050 155220 154026 114521 112716 124648 124460 141869 144004 423362 453835 1230514 1222480 489024 509120 125784 111663 129127 132277 146627 141673 139680 141742 87283 88654 312162 276906 813069 806377 216823 217523 275067 279564 326564 319430 333469 334508 347733 354153 324789 357653 857817 901539 580372 481092 293797 289713 339898 340139 353956 357001 358369 360515 408340 403967 707168 739498 40.25 68.1 2
11:21:19 2023-10-13 421670 421523 89072 86201 141999 146152 155255 154274 114869 112671 124682 124579 142136 144039 422365 456120 1231423 1224841 490415 510926 125539 113392 129209 131783 146731 142053 141430 141451 87035 88537 316044 276514 812408 807058 216823 213522 274735 279564 324956 317004 333613 334543 347768 354153 324861 358708 855837 904935 583315 483518 297196 290419 340233 340271 353956 359874 358983 360334 408844 405134 707632 742000 40.25 68.0 2
11:21:20 2023-10-13 421347 421523 89076 86228 141999 145914 155255 153812 114869 112716 124682 124551 139757 141966 424508 454437 1231888 1225482 491313 510707 125438 111654 129072 132127 146183 144953 139471 141494 86852 88650 313918 276906 810924 804206 216823 217676 274259 279187 324956 316491 333577 334543 346408 352562 324560 357946 857890 901539 576360 477638 294945 290118 339624 340690 353956 356433 358297 360479 406871 405169 706130 743085 40.25 68.1 2
11:21:21 2023-10-13 421978 421523 89015 86134 142402 145575 155289 154026 114790 112585 124682 124203 142055 143973 422293 454544 1230550 1223092 493563 510926 125452 113392 129120 131783 146493 144967 139388 141417 86852 88295 312937 277496 798248 804776 216823 213522 274542 279079 327183 319430 333361 337644 346544 352386 324753 358926 859719 902705 581843 481802 294695 290118 338838 340690 353956 359513 358297 360479 407477 404567 705593 744300 40.25 68.1 2
[truncated: 156,241 more chars]
