# Supplementary material for: Methods for Estimating the Detection and Quantification Limits of Key Substances in Beer Maturation with Electronic Noses
Source: Sensors (Basel). 2024 May 30;24(11):3520. doi: 10.3390/s24113520 (PMC11175341; doi:10.3390/s24113520)
Supplement: Supplementary file 1 [file sensors-24-03520-s001.zip › Data/Diacetyl/raw data/Day 2/0,2ppm1.txt]

Time Date R01 R02 R03 R04 R05 R06 R07 R08 R09 R10 R11 R12 R13 R14 R15 R16 R17 R18 R19 R20 R21 R22 R23 R24 R25 R26 R27 R28 R29 R30 R31 R32 R33 R34 R35 R36 R37 R38 R39 R40 R41 R42 R43 R44 R45 R46 R47 R48 R49 R50 R51 R52 R53 R54 R55 R56 R57 R58 R59 R60 R61 R62 T01 H01 Phase
11:27:00 2023-10-13 346361 343519 86357 85129 130164 134382 137843 136752 108507 106815 114726 114447 132006 132152 366062 392261 1137714 1117822 432358 453441 122953 106601 116423 117753 132664 127501 123719 123743 83675 85559 280491 246786 702347 708687 217782 214701 276689 277620 324498 315843 339203 340175 359762 364640 344901 384794 816331 859128 543013 449819 292669 293022 334741 335741 356583 360756 366122 372779 417545 421514 678146 701952 40.25 68.1 1
11:27:01 2023-10-13 350555 343405 86271 86814 133560 134441 138218 136616 108574 106815 114760 114447 132006 134219 365028 395521 1131164 1117822 441067 453550 122697 107123 116644 118213 129231 127985 123623 124427 83675 85964 278452 246843 706316 710229 218050 214666 275771 279761 322760 315843 340538 338530 361006 365736 349796 378501 817254 864981 544935 454646 293080 288558 336764 334212 355441 360216 369479 372779 415686 419044 669188 703095 40.25 68.1 1
11:27:02 2023-10-13 349201 343590 86535 86823 130299 134373 138088 136561 108757 106815 113367 114663 128612 134219 369567 392297 1134488 1125010 440090 453622 122987 106634 116550 117916 132629 127589 123519 123947 83675 85617 278452 246438 703934 703945 216597 214517 274963 279564 323059 315843 338984 340725 361006 365620 344859 381828 820428 863869 540308 453255 294466 293192 336822 336494 354126 358819 368368 372479 420147 417727 670957 706121 40.25 68.1 1
11:27:03 2023-10-13 346191 343555 86357 86767 133378 134314 138109 136552 108724 106815 114919 114447 132006 132024 366434 391748 1138338 1130350 434790 453441 123294 107024 116872 117781 129484 127453 123689 123743 83675 85526 278452 246081 707935 706212 218050 213556 276689 278546 323370 315061 338724 340725 361006 366801 342961 382748 818194 856060 544196 454610 293841 293562 334741 334472 355477 361366 368332 371655 418238 419008 676119 705048 40.25 68.1 1
11:27:04 2023-10-13 346470 344372 86298 86885 133434 134441 137806 136509 108649 107389 114726 114513 131829 134210 365028 393124 1136907 1117822 432511 453622 122782 106601 116550 117753 132750 127589 123519 124118 83675 85591 280491 246786 704487 708151 216823 214517 276689 277620 324727 315332 339444 340450 359727 364640 344901 384250 816379 859128 549048 452205 292669 293084 335715 335741 357371 361008 366122 373342 417616 420921 677629 701952 40.25 68.1 1
11:27:05 2023-10-13 349742 346406 86251 85197 130281 134331 138166 136908 108624 107265 113121 114381 128492 132130 364591 395656 1131680 1118618 441670 450570 122748 106634 116611 117910 132658 127589 122977 124118 83675 84156 280491 246438 698508 707152 217896 214551 275613 279761 323059 315843 338092 339184 359762 365772 346931 378538 817525 866423 543565 455965 292893 293096 336764 334472 355477 360216 369551 373606 418476 419044 669459 701952 40.25 68.1 1
11:27:06 2023-10-13 347380 343590 86357 84977 133698 134475 138032 136544 108757 106848 114874 114480 131955 134175 369567 390780 1131201 1120702 437482 450980 123174 106601 116812 117638 133119 127168 124422 123710 83675 85591 281309 247063 710872 709185 218050 214746 275664 278794 323898 317630 338301 342257 363048 365558 346574 382711 818685 861396 539801 456973 294414 288527 336457 335741 356619 359964 368260 371619 416959 420921 673450 704051 40.25 68.1 1
11:27:07 2023-10-13 345872 343524 86453 85097 130201 134801 138086 136657 108590 106815 114954 114480 131921 134175 366471 391090 1138706 1127937 434629 450980 123294 106601 116778 117753 132750 127589 123722 123743 83891 85591 279913 246090 706857 705712 218050 214185 277539 278510 323550 315026 338724 340725 361006 366551 342961 383942 818231 856060 547677 454999 292612 293435 334741 334508 355192 361402 367296 371329 418532 419044 677150 704549 40.25 68.1 1
11:27:08 2023-10-13 348190 343555 86322 86878 133400 134475 137806 136923 108757 106848 114874 114637 132070 134175 365028 392261 1142013 1124137 436679 450980 122884 107156 116577 117910 131358 128375 122878 124460 83608 86030 280491 248467 697645 709028 218667 214746 276158 278670 324462 314883 338365 340403 360862 367834 346365 383019 816294 857735 537996 453269 293788 288982 335680 336222 354339 361036 367813 375003 418167 417727 674650 704094 40.25 68.1 1
11:27:09 2023-10-13 350412 343524 86398 86878 130421 134678 138573 136441 108691 106782 115079 114447 128877 134434 366062 395764 1130073 1118618 440200 453223 122953 106634 116584 117916 132722 127889 123571 124084 83675 85676 280491 246264 699498 708115 218050 216499 275806 279528 322760 315843 339684 339387 360014 366544 346610 380715 818648 865738 547677 455933 294675 288852 337473 336690 355976 360181 369479 372474 418585 419044 669459 704595 40.25 68.1 1
11:27:10 2023-10-13 349810 343590 86357 86823 133746 134407 137853 136784 108691 107257 115043 114447 132190 134219 365880 391826 1136446 1124738 438666 450818 123157 106568 116644 117747 129384 127753 123590 123966 83675 85643 280491 246438 704431 705213 218050 214884 274963 278902 324727 315807 338067 342275 359883 365772 345101 382711 821011 863832 547677 450633 294675 288961 336822 334508 359237 359643 368072 372743 420111 420886 672936 705850 40.25 68.1 1
11:27:11 2023-10-13 348436 344855 86184 85233 133428 134881 137321 137147 108250 107504 112910 114828 128549 134621 365803 389924 1143708 1125531 432511 453513 122953 106634 116550 117882 132629 127589 123486 124084 83675 85676 276956 248188 703314 704215 218050 214815 276000 278866 324956 314919 339684 341758 360416 367059 346365 382711 818685 857307 540308 451181 293975 293291 336822 336222 354375 360216 369119 374738 420111 418643 674613 703443 40.25 68.1 1
11:27:12 2023-10-13 346960 343334 86302 86827 130266 134306 137948 136684 108457 107471 113007 114696 132116 132130 365694 396214 1138412 1121388 436176 454227 122953 106634 116611 117896 132934 127555 123571 123999 83675 85650 280491 246750 703764 708151 216823 214150 276689 278047 324727 315843 339684 339661 360805 366801 344901 383905 815102 856629 541660 451910 294679 293291 337473 335741 356512 361331 367189 373270 418585 420886 678590 704094 40.25 68.1 1
11:27:13 2023-10-13 349700 343559 86394 86819 130196 134407 138228 136441 108757 106782 114919 114578 131915 131669 365028 395800 1128468 1118618 440204 450926 122953 106634 116389 117801 132842 127555 123604 124118 83675 85584 280491 246090 706135 708151 216823 214815 275806 279331 322725 315843 339684 339589 360014 365736 346365 381253 818105 865090 541660 456615 294675 288761 337745 334437 356226 362930 369551 373306 418995 420563 671829 705988 40.25 68.1 1
11:27:14 2023-10-13 350145 343484 86398 85105 130299 134746 138052 136976 108776 107364 114999 114447 132070 132270 365803 389711 1134414 1122296 437715 453513 119927 106535 116550 117719 132629 127589 123486 123914 83675 85794 280491 246438 702298 704215 218050 214884 274963 279295 324174 315843 339684 342239 359919 365736 345343 382675 821011 864479 541660 453306 294675 288636 335727 335446 356547 359140 368332 372779 420111 420850 673450 706084 40.25 68.1 1
11:27:15 2023-10-13 348930 343374 86402 86760 130200 134407 138128 136441 108724 106782 115079 114336 132070 134140 365803 392225 1134488 1128740 438845 453223 122918 106601 116805 117876 129484 127773 123931 124018 83906 85780 280491 246191 702765 706176 218667 215935 276617 279259 323023 315843 339203 340474 360934 365620 345876 381865 819847 859736 546306 455253 294331 287853 335680 335446 354375 361331 369479 372180 418202 417762 674100 703977 40.25 68.1 1
11:27:16 2023-10-13 348417 343555 86361 86887 133564 134974 137998 136785 108691 106848 114919 114480 132190 132222 365028 397025 1138706 1122296 435103 454227 122953 106912 116550 117753 132629 127555 123571 123914 83675 85676 280491 246438 702595 708151 218358 214185 276653 278706 324727 315843 339684 338637 360553 367576 345876 383019 816294 856023 553846 450561 293080 293218 337781 336690 355441 361331 367778 373606 418585 419008 678626 703095 40.25 68.1 1
11:27:17 2023-10-13 348536 343555 86180 86920 133560 134475 137827 137021 108466 107471 114919 114828 131954 134407 365326 392874 1138140 1116438 436611 453405 123123 106601 116644 117944 129386 127841 123623 124084 83675 85676 279224 247486 701605 708217 218358 214919 274963 278670 324956 315074 340648 340211 359720 365736 345379 384758 818685 860954 544365 452094 293527 293399 336693 334508 357586 359894 366673 373907 417580 421514 673624 701952 40.25 68.1 1
11:27:18 2023-10-13 348930 346138 86308 85186 130311 134432 138039 136475 108757 106848 114954 114447 132070 131993 365548 392261 1134488 1124730 439650 453550 122918 106634 116584 117916 132750 127589 123486 124118 83675 85676 280491 246438 702125 703717 216597 214850 274963 279761 324006 315554 339501 340725 360752 367834 345343 382135 818231 863222 540308 454781 294884 293291 336347 336529 355406 359105 368368 373342 420738 419008 670957 706084 40.25 68.1 1
11:27:19 2023-10-13 346465 343555 86398 86819 130289 134306 137983 136873 108824 107272 113121 114677 128612 131853 365730 391461 1138449 1128666 436176 450458 123038 106601 116778 117795 129399 127555 123571 123710 83675 85559 281749 245633 705812 705213 218050 214219 277539 278047 323514 315591 339203 342528 361006 366801 344901 384758 821011 854778 547677 454670 293841 288527 335715 335446 355441 362633 367261 371619 418825 419008 678146 705048 40.25 68.1 1
11:27:20 2023-10-13 345981 343555 86357 86860 133404 134441 137737 136509 108616 106815 114840 114480 131853 132262 365028 392261 1136907 1116232 432475 450566 122987 106634 116584 117916 132629 127624 123519 123999 83675 85643 280491 246438 700768 707115 216823 214850 276653 278011 324956 314559 339684 340725 361006 365473 345632 384794 818105 859128 547677 450172 293080 292999 335715 336215 357622 361296 366122 373638 417580 421227 680669 704947 40.25 68.0 1
11:27:21 2023-10-13 350914 346028 86430 85150 130290 134331 138086 136339 108924 106717 113391 114414 132138 131669 362941 395800 1130839 1119140 440163 453586 122918 106943 116711 117719 132934 127589 122977 124118 83675 85827 274846 246090 704483 707115 218050 214884 276229 278938 322988 315843 338102 339626 360553 366801 343308 380679 816258 865127 526158 454573 293080 288761 337236 334437 358220 360181 369551 373871 416304 419044 668474 702822 40.25 68.0 1
11:27:22 2023-10-13 350569 343043 86357 86785 133629 134441 137998 136218 108724 106815 114919 114447 131921 131993 365803 392261 1134488 1125531 441362 450962 122918 106601 116550 117753 132664 127589 123685 123947 83675 85559 279913 246438 701755 704215 219017 214850 275577 279761 323742 315843 339684 340725 361006 365620 344824 381865 820428 861360 537970 453219 295510 290359 337739 339320 356971 359502 368815 373197 419968 418207 669312 707105 40.25 68.1 1
11:27:23 2023-10-13 346590 343555 86357 86794 133659 134407 138604 137290 108590 106815 115045 114447 132036 131993 365730 391055 1138140 1127408 433705 450534 122987 106568 116664 117638 132790 127467 123722 123710 83675 85526 279913 245569 708689 704215 218050 214850 277539 278011 323970 317217 338724 341517 361006 366801 344901 384794 821077 853499 541660 450633 293841 288325 334706 334508 355726 362380 367261 371619 418825 418973 679143 704014 40.25 68.1 1
11:27:24 2023-10-13 346960 343303 86239 86852 133493 134441 137772 136509 108541 106848 114760 114447 131853 132028 364467 392011 1143018 1124977 437344 453817 122918 106601 116289 117978 133119 127876 122878 124341 83560 85827 280491 247837 691716 703959 218667 214815 276387 278902 324498 314919 341579 340546 361006 367834 343343 383055 818685 857307 547677 450813 294011 293363 334706 336222 354410 360756 366673 374774 420111 418973 676598 703480 40.25 68.0 1
11:27:25 2023-10-13 350569 343039 86243 86947 130168 134601 137772 136514 108724 106848 114919 114447 132006 131993 364770 394616 1131164 1116232 440346 450962 122544 106634 116036 118031 132411 127589 122944 124118 83617 85591 280491 246742 698969 703102 218050 214701 274963 279761 324006 315843 338330 339661 359727 366801 345343 381828 816294 865127 541660 449855 293939 292877 336221 334472 355477 359070 368072 375040 417580 419044 671469 703095 40.25 68.1 1
11:27:26 2023-10-13 348290 343043 86239 86792 133560 134724 138022 136688 108524 107305 113209 114729 128636 132161 366026 392669 1131680 1121810 437419 450890 122987 106495 116745 117523 129756 127331 123689 123677 83675 85493 282516 245049 707410 707214 216823 214884 275806 278902 324270 315466 338208 340761 360518 366538 344306 382748 818685 862577 547677 455611 293914 293291 337745 336215 356547 360720 369479 372474 416340 420886 673450 704014 40.25 68.1 1
11:27:27 2023-10-13 345700 343370 86357 86794 133746 134281 138101 136552 108724 106815 114919 114368 132006 131993 365028 390471 1137714 1127445 432561 450962 122987 106731 116778 117638 132698 127345 123689 123710 83675 85559 278452 245395 704593 704215 218050 214850 277539 278637 324498 315843 338724 341481 361006 366801 342636 385067 819847 852295 544534 453379 293841 291011 337299 334508 355441 361366 367225 371619 418532 418759 680185 707030 40.25 68.1 1
11:27:28 2023-10-13 347792 344942 86239 85122 130167 134373 137634 136339 108590 107339 113086 114447 128637 131993 365028 395521 1140952 1122259 436176 450998 122544 106601 116323 117862 132565 127555 122944 124084 83675 85559 280491 246438 701019 706212 216481 214185 276423 278706 324498 315843 338365 338673 360560 365620 345876 383019 816294 855419 547677 453070 292893 288558 336728 335481 354339 361008 370806 374738 416012 417727 674613 703594 40.25 68.1 1
11:27:29 2023-10-13 348689 343039 86125 86860 133370 134881 137546 136889 108541 107290 114691 114670 131853 134175 364540 393400 1133647 1113024 436406 453586 122918 106601 116389 117916 132750 127624 122977 124151 83675 85709 279224 247661 706761 706212 218050 214919 274735 278938 324956 315362 340056 340486 359727 366801 345414 384177 816331 856406 543013 452205 293527 288725 338696 337644 357372 359789 369267 373798 418095 421370 675255 705059 40.25 68.1 1
11:27:30 2023-10-13 347833 342489 86357 86674 130281 134221 138744 137148 108957 106782 115079 114421 131921 131393 366026 395800 1128468 1115753 438809 450926 122918 106601 116584 117753 132750 127589 122977 123743 83675 85559 280491 245395 717595 707115 216823 214850 275842 278938 322760 315026 339684 340174 361093 366801 343343 380679 816331 866423 543565 456077 293562 292465 337272 334472 356011 362930 369551 373944 416340 419963 668474 701916 40.25 68.1 1
11:27:31 2023-10-13 347943 343370 86298 86763 133620 134441 137772 136475 108616 106815 114919 114447 131784 132028 365028 389271 1133216 1122498 437307 453495 123106 106568 116900 117781 129096 127753 123590 124018 83906 85676 280491 246438 700844 704215 218050 214919 275771 279099 324437 315843 338724 342650 361006 365444 344341 382711 819847 863222 549048 453490 293841 288799 337739 334203 357622 360216 368072 371619 418861 421550 673450 705048 40.25 68.1 1
11:27:32 2023-10-13 346201 343314 86235 86947 130167 134373 137772 136509 108649 107290 114760 114513 131853 134175 365028 389888 1142050 1126057 433090 450962 122987 106601 116745 117753 129598 127379 123604 123743 83675 85559 280491 246438 712489 703717 218050 214850 277539 277815 324727 315843 339203 342311 361006 366801 345388 385413 818231 853536 543013 452020 294257 288799 335715 335516 356284 361366 366158 372479 419780 420259 679662 705584 40.25 68.1 1
11:27:33 2023-10-13 347724 343079 86357 86819 133560 134441 137957 136684 108749 107305 113051 114571 132373 132130 364919 395100 1140952 1125014 437419 453550 122680 106667 116356 117949 129133 127910 122878 124118 83675 84105 280491 246438 702184 703102 216818 214517 276617 278938 324498 315843 339115 339661 359476 365690 346709 383905 817525 856665 541660 450597 293527 288351 337272 335481 354375 361331 367813 374774 418403 418385 676634 704094 40.25 68.1 1
11:27:34 2023-10-13 346668 344602 86390 86759 130356 134213 138259 136286 108757 106815 114954 114401 131921 133988 365028 393436 1128815 1118206 435103 450962 122987 106601 116584 117795 132698 127379 123604 123710 83848 85559 282516 245049 706169 707214 216823 214884 276229 279331 324042 318224 338724 340761 360841 366544 344341 382478 819908 863832 519434 455970 294257 292950 337781 336034 356547 361008 369515 372479 416012 420921 671605 704947 40.25 68.1 1
11:27:35 2023-10-13 349590 344942 86398 85190 130110 134373 138929 136657 108624 107191 115251 114696 131887 134082 364773 392261 1137330 1125531 439687 450962 122782 106601 116886 117815 132750 127589 123519 123743 83675 85591 280491 246090 699935 702226 216783 214884 275384 279761 324270 315843 339684 340761 361006 365690 345414 382478 819461 865163 546306 450669 292874 293363 336584 336529 355441 359678 368403 373606 421070 419044 670481 705048 40.25 68.1 1
11:27:36 2023-10-13 347697 343074 86357 86860 133566 134441 138128 136509 108757 106848 114919 114480 131887 134047 365028 392297 1140395 1122333 435718 453586 122714 106667 116416 118146 132342 128012 122911 124355 83560 85742 280491 247136 694175 706212 216783 214701 276459 278938 324437 314919 338436 340486 361006 365690 343343 383092 819266 857307 549048 449954 294702 290359 337557 339080 357476 361084 368001 374930 420004 418830 676769 705096 40.25 68.1 1
11:27:37 2023-10-13 345799 343233 86357 86853 133473 134475 137772 136873 108524 107290 114885 114480 131921 134245 365028 393846 1134488 1115827 432511 453260 122782 106601 116423 117753 132537 127589 122977 123743 83675 85559 280491 246438 702347 707152 218050 216499 277539 278047 324956 315843 339684 340761 361129 366801 345632 385413 816331 857307 547677 450525 293115 292950 336764 335741 357658 362415 367261 373907 416012 421550 678663 701952 40.25 68.1 1
11:27:38 2023-10-13 347442 343030 86430 86699 130209 134221 138259 136441 108791 106750 114988 114068 131955 131393 365028 394652 1128468 1117822 438498 450998 123021 106912 116584 117949 132664 127624 123519 124032 83675 85559 279913 245049 705405 707115 218050 214884 276035 279207 322211 315061 339684 340211 361093 366551 346746 383649 818427 862175 549048 455860 294748 290617 337639 336690 356440 361120 369479 372180 416340 420921 673192 706099 40.25 68.1 1
11:27:39 2023-10-13 349562 342524 86357 86792 133467 134407 137806 136509 108724 106848 114794 114447 131771 133659 365028 389342 1134488 1122333 438666 450962 122987 106634 116584 117753 132664 127589 123604 123947 83675 85591 280491 246438 703438 702226 218050 214919 274998 279761 324498 315843 343182 341481 360740 367317 345899 383092 819424 865163 547677 450669 293115 293435 336822 336564 356583 359929 368923 373643 421402 420294 671506 706121 40.25 68.1 1
11:27:40 2023-10-13 346960 342305 86398 86819 130249 134601 138259 136279 108857 107290 113402 114630 132006 131853 365508 391843 1136796 1131962 437070 453495 122987 106634 116617 117753 132750 127773 123656 123914 83848 85591 279913 245395 703786 705176 216145 214517 277539 278938 324042 317521 339203 341758 359727 367317 344901 384250 820492 856023 553846 454252 294257 288702 336221 334543 356011 362451 368368 372479 418861 420259 677666 705085 40.25 68.1 1
11:27:41 2023-10-13 344964 342559 86239 86860 133408 134441 137772 136509 108541 106815 114760 114802 131670 134082 365028 392261 1136907 1117822 431866 453586 122953 106634 116584 117753 132565 127589 122977 123776 83675 85591 277883 246438 701680 707115 216823 214884 277344 278083 324956 315296 343182 341230 360553 365772 345876 385413 817525 859736 544365 452205 294296 293228 336493 334203 358197 361014 366966 373944 418532 422512 681154 705988 40.25 68.1 1
11:27:42 2023-10-13 350384 344869 86493 85126 130299 134340 138052 136305 108557 106684 113436 114316 132036 131669 365028 395171 1130073 1118543 439467 450890 122953 106601 116550 117987 129330 127555 123571 123999 83675 85643 280491 245569 703438 708217 218050 214884 276194 278902 322988 315719 340407 340139 361058 366801 344824 381253 818414 866387 543565 455965 293304 288761 337745 335961 356512 361296 369551 373907 416340 420850 669188 704595 40.25 68.1 1
11:27:43 2023-10-13 346314 342489 86559 86785 130299 134441 138094 136441 108724 106782 115034 114336 132070 131485 365028 391055 1137714 1130651 436842 450602 122953 106601 116745 117916 132934 127787 123689 123880 83675 85676 279913 245569 705903 705003 218358 214185 277539 279331 323970 317630 339684 341722 359979 367834 345876 383905 821011 857234 541660 454537 294675 288904 338217 338600 358491 363758 371371 372597 418719 420080 679217 708112 40.25 68.1 1
11:27:44 2023-10-13 347624 345491 86445 86905 130159 134432 137772 136475 108616 107272 114885 114447 132001 131993 364734 394580 1140952 1122259 436797 453586 122629 106667 116605 118112 132376 127978 122944 124289 83675 85794 279913 246438 700490 706212 217120 214666 276689 278902 324690 315843 339353 339661 359979 366712 343308 382727 818648 857271 544365 450172 293797 288761 338696 336494 354907 361296 368368 375608 418825 420296 674100 705096 40.25 68.1 1
11:27:45 2023-10-13 349773 342480 86235 86878 133560 134441 137772 136475 108507 106815 114840 114447 132006 131888 365028 394616 1130073 1116232 440314 452209 122918 106634 116389 117719 129250 127555 122944 124118 83675 85794 280491 246438 702140 708217 218358 214884 276035 279761 323023 315843 338330 339661 360553 366801 345066 381574 818742 867078 549048 453379 296352 289014 338733 337644 356333 359000 369335 375003 417545 420223 669459 702836 40.25 68.1 1
11:27:46 2023-10-13 347943 344942 86357 86938 133741 134550 137986 136684 108590 106782 114805 114447 131818 131993 365028 387533 1130326 1119000 435682 450926 122918 106601 116664 117916 132629 127589 123486 123999 83675 84041 280491 246438 702484 705712 216823 214884 276229 279331 324727 317630 338724 341758 360014 365736 347459 383019 819847 862577 547677 453306 293841 290617 336186 334437 357622 360756 368368 372180 422153 421514 673450 705547 40.25 68.1 1
11:27:47 2023-10-13 342920 344869 86357 86819 133741 134597 137772 136501 108541 106848 114805 114480 132006 134219 365028 388726 1140767 1125531 432476 450926 122953 106601 116664 117876 132814 127555 123571 123743 83675 85676 280491 246438 703763 703717 218358 214884 277643 277724 324703 317963 339334 342131 360934 367246 345803 385776 823345 855428 550419 450453 294331 288799 335715 338331 357983 362923 366931 372706 420111 419928 681154 707608 40.25 68.1 1
11:27:48 2023-10-13 347432 342485 86361 86827 133657 134407 137763 136475 108616 106815 114885 114447 132006 134032 364770 394302 1139332 1122259 436797 450998 122510 106667 116002 118112 132250 127889 122944 124118 83857 85676 280491 246264 696080 706212 216934 214850 276814 278902 324956 315843 339353 339626 361006 367619 344271 384177 818105 857271 541660 449855 296922 293291 336186 336494 354375 361261 368368 376177 419745 418973 674577 704910 40.25 68.1 1
11:27:49 2023-10-13 346590 344905 86398 85201 130196 134407 137955 136884 108590 107372 113086 114887 132373 132407 364734 392225 1134488 1115438 434481 454463 122918 106634 116550 117916 132750 127991 123420 123710 83675 85617 279224 246786 700028 705003 216823 215587 276229 278670 324956 315843 337819 341457 359727 365444 344341 385376 818105 859736 518471 452094 293527 293381 336221 334437 357658 362155 366966 373907 418532 422476 678626 704595 40.25 68.1 1
11:27:50 2023-10-13 346887 342753 86457 86785 130801 134229 138224 136235 108724 106750 114919 114100 132098 131577 365028 393400 1128468 1115790 437108 450962 122987 106601 116698 117719 132664 127555 123722 123991 83675 85559 279913 245049 709461 706212 218050 214884 276423 279331 324006 315943 339203 341205 364002 366801 344306 382441 818685 863832 541660 456742 294539 293291 337781 337057 356333 361049 372810 373424 419770 421038 670846 706062 40.25 68.1 1
11:27:51 2023-10-13 348893 345467 86398 85101 133750 134399 137866 136573 108541 106815 113017 114414 132190 131853 364770 391914 1133179 1125256 439088 450962 122918 106601 116550 117719 129420 127589 122977 124084 83675 85676 278452 246090 702100 702153 216818 214884 275577 279761 324462 315843 339684 341241 361006 365690 345379 383019 821011 862577 547677 450633 295300 288500 336822 336529 355749 359894 368923 373606 421366 419008 670957 705048 40.25 68.1 1
11:27:52 2023-10-13 347478 342524 86357 86883 133746 134441 137789 136889 108724 106815 114919 114447 132190 132028 364512 393472 1139332 1122296 436959 450998 122646 106667 116002 118146 132565 128012 122812 124118 83617 85794 277883 246438 698128 705712 219286 214850 276265 278902 324956 315843 338436 339661 359441 365655 343343 383884 819908 857858 544365 452094 294802 288761 337776 337096 356971 361155 368779 375727 420040 418973 674613 704595 40.25 68.0 1
11:27:53 2023-10-13 345603 344932 86298 86976 133497 134475 137737 136752 108557 107653 114726 114447 132006 134175 365028 392225 1136907 1116232 432171 453550 122953 106601 116664 117753 132842 127589 122977 123999 83675 85650 280491 246786 701558 706212 216823 215552 276653 278047 324956 315518 337819 340725 361006 365444 344341 385376 817541 859736 550419 452205 293562 293367 336457 336690 358161 361331 366931 373907 418825 421550 679106 701952 40.25 68.0 1
11:27:54 2023-10-13 346960 342893 86361 86823 133469 134437 137998 136757 108616 106815 114885 114776 132098 134141 365028 389271 1131164 1119000 436062 450494 123226 106422 116812 117557 132934 127134 123722 123677 83675 85617 280491 246090 710137 706509 216823 214884 276368 279240 324210 318492 338911 341349 364075 365629 347346 383723 819736 864622 541660 455752 293841 288562 336728 334203 357372 361071 368296 371619 417287 421514 673155 705048 40.25 68.1 1
11:27:55 2023-10-13 347376 342489 86302 86827 133443 134407 137772 136475 108878 106815 114919 114447 132036 131888 364770 387604 1133684 1120665 437369 450818 122918 106601 116584 117719 132750 127467 122977 123710 83675 85559 280491 246438 700891 702226 218358 214953 275577 279761 324667 315843 337819 341758 361006 367317 345899 383019 820428 863869 544365 450597 294089 288763 336822 335987 356547 359643 368923 373907 421366 421514 671469 706993 40.25 68.1 1
11:27:56 2023-10-13 347992 344896 86548 85218 130289 134373 138086 136900 108624 107191 113086 114617 128906 131901 365028 391019 1137714 1128740 433520 454140 123157 106568 116745 117604 132842 127345 123656 123710 83675 85526 280491 245049 703657 704215 218050 214850 277539 278047 324498 315699 339203 342311 361006 367570 345632 385413 821011 854138 543013 453306 293841 288763 335715 335516 355976 362415 367261 373038 419486 420259 678626 705048 40.25 68.1 1
11:27:57 2023-10-13 345456 342520 86302 86827 133447 134407 137676 136509 108541 106815 114726 114447 131818 131993 364512 392190 1136907 1117822 432171 450890 122918 106912 116550 117916 132629 127589 122977 123710 83675 85617 289929 246438 701433 703102 216823 214919 277308 278314 324956 315843 337310 341481 361093 365736 345876 385413 816331 859128 549048 449819 293527 293363 336728 336453 358198 362097 369980 373652 418095 421406 677446 705096 40.25 68.0 1
11:27:58 2023-10-13 349920 344724 86398 85150 130196 134399 138092 136539 108649 106782 113209 114349 128767 131669 364512 394616 1125268 1117822 439705 450962 122918 106601 116584 117916 132445 127555 122977 123999 83675 85643 280491 245742 703066 707715 218050 214884 276229 279761 322176 315843 338330 339697 361916 367317 344824 381865 816294 866387 544935 454573 293975 288852 337509 334508 356512 360756 369357 374738 417252 420259 668474 703594 40.25 68.0 1
11:27:59 2023-10-13 350108 341498 86357 86819 130200 134407 137875 136569 108724 106848 114954 114480 132190 131993 364759 391639 1134488 1127134 439755 450926 119882 106601 116584 117916 132664 127555 122977 123710 83675 85617 280491 245742 703562 702189 217458 214884 275557 279761 322701 315843 339684 341241 361006 366712 345101 382150 820789 863899 544935 450525 295300 290486 337776 337403 356971 360040 369335 373725 420998 418678 669495 703977 40.25 68.0 1
11:28:00 2023-10-13 342668 344942 86370 86853 133555 134441 137641 137098 108490 107191 114726 114769 131761 134141 364512 389271 1140395 1124730 433090 450926 122987 106601 116745 117638 132664 127467 123486 123710 83675 85617 274846 246264 707041 703717 218358 214884 277539 278011 324727 315843 339203 342600 361006 367317 345632 386270 821011 853536 544365 450561 294466 288799 335715 335987 356011 362605 367225 372743 420111 420259 678663 705048 40.25 68.0 1
11:28:01 2023-10-13 345492 344869 86357 86938 133400 134441 137641 136509 108541 106848 114840 114480 131761 132297 364770 391675 1134488 1114645 433705 450494 122782 106634 116389 117719 132750 127589 123486 123914 83675 85617 277883 246438 701976 705213 216823 215587 276653 278615 324775 315338 340538 341097 361006 365331 347346 385266 817305 860881 543013 450455 293975 293363 336728 335481 357372 360867 367225 375338 418532 422476 676326 705096 40.25 68.1 1
11:28:02 2023-10-13 347851 343001 86430 86760 130299 134011 138263 136029 108724 106782 113303 114100 132190 133845 365028 393124 1128468 1118764 436797 450890 122953 106568 116778 117753 132750 127555 123689 123743 83848 85559 279913 243598 706500 706212 218050 214919 276653 279528 324042 315757 337083 341241 361093 366544 344824 382748 818105 863832 541660 455611 294748 293363 338291 334437 357108 361296 369587 372779 416959 421218 671469 703210 40.25 68.1 1
11:28:03 2023-10-13 342992 342520 86357 86823 133439 134441 137806 136509 108574 106815 114760 114480 131853 134141 364512 388726 1139550 1125531 433176 450818 122953 106601 116778 117753 132750 127555 123689 123743 83839 84398 280491 245871 704713 703073 219131 214815 277822 278295 324812 318078 339574 342372 361006 367576 345876 386270 820863 856642 537136 450633 294675 288799 336221 336116 356547 363213 367813 372779 419780 420294 678663 705048 40.25 68.1 1
11:28:04 2023-10-13 346960 345125 86239 86912 133620 134432 137772 136509 108541 106815 114760 114447 131853 132028 364512 395521 1139763 1122259 435556 450998 122953 106601 116584 117940 132750 127589 122977 123914 83675 85591 277883 246090 699843 706212 216818 214517 276689 278938 324956 315577 338365 339661 361129 366456 346365 384250 817525 854778 543351 452020 292960 292877 338291 337338 357476 362676 371371 374181 419327 419785 678516 704558 40.25 68.1 1
11:28:05 2023-10-13 346883 343001 86357 85169 129988 134441 137737 136923 108541 106848 114760 114821 132373 134175 364759 392297 1133684 1115326 438718 450962 119850 106667 116389 118146 132411 127889 122944 124151 83675 85860 277883 247136 701168 706212 218358 214919 274715 279761 324174 315843 339389 340690 360014 367317 346420 384214 816331 861396 541660 450813 293939 293363 336728 335516 356547 359140 367296 375644 418532 420886 673450 701916 40.25 68.1 1
11:28:06 2023-10-13 347943 341511 86239 86819 133469 134441 137580 136475 108649 106848 114919 114480 131704 133954 364512 387533 1132843 1120665 437024 450962 122953 106601 116752 117753 132629 127555 122977 123743 83675 85591 280491 245742 700645 702226 218050 214953 275613 279564 324690 315843 337819 342830 361006 366801 345414 382763 820826 867078 549048 454347 295376 288562 337630 337644 357515 360075 368779 373197 421223 420859 672459 705547 40.25 68.1 1
11:28:07 2023-10-13 347943 342668 86357 86701 130005 134281 138105 136445 108724 106717 113121 114336 132006 133962 364512 389924 1134488 1127445 436797 450602 122953 106568 116778 117719 132698 127467 123519 123710 83675 85559 279913 245049 702495 704215 218358 216499 277929 279367 324498 315722 339684 341794 360014 367834 345632 385104 820428 854778 544365 454252 294257 288763 336221 335516 356261 363249 368923 373602 418897 420294 677150 705048 40.25 68.1 1
11:28:08 2023-10-13 345717 341533 86239 86827 133443 134441 137546 136475 108391 106815 114760 114447 131761 131993 363998 394652 1137714 1119037 434938 450926 122953 106930 116470 117786 132537 127467 122977 123914 83617 85917 277883 246090 700891 703066 216446 214517 277539 279298 324739 315735 340501 340199 361058 367834 346038 384957 816416 854633 549048 451914 293321 290359 338291 334437 356583 362711 368260 373907 416012 420886 678626 702873 40.25 68.1 1
11:28:09 2023-10-13 348216 342011 86180 86942 133184 134475 137321 136828 108358 107290 114646 114480 131670 134175 363998 392261 1133647 1112233 437419 452209 122782 106634 116584 117949 132658 127624 123523 123776 83617 85709 279224 247136 697188 706212 218667 214953 274927 279367 324956 315362 338365 340725 360014 366801 346455 385376 816331 859736 550419 450813 293804 293363 336457 335481 357658 359678 366966 373944 418238 421586 674886 701916 40.25 68.0 1
11:28:10 2023-10-13 347943 344602 86353 86819 133560 134432 137729 136480 108574 106815 114760 114368 131915 131993 362536 389888 1133684 1122333 437678 450926 122782 106601 116584 117949 132480 127379 122977 123743 83675 84168 280491 246255 702595 702080 218667 214850 275664 279689 324583 315807 340648 341578 361006 367834 346715 383055 818845 863723 541660 450597 293527 293435 334706 339560 356405 360216 369515 373944 422063 420259 670957 705048 40.25 68.1 1
11:28:11 2023-10-13 345696 341498 86357 86670 133657 134415 137998 136261 108724 106782 114874 114421 131915 131704 364770 389959 1134488 1128283 436797 450890 122953 106601 116778 117638 132698 127555 122977 123710 83675 85559 279913 245049 705156 704215 216145 214701 277734 279367 324042 316167 339684 342023 360014 365620 345876 385104 820428 854778 546225 454252 294466 288904 336221 335481 356011 364987 371371 373051 422153 420151 676524 707105 40.25 68.1 1
11:28:12 2023-10-13 344969 342250 86243 86860 133426 134776 137676 136475 108541 106848 114521 114480 131670 133954 364512 391090 1136100 1117822 431866 454860 120025 106502 116644 117910 133119 127487 123590 124018 83906 85780 279556 246017 700768 708217 218050 214884 277539 278083 324703 315807 338092 341517 361129 366258 345876 385703 817488 859128 549048 452205 293783 293435 336728 336215 358197 362380 367261 373615 417287 422810 678663 701988 40.25 68.1 1
11:28:13 2023-10-13 347639 342823 86285 86980 133471 134508 137582 136923 108574 106848 114726 114480 131670 134175 363998 392261 1133647 1113183 435139 450854 122748 106634 116389 117753 132473 128006 122944 124118 83617 85624 279556 247136 696443 707715 216446 214953 274963 279564 324956 315843 338401 340761 360014 367317 346491 385376 816416 863936 537136 452020 296352 290395 336622 338121 357479 360075 370054 375461 418719 421550 674886 703872 40.25 68.1 1
11:28:14 2023-10-13 346960 342857 86457 86856 130672 134314 137772 136509 108541 107272 113225 114480 131795 133954 364512 391055 1127090 1118206 436176 451888 123021 106495 117028 117604 132750 127256 123722 123625 83675 85526 277356 243634 705635 705213 218050 214884 276459 279367 324690 315536 338724 341794 360841 366801 344859 383884 818105 861360 549048 456401 293080 293435 339904 334472 357120 361296 369587 372779 416375 421227 672973 702025 40.25 68.1 1
11:28:15 2023-10-13 346705 342744 86353 86760 130163 134188 137772 136218 108691 106782 114885 114414 131910 131669 364476 389853 1137714 1127936 434592 450854 123038 106601 116812 117719 129509 127555 123689 123710 83848 85526 279224 245049 706526 702226 218358 214884 277929 278438 324439 318230 339428 342228 362867 367504 345731 385776 820937 855428 541660 454670 294957 288562 336457 335446 356284 362923 371371 373124 418825 420223 677593 703977 40.25 68.1 1
11:28:16 2023-10-13 346324 343001 86302 86760 133750 134407 137819 136565 108507 106782 114805 114447 132006 132178 363925 393990 1139332 1122259 432660 450854 122680 107077 116356 117997 132526 127589 122944 124084 83675 85924 280491 246090 697510 705712 217120 214815 276653 279495 324956 315843 339389 339661 360014 366421 346673 384177 816258 854778 544365 453379 293975 288545 337710 337644 354410 361331 368923 375608 417216 419008 675604 704094 40.25 68.0 1
11:28:17 2023-10-13 348376 343001 86493 86727 130200 133750 138224 135901 108724 106717 114999 114035 131853 131393 364476 393088 1128778 1118618 437419 450818 122918 106601 116778 117843 132629 127555 123486 123710 83675 85584 279913 243310 715591 707568 218358 214815 276475 279581 323598 319161 339574 341062 364590 366801 344789 381865 819847 867078 543565 455965 295302 293291 337781 337302 358999 361331 369623 373907 416340 421182 671432 704595 40.25 68.1 1
11:28:18 2023-10-13 347514 342997 86361 86827 133564 134407 137793 136441 108691 106815 114919 114447 131823 131993 364501 389307 1133647 1122296 437715 450926 119882 106601 116664 117719 132750 127555 122944 123710 83675 85643 277883 245916 703612 701161 218667 214919 275260 279761 324727 315843 337819 341722 361006 367834 346384 384140 821011 863869 547677 450597 295512 288527 336822 336529 356512 360181 371371 374446 422374 421227 670810 708112 40.25 68.0 1
11:28:19 2023-10-13 346960 342929 86239 86819 133493 134432 137737 136441 108507 106815 114919 114447 131818 131888 363961 394025 1139332 1122296 436176 453492 121206 107123 116779 117910 131084 127876 122911 124222 83675 85839 280491 246154 696328 706139 217458 214815 276689 279331 324690 315663 340034 340139 360518 366747 344341 383884 817884 857234 544365 450172 293797 288761 338696 336529 354907 361296 368923 376177 418861 421000 674100 704094 40.25 68.1 1
11:28:20 2023-10-13 342992 341463 86239 86913 133467 134407 137737 136475 108541 106815 114691 114447 131818 131888 363961 391019 1134488 1116232 433397 450760 122918 106601 116389 117753 132750 127589 122977 124208 83675 85643 277883 246264 701976 708217 216823 215690 277503 278474 324956 315843 338056 341758 361093 366544 343308 385376 815066 857858 537136 451914 295512 290359 338149 336690 356440 362782 370843 374290 419733 421370 678073 703594 40.25 68.1 1
11:28:21 2023-10-13 349576 342997 86357 85218 133746 134407 137741 136441 108541 106782 113017 114539 132006 131888 363704 393400 1130073 1117547 439033 452209 122714 106601 116389 117916 131267 127589 122944 124084 83675 85676 280491 246264 699651 707214 218358 214919 275806 279761 324006 315843 339602 340414 361058 367317 345379 383019 816258 865090 547677 453169 294046 293291 336764 335446 358728 359643 369479 375910 418202 420886 669459 703821 40.25 68.1 1
11:28:22 2023-10-13 348683 342239 86357 86785 133365 134221 137512 136347 108507 106782 114805 114447 131853 131888 363668 388691 1132806 1122259 438554 452209 122748 106601 116664 117753 132750 127555 122977 123743 83675 85526 280491 246090 701605 701124 218667 214919 275577 279761 324727 317485 340501 341470 360488 368173 346313 383723 820974 865849 541660 454781 295512 290805 337060 336529 356547 360181 369183 373652 422292 420223 669459 705011 40.25 68.1 1
11:28:23 2023-10-13 345908 342641 86485 86819 133434 134179 137772 136441 108507 106782 114885 114447 131727 131669 363961 389236 1138606 1127937 433668 452209 122987 106601 116778 117809 132848 127345 123689 123710 83675 85526 277883 245013 706979 703717 218050 214666 277734 279331 323478 315719 339684 341758 360014 367834 345876 384758 821011 854778 540308 454670 294257 288763 336186 338570 356512 363213 369219 373306 418897 420850 677593 704014 40.25 68.0 1
11:28:24 2023-10-13 344642 341498 86235 86823 133560 134407 137737 136475 108541 106815 114805 114447 132006 131888 363668 389888 1134488 1115530 433705 450890 122953 106634 116584 117916 132595 127739 122944 123710 83675 85617 280491 246255 701433 708990 218512 214815 277360 278723 324884 315807 341132 341589 364590 366365 346610 386507 816294 859128 543013 452094 293733 288500 336728 334402 358449 362669 370317 373944 418202 422810 678663 701916 40.25 68.0 1
11:28:25 2023-10-13 348930 342997 86357 86827 133625 134221 137998 136475 108757 106782 114840 114257 131853 131669 363961 394025 1128468 1116232 439613 450890 122953 106601 116852 117916 132629 127555 122944 123914 83675 85591 277356 245569 703612 707214 218512 214884 276653 279761 323191 315061 338365 340175 361129 367317 345101 382441 816294 866387 544935 454573 294011 288761 338696 334508 356512 361296 369623 374784 419660 421227 671829 705059 40.25 68.0 1
11:28:26 2023-10-13 346924 343001 86357 86756 133629 133969 137772 135995 108507 106750 114760 114100 131853 131485 363961 389853 1134488 1124738 435556 450501 122953 106568 116967 117646 131559 127351 123556 123643 83790 85721 279913 243454 709592 703534 218976 214563 276617 279761 323742 315843 339684 341506 363048 366677 343308 382441 818685 862175 546306 453896 293080 293363 336186 336222 354091 360720 369551 373643 418825 418349 671432 702982 40.25 68.1 1
11:28:27 2023-10-13 342330 342015 86412 86785 133408 134407 137688 136441 108433 106782 114726 114447 131750 131993 363925 387569 1137093 1123931 432476 452209 122953 106389 116745 117523 132750 127134 122977 123592 83675 84175 279913 245742 701641 702189 216783 214884 277929 278047 324727 317630 339444 342552 359979 367576 343083 384214 820428 856023 544365 455965 295302 291216 338696 337644 356405 363071 369371 373160 419669 420707 678734 703941 40.25 68.0 1
11:28:28 2023-10-13 344896 341498 86235 86938 133551 134441 137737 136509 108358 106848 114805 114447 131818 134141 363670 393529 1138140 1117747 433705 453495 123157 106535 116900 117944 133119 127453 122944 123710 83675 85617 277883 246090 701138 708217 218050 214884 277503 278474 324812 315807 338330 341758 361093 366801 343343 385413 815680 857271 540308 450489 293527 293471 339693 336453 357622 362959 368072 373944 416340 422476 678663 704595 40.25 68.1 1
11:28:29 2023-10-13 348683 344602 86361 86819 133434 134432 137772 136475 108391 106782 114840 114414 131818 131857 364512 394302 1127889 1116232 438992 450566 122748 106634 116389 117916 132595 127589 122944 123999 83675 85709 280491 246090 696640 706212 216748 214919 276689 279761 323970 315843 341579 340439 364553 367655 347802 382873 817342 866241 543565 455107 295586 288761 338113 334472 356512 361296 369623 374738 419697 421335 669422 703594 40.25 68.1 1
11:28:30 2023-10-13 346951 343001 86489 85105 133750 134221 137862 136552 108541 106782 114726 114447 131915 131704 363961 387604 1134488 1122060 437460 450926 122953 106601 116745 117753 129395 127624 122977 123710 83675 85617 275953 245742 700398 700134 216783 214953 275806 279761 324727 315843 338102 341758 361006 365655 346455 384177 818231 863869 541660 450597 292973 288702 336822 336564 357610 360181 369515 373907 422031 420886 670444 705547 40.25 68.0 1
11:28:31 2023-10-13 345981 343001 86298 86814 133400 134407 137641 136441 108507 106815 114760 114447 131818 131993 363961 393990 1137057 1121462 436028 452209 122544 106634 116036 118112 132565 127589 122911 123914 83675 85617 280491 245742 696503 706029 219213 214746 276546 279420 324884 315807 339795 339554 363807 369391 346855 384758 816294 857271 549048 451725 295512 288761 337710 335987 355156 362380 371890 375617 416924 419008 674686 703095 40.25 68.1 1
11:28:32 2023-10-13 344969 342857 86239 86942 133365 134466 137641 136794 108358 107397 114726 114480 131727 134175 363961 391639 1133179 1112196 432620 452264 122629 106601 116389 117916 132595 127589 122977 124032 83675 85794 280491 247136 696350 705213 216783 215887 275349 279761 324956 315325 338401 341758 360518 367317 346942 385340 818742 856442 551790 451453 293939 293363 336728 337571 357909 360181 367261 375076 421854 422486 675559 704910 40.25 68.1 1
11:28:33 2023-10-13 348290 342997 86357 85238 133404 134407 137806 136441 108724 106815 114760 114447 131853 131796 364512 390471 1133684 1125531 441049 450890 122953 106634 116584 117876 129484 127773 123960 124156 83906 85813 277356 245597 701015 702007 219948 214781 276051 279761 324006 315843 337345 341758 363488 367295 345379 382982 820428 856442 537970 455317 292973 293435 336186 337273 354410 360181 369551 373944 420738 419008 670481 703480 40.25 68.0 1
11:28:34 2023-10-13 342596 341498 86302 86827 133655 134407 137772 136475 108541 106782 114840 114447 131761 131993 363961 388691 1140575 1123931 433090 452209 122987 106495 116778 117719 132883 127379 123604 123592 83675 85526 277883 245049 704119 702226 218358 214884 277929 278938 324498 316196 339684 342275 361006 367576 345632 385413 821011 853536 537136 454707 295093 291015 338696 338344 356405 363362 368779 373160 419637 420707 679998 707105 40.25 68.1 1
11:28:35 2023-10-13 342956 342821 86239 86883 133493 134441 137641 136475 108358 106815 114726 114447 131727 131888 363448 393529 1138140 1116480 433705 453495 123038 106535 116564 117896 129287 127453 123386 124018 83675 85794 280491 246438 702693 704993 218050 216188 276194 278902 324956 315843 341132 342564 360553 365736 345414 386270 818105 859736 547677 450556 294296 288290 336728 334508 358737 362662 367225 374738 418861 422810 677629 701952 40.25 68.0 1
11:28:36 2023-10-13 349158 343006 86430 86752 133564 134407 137932 136029 108724 106717 114954 114068 132006 131084 364255 393436 1125268 1116232 437460 450890 122953 106601 116933 117916 132629 127589 122977 123743 83675 85559 279913 243598 702644 706212 218050 214919 276689 279367 323453 315722 337855 340725 365106 367361 348294 383958 818575 864622 543013 455143 295093 290486 339657 337405 357586 361261 369587 372779 416959 421263 669239 702946 40.25 68.1 1
11:28:37 2023-10-13 346960 343001 86239 86831 130159 134407 137772 136347 108541 106815 114840 114447 131853 131857 363961 391055 1133684 1124730 439028 450854 122953 106634 116584 117753 132750 127555 123486 123743 83675 85591 279913 245742 702520 701161 217493 214884 275806 279761 324498 315843 337855 341794 358974 367620 346420 383055 819388 863186 544365 453219 293562 288325 334741 337545 355477 360251 369515 374807 421995 419633 670957 705048 40.25 68.1 1
11:28:38 2023-10-13 345981 342857 86298 86819 133400 134437 137676 136475 108541 106815 114840 114368 131853 131993 363704 393436 1137714 1122296 436176 452209 122510 106912 116036 118146 132565 128012 122911 124118 83675 85617 280491 245742 694766 706029 219596 215679 276439 279459 324884 315807 340069 340307 363561 369391 346527 385193 816294 856060 541660 452020 293957 288401 339693 336458 355156 362415 368923 374784 420923 419044 676119 704094 40.25 68.0 1
11:28:39 2023-10-13 345229 341498 86212 86848 133408 134441 137321 136475 108358 106848 114840 114513 131727 134175 363704 390471 1134488 1113061 433213 450890 122748 106601 116584 117949 132565 127589 122977 123914 83675 85559 277883 246438 699657 704714 218050 216257 276653 278938 324956 315843 338365 341794 360833 365772 345414 386544 818685 859736 543013 450629 293304 288325 336728 334508 359278 361366 367807 375076 418932 422522 680185 704947 40.25 68.1 1
11:28:40 2023-10-13 346470 342992 86239 86785 133746 134441 138069 136552 108574 106815 114874 114368 132006 131993 363670 386956 1131201 1120702 436148 450890 122748 106528 116584 117753 129274 127773 123523 123951 83806 85813 280491 245633 700521 701009 218667 215749 275664 279617 324956 315843 337855 342866 361006 367834 346835 384177 818231 863869 532333 454024 293562 288904 337060 336529 357658 360720 369219 374473 422328 421586 671469 705584 40.25 68.0 1
11:28:41 2023-10-13 345908 342555 86357 86785 133625 134213 137806 136347 108574 106782 114840 114618 131761 132028 364512 389307 1137714 1125010 433705 450854 122987 106601 116778 117753 132698 127555 122977 123710 83675 85500 277883 243670 702519 702189 216783 214919 278124 278938 324727 315943 339684 342636 360553 365655 349338 386544 818231 854778 543013 450633 295086 291216 338696 338600 358999 363652 368260 373197 420004 420707 678480 707105 40.25 68.0 1
11:28:42 2023-10-13 342668 341502 86357 86819 133560 134852 137680 136794 108574 107323 114726 114513 131915 132082 363998 391055 1138140 1116438 433213 450782 123157 106568 116678 117896 129306 127753 123590 124018 83675 85676 280491 246090 700444 705712 218050 215887 276689 278402 324956 315843 338330 342023 363818 367053 345101 386544 817525 859736 544365 451269 293804 288325 336764 334472 358737 362415 367813 375374 418897 422810 678109 701916 40.25 68.0 1
11:28:43 2023-10-13 348930 342746 86398 86819 133746 134196 137836 136218 108724 106782 114998 114100 132006 131485 363998 393436 1125268 1116752 438845 450890 122782 106634 116584 117949 132750 127589 122977 123743 83675 85559 280491 245049 709505 706212 216632 214919 276689 279761 324006 315722 339161 340450 361164 367655 347802 382800 819908 864712 535801 455143 295302 288852 338386 337644 359509 361296 369623 373944 417580 421550 670334 704741 40.25 68.0 1
11:28:44 2023-10-13 342911 342988 86361 86827 130155 134221 137852 136649 108524 107305 113051 114381 130784 131853 363852 391033 1142576 1125419 432329 452209 122987 106634 116778 117753 132750 127773 123486 123677 83675 85559 280491 245395 712818 704215 216783 214919 277929 278902 323718 315943 343072 342830 360833 365620 345876 386544 818231 854778 547677 454458 294675 288834 336728 336258 356583 363503 369213 373379 420147 421550 678626 705584 40.25 68.0 1
11:28:45 2023-10-13 345726 343001 86357 86827 133439 134441 137772 136509 108649 107293 114760 114480 131670 133988 363961 394616 1138140 1122296 432583 450926 122987 106634 116698 117949 132572 127589 122977 123914 83675 85559 279224 245742 701728 706212 219286 214746 277253 279276 324920 317376 341616 340307 362141 369651 346855 385193 816194 854742 549048 450561 293733 293084 338695 335481 355477 362959 369219 375076 419697 420921 678140 700924 40.25 68.0 1
11:28:46 2023-10-13 346470 341463 86239 86885 133404 134508 138004 136957 108574 107323 114874 114670 131704 134245 363634 391055 1134488 1113061 432547 450962 122782 106634 116423 117949 132445 127589 122977 123776 83675 85591 277883 246961 696606 705213 216783 216257 275806 279564 324956 315843 338436 341794 361093 367317 346942 386270 818685 856406 524533 451453 293939 288194 336799 336022 358737 361008 367261 375076 418897 422810 675181 704910 40.25 68.0 1
11:28:47 2023-10-13 347463 342992 86357 86819 133657 134221 138008 136475 108574 106782 114760 114368 131670 131796 363704 389924 1134488 1124730 437715 454276 122953 106601 116617 117753 132658 127807 123556 123951 83839 85898 277883 245762 701557 701009 219286 215449 275664 279689 324547 315843 337345 341794 358939 366782 347114 383869 819735 863905 544365 450669 296134 288562 334706 337545 356297 360216 369551 374774 422328 420294 670957 705584 40.25 68.0 1
11:28:48 2023-10-13 342632 342992 86239 86827 133400 134649 137806 136475 108574 106815 114919 114368 131670 132028 363961 388691 1140395 1123931 432476 452209 122850 106422 116778 117753 132750 127379 123519 123710 83891 85559 279224 245569 701114 702226 216783 214953 278124 278902 324956 315978 339684 342830 360049 368239 345876 386544 818231 853536 541660 450669 292612 291216 338733 338600 356333 363255 368779 375373 419968 421038 680669 707105 40.25 68.0 1
11:28:49 2023-10-13 342848 342591 86235 86889 133746 134466 137633 136760 108325 106815 114771 114480 132006 134219 363925 391019 1137330 1116401 433520 450638 123209 106568 117015 117978 129241 127719 122878 124156 83906 85898 281309 246438 712713 704215 218050 216687 276617 278866 324956 315843 338330 341722 363818 366801 346384 386800 818685 859736 541660 451773 293939 288080 337519 334508 358737 361331 367778 375003 419745 423737 678109 702946 40.25 68.0 1
11:28:50 2023-10-13 347642 343001 86521 86843 130511 134373 138293 136299 108757 106717 115079 114035 132006 131084 363925 392261 1128468 1117822 438666 450660 122918 106568 116664 117801 132629 127521 123571 124114 83675 85794 278452 243598 702892 706212 218667 215632 276653 279761 323478 315978 340407 340725 362212 367067 348541 385046 821077 864622 537136 458244 295093 290395 338350 337644 357479 361190 369515 373270 417252 422440 673450 706099 40.25 68.0 1
11:28:51 2023-10-13 343934 342997 86345 86845 133620 134407 137914 137080 108490 107272 113017 114663 128684 132130 363780 390170 1140915 1125345 432329 450674 123123 106568 116745 117719 132756 127555 123812 123710 83675 84207 277883 246090 702756 703073 217120 214919 278320 278474 324956 315943 339684 342830 360014 367834 346404 387092 821011 854742 543013 451946 294675 290335 336221 336258 356547 363468 367261 373570 421079 421478 680107 706047 40.25 68.0 1
11:28:52 2023-10-13 345664 342857 86235 86942 130159 134432 137737 136727 108724 106815 114805 114368 131937 131958 363961 394580 1137714 1120628 434753 452209 122953 106601 116584 117916 132629 127555 122944 123710 83675 85676 284232 246090 701433 706212 217120 216652 277253 279437 324775 317369 341132 340271 362896 369391 346819 385193 815497 857858 541660 450525 293975 293399 338766 337644 356512 363432 369249 374738 416924 421370 678109 703095 40.25 68.0 1
11:28:53 2023-10-13 347580 342852 86493 85190 130106 134373 138285 136752 108590 107305 113086 114584 128603 131853 363598 387533 1131164 1122836 436648 452209 123157 106601 116778 117719 129666 127385 123571 123710 83675 85559 280491 245742 704955 705213 218358 214919 276653 279761 324956 316420 339684 342275 361129 367576 345379 385067 818685 863186 544365 455253 294675 288527 338528 334508 357909 361331 369623 373306 417252 422738 673450 703443 40.25 68.0 1
11:28:54 2023-10-13 347943 343001 86357 85026 133586 134803 137772 136555 108507 106782 114919 114414 131853 131993 363961 390471 1134488 1125531 439380 452209 122953 106601 116745 117916 132750 127589 123556 124156 83806 84314 280491 245423 700768 700979 218031 215414 276475 279689 324547 317593 338330 341434 360518 367808 348541 382873 820428 856406 538448 454670 293527 288658 336764 336494 354907 361296 369623 373944 419780 418973 672422 703977 40.25 68.0 1
11:28:55 2023-10-13 342366 342857 86117 86938 133560 134593 137321 136910 108325 107471 112596 114828 131823 134313 363375 387533 1143671 1125531 431223 452209 122953 106634 116631 117753 132722 127589 122977 123914 83675 85676 277883 247026 705635 701656 216783 214919 276689 279761 326794 315807 338365 342866 361006 365655 345379 387092 820428 853536 532728 451133 293527 289202 337739 339080 358745 362132 369980 374327 421258 420742 679442 707105 40.25 68.0 1
11:28:56 2023-10-13 346423 342997 86239 86947 133400 134441 137737 136889 108507 106782 114726 114447 131818 132213 363375 391639 1131127 1116438 439918 454537 119894 106601 116644 118011 133119 128094 122878 124222 83757 85898 279556 246365 698742 706509 216783 214919 275522 279761 324956 315843 339424 341528 361093 368352 347501 384758 816331 862577 544365 451773 294909 288325 337236 336222 356547 361001 368923 376250 418861 421550 672936 704595 40.25 68.0 1
11:28:57 2023-10-13 345981 343001 86239 86819 133586 134407 137737 136441 108507 106815 114805 114447 131784 131888 363961 387533 1129525 1118169 436176 452209 123226 106389 117109 117604 133119 127168 123689 123507 83675 85526 277883 245742 711467 705213 218667 214953 276689 279564 324690 316420 339684 341758 361164 367059 348294 386593 821077 863899 549048 456077 294882 288693 340379 337644 358522 361155 369335 373270 418202 421227 674407 706993 40.25 68.0 1
11:28:58 2023-10-13 342839 343001 86345 86856 133564 134441 137526 136794 108325 107305 112903 114821 128496 132337 363230 390206 1143389 1127666 431680 450710 123209 106601 116664 118031 132629 127760 122977 124156 83906 85794 280491 246438 700768 702189 219131 215934 276689 279528 326794 315843 338092 342866 359727 365655 345379 387367 821011 854742 550419 451453 293115 289576 336186 336494 356583 362380 367225 373907 422031 421218 680626 706993 40.25 68.0 1
11:28:59 2023-10-13 345653 343001 86357 86980 133653 134441 137845 136649 108541 106782 114805 114447 132006 131888 363925 394645 1136907 1119000 434629 450890 122953 106634 116745 118031 132664 127589 123486 123999 83675 85709 278650 245742 700521 707214 216818 214884 278105 279240 324775 317521 341374 341338 362614 368871 346855 386416 816074 857089 537136 450489 293975 288527 339563 334437 358557 363468 368887 375040 417252 423737 678480 704094 40.25 68.0 1
11:29:00 2023-10-13 346705 342375 86485 85165 130192 134771 137860 136373 108557 107191 113086 114617 132231 131818 363632 388011 1130326 1120392 437270 453495 123004 106601 116778 117916 129306 127773 123590 123743 83675 85617 280491 246090 700398 701656 216632 216223 276653 279761 324956 315843 338102 342902 361006 367317 346420 384758 821011 864516 541660 453306 292973 289677 335680 335987 359519 361296 369515 373944 422031 423406 673414 705547 40.25 68.0 1
11:29:01 2023-10-13 346915 343001 86402 86794 130257 134601 138128 136231 108724 106782 114919 114257 132006 131485 363961 389307 1134488 1127408 436176 450854 122987 106601 116778 117719 132790 127555 123637 123951 83955 84168 279913 243382 708606 703571 219286 214746 276546 279653 324547 318528 341132 342758 360805 367295 347988 383613 820937 859736 540308 455289 293527 289418 337366 336022 355976 363503 369587 373907 422752 420259 674613 705048 40.25 68.0 1
11:29:02 2023-10-13 345111 342965 86416 85137 133776 134441 137806 136509 108507 107242 113017 114696 131784 131888 363668 389924 1133948 1115605 432476 452283 122918 106601 116584 117916 132750 127555 122977 123743 83675 85794 279556 246090 700151 705712 217896 215587 277539 278902 324956 315699 338365 342516 361058 366801 345379 386544 818160 859736 544365 449855 294011 288763 337473 334472 358737 362959 368072 375608 418861 423406 680147 701952 40.25 68.0 1
11:29:03 2023-10-13 348436 342519 86416 86785 133620 134432 138039 136347 108649 106782 114999 114224 131853 131485 363085 393436 1127667 1116232 440546 451988 119893 107016 116644 117896 133119 127487 123505 124051 83848 85931 280491 245387 703905 706212 216783 214953 277113 279581 323826 317630 340985 340725 362177 365620 348824 383342 818685 866351 549048 455965 293304 293363 338802 334508 357622 362380 372312 373944 417580 422476 671469 703480 40.25 68.0 1
11:29:04 2023-10-13 346960 342997 86357 86860 133564 134441 137772 136475 108724 106815 114840 114578 131853 131958 363411 389888 1134451 1123931 437678 450890 122953 106634 116745 117916 132629 127555 122977 124032 83675 85709 280491 245742 701852 700629 217493 215552 276229 279761 324956 315061 338330 342276 359979 367843 347465 384522 823197 867078 543013 455317 295586 288562 337776 338186 356369 363957 369443 374857 422625 420259 670444 705048 40.25 68.0 1
11:29:05 2023-10-13 345944 343001 86361 86947 133378 134382 137862 136612 108649 106815 113209 114663 128701 132051 363670 393605 1140952 1124212 436176 453173 123089 106568 116678 118079 132595 127555 122977 124032 83675 84378 274286 246090 699368 706212 217493 214884 277396 279761 324956 316082 339902 340690 361093 367620 345379 385376 818105 857307 541660 450597 295360 293228 336764 337545 355477 362415 369479 377047 419780 420259 674613 704094 40.25 68.0 1
11:29:06 2023-10-13 342920 342269 86298 86860 133560 134475 137757 136603 108541 106815 114726 114480 132006 134219 362862 389888 1134488 1115958 433090 450890 122953 106601 116698 117916 131450 127555 122944 123914 83675 85827 277883 245742 700398 706212 218050 215887 277503 278615 326685 315699 342315 342023 364075 366694 347838 387293 818501 860611 544365 452094 293975 288527 336764 336022 359279 362132 368332 375608 420147 423406 675641 706216 40.25 68.0 1
11:29:07 2023-10-13 348166 342816 86493 85169 130266 134678 137668 136373 108516 106750 113121 114349 128679 131818 363486 389746 1134451 1122333 438591 450638 123192 106601 116778 117949 132756 127589 123604 124156 83839 85709 280491 245395 700398 700171 219286 215552 276194 279761 324956 315026 338365 342311 359755 367295 347221 384214 819424 863869 547677 453306 293975 288763 334741 338055 356547 360756 369551 375076 422697 421182 670957 705011 40.25 68.0 1
11:29:08 2023-10-13 342523 343001 86357 86827 133560 134601 137772 136535 108358 107094 114760 114480 132006 131993 363704 387569 1138742 1125531 432476 450890 122987 106601 116778 117719 132698 127467 123571 123743 83675 85839 277883 245488 707536 704002 219131 215783 278248 279187 324884 318796 340370 342686 363561 367834 346365 387092 819589 857250 532333 452947 294748 289475 336493 336022 357479 363539 368368 373907 421070 421550 678663 705584 40.25 68.0 1
11:29:09 2023-10-13 342812 342785 86294 85165 129980 135085 137470 136854 108358 106848 114726 114802 128538 132222 363925 391019 1134488 1112233 435519 453805 122953 106634 116584 118031 132658 127589 122944 123999 83675 85650 279556 246438 706149 705213 216783 216257 275842 279761 324956 315843 339389 341998 361093 365365 347501 387092 818105 856406 544365 449186 294046 288763 337236 336258 358737 361014 368368 376213 418897 422810 675365 704595 40.25 68.0 1
11:29:10 2023-10-13 344164 342997 86361 86701 133657 134002 138239 136029 108724 106717 115034 114068 131853 131119 362862 393436 1128468 1117822 437532 452398 119992 106502 116644 117910 129395 127487 123505 124018 83848 85813 277356 243202 702768 707715 218667 215518 276724 279761 324006 318942 341132 341722 362684 365655 345414 383055 819325 866423 544935 455289 294046 293363 338564 335481 357622 362380 372611 375644 418202 422179 669495 701952 40.25 68.0 1
11:29:11 2023-10-13 346472 342992 86239 86794 133560 134649 137780 136441 108541 106815 114760 114480 132006 131888 363411 387604 1134488 1122333 437683 452209 122987 106634 116778 118031 132750 127589 122977 123743 83891 85709 277883 245742 701557 700629 217306 215887 276229 279761 324956 315026 338365 342552 359476 369875 347501 384794 819424 867078 540308 455752 296500 289334 337776 337913 356440 360867 369407 375168 422518 421335 670444 706084 40.25 68.0 1
11:29:12 2023-10-13 345944 341725 86361 86860 133443 134441 137772 136509 108574 106848 114919 114480 128701 132117 362572 392874 1140142 1123411 436176 450782 122884 107189 116739 118406 132861 127978 122944 124118 83906 85650 281309 245633 699675 705213 217528 214919 277344 279509 324775 315843 340177 340690 361129 367295 344895 385358 818685 857271 549048 451626 295199 293363 338028 337545 355477 362415 369479 377051 420147 421321 674613 701952 40.25 68.0 1
11:29:13 2023-10-13 342596 342893 86357 86852 130196 134475 137772 136923 108358 106881 114760 114749 131853 134210 362862 389924 1134488 1113061 432783 450696 122953 106634 116664 118031 132629 127589 123486 124490 83675 85683 277883 246438 700444 705213 216818 216744 276689 279761 326794 315699 342344 342505 364039 367798 347394 387293 818538 860881 524533 453107 296426 291221 337473 336258 359278 361331 369984 376030 420075 423406 674650 703480 40.25 68.0 1
11:29:14 2023-10-13 346741 342992 86453 85165 130384 134712 137852 136373 108590 106717 113190 114539 128580 131783 363193 389782 1134451 1125531 439028 450890 122953 107173 116711 118079 132842 127624 122977 124032 83675 84378 280491 245569 700645 701161 217528 215552 276459 281076 324956 315501 338365 342588 360049 367843 349319 384214 820428 861360 547677 455382 294011 291216 337272 337545 355441 361331 371750 375003 420111 420259 672459 704014 40.25 68.0 1
11:29:15 2023-10-13 342920 343001 86239 86856 133404 134542 137546 136957 108358 107323 114532 114861 131636 134433 362899 387569 1142860 1123931 433557 450890 122748 106634 116584 117949 132750 127589 122977 124032 83675 85683 280491 247340 700274 703002 219176 215749 276582 279689 327256 315735 341616 342722 362781 369391 345863 387404 820428 853536 541139 450597 294011 289642 336221 337037 356547 362274 367261 375113 422328 421218 680144 705048 40.25 68.0 1
11:29:16 2023-10-13 347934 342988 86366 85190 130200 134779 137729 136859 108541 106815 114874 114447 132006 132024 363523 393124 1127926 1117822 439783 450782 121969 106634 116584 117949 132445 127624 122977 123947 83806 85591 278452 245916 699135 705712 216818 214953 277275 279761 324727 315843 339902 340761 361164 365655 346942 383055 816331 866423 541660 450561 297196 293192 339453 335987 357371 360756 369623 376250 418861 421586 669495 704094 40.25 68.0 1
11:29:17 2023-10-13 346460 342997 86357 86860 133439 134441 137546 136347 108541 106815 114760 114447 131670 134047 363961 386956 1130362 1119869 435103 450818 122901 107123 117000 117944 129484 128025 123590 124018 83848 85872 280491 245214 700521 700788 218667 216223 276653 279761 324956 315663 340575 344538 361006 367317 346455 385376 820428 865812 544365 450633 293115 289713 336493 335516 358772 362698 369551 373944 422031 423406 673450 705584 40.25 68.0 1
11:29:18 2023-10-13 345981 342699 86357 86819 130069 134771 137641 136475 108541 106815 114760 114480 131990 132381 362862 389924 1140358 1122333 432620 450638 122748 106667 116389 118180 132411 127924 122878 124151 83617 85893 277883 247136 693664 703717 217528 214712 277539 279761 324956 315843 340177 341794 360049 367038 345379 385413 820428 859736 543013 450629 294784 288562 336493 337581 356261 362415 369219 377051 422031 420886 673624 702982 40.25 68.0 1
11:29:19 2023-10-13 342915 343001 86239 86856 133408 134441 137806 136509 108541 106848 114794 114480 131727 132117 363670 393251 1138140 1115883 433631 450746 123226 106568 116953 118011 131450 127487 122977 123999 83675 85624 277883 246081 700521 706212 218050 216257 277539 279367 327451 317297 339161 342552 361129 366801 346177 387679 818105 859736 544365 449855 293939 288689 337781 334508 360677 363249 368403 375947 420147 423406 678663 703480 40.25 68.0 1
11:29:20 2023-10-13 348783 342518 86357 86734 130196 134221 138122 136457 108757 106782 114988 114257 132006 131119 363961 393748 1127667 1115753 438293 450854 122816 106930 116664 118031 132664 127624 122977 123776 83675 85898 279224 243634 703438 706212 216818 215922 277344 279495 324498 316712 341095 341506 365106 368244 348678 385266 820355 864622 537136 456615 295093 291555 338659 337057 358737 361366 369587 373615 418719 423406 675365 704051 40.25 68.0 1
11:29:21 2023-10-13 342884 342857 86231 86918 130192 134708 137531 136908 108490 107265 112929 114762 131990 132222 362717 390206 1144650 1125531 432476 450890 122987 106667 116967 118135 132756 127624 123519 123743 83675 85591 280491 246264 697669 701161 216852 214953 276724 279564 324444 314767 338365 342902 359762 366491 345934 387790 820656 853572 550419 450273 293562 289677 336221 339290 356619 362415 367296 374774 422364 421550 682149 705085 40.25 68.0 1
11:29:22 2023-10-13 344960 343001 86243 86800 133657 134475 137784 136475 108391 106815 114840 114480 131823 132028 362899 393436 1134488 1119037 434938 450926 122872 106634 116778 117983 132733 127624 123689 123743 83806 85683 277883 245697 701062 708143 219286 215679 278839 279223 324956 317630 341374 342131 363158 368871 347346 386818 816331 856665 544365 453379 296563 288904 338766 334472 358772 363503 369371 375644 417616 422810 678663 701916 40.25 68.0 1
11:29:23 2023-10-13 346324 342965 86425 85218 130290 134373 137825 136305 108557 106782 114805 114447 131818 131888 363634 387939 1131164 1120628 435927 452209 119927 106502 116752 117719 132750 127589 122944 123743 83675 85676 280491 245742 703488 701124 216783 216223 276653 279761 324690 317630 338365 342902 361006 367834 347465 385010 821011 864479 549048 454135 293590 289677 338457 336494 358701 361296 369515 375040 422661 422450 672422 705048 40.25 68.0 1
11:29:24 2023-10-13 346397 342749 86353 86785 133655 134276 137998 136218 108691 106782 114919 114368 131853 133918 363668 389271 1136907 1128246 434901 450566 122953 106601 117358 117910 129662 127773 123845 123899 83964 85780 277356 243454 704927 702007 219131 216652 278320 279295 324956 316455 339684 342577 363561 365620 346610 387092 821011 855354 543013 453183 294748 289497 336728 336494 356583 364049 369479 373907 421330 421514 678663 705547 40.25 68.0 1
11:29:25 2023-10-13 342596 343028 86239 86920 133365 134898 137929 136760 108507 107290 114726 114749 131693 132222 363375 391055 1134488 1111406 432511 450854 122953 107077 116584 118146 132750 127624 122977 124118 83675 84326 279556 246786 701807 705213 217120 216257 275806 279495 324956 315843 339389 342275 361129 365620 350311 385340 817488 863869 543013 450657 294945 290974 337745 336494 356583 360720 369479 376783 418897 421550 672422 704094 40.25 68.0 1
11:29:26 2023-10-13 345981 343001 86357 86827 133659 134441 137772 136475 108507 106782 114840 114447 131853 131888 363121 387831 1131569 1119266 435842 450710 120038 106535 117068 117781 129562 127453 123793 123710 83675 85676 280491 245569 704498 706176 219286 216003 276724 279761 324956 316455 339648 342866 362212 367576 346420 386233 818685 861360 549048 455611 294675 288763 338766 334508 358449 361331 369551 373606 418496 423406 675365 703977 40.25 68.0 1
11:29:27 2023-10-13 343019 343001 86121 85180 129922 134881 137411 137224 108325 107290 114726 114828 131823 131888 362826 387604 1141976 1122296 432633 450890 122918 106634 116745 118112 132595 127624 122944 124236 83799 85860 282712 247136 696627 702189 217493 214953 277665 279761 324956 315843 339902 342275 359979 368727 345899 386544 819847 857307 543013 450813 296922 288904 336221 337545 356261 362415 368403 377051 422661 421218 676561 703977 40.25 68.0 1
11:29:28 2023-10-13 342704 342997 86361 86887 133426 134712 137722 136649 108457 107272 113086 114539 132014 131853 362717 389746 1136796 1116083 433397 452283 122953 106634 116664 117944 133119 127950 123656 123776 83675 85709 276956 246017 700274 706509 218050 216072 277929 279564 326794 315843 339115 342600 361129 367317 345379 387642 818105 859736 544365 450525 294046 288763 337745 334508 359820 364369 368923 376213 418897 423704 679625 703977 40.25 68.0 1
11:29:29 2023-10-13 348436 342760 86398 86841 130290 134407 137998 136441 108724 106782 114954 114257 132070 131485 363961 393400 1128468 1116232 437756 451568 122953 106634 116914 118031 132750 127624 123571 123743 83675 85827 280491 243598 698013 707605 219286 216015 277217 279653 324618 318978 341616 341578 363158 368611 346313 383702 818031 866423 543565 456170 296982 290980 341141 335951 357658 362415 372575 375764 418202 421227 669459 701952 40.25 68.0 1
11:29:30 2023-10-13 342740 343001 86618 85101 130167 134373 138158 136339 108557 107265 114885 114447 131910 134047 363961 390097 1142576 1127425 432170 450890 123021 107049 117000 117753 133033 127794 123604 123743 83675 85709 280491 245742 703169 701957 217306 215887 278320 278902 324956 315978 339428 342902 361093 366456 344824 386544 818845 857307 541660 454670 292893 289677 337236 336529 357622 364596 369515 373907 421366 422179 678663 709121 40.25 68.0 1
11:29:31 2023-10-13 345910 342988 86361 86980 133560 134475 137772 136845 108724 106815 114840 114480 131915 131888 363411 394329 1139332 1122296 432552 450890 122953 106634 116778 117910 129395 127985 123556 124241 83906 85964 277925 245807 701309 706176 219596 215449 277786 279761 324956 315026 339389 340725 363087 367878 345343 386273 818105 857271 543013 453987 294766 293291 338802 336564 356261 363503 369551 377318 418825 420886 677629 701952 40.25 68.0 1
11:29:32 2023-10-13 345944 342487 86357 86889 133532 134441 137948 137417 108691 106782 114840 114480 131853 132117 363670 388726 1130326 1119037 436176 450183 123260 106528 117088 117719 129598 127345 123722 123625 83848 85591 279556 245049 709150 705213 216783 215887 277308 279761 324956 316934 339684 342552 362720 365620 346420 385413 818685 863869 541660 455970 293769 288904 338838 335481 358701 362380 371750 373944 418532 423406 673450 704014 40.25 68.0 1
11:29:33 2023-10-13 346960 342507 86298 86785 133746 134403 137891 136475 108649 106815 114840 114447 131853 131993 363411 392417 1137330 1129037 438225 450746 123277 107011 116711 117978 129395 127787 123623 124051 83848 84346 279913 245013 700768 703002 218066 214919 276653 281076 324956 315757 341579 342686 361129 368428 349319 384214 819847 856442 546306 455641 294296 291628 337272 336494 355441 362923 371787 375076 420738 420223 673450 704014 40.25 68.0 1
11:29:34 2023-10-13 342848 343001 86357 86860 130196 135119 137862 136818 108541 107423 114840 114637 132006 134219 363411 390780 1136907 1113061 433090 450890 122918 106634 116617 118146 132664 127555 122977 124151 83848 85709 278452 246438 700444 704215 216481 216594 276724 279761 326794 315663 339389 342794 361129 367059 347221 387679 819325 856370 518792 451453 294046 288904 337781 336022 359566 362380 368368 376213 420147 423704 676621 701952 40.25 68.0 1
11:29:35 2023-10-13 347624 342740 86462 86760 130454 133969 138393 136203 108749 106618 113402 114159 132300 131289 362427 392118 1128394 1119378 436996 453247 122987 106601 116778 118031 129573 127487 123689 123880 83848 84156 279913 243562 704679 706212 216818 215887 277308 279761 324727 316969 337819 341794 362755 365620 346959 384214 818685 865738 537136 455289 293562 288325 338802 335481 357658 362415 372312 374473 418563 422810 671506 703480 40.25 68.0 1
11:29:36 2023-10-13 342366 343001 86361 86860 133605 134475 137676 136778 108507 106848 114760 114480 131823 134175 363704 387569 1143708 1125531 432476 450926 122987 106634 116778 118021 132790 127624 123519 123743 83675 85650 280491 246090 709348 702189 217155 215922 278320 278938 324956 315978 337819 342902 360841 366747 345379 387679 820351 854778 543013 454781 293115 289713 337272 336775 357622 364049 369219 373944 421402 421892 680879 709121 40.25 68.0 1
11:29:37 2023-10-13 346590 342997 86402 85201 130196 134831 137956 137004 108557 107339 113086 114447 132098 134141 362862 394025 1140952 1121462 434938 450890 122987 106634 116711 118011 132756 127624 123571 123947 83857 85650 279224 245742 700151 706212 217493 214919 278124 279761 324956 315722 339902 340761 363299 369911 345343 386544 818105 856023 543013 453342 294939 293291 338838 336529 356512 363503 369551 375883 418532 420921 676671 701952 40.25 68.0 1
11:29:38 2023-10-13 344969 342992 86263 86885 133400 134508 137546 136923 108541 107323 114760 114670 131670 134175 362862 391090 1134488 1113146 435139 450926 122782 106667 116698 118180 129484 128375 123556 124360 83806 85964 289929 247063 695132 707012 219286 216084 276051 281344 324956 315843 339938 342311 361129 369355 349076 386544 818685 862028 544365 452020 297270 288233 338018 336564 357658 361106 369515 377318 420111 422774 673450 703480 40.25 68.0 1
11:29:39 2023-10-13 347833 342992 86366 86852 133378 134441 138109 136765 108649 106782 114919 114480 132006 131888 363377 390329 1134488 1125010 438740 453319 122987 106667 116778 118146 132698 127589 123604 124241 83675 85559 280491 245395 700645 702226 218171 215424 277344 279761 324956 315978 338365 342830 361129 368685 346177 384794 821011 861360 541660 455965 294011 289308 337781 338055 355976 362126 372348 375644 421070 420294 673450 705048 40.25 68.0 1
11:29:40 2023-10-13 342366 342776 86239 86927 133560 134475 137585 136957 108391 107504 114726 114893 131823 134468 362862 387533 1146649 1127148 433631 450818 123157 106568 116987 118011 129776 127876 123623 124222 83906 85860 276956 247136 707477 701693 219907 216119 277929 279761 324898 315843 339913 342758 360805 367295 346420 385016 820428 854815 544365 451453 293797 289677 336221 337545 358220 362959 368368 376250 423293 421586 680144 704051 40.25 68.0 1
11:29:41 2023-10-13 348683 342483 86458 86823 130201 134373 138267 136381 108757 106750 115068 114257 129032 131302 363961 393436 1128468 1115827 436842 450890 123021 106634 116778 118146 132698 127624 123604 124032 83848 85591 280491 243562 711484 706212 217120 216223 277539 279761 324956 316969 338330 342552 363583 365655 346455 384794 819847 866423 543013 456006 293939 288562 340658 335552 358737 362959 372911 375076 418861 423406 671506 703516 40.25 68.0 1
11:29:42 2023-10-13 346951 342760 86357 86823 133564 134475 138118 136799 108674 107272 113244 114630 132373 131853 363266 390948 1137709 1125419 438666 453173 122953 106667 116812 118271 132750 127807 123623 123914 83848 85591 278452 245395 702100 702503 218206 215887 276689 279761 324956 316452 338401 342866 361129 367913 347536 385104 823055 863869 546732 453255 294046 289308 336764 338125 356261 361331 371750 375947 422697 420921 673450 705584 40.25 68.0 1
11:29:43 2023-10-13 342632 342518 86484 86885 133503 134475 137806 136544 108724 106848 114840 114480 131795 134047 363448 393400 1136907 1121232 434321 450926 122987 106634 116812 118146 132565 127944 123519 124032 83675 85683 277883 245742 700891 706029 217155 215587 278320 279564 324956 315501 339115 342866 363880 365655 344859 386544 816331 856568 543013 453490 294702 288558 339862 335481 358197 364916 369515 376250 418202 422810 681154 704947 40.25 68.0 1
11:29:44 2023-10-13 346814 342339 86453 85165 130192 134399 137860 136657 108590 107372 113121 114650 131853 132028 362862 392261 1128815 1115790 439028 450962 122782 106667 116914 118304 129395 128012 122977 124118 83675 85742 277883 246090 699819 706212 217306 215887 276724 284713 324690 315026 340416 341794 362212 366747 347465 383921 818105 866423 549048 453342 295109 293471 340416 336529 357658 361296 371823 377318 418897 421263 670957 701988 40.25 68.0 1
11:29:45 2023-10-13 345976 343001 86361 86856 133478 134441 137772 136509 108649 106848 114794 114480 131795 134210 362899 386686 1131201 1120702 436406 450674 122987 106634 116812 118065 132698 127807 123931 124360 83989 84314 280491 245669 701852 701015 219286 218494 276546 279689 324956 315757 339150 344842 360014 365655 348019 385776 820004 866423 536135 450669 294766 290304 336221 337072 359278 362415 369623 376250 423962 423704 672973 707158 40.25 68.0 1
11:29:46 2023-10-13 345763 342929 86457 86893 133625 134441 137772 136509 108790 107257 115045 114683 131944 134141 363375 393114 1140358 1123893 436176 450890 122918 107111 116778 118112 132664 127978 123689 124084 83675 84378 277883 245916 699871 706212 217984 215552 278124 279495 324956 315687 340416 340725 363264 368908 348504 386544 817488 856629 543013 453379 294666 290974 339588 340776 357335 363503 369515 376177 418202 421514 678626 704094 40.25 68.0 1
11:29:47 2023-10-13 345981 342749 86361 86881 133586 134470 137737 136923 108616 107290 114840 114480 131572 134141 362826 391914 1132844 1118033 439380 453347 123089 107009 116678 118045 132895 128053 123590 124393 83815 85997 277883 246401 700116 706212 217272 216351 276087 281344 324956 315843 340452 342275 365353 369579 348514 385376 818685 865090 541660 451269 295812 288728 338018 336494 358125 361261 371483 377318 420111 422738 671432 701916 40.25 68.0 1
11:29:48 2023-10-13 348107 342988 86402 86853 130327 134407 138284 136743 108824 106782 115114 114414 132006 131485 363961 389853 1134488 1128209 436987 450890 122953 107059 116812 118146 132790 127589 123689 124118 83790 84346 279224 243562 700058 702226 217458 214884 278320 279495 324956 316712 338330 342794 361093 367808 346673 386233 821011 857234 544365 455965 293733 291216 337710 336529 357622 364596 369587 374473 420998 422774 677629 706084 40.25 68.0 1
11:29:49 2023-10-13 344932 342760 86357 86856 133651 134475 137963 136509 108715 107305 113402 114788 128800 132130 363230 393257 1140952 1125817 435186 453780 123055 106634 116550 118180 132750 128190 122977 124327 83906 85794 280491 245742 696750 705213 218406 215552 277929 279761 324956 315908 340452 341205 362748 367843 345899 386544 818685 857307 543013 453813 295847 293363 338255 338019 356512 363468 369551 378158 421034 421182 676082 705096 40.25 68.0 1
11:29:50 2023-10-13 345940 342518 86457 86831 130421 134188 138686 136475 108724 106815 114919 114447 131910 131796 364185 391019 1129270 1119000 436176 450818 122987 106601 117169 117753 132952 127555 123689 123710 84022 85643 279913 243562 705990 704215 217085 216188 277539 279761 324956 316934 340166 342866 363009 367834 347238 386544 820428 861323 549048 455970 295167 289172 338838 335987 359278 363178 371714 374738 418861 423704 675365 708037 40.25 68.0 1
11:29:51 2023-10-13 348574 342780 86548 85143 130294 134373 138177 136454 108590 107305 113323 114703 128612 131783 363595 389853 1134488 1129037 438969 450854 123089 106601 116778 118112 129662 127985 123604 124084 83790 85794 279224 245013 701976 702189 218171 214919 277503 279761 324956 318015 338401 342541 361129 368979 346942 385067 821011 861287 549048 454573 294011 289510 337781 338328 355976 361049 372874 375910 421034 420886 672936 704014 40.25 68.0 1
11:29:52 2023-10-13 344896 342519 86349 86918 133689 135102 137772 136889 108616 107290 114919 114480 131818 132082 362862 392225 1136907 1119415 433705 452209 122953 106634 116778 118112 132934 127589 123689 124084 83675 85794 277883 245742 702445 706212 216969 215853 278320 279761 324956 315663 339353 342830 363299 366164 345101 387367 817488 857234 543013 450561 294460 289202 339862 337607 358450 364311 372429 376632 420959 422666 678516 705022 40.25 68.0 1
11:29:53 2023-10-13 347865 342893 86559 85161 130077 134441 137995 136889 108616 107305 113086 114696 132190 131888 362826 392261 1133290 1118033 439028 450890 122884 106634 116745 118180 132629 128218 122977 124322 83848 85860 280491 246227 698711 707715 217458 216188 277308 281344 324956 315026 340177 341722 362755 366747 347465 384486 818685 868878 543013 453269 295847 288325 338528 336494 358161 361296 371750 377318 420075 422774 670957 704372 40.25 68.0 1
11:29:54 2023-10-13 345617 342988 86361 86893 133746 134601 137963 136873 108507 106815 114919 114480 132006 131888 363925 387722 1131127 1120899 437381 450638 120007 107049 116987 118045 129484 127876 123623 124189 84022 85964 278650 245597 700274 701161 217120 216594 276689 279725 324956 315908 338401 344842 360518 367834 348019 386821 819388 865738 543013 450597 293939 290595 336764 336494 359820 362380 369587 375040 423293 421307 673450 706121 40.25 68.0 1
11:29:55 2023-10-13 345653 342411 86457 86947 130196 134432 137963 137404 108490 107453 114840 114637 131944 134141 362862 391019 1138669 1123657 432768 450890 122680 106667 116517 118541 129574 128224 122911 124441 83675 85860 274846 246328 700337 704215 217528 215887 277929 279761 324956 315843 340967 342275 361093 368393 346177 386544 819847 859736 519434 451773 295668 288763 337236 338328 357897 363213 369551 377853 422590 421514 674613 703480 40.25 68.0 1
11:29:56 2023-10-13 342843 342997 86357 86860 133478 134475 137772 136889 108616 107453 113051 114979 128701 132117 362681 390603 1137603 1116438 433323 452435 123209 107306 116745 118112 132842 127889 122977 124151 83955 84390 277883 246264 699534 705213 218358 217129 277929 279495 324636 315843 339389 342866 362177 367576 348824 385052 819847 856442 524533 450592 294695 291628 338291 337545 360327 362380 369479 377051 421366 424002 674613 703977 40.25 68.0 1
11:29:57 2023-10-13 346715 342726 86394 86918 133655 134441 137998 136509 108724 107389 115034 114604 131944 132028 363668 388726 1134488 1124730 437715 450890 123038 106667 116778 118146 132883 127624 123604 124118 83790 85709 280491 245569 703317 700134 217984 216223 276689 279761 324956 315943 339389 342866 360518 368393 347536 385960 820620 866351 541660 450633 293939 288522 336221 338566 357622 361331 369623 376213 423926 421550 671469 706084 40.25 68.0 1
11:29:58 2023-10-13 342596 342267 86548 85193 130417 134771 138043 136876 108590 107372 113436 114696 128612 132222 363305 387533 1140358 1127134 433176 452209 123328 106634 117135 117997 132836 127985 123964 123743 83906 84085 279913 245742 703468 702189 217493 216223 278712 279761 324956 316934 338330 342902 361164 367260 345117 386544 820583 857307 544365 455253 293733 289576 337745 336529 358197 365143 371714 375040 421438 422810 678626 707122 40.25 68.0 1
11:29:59 2023-10-13 342438 342997 86357 86927 133746 134881 137737 136957 108541 107397 114840 114828 132006 134210 363668 391055 1137714 1114645 432516 450962 122953 106667 116812 118214 132883 128012 123486 124118 83906 85860 277883 246917 696861 705213 217493 216965 276689 279761 324898 315843 340177 342866 362212 365655 348586 387679 820157 861323 536679 452094 295360 288799 338528 337273 360075 362676 372429 377060 421258 424002 678252 706602 40.25 68.0 1
11:30:00 2023-10-13 346533 342956 86659 85133 130658 134649 138224 136475 108724 106848 113367 114729 132036 131958 363961 391639 1127926 1122498 436176 452209 123226 106634 117169 118112 133111 127589 123755 123710 84239 85676 279913 243598 706060 704714 217272 216257 277929 279761 324956 316969 338056 342902 363299 367655 346942 386544 819847 861360 543013 455970 293783 290470 338873 335481 359531 363213 371714 374711 418897 424002 676326 706084 40.25 68.0 1
11:30:01 2023-10-13 342848 342749 86353 86889 133562 134470 137998 136879 108616 107290 114919 114513 131818 134141 363411 390025 1140358 1125531 433090 450890 123192 106634 116973 118112 133068 127624 123689 124032 83848 85709 280487 245742 706143 702189 217458 216223 279105 279367 324956 316677 338092 342902 361164 367295 345101 386818 823271 860298 544365 455143 295512 290215 337639 337403 358522 364965 371569 374893 421959 423406 678626 706121 40.25 68.0 1
11:30:02 2023-10-13 346197 342821 86402 85169 130447 134475 138190 136509 108824 107305 114954 114670 131853 134141 363411 394025 1140395 1123931 436176 450926 122782 106667 116698 118180 132606 128046 123604 124151 83848 85742 280491 245742 702593 705712 218171 214953 277929 279761 324956 315943 341207 341758 366140 368943 346420 386544 819847 857307 543013 454036 296508 288325 338528 338055 356547 363503 369371 377853 420738 421514 676634 703480 40.25 68.0 1
11:30:03 2023-10-13 342632 341244 86398 86985 133560 134475 138015 136923 108616 107538 113209 115012 128524 132337 363377 390603 1137677 1116120 433668 450746 123226 107083 117068 118146 132790 127978 123604 124118 84013 85964 280491 246438 702197 704215 216783 217362 277874 279761 325388 317485 339389 342866 362177 367834 347465 385594 818427 856442 524533 451232 294909 289440 338291 336022 360653 363503 369219 376783 421366 422134 679106 704549 40.25 68.0 1
11:30:04 2023-10-13 346960 341760 86430 86945 130249 134601 138128 136931 108724 106848 114954 114769 132006 134032 363668 387227 1134488 1122333 437369 450962 122987 106634 116812 118146 132733 128012 123689 124032 83906 85893 280491 245569 701605 701124 217528 216257 276689 279761 324956 316013 339389 342312 360553 367295 348550 386544 823055 866423 549048 450669 293939 289642 336728 338566 358701 362097 371750 376783 423962 422810 673414 708162 40.25 68.0 1
11:30:05 2023-10-13 342704 342532 86608 85140 130658 134365 138177 136884 109112 107372 113436 114696 128701 131818 363780 387569 1140395 1125010 433016 450854 120088 106601 117135 118031 132952 127624 123964 124156 83906 85650 278452 245049 706262 701656 217493 215922 279105 279761 326418 316934 338365 342902 361164 366747 345343 386544 820620 859736 543013 455611 293939 289642 340175 337273 358449 365143 371750 375342 421402 422810 676634 707122 40.25 68.0 1
11:30:06 2023-10-13 342596 342514 86361 86860 133659 134881 137772 136957 108541 107290 114840 114749 131853 134269 362862 389888 1137714 1115958 432511 450962 123021 106700 116812 118180 129994 128012 123604 124118 83906 85860 277883 246438 696826 704215 217155 216965 277539 279761 325353 315026 340188 342866 362212 365655 348305 386173 819847 856442 536679 450172 294210 289238 338802 337545 360388 362930 372164 377060 421151 424002 678734 707105 40.25 68.0 1
11:30:07 2023-10-13 346668 342893 86612 85137 130794 134407 138224 136475 109091 106815 115148 114630 131823 131888 363925 391639 1127926 1123411 435067 452209 123192 107077 117202 118146 133296 127624 123755 123947 84022 84398 279913 243598 708300 706212 217306 216223 277929 279761 324956 317004 339424 342275 363335 366747 349815 386544 820428 865127 543013 457377 293975 291772 339588 336258 359278 363503 372874 375040 421519 424002 672672 705584 40.25 68.0 1
11:30:08 2023-10-13 342602 343001 86357 86953 133478 134881 137998 137147 108724 107504 114919 114893 131818 134339 363411 387533 1144166 1127134 430883 450530 123072 106667 116812 118146 132790 127624 123604 124151 83906 85860 280491 246961 698459 701656 217493 216072 277929 279761 325388 315397 339389 344842 360805 367586 346978 386173 824521 857858 542474 452020 294766 290313 337366 339524 358053 363326 369038 376600 423746 423406 681154 706121 40.25 68.0 1
11:30:09 2023-10-13 344642 342821 86517 86960 130196 134475 138164 136905 108757 107372 114988 114637 131915 134125 363670 392190 1137714 1119037 433705 450890 122987 106634 116812 118146 132733 128012 123519 124032 83848 85742 279224 246090 701852 706212 217458 216072 278320 279761 326794 315501 339902 342902 364100 365690 345379 387404 818105 857307 550419 450597 294945 289713 340376 335987 358737 364631 369587 376783 418861 424002 680144 703480 40.25 68.0 1
11:30:10 2023-10-13 346691 342591 86434 86885 130192 134466 138224 136509 108715 106848 114874 114480 131853 134047 362862 386380 1134488 1122296 436406 450926 123072 106634 116778 118146 132842 128012 123689 124151 83906 85775 277883 245986 702941 701161 217493 216745 277308 279761 326685 318942 342588 345147 363561 369391 348443 386434 824516 866278 547677 453074 294874 290560 336764 338055 359531 362422 371605 376783 423926 423704 673414 709121 40.25 68.0 1
11:30:11 2023-10-13 345653 342760 86430 86852 130299 134886 138224 136923 108757 107323 114954 114513 131853 131954 363704 389271 1137093 1128283 433705 450854 123021 106634 117169 118031 132952 127624 123722 123999 83906 85591 279913 245049 704119 702226 217493 214953 278908 279761 324956 318942 338401 342902 361923 367620 345379 386270 820040 860954 547677 455289 294046 289677 337781 336564 356619 364631 372611 375943 421402 421550 674650 706121 40.25 68.0 1
11:30:12 2023-10-13 345874 342857 86580 85148 130327 135119 137990 137010 108624 107372 113391 114729 128701 132037 363230 391019 1142013 1123657 436176 450710 122952 106667 116550 118541 132658 128348 122944 124460 83675 85893 277883 246365 691563 704215 218171 215887 277929 279761 324956 315843 342253 342552 361164 368685 346942 386544 820428 859128 549048 450629 296336 288799 337509 338601 357144 363539 369623 375493 423293 422179 676634 704778 40.25 68.0 1
11:30:13 2023-10-13 346569 342740 86589 86860 130853 134441 138396 136569 108791 106848 115068 114480 128892 133939 364512 391639 1127889 1121499 436176 450890 123140 106634 117169 118180 132928 127624 123755 123743 84138 85709 278452 243634 710589 706212 219286 216292 277929 279761 324956 317039 339389 342830 364711 366782 347501 385413 818231 868878 550419 456006 294766 288834 340376 336529 359566 363800 373748 375920 422153 423966 673377 707105 40.25 68.0 1
11:30:14 2023-10-13 346814 342641 86676 85198 130446 134996 138302 137008 108757 106881 115102 114513 128877 132222 363632 389888 1136888 1128230 440546 450962 123226 106700 117088 118304 132767 127924 123722 124151 83906 85860 278452 245742 700768 701693 218546 216223 277539 279446 324956 316779 339424 342902 362212 369530 347501 385413 823055 863222 538971 454646 294945 289915 338327 339112 356547 362959 372911 376250 421995 421550 673450 705584 40.25 68.0 1
11:30:15 2023-10-13 342704 343001 86402 87013 133534 134508 138128 136957 108724 107323 114954 115032 131704 134210 363411 389888 1137714 1118618 433705 452209 123021 106634 116812 118214 132767 127924 123604 124118 83906 85893 277883 245742 701357 706212 216783 216257 278320 279761 324898 315978 340177 344574 363009 367834 346455 385630 818685 860771 544365 454781 297196 289572 338695 338121 360255 365322 369443 376600 419968 424002 680626 704051 40.25 68.0 1
11:30:16 2023-10-13 347943 342751 86644 85245 130290 134475 138224 136509 108757 106815 113417 114480 131921 131704 363411 393472 1127889 1115753 439833 450926 122987 106667 117143 118180 132698 128012 123519 124118 83790 85893 279913 244976 698215 706212 217341 216223 277929 279761 324690 316969 339902 342311 363335 366747 347221 384465 818685 868878 544935 455965 294695 288562 339576 336529 358737 363503 373511 377318 419816 422486 670481 704051 40.25 68.0 1
11:30:17 2023-10-13 342843 342032 86426 86893 133581 134508 138114 136935 108724 106815 114874 114480 131823 134219 363961 387569 1140395 1124775 433090 450890 123089 106601 117202 118146 129840 127589 123755 123914 83906 85683 277883 245742 702875 702189 217493 216257 278908 279367 326722 319430 341344 344588 365106 369651 347838 388744 823345 855878 544365 454024 295512 290524 337781 337581 358185 365143 372164 375764 423257 423406 682186 707927 40.25 68.0 1
11:30:18 2023-10-13 347084 342821 86420 85253 130196 134847 138190 136794 108691 107331 115079 114637 132036 132213 363925 394267 1139476 1123893 432583 450890 123157 107240 116973 118146 133068 127889 123689 124118 83906 85860 277883 246090 700151 707214 217493 216038 278712 281076 326794 316420 339902 342758 364427 367843 348221 387679 818685 859736 540308 450561 295117 292041 340341 335987 359784 365143 369551 377051 418825 424002 680626 703443 40.25 68.0 1
11:30:19 2023-10-13 348436 342992 86580 85144 130568 134898 137983 136976 108849 107339 113506 114729 128701 131967 363743 393222 1131680 1119415 441175 450890 120055 107116 116778 118473 132750 127978 123571 124289 84022 85945 277883 245706 696989 706212 219751 216223 278320 281344 324956 316934 340416 342516 364129 367260 347429 384758 819847 870109 546306 455965 295812 288728 339827 337001 358701 363503 373739 377318 419745 423704 670920 703977 40.25 68.0 1
11:30:20 2023-10-13 342875 343001 86398 86980 130270 134441 138310 137008 108691 107290 115034 114795 132190 132178 363925 387569 1142013 1127937 433705 450890 120190 106634 117169 118180 129573 127978 124097 124084 84071 85827 278452 245742 699889 701124 217528 216223 278839 279761 325879 315978 339115 344842 361093 367808 347465 386754 820620 855987 524533 450489 296079 290524 338220 338055 358665 364560 372164 375883 423637 423118 682002 706975 40.25 68.0 1
11:30:21 2023-10-13 346590 342925 86612 85229 130413 134966 138052 136889 108657 106848 115034 114749 132036 132082 363743 394544 1140142 1122259 435681 455129 122987 106634 117054 118473 132750 128197 123689 124322 83906 85860 279913 245742 700151 705919 217493 216223 278712 279761 326794 315978 339902 342636 364938 367551 345414 387642 818685 857271 544365 450597 294909 289202 340616 336494 358161 365465 369587 376783 418790 423406 680107 701916 40.25 68.0 1
11:30:22 2023-10-13 345944 342519 86398 86852 130196 134466 138190 136889 108691 107290 114954 114637 131853 132170 363375 388011 1132806 1122259 436370 450566 123038 106634 116973 118112 133102 128012 123689 124118 83906 85827 277883 245742 700521 702153 217493 216896 277503 279761 326794 316455 340141 345573 361058 366747 348550 386818 822436 868926 544365 454484 296985 291198 338733 338423 359640 362782 371569 376867 423746 423858 673414 708125 40.25 68.0 1
11:30:23 2023-10-13 345311 342518 86462 85144 130676 134441 138190 136509 108724 106815 115079 114729 131978 131993 363961 389271 1138669 1129577 433631 450890 123260 106634 117297 118146 130019 127555 123926 124032 84022 85860 279913 245049 703353 703219 217493 215922 279105 279761 324956 316969 339638 342902 362720 367843 345414 386544 820620 860954 546306 456615 293868 290083 338528 337510 359519 365692 372874 375910 421995 423406 677629 706121 40.25 68.0 1
11:30:24 2023-10-13 342920 342760 86357 86980 133497 134881 137963 137147 108507 107364 114885 114828 132036 134363 362826 389888 1134451 1113024 436760 450926 122953 106667 116812 118180 132750 127978 123519 124322 83790 85860 276956 246438 696675 704714 219286 216745 276653 279761 327256 315663 343319 342541 365870 369875 348933 387605 820318 865849 544365 452094 295668 289502 338731 337510 359495 361331 369515 377632 421223 424002 675365 703977 40.25 68.0 1
11:30:25 2023-10-13 345944 342267 86580 87005 133689 134466 137998 136889 108724 106815 114999 114637 131853 131958 363668 389544 1131532 1120628 436176 452209 123465 106634 117364 117876 129755 127379 124097 123710 84080 85827 277883 245049 707577 705712 217458 216710 277929 279761 324956 318149 338365 342866 363845 366712 347465 385960 820739 866351 544365 457265 294046 289642 339827 337283 359531 363503 373438 375608 419745 424002 674614 705011 40.25 68.0 1
11:30:26 2023-10-13 343368 342518 86420 85169 130196 134847 138006 136923 108724 107471 114919 114828 132006 134398 363375 387498 1143671 1125780 433090 450602 123157 106667 117007 118180 133119 128163 123689 124118 83906 85860 277883 246255 705908 703704 219907 216606 278213 279581 327718 318978 341374 345220 364590 369911 346906 386173 820620 855281 544365 454347 293939 290383 337745 337510 358413 365144 372429 375608 422625 423406 680663 707122 40.25 68.0 1
11:30:27 2023-10-13 345700 343001 86402 86980 130200 134508 138094 136889 108724 107257 114919 114749 131887 132028 363668 394580 1138669 1123931 432741 455246 123038 106634 117143 118112 132842 127589 123571 124118 83906 85860 277883 245742 701186 706212 217528 214953 278320 279761 325094 315978 339902 341758 364391 368358 346420 386835 818685 857307 543013 453269 293797 288325 340090 337273 356547 364596 369623 377024 422153 423282 681154 705096 40.25 68.0 1
11:30:28 2023-10-13 342848 342735 86457 85144 130249 135348 137825 137201 108657 107405 114919 114828 132006 134210 362536 390912 1134488 1115438 436062 450638 123209 106667 116778 118473 132664 128012 122977 124151 83675 85919 277883 246438 700233 705213 217528 216687 276617 281344 326794 315843 340967 342830 362212 367295 349076 387367 819847 865127 544365 449819 295596 288799 338766 337510 358701 361331 369551 377853 421034 423406 675365 703480 40.25 68.0 1
11:30:29 2023-10-13 346951 342036 86343 86887 130110 134441 138071 136573 108616 106782 115034 114447 132190 131888 362862 389627 1134488 1127134 438458 450890 123038 107090 116778 118146 132917 127589 123689 124084 83790 85827 275953 245013 700891 700098 218171 216223 277308 281831 324956 318771 339424 342902 361129 368943 347536 385376 820620 863832 546056 455641 297196 292132 339693 339208 356440 362238 372167 376600 423746 421370 672238 706047 40.25 68.0 1
11:30:30 2023-10-13 343641 342514 86357 86827 130372 134746 137929 136475 108541 106815 114885 114828 130844 132117 362862 387227 1142013 1127134 432476 452283 123123 106634 116973 118112 132934 127589 123689 123914 83906 85827 277356 245395 701804 700134 217493 216223 277929 279331 327682 315978 338365 344842 361951 367843 347221 386173 820004 854742 536679 450561 293769 290573 337745 337510 358701 364596 369249 375608 422625 422810 680663 706084 40.25 68.0 1
11:30:31 2023-10-13 342956 342591 86357 86898 133434 134872 137729 137147 108616 107471 114919 114861 131818 134269 360425 390745 1134488 1114645 435139 450890 122953 106667 116698 118146 132664 128012 122977 124322 83675 84117 277883 246438 705255 705213 217493 216745 276653 279761 327256 315843 343075 342577 365106 369911 350180 387642 820318 864622 524533 451085 295525 289537 338624 337238 359748 361331 369515 377853 421776 423966 676326 703977 40.25 68.0 1
11:30:32 2023-10-13 344892 342036 86580 85229 130299 134441 138224 136923 108724 107290 115034 114835 131887 134175 363961 389888 1131164 1122296 436026 450854 123294 106601 117202 118112 129751 127555 124097 123677 84138 85709 280491 243634 708899 706212 217493 216257 278320 279761 324956 317929 338401 342636 364100 366712 347501 385413 821011 868264 543013 456615 293957 288799 339862 336529 359278 363758 373438 375910 418897 424002 673450 705048 40.25 68.0 1
11:30:33 2023-10-13 342329 342518 86361 86860 130106 134903 138105 136896 108724 106815 115079 114795 132006 134219 363411 387569 1142860 1127134 433705 450926 123106 106601 116973 118112 132767 127589 123689 123947 84123 85827 280491 245742 701731 704002 219907 216687 278017 279420 327718 318528 341374 344733 364075 369731 347323 386173 820656 857271 544365 454670 294538 290524 337745 337545 358701 364596 372164 377831 422661 423406 681666 708162 40.25 68.0 1
11:30:34 2023-10-13 345700 341244 86654 86980 130294 134475 138188 136905 108691 107290 114954 114637 132006 134219 363375 392297 1139513 1124100 432642 450962 122782 107141 116778 118180 132629 128122 122977 124322 83906 85893 277883 245742 699127 706212 218171 215887 278124 279761 324956 315978 341483 341758 362755 368979 346942 387092 821011 861595 543013 450561 296508 288904 338802 338601 357084 363503 369623 375758 422338 421856 679180 707831 40.25 68.0 1
11:30:35 2023-10-13 347637 342036 86553 86790 130487 134314 138293 136218 109016 106750 115148 114257 132104 133731 363668 392225 1127054 1119000 437419 450602 123055 106667 117358 118271 129844 128108 123964 124222 84022 85905 286569 243382 703883 706212 219286 216885 278124 279761 324956 317929 338365 342541 363993 366712 347429 385376 820428 867078 539313 456615 294909 288799 339862 336494 359566 363503 373739 376213 418861 424002 672459 705048 40.25 68.0 1
11:30:36 2023-10-13 346215 342509 86357 86852 130196 134475 137998 136509 108724 106848 114954 114480 131818 131796 363668 389888 1134488 1126859 438887 450962 123021 106634 116778 118180 129598 127978 123689 124118 83848 85709 277883 245569 700645 700134 218206 216223 276724 281344 324956 318230 339389 342902 361093 368943 348514 386544 820656 866387 543013 454447 297196 292041 339453 339375 358293 362238 372167 376636 423782 422594 671285 709121 40.25 68.0 1
11:30:37 2023-10-13 342498 342514 86420 86980 130290 135161 138086 136889 108691 107257 114919 114513 132006 132130 363668 387498 1142013 1127134 432476 450890 123106 106878 117169 118146 132917 127889 123722 124118 83906 84378 280491 245742 704473 702189 217528 216257 279105 279761 326794 316969 338365 344842 362212 367586 348294 386209 820620 857271 524533 450597 293939 290972 337781 338055 358701 365179 369515 375644 422374 423406 682149 707660 40.25 68.0 1
11:30:38 2023-10-13 342947 342518 86298 86860 133594 134881 137772 136923 108541 107471 114840 114749 131761 134175 363411 391055 1138252 1114645 432620 450818 122987 106634 116778 118416 132842 128224 123604 124441 83906 85893 279556 246786 705766 705213 217528 216896 276653 279761 324898 315463 340488 342577 365106 369911 349388 388468 820665 863077 536679 451914 295668 289537 338624 338160 358737 361366 369515 377853 423051 423966 676053 704014 40.25 68.0 1
11:30:39 2023-10-13 345129 342514 86361 85112 130629 134803 137998 136923 108724 107290 114954 114480 131887 134082 364512 389888 1131201 1120628 436176 452209 123260 106601 117398 118031 129666 127555 124045 123710 84239 85617 279224 243634 709019 706212 217458 216257 277929 279761 324956 317004 338401 342902 364136 369283 347465 385413 819847 868878 544365 457011 295583 288799 340376 336529 358737 363539 374039 375883 419780 424002 672459 705048 40.25 68.0 1
11:30:40 2023-10-13 342329 342740 86357 86976 133655 134475 138224 136923 108724 106881 115034 114749 131853 134175 363961 387533 1142050 1125010 432476 450890 123021 106634 117177 118146 132986 128012 123722 124118 83906 85683 280491 245742 702468 703002 219907 216687 278069 279653 326497 318528 341616 345744 364075 369911 347358 389001 820620 856023 524533 451946 296352 290348 339693 338019 358701 364631 369515 375461 423293 422153 681666 708198 40.25 68.0 1
11:30:41 2023-10-13 345456 342518 86398 86885 133547 134475 138128 136509 108724 106815 114919 114480 131853 134210 362899 394025 1138706 1122333 434938 450638 122987 106667 116812 118180 132883 128012 123604 124151 83848 85860 280491 245742 699904 706212 217528 215980 278712 279761 326794 315978 339938 342552 364974 367878 346420 387679 819847 858521 544365 450633 294766 288115 340891 337273 357658 365727 369623 377318 422752 422558 681154 707030 40.25 68.0 1
11:30:42 2023-10-13 344606 342760 86402 86920 130200 134508 138128 136923 108724 107290 115034 114828 131887 134219 363961 387533 1134488 1122333 436062 450926 123192 107240 117169 118271 129751 128231 123931 124360 84022 85997 277356 245807 700768 702043 219286 217315 278017 281199 326794 318383 338401 343286 363596 366747 347501 387367 818231 865775 532333 456006 293769 291657 339827 336258 360943 363503 371714 375076 421070 422169 673624 706121 40.25 68.0 1
11:30:43 2023-10-13 347697 342514 86525 87013 130282 134475 138224 136509 108757 106815 114988 114480 131921 131761 363411 389888 1136907 1128246 439881 450926 123106 106667 117088 118180 132842 127924 123722 124118 83906 85860 279913 245395 702347 704215 220218 215552 278320 284805 324956 317004 339902 342902 363073 369530 346699 385413 819424 861360 544365 455647 296774 290313 338588 340283 356440 363907 373893 376636 422446 421370 675771 709121 40.25 68.0 1
11:30:44 2023-10-13 342920 342749 86239 85144 133365 135225 137496 138032 108433 107504 114760 115051 131727 132593 362609 387569 1144138 1124730 432583 450494 122987 106700 116778 118416 132750 127924 123519 124322 83848 85893 277883 247486 697516 702226 218018 216223 278124 279761 324898 315577 341243 342902 361093 367878 347501 386173 820351 857271 536302 450315 295396 290153 337272 339362 358161 363539 369219 377853 423998 422810 680392 705584 40.25 68.0 1
11:30:45 2023-10-13 348610 342036 86398 86893 130205 134601 137998 136927 108724 106815 114954 114480 132006 132028 363411 392261 1130876 1115790 440007 450926 122953 106700 116778 118180 132664 128197 123519 124151 83906 85860 279224 245569 697188 706006 217493 216292 277929 280039 324956 316747 340452 342600 364178 369911 348300 385120 819773 870036 549048 454464 295596 291216 339684 337913 358593 364333 374076 378537 420738 423786 671829 703977 40.25 68.0 1
11:30:46 2023-10-13 345981 342509 86399 86918 130417 134475 138218 136909 108757 106848 114954 114513 132098 134125 363704 388011 1134488 1123931 437133 450926 123055 106667 117143 118180 132883 127924 123722 124184 84022 85893 278452 245742 700521 701161 217528 216931 277539 281344 324674 316491 339938 344842 361129 367843 349112 386250 820656 866423 543013 450669 294838 290524 339213 338637 359784 362959 372348 377051 423998 423082 673450 708198 40.25 68.0 1
11:30:47 2023-10-13 345981 341740 86298 86860 130110 134441 137998 136509 108649 106848 114954 114480 131670 133988 362899 390780 1140358 1124456 432809 450962 122748 106700 116389 118575 129485 128437 122944 124441 83906 85926 277356 246154 690613 705003 220374 216687 278105 279617 326794 317630 341893 342650 362071 368838 347358 387568 821011 859736 544365 449186 296789 291834 338386 338601 357933 363539 371750 378242 423637 422512 676119 705048 40.25 68.0 1
11:30:48 2023-10-13 342330 342760 86402 86893 133560 134508 137772 136957 108649 107290 114840 114861 131915 134304 363411 389888 1137714 1116232 431232 452209 122953 106634 116778 118146 132565 128012 123519 124151 83906 84002 280491 246090 699287 704215 216818 217303 277929 279761 325424 315061 340452 342902 362755 365655 348300 386209 821011 856478 524533 452205 295396 290335 338838 336564 360943 364049 369515 377318 422041 426028 681154 707030 40.25 68.0 1
11:30:49 2023-10-13 346215 342735 86394 86885 130201 134508 138224 136828 108649 106815 114988 114480 131887 131993 362899 389580 1136907 1125531 438718 450890 123021 106634 116812 118416 129662 128197 123964 124360 84138 85964 280491 245633 700645 701009 218746 216791 277360 281940 324956 316709 339424 342902 361164 369836 348933 386544 822785 865775 540308 454670 294766 289576 337781 340461 357371 362959 372911 376783 423998 421586 673178 706121 40.25 68.0 1
11:30:50 2023-10-13 342329 342518 86339 86922 130200 134475 137892 136935 108541 107323 114954 114782 132006 134219 363402 386956 1143708 1125047 432476 450926 123106 106634 116812 118146 132733 127801 123722 124118 83906 85683 277883 245742 698860 700171 217528 216257 277929 279761 325879 315501 339389 344842 361129 367878 347501 386790 820656 856023 524533 449186 294917 291339 339693 338316 358450 363907 369371 376030 423818 423262 682002 706975 40.25 68.0 1
11:30:51 2023-10-13 344642 342277 86357 86889 133508 134508 137806 136957 108649 106881 114794 114513 131670 134175 362899 391090 1134867 1119631 439918 453495 123072 107223 117076 118406 129362 128300 123505 124427 83906 85860 280491 246264 692965 705712 219907 216791 276653 279872 325164 315501 341243 342577 363122 367586 349675 386250 819847 866423 543013 451983 295668 289238 338552 337545 358772 361366 371750 375758 421402 423046 673450 704014 40.25 68.0 1
11:30:52 2023-10-13 345456 342518 86398 86889 130087 134508 138032 136957 108757 106848 114794 114480 131887 134245 362899 386921 1132843 1120665 435103 450638 123021 106667 116812 118146 132825 127924 123689 124118 83906 85742 277883 245569 703239 702226 217493 217362 277929 279761 324956 316491 338401 343286 363299 368799 348336 387458 820863 866278 543013 456615 295512 290454 339409 336859 360726 363468 371714 375644 420774 422134 677288 706084 40.25 68.0 1
11:30:53 2023-10-13 347697 342278 86430 86885 130531 134924 138032 136509 108757 106848 114988 114447 131921 131936 362899 389888 1134488 1128047 439028 450890 123055 106634 117169 118180 129662 127624 123755 124065 83906 85742 277883 245395 701186 703219 218546 214953 278320 281344 324956 316969 339913 342902 362791 369565 346942 385996 820040 863869 540308 455965 293797 289713 338802 337581 357394 363574 373474 376250 422031 421550 673450 706121 40.25 68.0 1
11:30:54 2023-10-13 342668 342751 86398 86956 133514 134881 138128 137182 108757 107397 114954 114861 131887 134433 362899 391090 1135411 1115438 433557 450818 123055 106700 116812 118214 132842 128046 123604 124151 83906 85959 276956 246438 702659 705213 220063 217432 277678 281235 328414 318078 340824 342722 363696 369391 349424 389260 820900 861287 536679 452094 295812 289642 340621 338257 360871 363178 369479 377853 422041 422981 674613 703977 40.25 68.0 1
11:30:55 2023-10-13 345627 342253 86552 86785 130601 134441 138259 136218 108724 107389 115114 114480 132036 134141 363375 391019 1127889 1120628 435067 452209 123192 106634 117169 118112 129666 127555 123893 123914 84022 85794 279913 243526 721869 706212 217493 216257 278320 279761 324956 317893 339389 342830 364136 367808 347501 385376 821011 868878 537603 455970 295360 288799 340305 336529 359495 363539 374003 377318 420075 424002 672164 708037 40.25 68.0 1
11:30:56 2023-10-13 341812 342518 86394 85218 130209 134881 138094 136889 108582 107364 114919 114769 132001 134175 362826 390351 1143671 1127937 433090 455569 123157 106667 117054 118112 132934 127985 123931 124327 83955 84441 280491 245980 711092 703002 219751 216757 279033 279581 327718 316898 338365 343026 362177 369875 346035 387092 820583 860954 544365 455319 296778 290083 338766 337510 358737 366529 372838 375874 422328 423406 678109 707122 40.25 68.0 1
11:30:57 2023-10-13 346206 342509 86398 86914 130200 134475 137963 136794 108691 106782 115034 114480 131818 131993 362826 391914 1139513 1124730 432786 450926 122884 107215 116752 118541 132658 128313 122944 124322 83675 85827 280491 245916 694219 704215 218663 216223 278320 279761 325129 315978 342001 342794 363299 369754 347221 387384 821011 859736 543013 453169 296084 291422 341346 339340 357874 364311 371605 378390 422482 421084 679217 707105 40.25 68.0 1
11:30:58 2023-10-13 345799 342027 86584 86976 130568 134373 138224 136347 108691 106815 115079 114447 132001 131993 363411 391019 1131495 1122222 435991 450602 120088 106568 117263 117978 132002 127453 123997 123985 84138 85898 279913 243490 715782 706212 217493 216722 278248 279761 324956 317004 340152 342830 364142 367295 347501 385376 819847 868878 543565 456615 294695 288799 340341 336529 359231 363468 374003 377051 419486 424002 671432 703744 40.25 68.0 1
11:30:59 2023-10-13 345981 341857 86430 86972 130192 134466 138190 136475 108724 107290 115034 114447 132036 131888 362826 387533 1134488 1124730 437642 450926 122953 107207 116812 118146 132883 127889 123689 124118 83906 85860 280491 245742 702941 700098 218171 216257 277503 281994 324956 318609 339389 342902 361093 369911 349352 386524 824442 866205 544365 453074 295181 290313 339213 339447 357982 362746 372275 377051 423998 422774 672641 708198 40.25 68.0 1
11:31:00 2023-10-13 345373 342751 86398 86980 130234 134475 137963 136873 108824 107586 113288 114821 132231 132037 362681 394159 1140915 1124212 435445 450674 123123 106634 116940 118146 132790 128163 123826 124360 83906 85853 277883 245742 700522 707214 218171 215887 278908 279761 326794 318942 340416 342794 364974 368943 346420 387679 819908 859736 544365 450597 295360 288952 340891 337273 358197 365400 371714 377318 418861 422810 680110 701916 40.25 68.0 1
11:31:01 2023-10-13 345736 342514 86366 87038 133655 134881 137694 136923 108724 107290 114919 114637 131818 134141 360425 391639 1132806 1117822 437751 450926 122918 106667 116778 118507 132842 128224 123486 124408 83848 84180 277883 246438 697387 706212 217984 216989 277022 282539 326685 318303 341376 342650 363193 369911 350000 386360 819699 868878 544365 450525 296753 289418 339302 337913 358701 362056 372575 375758 422991 423894 672385 703977 40.25 68.0 1
11:31:02 2023-10-13 345420 342519 86398 86885 130323 134466 138094 136665 108691 106848 114954 114716 132036 132213 363411 388011 1133647 1122296 437618 450890 123072 106667 116812 118146 132934 127978 123519 124118 83906 85860 277883 245742 703066 701161 219286 217268 277929 281145 326794 316455 339389 345573 360869 366712 348550 387367 820656 866423 544365 453987 294909 291481 337710 337545 360907 363468 372044 377051 423962 422725 673192 710638 40.25 68.0 1
11:31:03 2023-10-13 345653 342518 86434 86953 130294 134881 138302 137017 108691 106848 115034 114828 132190 134125 363411 393400 1140358 1123931 432701 450962 119911 106667 117135 118180 132750 128012 123931 124360 84138 84473 279224 245597 702520 706212 218746 216119 279626 279725 327487 316898 341412 342516 364391 369530 349567 387605 819847 859128 544365 450633 297196 289537 340891 336529 358701 365143 371714 377318 418861 423406 680626 703977 40.25 68.0 1
11:31:04 2023-10-13 345981 342514 86394 85165 130102 134847 138128 137113 108724 107290 115034 114828 131853 134269 362862 391914 1132806 1115790 438371 450962 122953 107141 116778 118541 132750 128163 122977 124322 83848 85952 289929 246264 697645 706006 217528 216559 277539 279907 324956 316420 341483 342636 363335 367843 349076 386270 819847 868878 543013 454135 296753 289202 338552 340283 359279 362994 373447 378390 421223 423966 672275 707105 40.25 68.0 1
11:31:05 2023-10-13 345623 342036 86525 86953 130364 134441 138224 136509 109016 106815 115034 114480 131921 132042 363668 388691 1140358 1131006 433410 454712 120283 106568 117459 118372 129840 127876 123997 124222 84138 85964 277356 243598 706740 702226 217528 216501 279856 279761 324956 317004 339115 344842 362755 369911 346420 386544 820656 856406 541660 456615 293957 290321 338802 337545 358449 365727 373438 376213 422625 423406 676634 708162 40.25 68.0 1
11:31:06 2023-10-13 344753 342518 86398 86893 130294 134881 138228 136923 108724 106848 114954 114480 132006 134141 362899 391639 1140358 1125256 436797 450962 122748 107174 116584 118739 129242 128259 122944 124527 83848 85860 280491 245742 699820 704215 218698 216188 278712 279761 326794 315978 342253 342516 363009 369530 347465 387458 820826 859517 549395 452094 296430 289370 338659 338459 358293 364418 371569 376058 423221 422774 676119 704910 40.25 68.0 1
11:31:07 2023-10-13 346252 342740 86644 86823 130765 134407 138293 136347 108757 107198 113560 114821 129130 131678 363780 390948 1131680 1122610 435842 450710 120187 106568 117169 118079 129573 127589 123722 123999 84138 85931 277356 243490 714600 706212 219907 216640 278320 279761 324956 317004 339902 342830 364391 367295 347501 385376 821011 868878 546306 455647 295604 288904 340341 336529 359531 363503 374039 377318 420111 424002 670481 703977 40.25 68.0 1
11:31:08 2023-10-13 345129 342230 86426 86972 130192 134432 138094 136794 108616 106848 114954 114670 131887 131993 362862 387533 1137714 1124730 437678 450926 123021 106667 117088 118416 133068 127978 123689 124322 84022 85893 277356 245742 701186 701161 218171 216931 277253 282103 327183 319839 343075 342794 361058 369131 349496 386945 824972 868081 537136 454670 295604 290118 336764 340389 358486 362132 372874 377318 424034 423406 672883 708198 40.25 68.0 1
11:31:09 2023-10-13 342586 342518 86343 86916 130289 134803 138224 136509 108649 106815 114954 114480 131853 132028 362862 387533 1142013 1127134 433090 452209 123226 106667 117169 118180 132926 127624 123755 124118 84123 85893 277883 245742 711440 701656 218171 216745 279534 279761 326794 317004 339115 344842 362720 369911 346177 385902 822436 859736 544365 455253 295132 290560 338802 337545 358737 365727 371750 375580 422661 423704 680144 708162 40.25 68.0 1
11:31:10 2023-10-13 342920 342518 86416 85165 133503 135229 137806 137147 108724 107397 114954 114861 131887 134433 362862 390471 1137714 1115438 432822 450962 122987 106700 117143 118507 132698 128012 123689 124393 84105 84338 280491 246917 695676 706176 218066 217129 277129 281741 328231 318078 341340 342866 363264 367843 349675 385594 820974 865090 551790 451269 296300 289677 341104 340042 359242 362415 369587 376022 421995 422099 673624 704014 40.25 68.0 1
11:31:11 2023-10-13 345420 342206 86398 87009 130290 134965 138224 136824 108757 106848 115034 114828 132006 132227 363668 388691 1132806 1120665 436062 450602 123328 106634 117398 118112 129840 127589 123722 123710 83906 85827 280491 245013 702412 704215 217493 216652 278320 279761 324956 318410 338401 342902 364427 366747 347536 387092 819424 866387 543013 456940 294046 289642 339862 336529 359532 363765 373447 375883 419968 424002 675329 708112 40.25 68.0 1
11:31:12 2023-10-13 341776 342518 86370 86960 133560 134881 137883 137286 108616 107471 114919 114893 132006 134339 363375 387309 1143708 1127134 432255 453495 120055 107123 117101 118324 129662 128087 123656 124341 84080 86030 275953 246401 701728 701124 218171 216292 278320 279365 328646 317630 339866 344842 361164 367843 348407 387263 820656 856023 541139 449855 294909 290524 337817 338601 358737 364560 369515 377051 423998 423704 681666 707660 40.25 68.0 1
11:31:13 2023-10-13 342920 342518 86398 87001 130234 134475 138094 136889 108724 106848 114954 114480 128637 134125 362862 393400 1137057 1122259 433705 453247 123021 106667 116812 118214 132767 128012 123689 124118 83906 85860 277356 245742 700151 707214 217528 216257 279105 279761 326685 316455 340452 342902 365295 367295 346420 385558 818391 859480 536679 450525 295704 290877 340748 336387 359640 365549 371862 377171 419450 421509 680663 704014 40.25 68.0 1
11:31:14 2023-10-13 345700 342518 86430 86918 130176 134475 138458 136923 108791 107323 113402 115012 128966 132152 363416 387939 1134341 1122185 438042 450782 119990 106601 117263 118146 132859 128046 123722 124151 84138 86030 279389 245742 700398 701161 217528 217397 277678 281344 326794 316712 340452 345817 361164 367843 349639 387404 823018 868264 543013 454670 296538 290630 336799 338601 359820 363213 371750 377318 424034 422134 673450 709240 40.25 68.0 1
11:31:15 2023-10-13 346170 342518 86521 87001 130299 134475 138293 136828 108757 106848 114988 114920 131887 134175 363411 388691 1140358 1128246 433705 450145 123226 106634 117364 118146 132870 127624 123722 123743 83964 85742 279913 245049 704927 701656 218018 216292 279534 279509 327718 319430 341616 346454 363158 368287 346313 388744 824516 857125 543013 454428 293939 290313 338802 338055 359278 366028 372275 376177 422995 423704 680663 708051 40.25 68.0 1
11:31:16 2023-10-13 342704 342239 86489 85271 130384 135431 137860 137235 108590 107405 113278 115078 128570 132407 363193 391019 1134488 1114645 436062 454140 123021 106667 116778 118541 132825 128224 123964 124737 84007 85893 279556 246786 702019 705712 218136 216896 276724 281344 324898 315722 341483 342902 363009 369911 350414 385902 819847 865163 544365 449855 297433 289677 338838 338055 359820 362923 369623 378169 421402 424002 674886 704014 40.25 68.0 1
11:31:17 2023-10-13 345944 342785 86591 86985 130290 134508 138224 136957 108724 106815 114988 114513 131853 134047 363411 387569 1132843 1119303 435103 452209 123362 106634 117398 117949 129755 127766 124011 123914 84138 84326 280491 245488 706261 707214 217423 216791 278248 281344 326794 318233 341616 342758 364136 366747 347536 386544 820826 867041 519434 456615 294046 289713 340376 337439 360943 364084 373438 375910 420111 422134 672636 706490 40.25 68.0 1
11:31:18 2023-10-13 346951 342518 86430 87013 130266 134475 138224 136544 108757 106848 115034 114480 131887 134141 363411 389888 1134488 1125047 439687 452209 123055 106667 117345 118180 132926 128012 123755 124151 84022 85893 278494 245395 700645 702226 219227 216292 278124 279872 324956 317004 340452 342902 363299 370118 348305 386563 820656 863905 541660 455289 295360 289713 340112 339626 358999 364311 373748 377060 422410 423664 673340 705974 40.25 68.0 1
11:31:19 2023-10-13 342920 342992 86398 86922 133560 134881 138049 136923 108724 107290 114988 114545 132006 134032 362899 389888 1137057 1118727 433705 450674 120187 107123 117277 118406 129950 128087 123656 124427 84080 85945 280491 245944 701062 707214 217423 216931 279105 279761 328414 316491 340416 342902 363335 366712 347501 389223 818685 856406 544365 450561 295181 289713 339588 336022 360713 365435 369587 377318 420147 422858 680700 704014 40.25 68.0 1
11:31:20 2023-10-13 347697 342206 86386 86889 130323 134466 138114 136599 108757 107290 115148 114480 132006 131888 363704 392297 1129525 1115790 439042 450926 122987 106667 116812 118180 132698 127978 123689 124236 83906 84168 278452 245395 697337 706212 217528 216292 278320 281344 324956 317004 340452 342866 364718 367843 348336 385996 820207 870542 541660 455714 296401 290264 340748 337913 359676 364418 374724 378316 423952 424002 672496 705048 40.25 68.0 1
11:31:21 2023-10-13 342632 342755 86489 86893 130294 134508 138128 136828 108757 106848 115034 114933 128701 132152 363121 390757 1144650 1128740 432943 453136 120088 106601 117459 118372 129666 128012 123755 124065 84080 84358 279224 245597 701706 702189 218171 216594 278764 279581 325915 319161 339150 343321 363009 368428 346177 385052 824257 859736 544365 455933 294702 289977 338838 338280 359278 365763 372838 376250 423293 424002 681154 707158 40.25 68.0 1
11:31:22 2023-10-13 344932 342027 86394 86918 133538 134508 138128 136544 108724 106848 114954 114670 131887 134082 363730 393436 1140358 1124730 436176 450962 119766 106667 116812 118541 132767 128046 123722 124322 83906 85893 277883 245569 696887 705712 218698 216257 278105 279761 327718 319430 342267 342541 364320 369977 347394 387642 820937 859663 544365 455428 297207 290064 339862 338601 357658 364894 372058 376058 421366 422810 678663 706490 40.25 68.0 1
11:31:23 2023-10-13 346814 342050 86950 85161 130922 134302 138575 136373 108991 106750 115365 114381 128789 131818 363780 391497 1127852 1121499 436176 450638 120153 106667 117501 118575 129662 127889 124045 124051 84138 85742 279913 243562 707883 705213 217528 216779 278320 281344 325164 318445 338365 344842 364974 366782 348586 387495 820040 866387 543013 456688 293868 290356 340604 336529 360907 364631 373438 376213 421070 423822 674650 706121 40.25 68.0 1
11:31:24 2023-10-13 347678 342760 86462 86922 130331 134508 138224 136957 108791 106848 115023 114480 131921 132205 362899 389888 1136907 1128283 439028 450638 123021 106667 116973 118180 132859 127924 123722 124151 84022 84307 280491 245314 702595 704105 219275 216153 278248 281940 324956 316863 340273 344733 363845 370118 348305 386544 820656 864370 539313 458067 294766 289907 338873 339340 357407 364340 374076 377318 423329 422810 674886 707158 40.25 68.0 1
11:31:25 2023-10-13 342812 342925 86616 85212 130487 135221 138224 137147 108757 106848 114988 114861 128789 134219 363375 390745 1137093 1118618 433557 450962 123021 107325 117088 118575 132952 128224 123722 124441 84022 84370 277356 246090 702693 705712 217306 217454 278320 280878 325915 316491 340488 342902 363335 366747 348861 387407 819424 861396 543808 450597 295883 290902 339862 337545 360979 365471 369623 378158 422041 422831 680663 706084 40.25 68.0 1
11:31:26 2023-10-13 347943 341749 86644 86819 130700 134437 138328 136509 109125 106782 115251 114368 132172 131485 363961 392261 1129562 1120665 438205 453384 120168 107156 117392 118502 129666 128156 124030 124255 84138 85997 279913 243418 703163 706212 219907 216931 278320 281344 324956 318679 340273 344842 365331 367586 348586 387458 822436 868264 544365 457408 295152 290153 340891 337309 360943 364631 374076 376783 421070 422977 673660 707697 40.25 68.0 1
11:31:27 2023-10-13 346956 342032 86584 86960 130454 134508 138259 136957 108791 107323 115102 114782 131955 134082 363998 390471 1138140 1128320 438681 450962 123226 106700 117202 118584 132894 128259 123722 124355 84022 85926 277883 245569 700891 702226 219227 216292 278320 279907 324956 318666 340452 344842 363335 370153 348305 386544 823055 866463 543013 456828 297196 290489 338731 339756 357515 364162 374724 377780 422518 422630 674100 707697 40.25 68.0 1
11:31:28 2023-10-13 342559 342751 86576 86952 130323 135054 138353 137064 108791 107397 115023 114828 128877 132522 363341 392417 1140878 1119796 434938 453634 120155 107189 117068 118536 129662 128279 123722 124441 83964 85893 280491 247136 704536 705712 218136 217606 278320 281344 325879 315943 341448 345061 363299 366712 349603 387062 821011 861323 536679 452094 295847 290321 339552 338566 360943 364881 369551 378427 422625 422761 676598 705011 40.25 68.0 1
11:31:29 2023-10-13 345835 342471 86525 86972 130667 134403 138775 136475 108724 106815 115114 114637 132070 134141 363668 391019 1127889 1121425 435275 452209 123192 106634 117664 118146 129666 127624 124097 124084 84138 85827 279913 243562 706417 704215 217528 216896 278320 281344 325584 320789 341579 345111 364689 369651 348407 387310 823345 867078 544365 458356 296560 290524 340533 337001 360907 364560 373147 377318 420998 423750 674577 706084 40.25 68.0 1
11:31:30 2023-10-13 342559 342988 86552 85318 130261 135784 137914 137686 108482 107735 113278 115144 128636 132628 362645 391033 1146960 1126859 432656 450890 120250 107411 117169 118705 129840 128437 123689 124527 84080 84318 279224 247486 694782 704215 218698 216896 278712 281344 325616 315722 342289 344842 362720 369789 348514 386173 820620 856406 544365 450136 296466 290308 338528 339626 360097 364596 371750 376623 423998 424002 676598 706084 40.25 68.0 1
11:31:31 2023-10-13 342884 342751 86489 85229 130290 135068 138315 137133 108757 107471 115114 114861 132190 134407 362862 389888 1139332 1117822 431920 450890 123157 107439 117135 118739 129573 128313 123722 124527 84022 84433 280491 246219 701062 706006 219907 217536 279069 281474 328646 318978 341340 344733 364213 367260 349316 387371 819388 861991 539313 450525 295776 292598 339552 337581 360690 364823 369587 377853 422005 422831 680107 706047 40.25 68.0 1
11:31:32 2023-10-13 347897 342929 86644 85264 130732 135060 138086 137784 108949 106848 115148 114670 132098 132117 363961 389853 1138140 1127408 438681 454140 123055 107141 117169 118516 129666 128012 123926 124322 84022 85919 279913 245013 701433 702226 219227 216257 278320 280299 324956 320065 340452 344842 363335 370118 348586 386818 824368 865775 544365 455933 295812 290560 339827 339030 357622 364596 374076 377853 423293 422774 673119 706084 40.25 68.0 1
11:31:33 2023-10-13 342282 342760 86434 85244 130196 135229 138039 137372 108724 107504 114919 115210 131910 134656 363377 387533 1146960 1127937 431866 450926 120120 107378 117358 118468 129840 128122 123997 124427 84022 84332 276674 247625 698951 701970 218711 216861 278320 281344 325915 315843 343563 345744 362177 368979 348269 387062 824516 857307 541660 450875 295847 290595 337781 338601 358737 364596 369551 378537 424034 424002 682149 707623 40.25 68.0 1
11:31:34 2023-10-13 348413 342170 86462 85176 130568 135059 138319 136996 108911 106848 115148 114729 131823 131993 362862 392261 1130893 1118206 440062 450962 123072 106700 117054 118541 132952 128224 123755 124441 84022 85893 275953 245566 698931 706212 218171 216896 278320 281940 324956 317929 341448 342866 365195 367878 348550 386233 821011 870109 541660 455970 296300 289510 340616 338055 359820 364596 375172 378574 421034 422099 672459 705048 40.25 68.0 1
11:31:35 2023-10-13 345944 342509 86489 86914 130299 135106 138259 137277 108982 107471 115034 114828 132070 132275 363634 390061 1138140 1125419 438666 454214 120055 107223 117344 118570 129840 128300 123722 124151 84022 85860 279913 245871 701728 701124 218476 217268 277929 279907 327256 316934 340452 344842 361164 369576 350167 387642 824221 868264 544365 453896 295812 290560 337745 339626 359531 363468 373438 377592 426469 424002 673450 708162 40.25 68.0 1
11:31:36 2023-10-13 344131 342755 86686 85148 130340 134881 138465 136923 108757 107290 115148 114861 132070 134175 363668 387533 1142860 1129037 433090 450890 123260 106667 117364 118180 129577 128184 123722 124151 84022 85893 279224 245569 716262 702950 218136 216745 279534 279761 326794 319430 341284 345635 365881 369911 346313 387605 824516 862138 537136 455787 296774 290454 338802 338292 359531 366535 373438 375920 423782 424002 680144 709121 40.25 68.0 1
11:31:37 2023-10-13 342920 342744 86357 85271 130915 135153 137948 137357 108590 107627 115331 115111 128668 132593 363193 390293 1137566 1116232 432583 450926 123157 107156 117358 118507 132917 128224 123689 124725 83906 84402 279389 247136 702190 705712 218171 217606 277503 281344 325915 315978 341483 342902 365622 367843 350414 386754 820428 863869 539805 452996 297777 290321 339862 338055 360907 363468 372429 376022 422625 422761 674613 705011 40.25 68.0 1
11:31:38 2023-10-13 345420 342242 86521 85139 130388 134915 138259 137147 108757 107290 115148 114828 132070 134175 363411 389544 1134488 1122296 435103 450962 123500 106634 117594 118112 130737 127589 124163 123710 84138 85827 281309 244795 710283 706066 220218 217129 278676 281344 326564 318750 341616 342758 365344 369911 348550 387092 819424 868878 543013 457847 296774 290083 340891 337037 360907 364311 373893 377051 420738 422430 674886 706121 40.25 68.0 1
11:31:39 2023-10-13 343641 342961 86525 85244 130450 135187 138155 137338 108691 107471 114874 115343 131915 134433 362536 390206 1143708 1128740 433090 450710 120122 106667 117169 118507 132859 128224 123689 124151 83906 85893 277883 246961 698414 701656 218511 216931 278320 281344 326864 315591 341207 345635 362466 369495 348550 387407 820656 857307 543808 450172 295847 290524 338766 339626 358772 364823 369551 376022 424034 424002 682670 707122 40.25 68.0 1
11:31:40 2023-10-13 344665 342514 86489 85176 130294 134915 138224 137277 108944 107471 115148 115051 131887 134269 363668 390471 1140087 1120628 432511 450962 123192 107156 117392 118666 129840 128231 124030 124460 84138 86097 280491 245804 701062 708217 219286 217606 279105 279761 325879 316934 343563 344769 363299 367225 347501 387062 819847 862175 529733 450597 295847 290356 339827 336529 360979 365727 371714 377890 421402 422796 681666 706084 40.25 68.0 1
11:31:41 2023-10-13 346442 342036 86686 85201 130732 135297 138190 136889 108757 107290 114988 114637 128771 134141 362862 387569 1137714 1128230 438644 450962 123192 106634 117169 118541 133137 128644 123722 124441 84022 85926 280491 245569 700521 702189 218546 216931 277929 279872 326794 316969 340416 342902 361199 370083 349603 387092 823055 868878 544365 454670 295812 290356 337745 339626 358701 363468 373438 377853 426469 423704 673450 709121 40.25 68.0 1
11:31:42 2023-10-13 342559 342755 86525 85148 130327 134974 138224 137098 109091 107397 115148 114828 132006 134219 363377 387542 1146649 1128740 433323 450818 120233 107189 117459 118406 129840 128211 124097 124289 84022 85860 281242 245742 702718 702503 218171 216931 278320 279761 325950 316828 339902 343321 363299 368979 346978 386524 823018 859736 550419 455965 294909 290630 338838 338566 359820 366535 372312 376213 423926 424002 681629 708198 40.25 68.0 1
11:31:43 2023-10-13 344932 342509 86521 85172 130617 134881 138250 136923 108982 107290 115068 114749 129272 134219 363668 393436 1142013 1125531 436176 450926 123055 107141 117202 118541 129662 128224 123893 124441 84022 85893 277883 245742 704110 706212 218663 216257 279105 279761 324934 316969 341989 342577 368221 369836 348300 388744 821011 860918 537136 453803 296221 289488 340748 338566 358197 365692 372584 376022 420926 423406 679625 705048 40.25 68.0 1
11:31:44 2023-10-13 345456 342523 86462 86952 130700 135119 138228 137132 108824 107405 115285 114953 128701 132130 363486 390170 1134904 1122259 436370 450782 123500 106667 117425 118406 129840 127978 124011 124151 84022 84129 277356 245742 704384 704215 217528 217268 278320 281344 324934 318445 339389 345573 364391 367843 349088 385052 820004 866387 544365 456975 294909 290264 340891 337037 360943 364596 372911 376213 423028 422796 674650 708162 40.25 68.0 1
11:31:45 2023-10-13 347678 342036 86521 85101 130544 134508 138224 136923 108757 107290 115148 114716 131921 134141 363411 389888 1137714 1128283 440076 450962 123226 106700 117202 118541 133019 128046 124293 124355 84080 85926 274846 245395 702298 705003 219666 216652 278908 282140 326794 318304 340344 342469 363993 371050 348371 387092 822436 863869 567329 456719 295753 290524 339552 338566 357658 365179 375026 377318 423591 422810 674613 708162 40.25 68.0 1
11:31:46 2023-10-13 342740 342956 86612 85176 130507 135551 138086 137235 108849 107438 115114 115018 131944 134210 362862 392417 1137020 1118618 433705 450926 120220 107223 117169 118541 132801 128224 123722 124355 84123 85926 277883 246438 700691 705213 217493 217606 278839 279761 325950 316712 341483 344842 363845 368432 349112 387407 819424 861323 539805 451946 296935 290560 339862 337545 360979 365727 369623 375758 423293 424052 680663 706121 40.25 68.0 1
11:31:47 2023-10-13 347159 342266 86886 86885 130790 134437 138328 136509 109275 106815 115251 114447 132172 131577 364512 392261 1129525 1119228 438042 450926 123174 106667 117425 118584 130019 128375 124254 124460 84138 85945 279913 243418 704679 707515 218371 217280 278872 281344 324956 318927 339902 342902 365237 368650 348550 387404 820040 867078 544365 457695 295181 290057 341924 337545 360943 365500 375172 377318 421366 422875 672672 708198 40.25 68.0 1
11:31:48 2023-10-13 344131 343001 86434 85208 130187 135562 137948 137597 108691 107686 114954 115276 131853 132970 363230 387533 1146960 1127937 432207 450530 123260 107141 117202 118773 129573 128348 123926 124560 83964 85926 279556 247486 697060 702189 218698 216965 278712 281344 326864 315722 342037 345329 362212 369893 348586 387407 820656 859736 544365 450136 296753 290595 338291 339626 359314 365435 369623 376394 424070 424002 680626 706121 40.25 68.0 1
11:31:49 2023-10-13 342920 343001 86489 86993 130371 135102 138259 137147 108757 107397 113636 114861 131921 134398 363704 392973 1140804 1121422 434938 453817 123294 107223 117297 118406 129666 128300 124030 124460 84022 85926 277883 245742 704036 707605 217493 217233 279105 279761 325915 316712 343911 345293 363845 366747 347536 387098 820428 861129 551790 450597 295883 290595 339827 337273 360654 365763 371750 375758 422031 424052 682670 708969 40.25 68.0 1
11:31:50 2023-10-13 346710 342518 86548 85233 131948 134915 138319 137182 109016 107504 115217 114749 129272 134032 363704 389615 1137714 1125010 439028 450998 123089 107141 117169 118541 132870 128348 123926 124355 84022 85893 280491 245742 703562 701693 218921 216931 278124 280430 326794 316969 340967 344842 365881 370153 350167 387826 825462 867650 541660 455701 295596 290560 338564 340690 358449 364084 374313 375758 426469 423406 673450 708198 40.25 68.0 1
11:31:51 2023-10-13 343641 342726 86521 85148 130238 135468 138116 137235 108857 107950 115205 115144 128668 132698 363523 390206 1143561 1130350 433090 453513 123226 107141 117236 118584 129929 128231 124097 124408 84138 85926 279224 246292 699182 702189 218546 216931 278712 279761 326899 318492 340488 343321 363335 368979 347536 387371 825028 859128 544365 453896 294766 291481 338838 338637 359856 366792 369659 377318 423998 422209 683098 709240 40.25 68.0 1
11:31:52 2023-10-13 345456 342514 86434 85201 130483 135241 138409 137163 108757 107323 115102 114861 132098 134219 360497 394025 1142050 1125531 436176 450962 123140 107141 117202 118541 132836 128348 123755 124389 84022 84180 278452 245742 703438 708106 218982 217024 279820 281344 327718 316898 341100 342722 365380 369942 348669 389297 821011 856406 544365 453255 296501 289713 341924 338530 358772 365763 372911 378390 421137 424002 681666 705048 40.25 68.0 1
11:31:53 2023-10-13 345591 342641 86640 85140 130667 135212 138121 137235 108957 107594 115148 114861 132104 134210 363961 391237 1134341 1123931 435968 450998 123362 107123 117827 118180 130019 128046 124335 124184 84022 85926 279913 245742 715795 705213 218171 216965 278320 279446 325164 318892 339389 345329 365230 367843 349076 388559 820620 866387 544365 457371 294909 290524 340855 337545 360979 365179 373739 376783 421402 423858 674650 707660 40.25 68.0 1
11:31:54 2023-10-13 346946 342518 86525 86953 130421 134881 138259 136923 108791 107323 115182 114749 132104 134210 363998 389924 1136215 1129924 439687 454243 123089 106700 117202 118468 129929 128444 124339 124981 84138 86011 277356 245460 702595 703571 219429 217000 278872 280299 326794 317004 340488 344842 364142 370826 348550 387092 820656 865775 544365 457265 295604 290356 339827 340139 357658 364631 374605 378574 423293 422810 674886 707660 40.25 68.0 1
11:31:55 2023-10-13 344896 342751 86418 86989 130246 134881 138254 137709 108724 107290 114988 114861 131955 134219 363559 393436 1139550 1123931 432583 450926 123226 107325 117169 118739 132926 128259 123755 124441 84138 84537 280491 245742 700151 707214 218171 216628 279534 281076 325879 316969 340967 344599 365522 368943 349815 387371 820428 856442 543013 453625 297567 290383 340891 336564 360979 365763 371787 375493 421438 422796 682670 706084 40.25 68.0 1
11:31:56 2023-10-13 347943 342483 86494 86952 130446 134906 138293 136923 108757 106881 115182 114670 128777 133954 363961 393186 1133216 1120899 440987 450818 123431 107223 117216 118604 129662 128300 124030 124460 84138 85952 279913 245569 712258 706212 220531 216965 278712 279872 324956 317964 341483 342758 366359 368979 349112 386544 820040 865492 540308 456652 295596 289576 341443 338328 360653 365179 376076 376058 421402 422244 673450 706121 40.25 68.0 1
11:31:57 2023-10-13 344131 342514 86466 86960 130761 135093 138782 137182 108941 107323 115102 114893 131955 134210 364221 387569 1143708 1125047 433090 450962 123260 106700 117236 118575 129840 128046 124130 124151 84080 85893 279913 245742 702344 702189 218206 216965 279820 279761 324934 317929 339902 345817 363335 369014 346455 386209 823091 859736 543013 455289 294945 290524 339862 338637 360399 366792 372911 376783 423962 422134 681703 710284 40.25 68.0 1
11:31:58 2023-10-13 345700 342518 86462 85197 130446 134915 138052 137132 108857 107635 113402 115243 132369 132222 363816 393918 1144203 1125382 436102 450926 123021 106700 117169 118575 130019 128265 124011 124355 84022 85926 279913 245916 700521 706212 218886 216292 279141 279761 325424 317004 342037 342312 365558 370153 347536 386173 819424 856406 544365 453255 297453 290064 340891 339351 358737 365115 372911 377190 421402 423406 678663 704549 40.25 68.0 1
11:31:59 2023-10-13 345736 342045 86525 87071 130487 134475 138547 136991 108757 107323 114988 114749 131921 132262 363704 389888 1131237 1122296 435103 450494 123294 106667 117398 118180 129929 127624 124163 123999 84138 85624 280491 243634 712046 706212 218171 217268 278712 279677 324956 318927 340452 342902 365522 367843 348586 386544 820040 865541 544365 457048 295847 289713 341443 338055 360653 365179 375209 377355 421402 426028 673155 709121 40.25 68.0 1
11:32:00 2023-10-13 347527 342925 86648 85176 130699 135127 138396 137269 108624 107372 115365 114828 132070 134023 363704 389924 1138140 1127136 438992 450962 123089 106733 117425 118638 129840 128224 123722 124184 84022 85926 277356 245569 702396 700665 218921 216931 277929 280530 326794 317004 341254 344842 363080 370153 349675 387679 824257 867650 543013 455641 295253 290595 338564 340175 359590 363539 374076 375493 426469 423704 673450 709240 40.25 68.0 1
11:32:01 2023-10-13 343397 342514 86521 85197 130560 135152 138259 137298 108791 107397 115023 115051 132190 134245 363448 387569 1143708 1128283 433397 450674 123209 107306 117398 118575 129929 128231 124168 124393 84138 86064 279913 246438 713535 700979 218558 217129 279695 279459 325915 317004 339663 343321 363370 369911 349530 387371 824221 859128 551790 455131 295045 291860 339624 338637 359856 366792 371787 377051 423637 422134 682670 709240 40.25 68.0 1
11:32:02 2023-10-13 345111 342339 86462 85271 130205 135429 138310 137634 108824 107701 115079 115018 132190 134407 362862 391497 1139332 1116232 437115 453513 123157 107141 117135 118813 132934 128402 123689 124527 83964 86044 278452 247136 698614 706212 218476 217420 277929 279907 325879 316420 342519 344842 364391 368943 351191 386718 820315 868264 524533 450525 297207 290321 340305 338374 360327 363213 372275 376058 423257 422430 674308 706047 40.25 68.0 1
11:32:03 2023-10-13 345664 342509 86580 85176 130487 135400 138259 137147 108724 107438 115114 114828 132036 134141 362826 387463 1138140 1125780 437270 454214 120348 107042 117493 118406 130193 128053 124406 124393 84288 85978 274846 245742 708201 704215 220374 217467 278908 281344 324898 318892 339389 345111 365088 369911 349076 386173 820583 867613 553504 457335 295547 290524 341647 337545 360943 365143 374003 376987 421366 422796 674650 707623 40.25 68.0 1
11:32:04 2023-10-13 341776 342992 86462 85208 130323 135255 138094 137406 108691 107653 115079 115131 131944 134656 362862 387498 1146146 1128740 431430 453513 123226 106667 117501 118541 129577 128224 124011 124441 84022 85919 277883 247136 702024 701124 218511 216896 278908 281344 327626 315943 341448 345817 362212 368979 348550 390331 822436 857307 536679 452205 295668 292102 340658 339590 359820 365143 369551 378427 424034 423714 682670 708162 40.25 68.0 1
11:32:05 2023-10-13 342920 342740 86521 85176 130360 135102 138259 137132 108824 107635 113560 115012 128701 134668 363230 392047 1140952 1124212 435519 454786 123157 107141 117364 118541 129662 128409 124030 124527 84138 85952 277883 246090 701605 708217 218171 217327 279928 279761 325879 316969 341448 344842 365522 367843 347501 387335 821011 856406 524533 453987 297567 290278 341647 337510 360979 366792 371750 378427 421034 422796 682670 706084 40.25 68.0 1
11:32:06 2023-10-13 346627 342509 86553 85132 130421 135241 138353 137590 108724 107471 115148 114861 132190 134219 363411 387273 1134488 1125531 437137 450140 122987 106667 117169 118541 129573 128224 123722 124322 84022 85919 277883 245569 703066 700098 218511 217606 278124 281741 324898 316934 340931 345817 361129 368393 350661 385052 824221 870109 544365 453896 295847 291339 337982 339590 360907 364013 373438 377890 426469 422761 673192 711652 40.25 68.0 1
11:32:07 2023-10-13 345529 342785 86735 85148 130732 135000 138540 137071 108924 107339 113541 114887 128790 132213 363632 387569 1140767 1131569 433668 450926 123260 106634 117560 118406 130247 128012 124130 124151 84138 85860 279913 245049 706202 702226 218816 216896 279928 281344 326794 318374 340177 345573 364093 368943 346942 387679 823018 856442 543013 456652 295396 290524 339827 338601 359820 366792 374903 377318 423591 424002 678626 708162 40.25 68.0 1
11:32:08 2023-10-13 345700 342740 86616 85176 130470 135102 138259 137182 108757 107645 115148 114861 132104 134175 362862 391055 1142823 1126332 436176 450962 122918 107355 116778 118938 132790 128657 123556 124976 84138 84433 277356 246081 701024 705639 219394 217094 279069 281940 328182 319393 342591 342866 363880 370118 348826 386173 820753 856406 544365 450561 297554 289642 338802 339661 358701 365692 373402 377757 423890 423406 678103 705547 40.25 68.0 1
11:32:09 2023-10-13 346696 341852 86803 86947 130831 134441 138906 136735 109225 106815 115308 114769 132190 131993 363961 392118 1129525 1122296 436334 450926 123260 107141 117364 118541 129840 128012 124097 124322 84138 85893 296669 243526 715437 706212 218206 217268 278908 281344 324956 318892 341207 344284 365522 368943 349112 386818 820583 865505 542194 457335 296717 289677 341407 338292 360617 365407 375740 376022 421366 422761 673450 706121 40.25 68.0 1
11:32:10 2023-10-13 346400 342992 86621 85116 130450 134881 138297 137621 108757 107471 115148 114828 132098 134141 363961 388726 1140575 1129037 440546 450638 120023 107189 117263 118570 129751 128211 123997 124427 84138 84338 296669 245588 700645 701124 218921 217397 278320 280695 327256 316969 340967 344842 362903 370118 350414 387679 824221 868878 543013 455641 295847 290560 338291 340654 358737 363503 374003 378158 424034 423704 673450 708162 40.25 68.0 1
11:32:11 2023-10-13 342920 342740 86548 85253 130327 135233 138241 137241 108757 107471 115192 114828 132190 134219 363668 393990 1139513 1125256 435556 450998 123106 107174 117202 118623 129651 128402 123755 124560 84022 85893 278452 245742 700274 707214 218511 216710 279731 279761 325879 316969 341735 344842 365558 368979 347501 386754 820428 859736 537136 450633 296300 290118 341924 337510 359809 366792 372838 378158 420111 422297 682149 704243 40.25 68.0 1
11:32:12 2023-10-13 346470 342277 86430 85144 130266 135068 138259 138002 108824 107635 113402 115045 129036 132222 362645 392083 1134904 1122610 439815 454860 123123 107569 117054 118821 132926 128471 123964 124560 84022 86011 276956 246264 711492 707103 218746 217268 278124 283470 326794 316934 342555 342902 364427 368943 349639 387092 821011 865384 537136 450633 297417 289977 340616 338566 360907 364049 374076 377190 422625 422099 673414 705011 40.25 68.0 1
11:32:13 2023-10-13 345581 342036 86585 87013 130610 134475 138293 136794 108907 107389 115182 114480 132104 131993 363411 388999 1137057 1131569 435519 450854 123226 106667 117202 118180 129751 127978 124130 124151 84080 85860 279913 243598 709726 703717 218511 216188 279141 280249 324956 320789 340416 345329 363299 370083 347186 386544 823197 863222 547677 457377 295812 290595 339827 338601 358161 365727 375172 377318 423257 422810 676141 709121 40.25 68.0 1
11:32:14 2023-10-13 342704 342534 86457 85298 130192 135630 137866 137590 108590 107701 113357 115078 128547 134586 362500 387569 1146960 1129037 436685 450926 123243 107141 116973 118739 129845 128300 123722 124560 83906 86077 277883 247136 692904 703219 218851 216931 278908 281344 325879 315978 342555 344842 363045 370083 348586 386754 820656 856442 544365 451269 297987 290595 338528 340378 358737 365179 371750 377190 424070 424002 678590 707158 40.25 68.0 1
11:32:15 2023-10-13 348508 342036 86612 85201 130577 134475 138375 137013 108941 106815 115263 114480 132281 131669 362899 392297 1131201 1119037 439243 450926 123260 107141 117169 118541 129662 128224 123893 124151 84022 85860 279913 243274 702941 706212 218171 217268 278712 281344 324956 318668 340967 342902 365487 368393 348586 386544 820351 865456 546306 456006 296508 289713 341120 338316 360618 364858 375447 378353 421258 424002 672275 708112 40.25 68.0 1
11:32:16 2023-10-13 346033 342611 86639 85197 130413 135277 138259 137147 109016 107635 115365 114795 132036 134141 362862 386956 1137603 1125531 437715 450926 123055 106700 117169 118541 133137 128224 123926 124441 84065 85926 279913 245742 700521 701124 218851 216931 277929 279907 326794 317004 340967 344842 362212 369836 350697 385052 824257 868878 544365 454252 296488 290560 337781 340414 359856 363539 374039 378169 426469 421509 673450 709743 40.25 68.0 1
11:32:17 2023-10-13 342848 342518 86714 85197 130323 134915 138259 137147 108791 107364 114988 114861 131978 134219 362862 387533 1143708 1132524 433483 454389 120333 107223 117493 118406 129934 128506 124287 124427 84138 84338 280491 245742 703231 703945 218511 216931 279856 281344 327256 318374 341542 345573 363335 369389 347221 386173 823018 856442 536679 455970 294945 291693 339552 338566 359820 366792 373739 377051 423926 422134 680144 711145 40.25 68.0 1
11:32:18 2023-10-13 342596 342230 86521 85171 130726 135102 138017 137235 108724 107397 114988 114861 132070 134313 362862 389924 1137057 1118618 431830 450926 123106 107141 117169 118541 133019 128224 123755 124474 84022 85893 277883 246090 701233 705712 217493 217454 278908 279761 325950 316677 341448 344842 364142 366747 348550 387407 818231 861360 524533 450367 296753 290595 340341 337309 360979 365763 372058 376058 423627 424017 682149 706121 40.25 68.0 1
11:32:19 2023-10-13 348413 342735 86612 86927 130487 134881 138713 136923 109041 107586 113718 114821 128877 131818 363266 393257 1131680 1121810 440860 450746 120005 107141 117135 118541 129662 128224 123755 124393 84138 85860 279913 243562 708184 706212 218406 217117 278712 279446 324956 320789 340967 342902 365522 368428 348586 386270 820170 865420 554703 456940 296508 289642 340891 338055 360363 365435 375740 376058 421366 422134 672787 705547 40.25 68.0 1
11:32:20 2023-10-13 342812 342032 86466 85168 130483 135054 138358 137246 108757 107323 115148 114861 132190 134219 363668 387569 1143708 1127445 433125 450926 123294 106667 117398 118425 129840 128012 124130 124322 84080 85893 278452 245569 700823 702226 218663 216965 279928 279761 324934 320109 340416 346160 363880 369272 347221 386209 823018 860345 543013 455970 294766 291445 338838 338601 360363 366470 373739 377318 423962 422209 680663 711145 40.25 68.0 1
11:32:21 2023-10-13 345458 342194 86735 85208 130844 135212 138271 137139 108844 107405 113575 115111 128701 132222 363632 392297 1142551 1125817 436176 453550 122953 107174 116845 118855 133019 128547 123722 124527 84022 85893 278452 245995 710127 705213 219227 216896 279141 279056 328182 317004 342555 342866 364974 370118 347536 386209 819388 856406 544365 453255 297698 289510 339827 340139 358737 365692 373438 377226 423293 423406 678109 705048 40.25 68.0 1
11:32:22 2023-10-13 345752 342027 86644 86893 130955 134475 138713 136475 109091 106848 115387 114480 132138 133988 363668 391055 1130362 1124456 435103 452209 123226 106667 117398 118214 129666 128012 124130 124118 84138 85860 279224 243562 707453 705213 218171 217268 278908 279642 324898 318927 340188 344842 365230 367843 348586 385052 820620 868878 533230 457377 294945 290560 340927 339560 360208 364894 374880 377208 421258 426401 676326 707205 40.25 68.0 1
11:32:23 2023-10-13 346851 342651 86703 85176 130356 134881 138259 137379 108791 107635 115365 114828 132104 134175 363411 390792 1139295 1128283 439028 450530 123260 107215 117202 118541 129573 128224 123755 124355 84080 85893 277356 245395 702644 702226 219569 216931 278320 282938 326794 317004 340452 344842 364100 371227 349639 387092 823055 866387 543013 455317 297149 290560 338838 340414 358161 363539 374076 377890 423998 423406 673450 707122 40.25 68.0 1
11:32:24 2023-10-13 344932 342509 86462 86952 130242 134915 138259 137147 108757 107571 115034 114861 132070 134210 362862 389924 1143833 1125531 436176 450998 122953 107174 116778 118773 132698 128739 122944 124560 83906 85959 280491 246401 693664 703717 218886 216594 278712 281344 325388 318942 342627 344842 363335 370118 348550 388633 825735 863287 544365 451515 298212 290454 338695 339996 358593 365257 372729 377190 423998 424002 678660 706084 40.25 68.0 1
11:32:25 2023-10-13 344762 342893 86466 85180 130421 135102 137983 137166 108657 107504 114988 114861 131887 134210 362862 389888 1137093 1117822 433705 453550 123055 107141 117202 118541 132836 128437 123755 124355 83906 84097 277883 246090 699904 706212 217493 217676 279105 279761 325950 316712 341483 344842 364136 366782 349316 387407 820040 861360 524533 450597 295596 291114 339862 337273 360979 365763 369659 376058 423005 424127 681182 706121 40.25 68.0 1
11:32:26 2023-10-13 347687 342036 86617 85288 130853 135054 138388 136991 109091 107272 113639 114663 128877 131678 363266 392154 1131680 1122610 439828 450746 120023 107189 117169 118541 129662 128259 124093 124393 84080 85860 279913 243598 698984 706212 220260 217502 278908 284512 324956 318668 341483 342902 365522 368943 349112 387092 820620 865492 537096 457371 295668 289713 341443 338091 360943 365435 375777 376058 421402 422796 673450 705547 40.25 68.0 1
11:32:27 2023-10-13 342884 342543 86525 86952 130907 135008 138293 137147 108791 107323 115102 114861 131955 134210 363961 387604 1143708 1128246 433397 450494 120273 106700 117594 118575 129934 128259 124130 124184 84313 85893 279913 245569 706501 702189 218546 216965 279662 279761 325388 318445 340177 343286 364136 369836 347221 385052 824257 863869 549048 457335 296978 290524 340376 338637 358772 366792 375209 377632 423962 424002 677629 709240 40.25 68.0 1
11:32:28 2023-10-13 345681 342816 87083 85219 130487 135442 138155 137235 108991 107627 115411 115078 128701 132222 362826 389888 1143708 1128230 437381 450638 123038 107322 116812 118971 132825 128830 123590 124885 83790 86110 279913 246401 691603 705003 219227 217268 279105 279677 325388 316455 342627 342902 363880 371227 349076 386209 820656 861381 536679 450525 297734 290383 338873 340414 358772 365500 372911 377226 423998 424002 677629 706084 40.25 68.0 1
11:32:29 2023-10-13 347697 342277 86708 86852 130988 134475 138941 136475 109125 106815 115217 114480 132172 131857 363998 392225 1130362 1122296 437419 450176 123260 106700 117479 118541 129662 128224 124045 124355 84138 85893 279913 243562 704007 706212 218206 217454 278908 279677 323956 321544 340177 344842 365522 368754 349358 385016 820656 870109 544365 457371 295847 290877 340927 337581 360618 365407 374916 377933 421294 424002 674849 705974 40.25 68.0 1
11:32:30 2023-10-13 346533 342699 86699 85240 130757 134881 138267 136957 108791 107323 113496 115032 128758 132213 363411 389924 1137714 1130880 439650 450962 123260 106733 117236 118541 129740 128259 123926 124474 84138 85926 279913 245569 700645 701693 219605 216965 278320 280761 324934 317964 342325 345573 364427 371818 350167 385016 824878 868264 543013 455647 295596 290630 339862 340725 358185 364631 375209 375758 424034 423406 673450 708969 40.25 68.0 1
11:32:31 2023-10-13 345717 342036 86553 86985 130454 135233 138371 137280 108791 107323 115023 114861 132006 134219 363704 394025 1140395 1124730 436028 450962 123260 107174 117202 118739 129740 128348 123755 124355 84138 85959 278452 245742 701186 706212 220531 216896 279731 284494 325915 317004 341483 342902 366359 370083 347536 386209 820826 860162 517829 453787 296645 290118 341780 338459 359387 366356 372729 378390 421366 421729 681666 705048 40.25 68.0 1
11:32:32 2023-10-13 344715 342812 86580 85172 130294 135135 138259 137406 108724 107753 115205 115051 131795 133965 362899 392261 1134867 1115790 439687 453622 123021 107174 117088 118773 132767 128437 123689 124594 84022 85959 279556 246438 702842 706212 218698 217303 277929 280796 325651 319161 342627 342902 364974 369014 351263 385902 820826 865388 551790 450597 297734 290356 340616 338316 360399 363539 373474 377226 423329 422465 673155 705584 40.25 68.0 1
11:32:33 2023-10-13 346960 342735 86581 85140 130568 135135 138328 137182 108791 107323 115182 114835 131955 133988 363961 389888 1137714 1131606 438992 453550 123174 106667 117202 118541 129666 128224 123755 124355 84080 85926 279913 245049 700673 704215 218886 216257 279141 282539 327219 318715 341268 345637 364284 371085 347394 387605 825102 863723 541660 457377 295847 290630 339862 338637 358737 366292 375594 377853 423998 423704 676634 708590 40.25 68.0 1
11:32:34 2023-10-13 344742 342760 86339 85208 133547 135390 138277 137632 108760 107504 114988 115018 131887 134398 362899 388726 1145954 1127134 436370 453622 123055 107248 117202 118971 132894 128471 123637 124594 83906 86051 277883 247351 695682 702226 218886 216965 279105 279872 325915 316013 342591 344842 363299 370118 348586 386209 820656 856514 544365 451269 298002 290595 338838 340414 359566 365727 372611 377226 424070 424002 678109 707158 40.25 68.0 1
11:32:35 2023-10-13 342406 342776 86739 85343 130699 135669 138121 137235 108916 107586 115365 115144 128701 132324 362717 389888 1138742 1115827 431866 450710 120218 107141 117202 118575 132870 128259 123755 124494 84022 85926 277883 246090 700568 705213 217528 217641 279105 279761 326899 316969 341519 344842 364427 367655 349112 387443 818267 861396 539805 450597 295596 290308 339862 337545 360979 365763 369659 375829 423663 424158 682186 707158 40.25 68.0 1
11:32:36 2023-10-13 346470 342027 86600 85140 130535 135068 138224 137243 108724 107290 115114 114828 132036 134141 362826 387569 1137714 1127134 438298 450962 123192 107273 117169 118739 129662 128402 124097 124527 84080 86011 279913 245742 701605 700098 218851 217606 278320 282938 325353 319393 341207 345573 362720 370118 350697 387679 825425 870109 536679 454573 296264 290383 338255 340690 359496 364311 373784 378242 427457 423966 673303 710100 40.25 68.0 1
11:32:37 2023-10-13 342632 342605 86739 85240 130757 135059 138224 137113 108757 107471 115148 115045 129019 134363 363925 387533 1143708 1131962 432832 450494 123431 106700 117479 118541 129755 128046 124097 124322 84080 86011 277883 245742 712799 702153 220531 217420 279928 279761 325879 318633 340177 346306 364100 369495 347465 387062 824221 860954 519434 455933 295360 291481 339827 338601 360617 367308 373438 377318 423962 422761 682149 710247 40.25 68.0 1
11:32:38 2023-10-13 342596 342760 86521 85191 130327 135562 138224 137406 108724 107686 115148 115131 131887 134621 362862 390471 1139332 1117026 432620 453550 123140 107141 117202 118739 132894 128437 123755 124527 84239 86044 279224 246961 698159 705213 218816 218132 278124 279872 326864 316455 342519 344842 364391 372004 351227 387371 822576 867078 532728 451725 297360 290573 340472 338494 360799 363326 371605 379133 423411 422796 674650 706084 40.25 67.9 1
11:32:39 2023-10-13 345908 342027 87083 85167 130512 135161 138259 137376 108907 107635 115365 115018 132190 134219 363925 389271 1134488 1124137 436026 450890 120348 106667 117628 118146 130291 128245 124335 124084 84313 85742 280491 245049 707421 705003 218511 217641 278908 280039 325879 318410 339866 344284 365558 368393 349603 387679 820620 869544 544365 457265 295847 290890 341924 338055 360943 365727 376006 377585 421995 422796 675365 708000 40.25 67.9 1
11:32:40 2023-10-13 343297 343001 86585 85208 130727 135429 138358 137505 108724 107504 115114 115131 132006 134527 362826 386956 1146146 1127408 433090 450696 123192 107215 117202 118507 129751 128224 124011 124696 84080 85926 278452 246438 697791 702153 218851 217419 279105 281741 330044 318942 341472 346687 363158 369942 349460 387335 825689 857125 543594 454396 296580 291748 338802 339626 360363 365442 373038 378390 426469 422430 684126 709743 40.25 68.0 1
11:32:41 2023-10-13 345531 342478 86616 85175 130454 135195 138259 137372 108757 107397 115148 114828 131978 134269 363411 392261 1138706 1122296 434938 453550 123260 107322 117202 118739 130049 128437 124130 124474 84138 86044 279913 246090 701680 707715 218851 217268 279928 281344 325915 317004 342001 345329 366622 368650 347536 387062 821011 859736 537009 453219 296508 290595 341924 337545 360907 366792 372874 376022 421330 422761 682149 703977 40.25 68.0 1
11:32:42 2023-10-13 346705 342785 86735 85271 130724 135434 138497 137235 108924 107405 115331 115078 128701 132222 362609 392083 1134414 1119000 441008 454712 120088 107256 117169 118787 129488 128437 123755 124943 84138 84223 280491 246053 712481 706212 218663 217606 278320 281154 326794 316969 342555 342902 365487 368943 350961 387092 820004 865510 544365 454994 297698 290118 340855 338601 360871 364049 375172 377190 423624 422761 673450 706084 40.25 68.0 1
11:32:43 2023-10-13 345861 341713 86708 85165 130724 134872 138713 136923 109091 106815 115182 114480 132104 131993 363375 389271 1140358 1133216 437108 453550 123294 106667 117398 118648 129840 128012 124130 124322 84138 85893 286569 243598 701904 702189 218476 216931 279928 281344 324898 319148 340380 345817 364100 369530 347501 385052 825192 861323 543013 456940 295181 290392 339827 339875 359856 366578 374880 377596 423637 424002 679208 709056 40.25 68.0 1
11:32:44 2023-10-13 344747 342893 86735 85244 130943 135221 138340 137220 108757 107397 115148 114861 128877 134219 362790 391019 1142823 1125531 437419 453550 123008 107322 116812 118971 132790 128471 123722 124971 84105 86110 277883 246365 691164 704714 219534 216931 279662 279872 325879 316934 342591 342902 364391 371227 348586 387062 820620 861287 544365 450525 297216 290524 339827 340654 359278 365727 373438 377757 424034 424002 678109 706084 40.25 68.0 1
11:32:45 2023-10-13 347943 342032 86799 86945 130889 134475 138906 136699 109275 106782 115412 114480 132172 131577 363668 392261 1131164 1121425 437706 453173 123260 107215 117535 118541 129666 128190 123926 124322 84138 85893 277356 243526 701289 706212 218511 217606 279105 279872 327146 318927 340488 344842 365522 368943 349358 387092 820620 871196 537136 457079 296501 290454 341528 337913 360763 365514 375557 378316 422148 426401 673450 707122 40.25 68.0 1
11:32:46 2023-10-13 346960 342483 86886 85335 130715 135280 138678 137372 108982 107471 113560 114920 132104 132262 363375 389888 1138523 1125010 438992 450638 123260 107141 117364 118855 129662 128348 124097 124560 84138 85985 277356 245742 700645 701124 219227 217268 278320 280761 324898 317964 341207 345573 363299 371227 350697 387790 825425 868878 544365 455641 296508 290595 338802 340690 359820 364304 374076 376058 426469 424002 673450 709743 40.25 68.0 1
11:32:47 2023-10-13 349425 342514 86525 85175 130254 135323 138496 137372 108757 107504 115148 114861 132012 134175 360785 389924 1143708 1127134 436062 453550 122987 107322 116812 118938 132883 128505 123689 124971 83906 84350 280491 247136 693339 704215 219227 216931 279105 279872 328646 319204 342375 345111 366140 371085 351806 389574 823345 862101 544365 453750 297266 291772 340855 340414 358772 365763 373748 379661 422338 424002 678663 705547 40.25 68.0 1
11:32:48 2023-10-13 342776 343001 86434 85212 130450 135424 138332 137743 108757 107538 115068 115131 132006 134468 362862 390745 1140142 1117822 436139 453550 123226 106700 117364 118739 129840 128348 124339 124560 84138 86044 278452 246438 696315 705213 220531 218132 278320 279446 326899 316712 342278 344842 364391 367843 350732 387407 820620 863905 539805 450561 296789 290524 340412 338637 360979 364596 371750 376058 423926 424980 678109 706084 40.25 68.0 1
11:32:49 2023-10-13 346715 341232 86557 85229 130520 135102 138293 137182 109091 107323 115182 114861 132104 134175 363730 389924 1137714 1127445 440310 450962 120273 106700 117202 118575 129666 128348 123755 124355 84080 85926 280491 245697 701433 703002 219960 217467 278552 282938 327718 318233 341340 345781 363993 371191 350131 385052 824841 869544 550419 456077 295668 290595 338802 340654 358990 363397 374039 376022 426469 424002 673450 709203 40.25 68.0 1
11:32:50 2023-10-13 342582 342514 86525 85116 130487 135135 138293 137372 108757 107504 115148 115032 131853 134313 362862 387533 1143708 1128246 433397 450494 123397 107141 117445 118541 129840 128224 124011 124355 84138 85926 277883 245742 699889 702189 218851 217268 279105 279761 326899 317004 340452 345130 364391 369530 347501 387098 823055 856406 551790 457377 295604 291481 339862 339626 360399 365389 373748 377632 423710 423894 680479 709596 40.25 68.0 1
11:32:51 2023-10-13 346343 342929 86830 85307 130728 135221 138121 137338 108982 107397 115182 114861 131823 132372 363925 393400 1143708 1127134 436685 454934 123072 107248 117143 118855 132733 128650 123722 124527 84138 86011 279224 245742 697227 705712 219381 216931 279105 281344 325690 317004 342591 342902 364974 370153 349112 388596 820620 856442 544365 453306 298027 290118 339576 340139 358772 365727 374003 377793 423962 423118 678626 707122 40.25 68.0 1
11:32:52 2023-10-13 347943 342170 87103 87009 130844 134466 139023 137013 109275 106815 115377 114447 132190 131669 363998 392261 1130362 1119228 437587 450962 123260 107248 117364 118739 129751 128644 123959 124527 84138 85926 279913 243562 701976 703066 218511 217454 279105 279907 326794 318927 341483 344842 365558 368979 349639 387092 820620 873742 538955 457042 296501 290524 341780 338423 360763 365549 375860 378353 421816 424002 673450 708037 40.25 68.0 1
11:32:53 2023-10-13 345940 342032 86612 85335 130454 135102 138190 137098 108757 107364 113639 115111 131887 134175 363375 387795 1137714 1127134 438681 453550 123260 106700 117202 118739 129662 128224 124011 124441 84080 85926 279569 245742 700521 700134 218851 217606 278320 279907 325388 317039 341483 345329 362212 369824 350732 386524 824841 870109 544365 453291 296300 291445 338291 340414 360943 364049 374039 376058 427072 423756 673450 709743 40.25 68.0 1
11:32:54 2023-10-13 344932 341459 86403 85172 133538 135356 137998 137406 108757 107364 115102 114828 131921 134363 362899 388726 1146960 1127662 435940 453550 123021 107248 117007 118938 129772 128471 123755 124594 83906 85992 277883 247486 701804 703219 218886 217268 279105 279872 325915 318942 342181 345672 366140 370944 349214 389888 824516 862175 524533 452094 297128 292511 338838 340654 360677 365763 371787 378218 427072 424002 680107 707158 40.25 68.0 1
11:32:55 2023-10-13 342884 342740 86644 85208 130389 135195 138259 137406 108757 107504 114988 115051 131887 134210 363411 389888 1140358 1119000 432171 450998 123192 107141 117202 118739 129662 128348 123926 124441 84080 84192 277883 246090 700939 707214 217528 217454 279731 281344 325950 317004 342001 345573 365487 367843 348826 387407 819424 861360 524533 454024 296789 292108 340927 337309 360979 366792 372911 376058 421708 424052 682670 706121 40.25 68.0 1
11:32:56 2023-10-13 345910 342027 86521 85140 130454 135233 138388 137375 109016 107397 115148 114861 132098 134219 362862 388011 1137714 1125531 437437 453550 123226 106700 117236 118813 129662 128348 123926 124441 84022 85926 278452 245871 703985 703002 220531 218027 278676 282140 328182 317823 341857 346796 363122 368803 350697 386209 825228 870109 518792 455928 296717 292157 338838 339875 360979 365001 374039 375758 426469 424052 674381 710321 40.25 68.0 1
11:32:57 2023-10-13 345544 342518 86676 85206 130643 135085 138941 136957 109125 107290 115217 114749 132138 133988 363668 389271 1140358 1134830 436176 450998 123328 106700 117560 118575 129751 128259 124130 124322 84356 85893 279913 243634 710455 704215 218886 216257 279731 279907 324636 318927 340967 345817 364938 371760 347536 385052 823018 865127 546225 456688 296524 290524 340376 339351 358737 365763 374880 377947 423673 423786 678252 708051 40.25 68.0 1
11:32:58 2023-10-13 342884 342266 86580 85212 130512 135323 138259 137277 109016 107504 115182 114893 132104 134117 362899 390471 1140358 1119000 433705 450530 123089 107485 117759 118700 130336 128622 124030 124460 84138 84370 280491 246191 701062 707715 219907 217641 279928 279761 327132 317004 341989 345672 365195 367808 348550 390646 819424 864009 524533 454135 296789 290630 341371 337545 360979 366792 372575 376094 422031 426292 682670 706121 40.25 68.0 1
11:32:59 2023-10-13 347939 342036 86589 85201 130766 135195 138328 137277 108791 106881 115102 114861 131955 134210 363411 393124 1132806 1120665 440236 453260 123021 107141 117169 118657 132986 128224 123926 124560 84138 85926 279913 245569 701151 706212 218851 217362 279105 280761 324956 317964 342519 342902 365558 369530 349639 387679 820620 865492 549048 456791 297284 290348 341263 338494 360763 365036 375897 380005 422482 424002 673229 706047 40.25 68.0 1
11:33:00 2023-10-13 345617 342518 86616 85238 130860 136310 138678 137338 109016 107430 115137 115045 128701 134210 363668 386380 1136907 1125256 437265 453550 123260 107141 117398 118971 130195 128437 124130 124560 84138 85959 281821 245742 700398 701656 218886 217676 278320 280334 325879 317964 342012 344355 364136 368428 350697 386245 824257 865384 544365 454670 294784 292405 339862 338601 362754 365179 374039 377318 424070 424980 674686 710284 40.25 68.0 1
11:33:01 2023-10-13 344969 342001 86553 85204 130512 135220 138328 137182 108791 107504 115182 114893 132138 134058 362862 392297 1143708 1127134 437381 453586 123021 107388 116845 119170 132926 128863 123755 124594 84138 85959 279913 245742 709967 705213 219323 217268 279141 279872 325915 317075 342411 342650 365046 371500 348969 389334 824516 862175 519434 456440 297590 290180 340197 340378 358772 365763 373474 380546 423710 424002 677593 706121 40.25 68.0 1
11:33:02 2023-10-13 342875 341749 86644 85212 130299 135323 138259 137406 108724 107504 115068 115051 131887 134304 362899 389924 1141393 1117822 431866 453550 123140 107355 117202 118700 129666 128437 124011 124474 84138 85959 277883 246438 702941 704215 218171 218319 279105 281344 326935 319161 342555 345573 364427 367843 350203 387443 823160 863259 524533 450561 296753 290630 340376 339560 362765 365763 371750 376094 423998 425015 682611 707697 40.25 68.0 1
11:33:03 2023-10-13 345944 342509 86585 85116 130389 135195 138336 137372 108791 107323 115102 114861 132006 134032 362899 387569 1137714 1125531 438768 450998 123089 107141 117236 118575 129662 128437 124045 124474 84022 85926 277356 245488 701557 703002 219205 217432 278248 282539 327718 317787 341340 345490 362614 369942 350553 385866 825462 865420 554294 455965 295596 290595 338255 340654 360979 363220 373930 376058 427072 422858 673450 710284 40.25 68.0 1
11:33:04 2023-10-13 345152 341965 86549 86922 130575 135046 138418 137064 108944 107323 115148 114861 132006 134125 363411 387569 1143436 1130728 433705 450962 123328 106700 117560 118214 130019 128224 124045 124151 84138 85926 278452 244873 702939 702189 218733 217268 279928 279761 327646 318410 340177 343321 364391 370083 347465 385016 823055 862613 541660 456006 295181 290630 340376 338637 358772 366792 375209 377900 423710 423822 680185 708051 40.25 68.0 1
11:33:05 2023-10-13 342402 342027 86580 86962 130327 135135 138306 137147 108757 107323 115192 114861 132006 134245 362899 389924 1138706 1122023 431907 451025 123055 107215 117392 118700 129929 128533 124339 124494 84138 86097 279913 246017 700274 708217 218031 217467 279731 279761 325950 317004 342289 345672 365558 367843 348550 387443 819424 864009 536679 450669 296789 290665 341960 337545 360497 366792 372911 376058 422031 424309 682670 706888 40.25 68.0 1
11:33:06 2023-10-13 347943 342027 86553 86985 130446 135102 138293 137182 108791 107290 115182 114861 131921 133988 362862 393172 1132880 1119037 440346 450962 123021 107411 117088 118657 132952 128471 123722 124560 84022 85959 277883 245742 696094 706212 218698 217303 278908 283339 326794 319430 342555 342902 365522 368979 349639 387679 819424 865519 552469 456077 297446 291693 340640 339483 360799 364489 375026 380042 422482 424002 673266 706047 40.25 68.0 1
11:33:07 2023-10-13 345664 342740 86644 85176 130483 135153 138905 137243 108757 107357 115182 114861 128800 132222 362862 386380 1134488 1124730 437270 450998 123089 106733 117202 118773 132986 128471 124011 124441 84022 85926 279913 245742 700398 701693 218206 217676 278712 279907 325879 317964 340967 344873 364427 367843 349675 386209 823055 866423 544365 456726 294909 291516 340927 337545 360979 365471 373775 377318 423329 424282 674686 709240 40.25 68.0 1
11:33:08 2023-10-13 342623 342036 86430 85271 130388 135356 138190 137441 108574 107571 114954 115276 131887 134691 363436 387262 1146960 1125047 431866 453622 120076 106700 117202 118657 129662 128348 123926 124441 84022 85959 280491 246438 698951 701161 218886 216965 278997 279872 329344 316013 341519 346760 363122 369871 349916 387371 822908 859055 536679 452094 295596 292316 338695 339996 360327 365727 369623 375493 423782 423894 682670 709203 40.25 68.0 1
11:33:09 2023-10-13 342668 342036 86493 85240 130943 135233 138384 137280 108757 107323 115102 115065 132190 134219 362899 392297 1139550 1123931 434938 450570 123123 106733 117202 118575 132926 128471 123755 124441 84080 85926 279913 245569 700691 706212 218546 216931 279928 279761 325950 317039 341519 343061 365558 370189 348305 386790 819424 856406 544365 453255 296466 289515 341719 339661 358772 367044 373775 377226 422328 424002 680181 705584 40.25 68.0 1
11:33:10 2023-10-13 345736 342278 86608 86898 130823 134534 138748 136957 108791 107397 115182 114861 132104 132333 363961 391055 1133684 1123931 435103 450638 123328 107141 117513 118575 129840 128259 124368 124151 84371 85860 279913 243562 713303 708106 220531 219578 279390 282140 327256 319752 341340 344769 366444 369907 349952 387531 820583 865456 544935 457298 298042 290524 342370 338530 360943 365727 376310 378205 422482 422761 673450 707122 40.25 68.0 1
11:33:11 2023-10-13 346461 342032 86612 85202 130577 135102 138678 137304 109058 107471 113496 114828 132012 134269 363925 389271 1139332 1128246 439650 453550 123345 107141 117445 118739 129840 128313 124097 124527 84138 85985 279913 245742 701680 701884 219534 217606 278320 280761 325616 317929 341953 345817 363264 371191 350697 385866 825462 865456 544365 455253 296753 291445 338802 340654 359820 364560 374870 376022 427675 423822 673192 711539 40.25 68.0 1
11:33:12 2023-10-13 344570 342518 86612 85264 130364 135323 138259 137372 108982 107471 115148 114861 128865 134363 363375 389888 1146960 1127134 437344 454227 123157 107355 117135 118938 129840 128657 123964 125149 84105 84382 277356 246990 692710 704069 219429 217432 279892 282140 325844 316455 342591 345329 364164 371464 349603 387299 823018 863186 536679 451836 297734 290595 339552 340654 360327 365727 373739 378326 426469 424002 678109 707085 40.25 68.0 1
11:33:13 2023-10-13 342848 342755 86612 85200 130356 135289 138259 137372 109016 107753 115228 115131 132036 134398 362826 390435 1139513 1119415 432475 453550 123397 107289 117202 118739 129755 128437 124011 124527 84138 86044 280491 246438 701187 705712 217493 218132 279534 281344 326899 320108 342242 345817 364938 367843 349603 387443 820826 863869 539805 450597 296501 291198 340329 338316 362803 366649 372429 379466 423782 425136 682986 707439 40.25 68.0 1
11:33:15 2023-10-13 345935 342518 86680 85206 130577 135161 138293 137389 109125 107471 115228 114835 132190 134219 363925 388726 1141389 1131459 441175 450818 120135 107223 117459 118686 129840 128512 124168 124460 84138 86011 280491 245742 701186 701124 219666 217502 278712 281119 325879 320072 341724 346431 363158 370153 351474 386173 825462 865420 543013 454573 296013 290630 338802 340690 360327 364240 374870 376058 427373 422791 674886 710284 40.25 68.0 1
11:33:16 2023-10-13 344346 342032 86608 85212 130759 135326 138388 137462 108757 107397 115148 114861 132190 134407 363375 387498 1143708 1128246 433705 453513 123362 106667 117560 118920 129840 128224 124130 124322 84138 85926 279224 244686 701177 702189 218851 217303 279928 281344 325388 318892 340452 343321 364142 370944 348264 387458 824074 864334 549048 457265 296573 291304 340676 339447 358557 366757 375740 378121 423962 424002 679217 709167 40.25 68.0 1
11:33:17 2023-10-13 342956 342992 86430 85303 130568 136064 138228 137823 108724 107504 115148 115243 132006 134621 362826 388999 1148591 1127134 435067 453550 123226 107322 117169 118938 133171 128471 123755 124594 84022 86110 280491 247486 691956 703219 219381 217268 279534 279872 325879 316455 342591 345817 363335 372078 349639 387335 823018 861360 544365 450172 296919 291481 338838 340654 359820 365727 372611 378060 427072 422187 680589 708162 40.25 68.0 1
11:33:18 2023-10-13 347943 341713 86625 85176 130790 135187 138713 137147 109091 107290 115263 114749 132138 131993 362862 392261 1132806 1120628 440163 450890 123192 107454 117398 118739 129662 128437 123926 124527 84254 86044 279913 245013 703314 706212 220843 218040 279820 283251 327256 323615 342411 344733 366479 369648 349496 387531 823345 865420 537136 457335 297662 289801 341636 338316 360907 365727 376310 376888 422374 426401 673450 707122 40.25 68.0 1
11:33:19 2023-10-13 346696 342518 86676 85208 131038 135323 138713 137372 109091 107504 115182 114861 132104 134175 363668 387533 1137714 1127134 438681 453959 123226 107289 117169 118739 129488 128224 124011 124729 84138 85926 279913 245742 701062 700061 218886 218061 278320 280334 325388 317929 341724 345817 363009 370083 351474 386173 825462 870109 544365 456777 296753 291445 338802 340690 360943 364596 373411 376058 427675 422761 673192 712160 40.25 68.0 1
11:33:20 2023-10-13 342956 342509 86430 85271 133689 135578 137763 137857 108724 107760 115068 115243 131853 134562 360425 387604 1146960 1127937 435103 454227 123140 107248 117202 118938 129844 128836 124135 124976 84313 84227 277883 247661 710860 703073 219394 217467 279695 282140 329344 316642 342591 345817 363335 369836 350817 387371 823018 856442 544365 452205 297338 292306 338838 340654 360363 365727 371750 377190 427105 422430 681629 708162 40.25 68.0 1
11:33:21 2023-10-13 342884 342735 86644 85240 130573 135323 138293 137406 108757 107471 115182 114867 132070 134398 363375 390471 1140358 1120628 432171 450926 123226 107141 117364 118938 129751 128437 124097 124560 84138 85926 280491 246090 700691 706212 217984 217641 279731 281344 326899 317929 342242 345892 364938 367878 349076 387407 819388 861323 524533 453987 297987 291641 341636 338316 362840 367395 372729 379466 423113 424838 682486 707476 40.25 68.0 1
11:33:22 2023-10-13 346696 342509 86585 85208 130943 135613 138392 137484 108757 107504 115217 115051 132006 132266 362862 388011 1141389 1129037 439918 453260 120153 107256 117459 118802 129929 128300 124201 124460 84254 84402 279913 245742 700521 700134 218851 218075 278676 280691 325844 317929 342278 343286 363193 368684 350697 386209 824878 868878 544365 454573 295596 292086 339827 338637 360979 365435 374039 377853 426469 424132 674136 710321 40.25 68.0 1
11:33:23 2023-10-13 346705 342032 86712 85201 130943 135068 139023 137038 109091 107290 115263 114749 132006 134219 363961 389544 1138706 1134555 437419 450962 123328 106700 117594 118739 130225 128313 124335 124560 84138 85893 279913 243634 705779 702189 218886 216965 279928 279872 324898 318927 341218 343321 364938 372056 349352 387458 825689 866205 549048 456828 296430 291127 340712 339960 359086 365549 375740 376022 423998 424002 677139 709203 40.25 68.0 1
11:33:24 2023-10-13 342920 342740 86525 85233 130417 135326 138384 137568 109007 107635 113560 115045 128701 132222 362717 393293 1143389 1125382 437107 450782 123397 107215 117202 118623 129662 128437 124574 124771 84138 86011 277883 245742 700521 708217 221199 216745 279928 279446 325879 317004 341483 342902 366658 370153 348550 386790 821011 860954 536635 453219 295668 289713 342442 338637 359566 366792 373739 376058 421995 424002 680663 703977 40.25 68.0 1
11:33:25 2023-10-13 344616 342032 86430 85208 130299 135356 138259 137406 108757 107504 115114 115131 131887 134433 360785 389888 1137057 1117026 436406 450998 123106 107141 117202 119119 129662 128471 123722 124594 84022 86018 279556 246182 695166 705712 220531 218040 278105 282938 329577 319204 342447 345817 365088 369942 351614 390443 823036 866387 536679 450525 297207 290560 340604 339340 360943 364269 372312 377190 423962 427004 676598 706084 40.25 68.0 1
11:33:26 2023-10-13 346206 342032 86644 85164 130732 135345 138293 137147 109016 107471 115182 115018 132104 134175 363704 389888 1134488 1125531 436370 453550 120265 106667 117594 118541 130247 128012 124368 124118 84356 85860 279913 243634 709019 706212 218851 217641 279534 279907 326794 319634 341243 344842 366622 372004 349639 387679 820656 869774 544365 458019 297151 290560 342478 338637 360979 365763 376346 378242 422625 424052 674664 710638 40.25 68.0 1
11:33:27 2023-10-13 342570 342027 86549 85240 130634 135323 138293 137406 108791 107504 115102 114861 132104 134210 363411 387227 1143708 1128283 433705 453550 123328 107174 117772 118739 130019 128231 124406 124651 84371 84370 281061 246017 702495 702043 219429 217502 279892 281344 327746 317893 340931 344873 364427 370083 348300 387249 825425 856442 544365 455970 297619 291810 340652 339661 360943 367567 374039 378158 423998 422571 682149 710284 40.25 68.0 1
11:33:28 2023-10-13 345420 342001 86613 85236 130944 135220 138713 137406 109125 107504 115217 114893 132104 134398 362862 393436 1143708 1127134 435067 454584 123106 107322 117202 118739 129573 128437 124130 124560 84138 85959 277883 245916 709696 705712 219569 217117 279731 279872 325915 317929 342663 342902 365309 371227 349603 386790 820656 856442 551790 455367 297771 289677 340640 340403 359532 366542 373638 378254 423818 423966 678480 708616 40.25 68.0 1
11:33:29 2023-10-13 346351 342036 86803 86893 130984 134475 139217 137013 109125 106815 115217 114513 131823 133845 363704 392225 1131532 1124977 437930 450638 120233 107502 117493 118802 130103 128300 124406 124427 84371 84390 279224 243490 702372 706212 218511 218075 279498 280647 324898 319894 340452 345329 366372 369389 349388 385052 822436 865650 546225 458380 296753 292214 342478 338601 360979 365763 376346 375493 421115 422831 674886 708198 40.25 68.0 1
11:33:30 2023-10-13 346715 342518 86553 85180 130643 135102 138713 137243 109016 107397 115182 114861 132138 134175 362862 389888 1137020 1128283 440860 450854 123209 107248 117202 118739 129840 128437 124130 124560 84138 85959 277356 245742 701680 701161 219630 217606 278320 280761 325651 318410 342001 343321 363009 370118 351506 389537 828041 871342 524533 454464 297063 292157 338659 340510 360835 365001 374870 376587 424869 422831 675365 710026 40.25 68.0 1
11:33:31 2023-10-13 345420 342785 86617 85191 130634 135661 138328 138019 109116 107635 113639 115078 129036 132407 362717 391533 1145833 1128666 438042 455507 122953 107536 116812 119005 132750 128897 123931 124971 84356 86110 277356 245980 698271 705529 219771 217303 279534 279872 325915 317004 344638 344842 365266 371464 349639 387371 823018 861323 544365 450597 299967 290595 340376 341241 359856 366535 374076 381359 426469 422134 678663 707122 40.25 68.0 1
11:33:32 2023-10-13 342659 342518 86928 85208 130544 135356 138293 137441 108757 107538 115182 115051 131978 134433 362899 389924 1140395 1119631 432511 453586 123260 107322 117398 118773 129666 128706 124130 124594 84138 85959 281590 246438 701824 705003 218546 218790 279856 282103 330044 317787 342447 346306 365416 368838 350553 389562 824516 867783 539805 453490 297243 290383 340927 339340 362803 366529 372312 376924 423962 428515 682149 707660 40.25 68.0 1
11:33:33 2023-10-13 346632 342027 86859 86892 131021 134475 139134 136828 109275 106815 115331 114480 132172 131796 363704 392225 1131201 1122296 438666 450998 123328 107248 117569 118821 129929 128471 124163 124560 84254 85959 277356 243526 704927 706212 218886 217676 279534 280530 325690 319894 340967 345817 366658 369530 350450 388596 822436 865460 544365 458056 298027 290630 342672 338601 360979 365763 376346 375758 422661 426329 675181 711145 40.25 68.0 1
11:33:34 2023-10-13 342884 342206 86841 85273 130823 135127 138328 137406 109125 107504 115182 115051 131921 134210 363704 387533 1143708 1128554 433705 450998 123500 107141 117594 118575 130019 128678 124373 124771 84371 84350 279913 245460 702525 704869 219275 217536 279892 281940 328414 319859 343075 344319 365266 371747 348336 388744 824804 866423 541660 456578 296955 292023 340927 339626 359278 366792 376346 376058 423998 421509 677666 711835 40.25 68.0 1
11:33:35 2023-10-13 343028 342509 86525 85219 130331 135706 138259 138091 108757 107686 115182 115210 131921 134398 362862 389662 1146960 1127134 436062 450566 123260 107322 117202 118971 132928 128505 123755 124594 83906 86025 280491 247486 695392 704215 219416 217454 279141 282067 325950 316455 342627 345817 364171 371227 349675 387407 823674 860752 544365 451946 298212 291720 339576 340439 360364 366506 372765 378254 426999 424002 679960 708014 40.25 68.0 1
11:33:36 2023-10-13 346460 342032 86644 85208 130483 135323 138328 137277 108791 107656 115217 115051 131955 134245 362862 392261 1134867 1123336 441175 453332 120055 107289 117378 119034 129662 128547 124030 124871 84138 84433 280491 246264 698453 706212 219227 217641 279390 281843 325616 320562 342627 344842 365273 369977 350697 385594 820863 865496 544365 453896 297374 290304 341960 339626 360979 364667 375740 378059 423998 422875 673155 706121 40.25 68.0 1
11:33:37 2023-10-13 344932 342032 86621 85208 130840 135326 138965 137492 109125 107397 115217 114861 132006 134219 363670 386956 1136907 1125531 436815 453586 123260 107248 117398 118855 129751 128437 124130 124560 84138 85959 277883 245742 700398 702226 218886 218319 278712 280334 325950 318445 342037 345392 365230 368685 350445 389851 826864 869889 543013 455824 295181 292192 340748 338459 362948 365585 373893 377853 423962 425073 676119 709952 40.25 68.0 1
11:33:38 2023-10-13 342582 342509 86612 85271 130454 135441 138353 137535 109077 107850 113560 115111 128789 134877 363266 390206 1149951 1131962 433705 453405 120348 107215 117479 118773 129840 128471 124373 124771 84138 86077 277883 246683 703066 703002 219275 217676 279534 279907 327923 316969 342037 344873 364427 370118 349675 387515 825462 856406 524533 453255 295181 291988 340376 339661 360943 367308 372611 378537 426469 422897 682670 710321 40.25 68.0 1
11:33:39 2023-10-13 346206 342509 86612 85260 130943 135433 138414 137492 109049 107504 115182 114893 132006 132333 363411 394338 1143708 1125531 432696 450530 123260 107281 117236 118773 129662 128471 123959 124560 84138 85959 279913 245742 700398 706212 219227 217397 279892 282738 328646 320643 342170 342794 366515 371676 348933 389888 823345 862138 551790 453932 297207 290118 342478 340128 359712 366792 373775 377528 422661 423858 682670 706084 40.25 68.0 1
11:33:40 2023-10-13 345690 342293 86858 85183 130605 135255 138575 137304 108924 107405 115526 115111 128701 134269 363961 387569 1134488 1127425 437307 450962 120513 107273 117661 118575 130914 128245 124368 124322 84138 85959 277356 245742 709490 705712 218886 218132 279141 280965 325915 319930 340452 343321 366658 369565 349916 385016 820656 870651 546306 458056 297453 292214 342478 338637 360979 365763 376346 376659 422041 424052 673450 708198 40.25 68.0 1
11:33:41 2023-10-13 346225 342740 86644 85176 130553 135356 138328 137406 109125 107397 115217 114893 132138 134210 363411 387639 1137093 1125010 440546 453622 123294 107355 117513 118889 129840 128505 124616 124804 84371 84382 279913 245633 700645 701511 221627 217992 278872 282938 328646 318750 342001 343286 363335 370083 350975 389814 825462 865492 524533 454610 297243 292567 338838 340690 360979 365435 374112 376094 427675 424682 673660 710321 40.25 68.0 1
11:33:42 2023-10-13 344570 342266 86799 86958 130856 135123 138941 137406 109125 107430 115217 114861 131955 134210 363998 389307 1143708 1133216 434629 453586 123362 107174 117594 118764 130136 128348 124335 124560 84254 85959 279913 245049 715924 704215 218921 217489 278544 279907 325651 319670 341483 344355 365522 372340 349393 385088 825192 866423 543013 457371 295596 290560 340640 339889 359026 366542 376053 378390 423854 423966 677288 709056 40.25 68.0 1
11:33:43 2023-10-13 344375 342505 86621 85244 130849 135335 138440 137518 108824 107538 115217 114893 132006 134339 363704 392225 1140395 1122685 435445 453296 120200 107404 117493 118836 129929 128553 124320 124494 84138 84338 280491 245742 700151 706029 218698 217606 279892 282140 326864 317039 342555 343096 366408 371085 348622 387371 820040 862281 544365 453932 296257 290057 342961 339661 359892 365389 374076 376623 422661 422531 682670 706084 40.25 68.0 1
11:33:44 2023-10-13 344969 342509 86585 85275 130360 135479 138388 137544 108791 107538 115182 115084 131915 134339 363448 391675 1137714 1115827 439783 453622 123226 107388 117569 119005 132939 128897 123755 124971 84138 86144 277883 246438 700504 706212 218921 217676 278320 281742 327397 317039 342663 344842 365594 370118 351578 389240 824442 871232 524533 454024 297338 291339 341457 339447 360763 364382 373857 378290 423926 423822 675365 709121 40.25 68.0 1
11:33:45 2023-10-13 345944 341965 86644 85144 130844 135059 138384 137445 109007 107635 113639 115045 128877 132222 363486 389746 1140915 1130880 439549 453332 120315 107322 117560 118821 129929 128313 124339 124771 84138 86011 279913 245742 701186 701009 219429 217606 278712 280726 325844 317929 342253 345817 363299 371783 351758 386718 826633 870109 544365 454573 295668 291339 338802 341205 360677 364596 374870 376058 427675 422725 675365 710247 40.25 68.0 1
11:33:46 2023-10-13 342570 342027 86708 85196 130699 135323 138713 137372 109091 107471 115148 114861 132070 134175 363632 387533 1143708 1129887 433705 453550 123465 107473 117594 118739 130019 128437 124130 124527 84138 84402 279913 245742 701933 702189 218886 218040 281277 281831 328646 319610 340344 346796 364796 369977 350523 387335 827452 860844 536679 454573 295847 292715 340305 340367 360075 367825 372874 377853 423673 426292 684612 710284 40.25 68.0 1
11:33:47 2023-10-13 348705 342785 86794 85331 130658 135664 138121 137686 108924 107983 113436 115111 128701 134586 362790 391019 1139332 1121232 437674 454548 123363 107322 117445 118855 130019 128725 123755 124560 84138 86044 280491 247136 706966 705712 218886 218284 278320 281034 327358 319430 342555 345817 365487 370083 351794 387407 823160 866423 524533 451946 297698 290630 340891 339626 360979 364596 372575 377757 423926 424052 676066 706084 40.25 68.0 1
11:33:48 2023-10-13 344860 341965 86676 85151 130724 135280 138606 137394 109091 107471 115148 114861 132190 134219 362500 389544 1134488 1125531 436406 450962 120348 107108 117628 118425 130381 128012 124750 124360 84546 84287 280491 243490 709139 707214 218746 217502 279892 282539 327718 319752 341448 345817 366622 368979 350431 387495 822982 870352 544365 457335 296293 291198 342298 338601 360979 366499 376346 376058 422625 424017 674886 708125 40.25 68.0 1
11:33:49 2023-10-13 345972 342032 86712 85244 130732 135348 138678 137411 108982 107471 115182 114835 132190 134219 363375 389615 1139332 1125010 438992 450998 123226 107248 117364 118855 129929 128471 124097 124560 84138 86077 279913 245742 700891 701124 219569 217641 278908 281154 325879 320635 342001 346405 364136 371783 351510 386173 826669 870109 544365 455253 296013 291481 338838 341434 360618 367169 374880 379466 427639 424002 675292 710063 40.25 68.0 1
11:33:50 2023-10-13 342596 342518 86462 85307 130294 135755 138128 137823 108757 107653 115148 115210 132006 134407 362826 388999 1146960 1130651 438279 453260 120268 107437 117378 119000 129840 128760 124168 125043 84138 84382 280491 247486 700274 703717 219569 217606 279534 282938 326864 316898 342663 346306 364391 371724 349496 387407 823055 861323 544365 451910 297374 291481 339827 340654 360363 366792 372911 380198 427373 422809 680626 709203 40.25 68.0 1
11:33:51 2023-10-13 342848 342027 87056 85236 130844 135326 138379 137501 109091 107504 113639 115051 132006 134313 363375 389888 1140358 1122296 433705 453550 123397 107248 117398 118821 129840 128684 124130 124560 84138 86018 278452 246264 700028 707444 218171 218132 279928 281344 327393 317929 342267 345817 364974 367843 349112 391518 823197 866426 539805 453074 297063 291339 341780 338150 362948 367459 373292 376058 422625 424980 682670 710638 40.25 68.0 1
11:33:52 2023-10-13 346192 342509 86708 85172 131228 135323 138678 137406 109016 107635 113718 115045 128966 132337 363486 387939 1137603 1125382 438666 454463 120250 107552 117527 118821 129844 128471 124130 124935 84313 84298 277356 245742 700521 701161 218851 218519 278908 280530 325915 318410 342242 345356 364689 368685 350732 387371 824257 870109 536679 455021 295812 292851 340891 338601 363021 365727 374578 377853 424034 425313 676119 710247 40.25 68.0 1
11:33:53 2023-10-13 347454 342731 86831 85171 130860 135585 139139 137277 109091 107678 115377 114749 132190 131958 363668 389853 1138706 1134830 437537 453550 123431 107141 117594 118821 129934 128437 124130 124560 84254 85985 279913 244976 703640 704215 218886 216931 279892 282938 328182 319645 342375 346796 365380 372198 348443 388744 826952 865556 541660 457377 296753 292129 340891 340139 359568 367825 376273 376058 423998 424002 679217 709743 40.25 68.0 1
11:33:54 2023-10-13 342704 342596 86826 85219 130757 135255 138768 137686 108957 107627 115491 115402 128701 132407 363339 393365 1142013 1125531 436102 454191 123397 107322 117560 118938 129840 128547 124235 124560 84138 86018 279913 246090 701062 707715 218886 217454 279928 279872 326864 318410 342519 346418 367727 370083 349112 387443 820583 856442 544365 454310 297987 290630 342961 338566 360907 367610 374003 376888 421402 422761 682670 706084 40.25 68.0 1
11:33:55 2023-10-13 346225 342230 86676 85208 130516 135356 138293 137693 109330 107504 115377 115051 132138 134398 363411 391950 1136907 1120628 440346 453586 123140 107355 117169 118971 132928 128471 123755 124943 84313 84413 277883 246219 698324 707214 219275 217536 278640 281513 329234 317752 345524 345573 365558 370083 351794 389223 824405 865456 549048 450669 297410 290397 341744 340175 360979 364596 374907 378362 423998 424092 675365 707122 40.25 68.0 1
11:33:56 2023-10-13 346254 342406 86922 85339 130827 135323 139042 137406 109125 107504 113639 115018 128877 132398 363411 389888 1141389 1131295 440003 453550 123294 107248 117560 118904 130193 128471 124130 124560 84138 85959 279913 245569 700645 701693 219912 217676 279105 281351 325879 318892 342325 343321 363299 370083 351794 387371 827879 865420 551790 455317 298027 292370 338838 340690 362754 365435 374907 377190 427675 424651 675365 710321 40.25 68.0 1
11:33:57 2023-10-13 344860 342032 86672 85140 131054 135229 138941 137372 109091 107504 115343 114861 132138 134175 363961 388691 1143708 1132694 434716 453260 120595 107502 117560 118802 130782 128334 124473 124460 84487 84370 279913 244904 706321 703717 219192 217303 279185 282451 328414 319859 342001 344837 365558 372649 349532 386173 825462 866423 549048 455860 297453 292050 341407 340618 359820 366792 376346 376888 424070 422099 674650 709780 40.25 68.0 1
11:33:58 2023-10-13 342920 342751 86398 85282 130417 135800 138259 137892 108724 107868 115068 115309 128637 134691 363375 387533 1147886 1128283 437419 450782 123260 107355 117594 118971 130161 128773 124130 124852 84138 86084 277883 247661 707226 703717 219569 217641 279731 280334 327888 316934 342627 344319 364136 370153 350167 390040 828041 859517 542474 454458 297063 292914 340197 340510 360835 366649 372693 379466 427675 423021 684612 710284 40.25 68.0 1
11:33:59 2023-10-13 342947 342755 86525 85307 130520 135893 138328 137857 109016 107924 113718 115111 128919 132593 363523 390948 1140952 1118581 436261 456867 120185 107478 117479 118904 130071 128650 124045 124560 84255 86051 280491 247136 695804 706212 218886 218179 278875 280530 327393 317004 342591 345817 365522 372004 351830 387443 820620 866423 539805 451983 297288 291481 341683 339626 360979 365179 373438 377793 423998 425278 676598 707660 40.25 68.0 1
11:34:00 2023-10-13 345313 342036 86649 85244 131163 135323 138717 137406 109091 107504 115217 114893 132006 134304 363961 389544 1134488 1124939 436030 450998 120265 106667 117628 118541 130536 128334 124573 124151 85632 85893 279913 245049 724285 706029 218886 217676 279820 282938 328182 320615 342025 346306 367067 369977 350306 388744 825102 873222 517829 458344 297987 290665 342719 338601 360726 365442 377147 376058 422661 424651 676141 709203 40.25 68.0 1
11:34:01 2023-10-13 344642 342293 87018 85278 131349 135221 138996 137269 108991 107627 115560 115111 128877 134668 363632 388691 1143708 1133216 435445 456081 120348 107215 117628 118773 130291 128409 124473 124355 84138 85959 277883 245049 720444 703717 219227 217397 278544 280641 325651 319894 341483 344837 365522 372375 349639 385866 825462 867650 543013 457419 296789 292306 340927 340690 359531 365763 376346 376094 424034 421544 674613 709240 40.25 68.0 1
11:34:02 2023-10-13 342365 342740 86462 85250 130356 135672 138259 138084 108757 107868 114954 115309 131887 134691 362862 387262 1148591 1129651 432547 450782 123294 107322 117594 118855 130616 128471 123926 124943 84371 84382 280491 247551 703115 701511 219122 217536 279892 282140 327781 319430 342181 344802 364391 370118 350697 392188 827452 860345 532728 454781 295668 292602 340233 340139 360713 367567 372611 376022 426469 422831 684612 710321 40.25 68.0 1
11:34:03 2023-10-13 344525 342929 86640 85282 130421 135672 138293 137857 108791 107760 113560 115177 132036 134433 362862 390471 1141389 1118618 438666 453586 123140 107355 117364 118855 129740 128471 123755 124594 84138 86110 277883 247136 696384 706212 220531 218319 278320 280761 327888 316969 342591 345817 366359 370118 351830 387443 820693 868264 539805 450561 296919 290560 341443 339661 360979 365179 373506 378326 424034 425393 676634 707660 40.25 68.0 1
11:34:04 2023-10-13 344642 342036 86712 85208 130943 135433 139023 137735 109125 107837 115217 115243 132006 134313 363668 389888 1136483 1125817 438629 453260 120678 107123 117886 118604 130848 128087 124506 124393 84487 84390 280491 244868 712046 706212 218886 217676 279534 282938 325844 320317 342001 345817 367174 372004 350553 385630 824442 870424 544365 458056 296049 290308 342719 340283 360979 365763 376880 376058 423293 424749 673155 708198 40.25 68.0 1
11:34:05 2023-10-13 346715 342509 86617 85271 130934 135433 138965 137488 109125 107504 115297 114893 132098 134219 363634 389888 1138706 1128283 440090 454263 123260 107355 117479 118855 129840 128437 124163 124560 84138 85926 279913 245742 701557 701161 219912 217676 278320 281295 325915 318892 342519 343356 363335 370118 351794 389814 828041 872468 524533 454786 296430 293928 339684 340546 360871 365549 374989 379466 425132 424753 673624 710321 40.25 68.0 1
11:34:06 2023-10-13 341812 342785 86517 85240 130535 135382 138293 137892 108791 108032 113560 115700 128789 132593 362717 390206 1149408 1131962 435866 454786 120118 107478 117813 118904 129929 128471 124045 124804 84138 86077 280491 246961 703488 702189 219323 217536 279928 280726 329648 316969 342555 345115 364427 370153 350697 392114 827292 860954 548146 453987 297987 292851 340340 340175 360979 367308 372874 375758 426469 426292 684126 710321 40.25 68.0 1
11:34:07 2023-10-13 345411 342760 86681 85208 130765 135356 138713 137406 109016 107504 115217 115051 132138 134433 363411 394025 1143708 1127134 436176 453296 123260 107355 117479 118773 129840 128505 124045 124594 84138 86018 279913 245742 700398 707214 219381 217327 279892 282738 329344 318679 342339 345293 367619 371641 348969 387263 823345 862175 517829 454216 296466 289907 342961 339661 360111 367753 374039 377190 423293 422849 682560 706121 40.25 68.0 1
11:34:08 2023-10-13 344679 342289 86858 85339 130963 135476 138706 137953 108957 107735 115446 115144 128701 132407 363632 389591 1136907 1125531 438666 454140 120513 107215 117987 118541 130602 128231 124473 124151 85573 85959 277356 245049 707816 706212 218886 217676 279534 282466 325388 319930 341207 343321 367174 370083 350450 385052 820693 870424 547677 457371 296955 290308 342478 339626 360979 365763 376346 377757 423329 424123 673450 707660 40.25 68.0 1
11:34:09 2023-10-13 345981 342735 86649 85123 130934 135429 138414 137518 108791 107397 115217 115051 128623 134219 363704 386380 1137057 1125531 438666 453586 123294 107248 117432 118938 129840 128505 124130 124771 84371 84382 280491 245871 701852 700979 219122 218214 279069 282938 328646 318750 342375 345115 363845 368685 351263 389223 826522 865420 544365 454573 295181 294101 340748 338637 363021 365763 375172 378427 426469 425415 675641 710321 40.25 68.0 1
11:34:10 2023-10-13 342185 342929 86735 85363 130853 135433 138392 137965 108757 107719 113560 115276 132190 134656 363961 387533 1149921 1131569 431956 454263 120273 107322 117594 118971 129929 128471 124163 124560 84371 86110 277883 246438 701015 702226 219912 217676 278287 280514 328649 317004 342278 345356 364427 369836 349675 387551 827292 856442 524533 454252 297115 294101 340891 340414 360979 365611 372911 376022 427072 424132 684612 710321 40.25 68.0 1
11:34:11 2023-10-13 344339 342518 86680 85244 130849 135429 138830 137526 109125 107504 115297 115084 132006 134313 363998 394338 1143708 1127425 437419 453973 120283 107518 117493 118836 130193 128726 124268 124837 84371 84350 277883 246365 700768 708070 219605 217454 279928 282938 327658 318668 342519 344842 367762 372079 349496 387443 820656 860698 524533 454610 297453 290582 342961 340414 360399 365354 374642 377226 423293 422761 682670 706121 40.25 68.0 1
11:34:12 2023-10-13 346069 342740 87142 85180 131737 134915 139134 137166 109250 107504 115217 114893 132138 132333 363961 391675 1134488 1125531 436370 450638 123397 107355 117628 118773 130019 128348 124368 124355 85691 85959 279913 243598 704893 705213 218886 218167 279731 280369 325950 319930 340967 343356 367210 370118 350732 385594 822436 872343 546306 455641 297698 290582 342478 339626 360979 366535 377147 377190 422661 424052 673450 708198 40.25 68.0 1
11:34:13 2023-10-13 345981 342302 86613 85240 130790 135348 138941 137441 109125 107668 113902 115078 129040 132372 363816 390206 1140952 1128465 439540 454786 120250 107256 117445 118904 130272 128684 124163 124594 84487 84324 279913 245742 700768 701161 219569 218519 278712 281189 325950 318668 342397 343321 363335 369530 351830 387371 827292 865492 524533 454610 296084 292214 339827 339661 363523 365763 374907 376094 424572 425349 674613 710321 40.25 68.0 1
11:34:14 2023-10-13 346216 342032 86681 85176 130864 134881 138941 137182 109125 106848 115217 114861 131989 133954 363961 389307 1142897 1134830 435067 451034 123362 107506 117594 118971 129929 128471 124163 124594 85573 84402 279913 244876 702792 703717 219227 217489 281475 282669 328646 319681 341268 346796 365123 370012 350808 387335 825315 862175 544365 456615 296300 292808 340891 340414 360726 365646 374039 378427 426469 424052 682412 710321 40.25 68.0 1
11:34:15 2023-10-13 342596 342785 86862 85297 131287 135719 138155 137741 108991 108017 115480 115177 128758 132698 363925 390471 1141203 1115827 435519 454942 123260 107322 117432 118971 129751 128718 124235 124594 84138 86084 277883 246438 702647 705213 218886 218847 279534 279907 327959 319882 342627 343321 365522 368428 349675 387515 823234 863905 524533 454347 297698 291925 341683 338091 363534 367308 373474 377226 423329 425313 683098 708198 40.25 68.0 1
11:34:16 2023-10-13 347943 342242 86644 85208 130922 135348 138671 137441 109125 107397 115412 114893 132006 134219 362536 393160 1134488 1122333 440236 454620 123089 107355 117513 118971 129751 128505 124011 124976 84371 84330 280491 245524 699575 708217 219275 218214 279892 282938 327718 319492 342447 344842 367174 370118 351492 385052 824479 871654 544365 457371 297374 290630 342816 340450 360979 365763 376880 378059 423732 422924 673450 707158 40.25 68.0 1
11:34:17 2023-10-13 346808 342406 86890 85155 131633 135102 138941 137372 109049 107430 113858 114953 132138 134141 363998 388726 1143708 1134718 434938 453477 123397 106700 117628 118730 130136 128471 124368 124389 85573 85959 277356 245049 714723 704215 219227 216779 279928 280726 325424 319894 342037 344319 365558 372969 350732 386209 826706 868264 550419 456006 296466 291516 340927 341481 359566 365763 376346 376094 424034 421918 673148 709277 40.25 68.0 1
11:34:18 2023-10-13 341848 342518 86589 85307 130483 135789 138396 137852 108791 107538 115182 115243 132006 134374 363411 387533 1146225 1129961 433594 453296 120283 107518 117527 118836 130136 128725 124268 124751 84371 84350 278452 246961 703438 701656 219416 217676 279731 282738 328312 316969 342242 345392 364974 371557 349567 389744 826706 856442 524533 455641 295596 292440 340652 340139 360979 365611 373474 375793 426469 422915 682670 710321 40.25 68.0 1
11:34:19 2023-10-13 342668 342568 86577 85250 130413 135382 138328 137823 108849 107686 115148 115243 132104 134433 362826 389888 1139513 1119415 432620 450710 123260 107603 117594 118938 129751 128650 123926 124560 84254 86144 279556 247136 703603 705213 218921 219000 278908 281126 327852 316969 342591 345817 365558 369014 351186 387443 820656 866423 543808 453058 297698 292050 340927 340139 363021 365692 372874 377226 423998 425313 678109 708162 40.25 68.0 1
11:34:20 2023-10-13 345726 342027 86886 86892 131062 134881 139134 136923 109125 107323 113753 115045 129382 132117 363670 391497 1134904 1125419 437781 454140 120200 107189 117852 118787 130023 128471 124539 124527 84546 84433 279913 243526 707758 706212 218886 218414 279892 280530 325915 320379 340452 343286 367174 370083 350661 387679 820620 870388 544935 457335 297698 290595 342719 339113 360979 366535 376880 377190 422959 424233 673450 706084 40.25 68.0 1
11:34:21 2023-10-13 345664 342032 86648 85202 130724 135364 138906 137182 109091 107397 115297 114861 132138 134141 362862 388726 1142050 1134022 435556 450926 123328 106700 117594 118739 130291 128348 124163 124441 84356 86044 279913 243634 705601 702226 219227 217641 279135 281741 325879 319634 341207 344837 365522 371725 348586 386173 824841 866387 549048 457011 297469 291481 340891 340139 359566 366792 376880 378205 423998 421544 675604 709240 40.25 68.0 1
11:34:22 2023-10-13 342668 342596 86896 85409 130654 135920 138121 138172 108590 107768 113506 115144 128524 132593 362717 387569 1146188 1129037 437419 454082 123363 107322 117202 118938 129840 128671 124373 124837 84138 86110 277883 247486 696530 703002 219569 217641 279731 280334 327923 316934 342627 344319 364136 371191 350450 389744 825462 860298 539805 454135 296753 292851 340341 340654 360979 366792 372611 376022 427072 422796 684612 710321 40.25 68.0 1
11:34:23 2023-10-13 344896 341713 86644 85176 130856 135318 138713 137372 109016 107504 115263 115051 132104 134210 363411 394025 1143708 1127134 435067 454227 123294 107248 117766 118773 129840 128471 124130 124594 84487 84445 280491 246255 701015 708217 219464 217502 279928 282539 327520 318750 342411 345573 367762 371227 349076 390646 823234 856442 544365 454670 298027 290560 342672 339483 360363 367308 374039 376888 422625 423750 682670 706084 40.25 68.0 1
11:34:24 2023-10-13 346590 341852 86771 85191 131299 135536 138371 137496 108791 107471 115182 115045 128701 134313 363925 389271 1136907 1126785 436475 454227 120348 106700 118021 118575 130881 128012 124420 124151 85632 85893 279224 244876 707545 704215 218698 217676 279731 280299 325950 319894 340942 344355 367174 369789 350414 385902 823055 870424 551790 458380 296466 290308 342719 338601 360713 366792 376880 376058 422995 424766 674886 708162 40.25 68.0 1
11:34:25 2023-10-13 346470 342032 86739 85191 130943 135420 138830 137475 108757 107397 115182 114893 132190 134219 362862 388726 1137020 1125010 439918 453296 120283 107669 117785 119117 130103 128760 124320 124871 84371 84393 280491 245980 702100 701124 219605 217641 278320 281455 328646 320562 342483 346306 363335 371262 351469 389297 826669 865654 544365 455289 297453 293035 338838 341722 360979 365435 375209 376623 427119 422831 675365 710321 40.25 68.0 1
11:34:26 2023-10-13 342596 342532 86767 85208 130634 135318 138748 137372 108757 107635 115446 114861 132104 134269 362862 389888 1146225 1125010 435718 454263 122987 107388 117169 119245 132894 128897 123722 124627 84022 86144 279913 247136 701400 704215 219912 217641 279928 280530 326864 316779 342663 345573 364974 372079 350167 387371 825192 863832 536679 452094 297807 291481 339862 342251 360653 366792 374076 378362 427373 422761 679391 708198 40.25 68.0 1
11:34:27 2023-10-13 342726 342760 86767 85191 130643 135568 138293 137632 108791 107504 115182 115078 128789 132557 363377 392417 1143389 1121810 434901 454463 120120 107404 117493 118802 129755 128471 124130 124560 84356 84465 280491 246264 701728 706212 218206 218354 279626 281940 327658 317929 342555 343321 367727 372004 349112 387479 820040 856442 543808 453896 297505 291516 342961 338601 360979 365611 374076 379318 421995 424052 682670 706084 40.25 68.0 1
11:34:28 2023-10-13 345591 342268 86708 85240 130634 135356 138713 137406 109016 107430 115182 115051 132138 134304 363411 388011 1136907 1125531 436611 450962 123260 107322 117732 118739 129929 128471 124163 124594 84138 85959 279913 245742 702817 702226 218698 218354 279534 280726 327626 318668 341483 345427 366365 368979 350732 390683 824221 868878 544365 457371 295847 292511 341888 338601 363021 366792 374605 377890 423926 428212 677593 709743 40.25 68.0 1
11:34:29 2023-10-13 346960 342559 87014 85367 131349 135562 138899 137494 109141 107627 115480 115078 128877 132222 363486 389746 1137057 1131606 439961 452992 120348 107511 117479 118855 129751 128471 124130 125015 84371 85959 279913 245395 704907 702226 220290 217747 279141 281618 325424 318927 342001 345817 365522 372114 350697 385902 825462 866423 544365 454998 297207 291481 340927 341758 359531 365727 376346 376623 426469 422134 673624 709780 40.25 68.0 1
11:34:30 2023-10-13 341843 342760 86644 85223 130765 135356 138289 137632 108757 107504 113566 115243 132006 134433 362862 387227 1146960 1131606 431830 453550 123294 107248 117479 118855 129929 128471 124130 124560 84138 84413 280491 246677 702595 703729 219464 218027 279892 282140 330241 317787 345032 347779 364249 370118 350414 390331 825499 861757 539313 450525 295596 292440 339898 340414 360510 366792 372312 376058 427373 422924 684612 712341 40.25 68.0 1
11:34:31 2023-10-13 345603 342410 86676 85198 130765 135664 138259 137597 108757 107504 115182 115051 129163 132593 363632 391639 1137714 1115790 438571 454511 123089 107355 117202 118971 129662 128897 123959 124594 84138 86110 279556 247136 695736 706212 219381 218167 278320 281225 328646 317004 342699 345817 367240 370153 351902 387407 821818 868878 552807 453342 297771 291481 341407 339626 360979 365179 373807 378362 424034 424017 674613 706084 40.25 68.0 1
11:34:32 2023-10-13 344969 342489 86585 85236 130667 135356 138713 137406 108757 107635 115217 114893 131921 134245 363961 388691 1134488 1125531 435718 453384 120678 107156 118179 118502 130881 128087 124473 124255 84487 84255 280491 245286 709963 706212 218851 217676 279534 279942 325424 322045 341519 345817 367174 369824 350697 385902 824596 865456 552807 458056 296753 290630 342719 338637 360979 365763 376346 376058 422661 424682 675365 708162 40.25 68.0 1
11:34:33 2023-10-13 345944 342036 87105 85275 130963 134881 138941 137147 109125 107290 115595 114769 132012 133954 363411 388726 1140358 1134830 435556 450962 123328 106700 117513 118739 129844 128348 124163 124441 84254 85926 279913 243634 705654 702189 218886 217641 278544 279907 325915 319894 341483 347509 365266 370153 348550 386790 826706 863869 550419 458056 296753 291960 340927 340139 360979 367682 376043 376058 424070 422761 679662 710321 40.25 68.0 1
11:34:34 2023-10-13 344339 342277 86617 85206 130704 135323 138293 137406 108757 107397 115182 114861 128701 132152 360533 392417 1148554 1128740 437419 453441 123294 107585 117263 119381 129662 128897 123722 125005 84022 86183 280491 246734 690765 704215 219605 217454 279731 282738 326899 316969 344638 345329 364462 372079 350450 387371 824571 863869 544365 451946 299673 291481 339862 341481 360653 366792 374039 378362 427373 422761 678663 709240 40.25 68.0 1
11:34:35 2023-10-13 348290 342740 87052 85244 130943 135233 138427 137271 109049 107290 115102 114782 132006 131993 362899 392297 1133647 1121232 440379 450998 123055 107248 117202 118855 129662 128830 124130 124560 84138 85959 275322 245569 700336 706029 218886 217676 279534 281308 324934 318668 342591 344842 366658 370153 350203 385052 820656 871122 549048 456006 297771 290524 341924 339661 360979 365471 376346 378095 423591 422866 673450 706084 40.25 68.0 1
11:34:36 2023-10-13 345696 342032 86826 85367 131168 135187 138436 137269 108844 107405 115400 115032 128701 132222 363193 387939 1137714 1125531 437369 453586 120265 107289 117560 118938 129840 128505 124130 124560 84313 86077 279913 245742 702693 701656 218886 218659 279141 280334 329111 318410 342555 345427 365522 368979 350732 387407 824878 865420 551790 456006 295847 292157 340569 338637 363021 366535 375172 375493 423998 425313 676634 710321 40.25 68.0 1
11:34:37 2023-10-13 341695 342032 86466 85307 130331 135578 138259 137857 108724 107719 113601 115276 131944 134726 362862 387262 1146261 1131295 432511 453622 123123 107322 117479 118971 129844 128897 124045 124594 84138 86110 277883 247136 698951 702226 219569 217676 279928 280334 328419 316969 342433 344837 364462 370153 350732 389780 826706 860954 543808 450669 295668 293056 340652 340690 360713 366792 372656 378279 427493 426967 685585 710173 40.25 68.0 1
11:34:38 2023-10-13 344787 341928 86826 85187 130922 135570 138540 137406 108757 107504 115217 114893 132006 132465 363375 393436 1142897 1127134 436648 454463 123294 107539 117513 118971 129666 128505 123926 124594 84138 84402 279913 245742 701062 703066 219569 217489 279928 280537 326935 318892 342591 344842 367762 371783 349071 387443 820656 856478 524533 454610 297453 290937 342961 340175 360653 367308 374076 377226 422041 422761 682670 706084 40.25 68.0 1
11:34:39 2023-10-13 344969 342519 86649 85250 130535 135382 138293 137762 108757 107538 115102 115051 131921 134433 362862 389924 1137714 1115790 438666 453586 120218 107485 117392 119097 129918 128760 124030 124871 84138 84350 280491 247063 694462 706176 221000 217641 278320 280937 327164 319882 342447 345817 366359 370153 351866 387443 823345 868264 524533 453021 297771 290665 341924 340175 360979 365179 373474 377793 424070 424682 676119 707158 40.25 68.0 1
11:34:40 2023-10-13 346201 342032 86621 85286 130984 135528 138293 137277 108791 106881 113674 114953 131921 134245 362899 388011 1136252 1124973 437715 453586 123294 107248 117398 118971 129840 128471 124163 124560 84356 85959 279913 245742 701976 701197 219416 218354 279268 280761 325950 318704 342555 345356 364427 369911 351794 387407 825462 865550 544365 454610 297223 293297 340891 338673 363021 365763 375209 378169 426469 425349 674650 710321 40.25 68.0 1
11:34:41 2023-10-13 346668 342027 86831 85144 130988 135068 138906 137243 109091 106848 115377 115032 129008 132117 363634 392103 1142576 1135196 439604 454140 120348 107444 117493 118734 129840 128402 124130 124527 84254 86044 277356 244659 706384 704215 219534 216931 279928 282938 327950 319859 341965 345095 365487 372304 350661 386137 825425 866387 544365 455970 297171 291889 341371 342203 359784 367044 376310 377154 426397 424002 675365 709167 40.25 68.0 1
11:34:42 2023-10-13 342632 342267 86649 85271 130724 135335 138713 137402 108907 107471 115148 114861 132190 134210 362826 393365 1141976 1125531 435556 453223 123328 107322 117479 118938 129929 128437 124097 124560 84138 86077 280491 246090 700398 706212 219381 217362 279928 279872 326899 318633 342519 345329 367468 370118 349076 387407 820620 856442 524533 454670 296466 290560 342961 339590 360653 367567 374039 377154 422625 422836 682634 706084 40.25 68.0 1
11:34:43 2023-10-13 344928 342036 86982 85345 130943 135562 138501 137784 108849 107405 115331 115111 128668 132500 362645 391187 1137714 1115481 437838 454227 123260 107667 117378 118904 130039 128863 124011 124852 84371 84382 278452 246786 699810 705712 219192 217676 278320 281496 326899 316969 342627 345573 365522 370118 351830 387407 820656 868878 517990 450561 297734 291339 340891 339626 360713 364596 373739 378326 423998 424017 674613 706084 40.25 68.0 1
11:34:44 2023-10-13 346470 342518 86676 85263 130790 135135 138678 137372 108757 107364 115148 114861 132070 134175 363632 389853 1137057 1128283 440663 453550 123397 107322 117560 118904 129929 128437 124127 124527 84138 86018 279913 245742 702520 701656 219819 217676 279105 281618 325915 318892 342555 344284 363299 370083 351794 387371 826669 865420 529601 455575 297662 292157 339552 340654 360979 365692 374880 379931 428134 428212 676289 710173 40.25 68.0 1
11:34:45 2023-10-13 345603 342668 86982 85223 131423 135502 138961 137338 109058 107397 115343 114861 132104 132117 362536 388620 1143708 1134022 434099 454860 120315 107215 117628 119119 130019 128437 124335 124560 84371 86044 279913 243310 705052 702226 218886 217641 279928 281344 325915 319634 341448 344837 365487 371747 348550 386209 825462 866387 543013 458380 297207 291748 341407 340103 359820 367567 376346 376058 424034 422134 678146 710247 40.25 68.0 1
11:34:46 2023-10-13 342884 342027 86964 85204 130732 135323 138293 137372 108757 107471 115182 115018 132070 134398 362826 389888 1139513 1122836 432511 453550 123260 107215 117560 118821 129844 128671 124097 124560 84254 86044 279913 245916 703066 705992 218171 218132 279928 281344 327358 318410 342519 343321 367727 370118 349322 387407 820004 862635 536679 455136 297410 291641 342816 339208 360763 367495 373857 380005 422446 426401 682597 706993 40.25 68.0 1
11:34:47 2023-10-13 345947 342514 86585 85282 130794 135289 138224 137406 108724 107471 115182 115111 132190 134175 362862 391055 1136907 1119000 439691 453550 123021 107322 117413 118938 129666 128471 123755 124594 84138 86077 281309 246438 697095 706212 219192 217641 278320 281627 325915 317893 342663 345573 365522 370118 351830 390095 820004 865492 524533 454135 297734 291445 342453 339626 360979 364596 374003 378326 423926 425016 676326 706084 40.25 68.0 1
11:34:48 2023-10-13 345880 342036 86799 85176 130818 135289 138293 137424 108757 107471 115148 114861 132190 132117 362536 387831 1137603 1125817 437419 453137 120513 107189 117852 118570 130749 128190 124420 124524 84254 86044 279913 245871 703532 706212 218886 218401 279534 281232 328414 320379 341135 343321 366301 370083 350697 385052 820656 870424 544365 459085 297662 290560 342683 339351 360979 366535 375979 377757 423293 424017 673450 707122 40.25 68.0 1
11:34:49 2023-10-13 345633 341605 86799 85260 130856 135097 138822 137147 108757 106848 115263 114861 132104 134141 363668 388691 1143671 1134830 434938 450998 123465 106667 117560 118541 130136 128313 124130 124355 84254 84160 279913 243598 707365 702226 219192 217676 279928 279446 325879 319410 341483 344837 365487 372304 349088 386173 825462 865738 543013 457225 297243 292108 340927 340139 359531 366792 376310 376058 426202 424183 676598 709743 40.25 68.0 1
11:34:50 2023-10-13 342952 342518 86462 85407 130544 136041 137983 138629 108590 107768 115331 115177 132373 132593 362645 391033 1150225 1128740 436175 453550 123192 107485 117364 118904 129840 128471 124208 124594 84313 84382 281309 247486 709780 702226 219569 217641 279928 280530 327852 316712 342591 346124 363845 371783 350697 387479 824221 856406 543858 451946 297987 292370 339827 340690 360943 366792 372874 378023 427675 422796 682670 709743 40.25 68.0 1
11:34:51 2023-10-13 346960 342027 86617 85267 130939 135429 138965 137501 109125 107471 115182 115051 132190 134219 362572 392261 1134488 1122296 440434 453550 123260 107355 117364 118971 129662 128739 124045 124560 84138 86110 277883 246227 699006 706212 219227 217676 279141 281733 325879 318410 342663 345329 366587 370118 351758 386173 820620 865492 517829 453255 297771 290524 341924 339661 360979 364631 374916 381087 423637 427269 675292 706938 40.25 68.0 1
11:34:52 2023-10-13 344787 342062 86799 85335 130823 135434 138733 137426 108757 107471 115182 114835 131978 132337 362681 388011 1137714 1125531 437024 453405 123260 107322 117479 118938 129840 128348 124097 124527 84138 86110 277356 245742 700274 702189 218511 218319 279105 280726 325950 321016 341207 348271 364391 368979 351227 387371 825462 870109 519434 454573 295847 293262 340855 338601 363021 365371 374870 378537 424070 425313 674650 710284 40.25 68.0 1
11:34:53 2023-10-13 342596 342518 86493 85254 130327 135789 138224 137857 108724 107760 115114 115276 131853 134562 362826 387227 1148591 1128246 432547 453586 123260 107248 117398 118938 129840 128471 124130 124594 84138 86077 279224 247486 698459 702153 219569 217641 279731 280334 327923 316969 342591 344837 364391 371522 350697 390331 825462 859736 541139 454670 296501 293013 340233 340510 360835 367495 372729 379462 426926 426401 684501 710247 40.25 68.0 1
11:34:54 2023-10-13 342884 342036 86612 85208 131336 136121 138678 137372 108982 107471 113461 115045 128789 134269 362826 393400 1143708 1126859 432583 453550 123260 107322 117560 118971 129918 128471 124011 124560 84138 86077 279913 245569 703488 706212 219534 217268 279928 279907 326899 318410 342361 344842 367727 371783 349603 387443 820620 856478 524533 455317 297662 290877 342961 340139 360099 367308 374076 377757 423293 422725 681629 706851 40.25 68.0 1
11:34:55 2023-10-13 342920 342735 86581 85299 130442 135676 138259 137745 108724 107504 115182 115163 131823 132593 362572 393251 1141389 1119378 435953 450818 120088 107536 117459 119000 129929 128725 123893 124560 84138 86077 277883 246953 695932 705712 219192 218812 278712 283270 330278 317823 342627 343321 365522 368685 351227 387515 823055 865127 551790 453306 297662 292086 340927 339626 363534 366792 373174 377190 424034 425349 682149 708162 40.25 68.0 1
11:34:56 2023-10-13 346206 341472 86735 85208 130853 135424 138808 137505 109016 107471 115263 115051 132190 134219 363411 386992 1140575 1125010 439065 450530 123294 107322 117594 118971 129662 128471 124130 124560 84138 86077 278452 245742 702100 701124 219569 218319 278908 281291 325915 319088 342519 344319 363845 369530 351758 387407 827879 865456 544365 454610 295596 292808 340341 339889 363021 365763 375172 376058 427072 425389 677139 710321 40.25 68.0 1
11:34:57 2023-10-13 346433 342023 86831 85307 131600 135434 139313 137256 108991 107372 115595 114762 128789 132002 364319 391863 1143389 1134830 436429 453495 120438 107215 117785 118836 130258 128437 124130 124560 84313 84465 276674 244840 705403 702226 219227 217268 279892 280726 327646 319894 342001 344319 365522 372375 350414 386173 824841 867650 550419 456688 297590 291925 340927 341722 359820 365763 376346 377154 424070 422522 673624 709240 40.25 68.0 1
11:34:58 2023-10-13 344665 342740 86767 85187 130724 135323 138293 137372 108944 107471 115182 114893 132012 134210 360749 392261 1141778 1125531 435556 450854 123380 107248 117594 118855 129840 128437 124130 124560 84138 86077 277356 246169 700274 703102 219569 217606 279928 279872 329577 318856 342591 343286 367762 372340 349639 387443 820656 861323 524533 454573 297734 290378 341360 340690 360363 367308 374870 381359 423673 423894 681371 706975 40.25 68.0 1
11:34:59 2023-10-13 342776 342399 86671 85345 130823 135844 138121 137912 108740 107653 115068 115163 131887 132704 362572 391055 1139476 1118618 435103 450854 120153 107511 117364 118971 129840 128684 124130 124627 84138 86077 279913 246786 711686 705712 219569 219000 279105 280761 327923 317004 342591 343321 365558 368719 350697 389744 821818 865127 532728 450633 297698 291805 341407 338601 363791 367308 373474 377757 424034 425981 682670 708198 40.25 68.0 1
11:35:00 2023-10-13 345653 342509 86740 85240 130782 135323 138713 137406 108791 107397 115182 114861 132104 134210 363411 388011 1136215 1127937 437715 453550 123294 107506 117398 118971 129844 128684 124130 124594 84138 84465 281821 245742 700398 701656 219416 218659 279105 280965 326864 318668 342555 345356 364391 369530 351506 387407 825462 865456 545143 454998 296501 294336 341120 339518 363791 365621 375063 378353 426070 426401 678734 710284 40.25 68.0 1
11:35:01 2023-10-13 346960 342027 86677 85294 131596 135562 139038 137243 109125 107290 115217 114749 128877 132037 363411 389307 1138706 1134022 439307 450962 123345 107174 117398 118773 129844 128437 124503 124560 84254 86044 279913 245013 705583 703717 219784 216931 279928 280761 325424 319894 342242 344319 365487 372375 351227 386209 825462 868878 537970 455970 297453 291925 340616 341758 359820 365692 376310 376888 427072 422761 675365 710247 40.25 68.0 1
11:35:02 2023-10-13 342992 342206 86526 85303 130238 135663 138259 137727 108757 107471 115068 115018 131921 134398 362862 387604 1148591 1125010 435718 453586 120108 107355 117560 118971 129662 128684 123926 124852 84254 86177 279556 247136 703121 703219 219605 217641 279626 280530 327393 316712 342699 346760 364178 371795 350445 387371 822908 862175 526158 453379 297108 292228 339684 341302 360943 366792 372911 378362 428098 427004 682634 710284 40.25 68.0 1
11:35:03 2023-10-13 344126 342036 86850 85307 130732 135356 138293 137406 109016 107538 115102 115051 132138 134339 362862 389888 1142013 1122836 432511 450962 123294 107174 117432 118938 129666 128616 124130 124594 84138 85959 277356 246090 701062 706029 218851 217676 279928 279446 327393 317964 342591 343356 367727 371227 349112 387407 820620 860698 536679 453932 297453 290595 342961 339661 360399 367308 374605 377190 422625 422761 681666 706084 40.25 68.0 1
11:35:04 2023-10-13 344411 342514 86585 85271 130450 135630 138060 137808 108857 107816 115400 115177 132373 132535 362681 390603 1140105 1119340 436375 453586 123140 107322 117535 119097 129934 128829 124097 124594 84138 86051 277883 246953 708118 705712 219605 218319 278712 280814 327662 317004 342663 343321 365558 368979 351758 392826 823055 865775 543808 450633 297698 291481 342453 339661 363791 366792 373174 377793 424034 427627 682149 708198 40.25 68.0 1
11:35:05 2023-10-13 346470 342001 86649 85240 130720 135229 138748 137441 109016 107504 115263 114893 132138 133965 362899 387569 1137093 1125047 438992 453586 123328 107355 117594 118971 130572 128773 124163 124594 84138 86018 279913 245916 701309 701161 219605 218319 279105 281225 325950 318927 342555 344319 364136 370083 351830 387443 827292 870492 524533 456077 297698 293297 339862 340690 363021 365763 375740 377190 428134 428515 677139 710026 40.25 68.0 1
11:35:06 2023-10-13 346288 342122 86926 85240 131448 135217 138954 137105 109108 107372 115343 114828 132138 134175 362899 392140 1143389 1134830 436176 453622 123414 107485 117527 118971 130019 128437 124130 124560 84254 84255 279913 243598 704130 703717 219381 217641 278579 279942 325915 319894 341483 344355 365558 372375 350431 386209 825462 866423 543013 457262 297453 291960 340927 340690 359566 366792 376880 376623 426202 422430 674613 710284 40.25 68.0 1
11:35:07 2023-10-13 342668 342023 86744 85244 130671 135323 138328 137632 109179 107397 115217 114893 132138 134304 363411 392261 1142050 1125531 434938 453586 123260 107248 117513 118971 129840 128471 124130 124594 84138 85992 279224 245742 700274 707214 219416 217641 278645 279907 329577 318410 342591 343321 367210 372340 349639 387443 820656 856478 524533 455641 297194 290383 343572 340439 360508 367825 375026 378254 423447 424002 680962 705937 40.25 68.0 1
11:35:08 2023-10-13 342848 342027 86617 85331 130479 135578 138471 138468 108724 107653 115023 115131 131921 132704 362717 390780 1137093 1117822 435103 450566 123226 107355 117398 118971 129662 128897 124130 124594 84138 86144 280491 246961 701540 705712 219605 218694 278712 280761 327888 319393 342663 343321 365594 368979 351263 389744 824257 865127 539805 453665 297987 291960 341960 339626 363791 367308 373474 377226 424070 425981 682670 709240 40.25 68.0 1
11:35:09 2023-10-13 345456 341749 86581 85236 130934 135467 138440 137539 108757 107397 115297 115051 132006 134313 363448 387262 1137093 1125010 438772 453550 123260 107562 117594 118971 129751 128773 124163 124594 84254 86110 277356 246090 701186 701656 219947 218354 278908 283872 326899 318963 342591 344355 364178 369871 351542 390683 827145 872578 524533 454670 296430 293765 339684 339996 363498 365727 375209 376094 425073 428212 676119 710284 40.25 68.0 1
11:35:10 2023-10-13 346429 342036 86713 87026 131819 135221 139023 137371 108791 106815 115297 114749 132098 134125 363411 388691 1140395 1134830 437930 453586 123362 107174 117594 118971 129918 128437 124163 124560 84313 85959 277356 243634 704431 702226 219323 217303 278579 280530 325915 319930 341519 344355 365594 372411 350450 386209 825462 867650 549048 457371 296466 291374 341443 341205 359856 366535 376346 376924 424070 422535 674613 709277 40.25 68.0 1
11:35:11 2023-10-13 342920 342036 86712 85244 130853 135446 138830 137514 108791 107504 115182 115051 132006 134245 362899 394025 1143708 1125010 435212 450998 123294 107281 117594 118971 129840 128505 124163 124594 84356 85992 279913 246090 702223 707103 220079 217432 281208 282938 327287 318821 342483 345817 367619 374112 349532 387335 823018 861360 517829 454646 297180 291339 342961 340654 360907 365067 375209 378362 423782 422796 682186 707660 40.25 68.0 1
11:35:12 2023-10-13 342632 342740 86786 85371 130577 135800 138328 137892 108791 107538 115137 115276 131955 134433 362862 391055 1139550 1119631 437751 454263 123209 107388 117398 119005 133021 128830 124130 124885 84138 86084 279556 246786 698159 704993 219381 218319 278712 281189 327393 317004 342663 343321 365558 368979 351830 389744 823055 866426 541139 450633 297734 291339 341924 340450 363534 364525 373775 377793 424070 428515 681371 710638 40.25 68.0 1
11:35:13 2023-10-13 346705 342291 87138 85204 131877 135119 139065 137010 109326 107191 115595 114762 132138 131809 363704 392225 1134060 1122148 437423 450998 123328 107248 117929 118836 130019 128471 124163 124560 84254 85992 277356 243562 707939 706212 219227 218319 279928 280761 325690 320675 342001 343356 367210 370153 350732 388011 820693 871690 543013 457371 297734 290524 342695 339661 360979 366792 376880 377793 423926 425719 673450 707158 40.25 68.0 1
11:35:14 2023-10-13 347491 341960 86890 85144 130992 135102 139042 137182 109125 107323 115331 114861 132023 134047 363961 389271 1140431 1134830 437537 453550 120348 107322 117560 118938 130169 128437 124387 124527 84371 86077 277356 243562 703167 703717 219534 217268 279928 280730 325844 319894 342519 344837 365522 373457 350943 386754 826633 868878 544365 455970 297417 292157 341600 341915 359532 366249 376199 380005 423854 424002 676732 709522 40.25 68.0 1
11:35:15 2023-10-13 342426 342893 86616 85307 130520 135356 138567 137774 108790 107504 115274 115276 132036 134621 360388 390206 1148591 1129887 433705 453513 120185 107355 117560 118938 129929 128773 124301 124594 84254 84287 274846 246786 705833 702189 219569 218284 279928 280761 328880 317929 342555 345392 365487 371191 350467 390294 826633 856406 550419 455641 296753 292157 340891 340654 360979 365646 374003 376058 427072 424017 684612 710321 40.25 68.0 1
11:35:16 2023-10-13 342366 342785 86648 85282 130692 135668 138496 138049 108724 107653 115228 115210 132070 134527 362826 390435 1140358 1119415 436062 450566 123345 107322 117560 118938 129755 128773 124130 124938 84138 86110 277883 247091 698417 706212 219534 218624 279105 280761 327888 319393 342627 343321 365522 369911 351506 392785 826239 866205 534045 454347 297554 292228 341228 339447 364048 367165 373666 377757 424034 426280 682338 711145 40.25 68.0 1
11:35:17 2023-10-13 347934 341996 86954 85212 131670 135515 138996 137801 109125 107257 115377 114637 132230 131608 363925 392261 1132806 1122296 440090 453586 123294 107322 117594 118938 129934 128437 124130 124560 84254 85959 279913 243598 708301 707214 219227 218284 279928 280726 325388 320379 342555 343286 367174 370931 350697 386173 820620 871654 544365 455933 297771 290595 342719 340139 360979 365763 377147 378132 423926 424017 674886 706084 40.25 68.0 1
11:35:18 2023-10-13 346960 342518 86863 85208 130992 135323 138941 137372 109091 107290 115297 114861 132138 134175 362862 389307 1138706 1133216 440236 453550 123260 107636 117594 118938 129934 128437 124335 124560 84254 86044 279913 245395 702892 704215 220290 217853 279856 284127 328646 321699 342411 346796 366222 373314 351047 389574 825279 868878 543013 457335 297453 291783 341636 342192 359784 366792 377147 377190 426168 424002 674613 710247 40.25 68.0 1
11:35:19 2023-10-13 342329 342740 86612 85250 130634 135766 138259 137857 108724 107686 115148 115243 128637 134726 362826 388011 1148591 1129085 433520 453586 123380 107322 117560 118971 129929 128471 124130 124594 84138 86110 280491 246961 699106 702189 219630 217676 279928 280761 328880 317004 342555 345392 364938 371227 350732 390331 827879 856442 524533 454610 296717 293056 340927 340654 360979 365646 374003 376058 426469 424052 683867 710026 40.25 68.0 1
11:35:20 2023-10-13 349702 342496 86982 85250 131250 135566 138768 138078 108957 107701 115491 115111 128524 134328 362826 393436 1146960 1129037 436797 453550 123260 107248 117560 119012 130136 128471 124163 124594 84138 86077 279913 245742 701433 706212 220066 217641 279928 280726 326864 318668 342627 344842 367468 372340 350167 387443 822748 861323 524533 455965 297807 290595 342442 341457 360617 367308 375172 378398 423962 422761 681878 708162 40.25 68.0 1
11:35:21 2023-10-13 347910 342514 86863 85275 130926 135340 138945 137394 109091 107323 115377 114861 132190 132028 363668 392261 1134451 1122836 440168 453586 123260 107355 117560 119136 129840 128622 124130 124594 84138 86110 279913 245569 698268 705992 219416 218132 279928 281601 325388 319859 342591 345549 367727 370118 351227 386173 822399 873136 549048 458056 297374 290630 342672 340403 360726 367382 377913 381544 423782 424936 675255 707978 40.25 68.0 1
11:35:22 2023-10-13 345275 342120 86894 85275 130763 135433 138817 137496 109007 107635 115343 115098 132190 134219 363668 388011 1140105 1127134 437801 453586 123328 107322 117847 118971 129929 128684 124130 124594 84254 86077 278452 246090 701186 702189 219381 218659 279534 281299 329308 318892 342591 345392 364938 369789 351794 389740 826669 870725 524533 454573 295596 293745 341120 338637 363021 366535 375172 378158 424070 425437 676119 710321 40.25 68.0 1
11:35:23 2023-10-13 341812 341713 86672 85303 130934 135462 138804 137718 108757 107504 115387 115163 132006 134407 363925 387227 1146960 1131332 433090 453586 123328 107355 117594 118821 130014 128437 124249 124560 84138 86110 278452 246090 702875 702226 219569 217676 278679 281344 326899 319894 342012 345356 365558 371747 349388 389814 828631 866241 543013 458244 297309 292263 340748 340235 360461 367753 376880 376888 424034 422761 678146 711145 40.25 68.0 1
11:35:24 2023-10-13 342879 342755 86525 85371 130388 135808 138017 138059 108757 107653 115182 115210 132006 134407 362826 388691 1148591 1127134 435103 453586 123226 107355 117398 119170 129662 128897 124130 124852 84138 84350 277883 247486 695487 702226 219605 217676 279928 280823 327888 316969 344638 344837 364974 371783 351204 390919 827255 856406 542474 453306 296789 293482 340855 340690 360979 367308 373474 377154 426170 424052 684612 710284 40.25 68.0 1
11:35:25 2023-10-13 344375 342518 86553 85303 130575 135859 138392 137939 108944 107538 115023 115243 132006 134433 362826 390435 1138398 1115790 437501 453550 123260 107322 117398 118971 129840 128863 124130 124766 84138 86110 278452 247037 696675 706212 219569 218720 278961 283740 330044 318527 344493 346551 366479 371050 351722 387335 825689 868769 550981 451983 297771 291339 341683 340403 363021 365656 374039 378362 424034 426437 678626 708162 40.25 67.9 1
11:35:26 2023-10-13 344896 341767 86681 85236 130823 135533 138941 137406 108757 107364 115217 115051 132104 134304 363411 389853 1134488 1125531 435718 453586 120315 107215 117628 118855 130569 128437 124539 124322 84589 85926 279913 243598 708076 705213 219192 218319 279928 280761 325985 320640 341483 344837 367762 370719 350732 386173 823055 872270 544365 458019 297734 290524 342961 339661 360979 366792 377414 380272 423926 424088 673119 709121 40.25 68.0 1
11:35:27 2023-10-13 346679 342027 86799 85176 130996 135229 138941 137638 109091 107323 115217 114861 132138 133767 363375 390209 1140358 1134830 438845 450854 123328 107322 117594 118855 130047 128471 124406 124976 84487 84382 277356 244904 704907 705139 220149 217467 279892 283193 328414 319752 342519 344837 365522 373195 351542 389777 827255 868878 518792 455970 297417 292157 340927 342275 360399 365727 376346 377190 424834 422761 675365 710284 40.25 68.0 1
11:35:28 2023-10-13 342582 342514 86621 85275 130798 135356 138328 137441 108791 107504 115182 115131 128879 134398 362862 387533 1143708 1129887 433705 450854 123328 107355 117628 118971 130258 128471 124335 124594 84254 86051 279913 245742 707461 702226 219569 218132 278579 281741 326899 319894 341519 345392 365558 372079 349603 387062 825499 866423 549048 458056 296466 292370 341672 340403 360364 368199 377073 379466 426360 426100 678480 710137 40.25 68.0 1
11:35:29 2023-10-13 345357 342651 86644 85402 130393 135889 138405 138191 108824 107635 115148 115210 132190 134407 362826 387604 1149809 1125010 436456 450530 123260 107355 117479 119170 129840 128684 124130 124971 84138 86110 276674 247661 694815 703717 219912 218167 279928 281299 327852 319161 344638 344837 364974 371227 351227 390919 828466 860954 542474 450561 296466 292602 340855 341470 360979 366792 372874 376924 424834 424132 685400 710321 40.25 68.0 1
11:35:30 2023-10-13 342956 342744 86585 85277 130479 135578 138293 137857 108791 107504 115182 115535 131978 134433 362862 391055 1139550 1115790 437096 454263 123260 107355 117398 119170 129840 128808 124130 124852 84138 86110 276956 247136 701022 705712 219569 218847 278712 280761 327888 317929 342699 346418 366365 370189 351614 392114 825652 866168 536679 453379 297590 291783 341744 340474 363461 365300 373292 378326 424070 425349 678626 710132 40.25 68.0 1
11:35:31 2023-10-13 346201 341760 86954 85176 131737 135135 139120 137140 109237 106881 115377 114893 132104 134082 363961 391055 1134216 1125531 437060 453586 123397 107248 117628 118855 130023 128471 124454 124594 85691 85959 279913 243080 712061 706212 219381 218319 279928 280726 327682 319930 342591 345329 367798 370153 350732 386173 822436 872959 544365 458056 297734 290595 342961 339661 360979 366792 377414 378059 423926 424980 674886 708162 40.25 68.0 1
11:35:32 2023-10-13 346668 341791 86676 85176 130823 135102 138941 137406 109091 107471 115217 114861 132138 134047 362826 389271 1138742 1133748 439613 450962 123362 107322 117594 118938 130282 128471 124163 124560 84254 85959 274170 245013 701632 704215 220290 217432 279856 283740 328646 319645 342217 346796 365416 372756 351083 389574 825279 868118 551790 455897 296501 292165 341647 341951 360713 365727 377147 377226 426469 423822 675144 709240 40.25 68.0 1
11:35:33 2023-10-13 341812 342518 86585 85187 130700 135578 138328 137857 108757 107538 115182 115131 131887 134468 362862 386921 1146188 1129924 433705 450998 123345 107421 117594 118971 129840 128471 124130 124594 84138 84433 277883 246090 701680 702189 219569 218167 279928 280075 328915 318445 342001 345427 365522 371156 349352 387479 827879 856478 551790 455897 296508 293482 341443 340414 360979 365681 375172 376094 426215 424682 682670 710026 40.25 68.0 1
11:35:34 2023-10-13 342555 342036 86708 85250 130798 135356 138748 137666 108791 107538 115263 115084 131955 134433 362862 389580 1143708 1120665 432511 453586 123294 107355 117594 119012 129929 128505 124373 124804 84371 84350 280491 246154 701605 707715 218593 218519 279892 282140 327781 318524 342555 344319 367798 370153 349639 387371 822748 856442 524533 454670 298054 291818 342961 339398 360979 365646 374076 377226 422661 422831 682398 706121 40.25 67.9 1
11:35:35 2023-10-13 345717 342036 86644 85314 130577 135784 138293 137857 108791 107504 115102 115051 132138 134210 362862 391055 1137714 1119037 439650 453586 123226 107355 117594 118971 129751 128897 124130 124971 84356 86144 280491 246786 693413 706212 219569 218319 278712 281421 327393 317039 344674 343321 365594 369871 351902 389744 823055 866423 541139 453342 299405 292405 341636 340403 363939 366542 373748 380939 423890 426472 679997 708517 40.25 67.9 1
11:35:36 2023-10-13 347580 341856 87261 85148 131823 134881 139134 136957 109351 107305 115813 114828 128877 131993 363411 392225 1132696 1123931 438666 453586 123362 107355 117628 119170 130019 128657 124163 124560 84313 86110 276674 243562 706135 704993 219416 218167 279928 280761 325424 320901 342555 343096 367210 370153 351263 386209 822436 871196 543013 456688 297987 290383 342961 340175 360979 366529 377147 378398 423998 424647 673450 707660 40.25 67.9 1
11:35:37 2023-10-13 346960 342253 86835 85240 130955 135356 139038 137441 109125 107323 115217 114861 132138 134245 363411 389307 1140358 1133216 440346 450674 123294 107248 117594 118971 129929 128471 124163 124560 84138 85959 279913 245395 703810 702226 220326 217362 279534 281654 325915 319670 342555 344355 364427 372079 351578 390406 827621 871196 524533 455965 297987 292263 339719 342336 360835 365585 375860 377757 425817 424349 675365 710026 40.25 68.0 1
11:35:38 2023-10-13 342559 342230 86708 85299 130856 135344 138926 137590 109125 107504 115421 114893 132138 134058 362862 387533 1143708 1132942 433705 453622 120348 107281 117628 118938 130361 128471 124368 124560 84313 85959 279913 245049 706740 703717 219569 217338 278614 280761 325879 320415 342325 344873 366365 373195 350732 386754 825462 867650 550419 455933 296501 292370 341960 341758 360713 366792 376880 377226 426469 422796 674136 710284 40.25 68.0 1
11:35:39 2023-10-13 345713 342751 86680 85123 130831 135390 138748 137632 109125 107504 115297 115051 132138 134245 362899 393400 1143708 1125047 437409 453586 123174 107248 117628 118971 129840 128505 124536 124594 84254 86051 279913 245742 700865 706212 220471 217922 279892 282938 329577 319645 344529 345537 367067 372791 350553 387335 825689 864622 543858 454670 300137 290630 341683 341951 360075 367567 375777 378434 426469 426329 680663 708235 40.25 68.0 1
11:35:40 2023-10-13 342596 342760 86799 85319 130676 135578 138748 137857 109125 107945 115217 115276 132081 134315 363411 389924 1140804 1120665 432547 454620 123294 107355 117594 119170 129840 128684 124197 124594 84254 86084 279913 246438 700568 704714 218698 219070 279928 280249 328419 318679 342627 344355 367210 369530 349675 387551 823271 863869 539805 454670 297987 292405 342961 338316 363021 365681 374076 378059 423627 425981 682375 709121 40.25 68.0 1
11:35:41 2023-10-13 345420 342749 86704 85215 130934 135462 139027 137973 109125 107504 115217 115098 132006 134339 363411 386956 1137714 1125531 437165 453586 123362 107355 117628 119005 129929 128808 124406 125096 84487 84413 280491 246227 708967 705139 219122 218554 279892 282938 327516 320722 341483 345928 367834 370153 351299 389334 823018 873163 544935 458056 297987 291374 342961 340139 360979 365389 377414 377793 423926 425313 673450 708737 40.25 68.0 1
11:35:42 2023-10-13 346687 342023 86771 85223 130897 135356 138941 137441 109011 107504 115182 115084 131955 134433 362899 386415 1140123 1125010 439687 453586 123414 107355 117628 118971 129929 128505 124163 124594 84138 86018 277356 245950 700521 701161 219605 218354 279141 281421 325985 318963 342591 345392 365230 370118 351866 387443 827292 865492 544365 455641 297373 293781 340640 339889 363682 366542 374916 378390 427639 426472 678734 711687 40.25 68.0 1
11:35:43 2023-10-13 342041 342509 86681 85220 130860 135390 138713 137892 109016 107538 115421 115276 132138 134468 363704 387262 1146261 1134919 434864 454293 120595 107544 117560 119117 130503 128670 124439 124837 84371 84350 280491 246264 702718 701693 219605 218354 279892 282103 328915 318633 342397 345948 365594 371121 349393 387551 827292 861323 549048 456940 298027 292851 341960 340725 362754 365716 375777 376094 426469 424682 682670 710321 40.25 68.0 1
11:35:44 2023-10-13 344932 342509 86649 85187 130893 135390 138941 137762 109125 107538 115217 115163 132047 134374 362899 392225 1143708 1125010 436370 453586 123192 108053 117202 119369 129662 128897 124130 124971 84313 86051 279913 245916 699104 706212 220255 217641 279928 281126 327358 318892 345441 345817 366365 373195 352807 391518 825615 864548 524533 455965 297662 293491 342852 342463 360726 367753 375823 378398 423926 422796 682634 710132 40.25 68.0 1
11:35:45 2023-10-13 342956 342435 86617 85335 130790 135791 138629 137904 108757 107686 115263 115276 132070 134621 362862 390435 1140321 1119415 436102 454227 123294 107355 117560 118971 129918 128739 124130 124594 84254 86051 277356 246786 698931 705213 219323 219035 279731 279942 328614 317964 342627 344319 366622 369530 350697 389744 821818 865738 541454 453255 297734 292157 342961 338601 363791 365611 374039 378326 423926 426579 684612 709240 40.25 68.0 1
11:35:46 2023-10-13 345653 342509 86740 85303 130860 135577 138906 137597 109091 107504 115377 115243 132104 134398 362826 388011 1137714 1127134 437715 453586 120183 107355 117628 119170 130023 128773 124335 124594 84356 86110 279224 245742 700521 702189 218886 219000 279626 283539 329577 319610 342411 346813 366479 371968 351614 387299 825242 871269 552807 457335 297187 292851 342442 339853 364048 367308 375704 378169 423998 427188 677999 710284 40.25 67.9 1
11:35:47 2023-10-13 347697 342509 87212 85236 131021 135356 138906 137406 109125 107471 115377 115018 132138 134304 363375 389580 1139513 1131850 441008 454548 123328 107355 117560 118971 130158 128830 124368 124594 84254 86077 279913 245569 701433 703002 220290 217641 279731 281654 325950 319634 342591 344837 364100 372304 351866 387407 829054 871122 552807 455611 297698 292405 339827 342239 360979 365763 376006 377757 425203 424980 676326 712045 40.25 68.0 1
11:35:48 2023-10-13 341848 342519 86644 85246 131442 135382 138713 137727 109016 107504 115182 115243 132070 134433 362862 388155 1146261 1131532 431830 453586 123500 107322 117628 118938 130019 128471 124406 124976 84487 84425 279913 246017 702993 702007 219771 218179 281512 282140 327710 320201 341965 345392 366624 372304 349603 387263 826633 866351 543013 458056 296466 292019 341924 340690 360399 367825 376923 377154 426469 422831 677629 710284 40.25 68.0 1
11:35:49 2023-10-13 342992 342760 86553 85345 130763 136120 138379 138409 108757 108043 115148 115276 132098 134656 362862 387569 1148700 1128246 435257 454942 123431 107388 117594 119253 130019 128897 124163 124971 84254 86177 277883 247486 698580 702226 220101 218015 279928 280906 328915 319430 342663 345356 365230 371783 351227 390919 828041 856406 539805 450597 296257 294514 340329 341158 360726 367682 373711 379466 427639 424603 686028 711145 40.25 67.9 1
11:35:50 2023-10-13 344131 342509 86585 85246 130634 135578 138328 137857 108757 107686 115343 115568 132138 134468 362826 389888 1142013 1121660 436176 453936 120348 107618 117493 119117 130136 128725 124287 124871 84371 84445 280491 246438 701357 705213 218921 219035 279892 282738 328348 318374 342627 347472 366622 369648 351794 390331 825425 866387 560056 450633 297734 291925 341924 339626 364048 367610 374003 378326 424034 426615 682670 708198 40.25 67.9 1
11:35:51 2023-10-13 347943 342027 86863 85240 131120 135323 139134 137406 109346 107290 115572 114861 132126 131993 363704 393124 1134451 1122296 440236 453586 123311 107322 117594 119170 129844 128773 124130 124627 84254 86110 279913 245395 715404 707715 219569 218319 279928 281618 328646 319930 344638 343321 367468 371783 351578 389814 825652 873705 552807 453110 299383 292023 342010 340510 360835 365549 375860 378398 426132 425201 675365 709121 40.25 67.9 1
11:35:52 2023-10-13 345940 342518 86745 85271 130930 135390 138941 137632 109191 107668 113867 115078 129008 132442 363266 387975 1140952 1130312 439604 454045 120348 107355 117560 119170 129840 128684 124335 124976 84487 86077 274846 245916 716498 701920 219464 218659 279141 281189 328646 318927 342375 346433 365558 370083 351830 387479 826669 870121 544365 455933 296300 292977 341960 339626 363609 366792 375740 376058 424070 426615 677629 712068 40.25 67.9 1
11:35:53 2023-10-13 347678 342032 86827 85303 131029 135356 139134 137406 109275 107397 115377 115051 132207 134175 363925 390209 1140358 1134830 440273 454584 120348 107667 117628 119005 130258 128773 124420 124594 84254 86110 277356 245742 700891 704215 220789 217641 279892 283995 329111 320130 342483 347533 366515 373874 351614 389888 827695 869999 552807 457335 297734 292405 341960 342505 360763 366792 377414 377757 427675 423435 677176 710284 40.25 67.9 1
11:35:54 2023-10-13 343397 342760 86803 85254 130831 135800 138941 137892 109125 107538 115217 115309 128911 134503 362826 387227 1148591 1131569 432511 453586 123397 107355 117628 118971 130247 128773 124335 124594 84371 86084 279913 246438 699842 702226 219605 218319 279928 279942 330585 318892 342591 346155 366359 372043 349675 389744 827879 861360 560056 456652 297207 293297 341960 340690 360979 366447 376043 376623 427072 424868 682670 711539 40.25 67.9 1
11:35:55 2023-10-13 342884 342483 86867 85250 130790 135603 138996 137857 109125 107538 115217 115243 132138 134468 360425 389888 1143708 1122296 432511 454942 123500 107355 117594 119005 130019 128897 124373 125096 84487 84309 280491 246401 701728 707715 218746 218895 279892 282339 328472 318785 342627 344837 368575 370153 350431 390076 822982 863186 517829 454610 297734 292425 342961 339626 360979 365646 375172 378023 423293 424980 683640 707660 40.25 67.9 1
11:35:56 2023-10-13 346461 342518 86653 85223 130708 135578 138941 137727 109091 107538 115217 115376 132138 134433 362862 391639 1138523 1121499 440310 454263 123260 107388 117479 119369 129929 128897 124130 125005 84138 86144 280491 246786 695572 706212 219569 217676 279105 281654 327658 318410 344674 346454 367210 371783 353929 387479 823055 865456 524533 453269 297843 292370 342478 340918 362803 365742 374916 378290 423890 425176 679217 709019 40.25 67.9 1
11:35:57 2023-10-13 344642 342505 86740 85254 131324 135789 138941 137632 109125 107504 115331 115210 132138 134339 363411 388011 1137093 1129037 438629 453973 120430 107511 117560 119199 130536 128760 124439 124871 84589 84382 279913 246264 701433 702189 219416 219035 279856 281513 327358 319599 342591 346469 366365 372684 351686 387479 825499 865501 524533 457371 296524 293092 342719 339626 363534 366792 375777 378242 424034 426280 678626 710321 40.25 67.9 1
11:35:58 2023-10-13 347697 342027 87200 85303 131124 135578 139134 137406 109125 107471 115412 115131 132081 134210 363411 389580 1139550 1134349 440346 450998 123328 107355 117594 118971 130381 129105 124368 124594 85573 86110 279913 245395 702347 704215 220326 217676 279928 281618 325915 319670 342591 344355 364427 372375 351542 390406 827621 875019 544365 455465 297590 292263 339958 342577 362912 365585 375860 378023 426566 424980 673624 712082 40.25 67.9 1
11:35:59 2023-10-13 342911 342514 86525 85287 130487 136056 138293 138345 108757 108032 113560 115812 131040 132965 362717 390757 1150225 1131962 432475 454045 120250 107322 117594 118971 129929 128897 124163 125010 84371 86110 280491 247661 698231 702189 220079 218414 279928 280796 328915 317039 344638 345912 366395 371783 351794 390955 827879 856442 539805 453255 296789 293333 340927 341205 360979 365681 373843 376623 425265 424682 681726 711835 40.25 67.9 1
11:36:00 2023-10-13 345713 342036 86744 85307 131095 135390 139038 137857 109125 107538 115412 115243 132207 134245 363411 394025 1147466 1127445 436062 450638 120233 107388 117628 119170 130019 128808 124539 124627 84254 86144 279913 246264 701852 707214 220290 217676 281475 283339 330044 322118 342555 346306 368432 372791 351119 387371 824257 864622 524533 455965 297843 290630 342961 341470 360799 365611 375740 378434 423998 422831 681079 708162 40.25 67.9 1
11:36:01 2023-10-13 342596 343001 86649 85339 130761 135928 138636 137983 108757 107793 115217 115309 132006 134503 360461 389924 1142013 1119037 435103 454942 123328 107355 117628 119170 130019 128897 124335 124971 85540 84215 280491 247136 698251 706212 219912 219070 279534 280814 328685 317964 342699 344355 366658 369530 351564 390331 823055 865775 541139 454670 297734 292405 341960 338637 363791 365646 374039 378095 424034 426615 684126 709449 40.25 67.9 1
11:36:02 2023-10-13 346446 342543 86741 85215 131021 135787 139124 137860 109237 107504 115331 115243 132190 134433 363411 388011 1139279 1125047 438754 454620 123226 107388 117661 119287 130324 128897 124454 125216 84604 84451 278452 246290 701804 702080 219806 219390 279892 281513 327746 319752 342663 346433 366658 370118 351866 389526 828041 870388 534121 455970 295596 293944 342431 340175 364048 367308 376346 376659 427072 427316 678626 712341 40.25 67.9 1
11:36:03 2023-10-13 346960 342518 87018 85187 131704 136109 139221 137856 109275 107504 115446 115084 132181 132117 363961 389888 1142050 1134830 439705 454620 120348 107355 117661 119253 130136 128897 124368 124627 85724 86144 278452 245049 701978 704215 219912 217303 278579 281720 325950 320936 342627 345392 366916 374422 351866 387371 827879 865456 533230 457371 296955 292440 342478 342505 360654 367093 377231 378024 427639 426401 677288 710137 40.25 67.9 1
11:36:04 2023-10-13 344969 342514 86867 85254 131518 135693 139221 137973 109125 107538 115366 115276 132181 134468 363961 394338 1146960 1131043 438354 454651 120513 107982 117886 119233 130848 129187 124506 124871 84546 84451 278452 246328 702347 706212 220290 217676 279189 283725 327781 319859 344638 345573 368871 372649 350975 387515 824257 863222 539805 455289 299564 290524 342961 341758 360979 365681 376346 378470 424070 422866 682670 709240 40.25 67.9 1
11:36:05 2023-10-13 342956 342740 86744 85286 130930 135834 138941 138214 109125 107760 115251 115309 128921 134503 362899 391055 1142050 1120665 436098 454833 123328 107536 117628 119369 130136 128932 124163 125005 84313 86177 277883 247136 699484 706212 219912 219035 279141 281386 328419 318410 342573 344355 367211 370083 351830 391253 828041 866168 551482 450525 297626 292157 342334 339996 365078 367789 374464 378326 426469 427249 682670 710321 40.25 67.9 1
11:36:06 2023-10-13 345981 342509 86891 85282 131029 135800 139356 137857 109125 107850 115813 115111 129073 132593 362939 388011 1140952 1128703 438666 454651 120430 107618 117628 119170 130258 128932 124368 125216 84546 84335 279913 246264 701309 702226 219569 219271 279928 281421 327888 319894 342663 346469 366658 370153 351636 387515 826706 865492 524858 457011 296789 293013 342719 339936 364048 367308 376346 376094 426469 427585 678626 712341 40.25 67.9 1
11:36:07 2023-10-13 348020 342514 87018 85250 131699 135390 139139 137441 109275 107504 115481 114867 132181 134210 364512 389888 1142050 1134830 439545 453622 123362 107388 117628 119005 130291 128897 124573 124627 85632 86025 279913 245569 705405 704215 220290 217454 279892 283941 328646 320390 342375 345822 366515 373350 351722 389888 828906 872578 525508 456006 297734 292157 341719 342830 360835 367561 377147 378095 425835 422871 677288 710321 40.25 67.9 1
11:36:08 2023-10-13 345529 342785 87384 85382 131778 136173 139087 138002 109217 107735 115606 115144 128877 132500 362790 389888 1148591 1129887 438591 455807 123397 107685 117560 119535 130024 129084 124339 125555 84138 84425 278452 247486 695059 705213 220290 218554 279928 281492 327852 318374 345685 344319 367178 372375 351794 391471 827842 856478 546477 452951 297338 293262 340891 342203 360979 367567 372547 378362 426098 424735 685585 711835 40.25 67.9 1
11:36:09 2023-10-13 344932 342483 87046 85310 131054 135736 139120 137913 109091 107760 115377 115210 132190 134500 363925 392190 1143634 1126859 432651 454905 120348 107388 117628 119219 130683 128897 124539 125182 84546 84520 278452 246219 703686 709222 220114 218519 281909 282938 328206 319752 345101 345321 368835 373421 350625 392114 825689 862540 524533 455253 297374 291606 342744 341409 360713 365646 376006 378362 423962 424105 682670 708125 40.25 67.9 1
11:36:10 2023-10-13 342956 342992 86736 85314 130943 135872 139010 138161 109058 107727 115308 115276 132190 134621 362826 389924 1140321 1118963 437115 454905 120315 107577 117594 119335 130136 129077 124335 124971 84371 84413 278452 247486 703347 706212 219877 218965 279105 281291 328614 318374 344602 344319 367174 369530 351276 390919 824804 866387 539805 453183 297374 293035 342442 339853 365005 368164 373748 378218 427939 427156 684501 710063 40.25 67.9 1
11:36:11 2023-10-13 346155 342518 86831 85196 131062 135544 139134 137823 109204 107504 115572 115243 132104 134398 363375 387227 1140087 1130651 440546 455507 120678 107741 117886 119199 130749 129063 124473 125043 84487 84393 279913 246399 702347 702153 219912 219000 279534 283740 327322 319823 342627 346398 365487 369871 351758 387443 827879 865460 524533 455611 296962 292977 341647 340378 364048 367308 376310 376888 425167 427214 677593 712341 40.25 67.9 1
11:36:12 2023-10-13 346924 342036 87022 85307 131737 135721 139134 137372 109426 107471 115572 115018 132264 134210 364219 389853 1141976 1136446 438498 454584 120348 107610 117661 119253 130480 128863 124420 124852 84589 86144 279913 245013 701879 705213 220066 217606 278579 281386 325915 320604 342555 344837 366622 373994 351758 390646 829811 869889 518792 457188 297554 292977 342539 342614 360726 367165 377840 380861 427675 422796 674613 710321 40.25 67.9 1
11:36:13 2023-10-13 344896 343028 86954 85338 130963 135578 139038 137739 109091 107891 113823 115078 129054 132557 363780 395485 1146849 1128703 438042 455507 120348 107733 117594 119335 130357 128897 124539 125182 84604 84382 279569 246264 702223 707214 220696 218379 279928 281154 327888 319859 345685 345817 368280 373492 351227 390026 824804 863832 536679 455933 300447 291445 342961 342758 360979 365646 376310 380647 426433 424386 682634 709707 40.25 67.9 1
11:36:14 2023-10-13 342366 342992 86831 85287 130860 135800 138906 138180 109091 107686 115343 115276 132190 134656 362862 389888 1142860 1120628 432624 455316 120183 107610 117594 119335 130336 128897 124454 125348 84313 86144 279913 247136 697409 706212 219912 219828 279892 283539 329128 321016 344384 346796 367031 369977 353748 390737 825242 868732 548423 457424 297771 292192 342683 341205 365042 367718 374003 378398 426469 427249 681965 710284 40.25 67.9 1
11:36:15 2023-10-13 347188 342559 87261 85382 131415 135698 139043 137912 109217 107701 115802 115144 129054 132500 363632 388011 1139332 1124973 439881 454786 120233 107503 117628 119335 130569 129084 124783 125177 84371 84241 279913 246090 701433 702189 219569 219035 279928 281618 327393 319634 342627 346955 366587 370083 351276 387443 826669 865523 524533 457377 296717 293930 342961 339590 364048 367308 376006 376058 427407 426579 678073 710321 40.25 67.9 1
11:36:16 2023-10-13 346960 342749 86863 85351 131087 135356 139134 137727 109275 107471 115538 115210 132172 134269 363925 389888 1142013 1134830 441215 454227 120183 107355 117628 119335 130503 128773 124737 125182 84604 84393 278494 245488 701385 705139 220873 217536 279892 282337 328646 320687 342447 346687 366658 374017 351758 389500 828906 869493 542506 458019 297987 292405 342298 342722 360617 366792 377414 378023 427675 422796 674613 710284 40.25 67.9 1
11:36:17 2023-10-13 343651 342760 86799 85365 130930 135672 138941 138084 109091 107760 115377 115243 132138 134656 363925 387533 1151220 1134022 432475 454584 120265 107355 117628 119253 130258 128773 124335 124560 84371 86144 277356 246255 709778 703219 219912 218507 279393 279872 327923 319894 342278 346433 366622 371747 349603 387407 827879 866351 550419 457946 297626 293021 341924 341398 360726 368754 377194 380509 426963 426401 679478 712193 40.25 67.9 1
11:36:18 2023-10-13 342632 342509 86795 85277 130988 135800 139038 137823 109275 107504 115617 115243 132207 134433 363375 393990 1143671 1128759 437344 454614 120595 107667 117886 119199 130569 128939 124473 125077 84487 84362 279913 246365 701557 708217 219912 217676 279598 282938 328206 319859 345137 343356 368871 373208 350939 387515 824221 863832 524533 456726 297523 290630 342961 341722 360713 367825 376310 378470 426469 424052 682634 708198 40.25 67.9 1
11:36:19 2023-10-13 342884 342523 86831 85287 130885 135800 139038 138180 109091 107686 115343 115309 132138 134656 363411 391019 1142860 1120628 432620 454584 123294 107836 117594 119369 130569 128897 124454 124971 84371 84488 277883 246786 697793 706212 219534 219530 279928 281126 328915 318668 344638 345079 367174 370048 350975 391217 826864 869544 539805 456077 297626 293895 342852 339447 364820 368862 374953 378218 423673 427249 685585 710284 40.25 67.9 1
11:36:20 2023-10-13 344606 341713 86863 85219 131054 135668 139038 137857 109091 107891 113753 115078 129161 132557 363780 391033 1140952 1127022 438666 453368 120844 107223 118267 118943 130947 128437 124606 124771 84604 84350 279913 245569 712769 706212 219666 218790 279928 281189 325915 320901 342519 344355 368316 371227 351794 386754 823951 874230 526158 458380 297807 291445 342961 340654 363021 366792 377950 378398 423998 425313 675365 708198 40.25 67.9 1
11:36:21 2023-10-13 345935 342514 86895 85254 131234 135789 139134 137857 109125 107504 115412 115131 132172 134398 363375 388011 1137093 1128740 437715 454905 123328 107536 117594 119253 130336 128897 124368 124852 84356 86144 279913 246090 702223 702189 219569 219035 279856 283740 330044 319645 342411 347336 366479 373056 351650 387371 826486 872578 536679 457298 297151 293745 342961 340139 364453 367753 376006 379355 424070 427214 678480 711835 40.25 67.9 1
11:36:22 2023-10-13 342632 342302 87046 85377 131452 135698 139030 137720 109141 107627 115526 115111 129054 132500 363375 387569 1146960 1133179 434753 454191 120513 107322 117963 118938 130782 128760 124850 124594 85691 86051 279913 245395 708300 704215 219912 217676 279393 280761 327132 320901 342555 345356 366622 373492 351227 390095 827255 870109 544365 458056 297734 292157 342695 342758 360907 367050 377414 377793 426469 425016 674613 710321 40.25 67.9 1
11:36:23 2023-10-13 343751 342760 86835 85250 131468 135800 138941 138084 108982 107834 115217 115309 132104 134691 363925 387498 1147886 1131569 432475 454207 120265 107388 117628 119170 130258 128684 124454 125387 84604 84362 279913 246815 702471 702043 220114 218672 279892 282938 329502 319492 342447 346398 365237 372043 350414 391253 829221 862540 532728 458110 297207 293389 342154 341205 360979 366703 374277 376888 427675 425278 684612 712341 40.25 67.9 1
11:36:24 2023-10-13 342731 342374 86982 85349 130930 135672 139038 137857 109125 107760 113753 115177 132230 134621 362862 389853 1144128 1121462 432511 454584 123328 107636 117560 118971 130247 128773 124368 124766 84313 86058 280491 246264 701062 707214 218851 218847 278544 282669 327923 318927 342627 344837 368871 371227 350167 389707 822399 861287 543808 455641 297771 292121 342961 340378 360979 366447 376043 378362 423926 424980 684612 708198 40.25 67.9 1
11:36:25 2023-10-13 345947 342509 86740 85287 130926 135672 138713 138084 109091 107686 115377 115243 128963 134433 362899 391055 1137057 1119266 440950 454749 120348 107700 117527 119399 130336 129187 124439 125250 84371 84456 280491 247449 695710 707214 219973 218659 279141 284142 328277 318410 345405 344319 366658 372004 353675 390919 824841 868264 543808 450633 297771 292405 342719 341205 364563 367567 374039 378398 426469 427554 682670 710247 40.25 67.9 1
11:36:26 2023-10-13 346596 342518 87174 85240 131947 135102 139523 137243 109426 107423 115607 114749 128877 132028 363668 393088 1134488 1125531 438772 454584 120233 107322 117628 119253 130516 128897 124539 124971 85573 86110 279913 243562 704238 707715 219912 218659 279928 281421 325915 320615 342627 344284 367798 372043 351794 390406 827543 876298 543808 457265 299383 291783 342852 340510 362948 366649 377876 378434 423998 425349 674627 707623 40.25 67.9 1
11:36:27 2023-10-13 346960 342447 86863 85187 130988 135382 139134 137727 109275 107816 113858 115568 129040 132557 363523 389782 1143389 1133577 440163 454786 120348 107585 117628 119335 130247 128897 124420 125182 84604 84362 279913 246090 716498 702189 220696 218755 279928 281900 326899 319894 342627 345928 364974 371783 351938 387443 829054 871654 543808 455970 297734 293297 340616 342275 363021 367044 376346 378326 426133 426209 674650 712341 40.25 67.9 1
11:36:28 2023-10-13 345635 342032 86986 85155 131704 135356 139038 137406 109237 107471 115412 115163 132207 134210 363668 388726 1143436 1137255 436176 454942 120348 107355 117987 119170 130536 128684 124539 124560 85691 86051 279913 244837 715713 704215 220220 217454 281475 283740 328929 320615 342339 347533 366479 373314 350270 389851 827072 869384 544365 458705 297626 292405 342442 341722 360618 367825 377950 377757 426469 422796 679143 712341 40.25 67.9 1
11:36:29 2023-10-13 346590 342266 87018 85381 131423 135698 139030 137720 108991 107627 115526 115144 128877 132500 362826 393436 1146960 1129651 438279 455585 120200 107388 117628 118971 130593 128870 124406 124594 84313 86144 279913 246090 701847 706212 220290 218132 278579 280796 327888 319634 345942 345817 367762 373492 350732 387515 824257 863869 524533 456077 297523 290630 341960 342516 360713 365611 376310 380647 427072 424052 681666 709240 40.25 67.9 1
11:36:30 2023-10-13 342884 342509 86799 85278 130889 135800 138713 138084 109016 107760 115182 115243 132104 134656 363411 390471 1143708 1121462 432583 454942 123294 107869 117628 119369 130324 128773 124368 125182 84487 84520 280491 246604 701852 706176 218781 219425 279892 282669 328773 318785 342483 345079 367762 370118 350445 390352 825462 863832 539805 456077 297807 293724 342925 339351 363534 365681 375172 378362 423637 426316 684612 708198 40.25 67.9 1
11:36:31 2023-10-13 345509 342406 86986 85349 131794 135323 139134 137632 109125 107504 113718 115051 132104 134363 363961 389924 1136446 1125010 437024 453586 120430 107355 117661 119029 130602 128437 124539 124560 85724 85959 279913 243562 709585 705712 219569 218659 279928 281154 325950 321290 342001 344837 368316 371191 351794 386790 825462 872415 547677 458380 297626 290383 342961 340367 360979 367308 377682 378398 423998 425313 674627 708198 40.25 67.9 1
11:36:32 2023-10-13 346446 342036 86958 85223 130963 135356 139038 137632 109016 107471 115217 115051 132047 134175 364244 388011 1137093 1125010 439918 454293 120769 107774 117804 119233 130470 128973 124473 124871 84487 84413 279913 245980 701186 702189 219605 219070 279856 283740 329518 319859 342591 346433 366108 370118 351722 387515 826706 865569 524533 456726 295668 294193 342478 340175 364048 367308 376043 376058 426469 426650 677629 711330 40.25 67.9 1
11:36:33 2023-10-13 346705 342027 86863 85271 131415 135356 139134 137632 109125 107397 115377 115065 132172 134175 362862 389544 1140395 1133216 439851 450566 123397 107322 117594 118971 130169 128471 124163 124594 84371 86110 279913 245049 703562 704215 220326 217641 279928 281874 325950 320379 342591 345650 365230 373195 351902 387443 827621 872468 524533 457447 297590 292263 340233 342650 360835 366973 376696 378218 425884 424647 674136 711835 40.25 67.9 1
11:36:34 2023-10-13 343133 342735 86712 85318 131121 135706 138328 137857 108941 107504 113560 115620 128877 132593 363121 389931 1150225 1131420 434938 454492 120348 107404 117852 119136 130158 128684 124335 124969 84487 84393 280491 246264 700891 702226 219912 218531 279892 279942 328951 318892 342519 346190 365202 371783 350167 389780 827879 861360 536679 458435 297207 293297 341960 341205 360979 366738 374843 376659 427072 425313 682670 711835 40.25 67.9 1
11:36:35 2023-10-13 344932 341965 86799 85303 131054 135386 139038 137762 109016 107430 115217 115051 131989 134339 362899 392297 1146146 1129651 436026 453187 123140 107536 117236 119369 130027 129111 124130 125005 84254 86110 279913 245742 695731 705213 220290 218132 279928 283539 330044 318679 345968 346306 366479 373350 351119 389599 825279 864945 524533 455027 300199 292370 341443 342758 360461 367646 376006 378434 425273 423051 680626 709865 40.25 67.9 1
11:36:36 2023-10-13 346181 342821 87014 85381 131476 135732 139035 137946 108991 107768 115560 115144 129051 132593 363743 391604 1137057 1122296 441175 454293 120348 107610 117560 119369 129929 129111 124373 125197 84138 86210 280491 246961 698031 706212 219912 218319 279141 281689 327888 318445 344674 344319 366658 370153 351938 390643 825462 867650 541139 454458 297807 292405 342961 341722 362150 366792 374076 378398 426469 427254 680663 709780 40.25 67.9 1
11:36:37 2023-10-13 346288 342032 87178 85127 131985 134915 139328 137182 109275 107423 115446 114782 132207 133954 363961 392297 1134488 1125531 437460 453550 123362 107355 117628 119170 130258 128773 124573 124594 84604 84387 279913 243346 718716 708217 220149 218895 279892 281477 328646 321446 342411 345321 368316 371783 351794 387062 826952 874316 544365 455678 297843 291516 342780 341158 363021 366792 375024 378470 424034 425349 673192 709240 40.25 67.9 1
11:36:38 2023-10-13 347551 342375 87261 85314 131844 135348 139134 137857 109125 107323 115848 115621 129040 134398 363668 389888 1142050 1136817 440200 454263 120315 107388 117661 119369 130136 128773 124539 124971 85724 86144 279913 245742 703140 704215 220979 217676 278510 281909 325915 320415 342591 345686 365558 373492 351866 387407 829054 870501 551790 457377 297771 292440 340652 342830 360979 367302 376880 378362 426557 424052 673624 712341 40.25 67.9 1
11:36:39 2023-10-13 342650 342514 86867 85254 130930 135390 139134 137892 109237 107538 115251 115163 132172 134058 363961 387604 1145991 1133216 434790 454293 120678 107518 118179 119233 130914 128760 124506 124785 84604 84298 279913 245804 704951 704215 220101 218694 279853 282938 329271 320901 342519 345427 367210 373492 350445 387443 827879 868878 544365 458705 297734 292851 342478 341481 360943 365646 377414 378095 427373 422831 677629 711835 40.25 67.9 1
11:36:40 2023-10-13 345129 342812 87261 85282 131025 135706 139134 137892 109125 107735 115412 115243 132172 134468 363704 394025 1146960 1128010 436406 454942 120183 107388 117628 119253 130716 128897 124454 124971 85573 86084 279224 246090 701433 707214 220290 217676 278579 280761 327923 319670 345137 345817 368611 373492 350732 387515 823091 863869 524533 456726 297523 290630 342961 341758 360713 365646 376346 378506 424070 424017 682186 709240 40.25 67.9 1
11:36:41 2023-10-13 342920 342518 86708 85224 130794 135706 138941 137988 108757 107538 113639 115587 128877 132593 362572 390364 1143389 1121011 432475 454760 120283 107736 117852 119369 130019 128932 124163 124971 84546 84583 282011 246438 714185 705213 219605 219815 279892 280930 328880 318668 342699 344873 366658 370083 350975 390331 824257 866387 524533 454781 297807 293482 342961 339387 364048 366447 375172 378362 423710 426615 684612 709277 40.25 67.9 1
11:36:42 2023-10-13 347943 342740 86863 85187 130988 135612 138941 137857 109125 107430 115251 115163 131989 134245 362899 392261 1137714 1123931 442265 454942 123294 107388 117513 119369 129840 128897 124536 125005 84254 86177 277356 246438 699393 707214 219819 218659 279928 283130 329111 319645 345431 346796 367655 371677 351758 387299 825689 875056 539304 455891 300561 292165 342961 340725 360979 365478 377037 378434 426469 425349 674613 708590 40.25 67.9 1
11:36:43 2023-10-13 345937 342298 87078 85324 131852 135721 138934 137754 109175 107694 115560 115144 128701 132407 362717 388011 1139550 1125047 438992 455433 123328 107355 117628 119005 130136 128808 124750 125182 84589 86144 279913 245916 700521 702189 219947 219035 279928 281654 327428 318963 342627 346433 365558 370944 351866 387515 827292 865573 524533 456077 297433 294229 342478 340175 364048 366792 376080 379318 426469 427249 677629 711835 40.25 67.9 1
11:36:44 2023-10-13 347454 342509 87022 85339 131914 135390 139139 137632 109275 107397 115331 114861 132023 134175 363448 389888 1142050 1133502 439581 453622 123362 107388 117661 119170 130291 128870 124368 124594 84546 84419 277356 245488 704664 705003 220837 217536 279928 282386 328646 320758 342483 345928 366658 374088 351902 387407 829421 870506 517829 457377 297771 292192 341636 342505 360943 366786 377147 378326 426521 424021 676807 712341 40.25 67.9 1
11:36:45 2023-10-13 344734 342897 86826 85419 131084 136211 138259 138345 108724 107868 113639 115779 132127 134844 362826 388011 1147850 1131850 432547 454637 123328 107355 117594 119102 130247 128773 124301 125141 84371 86144 280491 247136 702272 702189 220220 218707 279928 281154 329413 318410 342627 346155 365166 372043 351758 390882 827879 856442 536679 456382 297207 293709 341647 341169 360979 366413 373675 376888 427675 425278 684612 712341 40.25 67.9 1
11:36:46 2023-10-13 345420 342519 86835 85219 130988 135570 138906 137823 109058 107504 115377 115210 132138 134398 363375 393400 1146146 1127973 437930 455359 120430 107741 117982 119199 130716 128760 124439 124871 84487 84382 280491 245944 710111 706212 220290 217641 279928 283539 330044 319375 345906 345817 366622 373457 351330 389707 825425 863832 524533 455428 300235 291481 341924 342239 360388 367567 375740 378470 427675 423012 680107 708932 40.25 67.9 1
11:36:47 2023-10-13 346327 342749 87050 85318 130926 135766 138366 138049 109007 107816 115377 115243 129051 134245 363375 392225 1139332 1122333 440860 454548 123328 107685 117560 119369 129840 129077 124249 125177 85658 84477 280491 246786 700245 707214 219912 218659 279105 281693 327888 318892 345405 344319 367174 371227 353929 390919 824841 868878 541139 454458 297807 292815 342961 341445 364048 366792 374039 378326 427072 427854 678626 709743 40.25 67.9 1
11:36:48 2023-10-13 345591 342027 87082 85159 131951 135229 139328 137372 109275 107604 114061 115045 129129 132117 363670 392047 1134904 1125419 438354 453368 120595 107552 118049 119301 130414 128773 124454 124560 84604 84382 279913 243526 705353 707214 219877 218755 279892 281812 325915 321553 342555 344802 367798 372008 351830 387062 824991 873013 543013 455641 299491 291481 342961 340092 362765 366792 377414 378434 423998 425313 673119 708162 40.25 68.0 1
11:36:49 2023-10-13 345664 342518 86863 85250 131062 135672 139266 137823 109125 107471 115377 115210 132207 134398 363634 388011 1139332 1127937 437678 453550 123294 107355 117594 118971 130258 128773 124335 124938 84371 86144 279913 246090 706384 702226 219534 219035 279928 283740 330044 319610 342303 347336 367031 369977 351650 387335 825242 872541 524533 459586 296717 293262 342961 339864 363902 367646 376273 376852 423998 426579 678626 710137 40.25 67.9 1
11:36:50 2023-10-13 344370 342543 87416 85360 131852 135664 139030 137720 109212 107735 115721 115144 128966 132407 363780 389236 1146688 1134830 432511 454257 120844 107322 117987 118971 130980 128773 124989 124943 85750 86110 279913 245183 718385 704215 220066 217641 279393 281154 328646 320865 342555 345392 367174 374315 351474 387371 827219 870109 544365 457335 297734 292405 342442 342758 360907 366792 377414 377757 426469 422796 674613 710321 40.25 67.9 1
11:36:51 2023-10-13 342341 342518 86863 85419 130831 135766 138678 138084 108757 107834 115263 115276 132104 133018 362862 387227 1147850 1131569 431866 450566 120348 107355 117594 119136 130536 128897 124539 124971 84604 84456 280491 247026 703512 702043 220149 218860 279928 282938 329769 320752 342447 346920 366587 372043 350697 390919 828796 862540 543808 456652 297417 293709 341672 341915 362765 367251 376006 377190 427675 425313 684612 712341 40.25 68.0 1
11:36:52 2023-10-13 342704 342884 87014 85377 131662 135766 138906 138049 109091 107760 113753 115587 128859 134586 363668 390745 1143671 1122610 432547 454227 123362 107687 117594 119219 130136 128897 124335 124971 84371 84508 279913 246438 700939 706212 218886 219035 279928 280467 328880 318633 342627 345079 368280 370118 350409 389780 823018 862577 532728 456077 297771 293482 342961 339590 363021 366447 375740 378362 423637 425313 684612 708162 40.25 67.9 1
11:36:53 2023-10-13 346470 342740 86772 85331 130963 135578 138941 137857 109091 107504 115343 115131 132104 134245 362826 391604 1137714 1122296 441767 454614 120265 107848 117425 119399 130019 129187 124641 125283 84371 84425 280491 247026 698159 707214 219819 218659 279534 284545 330278 318374 345369 344284 367174 371227 354571 391231 824841 868878 532235 454135 297523 292405 342961 341169 364048 366792 374039 378398 426469 427249 680107 710284 40.25 67.9 1
11:36:54 2023-10-13 345411 342266 87165 85286 130963 135755 139038 137857 109083 107627 115217 115131 132104 134433 363668 388011 1138523 1127937 437333 453586 120430 107248 117661 118971 130561 128773 124539 124594 84589 86144 280491 245742 705183 705712 219569 218847 279928 281189 327888 320901 342001 345356 368575 371238 351794 386754 824257 874193 553675 458705 297626 291339 342961 340654 363021 367825 375587 381356 423962 425946 674886 708198 40.25 68.0 1
11:36:55 2023-10-13 346691 342036 87069 85254 131029 135356 138906 137727 109091 107471 113753 115078 129008 132337 363085 387975 1140952 1128924 439604 454860 120348 107585 117886 119219 130136 128864 124368 124938 84546 84482 279913 246264 702520 703002 219912 219438 279892 281654 327358 319859 342627 346433 365558 370118 351866 387479 827879 872431 517829 455611 296753 293631 342442 340139 364048 367308 376346 376888 427373 427249 677629 712341 40.25 68.0 1
11:36:56 2023-10-13 343764 343001 86717 85367 131430 135672 138906 138049 108757 107538 115182 115243 132104 134468 362862 387227 1147886 1134022 431830 455316 120283 107355 117628 119170 130426 128684 124368 124969 84371 86051 279913 246438 699474 702189 219912 218777 279928 280334 329413 318892 342591 346433 365237 372340 350414 390606 829054 861323 543808 458435 297207 293297 341924 341445 360979 366738 374843 377190 427675 425313 684612 712341 40.25 68.0 1
11:36:57 2023-10-13 344642 342267 87165 85441 131810 135689 139030 137686 108957 107405 115526 115144 128877 132500 362645 392225 1146960 1128010 438316 455439 123192 107577 117479 119369 130070 129077 124235 125144 84371 86177 279913 246090 705676 706212 220290 218319 279928 281189 327888 318963 346468 345817 366658 373457 351510 387515 825462 865127 541124 454781 300235 291925 341924 342516 360425 365611 376310 378506 427675 424242 681629 710012 40.25 68.0 1
11:36:58 2023-10-13 342879 342760 86831 85314 130864 135578 138713 137857 109016 107504 115182 115276 131921 134433 362862 389853 1143671 1120665 432511 454227 123328 107636 117628 119369 130136 128897 124335 124971 84487 84393 277356 246255 702100 707214 219122 219390 279928 283124 329235 319716 342483 345356 368504 370118 350697 390606 825652 863796 524533 456119 297771 292942 342816 341249 363021 366703 375172 378362 423926 425349 684612 708198 40.25 68.0 1
11:36:59 2023-10-13 344751 342374 87082 85349 131885 135323 139426 137727 109125 107753 113753 115078 129036 134398 363961 390435 1134488 1127059 437024 450998 120430 107355 117987 118938 130602 128471 124573 124560 85724 85985 279913 243634 711398 707214 219569 218659 279928 281427 325915 320651 342591 343321 367762 371227 351794 386790 825652 872963 543808 455970 299564 291481 342961 340367 360979 366535 377414 378434 424034 425313 675107 708198 40.25 68.0 1
11:37:00 2023-10-13 345456 342518 86959 85282 130988 135672 139169 137632 109125 107471 115331 115243 132138 134245 363634 388011 1136215 1125010 438629 455396 120513 107700 117818 119199 130605 128760 124473 125077 84487 84362 279913 246365 701680 702226 219569 219035 279928 283740 330044 319823 342519 346991 367468 370118 351578 387371 825499 865456 543808 458705 296753 293333 342961 339661 364048 367308 376346 376094 424034 426615 678626 710321 40.25 68.0 1
11:37:01 2023-10-13 342596 342291 86922 85282 130988 135356 138941 137441 108757 107405 115217 115018 132104 134210 363961 387533 1146146 1134022 434938 453550 120348 107174 118208 118938 130848 128471 124573 124560 85691 85959 280491 245049 706679 703717 220101 217676 279393 281189 327132 320829 342591 345392 366622 374052 351510 390687 827292 868878 544365 458056 297698 292157 342695 342239 360907 366792 377682 377757 426469 425016 674650 710321 40.25 68.0 1
11:37:02 2023-10-13 343852 342751 86863 85257 131002 135800 138293 137892 108724 107686 113560 115620 128877 132965 363634 390206 1151862 1133577 434938 454383 120430 107585 117852 119301 130136 128684 124335 124935 84546 84451 279913 247136 708611 702226 220101 218755 279928 279872 328880 319859 342037 346433 366336 372043 349639 387515 827879 865127 544365 458435 296466 293297 341960 340725 360979 366738 376586 377190 427072 425091 681666 711835 40.25 68.0 1
11:37:03 2023-10-13 344131 342518 86799 85256 131029 135766 138636 137823 108791 107538 115297 115243 132138 134468 362536 389924 1143708 1122333 432547 454154 123328 107388 117628 119170 129840 128684 124368 124971 85573 84381 277356 246438 701976 707214 218886 218847 278579 280530 328649 319410 344638 345392 369463 371783 351244 390331 822436 861360 532728 455289 297771 292157 342961 339626 360979 366703 376043 378362 423394 425313 684612 709240 40.25 68.0 1
11:37:04 2023-10-13 345726 342543 87141 85348 131625 135920 138575 137720 108957 107553 115446 115144 128877 132407 362681 391914 1139332 1122333 440480 456156 123226 107610 117594 119369 129929 129201 124637 125163 84313 86177 276956 246961 696418 706212 219912 218354 279105 281724 327888 318668 345441 345672 367468 371783 353965 387443 823637 865456 544642 453219 299564 292370 342719 341205 363021 365763 375740 378470 426469 425349 674650 709203 40.25 68.0 1
11:37:05 2023-10-13 345422 342266 86772 85335 131095 135386 139149 137857 109016 107430 115217 115051 132138 134398 363411 387569 1137093 1127134 437369 450566 120513 107248 118219 118971 131050 128437 124573 124441 84546 84393 280491 246000 707157 706212 219464 218707 279892 282938 326758 320758 342339 346796 368316 370118 351794 387371 826864 873539 519434 458705 297698 291925 342708 339996 363021 367308 377950 377757 423998 425981 673624 709240 40.25 68.0 1
11:37:06 2023-10-13 346290 341892 87110 85335 131881 135933 139139 137372 109125 107323 115421 115045 128775 131888 362826 388691 1142050 1137753 436992 453550 120348 107248 117628 118971 130561 128471 124368 124594 85573 86018 277356 243634 707259 704215 220101 217676 279638 281203 325950 320865 342397 345392 366658 373492 351227 387098 826669 868878 544365 457371 297523 292440 342478 342239 360713 366792 377414 377793 426469 422836 674613 710284 40.25 68.0 1
11:37:07 2023-10-13 341812 342036 86617 85256 130643 135800 138713 138084 108757 107571 115102 115276 131921 134691 362862 386956 1146225 1130728 433594 454749 120430 107833 117982 119199 130336 128760 124354 124837 84429 84330 280491 246925 706881 702153 219912 218659 279928 283470 329662 318892 342591 346433 365558 372340 350728 390810 827879 861360 543808 456680 297453 293872 341924 341481 360979 366738 375172 377190 424780 425278 684612 711835 40.25 68.0 1
11:37:08 2023-10-13 342848 342496 87046 85219 130733 135796 138328 137857 108791 107735 115182 115243 131921 134468 362862 389888 1143284 1119037 432547 454620 123294 107355 117594 119063 129929 128773 124130 124852 85573 86051 277883 246438 701357 705213 218886 219377 279928 279942 328915 319088 342663 344837 367468 370083 350450 390331 824878 863222 541289 455752 297771 292192 342961 339340 363534 366447 374907 378326 423962 426615 684353 708162 40.25 68.0 1
11:37:09 2023-10-13 346956 341796 86772 85187 131029 135390 138879 137632 108791 107397 113858 115078 129054 132465 363123 392118 1137640 1122148 440200 453405 120120 107585 117493 119301 129840 129111 124163 124885 84138 84477 280842 246438 699006 706212 219605 218354 279892 283393 326899 318927 345441 343321 367174 371783 353965 389744 824294 865514 524533 454135 297807 292370 342478 340725 363021 365763 374076 378434 426469 426615 678109 709743 40.25 68.0 1
11:37:10 2023-10-13 346887 342027 86831 85299 130988 135578 138941 137406 109179 107397 115297 114939 132138 134210 362862 389307 1138706 1130765 440310 453550 123328 107355 117628 118971 130258 128684 124335 124627 85599 86084 279913 245742 701433 702189 220290 218659 279534 281654 329577 319894 342663 344837 364974 370189 351938 387515 829054 871690 524533 455965 297987 294193 339541 340725 363534 366792 376346 377793 425892 426615 675641 712341 40.25 67.9 1
11:37:11 2023-10-13 345129 342037 87261 85282 131844 135289 139030 137269 109141 107405 115641 114999 128877 132156 363230 388691 1142897 1136446 437419 455433 123294 107248 117628 119005 130136 128684 124406 124751 85573 85992 279913 243634 707508 704215 219912 217676 279511 281189 325950 320936 342555 345356 366658 374052 351263 387371 827292 870109 547677 455641 297987 292851 342478 342794 360943 367308 377682 377793 427072 422796 674650 710321 40.25 67.9 2
11:37:12 2023-10-13 344932 342036 86863 85331 130831 135390 138941 137632 109091 107504 115297 115131 132138 134245 363448 393436 1146960 1128283 436406 454584 123260 107636 117661 119170 130019 128808 124454 124594 84313 86144 279913 246090 700684 706212 220326 218319 278640 283470 327923 319670 345197 345817 367834 373528 351263 389744 824878 863222 524533 454967 297518 291304 342478 342758 360618 368199 376053 380393 426854 426401 681518 708051 40.25 68.0 2
11:37:13 2023-10-13 344620 342929 86922 85381 131025 136198 139023 138274 109016 107538 115217 115620 128789 134621 363925 390780 1143708 1121735 436996 455263 123362 107718 117661 119369 130766 129235 124573 125177 85606 86216 279224 247136 700129 706212 219666 220097 279928 281304 329947 319930 345685 346190 368352 371262 351830 392135 825499 868878 539805 455647 297518 294514 342961 340725 363237 367869 376880 378542 426469 429317 685776 712847 40.25 68.0 2
11:37:14 2023-10-13 347639 342524 87389 85578 132415 137114 142319 141674 111372 108299 115825 116464 129876 135313 363740 394616 1149222 1125047 441412 457731 122082 108905 119605 122548 133131 131420 126226 127348 86503 84951 279913 249246 702491 712852 222399 221856 280707 285223 333753 324074 347278 350746 369942 376268 353710 396825 834667 875539 550481 460660 303438 297775 347715 345130 365496 374342 380779 387647 430329 432783 693585 719541 40.25 68.0 2
11:37:15 2023-10-13 355942 354502 89693 87537 137875 143817 144811 143926 113179 110414 116634 121573 134351 135904 375204 406038 1176299 1161899 449551 466069 125006 113201 125360 123867 139542 135464 129876 130848 85678 87254 287497 252290 722662 725281 227596 223089 288942 294585 340914 331852 358020 356427 377292 385218 360880 403031 852965 889788 558735 465086 309538 304030 354752 352099 373776 381194 385729 390574 439328 439117 706130 734664 40.25 68.0 2
11:37:16 2023-10-13 360134 355592 89480 87965 138371 141815 146429 146077 113035 111096 117442 119436 135122 137266 376802 403471 1189660 1171874 452145 468773 125405 112102 122948 125097 142251 136871 131931 132647 86087 87767 287150 255193 718925 725281 228402 224751 288942 290397 342983 331852 358020 360241 379033 384947 360578 403067 855460 892436 557890 470534 308592 304744 353887 353652 372919 380056 387578 391789 439256 436549 701110 735780 40.25 68.0 2
11:37:17 2023-10-13 362731 357845 89415 87052 139178 141324 147767 146587 113136 110618 118038 122519 134985 136384 376928 405125 1180588 1172025 455983 470649 125006 111634 124206 125784 139727 137901 132710 133298 85774 87405 288176 252576 730136 727501 226139 225395 288129 293027 341430 333364 356430 359445 377859 381203 358856 396457 852965 897582 562757 470349 306712 303531 354419 353870 373776 378322 386344 390887 436856 438134 699307 734927 40.25 68.0 2
11:37:18 2023-10-13 362731 359685 89133 87172 139074 141223 147868 146653 110477 110644 118066 119436 135197 136316 377423 406038 1176369 1167754 452893 468809 125006 110925 124994 125722 140880 137286 133473 132822 85779 86952 288635 251722 733486 733716 225881 224473 288093 291133 338515 333834 354489 356811 376654 381132 359107 396899 848671 892497 553832 466807 309247 301197 355003 353870 374302 378880 384859 387448 437383 438715 703987 732913 40.25 68.0 2
11:37:19 2023-10-13 360947 360474 88186 86042 138427 144338 146906 145971 112900 110143 117611 122417 134399 135870 376291 406038 1180546 1159386 448512 468845 123712 110287 124106 125509 142618 137546 132278 132731 85491 86770 286223 252540 727653 734756 225837 223400 287395 288739 338242 328746 351533 353906 372982 378861 355720 394508 846230 882969 553832 466477 306424 301157 351722 351555 369740 376752 378456 387610 436656 432980 706071 731724 40.25 67.9 2
11:37:20 2023-10-13 363218 360776 88117 85673 138068 144140 147144 145834 112789 110109 117415 122180 134317 135392 378408 407579 1183945 1166042 452145 468113 122901 110067 123202 125476 142216 137286 131881 132731 85459 86320 287150 252215 735484 732677 227115 222556 285655 288739 336715 327755 351569 354406 369577 376572 354967 394508 847467 874109 553150 462247 304275 301796 349818 350391 369956 376788 381622 385308 432294 433232 701110 730833 40.25 67.9 2
11:37:21 2023-10-13 362989 361028 87541 85524 137260 143860 147050 146863 112600 110177 117104 122451 133754 135806 376291 405107 1188149 1169162 449698 467969 122952 109518 124073 125255 138915 137148 132178 132631 85427 86257 287150 254041 725910 731780 225837 222711 285535 286938 336751 327755 350836 354907 369577 374370 351758 390919 847467 882969 557274 467616 302923 299093 350876 349617 367664 374306 381928 385927 432222 431119 694844 730833 40.25 67.9 2
11:37:22 2023-10-13 367005 361024 87904 85519 137883 143646 147457 146315 112856 110143 117611 122214 134225 135460 378078 406038 1177133 1166042 455692 468881 123051 109991 124173 125509 142687 137450 132460 132764 85438 86438 288176 252540 734164 731641 225837 223434 284374 288739 335702 327755 349415 353122 370979 376268 353929 390331 846266 893735 558644 469867 304732 300695 351974 349090 369920 374043 381965 387335 430329 433016 692882 730314 40.25 67.9 2
11:37:23 2023-10-13 364937 361142 88057 85704 138834 140071 148280 146040 113302 110262 118066 119129 134782 135802 378524 409873 1175442 1166042 453160 470649 123797 110092 125119 125823 140380 137728 133273 133264 85545 86792 289094 251686 742061 737778 225837 223434 286204 288784 334693 329778 350436 351916 369907 374336 355720 391471 846266 894701 560015 465049 307123 299267 351974 350391 372875 376523 378492 386512 431731 432855 705020 731613 40.25 67.9 2
11:37:24 2023-10-13 367963 364153 88186 85889 139081 141324 148628 147784 113449 111079 118351 119696 135358 136798 383224 412180 1182566 1166042 453245 474462 124153 110738 125407 126825 141239 138947 133612 134306 85678 87254 291319 255554 731216 742357 227078 223469 287930 288842 338789 329279 351496 353906 372127 377697 351866 392098 847932 888517 559501 469201 306352 298884 351974 351880 369993 376273 381728 387425 435244 432872 709102 737097 40.25 67.9 2
11:37:25 2023-10-13 368673 365101 88666 86129 139631 141605 148834 147678 110679 111233 118631 119925 135974 137217 384346 415052 1192063 1174477 457107 473187 124271 111113 125855 127244 141653 139303 134082 134542 85800 87254 290856 256095 748071 742993 228079 223434 287283 288883 338515 329778 353666 354907 369577 376607 353965 393876 852929 888517 556537 467137 308073 302150 351974 351844 372611 376599 382541 386512 433048 432855 709249 737944 40.25 67.9 2
11:37:26 2023-10-13 367597 367489 89072 86224 142397 142274 152223 151150 111195 113443 119296 120463 136761 137247 384100 415052 1194888 1187203 462200 474996 125092 111516 126602 127965 142622 140124 134995 135424 86205 87768 291045 256278 746869 742883 227386 224473 288093 289920 338789 332553 351605 354219 369942 376607 353675 392098 859453 906375 557890 472879 308411 303425 353929 351735 375255 378916 383009 386913 432989 434643 709130 740610 40.25 67.9 2
11:37:27 2023-10-13 372888 369271 89284 86691 142591 142727 152293 149373 111693 112085 119662 121252 136761 137806 386182 413741 1194888 1183007 462676 477114 125470 113392 126723 128512 142871 140552 135437 135902 86323 88138 292767 257369 741009 744992 226139 225902 288680 295247 340878 331816 351569 356141 374400 378889 355468 391821 857890 901511 561386 474202 309707 302150 354419 354370 373930 375443 385168 390655 435534 435126 705057 740079 40.25 67.9 2
11:37:28 2023-10-13 373743 369776 89447 86624 143164 142769 149625 151466 112169 112163 120237 121519 137706 138225 387502 420035 1190697 1182858 463771 477715 125819 111887 127319 128938 143668 141051 136004 136224 86939 88134 291003 256641 743830 750298 228887 226043 288942 290432 339539 333834 355292 353936 373279 377767 354242 394508 857890 902888 565499 468516 310195 303106 354135 354871 374074 378888 383119 387339 435303 436834 714212 738161 40.25 67.9 2
11:37:29 2023-10-13 373179 371072 89668 87386 143368 144568 150106 150316 112169 114380 120534 122611 140045 139439 391123 424029 1206928 1190623 462676 481423 126161 113921 127987 131213 144166 143406 136394 137278 87099 88569 305900 259201 745316 753506 228288 225587 288273 290256 342983 333834 355889 355286 372162 380065 353675 395738 862097 898662 562757 468589 311073 304743 355756 354219 373181 380624 384895 386178 436309 436798 720506 748291 40.25 67.9 2
11:37:30 2023-10-13 376790 375296 89627 88049 139612 145371 150072 150223 112740 112087 120767 123159 138262 140050 391436 420955 1216530 1195534 462950 483578 126403 114103 128233 131373 144705 143877 136807 137955 87407 88877 291435 260638 747836 749924 228128 226322 288535 290925 344923 333834 355565 358580 374400 378932 354967 394228 864654 906728 565499 478395 310414 305890 356020 354965 372065 378852 385115 387448 437608 435254 712350 748793 40.25 67.9 2
11:37:31 2023-10-13 382085 374529 90227 88146 141051 145504 151208 150257 113477 114904 121380 123088 140872 140316 391518 422431 1213406 1194406 470766 483172 127030 114363 128906 132154 145270 144403 138058 138319 87900 89308 295489 260680 753073 753506 228607 227729 288535 292241 342983 335759 357007 360241 376690 378896 355023 395701 866495 914588 571927 479754 310867 306572 358495 357896 375775 379915 388809 390741 438089 438916 713759 746118 40.25 68.0 2
11:37:32 2023-10-13 378682 376147 90384 88206 141736 145437 152435 150847 113633 115063 121753 123324 140970 140984 395724 424066 1206853 1196439 469215 486939 127906 114363 129403 131875 146255 144315 138194 138215 88238 89153 293229 257837 768042 758479 228678 227837 289448 292206 342983 334596 357476 357214 376690 381167 356414 395701 865881 915883 565328 474581 313062 304636 357702 356320 377796 381194 386061 390611 437608 440786 722622 750391 40.25 68.0 2
11:37:33 2023-10-13 383383 378483 90417 88331 142009 145980 152115 151191 113666 112268 121753 123357 140988 141099 393591 429488 1217311 1194875 473266 485252 127315 114966 129230 129032 145981 141556 138207 139392 87932 89713 308719 261482 748970 761720 228822 228952 289079 292714 343506 335578 357910 358580 378428 381167 353675 396299 867110 901474 573317 477041 312176 306357 360408 359421 374373 381764 384844 392103 439256 436477 722622 749650 40.25 68.0 2
11:37:34 2023-10-13 381963 379051 90567 89031 141830 147140 152182 152233 113998 112748 124370 124546 141338 144205 395400 424638 1230176 1209198 469251 486909 128152 114932 130229 132424 146593 142268 138691 141507 88512 90025 298263 264296 758509 759066 230068 228437 290771 293133 345578 334596 357513 360785 376690 383526 354206 394544 871264 915883 570537 477638 313062 306789 358817 359626 376627 381194 386272 390923 441259 439440 717365 754131 40.25 68.0 2
11:37:35 2023-10-13 381693 379042 90798 88751 143182 146386 153696 152030 114737 112475 122811 124070 138332 141410 399677 427663 1220782 1212669 474614 486945 128152 114852 130384 129425 146765 142234 139194 141382 88759 90047 294029 261482 756484 759066 231216 228437 289888 296016 345411 334596 358020 360785 375261 380331 356414 396299 871338 919709 564128 479754 312030 307150 358781 356391 378898 382908 387506 389712 436651 441408 717401 751923 40.25 68.0 2
11:37:36 2023-10-13 385145 378808 91207 88792 142955 147379 154051 152691 114790 112748 124891 124579 141973 144205 399048 432683 1217468 1202226 476981 491998 128576 112308 130879 129687 147586 143329 141430 141915 88852 90309 295177 263664 760739 766001 230497 228988 289924 295901 344540 334561 357264 360241 378961 381167 354774 395755 869995 914588 574707 479754 313952 306257 360988 358004 376627 384382 389011 393588 440576 440297 726448 753339 40.25 68.0 2
11:37:37 2023-10-13 384241 382042 91266 89157 143482 147789 153693 152969 114869 112956 124891 124990 139329 144869 400177 431609 1226687 1209221 472000 492694 128968 112438 131062 129687 148205 143452 140133 141915 89162 90467 295794 264296 765536 769296 230705 228827 292653 293850 345301 336582 358019 359409 376425 383526 355878 395755 873848 911967 572448 479073 312749 307185 358781 359626 378934 385751 385729 390574 439113 441408 728770 758572 40.25 68.0 2
11:37:38 2023-10-13 384511 382822 91621 89133 144036 147854 154721 153003 115251 112923 125204 124990 139527 144482 402630 432666 1230176 1223386 475413 491858 129237 112593 133338 130048 148099 144136 142147 138575 89227 90782 298263 264296 763030 764846 231973 229218 291693 296354 344540 336618 357229 363484 378407 381238 356414 396678 876146 924818 574707 484198 313952 308010 360952 358941 378790 384489 389431 393697 438876 442030 721596 757365 40.25 68.0 2
11:37:39 2023-10-13 388897 384703 91684 89378 144011 148167 154936 153744 115218 114141 125204 125469 139296 144927 403200 432362 1225557 1213221 475559 491431 131300 112593 133535 131623 150389 143862 142160 142117 89505 90782 298275 263478 769421 772573 231216 229932 293866 296354 343506 336356 358883 360785 378392 381238 357488 395791 876058 919746 576096 477566 313225 307185 360988 358544 378970 385751 386308 392176 437608 441155 731881 756421 40.25 68.0 2
11:37:40 2023-10-13 387952 385706 91751 89602 143784 148619 154970 154167 115119 114285 125625 125908 140197 143846 404344 435493 1234966 1210794 472586 495197 129653 112825 133431 131103 148237 144637 142200 139437 89620 90815 299198 266172 764267 772784 230249 229794 293475 294756 346899 337599 357767 359662 378997 385218 355807 394570 875280 918984 574707 481728 315173 306935 360988 360857 378934 384668 385115 392103 442169 442030 732522 758829 40.25 68.0 2
11:37:41 2023-10-13 387222 386901 92075 89598 144854 148864 155757 154309 115860 114004 125605 125762 140590 144989 402861 434451 1234081 1227818 481058 493964 131368 113057 133884 131745 150808 144364 142427 142683 89907 91289 298403 265796 765549 770387 232009 230487 292137 296519 346620 338108 358055 363998 379033 382654 356414 401478 877308 927428 574707 488280 314695 308186 363579 360749 379006 385209 389880 394549 439946 441886 725084 759920 40.25 68.0 2
11:37:42 2023-10-13 391032 387443 91966 89811 144658 149562 155983 154858 115920 114508 125869 126056 140330 145059 403783 435316 1231394 1219980 478311 494348 131494 113135 132535 131893 149505 144799 142497 139536 89849 91256 301049 264670 770654 775117 231810 230487 293511 297789 345059 336618 359424 360893 378997 381773 356414 396349 876072 922423 577486 481808 314622 310273 360988 359662 378970 384183 387470 393323 437737 442030 734376 760731 40.25 68.0 2
11:37:43 2023-10-13 392504 388065 92232 90103 144645 152357 155662 155843 116053 114797 125728 126594 141044 142132 404424 433910 1248668 1228692 474850 495886 132253 113290 134625 132424 149975 145195 139715 140358 90162 91637 301058 267496 774329 774533 232009 231043 295379 295092 347701 340264 358906 362971 377895 385760 358027 396299 883129 928812 574707 485952 316640 309776 360772 363632 382769 385715 387434 392548 444417 445473 728586 764987 40.25 68.0 2
11:37:44 2023-10-13 396184 387586 92425 89942 145455 149518 156703 155307 116246 114797 125973 126540 141205 145542 407802 436540 1239422 1226073 483222 495995 131779 113889 134176 132390 151262 145305 139874 140707 90319 92425 301049 267686 787393 775081 231973 231728 293511 297297 347666 339405 357193 362971 378120 383562 356414 395738 880432 928515 581351 486208 316640 308151 364093 360893 382498 385209 386308 394549 442169 442693 730858 761091 40.25 68.0 2
11:37:45 2023-10-13 391949 389910 92425 90255 145591 152429 157164 155843 116473 114863 126008 126749 141339 142398 405745 442093 1244207 1226593 480827 499931 131711 114616 134106 132889 151087 146287 139582 141619 90162 91928 301049 269020 763905 778451 233060 230719 293262 297543 349027 338370 361593 364919 378745 383419 356980 396825 884847 927626 580266 490364 314550 310024 363836 362935 378970 385751 390764 394475 441953 440391 728770 765567 40.25 68.0 2
11:37:46 2023-10-13 392230 391072 92685 90255 146099 152322 157673 155843 116667 114863 122979 126749 141372 142398 408690 438742 1245127 1235565 485442 501064 132248 114616 134631 132889 148157 145826 140816 141391 90414 91954 301058 266701 773414 778076 233825 231403 293546 297428 347701 339751 359135 363047 379033 382917 356449 394015 883133 934193 582761 486616 313738 310530 364608 360857 381689 384183 391055 394549 440638 440458 727663 765604 40.25 68.0 2
11:37:47 2023-10-13 396742 394141 92773 90496 146131 150396 157533 156139 116728 115305 123267 127208 142016 143153 409773 437768 1238542 1227818 481785 500773 132248 114307 134690 132731 148594 145846 141303 141223 90509 91827 303875 267307 783061 783016 232661 231403 294443 297523 346620 339441 360546 360929 379033 383562 358087 396385 883042 927501 586989 484760 315726 309798 364093 360821 382228 385363 387506 394512 438705 442348 737990 763324 40.25 68.0 2
11:37:48 2023-10-13 394450 393458 92553 90602 145591 152959 157054 157543 116473 115630 126043 127942 141339 144058 409955 440094 1254347 1235358 479124 501810 132501 114373 134865 132889 149205 145812 140980 141293 90542 91987 314515 267112 779936 781477 233060 231043 295057 297631 347178 340779 358378 362971 377593 384677 358051 396580 887267 938733 580266 488627 315690 310704 360808 363230 383274 386731 387506 391993 441579 444240 734488 768761 40.25 68.0 2
11:37:49 2023-10-13 400092 393311 92873 90536 146371 152782 158004 156888 117017 115530 123315 127691 142025 143358 410608 438679 1245127 1230739 484628 502875 132437 114649 131644 133202 149717 146184 141378 141482 90542 92178 303761 268572 785680 783951 232534 231728 295135 296937 347773 341848 359460 360929 379033 384677 358566 397009 884387 932579 584170 486898 317621 309807 364866 363448 380963 385328 387197 394549 442061 443075 737995 767257 40.25 68.0 2
11:37:50 2023-10-13 394450 394351 93001 90727 146847 152985 158225 157107 117284 115597 123382 127588 142289 143690 412355 445666 1252458 1235358 485218 501461 132283 114748 134725 133792 148326 147038 141217 142375 90509 93811 303966 270459 771316 781910 233437 231728 295830 297789 350935 340229 358342 361995 378745 384427 357486 396641 889963 930090 574185 490443 315509 312513 364829 364992 378934 385429 389843 394475 445541 444330 732922 770003 40.25 68.0 2
11:37:51 2023-10-13 395332 395818 93194 90654 147153 152996 161119 156853 118017 115530 123804 127554 142716 143358 412939 444594 1251332 1239200 488951 501814 132685 114715 132161 133725 149650 146764 141730 142308 91013 92369 303875 269365 782303 781767 233460 232053 293155 297789 349576 340193 359931 363047 379033 383455 356378 394897 885550 936482 577123 490479 315726 309519 364082 363961 382228 385751 387506 396267 441917 444639 733100 767818 40.25 68.0 2
11:37:52 2023-10-13 400129 396412 93194 90569 147563 151134 159077 157047 117765 115497 124380 127384 143664 143257 413781 446777 1245604 1233075 490865 501778 132621 115189 132004 134146 149483 147208 141529 142342 91075 92496 303761 269826 783433 788722 233137 232053 293200 297500 349278 338655 360546 363998 379033 382309 355272 396033 884382 928776 585051 488974 315726 310966 364047 362935 381150 385328 387578 395705 440566 442030 740093 767818 40.25 68.0 2
11:37:53 2023-10-13 396930 396529 93134 90885 146610 151134 161007 156977 117642 116256 124022 128119 142783 144701 412071 442093 1259703 1246416 483913 503816 129271 114715 132073 133759 150165 147242 141895 142588 91142 93907 303875 268761 786501 784197 234520 230648 295966 299473 347701 340743 359677 364512 378126 382917 356414 396862 888304 936518 584170 490862 315137 311948 365124 362935 382228 387858 391907 394778 440971 445473 732885 769345 40.25 68.0 2
11:37:54 2023-10-13 402702 396939 93194 90786 147076 151559 161267 158021 117675 115982 124056 127942 143178 145103 412687 445222 1248668 1236484 487345 504081 132621 115381 131982 134420 150198 147723 142363 142803 91300 94038 303875 270748 781089 792083 233460 232053 295343 299896 347701 339679 360618 363998 379033 382344 356378 396069 885550 932871 586989 488280 315726 310966 365124 360893 381958 386512 387542 394512 438969 440352 743094 768909 40.25 68.0 2
11:37:55 2023-10-13 401574 397507 93130 90951 146886 149793 161042 160610 117642 116369 123718 130594 142716 145131 413014 441840 1263530 1246416 483186 504828 129715 115414 133017 134424 150681 147827 142354 142774 91460 94103 311590 270748 792045 788722 233424 231007 295888 297897 348715 341776 359931 364512 377823 384641 357488 396604 893133 940838 588398 491760 315618 312754 364057 364403 384396 387930 387434 392658 441953 444349 737916 770913 40.25 68.0 2
11:37:56 2023-10-13 405548 399036 95033 90951 147810 149863 161337 158207 117838 116336 124599 128208 143212 144979 413959 445331 1254273 1240196 489024 504670 130072 115414 133645 133973 151165 147095 142643 143034 91586 94038 303761 270459 791461 790964 233388 232053 294985 299582 347701 340743 360582 363484 378443 382917 357452 395162 889783 928515 578876 488974 317548 311474 365124 362935 381958 386512 387578 394512 440602 441822 739215 770003 40.25 68.0 2
11:37:57 2023-10-13 403671 398738 94804 91552 147295 151031 161154 161164 117675 116757 124223 130809 143178 145925 414615 446300 1267160 1246416 483258 509142 129898 115414 133524 134512 151132 147480 143018 143888 91460 94007 307697 270531 789909 790961 233830 232626 297529 297500 349380 342668 359823 364476 377996 385653 357848 395834 891831 939279 584170 490898 317584 313122 364829 363961 381730 385328 389576 392972 441809 443004 737990 770222 40.25 68.0 2
11:37:58 2023-10-13 405658 401251 95105 90951 147806 150546 159629 160870 118034 116369 125011 130413 143676 145219 414687 445318 1257914 1241903 490415 504972 130575 115414 134083 134263 151199 147480 143414 143039 91779 94103 306753 270243 796564 793313 233460 232053 296210 299219 348470 340743 360618 363998 379033 382917 357452 395755 886645 928515 588398 486652 318106 311948 366122 363448 382228 387053 387578 394512 441318 444204 746394 772085 40.25 68.0 2
11:37:59 2023-10-13 403937 400727 93582 91419 148110 150963 157517 159130 118097 116757 124977 130628 143676 145617 414687 452532 1260598 1240962 487183 507575 130410 116006 133603 134702 151064 149004 142719 143199 91745 94299 306511 272904 789900 793313 234520 231541 295436 299582 350616 339715 360618 363082 377536 385218 354739 395198 894209 932211 588398 493559 315726 312897 365124 362757 381150 386512 391630 394475 444249 441358 740088 772481 40.25 68.0 2
11:38:00 2023-10-13 405658 402101 95369 90984 150966 150064 158389 160757 118462 116402 125424 130628 144142 145384 418394 453659 1249760 1240018 494819 510584 129626 115992 133209 135109 150923 148724 142849 144111 91779 94332 317494 273519 788888 796761 234190 233034 295937 299473 351961 340743 360546 364512 381842 384641 354206 396899 888934 934267 585579 493161 318003 311368 365362 366026 382192 387930 389395 396682 445045 441908 739738 772481 40.25 68.0 2
11:38:01 2023-10-13 403651 401196 93841 91552 148658 151031 161956 161122 118462 117122 125356 130877 144142 145739 417105 452456 1264767 1246416 489024 510131 129448 116219 133209 135314 150889 149002 142849 143765 91779 94366 320529 273749 783749 795634 234851 232053 295472 299582 350863 340193 360510 363082 378997 384641 353958 398138 894844 934854 588398 493866 315762 312677 363282 362976 381150 385363 391608 394475 442061 441011 737990 773615 40.25 68.0 2
11:38:02 2023-10-13 404586 402703 95237 90984 148667 150580 158928 160939 118462 116402 125751 130053 144510 144727 418986 452492 1254310 1240018 495243 510167 129715 116186 133519 135424 151027 149106 142849 144132 91715 94529 306753 274925 791130 797890 232697 232706 297608 297536 351672 341488 360438 363411 381680 385689 356980 396152 892498 932725 594916 492324 319304 310060 367160 367064 382930 385328 387161 395705 445856 444603 745598 774200 40.25 68.0 2
11:38:03 2023-10-13 405083 402962 95278 91585 148451 151064 158322 161347 118462 116986 125457 130843 144176 145858 419615 453163 1267160 1248133 491811 512104 129894 116219 133679 135458 151199 148967 143279 144245 91779 94562 314515 276122 783893 794472 234190 232053 297608 297789 351961 342848 359388 364512 378479 385760 355308 394508 894770 940681 584170 493480 318294 311983 364608 363047 382641 385328 387614 392972 441701 445788 742010 776609 40.25 68.0 2
11:38:04 2023-10-13 408313 404838 95229 91749 148427 151550 158675 161600 118462 117181 125457 131484 143973 146317 420914 453659 1266261 1245492 489024 512104 130542 116252 134116 135458 151970 149453 143939 144983 92152 94854 307697 274914 789649 801290 234742 231946 297428 300072 351641 340743 362731 363047 378428 384391 356057 395162 893512 934193 588398 491447 317584 313886 365124 363047 382228 387666 391019 393881 444562 440352 740591 774824 40.25 68.0 2
11:38:05 2023-10-13 407894 405453 95369 91749 148458 151098 159181 157801 118790 117181 125664 131484 144272 146114 420914 450645 1271811 1259296 493914 511649 131103 116219 134116 135547 151686 148930 143812 144032 92133 94529 308732 274148 797102 795634 234190 232706 295794 299715 350899 342329 360546 363627 379033 383222 355308 395738 889307 944941 578876 496782 318751 313105 368688 365694 383310 387384 387506 396756 441809 444904 741556 774399 40.25 68.0 2
11:38:06 2023-10-13 405898 405408 95589 91556 149295 151415 159843 161530 119037 116791 125906 130752 144841 145533 421400 454544 1257914 1244607 497854 509759 130072 116526 133990 135901 151233 149525 143313 144987 92099 94759 306511 276122 786537 801290 233424 233197 295924 297789 351997 341812 360582 363998 378385 385760 354171 396299 893502 936990 588398 493866 319530 310495 365469 364685 382228 386207 387470 396267 446486 441777 749335 775924 40.25 68.0 2
11:38:07 2023-10-13 411680 406097 95597 91808 149190 151550 159325 161670 120809 117214 125838 131002 144879 145976 421510 451070 1263567 1249080 494506 510382 131132 116252 134555 135585 152208 149525 143812 144300 92260 94595 309686 275340 803591 800055 233989 232053 296663 299896 349559 342523 360366 363816 378745 384085 356307 396825 893354 939133 590149 492810 319131 311841 364338 363961 382769 387666 391027 394365 438969 441658 748803 772518 40.25 68.0 2
11:38:08 2023-10-13 410592 405984 95563 92064 151141 152004 159215 158472 119015 117410 125838 131377 144678 146283 421808 453163 1268689 1249080 486629 510382 131132 116526 134150 135901 151929 149734 143812 144500 92260 94726 309686 275655 805947 801222 234851 232053 297081 299896 351123 340743 360654 363118 378961 384677 353675 397523 895483 935517 593901 495376 317584 313886 366630 363047 381150 387088 391019 394475 441665 441620 741676 777064 40.25 68.0 2
11:38:09 2023-10-13 411484 406088 95626 92064 151281 152072 159502 158506 121043 117214 125939 131195 144841 146214 420407 457285 1263530 1240999 497891 511928 131165 116640 134150 136148 152174 149453 144011 144632 92186 95082 310639 278210 792573 804710 233281 232706 297320 297320 351564 342632 360402 362971 379033 385760 354206 395370 892949 936518 596759 490898 319530 313409 366187 364685 380892 387701 387470 393287 447239 444745 749335 779276 40.25 68.0 2
11:38:10 2023-10-13 410409 409151 95431 92128 149206 152554 159435 159045 120843 117606 125906 131593 145148 146283 420703 454942 1280039 1257504 491461 510813 131956 116640 134996 135619 152910 149734 144513 144634 92488 94726 306609 274562 811561 800055 234634 232053 297189 298721 349877 342848 360546 363082 377859 382917 355308 395738 893548 945609 575575 497840 315798 313886 367160 364919 384396 387930 391943 395558 440207 442897 739978 776290 40.25 68.0 2
11:38:11 2023-10-13 412954 409260 95831 92191 151557 152072 159536 158539 119530 117763 126288 131559 145148 146283 422329 454153 1264814 1252074 499587 511928 131652 117063 134546 136475 152174 150153 144145 145104 92488 94858 309686 276317 793192 805345 234520 236376 296246 299896 353721 342329 360582 364512 378720 384947 353144 396627 894770 935160 592471 495376 320209 311002 365469 365268 382769 386512 386889 395705 442893 440423 754629 778169 40.25 68.0 2
11:38:12 2023-10-13 414887 406955 95697 92128 151596 152528 160233 159012 121298 117606 126322 131411 145620 146283 422032 451470 1268135 1253893 496759 513082 132055 116640 135495 136029 153190 149734 144782 144600 92777 94595 312545 274562 804052 807058 234520 232543 296872 299175 349841 341812 362731 364367 378745 382364 358500 397843 894733 941903 593901 494419 319384 313230 366426 364992 382228 387394 387578 395705 441138 441850 746841 777027 40.25 68.0 2
11:38:13 2023-10-13 409523 407561 95630 92091 149329 152317 160012 159299 121127 117917 126288 131661 145519 146964 422329 456535 1272750 1255715 496488 513842 131066 117030 134184 136923 152208 152507 144530 145712 92777 94826 324103 276514 792816 802429 234520 232543 297081 300108 351997 342848 359967 366311 379033 385218 355468 393913 897459 943348 584170 497840 318592 312933 364921 365304 382033 385328 389843 394549 445724 443004 740554 779940 40.25 68.0 2
11:38:14 2023-10-13 412957 408808 95630 92436 151561 153054 159978 159553 121111 118032 126288 131764 145620 147203 423592 457250 1272787 1250258 493573 513878 131922 117030 135030 136509 152944 151034 144747 145239 92777 95247 310639 277694 817222 808149 234815 232706 297464 300745 351780 341355 360510 366570 378817 384641 353144 394015 898804 939483 593901 497840 318033 313051 364921 363847 382228 386547 391055 394512 441701 440387 745203 778462 40.25 68.0 2
11:38:15 2023-10-13 409636 409745 95796 92191 151737 152562 160523 159418 121362 118032 126531 131695 145856 146759 423628 456120 1276406 1266816 501083 513878 131989 117030 135030 136544 153190 152507 144782 144966 92777 94891 312674 276514 798014 801259 233989 233197 295579 300885 351713 342848 359135 363047 378120 383562 355825 393319 893548 951155 592471 498194 320435 312092 366347 364138 385214 387894 390471 396009 441629 443866 746989 778095 40.25 68.0 2
11:38:16 2023-10-13 413726 411576 96097 92313 150229 152774 160523 159519 121312 117999 126834 128430 146462 146926 423592 459724 1267160 1246267 498483 513914 131956 117030 135030 136509 152944 152472 144782 145475 92777 94924 312162 275989 797563 809349 234190 232053 297739 299473 351997 342848 360618 362971 377859 385218 354206 395738 898131 938062 588398 492397 319530 313665 363282 364685 380928 387736 387470 393287 445227 441850 751356 781347 40.25 68.0 2
11:38:17 2023-10-13 412340 412478 95996 92128 150449 152422 161552 160509 121547 117836 126950 128133 145819 146317 423700 462723 1263567 1253930 499966 516930 131989 117097 135030 136548 153224 151621 144765 146428 92777 95154 309311 277262 805402 811574 233825 232053 297284 299582 351997 342848 360546 362971 378730 385545 356907 394810 901865 941237 592471 492985 319421 313742 366158 366804 384177 388824 387578 393323 445227 441693 749919 780260 40.25 68.0 2
11:38:18 2023-10-13 414093 410681 95692 92446 149809 153692 160233 160463 121278 118461 126322 128535 145654 147753 423664 455858 1282007 1261383 494506 513986 132328 117030 135473 136509 153224 152472 145252 145475 92906 93066 311592 276122 803763 806486 234851 232053 296663 299210 350935 342884 360582 364209 378428 382344 354242 394581 897459 948468 592471 498506 319238 312019 367156 363627 381498 385328 387614 395058 442025 442038 743854 778169 40.25 68.0 2
11:38:19 2023-10-13 412921 412270 95730 92446 151592 153582 160786 160352 121312 118393 126652 131798 146162 147440 425880 457285 1285653 1263215 494506 516966 132872 117030 135507 136794 153718 152401 145488 145475 92970 94891 307146 276906 814864 806874 234706 231982 296910 301170 350755 342740 360402 366062 377378 384042 354739 394544 898768 948431 592471 499599 319261 312897 367156 363847 381462 387930 390467 394274 442061 442348 740298 778169 40.25 68.0 2
11:38:20 2023-10-13 413964 411294 96059 92191 148445 152528 161586 159409 121581 117836 127159 131661 146568 146317 427146 463377 1267160 1255715 501527 518099 132204 117340 135473 137182 153445 152791 145252 145983 92777 95187 306753 278115 802830 811545 234154 232543 298032 299473 351997 342848 360546 362971 378730 385760 353958 395177 899868 940681 592471 494602 319530 314657 364373 364685 381498 389192 391027 393031 441521 442242 757815 783166 40.25 67.9 2
11:38:21 2023-10-13 414588 412009 96130 92187 148511 152290 161586 159317 121699 117917 127194 131479 146568 146759 427146 463086 1267160 1255715 503944 518979 132469 117645 135371 137274 153122 150820 145150 146389 92869 95350 310639 280074 798162 810326 233260 232706 297356 299963 351997 342618 360546 362971 379033 384967 355971 394544 898206 942013 592471 494638 320435 313701 364082 364976 380963 387736 387197 393323 444272 441728 751969 781712 40.25 68.0 2
11:38:22 2023-10-13 414229 413207 96030 92382 151841 153832 160925 160574 121581 118345 126808 131832 146467 147478 426206 460048 1287480 1265014 494929 518501 132635 117063 135823 136828 153932 152542 145623 145712 93034 95023 313637 275795 822243 809349 234851 231804 297081 300745 350899 342884 360546 363047 377292 382380 357992 394251 902432 952429 593901 500884 317476 314734 366426 365767 384396 386948 390728 394512 441953 442348 741676 781384 40.25 68.0 2
11:38:23 2023-10-13 418328 414444 95996 92446 152194 153088 161450 160352 121547 118336 126774 131798 146365 147513 428125 459616 1267237 1257692 504054 519638 131989 117650 135285 137357 153190 152896 145252 146220 92777 95221 323622 279007 815835 810935 233296 236080 297608 299473 351997 342848 360582 363741 379033 385218 355468 394544 897496 942013 592471 494638 320435 312933 364409 365268 380928 386547 386272 393917 444272 442237 755415 781712 40.25 68.0 2
11:38:24 2023-10-13 417548 413794 95959 92574 152335 153054 161586 160096 121581 118461 127106 131866 146568 147719 428767 463704 1268135 1258399 503660 519271 132204 117454 135507 137277 153258 152613 145252 146100 92906 95187 313637 279243 806371 815113 233173 232599 297559 299437 351564 342704 360438 362790 378781 385346 355862 394141 898768 943348 592471 494272 320216 313814 366630 364905 383310 387701 387326 392103 442417 442707 751895 781638 40.25 68.0 2
11:38:25 2023-10-13 414885 414340 95892 92702 150083 154043 161003 161088 121480 118789 126740 129105 145750 147957 427448 458646 1289312 1266816 497075 520005 132989 117421 136007 137025 154039 150644 145416 145437 93034 95154 314599 275953 808057 810497 234598 232053 296872 300563 351393 342848 360474 364102 377521 381737 353639 393913 899720 950446 587870 499952 319530 311983 367120 363847 383310 386587 391027 395972 441701 445050 743413 780903 40.25 68.0 2
11:38:26 2023-10-13 417264 415074 95958 94462 150681 154077 161003 161345 121631 118823 126950 129105 146123 147957 428694 460048 1287422 1267718 496759 519310 132718 117611 136480 137218 154077 150749 145719 145741 93258 93303 314599 278286 820562 811472 234851 232053 297081 300812 351141 342776 360510 364102 377787 382005 354171 393730 901075 951155 587870 500659 319530 312897 367120 364102 383310 386623 387614 396267 441989 444698 743524 778801 40.25 68.0 2
11:38:27 2023-10-13 418253 415038 96363 92446 149730 153054 162328 160318 122074 118393 127615 131695 149248 147203 430055 464796 1270835 1259296 504411 521515 132635 117732 136111 137406 153932 153182 145725 146526 93034 95287 327202 279401 801745 816226 233953 232053 297955 299473 351997 342848 360546 363484 377859 385218 355468 393935 903718 944854 592471 495156 321117 313450 366158 367064 383853 387525 389362 393250 446429 441693 755247 782821 40.25 68.0 2
11:38:28 2023-10-13 418713 414930 96129 92706 150343 154043 161552 161467 121951 118707 127370 128711 146633 147957 428731 462723 1290237 1267718 497935 520042 132985 117617 136049 137263 154214 150644 145788 145810 93292 95285 315720 276837 815992 811472 234851 231728 296621 300599 350863 342848 360510 363585 376690 382041 354171 393282 899757 952046 588398 499527 318555 313373 367673 363847 380928 384755 389843 395705 441953 441658 741908 779016 40.25 68.0 2
11:38:29 2023-10-13 418917 415106 96167 92843 150343 153795 161620 160942 121783 118789 127336 128928 146462 147957 430019 462050 1289286 1268621 498244 521146 132981 117732 136354 137367 154429 150891 145788 145810 93292 95154 313637 277262 814418 811611 234598 231804 297811 300308 350472 342740 360366 365028 376510 382167 356980 393099 902358 952759 588398 499563 318003 313599 367378 363811 381462 385363 390706 395558 441917 445083 741908 781675 40.25 68.0 2
11:38:30 2023-10-13 419186 414845 96167 92702 149080 153513 162328 161035 121867 118789 127370 128776 146977 148201 430970 467288 1270872 1259480 506671 522254 132731 117971 135827 137632 154073 153182 145759 146696 93034 95352 312674 279473 805105 816226 233224 232543 297955 299447 351997 342848 360510 362971 378392 384947 355232 393913 901392 944685 601010 495339 320209 313886 364338 365233 380928 387701 387197 391811 444308 444422 756835 783822 40.25 68.0 2
11:38:31 2023-10-13 419779 415106 96392 92450 150004 153513 162622 160574 122138 118393 127649 128470 149594 147719 431275 466213 1272713 1261346 505916 521515 132718 118004 136290 137894 154196 151279 145821 146317 93421 93367 313637 279365 808540 819086 233753 232543 297775 297536 351997 342596 360582 362935 377787 384677 354967 392434 899646 942013 588633 496782 319006 314363 364338 364685 380892 387736 387506 391738 442061 441813 751969 783970 40.25 68.0 2
11:38:32 2023-10-13 420808 418044 96281 94569 152229 154609 161586 161671 121749 119503 127160 130097 147114 149206 431275 462723 1291190 1270581 499306 521884 132885 117847 135985 137441 154570 153217 146471 146696 93421 95254 314599 277688 810642 811545 234851 232053 296067 299210 351677 342848 360316 364173 377859 381773 353109 393282 904361 954114 601010 503534 318410 313522 367271 366026 384396 387930 390873 395485 440243 441658 743670 779389 40.25 68.0 2
11:38:33 2023-10-13 420744 418858 96200 92702 149730 153829 162925 160608 119189 118968 127581 129027 149386 148236 431972 464796 1271774 1261346 507464 519740 133155 117847 136015 137973 154180 151634 145450 146386 93034 95386 315720 281524 816097 818542 233388 232706 297689 297536 351997 342848 360546 362971 379033 384932 354967 393319 899757 942905 596759 496782 320435 313921 364885 365268 380928 387701 386308 393017 441737 441741 756356 784007 40.25 68.0 2
11:38:34 2023-10-13 421041 416167 96367 92638 150244 153521 162622 160608 122104 118857 127615 128928 146770 147957 429659 466213 1272713 1261346 508546 520508 132852 117881 135951 137857 154214 153181 146199 146765 93292 95453 312162 281560 812005 819704 233502 232241 297523 299715 351744 342740 360438 362826 377679 385075 354821 393136 902524 942905 593901 496451 319982 313563 367160 365197 383310 389439 387470 392103 444453 442138 754612 784043 40.25 68.0 2
11:38:35 2023-10-13 420548 418029 96167 94537 148445 154575 161620 162189 121867 119529 127404 129675 149214 149171 429717 461367 1294899 1270619 500371 519740 133319 117847 136397 137632 154712 153181 146709 146662 93421 95320 314599 277724 828524 816226 234851 232053 297081 299210 350863 342618 360546 363882 376690 381203 353675 392171 903718 951934 592471 501513 319530 313409 367709 364138 381766 385059 389807 395705 441701 444422 748562 783687 40.25 68.0 2
11:38:36 2023-10-13 421433 417660 96162 94663 152264 154609 161957 162223 121783 119420 127194 129708 147149 149450 429321 461332 1294899 1270619 501083 520874 133285 118202 136639 137808 154936 151634 146571 146593 93550 93303 314599 280397 826877 815501 234779 232053 297081 299175 350293 342848 360330 364138 377220 381167 355468 393004 903531 946543 601010 501477 318228 312933 367422 364138 380928 384755 387542 395072 441881 441850 748803 780531 40.25 68.0 2
11:38:37 2023-10-13 421675 417083 96464 94336 150318 153829 163030 161122 122087 118625 128038 128656 149767 147753 430942 468990 1276406 1261346 507464 521313 132885 118241 135985 137857 154463 153395 146437 146765 93292 95419 316692 281126 808215 819429 233989 232053 297955 299473 351997 342848 360546 362971 376654 383562 354967 393319 903075 943513 586989 496562 320253 313778 366937 365126 383310 387560 389639 391957 441557 440387 755247 784007 40.25 68.0 2
11:38:38 2023-10-13 422272 419483 96401 94336 150553 153829 163178 160976 122290 118625 128257 129019 147797 147992 433728 468845 1276295 1262890 507317 525223 133093 118106 135951 138084 154712 153288 146268 146765 93516 93431 316692 281126 808448 820661 233173 231946 297955 299473 351997 342848 360582 362971 376690 383526 354716 393319 903990 942013 590688 497840 319530 314842 364373 364685 380892 387701 387578 392066 441989 440387 751363 784043 40.25 68.0 2
11:38:39 2023-10-13 423016 418287 96367 94602 148920 154437 162397 161705 121986 119454 127615 130166 146804 148926 430033 461691 1293979 1277946 502511 519776 133377 117881 136500 137973 154746 151421 146196 146455 93421 95288 317664 278918 810104 815070 234520 232563 295995 300842 352830 342632 360402 366062 376582 381061 355898 391952 903879 953852 601010 502223 319530 312677 369248 367064 380892 384989 387506 395108 441917 441705 748803 781085 40.25 68.0 2
11:38:40 2023-10-13 422272 417669 96426 94462 149910 154077 163439 161379 122290 118789 128250 128744 149731 148201 432195 469098 1278221 1264077 508546 522451 132918 118439 135985 138084 154463 153430 146268 146765 93292 95453 313637 281560 814152 820661 233989 232053 297955 299473 351997 342848 360546 362971 376690 383562 354465 393004 903990 942013 596223 497840 318192 314878 364921 364685 383310 387736 387578 392103 442169 441886 754644 787083 40.25 68.0 2
11:38:41 2023-10-13 423471 418910 96392 94496 149974 154360 162917 161671 122138 119056 128004 129269 147953 148581 432364 469098 1278228 1257692 505022 522451 133110 118275 136845 138069 154695 149920 146270 147310 93550 93495 316692 282084 809265 823202 233822 231946 297852 299896 351997 342884 360546 362717 377256 383491 354429 392135 903990 944685 594916 498194 319530 314878 364373 364941 380928 390124 387506 392066 441989 440387 754140 786310 40.25 68.0 2
11:38:42 2023-10-13 421964 419892 96230 94697 149151 154858 162622 162223 122040 119688 127615 130345 146804 149413 432265 463385 1294899 1277946 502511 521277 133423 117914 136740 137973 155212 151740 146399 146455 93550 95453 315561 279401 817963 816226 234851 232053 296246 300599 351713 342848 360256 363882 377859 380900 354716 392135 902432 954114 596759 502715 319989 313809 367013 366285 384124 387384 389639 394329 440899 444644 750104 781712 40.25 67.9 2
11:38:43 2023-10-13 423471 421227 96134 94701 148981 155143 162363 162770 122019 119688 127615 130883 147040 149620 434652 466005 1294825 1275877 502511 525223 133717 118303 136802 138019 154962 151634 146434 146455 93550 93463 315561 279401 817893 817383 234851 232053 296592 301644 351713 342848 360256 363118 377256 380900 354389 391821 903718 951934 596759 503007 320209 312705 367450 364138 383310 385024 386889 394549 441723 440423 749039 782858 40.25 68.0 2
11:38:44 2023-10-13 424175 418977 96497 94533 150248 154111 163212 161637 122256 118891 128072 129856 149835 148685 432723 471788 1278228 1260714 509993 522891 132918 118439 136303 138276 154712 150086 146709 147449 93421 95486 318825 282865 811182 824372 233424 232053 297847 299751 351744 342596 360294 360749 376582 383384 353820 391675 903879 947366 604621 497840 319530 314621 364373 367584 382982 387666 387434 391476 442025 440352 755672 787155 40.25 68.0 2
11:38:45 2023-10-13 421303 421860 96234 94734 149171 155143 162363 162742 121935 119688 127615 130524 146804 149622 432534 464796 1296740 1275220 501027 522855 133285 118275 136587 138084 155104 153680 146502 147209 93550 93260 315065 279545 825595 816226 234190 232053 295057 298721 351997 342848 359967 363082 378730 381167 354716 391544 903349 956122 598472 503007 320970 312713 366605 364138 382641 385328 385693 392994 440314 442348 752738 785961 40.25 68.0 2
11:38:46 2023-10-13 421078 420859 96435 94537 150278 154111 163588 161705 122256 119255 128072 129545 149835 148859 432579 467563 1287422 1276184 509993 522927 133541 118472 136436 138069 155005 149920 146980 147446 93819 93495 316692 281451 813271 820868 233245 232507 297464 299219 351997 344824 359388 362971 378140 381757 355468 390919 902708 952006 595330 497229 320209 313409 365505 363082 382641 387666 386272 392694 440292 441693 758042 782858 40.25 68.0 2
11:38:47 2023-10-13 428062 421793 96272 94734 149667 155143 162917 162708 122172 119688 127649 130308 147798 150115 432606 468701 1289312 1264077 501454 522964 133319 118275 136621 138280 155212 151847 146778 147206 93550 95519 316692 282429 810664 820661 234355 232053 297081 300108 351997 342064 360256 363047 376690 382076 351866 392135 904730 947725 599560 503427 319275 313635 366168 366225 383853 387657 387434 393104 445929 444530 749187 787428 40.25 68.0 2
11:38:48 2023-10-13 422600 421491 96435 94566 150008 154824 163212 162189 122256 119454 128038 130389 148106 149448 436199 472940 1292065 1274058 504301 522747 133369 118303 136789 138289 155069 152239 146297 147232 93421 93463 316692 284273 819977 818542 233460 232053 297667 297356 351105 344824 358342 363998 376690 383526 354716 389744 905005 951934 596759 499989 317811 315322 367160 362757 381766 385937 387614 391199 439328 446891 744652 784043 40.25 68.0 2
11:38:49 2023-10-13 426369 421527 96468 94667 150139 154609 163212 162223 122324 119571 128250 130097 149870 149485 432795 464832 1284740 1270656 507243 522927 132918 118555 136303 138276 155104 153786 146744 147654 93550 95519 312709 282629 813773 823059 233137 232706 295264 300211 353807 342559 360258 363961 378889 382238 351686 391639 902524 946695 591935 498470 320662 312968 364338 365233 383274 387822 387707 391789 442061 441047 759575 786310 40.25 68.0 2
11:38:50 2023-10-13 426487 421865 96731 92958 150593 154506 163667 162311 119347 119201 128572 129634 148318 149278 435235 473122 1280116 1268621 508788 525958 133319 118555 136621 138241 155104 153536 146744 147654 93550 95519 316692 282902 816256 825393 233496 231403 297955 299473 351997 342848 360582 363473 375560 383222 353929 392098 902628 944854 601010 498194 319530 313921 364082 365268 383039 387701 386308 391512 441701 442138 758996 787644 40.25 68.0 2
11:38:51 2023-10-13 423601 423415 96397 94759 149734 155212 163065 163264 122172 119972 128038 130553 149870 149974 432795 468097 1300410 1276147 502519 522927 133662 118472 136845 138138 155039 150127 147185 147686 93745 93431 316692 281018 818838 820286 234376 231982 296004 301664 351393 342884 359967 363082 377005 380350 351542 390919 902628 954735 601010 503610 319530 313180 366640 364138 380892 384183 386308 393917 441759 441777 751895 784043 40.25 68.0 2
11:38:52 2023-10-13 423827 422152 96527 94566 150278 154609 163736 162482 122324 119454 128462 130448 149904 149102 435198 471635 1282007 1263215 507464 525995 133536 118309 136655 138487 155246 149816 147222 147654 93550 93399 312709 282902 812257 825545 233989 231403 297955 300108 351997 342884 360654 363484 375525 382380 353965 393319 903978 944274 608194 501032 318301 314590 367197 364542 381901 387595 387506 391920 441773 441922 752812 788548 40.25 68.0 2
11:38:53 2023-10-13 429004 422787 94401 94669 149999 155143 163212 162595 122205 119688 128284 130308 148210 149797 434945 472237 1291147 1265803 503551 525813 133738 118501 136819 138302 155246 152453 146468 147377 93550 95487 312709 282865 816846 824225 234190 231728 296520 299111 351997 341535 360582 362503 376160 382041 351830 392171 903695 945645 596759 503757 319304 313665 365505 366368 382769 384755 387506 392139 444598 442030 749039 787988 40.25 68.0 2
11:38:54 2023-10-13 422502 422783 96531 94598 150282 154824 163736 162223 122358 119454 128373 129708 150147 149206 437346 469062 1287459 1276128 510356 525995 133754 118472 136879 138276 155315 153466 147427 147654 93819 95586 316692 282902 830730 824225 233460 232053 296872 300672 350364 342668 360330 362862 376618 381976 355432 391952 903879 951009 596759 498194 319530 313188 365469 362722 383237 387701 386853 392972 438639 439736 758322 784043 40.25 68.0 2
11:38:55 2023-10-13 429527 423759 94575 94858 150215 155005 163632 162640 119381 119518 128360 130435 148036 149677 436194 468329 1287459 1275877 508546 527250 133754 118472 136914 138125 155177 149746 147736 148676 93810 95520 315065 281126 824552 825393 233460 232053 295751 301280 351429 342329 360582 362971 376704 378932 351866 392171 902506 949810 602460 499599 319530 312019 367745 365304 381958 386512 386925 394512 441665 441718 756947 786310 40.25 68.0 2
11:38:56 2023-10-13 423924 424084 96464 94730 150278 155177 163770 162742 122324 119688 128284 130308 149904 149483 436538 473033 1296746 1276128 507464 527555 133872 118588 136995 140323 155757 152417 147147 147409 93940 93463 319806 283812 829443 823202 233645 231783 297919 299074 351429 342884 359424 363998 374186 382632 354967 387515 905295 956158 596759 500586 315437 314878 368239 362757 380928 385937 387650 392103 439292 446260 745745 785752 40.25 68.0 2
11:38:57 2023-10-13 427693 424120 96494 94759 150597 155143 163736 162777 122358 119688 128497 130431 150043 149765 436970 468659 1285653 1274313 511810 526774 133352 118704 136397 140555 154721 153857 146778 148066 93550 93495 316692 284306 817046 825393 232774 232706 296872 299473 351997 342848 360256 363998 378997 382917 351510 391508 902665 945681 597566 501745 321271 311769 367978 366225 383039 386407 387707 392548 441557 441958 761822 787428 40.25 68.0 2
11:38:58 2023-10-13 426996 424115 96498 94861 150973 155143 163805 162517 122358 119972 128497 130553 148208 149516 437555 473646 1283686 1272242 513926 528602 133654 118815 136967 138661 155610 150495 147427 148066 93550 93463 318022 285205 816020 827150 232044 232053 296901 299473 351997 342884 359967 362704 376761 382953 351866 390331 902701 947219 601010 498194 320209 312647 364047 365233 383039 387666 385115 390887 441989 442138 760080 788206 40.25 68.0 2
11:38:59 2023-10-13 426333 424124 96435 94930 150232 155644 163439 163512 122324 119688 128462 130520 150008 149939 436629 468701 1300410 1277946 502911 527146 133754 118555 136914 138276 155281 153751 147632 147963 93810 93463 312709 281994 818629 820661 234520 231890 296246 301134 350611 342596 362108 365989 376246 379888 351397 390185 905843 956560 601010 505039 319982 313145 366605 364102 383039 386695 386272 393844 441687 441047 751326 785567 40.25 68.0 2
11:39:00 2023-10-13 425881 426301 94701 94989 151040 154970 164237 163126 119281 119850 128538 131233 148624 150115 437811 468990 1296740 1288931 512427 527519 133788 118671 136845 138276 155610 150231 147632 147963 93810 93451 317664 282902 820423 822986 232697 232053 296872 300320 351997 342884 357767 363484 377859 381167 351866 387407 903990 960297 601010 499599 320216 313409 365505 364138 382641 387053 385151 392103 442169 441822 759659 786310 40.25 68.0 2
11:39:01 2023-10-13 431435 426519 94563 94894 150731 155861 163701 163298 122392 120055 128497 130945 148175 149762 437847 471966 1291227 1268740 504448 528711 133754 118671 137165 140534 155723 152811 148149 148584 93940 93495 318022 283794 817010 827699 234010 231911 296686 300854 351961 341223 360546 364512 375525 381489 351614 392062 905258 946982 595330 504361 319304 313886 365505 366075 382228 384755 387470 392103 441665 442030 755166 788548 40.25 68.0 2
11:39:02 2023-10-13 423863 424115 96661 94697 151003 154858 163805 162742 122561 119654 128710 130097 150391 148891 439549 472788 1291190 1279928 512539 528337 133868 118671 136978 138362 155748 150127 146911 147720 93819 93495 317664 283703 824409 825393 233060 231890 297081 299219 350369 342884 359967 360929 376690 381167 354716 390882 904361 946579 596759 499240 319275 313378 367978 364882 383310 387525 388809 391957 438460 441597 760088 785678 40.25 68.0 2
11:39:03 2023-10-13 430183 426510 96632 94795 150969 155108 163770 162777 122561 119688 128531 130520 150356 149920 437592 473646 1292910 1276962 511810 530095 134310 118501 137512 138396 156113 151847 147941 147378 95370 95453 320529 281541 828480 827736 233060 231541 297189 301170 350364 342293 360546 362971 375274 378861 351902 391508 903990 951155 601010 500427 319530 312933 367709 364138 381689 385937 387204 394196 441570 440750 755820 786310 40.25 68.0 2
11:39:04 2023-10-13 423858 426519 96494 94795 150627 155143 163770 163116 122493 120055 128710 130553 148416 149622 437883 475845 1294899 1277946 509631 529158 134006 118951 136879 140555 155315 150231 147530 148066 93810 93527 318022 285817 818721 824225 233424 231728 297739 297789 352830 342668 361080 364073 376546 382775 351614 387299 908846 956523 596759 502432 318698 313921 366122 363592 382033 387894 386853 389676 440256 446891 752351 787317 40.25 68.0 2
11:39:05 2023-10-13 428114 427242 94636 93474 150906 155039 164272 163161 119607 120085 128662 130487 150637 150008 437847 475140 1298493 1279525 506846 529121 134406 118671 137535 140326 155974 150439 147838 147963 93810 93367 317664 283703 828713 824809 233424 230648 297919 300320 351731 342884 359099 363484 374101 380598 353929 389512 906614 957511 599560 501440 317584 313665 366569 363047 382769 385363 387578 392139 439256 442030 746311 785752 40.25 67.9 2
11:39:06 2023-10-13 428931 427122 96531 94795 150698 155177 163770 163264 122527 120055 128531 130553 148728 150779 439197 473122 1282007 1274313 514839 529121 133662 119034 136655 140555 155281 151290 147424 148375 93810 93686 319806 285923 815919 830088 231795 231946 297673 299401 351889 342812 359424 362704 377557 382632 351614 389707 902664 947182 599560 500283 320179 311627 364373 365268 382769 386207 387157 390923 441593 442030 758801 786014 40.25 68.0 2
11:39:07 2023-10-13 428285 426523 96606 94898 150731 155177 163770 163512 122561 120055 128531 130553 150356 150079 437883 473275 1304145 1278944 504448 529121 134292 118704 137428 138517 156252 149920 147390 147411 93745 93431 318635 282902 825009 825393 234190 231403 296246 301291 350899 342848 359424 362503 374435 378932 351578 387515 905295 957474 596759 505976 319275 313114 367164 366544 383310 386839 387326 393141 440813 441958 749993 786125 40.25 67.9 2
11:39:08 2023-10-13 428927 427725 96627 95054 150731 155644 163770 163526 122527 120256 128497 130945 150182 150675 438905 468845 1302209 1287235 508685 529012 134679 118898 137157 138820 155584 152739 147838 148066 93810 93547 317664 284123 819218 824225 232661 232053 296038 299896 350611 342848 357264 363998 377256 378932 351794 387062 905239 960297 603911 503364 320216 311983 365505 364138 382337 385363 387157 392103 440602 441822 756430 786310 40.25 68.0 2
11:39:09 2023-10-13 432665 427122 94527 94828 150727 155644 163770 163560 122561 120256 128531 130855 150391 149902 439161 474436 1291227 1266460 506349 530657 133788 119068 136879 140521 156000 150335 147632 148066 93810 93463 318449 284508 816775 828263 233825 231205 297608 299896 351708 341488 362210 364073 374293 381061 351650 391675 909141 948710 599560 503930 318555 313409 365505 364941 381150 386731 389916 391440 441989 440750 749150 790794 40.25 68.0 2
11:39:10 2023-10-13 429623 428264 94640 93474 150693 155757 163667 163684 119347 120286 128751 130912 150637 149902 439161 472298 1294899 1274892 508685 530657 133608 119267 136681 140710 155212 151636 146911 148202 93810 93591 317664 285077 823910 826564 233260 231403 296872 297536 351997 342618 357767 363998 375560 381737 349675 387371 907022 951970 596759 504507 319304 313409 363317 364976 382069 385059 386272 389712 441989 440387 752351 786218 40.25 67.9 2
11:39:11 2023-10-13 432669 425282 96657 94759 151007 155143 163805 163298 122646 120055 128710 130553 150460 150133 439275 469548 1293979 1277037 511810 530763 134192 118869 137329 140360 155757 150980 147940 148219 94070 93559 320579 282320 839245 831857 232881 231550 296103 301170 350683 341740 360510 362971 376138 378925 351506 390882 903950 952502 601010 502102 319421 313665 367156 363082 381150 385398 386000 393323 439328 439153 756430 786310 40.25 68.0 2
11:39:12 2023-10-13 432660 428014 96627 94898 151007 155264 164754 163536 122561 120055 128497 130855 148658 149726 440186 469098 1291190 1276128 509776 529158 133754 118869 136879 140581 155748 150161 147942 148377 93745 93431 321034 284306 819994 829777 232733 231728 294158 300217 351997 341776 359424 362971 377292 378932 349675 387515 904436 948395 595330 501477 319763 311729 364921 365268 382228 385363 386608 391440 441318 441408 758874 787988 40.25 68.0 2
11:39:13 2023-10-13 428640 425919 96665 94861 150969 155212 164559 163560 119607 120089 128834 130855 150460 149902 439526 475964 1305030 1280681 506597 530547 134542 118815 137620 138726 156365 152488 147698 147377 95305 93431 319607 283703 826732 827736 233424 230290 296872 299715 350346 342740 358342 362971 373279 378932 351866 387249 906614 957511 596759 505259 318330 312933 367156 363047 382228 384183 387506 392139 438947 442138 747939 786310 40.25 68.0 2
11:39:14 2023-10-13 431125 426548 96665 94759 151250 155177 164823 163003 122629 120089 128744 130798 146736 150114 441164 475176 1284740 1274313 515836 530657 133788 119102 136914 140687 155506 151115 147871 148273 93810 93527 318825 285720 822215 830988 231496 231403 297500 297789 351997 342559 362108 360533 375310 382202 350836 387371 906529 948285 599560 499610 319457 313629 364047 364685 382228 387664 386936 390929 441534 441408 760199 786811 40.25 67.9 2
11:39:15 2023-10-13 430583 428900 94700 93544 151567 155039 164949 163161 119737 119918 129213 130524 149004 149237 440333 477258 1287480 1268777 512126 531226 133788 119034 136914 140555 156000 150335 147768 148273 93810 93463 315065 284911 816893 832201 232697 230684 296865 297789 351961 342848 360256 360893 373314 381167 350732 389744 905295 944501 598189 499247 318106 313921 364956 363882 379006 386242 387506 390299 438969 439476 753605 787962 40.25 68.0 2
11:39:16 2023-10-13 427684 427859 96665 94828 151212 155212 164559 163560 119526 120256 128923 130978 150460 149902 440443 470640 1296616 1289201 513469 530657 134175 118985 137328 140710 156286 150630 147627 148096 94070 93770 317664 284508 823976 827736 231866 231946 296103 299111 351533 342776 357193 360929 376725 378967 351263 389223 905005 960977 606853 500378 319275 312790 365469 363082 381766 386512 387157 390923 439292 440387 757728 786310 40.25 68.0 2
11:39:17 2023-10-13 428786 427147 96695 94862 151279 155212 164858 163546 119689 120055 129351 130765 150529 149693 441938 473591 1294899 1282699 514708 528703 134006 119102 137329 140653 156286 150335 147838 148376 94210 93559 320788 284911 826540 829777 232697 231403 296663 299473 350369 342884 359388 360893 375596 380372 351866 387443 903990 954061 602460 499247 319304 313409 365505 362503 381958 386547 385151 391512 437951 440786 760199 786310 40.25 68.0 2
11:39:18 2023-10-13 431135 431066 96670 94923 150973 156148 164559 163857 122629 120423 128957 131191 150460 150676 440443 477155 1300373 1281355 510356 532162 133654 119364 136888 139242 155143 151985 147426 150669 93810 93591 323622 286126 818908 830051 232897 231367 297189 299473 351997 342330 360056 363998 375261 381203 349358 387098 907702 954025 599560 504544 319079 312968 363282 364720 380963 384183 386308 387484 441989 440387 751969 787405 40.25 68.0 2
11:39:19 2023-10-13 433894 426967 96670 94898 151245 155644 164823 163560 119607 120256 128957 130586 148763 150168 445760 472333 1294899 1278036 511329 529627 134259 119102 137554 140590 156539 150231 148044 148153 95272 93495 321034 282902 831163 832201 232733 231467 295508 298756 349877 341812 360330 362717 378215 378925 350589 389635 905917 953104 592114 501331 319384 311841 367414 364720 381150 385398 386000 393031 440279 439153 756430 788548 40.25 68.0 2
11:39:20 2023-10-13 432195 430765 94607 93474 151144 155905 164685 163719 119607 120354 128854 131092 149303 150323 441720 473049 1291227 1276184 512241 532015 134650 119233 137104 140819 156034 151183 147871 148687 93810 93559 320788 285315 820754 832201 232546 232053 295379 299473 351997 341848 359171 362971 377557 378967 349112 387479 904361 948468 599560 501550 320435 312019 364409 365304 381958 385948 386334 390299 441989 439117 760524 787405 40.25 68.0 2
11:39:21 2023-10-13 431785 427890 96695 94923 151250 155896 164823 163822 119759 120256 128992 130945 150529 150535 446039 477330 1304145 1281787 507464 528295 134445 118985 138047 140394 156792 150231 148286 148168 94332 93590 333577 284398 846937 830088 233317 230309 296556 300532 349697 342704 359244 363741 373874 378631 351830 390683 907590 959581 599560 505617 318367 313586 367013 363047 382228 383915 387506 392139 438424 442030 749129 787428 40.25 68.0 2
11:39:22 2023-10-13 432586 429671 96693 95223 150940 156618 163770 164756 119607 120758 128765 131404 148624 150851 438925 474060 1306927 1286355 509631 532162 134411 119034 137520 140751 155940 151115 148044 148480 94005 93527 321034 284508 824550 827736 233025 231692 294158 300792 351182 342812 358342 364770 376124 378561 350903 387407 907822 961657 600968 506694 320209 312633 366569 363811 383310 386839 387157 392066 438705 442030 756319 787988 40.25 67.9 2
11:39:23 2023-10-13 433857 427823 96799 95029 151245 155827 164789 163753 119607 120339 129227 130996 150669 149902 439578 477787 1294709 1272845 512174 532088 134402 119296 137295 139130 156078 151988 147456 148166 93940 93526 319806 285923 821890 836199 233137 230219 297081 297464 351677 342570 360366 360713 373243 380030 350661 389744 907899 947019 605360 501477 317584 313373 364338 363847 378682 384720 386889 390262 439911 438751 750104 788213 40.25 68.0 2
11:39:24 2023-10-13 428555 429098 96695 94955 151250 155610 165168 163639 119607 120256 129102 130945 150704 150219 438960 473698 1298584 1289107 515841 530229 134099 119068 137295 140751 156252 151531 147838 148376 95337 93706 320788 285518 826280 829704 231739 231367 296246 299473 351925 342884 359982 360533 376102 379747 351330 388744 910632 960151 601010 502102 320070 312718 365433 364067 382033 385902 387157 392696 442378 442030 760740 787428 40.25 68.0 2
11:39:25 2023-10-13 431170 431061 94765 93474 151777 155870 165179 163650 119704 120286 129248 130883 149212 149726 442676 474257 1294899 1281750 514344 531978 134885 119034 137737 140555 156509 150495 148355 148584 94210 93559 321034 285315 830334 832165 231973 231169 295472 300005 349805 342812 359388 360857 374435 378672 351794 387443 907017 951934 602460 499916 319079 312897 366569 364992 380881 385363 385115 392066 436508 439440 760192 787083 40.25 68.0 2
11:39:26 2023-10-13 430829 431139 96665 95029 151212 156004 164674 163822 119607 120183 129102 131158 150564 151524 438781 477222 1298584 1279854 511810 529820 134078 119350 137168 140888 155965 151426 147390 148580 94070 93781 319806 288166 824053 829499 232518 231027 296937 297212 351853 342740 360056 362935 374400 381203 350378 388596 911731 953952 596759 503720 319042 313599 365604 362976 383310 384720 385151 387411 438603 442138 754570 788548 40.25 68.0 2
11:39:27 2023-10-13 431988 429932 96761 95156 151245 156113 164823 163857 119933 120423 129102 131125 150564 150866 438960 477967 1304145 1281750 504621 530265 134631 119068 137780 140653 156757 150563 148493 148273 95370 93559 322982 285375 841647 829704 233025 229897 297081 299896 348955 342848 358306 362971 373243 378896 351758 387371 907972 960297 599560 504434 317543 312933 368762 362976 382228 384720 387470 391476 437951 441083 751467 787428 40.25 68.0 2
11:39:28 2023-10-13 432123 429134 96837 95096 151743 155900 164789 163822 119607 120423 128923 131413 146875 150958 440234 476299 1291021 1281355 517638 533672 134091 119330 137191 139242 155801 151636 147975 148895 93940 93654 322982 286940 824160 834818 232652 231134 297081 297753 351997 341812 361593 360351 375525 380865 349603 387335 907822 950482 599016 498433 319079 313886 363246 364102 382228 387858 385115 387448 441858 440750 758581 787368 40.25 68.0 2
11:39:29 2023-10-13 432198 430495 96636 95227 150999 156509 164490 164577 119694 120758 128923 131437 148693 151328 439924 472298 1306654 1287272 509594 531785 134246 119267 137354 140802 156613 150844 148355 148584 93940 93463 321034 284911 824894 828911 232697 231367 294122 300429 350899 342570 360787 363780 376138 378925 350553 389297 907663 962265 602440 505829 319873 311769 367197 362976 380928 386294 386334 391498 438352 442030 757486 787428 40.25 67.9 2
11:39:30 2023-10-13 430525 430387 94769 93474 152017 155870 165479 163650 119818 120119 129248 130924 147475 149902 443031 474961 1297662 1287272 516647 531565 134310 119097 137295 140848 156252 151426 147802 148131 94070 93590 323601 285720 824435 832165 231937 231007 296246 297613 350899 342884 358271 360785 374435 378896 351758 386209 903990 954735 601010 499952 319079 312383 364885 364476 381150 386207 387157 390574 439170 438393 760740 787428 40.25 68.0 2
11:39:31 2023-10-13 430957 431087 96796 95334 151250 156148 164789 164382 119607 120423 129137 131404 150773 153501 440270 476922 1299414 1278944 509776 531048 133754 119501 136939 141148 155541 152192 147632 148930 94070 93877 320788 287033 815579 832034 232518 230506 295572 299401 351889 342668 360056 362971 374400 380598 348514 385594 910416 955661 606853 505259 318817 312897 365087 364138 380928 384183 385115 387411 440566 442030 754103 789712 40.25 68.0 2
11:39:32 2023-10-13 431974 430369 94595 95025 151250 156113 165053 163857 119933 120586 129102 131371 146810 150393 440270 480562 1303219 1285440 512090 531048 134445 119267 137554 140607 156365 150740 148459 148584 95370 93591 321034 286126 831191 829741 231973 229897 296830 299582 349841 342848 358019 362971 372162 378932 351263 386754 908347 960297 599560 502971 315726 313886 365505 364734 382498 384755 387434 390611 436508 440786 755166 787988 40.25 68.0 2
11:39:33 2023-10-13 432804 430450 96833 95090 151279 156148 164823 163857 119607 120423 129227 131281 150668 150323 440548 476407 1291021 1283188 518631 533672 134187 119330 137286 139134 156044 151670 147559 148650 94210 93718 322982 286940 817686 833380 230932 231692 296872 297356 351997 341776 361593 360641 376089 381167 349076 387335 906942 951155 596759 500209 319530 311983 363282 364685 381689 385328 386061 387448 441259 438429 761026 788557 40.25 68.0 2
11:39:34 2023-10-13 433894 430112 94728 94861 151766 155177 165734 163526 119965 120256 129420 130553 147311 150097 440926 480852 1287422 1274313 515915 534735 134192 119267 137329 140834 156252 150946 148044 148480 95239 93590 320529 286126 821201 836930 231973 230103 297608 297789 351961 342570 359388 360785 374751 380598 349603 387371 907936 947019 598189 500817 317548 313886 364338 363847 379006 385363 387204 387484 439256 438442 755783 786254 40.25 68.0 2
11:39:36 2023-10-13 431435 431807 94829 93603 152021 156266 165340 163753 119737 120556 129248 131305 149317 150603 441439 474293 1304145 1292910 515694 531048 134462 119350 137520 140785 156286 151426 148044 148860 94070 93622 324104 286667 826740 829741 231252 231403 295021 299473 350046 342848 359036 360821 375560 378861 349639 387642 909333 961657 599560 501477 319530 311983 366890 362757 383310 385363 386334 389712 436508 440127 759949 787428 40.25 68.0 2
11:39:37 2023-10-13 436702 431735 96699 95165 151284 156688 164823 164875 119607 120674 129137 131437 150633 151290 440926 478039 1298493 1274313 509056 531458 134339 119267 137649 140892 156539 151670 148077 148340 94332 93749 320788 286940 826161 834451 232268 230506 296103 297356 351249 340564 358703 363998 373803 378861 347501 387407 910144 951118 597566 506694 318592 312933 366937 365233 382228 384887 385115 390299 441953 441097 751245 788557 40.25 68.0 2
11:39:38 2023-10-13 432628 432204 94700 95058 151279 156148 165203 164382 120047 120704 129317 131404 150738 151950 441584 480526 1300410 1283612 513308 531905 134225 119466 137329 140819 156252 151670 147941 150704 93875 93654 321991 287756 820201 829741 232009 230613 296663 297753 351997 342848 356155 362704 374137 380598 349603 385016 909260 955698 606853 504471 318555 313921 365124 364734 382769 384148 387432 387375 437608 441718 753035 788288 40.25 68.0 2
11:39:39 2023-10-13 436086 431704 96804 95058 151283 156182 165353 164342 119622 120423 129171 131371 147042 150994 441584 475696 1300373 1283188 514659 533672 134310 119456 137451 139524 156440 151636 148251 148895 94070 93718 323622 286126 828028 835744 231688 231332 295522 298009 351961 340779 361593 360713 376124 378296 348281 387062 909333 949810 599560 503007 320209 311220 364373 364941 381689 384720 385477 389748 441953 439440 762756 788557 40.25 68.0 2
11:39:40 2023-10-13 432827 431391 94825 94890 152086 155861 165919 163822 119901 120256 129385 130978 147344 150219 441620 480852 1287422 1277946 516684 531833 134309 119267 137432 141033 155974 151565 147733 148582 95370 93622 319806 287756 820739 836930 231378 230290 296621 297428 351997 342329 358306 359952 373314 380065 349076 386517 908458 948468 598189 499247 318810 313921 363282 363047 381150 385937 385151 391211 438912 439440 757914 787405 40.25 68.0 2
11:39:41 2023-10-13 432840 432420 94672 95421 151584 156410 165110 164507 119704 120674 129360 131338 147110 152163 441439 474627 1305999 1294752 513105 531833 134462 119262 137616 140981 156620 151149 148286 150460 94070 93559 320788 285923 828249 829741 231937 231169 295379 299473 350616 341812 358527 360893 375525 378296 349639 387092 905732 962338 605382 504507 319530 311983 364921 364809 381498 385293 385514 389712 438603 440427 760554 788548 40.25 68.0 2
11:39:42 2023-10-13 438134 432375 96695 95054 151283 156653 164858 164611 119672 120423 129261 131404 150563 153215 441390 480852 1299451 1272464 509020 531833 134445 119350 137554 140819 156539 151670 148286 150494 94341 93718 320788 286940 826276 834488 232554 229790 296103 299364 350755 340325 359280 363484 372982 378861 347536 387407 915859 948395 602440 504929 317621 312713 364814 365268 381150 385751 385115 387520 441953 439440 750795 788557 40.25 68.0 2
11:39:43 2023-10-13 433581 432939 94728 95054 151283 156182 165318 164382 119851 120620 129351 131371 147278 151119 441656 479869 1303219 1283612 512053 531675 134192 119501 137363 140952 156078 151737 148044 150762 95205 93654 321034 288371 820769 829777 231973 230648 295924 297753 351997 342848 356155 360893 373839 380633 349112 387642 910360 954699 598472 504507 317294 313921 365124 362468 382769 384183 387432 387339 436202 441408 752005 788548 40.25 68.0 2
11:39:44 2023-10-13 438582 433025 96729 95026 151313 156182 165388 164382 120070 120590 129385 131404 147344 151843 441295 473734 1300097 1283348 516205 531761 134529 119364 137470 139260 156474 152124 147732 148685 94070 93654 321769 286126 827673 836930 231723 231027 294407 297536 351731 340779 360019 360713 375560 378032 347501 387105 905005 948431 596759 503757 319982 311002 364373 364685 381150 384486 385477 387484 441953 439440 761100 788521 40.25 68.0 2
11:39:45 2023-10-13 433043 433030 94801 95092 152254 155896 165884 163891 119818 120423 129420 131404 147508 151184 441692 480852 1289286 1278036 518890 531977 134445 119466 137554 140952 156286 151737 148286 150704 95370 93686 319438 287756 822127 838118 230856 230648 297081 297392 351997 342293 358306 360241 373839 380065 348550 386209 907972 953177 599560 499599 318330 314032 363282 364102 381958 386477 385151 387448 439005 440440 759659 788594 40.25 68.0 2
11:39:46 2023-10-13 432908 433138 94769 94006 151777 156916 165375 165151 119901 121094 129248 132072 147344 154148 441511 475032 1308627 1292910 512053 531869 134496 119262 137746 140819 156584 151703 148286 150599 94070 93654 326774 286126 827432 829977 231810 230684 295526 299473 350899 342329 356691 363484 375525 377767 349112 385016 907131 962005 602440 506335 319530 311510 365505 363047 380928 385751 385477 389712 438603 442030 759659 788557 40.25 68.0 2
11:39:47 2023-10-13 437975 433138 96871 95129 151741 156653 165388 164761 119818 120758 129420 131404 147377 150887 441728 480237 1296616 1274313 511691 531941 134411 119501 137815 140854 156792 151703 148389 150634 94266 93962 321034 287552 827432 838712 232554 229790 295572 299364 350755 340600 359823 360749 372162 378896 348586 387407 911731 948395 599560 505617 317294 312933 367197 366026 379006 385751 385729 387484 439005 436513 751932 789712 40.25 68.0 2
11:39:48 2023-10-13 435289 432953 94704 95227 151300 156832 165353 164910 119883 121025 129282 131470 147409 151715 441173 480852 1300299 1281750 510570 531941 133821 119501 137329 141050 156286 152192 148044 150739 94210 93654 323973 286736 820999 833970 231973 229932 296038 297789 351997 341812 356191 362971 373279 378896 346942 385016 909941 954735 602440 505323 318367 311627 363246 364685 383039 383880 387157 387375 440638 439117 754140 788557 40.25 68.0 2
11:39:49 2023-10-13 438011 432867 96762 95022 151736 156182 165769 164611 119769 120653 129385 131404 147311 153179 441656 476623 1301246 1285218 516205 531725 134597 119247 137711 139260 156628 151636 148458 148791 94266 93654 320579 284508 834681 838118 231723 230451 295343 300320 349841 340779 359135 360677 373839 376344 348586 387407 903916 946579 608324 503400 318555 311002 366569 364138 379006 384183 386608 390923 440602 436513 760740 786254 40.25 68.0 2
11:39:50 2023-10-13 436076 433196 94732 95254 151736 156182 165353 164761 119769 120423 129385 131404 147344 150886 441728 477258 1291227 1281787 519628 531941 134225 119501 137363 141084 156286 152087 148044 150634 93810 93718 321034 288302 837735 836337 230497 230684 295057 297789 351105 341535 357229 359734 374471 378967 347501 386173 905295 951155 599378 499599 318592 312968 365852 363047 381150 385398 386061 387375 437737 441142 758301 788557 40.25 68.0 2
11:39:51 2023-10-13 435434 433133 94603 95582 151636 156881 164960 165301 119607 121094 129034 132163 147278 152141 441548 475701 1309593 1289163 510136 531869 134970 119228 137841 140995 156757 151703 148112 148375 94070 93686 319607 285923 828820 832165 231652 230451 294479 297536 350369 341848 357264 363484 374471 376642 348586 385630 907293 963020 600417 506694 319304 311002 365212 363047 382769 384041 385477 390574 437951 441408 757914 786218 40.25 68.0 2
11:39:52 2023-10-13 433279 433129 96834 95092 152149 156148 165919 163891 119883 120423 129420 131191 147344 151524 441764 478039 1299488 1289163 518986 531869 134478 119466 137684 140756 156792 151703 148079 150460 95404 93654 323973 286940 825813 834561 230856 230290 295794 297789 350652 342884 357193 359976 373839 377767 349639 387404 905295 956413 602460 499989 318628 312019 364373 364330 380933 387894 386351 387339 438002 438643 762365 789295 40.25 68.0 2
11:39:53 2023-10-13 435280 432994 94737 95083 151283 156723 165353 165135 119737 120907 129385 131437 147143 153642 441728 477823 1303211 1282662 512852 531977 133821 119828 136914 141280 156034 152192 147941 150983 95306 93718 326774 287552 817437 834561 231775 229932 296354 299206 351997 341812 356119 360929 373243 378967 349543 385630 910586 951970 603911 506694 318592 312897 364409 364720 382228 385751 387157 387484 439695 440786 753720 789712 40.25 68.0 2
11:39:54 2023-10-13 436629 433138 96805 95129 151980 156182 165653 164382 119851 120423 129420 131095 147508 153179 445919 478148 1301246 1285255 517681 531761 135330 119165 138456 139134 157160 151744 148698 147925 95767 93558 318474 285518 836302 838388 231525 230203 295794 297500 348787 341295 358847 360677 373314 376047 349675 387062 906614 954772 605360 503007 318592 312019 366569 363011 378682 384755 386608 390923 437608 439037 758996 787098 40.25 68.0 2
11:39:55 2023-10-13 438202 433138 94688 95287 151732 156544 165653 164646 119933 120758 129385 131437 147377 151950 441692 476551 1296740 1283612 514889 531905 134225 119535 137363 140854 156321 151737 148079 150739 95239 93590 320788 286940 827789 836416 231414 230684 294022 297789 351997 340779 358042 360857 375297 377767 346455 385088 904581 950482 595330 503757 319530 311729 363317 364173 381150 384183 384623 387448 440602 438099 762796 788594 40.25 68.0 2
11:39:56 2023-10-13 435434 433097 96804 95285 151953 156698 165640 164667 119998 120758 129317 131380 147920 151595 445179 481423 1311583 1285440 509056 531941 134664 119262 138297 140819 157011 150698 148493 150460 94341 93654 322751 285720 836924 834561 232009 229218 295343 299473 349313 341812 357229 362971 371866 376349 348586 385016 907936 957584 598110 507054 317621 311038 365505 362468 381150 384668 386882 390299 436437 439440 753035 787428 40.25 68.0 2
11:39:57 2023-10-13 432527 433129 96762 94990 151770 156435 165769 164795 119851 122671 129420 131437 147344 153525 445919 477294 1304145 1294752 516500 531711 134660 119501 137892 140957 156584 151737 148250 149053 95306 93686 321769 287144 825466 833380 230892 230684 295135 297464 350652 342570 358020 360821 374435 376678 347572 385413 903769 955593 606809 503044 318228 311948 364373 365472 383274 387276 385184 391765 436544 442142 763343 788437 40.25 68.0 2
11:39:58 2023-10-13 441173 435407 94672 95323 151698 157125 165318 165440 120102 120991 129144 132055 147574 152163 441439 482212 1304793 1277037 510570 534987 134504 119466 137736 141015 156613 151703 148354 150669 95370 93718 320788 287348 826158 836930 231973 229218 295758 297789 350580 339679 358019 362971 372127 377732 346942 386209 910549 950446 598110 507054 317584 311983 364047 364941 381150 385480 387157 387411 440566 436477 751326 789712 40.25 68.0 2
11:39:59 2023-10-13 432994 433129 94728 95054 152086 156148 165884 164577 120030 120423 129420 131371 148858 150993 444263 478075 1300373 1290774 519049 536710 134970 119330 138095 139048 157125 151636 148663 148895 94070 93782 323973 287348 841992 836930 231156 229971 295472 297789 348680 342293 358271 359698 373137 377433 349603 386173 903695 953988 606853 501050 318555 311948 365469 363961 378934 385069 386334 389676 435932 436798 760740 787988 40.25 68.0 2
11:40:00 2023-10-13 439943 435588 96905 95404 152089 156182 165884 164726 119965 120674 129385 131404 147541 153394 444263 478039 1300373 1283612 515878 531941 134791 119466 137879 140879 157011 151670 148353 148340 95404 93590 321551 285315 839295 838528 231216 229897 295307 299256 349278 340468 358342 360785 372946 375977 348586 386790 906296 955619 605360 503720 318330 311002 366276 363811 379006 384183 387157 390850 439256 438063 758996 788557 40.25 68.0 2
11:40:01 2023-10-13 432840 435588 96905 95129 152038 156916 165640 165162 120277 120926 129282 131371 148218 152377 443937 484948 1305997 1287272 515110 534987 134664 119466 137608 141848 157011 152192 148493 150704 95470 93834 323973 286651 828814 834561 231541 230093 297081 297753 349805 342848 356942 360821 371831 378896 349567 387092 910623 961657 606853 504507 317317 313886 364047 364476 382228 386294 385965 387339 435967 438429 750795 787962 40.25 68.0 2
11:40:02 2023-10-13 436738 436199 94737 95129 151766 156653 165884 164910 120080 122892 129420 131437 148488 151502 446306 478111 1309667 1287272 509776 531905 134664 119384 137815 140917 157011 151737 148493 150669 94341 93654 321551 285923 834075 834561 232009 229183 295526 299473 349242 341776 357444 362971 372127 376314 348550 387642 907936 960297 598110 507413 318069 311002 365469 364992 381471 384382 386351 390596 436366 438572 755757 788094 40.25 68.0 2
11:40:03 2023-10-13 437165 437224 94796 95352 152473 156113 166151 164313 120209 120350 129969 131244 148289 150358 445556 482261 1291190 1277872 518890 534987 134445 119466 137650 141050 156514 151737 148389 150739 95370 93718 324104 287055 824892 838857 231018 229183 295888 297753 350899 341499 358019 359662 371535 378596 347501 387679 909067 948358 598189 501440 315726 312933 363246 362722 378898 384183 385079 387375 436508 436762 756356 788521 40.25 68.0 2
11:40:04 2023-10-13 432804 436199 96800 95124 151976 156653 165884 164875 119965 120758 129385 131437 148251 151722 445241 477967 1305999 1298336 519368 536488 134953 119364 137797 141408 156872 151849 148214 148694 94266 93813 320788 287348 828007 834561 230497 230623 295057 297473 350297 342812 358020 360495 375814 377292 347501 385376 905005 962338 596759 503450 319079 311729 364338 361925 382769 385024 386063 387411 435967 440750 761063 788548 40.25 68.0 2
11:40:05 2023-10-13 432840 435588 94700 95058 152085 156266 166686 164611 120521 120674 129815 131594 148488 151170 446259 480816 1300410 1289163 520368 535023 134664 119501 137815 141050 156757 151703 148493 150704 95404 93654 318474 287552 828123 838118 230856 229897 295758 297789 349805 342848 357731 360241 373279 377732 349639 387642 905258 957511 599016 501086 318555 311983 364373 363961 379006 387204 386061 387411 433844 438063 759949 788548 40.25 68.0 2
11:40:06 2023-10-13 438582 436593 94765 95092 152086 156916 166138 165162 120884 121025 129282 131404 148455 151736 445447 482822 1305997 1285255 513542 535023 134192 119867 137295 139830 156227 152233 148355 149417 95370 93813 321034 289399 822598 835744 231216 229700 294814 297897 351731 341776 358527 360893 372162 378896 346141 387095 909260 954735 599560 505976 318069 311912 364608 363047 382498 385751 386608 386758 438352 440750 755869 788557 40.25 68.0 2
11:40:07 2023-10-13 432939 436194 96767 95153 152086 156688 165919 165170 119998 122927 129420 131437 147640 153715 443973 486286 1305999 1287272 515878 534987 134664 119593 137815 140952 157011 151703 148493 150599 95404 93654 321769 286177 844531 834561 231180 229183 296663 297523 349278 342848 356191 360821 369942 377732 349615 386818 911915 962338 606853 504507 315690 313409 364373 364476 381150 385500 388735 390929 437893 438321 752537 789633 40.25 68.0 2
11:40:08 2023-10-13 439270 436775 94797 95385 152119 156986 165884 164910 120030 122841 129454 131852 148422 151380 446222 478003 1294899 1285440 521776 535815 134445 119535 137554 141280 156757 152547 148286 150983 95370 93877 322982 287936 823911 839197 230104 230613 295343 297753 351961 340779 357193 360277 374400 378861 346420 387679 905258 952502 606853 501086 319079 312019 364866 363082 380860 385328 384895 387031 439292 438751 761063 791793 40.25 68.0 2
11:40:09 2023-10-13 438048 436825 96871 95290 151283 157091 165353 165705 119769 123046 129420 131594 147475 152021 445241 478039 1312459 1289163 513157 534769 134902 119510 137677 139443 156628 151985 148769 149103 94332 93962 322751 286940 848859 834561 231739 229218 294022 299111 350369 341740 357157 362971 372982 376012 347429 387367 907776 961657 606853 507413 318228 310748 365469 362722 381150 384668 385477 387484 436242 437920 756393 788548 40.25 68.0 2
11:40:10 2023-10-13 435742 436816 94728 95087 152119 156653 166590 164771 120209 120758 129815 131437 148555 153715 446744 478075 1304145 1295674 520738 535059 135060 119501 137866 141161 156872 151948 148353 148825 95436 93622 323973 286248 828238 836337 230104 229932 295530 297428 349841 342848 358020 359698 373839 378659 347501 385376 907205 962338 605360 501477 318592 311693 364338 363961 382769 385293 385204 387375 435015 440584 761063 788548 40.25 68.0 2
11:40:11 2023-10-13 441554 436561 96737 95195 151279 157160 165606 165693 120080 121060 129179 132130 148218 152141 444878 483541 1305997 1281594 512632 535779 134698 119501 137780 141050 156986 152512 148493 150914 95438 93749 323973 286580 849779 838118 231576 229183 295343 297789 351146 340479 356191 360929 372127 377169 345414 387092 911644 953852 603911 507413 317621 311948 363792 364138 381689 384668 386608 387375 440566 437813 752998 790869 40.25 68.0 2
11:40:12 2023-10-13 437756 442815 94801 95220 152220 157051 165919 165671 120327 123046 129420 131470 148488 151842 445592 482212 1305071 1285440 514344 535815 134317 119935 137531 141477 156252 152577 148044 151193 95404 93877 321034 288987 832200 836930 231018 229218 294158 297789 351731 341776 358527 360893 372127 378596 345379 386273 910586 956085 598110 506694 317621 311983 364608 363047 382769 385751 385767 389191 438969 440117 754495 791921 40.25 68.0 2
11:40:13 2023-10-13 441592 436820 94736 95290 152368 156732 166011 165255 120144 120758 129454 131437 148586 151452 445229 478039 1300410 1286355 517493 534878 134803 119501 137910 141131 156410 151703 148353 148790 95438 93654 323732 286126 833959 838857 230867 229183 294443 297536 349278 339715 358055 360785 372162 375417 346942 385866 905005 951934 596223 503720 317621 310024 365505 363592 378934 385536 385514 389712 439256 436834 760080 787405 40.25 68.0 2
11:40:14 2023-10-13 440071 443300 94728 95544 151980 156906 165919 165290 120030 120758 129420 131437 148419 153715 446927 480852 1293979 1285440 521948 535023 134259 119784 137554 141084 156296 152437 148286 151018 95239 93845 322982 287495 825540 838857 229746 230254 295550 297716 351677 341295 357193 359976 374101 378861 348824 387421 908384 951562 599560 503967 319384 312034 366937 366544 378826 386223 383823 387448 438352 436834 763297 790912 40.25 68.0 2
11:40:15 2023-10-13 438339 437129 94737 95096 152102 156688 165954 165301 120291 122927 129420 131470 148522 153715 446295 484458 1306736 1285394 513652 536609 134816 119466 137948 140914 156807 151737 148388 148686 95438 93686 321769 285828 845077 836930 231018 228437 296246 297500 348751 342329 356155 360821 369942 376309 348264 386544 911915 961657 605360 505617 315690 313145 365433 363961 381150 385480 385151 387448 436388 438751 751245 787405 40.25 68.0 2
11:40:16 2023-10-13 440337 435405 96830 95154 151946 156797 166138 165427 120341 121025 129969 132331 148455 154040 445822 483578 1295749 1285255 522557 536609 134537 119935 137684 141280 156479 152796 148493 149552 95370 93749 322982 288414 828631 841979 229746 229897 294957 297297 351429 340779 356942 358651 373279 378331 346420 387092 907899 953926 606853 500732 317657 312897 364866 363011 378718 385328 385477 386722 437951 436477 758874 790635 40.25 68.0 2
11:40:17 2023-10-13 441407 436820 94720 95191 152225 156797 166302 165175 119965 122876 129815 131470 148386 153464 446295 483727 1298584 1275877 515915 536609 134698 119535 137780 141050 156901 152087 148493 150773 95404 93718 321551 288371 830877 841073 231216 228472 296354 297789 350899 340779 359195 360785 369977 377732 346978 386209 910586 948431 601010 504113 315726 312019 363246 362722 378631 385751 387559 390373 439829 436513 753422 791921 40.25 68.0 2
11:40:18 2023-10-13 432804 438148 94736 95258 152571 156767 166590 165405 120651 122876 130031 131470 148555 151469 446708 481872 1305999 1296597 521331 536048 134966 119701 137815 141084 157011 152192 148493 150949 95438 93750 324104 287756 844501 836930 230104 229932 294550 297789 349841 342848 358020 359156 372982 378659 346978 385340 905295 961657 609795 501477 318555 311474 363827 363961 382228 384755 384895 387411 434675 440440 762216 788548 40.25 68.0 2
11:40:19 2023-10-13 436475 435095 94700 95092 152254 156938 166453 164945 120604 120758 130031 131437 148588 151381 446999 479790 1303219 1291072 521108 536318 134698 119501 137815 141050 157011 152087 148493 150739 95438 93782 315566 286615 839075 838227 230104 229353 295100 297789 348751 342848 357229 358651 374222 376607 348550 387421 909067 959277 603910 502199 318524 311805 366158 363595 378826 387384 386190 387339 434065 436762 760524 788363 40.25 68.0 2
11:40:20 2023-10-13 437783 436291 94635 95256 152119 156981 166453 165566 120291 123046 129454 131594 148555 152021 446611 480464 1304884 1286355 514745 536645 134099 119901 137329 141315 156143 152471 148044 151087 95404 93877 324964 289949 827789 836416 230533 229218 295100 297507 351105 341812 358020 360857 372162 378596 345101 385413 909296 956798 606853 506694 317621 311983 364782 363011 382228 385480 385514 385870 436437 441142 756356 789712 40.25 68.0 2
11:40:21 2023-10-13 443114 435374 94801 95117 151873 156906 166302 165196 120686 121025 129969 132096 148488 151421 446817 477967 1305068 1287160 518005 534987 134698 119501 137849 140888 157011 153746 149265 149208 95569 93686 324104 286126 837625 842388 230932 229183 293262 300005 349313 339715 357767 360531 372162 374370 346455 385902 903942 951934 597566 503757 317621 310060 365505 363047 378970 384923 385477 389712 437737 436798 759913 788557 40.25 68.0 2
11:40:22 2023-10-13 440612 436052 96905 95129 152081 156941 166453 165705 120209 122961 129850 131470 148522 151928 445967 478111 1297662 1285440 522319 536645 134411 119901 137554 141280 156792 152226 148493 151018 95272 93749 323973 288175 831139 840711 230104 230290 294479 296555 351465 340743 356155 360531 373839 377468 345379 386544 905936 950021 606853 502615 319304 311729 364866 363082 379006 384183 383985 389504 439005 437398 763186 793079 40.25 68.0 2
11:40:23 2023-10-13 439270 438052 94663 95377 151984 157021 165780 165937 120030 122876 129454 131470 148522 151771 446077 481944 1315258 1289163 513269 536463 134732 119501 137815 140888 156732 152087 150647 150634 95438 93770 324964 286126 836019 836337 231612 228988 294443 297789 348787 341295 356155 360929 371831 375190 347221 386544 908421 960297 606853 507413 317294 310530 364921 361960 379006 383517 385514 387484 436309 438099 755247 786254 40.25 68.0 2
11:40:24 2023-10-13 440291 436736 96871 95294 151702 157195 166614 165740 119998 123080 129454 132171 148284 154036 446708 478111 1309667 1294677 515036 535851 135094 119535 137914 141050 157011 152087 148319 148860 95503 93718 322751 287552 835198 836337 230497 229254 294180 297428 349841 341295 357766 360893 373314 378320 346978 385083 908771 964922 598110 507413 318933 310895 366158 364992 382769 385066 383552 387375 436615 439476 760740 789522 40.25 68.0 2
11:40:25 2023-10-13 442966 437797 94671 95195 152006 156941 165954 165693 120177 122841 129850 131503 148284 151715 445338 484103 1300447 1276128 514745 537440 134664 119535 137815 141050 156792 152192 148493 150773 95438 93750 323973 288166 830995 841343 231216 228437 295379 297789 349841 340515 358055 360821 369942 376607 346455 385630 910997 948431 603911 506694 315762 311948 363246 363047 378898 384668 386608 387339 438603 434948 751932 790906 40.25 68.0 2
11:40:26 2023-10-13 436512 436092 94825 95087 152259 156544 166721 165047 120733 121025 130004 131305 148829 154030 447839 482894 1305997 1294634 519540 537515 134664 119501 137815 140888 156584 152301 148458 150902 95470 93717 321769 287495 832787 841097 230104 229218 294479 297789 349877 342848 358782 358616 372198 376607 347536 385376 906487 959618 603910 501477 315401 311510 363282 362935 379006 384755 385204 387411 441300 437791 761136 788548 40.25 68.0 2
11:40:27 2023-10-13 439590 435436 94704 95129 152259 156688 166488 165209 120177 120758 130065 131437 148858 153715 448467 481211 1300447 1287295 520219 536230 135236 119501 137966 140922 156772 151565 148838 148860 95438 93749 321769 287154 843814 840711 230508 229023 294300 296973 347737 341295 357229 359445 372162 376344 348305 385016 906614 954735 596223 501550 317621 311729 365212 363704 378631 386115 385514 391207 437856 436464 762178 790232 40.25 68.0 2
11:40:28 2023-10-13 437678 436629 94736 95423 152153 157056 166278 165797 120241 123046 129454 131503 148386 151807 446453 481211 1305071 1285431 516281 536879 134445 119935 137554 141182 156286 152226 148286 151087 95305 93877 320628 288486 822473 836930 230497 229023 295135 296598 351713 341812 358020 360821 371606 378331 345414 385104 912562 957547 605382 505976 317621 312356 364093 361960 382228 385480 385514 385599 438859 437469 756430 789749 40.25 68.0 2
11:40:29 2023-10-13 438084 436296 96868 95125 152254 156981 165954 165436 120259 122961 129454 131503 148488 152266 448339 486007 1307773 1286344 516318 538237 134732 119593 137849 140888 157230 151737 150647 150773 95438 93686 324964 286687 835183 836930 230497 228278 296246 297523 348787 342329 362053 360241 369871 376642 348072 385120 914331 962837 606853 504755 315545 312825 366677 364440 380736 385680 387707 387375 434541 438099 750263 787405 40.25 68.0 2
11:40:30 2023-10-13 441665 439385 96930 95191 152225 157086 166604 165797 120553 122910 130031 131470 148588 151417 448339 480852 1292946 1285218 522594 536645 134571 119818 137589 141084 156584 152432 148563 149626 95404 93813 324104 288383 822500 842265 229104 229932 293709 297897 351465 340468 359398 359988 373314 377468 345137 386544 906376 952232 606853 501550 317815 311729 364608 363047 379006 384183 383119 386178 436508 436834 762216 789749 40.25 68.0 2
11:40:31 2023-10-13 440626 436771 94760 95121 152749 156688 166989 164910 120798 120423 130396 131314 149031 153464 446671 486259 1295819 1283612 521195 537857 134732 119818 137849 141084 157804 152192 148493 150842 95438 93782 323973 288450 830452 845291 230608 228901 295995 297363 350508 340672 359546 358436 373693 377627 346313 386397 911954 950482 608259 501477 315473 312968 365124 364479 378934 384720 386314 389265 436615 435254 759537 789675 40.25 68.0 2
11:40:32 2023-10-13 439138 436731 94667 95191 152220 157160 166418 165671 120144 123166 129815 132138 148522 152699 449340 480816 1309630 1298446 518779 537404 134698 119501 137815 141050 157230 152192 148804 150949 94341 93686 324964 287019 832428 838118 230265 229218 294407 297789 349523 341499 358020 360821 373243 375977 346384 384758 907936 963753 595210 505645 319042 310966 364338 364734 382228 385480 383119 390929 439746 439153 760554 790423 40.25 68.0 2
11:40:33 2023-10-13 444374 437571 94768 95517 152368 156916 166243 165797 120553 120991 130031 132138 148455 152021 447437 485503 1300373 1277946 515110 537638 134664 119501 137780 141050 157011 152192 148804 150949 95536 93718 323973 287495 836929 842535 231018 228437 295307 297716 349769 339929 358271 360749 369871 376572 346384 385558 911644 948395 606853 506694 315690 311693 363246 364992 378329 384668 387157 387303 436549 435467 751932 790235 40.25 68.0 2
11:40:34 2023-10-13 442481 436771 96762 95223 152191 157160 166267 165972 119998 123166 129420 132262 148386 154109 449084 482636 1307857 1285440 515110 537820 134651 119535 137753 141349 156584 152437 148353 149033 95470 93750 323973 289124 827671 838820 230462 228757 294443 296448 350539 340193 358020 360821 371570 376537 344306 385083 913038 957807 606853 507413 317403 311769 365742 366026 382156 384489 385294 389818 439220 441254 753996 790869 40.25 68.0 2
11:40:35 2023-10-13 442971 440868 94704 95194 152751 156906 166686 165566 120701 123046 129815 131470 148895 152377 446635 481211 1304145 1287258 519628 538201 135105 119466 138268 140819 157670 151703 150996 150669 95603 93654 324964 284902 841509 843132 230017 228952 294443 297789 347701 340229 357767 359373 371570 376797 347465 387642 906614 954699 597566 502971 317548 311439 365469 364476 378898 384616 384895 387448 436273 434948 759659 787368 40.25 68.0 2
11:40:36 2023-10-13 441818 436486 94607 95092 152153 157195 166418 165705 120241 123046 130031 131470 148488 151936 448303 478111 1303219 1287272 519355 537820 134664 119535 137780 141246 157011 152192 148493 150983 95404 93686 324964 286615 829829 845291 230249 228901 293226 297212 350190 340050 359801 360339 373066 377823 347346 387531 905222 955471 606853 504471 318487 310500 365433 362976 378862 385480 384859 387339 437429 435467 759913 789447 40.25 68.0 2
11:40:37 2023-10-13 439321 438036 94769 95260 152225 157160 166453 165436 120291 123046 129815 131470 148522 154001 448303 486693 1307857 1288210 518153 538237 134799 119535 137884 141247 157230 152226 148699 149172 95536 93686 323973 288243 847214 839308 230265 228472 296246 297234 349242 341812 358020 359698 369613 376607 349815 384177 912562 957511 606853 505617 315762 313621 364093 363448 381150 385209 385168 387425 437624 438321 755757 791921 40.25 68.0 2
11:40:38 2023-10-13 444155 439293 94700 95385 152575 157021 166546 165531 120604 122978 129815 132282 148759 151949 449317 480707 1300373 1287272 518890 537113 135162 119501 137746 141483 156792 152022 148493 150983 95536 93717 318474 287257 830665 844090 230104 229148 293475 297789 350616 339679 359036 359698 372946 375155 344789 386233 905258 953177 598110 504471 319079 310024 365124 363047 378646 385480 383082 387339 438603 436762 763875 791757 40.25 68.0 2
11:40:39 2023-10-13 441858 436593 94724 95129 152707 156653 166686 165290 120324 123046 130031 132014 148759 152168 448974 484067 1294899 1286355 521933 539417 134664 119784 137780 141280 157011 152369 148770 149417 95404 93717 324104 288486 829057 843729 228998 228827 294158 297477 350899 340743 358782 358004 371606 377697 345379 385413 911557 953632 606853 500940 317403 312534 364829 364992 378826 387657 384985 388712 436508 437755 762216 790869 40.25 68.0 2
11:40:40 2023-10-13 441633 438741 96862 95351 151736 157705 165919 166110 120112 123320 129420 132329 148522 154575 450087 481872 1315258 1294752 515475 537820 135198 119501 137935 141153 156911 152192 148353 149137 94341 93622 324964 286687 837950 837524 230462 228827 293923 297392 349278 340743 359036 360857 372127 376797 345899 385376 909104 963020 599497 506796 318555 310024 364338 364476 381150 383517 383155 387375 435143 439655 758996 790536 40.25 68.0 2
11:40:41 2023-10-13 438157 438036 94696 95186 152259 156941 166837 165440 120209 123012 130065 131503 148895 154062 449292 480464 1306927 1296597 522222 539148 134664 119501 137815 141182 157011 152226 148908 151077 95470 93749 324964 287495 836685 839197 229499 228936 294158 297464 349662 342426 357330 358436 372578 378392 348331 382909 907862 960998 603911 505976 318330 310753 366158 364476 381958 385480 383119 389781 436309 439095 760488 787962 40.25 68.0 2
11:40:42 2023-10-13 445527 437505 94801 95256 152220 157160 166453 165972 120769 123046 129815 132229 148555 151878 448974 485162 1305999 1277999 514745 538237 134896 119535 138022 141084 157011 152437 148493 150983 95536 93750 321034 287495 831021 842535 230497 228083 294122 297507 350598 338655 357193 360785 369907 376012 345379 384752 910623 951155 599560 507413 317354 311474 365124 363047 378898 383517 386024 388877 441205 437934 752165 793049 40.25 68.0 2
11:40:43 2023-10-13 439568 437893 94768 95258 152825 156986 166814 165266 120798 120926 130247 131437 149575 153679 449207 483351 1305999 1292910 521627 536354 135075 119535 137884 141153 156663 152192 148388 149172 95503 93782 324964 287599 845975 842498 229952 228472 294443 296937 347737 342293 359036 358580 371050 375452 347501 385376 906577 957511 604816 501477 315762 311002 365124 362935 378898 385536 384314 386758 436457 436114 760443 788548 40.25 68.0 2
11:40:44 2023-10-13 441593 438380 94761 95511 152259 157160 166453 165740 120521 123080 130031 131503 148998 154001 449611 482212 1305071 1287272 519355 538201 134698 119501 137815 141050 157230 152087 150752 150773 95503 93686 323732 286940 843791 843729 229782 228437 293511 297789 348751 338690 357193 359940 369942 376268 345101 387092 913236 955322 606853 504177 315618 309883 367197 365508 378718 385337 384168 387267 437880 435467 759913 789484 40.25 68.0 2
11:40:45 2023-10-13 439417 441476 94833 95223 152220 157160 166488 165436 120733 121025 129815 131503 148998 152034 448974 486693 1307699 1288210 518153 539417 135105 119784 137815 141084 157230 152192 148493 150739 95438 93718 326774 287936 837232 838857 229782 228278 296354 297126 347737 341776 358020 359662 369354 376572 349319 384177 912562 957511 605382 505976 317580 313621 364093 363448 381150 385209 385477 385021 435023 438099 755331 788557 40.25 68.0 2
11:40:46 2023-10-13 441232 438072 94769 95195 152246 157195 166721 165856 120503 123080 130031 131503 148759 152377 447973 485917 1313391 1289163 513579 537820 135139 119501 138233 140917 157230 151737 150717 150809 95503 93706 322751 286177 838552 838893 230967 227484 294158 297500 348328 340600 358708 360061 372113 376725 347079 384884 910402 962338 606853 507413 317091 310753 367160 363961 378970 383553 386608 387411 438002 435865 752998 787405 40.25 67.9 2
11:40:47 2023-10-13 441946 438072 94752 95153 152749 156653 167339 165325 120604 123029 130121 131503 148998 154001 449611 485539 1296740 1287272 522376 539036 134664 119535 137684 141084 156792 152192 148493 151018 95404 93813 322982 288523 828045 844925 228998 228437 294229 295937 349841 340468 358765 357214 369942 377169 344824 385376 909260 952502 598110 500696 315726 311948 364093 364476 378970 384148 385477 385021 439170 436513 761053 793012 40.25 67.9 2
11:40:48 2023-10-13 442485 438934 94829 95457 152262 157420 166511 165832 120209 121094 129420 132295 148455 152471 448289 482712 1313391 1298399 516500 538237 134902 119764 137780 141050 157120 152087 148493 150949 94341 93686 324964 286651 832313 837007 229746 228827 293028 297716 348751 340468 356971 360531 372162 374897 345343 383019 907936 962429 603911 506694 318106 310060 363282 363961 381689 384668 382541 386758 435063 439404 758838 788521 40.25 67.9 2
11:40:49 2023-10-13 439014 438067 94833 95125 152745 156653 166989 165175 120618 122841 130281 131470 149237 152042 450358 482636 1305999 1295674 521195 540293 134782 119535 137914 141153 157120 152053 148353 149470 95438 93654 324964 287612 837611 842535 229069 228437 294407 296519 349278 341812 358020 358040 373953 375487 346942 384214 904819 962005 605360 503892 317815 310860 365899 363925 382228 386803 383552 389818 436693 436477 762756 787368 40.25 68.0 2
11:40:50 2023-10-13 455068 439158 94833 95421 152086 157705 166453 166389 120095 121601 129983 132295 148555 154359 449292 484103 1307699 1279891 514745 539417 134698 119901 137815 141182 157230 152226 150717 150983 95569 93750 324964 288184 830781 841343 230301 228278 294022 297507 349554 338690 356191 360857 369942 375487 343308 385939 911915 953852 596660 507413 315726 311002 364111 363847 378970 383553 385477 386758 439292 436535 753035 790869 40.25 68.0 2
11:40:51 2023-10-13 440076 437817 96829 95256 152086 157160 166453 165821 120890 123080 130031 132399 148998 151878 447657 483727 1307465 1288210 518890 539799 134445 119901 137573 141477 156078 152437 148389 151227 93810 93941 324104 290155 836731 838227 229746 228191 293979 296066 350876 341115 356825 359554 373165 377592 347592 384341 910439 956725 606853 507413 315762 311002 364829 363592 381150 383517 384314 385021 440489 437385 754533 790869 40.25 68.0 2
11:40:52 2023-10-13 445417 438724 94704 95195 152254 157195 166721 165705 120553 123046 130031 131503 149031 154001 447973 482708 1304145 1287295 520834 538274 135105 119535 138268 141015 157230 151703 150752 150599 95637 93527 321436 285739 844052 843729 229746 228313 294407 297789 347666 339441 357229 359433 370979 375739 345899 386544 906614 956979 608324 503757 315762 310095 365433 364476 378062 385209 384314 387411 436615 438020 760554 792081 40.25 67.9 2
11:40:53 2023-10-13 441962 437826 94671 95125 152254 157195 166721 165856 120471 123080 130065 132282 148998 151878 449611 481532 1304145 1285431 519628 539799 134698 119911 138218 139630 157056 152444 148908 149311 94332 93717 324104 287756 835843 846458 229640 228297 292129 297789 349278 338690 359398 359411 372091 376268 344306 385996 905295 953669 598110 504507 318069 309121 364082 363047 378343 384668 382541 387375 436508 435396 764454 791793 40.25 67.9 2
11:40:54 2023-10-13 440603 439373 96905 95294 152259 157195 166604 165972 120521 123080 130065 131503 149031 154036 449611 487089 1309630 1291035 516684 539799 135206 119501 137953 140935 157230 152087 149081 148964 95503 93898 324964 287612 844527 838893 229069 227376 295379 296483 347701 340779 358020 359445 370020 375190 346420 384214 911915 962118 596759 505323 317543 311841 366158 363375 378826 384489 386498 388968 437310 436798 751208 787368 40.25 68.0 2
11:40:55 2023-10-13 443114 439373 94853 95586 152250 157160 166488 165856 120241 121094 130004 131503 148998 152377 448999 482672 1295819 1287295 522710 539417 134537 119901 137554 141084 156792 152437 148493 151087 95338 93877 322982 290191 828870 843729 228323 228827 294022 296354 350899 340229 358511 358040 372162 376572 344306 384794 907936 952502 598110 501477 315798 311474 364093 362468 378970 384183 383119 384985 435967 435254 762216 790906 40.25 68.0 2
11:40:56 2023-10-13 443114 441789 94797 95125 152288 157051 166989 165740 120651 122876 130190 131470 149031 151719 447888 488742 1299488 1277999 518146 539417 134698 119901 137780 141050 157120 152192 148493 151018 95404 93750 326774 288414 836821 846124 229746 227837 296354 297219 349554 340851 360056 358472 372113 378392 347838 384611 911930 951828 606853 501513 316677 311983 365087 364992 378898 385751 385514 385057 435285 437934 760192 790906 40.25 67.9 2
11:40:57 2023-10-13 439485 440368 94801 95228 152259 157230 166488 166041 120209 123200 130031 132295 148895 152685 450358 479790 1313391 1298473 518816 540293 134824 119818 137944 141149 157120 152226 148838 149470 95569 93654 324964 287581 846799 838264 229104 228827 293546 296937 348787 340264 356971 360277 375012 374336 344859 383055 907972 961035 598110 506694 318106 310024 363282 363961 381150 384398 381965 386178 434675 437692 762178 790683 40.25 68.0 2
11:40:58 2023-10-13 440071 439409 94793 95087 152443 156688 166989 165440 120701 122876 130156 131470 148998 153966 450248 482672 1305071 1294752 521933 539799 134698 119535 137642 139630 157056 152407 148977 151266 94070 93845 323973 289399 837837 842388 228892 228297 293959 297297 348506 341812 358020 358041 370909 375155 346942 384177 907813 959277 607773 501440 315762 310784 365124 360857 378631 385751 383228 386178 435534 435503 761100 786254 40.25 67.9 2
11:40:59 2023-10-13 441552 441011 96868 95261 152153 157230 166721 166041 121020 123115 130065 132262 148931 152364 449611 485162 1307699 1287272 516684 539799 134352 119935 137595 141511 156683 152471 148493 151193 95438 93686 340203 288306 825152 841306 229104 227764 294236 296843 350899 340229 356971 359698 369907 376012 345632 384214 908993 955058 603911 507266 317580 312034 365124 365767 378862 383375 384095 388712 437737 436656 753532 790869 40.25 67.9 2
11:41:00 2023-10-13 441845 437857 94735 95421 152715 157160 166721 166006 120209 122876 130039 132163 149031 154001 449611 484103 1304145 1288247 520962 538274 135499 119384 138608 140718 157670 151703 149081 148340 95603 93527 324964 286266 845666 843729 229069 227764 293959 296937 347142 339715 356155 359144 369942 375739 346455 386270 906651 955545 596759 502971 315690 311002 364921 363961 377495 384668 383192 387375 435356 434176 760740 788325 40.25 67.9 2
11:41:01 2023-10-13 444458 441007 96830 95125 152293 157125 166837 165856 120471 123080 129940 132282 148898 152021 449611 481872 1304145 1287272 519628 539799 134698 119901 137815 141084 156792 152547 148493 150808 95438 93654 325955 287091 833187 845893 229069 227519 292370 297500 349272 338441 359036 358508 371725 375632 346819 385813 907850 955434 598110 504507 315726 309121 364373 364882 377760 384668 383155 387375 436508 435019 759949 789712 40.25 68.0 2
11:41:02 2023-10-13 440608 440068 96838 95129 152242 157195 166721 166006 120553 123080 129850 131503 148998 154001 449611 489650 1307699 1289201 519259 539417 134786 119535 137944 140935 157120 151771 148388 148860 95438 93770 318474 288500 835864 838893 229069 227059 295135 295614 347701 340779 357513 358616 370020 374405 345414 383092 910623 960977 606853 504544 316415 311948 365124 362935 378970 384398 386061 386142 435534 436207 751022 790083 40.25 68.0 2
11:41:03 2023-10-13 442485 441628 96868 95191 152153 157230 166730 166006 120471 123046 130065 132138 148931 152021 449390 483387 1315040 1291035 515147 538274 135128 119535 138026 139436 157056 152090 149289 149311 94332 93686 318474 287756 839193 841694 230356 227589 294180 297753 347701 339715 358020 360533 372639 375453 345101 384214 907972 960187 598110 507413 315726 309590 363827 362935 378934 382371 383155 387067 433844 435503 756356 786254 40.25 67.9 2
11:41:04 2023-10-13 441160 438438 94667 95092 152749 156797 166989 165475 120798 120758 130316 131470 149406 151134 447923 487125 1296652 1281513 521232 539799 134723 119569 137828 141084 156976 152192 148878 149417 95404 93718 324104 288450 834159 846124 229069 227411 293916 297059 348787 339429 358020 356463 368803 375487 344341 385067 911915 950021 605360 503534 315401 313327 364057 364431 378754 386294 384131 387536 438221 435325 760466 789749 40.25 67.9 2
11:41:05 2023-10-13 440539 440068 96805 95554 152284 157390 166569 166041 120030 123115 129454 132892 148522 154359 448010 479826 1312459 1298436 518042 539036 134698 119501 137746 141050 157230 152158 148804 150914 95436 93654 318474 287257 837837 839308 229033 228475 292582 296555 348680 340193 355853 359626 371570 376797 344547 381865 906541 963020 603911 507141 317548 309989 365124 363961 381150 384597 381945 386106 434030 436477 760488 787926 40.25 67.9 2
11:41:06 2023-10-13 440608 439382 94821 95128 152711 156653 167456 165705 120831 123012 130247 131437 148998 152149 450887 484031 1305999 1292910 521933 539506 134732 119784 137780 141278 157230 151988 148908 149311 95536 93750 326774 288342 835668 843729 228998 228216 293496 297183 347416 341212 357910 357323 371750 377292 348824 382223 908959 960114 606853 502628 317580 310024 364866 360569 378898 385751 382522 385834 433169 439321 762647 788548 40.25 67.9 2
11:41:07 2023-10-13 442012 440723 96771 95260 152225 157230 166418 166354 120291 123307 129996 132295 148522 154540 450997 484784 1305960 1286355 516684 540563 134744 119749 137805 139568 157011 152192 148803 149276 95536 93718 321769 288455 846270 842535 229069 227694 293262 295579 350580 338655 356971 359698 369871 376797 344901 384758 910586 953177 602440 507413 315654 310966 364866 363011 378898 382873 383969 387647 437951 437934 755720 793012 40.25 67.9 2
11:41:08 2023-10-13 440603 440683 96934 95191 152259 157195 166721 166006 120536 123166 130031 132138 148998 154252 450567 486981 1308664 1289126 518890 540181 134698 119867 137650 139630 156986 152581 148838 149729 94070 93877 325219 292026 828238 841694 229570 227554 295937 295378 348465 340743 356682 358580 372756 376572 346855 381865 910586 957807 605382 506694 316640 310495 363398 364219 381150 383517 383698 386512 435285 437434 758027 790272 40.25 67.9 2
11:41:09 2023-10-13 445756 440333 94833 95161 152469 157160 166954 165972 120471 123046 130121 131470 148998 154001 451637 481175 1305999 1288210 520368 539799 134808 119501 137892 141153 157230 152192 148803 149033 95438 93622 321436 287348 849506 845524 229033 227694 292377 297392 348470 338382 359036 358544 369907 375703 346365 385340 905295 953988 597566 503892 317543 310718 366677 362754 377315 385337 383009 389265 435352 436697 762907 788548 40.25 67.9 2
11:41:10 2023-10-13 445719 440683 94773 95223 152254 157160 167331 165937 120471 123012 130247 132710 149681 151914 449844 484911 1305925 1290946 521769 539616 135084 119696 137789 139426 156881 151948 148699 148790 95503 93750 344753 287756 839456 846124 229238 227729 293226 297176 347630 338619 358782 358292 369871 374649 344306 385340 906296 951934 589077 503720 315654 308186 364338 364476 377157 383197 383119 387303 436273 434176 760080 788521 40.25 67.9 2
11:41:11 2023-10-13 441017 440687 94692 95252 152337 157195 166336 165972 120701 123080 130031 132262 148998 154217 449317 489881 1309593 1289163 518110 540563 134698 119666 138056 141148 157230 152192 148908 149977 95470 93654 321769 288450 844086 841306 229069 227729 294957 296483 348482 340972 357220 358436 369911 378392 345757 383453 912378 961511 605382 504471 314622 311983 364866 360857 378646 384489 386024 387647 435534 435254 752351 787962 40.25 67.9 2
11:41:12 2023-10-13 441566 441340 96796 95223 152571 157160 166989 166006 120733 123080 130087 132047 149263 154252 447923 481211 1298493 1287272 525096 540563 134537 119901 137329 141182 156648 152437 148788 151123 94005 93749 318474 290118 826141 844925 228288 228472 293234 295865 349841 338690 358020 358293 371606 375487 345632 384177 905258 952502 603911 504507 318069 309086 364093 364734 377760 384404 380815 387794 435682 434821 764435 792975 40.25 67.9 2
11:41:13 2023-10-13 441854 441376 96930 95504 152220 157195 166837 165856 120324 123046 130121 132047 148998 154217 449991 485162 1295819 1286355 524341 540946 134647 119784 137659 141406 156877 152512 148525 149729 94070 93877 326221 290046 841331 846420 228112 227589 294229 295865 349206 339405 357513 356356 373056 378658 346610 383597 907256 952759 605382 501367 315762 310530 363030 363961 378595 385480 381353 386512 435967 435126 761100 791772 40.25 67.9 2
11:41:14 2023-10-13 441552 442251 96733 95260 151770 157600 165919 166502 119965 123251 129815 132262 148795 152663 447888 484838 1316906 1292910 516244 539799 134732 119510 138052 140858 157230 152192 150717 149781 95404 93654 324964 287261 840857 838227 229069 227694 292377 297126 347701 338690 357476 359698 369871 375739 346428 383019 909260 960297 606853 508708 315437 310455 366381 363632 378754 382158 382973 389818 437788 435289 755757 789670 40.25 67.9 2
11:41:15 2023-10-13 440337 440683 96896 95125 152259 157160 166837 165937 120503 123046 130031 132138 149309 152341 450089 485635 1309718 1301225 524086 540873 134970 119813 137677 141403 157125 152192 148908 149552 95370 93898 323973 290018 837950 841270 228288 228083 293511 297117 348715 340779 355853 357466 369942 376532 343308 380679 905295 960998 606853 501513 315437 310024 364608 362935 379006 385480 381928 385021 435534 435865 761100 788548 40.25 67.9 2
11:41:16 2023-10-13 444800 441340 94724 95290 151976 157230 166453 166505 120144 123286 129815 132262 149031 154611 447888 485539 1305809 1283612 516281 540563 134698 119784 137780 141050 157011 151948 148804 151018 95404 93654 318474 288378 835729 843132 229069 227341 293511 296483 349554 338405 357763 359953 372113 376761 344756 385230 911731 950972 603911 507377 315137 310024 364608 362722 377171 382193 383969 387610 436131 434141 754793 792975 40.25 67.9 2
11:41:17 2023-10-13 442214 439086 94760 95087 152715 156906 167431 165671 120766 123046 130247 131437 149476 151381 451342 484103 1305071 1292910 521933 540563 135060 119501 137815 140854 157230 152019 148874 149208 95404 93654 324104 288414 846832 843729 228643 227729 292929 297477 346620 339954 358020 357466 369871 376318 345414 384177 907219 956122 609795 501513 315690 310060 363282 360857 376627 385209 383082 386142 433165 434176 760740 790608 40.25 67.9 2
11:41:18 2023-10-13 444882 440692 94761 95087 152225 157482 166989 166006 120618 123080 130065 132138 148998 152341 450567 480837 1305999 1287272 519246 539088 134698 119501 137815 140952 157230 152547 149289 149311 94332 93781 322751 287756 836529 847926 228892 228110 292689 297608 348680 338108 358020 358040 369613 374364 346673 385303 907588 954025 603911 503550 315437 310024 364082 363704 377193 384668 383407 387031 433933 433837 759659 787962 40.25 67.9 2
11:41:19 2023-10-13 441232 441448 96901 95256 152225 157195 166686 166273 120503 121025 129940 132229 148998 151878 447923 489917 1307857 1289163 519628 540563 134736 119501 137780 140952 156698 152226 148776 149417 95370 93718 324104 288486 838496 841306 228838 227341 293880 296031 347701 340743 356645 358580 370020 375452 345101 381865 911915 961657 602440 504507 315741 311662 364793 360569 378754 383339 385021 387536 432962 435076 751801 790794 40.25 67.9 2
11:41:20 2023-10-13 444300 441687 96867 95087 152254 157051 166989 165972 120669 123080 130031 132080 148998 152341 450666 486765 1319077 1291867 515000 539653 135041 119330 138099 139052 157380 152090 148803 150634 95536 93559 322751 288576 840435 841939 229746 226989 292618 297288 348344 339679 356971 359698 370020 374649 344306 383944 907972 960297 605382 507413 315395 309121 363317 362935 378329 381764 383155 386178 436149 434821 754033 788548 40.25 67.9 2
[truncated: 184,606 more chars]
