# Supplementary material for: Methods for Estimating the Detection and Quantification Limits of Key Substances in Beer Maturation with Electronic Noses
Source: Sensors (Basel). 2024 May 30;24(11):3520. doi: 10.3390/s24113520 (PMC11175341; doi:10.3390/s24113520)
Supplement: Supplementary file 1 [file sensors-24-03520-s001.zip › Data/Diacetyl/raw data/Day 2/0,2ppm2.txt]

Time Date R01 R02 R03 R04 R05 R06 R07 R08 R09 R10 R11 R12 R13 R14 R15 R16 R17 R18 R19 R20 R21 R22 R23 R24 R25 R26 R27 R28 R29 R30 R31 R32 R33 R34 R35 R36 R37 R38 R39 R40 R41 R42 R43 R44 R45 R46 R47 R48 R49 R50 R51 R52 R53 R54 R55 R56 R57 R58 R59 R60 R61 R62 T01 H01 Phase
11:48:00 2023-10-13 348664 342852 86676 85228 130331 135241 138114 136909 108757 106848 114954 114447 132190 134433 362941 390780 1134488 1125531 439065 453586 123243 107355 116778 118146 129598 127624 123722 124151 84080 85926 280491 246264 701309 702189 217120 215552 276689 279761 324956 315501 338365 342794 365455 366747 347536 385376 820656 866423 549048 453219 294046 289510 336221 337581 357933 361261 369587 375644 423257 422476 672936 708198 40.35 68.0 1
11:48:01 2023-10-13 346590 342929 86890 85286 130982 135000 138086 136786 108624 107372 113086 114617 128952 132407 363740 391962 1139586 1128283 434716 454869 120348 107485 117169 118031 132952 127807 124030 123914 84138 85893 279913 245742 702888 703717 216783 214919 278320 278543 324956 316455 337819 342902 361129 366456 343343 385413 820004 857307 537136 455965 293115 289440 337272 336529 357658 364340 369587 373944 420738 422179 678146 706121 40.35 68.0 1
11:48:02 2023-10-13 345981 344638 86676 85275 130356 135131 137963 136923 108649 107290 114919 114480 132047 134433 365028 394580 1138140 1120665 435556 454263 123294 107355 116778 118271 132842 127978 123519 124118 84022 85926 277883 246438 704160 703102 216632 214919 278320 279367 324956 315754 338365 342552 363045 365655 344341 385996 818685 857271 543013 450597 294046 288763 338909 338091 357121 363765 372164 375315 420364 421370 681518 706099 40.25 68.0 1
11:48:03 2023-10-13 347656 343001 86767 85250 130478 135068 138039 137052 108757 106881 114908 115012 129125 134492 365843 394616 1134488 1119631 440035 453586 123226 107388 116584 118180 132445 128012 122944 124322 83906 85959 280491 247136 694782 706212 216783 214919 275806 279761 324956 315843 340177 341794 361129 365655 347572 385996 818685 865127 547677 451269 295604 288763 337781 336494 357622 360756 368959 376783 420111 422476 673450 703480 40.25 68.0 1
11:48:04 2023-10-13 347697 341533 86649 85180 130331 134915 138032 136923 108649 106848 114794 114447 132138 134210 369494 388726 1134488 1122333 437915 454584 123328 107355 117109 118146 132664 127624 123689 124118 84022 85926 277883 246264 701186 702226 216481 216038 276689 279761 326527 315061 338401 342902 361006 365076 346978 385010 823234 867078 541660 454050 295719 290454 338696 336387 359098 361190 369407 374592 422661 422414 673450 707697 40.35 68.0 1
11:48:05 2023-10-13 347943 344638 86831 85172 130667 134601 138259 136514 108857 107372 114988 114480 132365 134245 369567 391950 1135411 1131606 436987 453260 123397 107355 116973 118146 132825 127624 123722 124032 84138 85926 279913 245049 700919 704215 216818 214712 278320 279761 324956 316491 337819 342866 361129 366712 343343 384214 819424 856406 546306 456290 293939 288834 337781 336564 356011 363539 371750 374774 420738 420259 674650 706121 40.35 68.0 1
11:48:06 2023-10-13 346715 342893 86458 85219 133560 135446 137775 137371 108682 107471 113252 114979 128919 132593 365326 391843 1143561 1127899 438042 453405 120153 107585 116953 118180 132664 128224 122977 124355 84138 84350 282829 247837 696034 704215 217155 215864 277396 279761 326794 315843 340967 342830 360014 367295 345414 386818 819424 858859 543013 451453 295396 289510 336493 337581 358745 362451 368368 376783 422661 421514 680144 707425 40.25 68.0 1
11:48:07 2023-10-13 349351 342011 86676 85303 130323 135323 137806 137182 108724 107397 114919 114513 128744 134433 365028 394025 1134488 1116232 438772 454154 123209 107536 116698 118214 132750 128135 123519 124355 84022 85959 279556 247486 700633 706212 218976 215887 276265 279761 324956 315627 340452 342311 361951 366747 347572 385413 818685 865163 544365 450489 295639 288763 338327 336529 357658 360756 369515 377051 420111 422179 673450 704014 40.35 68.0 1
11:48:08 2023-10-13 346705 342888 86826 85250 130601 135127 137990 136786 108624 107504 113086 114729 128877 132407 365730 391019 1132843 1121499 437060 454389 120678 107108 117202 117753 129666 127379 124339 123643 84138 85775 280491 245742 704491 706212 216632 214953 277539 279761 324956 320291 337855 342830 362755 365620 346420 384250 819589 866387 544365 456043 294011 289659 338838 335987 358232 362415 372911 375076 418825 422810 671212 704014 40.35 68.0 1
11:48:09 2023-10-13 346960 342749 86708 85144 130634 134475 138259 136475 108757 106815 115068 114657 132207 134210 369567 392261 1137714 1131569 436797 453230 123397 107174 117088 118065 132767 127624 123722 124032 84138 85926 279913 245049 709095 703717 216852 214919 278712 279761 324956 316934 337855 342348 361129 366456 343343 385104 820620 856406 546306 457052 293804 289475 337781 336529 356369 364609 372320 374784 420926 421074 678734 707012 40.35 68.0 1
11:48:10 2023-10-13 346363 342997 86862 85254 130421 135221 137546 136923 108541 106848 114794 114821 128789 134398 365028 392261 1143708 1125419 436406 454263 123192 107355 116389 118755 132480 128046 122977 124355 83906 86025 277883 247653 696778 704215 217155 214919 277539 279761 324956 315843 339938 342830 360014 366782 345414 386544 817999 857307 541660 450273 294488 288834 336493 337581 356583 362923 368403 376783 423329 421550 678663 706084 40.35 68.0 1
11:48:11 2023-10-13 347603 342011 87084 85286 130344 135356 137895 137182 108616 107397 114760 114828 132104 134656 365028 393400 1137714 1115530 435103 454191 123260 107355 116778 118146 132814 128218 123689 124322 84022 86077 280491 247486 696060 707715 217120 216223 276617 279761 326794 315843 340380 342758 361129 366456 348269 387092 819589 866426 544365 451688 294552 291221 337639 336895 359062 361155 368779 376830 420855 424002 677288 707038 40.25 68.0 1
11:48:12 2023-10-13 346715 344457 86950 85188 130757 135177 138224 136705 108757 107372 114999 114749 132207 134621 366062 393365 1130362 1120628 436987 450962 120348 107141 117345 117882 129662 127555 124011 123710 84313 85860 281061 243634 710829 707715 218667 215518 277503 279761 324727 316934 338330 341758 363264 365655 346420 385069 819847 868878 543565 456940 293957 288728 338838 335987 357622 362923 372874 376140 418825 423140 671432 703443 40.25 68.0 1
11:48:13 2023-10-13 347697 342821 86708 85244 130948 135068 137963 136509 108724 106815 113367 114900 129096 132522 364773 389746 1134341 1125382 439918 453332 120348 107552 117034 118079 132964 127555 123689 124032 84022 84338 282011 246438 701852 701124 216783 215552 276475 279761 324956 315431 341337 342794 360754 366712 347465 385376 820583 866387 549048 453591 293939 289576 336186 337545 358125 361261 372959 375571 423926 422774 673414 708162 40.35 68.0 1
11:48:14 2023-10-13 347084 342992 86644 85176 130294 134881 137772 136475 108691 106815 114919 114447 132138 134398 364770 393400 1140321 1122296 436797 453586 122987 107869 116389 118507 132658 128224 122944 124560 83906 84433 279913 246750 695059 704215 217458 214919 277539 279495 324956 315843 340416 341722 361058 367808 348788 386233 819847 857307 549048 454089 295847 290322 337745 337510 356512 362923 369515 377318 420111 420850 676598 702946 40.35 68.0 1
11:48:15 2023-10-13 342920 342893 86799 85345 130511 135528 137634 137105 108590 107520 113086 114887 128877 133013 364882 393365 1138523 1116232 435482 455433 120348 107289 116745 118146 132750 127589 123519 124222 84138 85893 280491 247136 704835 705213 218358 216223 276653 279761 327256 315843 339353 342794 361916 367317 347186 387642 819847 856406 524533 451589 294909 288763 337781 336222 359784 362923 368887 376177 420111 424002 678626 705011 40.35 68.0 1
11:48:16 2023-10-13 346951 343001 86667 85244 130364 134881 138062 136556 108691 106815 114919 114604 132190 134407 365028 389307 1134488 1123931 439078 453550 120273 107322 116778 118112 132883 127589 123689 124084 84221 85893 278452 246438 700398 701124 217120 215853 277275 279761 324956 315943 339115 342830 361006 366712 347501 385376 820620 866351 541660 450597 296500 289713 335715 337545 358413 361084 369335 375617 423637 422630 672752 706938 40.25 68.0 1
11:48:17 2023-10-13 346278 342997 86858 85303 130757 134966 137963 136441 108724 106815 114999 114447 129008 134407 365028 391019 1137057 1129887 434901 450818 120348 107322 117169 118112 132934 127773 123722 123710 84138 85860 279913 245049 703976 703002 216783 214919 278712 279528 324956 316677 338092 342636 361093 366456 344306 385413 820583 859128 544365 455611 293527 288799 337236 336494 357622 365429 369587 373944 420702 421550 676634 706084 40.25 68.0 1
11:48:18 2023-10-13 342956 342627 86580 85234 130192 134872 137772 136509 108507 106815 114726 114447 132070 134433 365028 391914 1137714 1118618 433705 453223 123294 107322 116778 118112 132664 127589 123519 124118 84022 85893 280491 246438 699904 706212 218050 216652 278124 279331 326794 315026 339353 342830 362177 367317 344859 387092 818685 860298 544365 453047 296774 289537 338695 337644 358593 363907 369335 375993 420959 423560 680626 701952 40.25 68.0 1
11:48:19 2023-10-13 348678 343001 86767 85430 130717 135068 137929 136889 108691 107290 113288 114729 132196 134304 365028 395207 1130326 1117896 440971 453550 123226 107322 116778 118146 129484 128012 122977 124118 84022 85893 280491 246438 698711 706212 216783 214919 277308 281344 324956 315026 340152 341205 361129 367834 346420 383869 818685 866387 543013 450597 295181 293363 338255 336258 358472 360756 369587 377318 418861 422179 671469 703443 40.25 68.0 1
11:48:20 2023-10-13 347943 343001 86644 85180 130487 134441 137998 136441 108649 106782 114919 114100 132172 134141 365028 391055 1134488 1128246 440860 450926 123328 107322 117054 118079 132756 127589 123812 123880 83906 85860 279913 245742 700768 704215 219596 214666 277539 279761 324956 318942 341021 342541 364553 369911 348331 384067 821011 862101 546306 455429 295932 289502 337710 336494 355976 363503 371714 374747 421034 420814 676326 706084 40.35 68.0 1
11:48:21 2023-10-13 345736 342605 86592 85271 133620 135318 137512 137147 108391 107471 114726 114828 132070 134245 364770 389888 1144254 1122296 436176 453586 123226 107355 116745 118237 132629 127978 122944 124118 83906 85893 280491 247837 694655 702226 217120 214919 277539 279761 326794 315577 339866 342830 359979 366747 345899 387367 820620 856060 549048 450592 294666 289642 336186 340012 356547 362415 368072 376250 423293 421550 682634 705547 40.35 68.0 1
11:48:22 2023-10-13 344887 343001 86612 85254 130577 135128 137944 136873 108590 107339 113086 114729 128846 132500 364882 392083 1136722 1118132 432480 450962 120355 107518 117162 118079 132722 127589 123604 124032 84313 84390 280842 246090 700939 707214 218358 214919 278839 279528 324956 317630 338401 342794 363264 367576 345101 386544 816294 857271 536135 450561 296711 288799 339827 334508 357622 364304 369479 375608 417580 422810 679589 705096 40.35 68.0 1
11:48:23 2023-10-13 346470 343001 86617 85212 130299 134881 137772 136475 108649 106848 114999 114480 132104 134210 365028 389271 1132806 1119037 435312 452283 120348 106700 117143 117753 132952 127345 123722 123710 84022 85893 279913 246264 707971 705213 216783 215552 277503 279761 324690 316969 340166 342794 362720 367834 346420 385046 819847 866351 550419 455970 293975 288904 341111 335987 358449 362415 372575 374446 421556 422829 673155 707105 40.35 68.0 1
11:48:24 2023-10-13 347624 342740 86826 85299 130568 135060 138052 136752 108582 106815 114919 114447 132138 134245 364773 391497 1134488 1125531 439028 450638 120265 107322 116812 118146 132842 127589 123689 123947 84080 85926 279913 246090 701062 701124 217493 215945 276689 279761 324956 315943 338401 342830 360014 367586 347501 384758 820620 865090 544365 454347 294011 288763 335715 338055 356583 361296 369587 375910 423293 421514 672422 707623 40.35 68.0 1
11:48:25 2023-10-13 346451 343001 86703 85208 130299 135068 137998 136475 108724 106815 114919 114480 132104 134398 365028 391998 1140358 1123931 436176 453586 123192 107518 116389 118180 132565 127978 122944 124355 83906 86018 277883 247486 691661 703717 217306 214919 277539 279509 324956 315591 340452 342275 360014 367551 345899 385960 821011 859736 550419 452205 297619 291628 338733 337948 356440 363071 368815 377171 422446 421038 679217 703977 40.25 68.0 1
11:48:26 2023-10-13 342704 342992 86605 85151 130502 135221 137703 136475 108541 106815 114760 114480 129084 132407 365028 392190 1137714 1116232 433520 450926 123260 107248 116778 118031 132750 127624 122977 123914 83906 85893 280491 246090 700151 706212 218050 214953 278124 279331 324956 317630 338401 342830 363038 367317 345101 387092 818105 857307 543013 452984 293868 288799 338838 334472 358737 363539 369249 375608 417545 423406 679662 701952 40.25 68.0 1
11:48:27 2023-10-13 345409 342857 86617 85172 130323 134872 137948 136595 108541 106815 114919 114447 132006 134219 365028 388691 1131201 1120628 436112 450606 123465 106733 116778 118146 132934 127624 123486 123914 83906 84129 280491 246090 701853 704215 218358 215552 277539 279761 324956 316934 339982 342577 365106 367655 349075 386086 820974 864334 543013 454670 295093 291078 338113 335446 358737 361331 369551 373606 422531 423858 675365 705547 40.25 68.0 1
11:48:28 2023-10-13 347934 343001 86950 85356 130331 134475 138128 136475 108616 106815 114954 114368 132172 134141 365028 391090 1134488 1127408 440546 450962 123328 107248 116812 118146 132664 127589 123556 123710 84022 85893 279913 245742 700768 704215 219907 214850 277503 279761 324956 315978 338365 342866 361129 368428 345899 384794 821011 861360 544365 454573 294011 289202 337781 338055 355477 361331 371787 375644 421070 420294 673450 705011 40.25 68.0 1
11:48:29 2023-10-13 342596 341463 86585 85208 130615 135119 137953 136684 108490 107265 113086 114571 128701 132442 364919 391863 1143758 1127134 433090 450926 120250 107248 117277 118169 133068 127555 123722 123710 84080 85893 279556 246017 718931 701656 216818 215552 278320 279331 324956 316709 343631 342866 361093 366456 343343 385413 820351 859128 549048 455965 293562 289308 337509 337283 357371 363539 369623 373907 421034 421550 676364 706084 40.25 68.0 1
11:48:30 2023-10-13 342559 342740 86699 85233 133542 134508 137546 136475 108466 106815 114885 114480 132070 134339 364770 392225 1137714 1118033 433705 450998 123260 107174 116778 118146 132842 127978 123689 124118 84022 85893 277883 246438 702569 707012 218050 215552 278320 279564 324956 315026 338401 342830 362177 367317 344859 387092 817488 857821 544365 450561 294666 288992 339588 334508 358737 364369 369443 374784 421556 423452 681154 705096 40.25 68.0 1
11:48:31 2023-10-13 348436 342677 86676 85236 130535 134991 137825 136752 108557 106782 114919 114447 132104 134210 364221 394329 1131680 1117822 439865 450998 120168 107256 116914 118180 132445 127624 122944 124118 83906 85926 280491 246438 697938 705712 216818 214953 276689 281344 324690 315843 340452 341758 362212 365690 347465 383848 818685 866387 549048 452020 295253 286876 340175 336494 357658 360756 369587 377318 420111 421191 671469 701952 40.25 68.0 1
11:48:32 2023-10-13 347797 342253 86644 85206 130148 134881 137797 136475 108649 106815 114919 114447 132190 133845 365028 391639 1134488 1126859 439687 450962 123294 107322 116812 118146 129420 127589 123519 123743 84022 85926 279224 245742 700398 700134 217528 214953 276724 279761 324956 315722 338401 342830 361129 367878 347465 385067 820620 863832 549048 455641 296848 291628 339213 338459 356177 361190 371605 375764 423113 420707 671285 707085 40.35 68.0 1
11:48:33 2023-10-13 342848 342992 86644 85240 130290 135119 137875 136561 108507 106848 114885 114480 132190 132641 365028 389271 1142013 1127134 432476 450926 123277 107273 116973 118146 132825 127589 123689 123743 84138 84390 278452 246090 705896 701161 216818 214919 277539 279298 324898 315466 337855 342902 360553 366747 348824 385016 819388 853536 536679 450634 294011 290348 336728 337545 357335 362415 368072 375076 422625 421586 682149 707122 40.35 68.0 1
11:48:34 2023-10-13 345976 343001 86525 85244 133698 135102 137737 137175 108649 107290 114760 114480 131823 134433 364512 392261 1134830 1114645 438407 453586 123226 107388 116584 118271 132445 127624 122977 124151 83906 85926 277883 247136 695326 705712 216783 214953 275842 279761 324956 314802 339902 342023 364848 368799 348336 386397 820355 862468 544365 451442 295199 289299 338113 339180 357586 361261 369515 377318 422752 422450 676326 703480 40.25 68.0 1
11:48:35 2023-10-13 345653 342518 86703 85307 130196 134508 137772 136475 108649 106848 114840 114480 132104 134210 365275 390745 1131201 1120665 436370 450926 120603 106667 117202 117753 129573 127168 123926 123625 84138 85709 279224 243670 706918 705712 216783 214953 277609 279761 324956 316969 338092 342275 363335 365655 346455 384250 819847 868264 541660 456615 293859 288360 338838 335516 358161 362415 372874 375342 418532 422810 670993 704014 40.25 68.0 1
11:48:36 2023-10-13 342956 341248 86676 86952 130479 134441 138128 136347 108724 106815 115034 114290 132172 134175 365028 391055 1137714 1129924 436176 450926 123260 107248 117358 118112 132917 127624 123722 123776 84138 85893 292651 245013 702989 704502 219286 214781 278997 279653 324401 316863 341132 342686 364075 369391 347592 386982 821011 857271 550419 454610 295512 289713 337745 336529 357658 364631 369551 374893 421402 422810 678626 706121 40.35 68.0 1
11:48:37 2023-10-13 345700 343006 86589 85208 130299 134915 137772 136475 108541 106848 114919 114480 132138 132333 364770 395243 1140395 1123931 435103 450674 123106 107355 116617 118146 132537 127924 123010 123999 83906 85893 279913 246090 697227 705213 217493 214884 277929 279761 324956 315722 340488 340761 362212 367878 345934 386544 820428 858521 544365 450561 295955 293363 337781 337581 356261 363213 369551 377585 421115 420931 679180 705988 40.35 68.0 1
11:48:38 2023-10-13 344561 342992 86676 85250 130421 135187 137634 136881 108557 107372 114885 114716 131921 134468 364770 392011 1139332 1115958 432171 450962 123294 107256 116812 118180 129403 127624 122977 124118 83906 85926 277883 246438 700321 704215 216145 216257 277539 279761 324898 315843 339638 342552 361164 367317 347257 385052 819847 856442 524533 449819 293797 288799 337781 335987 360677 362415 368368 376213 420774 421544 678626 704014 40.35 68.0 1
11:48:39 2023-10-13 346715 342751 86644 85236 130290 134881 137819 136475 108574 106815 114840 114447 128865 134313 365028 389615 1134488 1123931 438666 450962 123328 107355 116778 118146 132664 127624 123519 124118 83906 85926 277883 245742 702024 700134 218976 215887 276689 279761 324956 315501 338401 342830 359755 366747 347536 385413 820620 865775 549048 450633 296426 291628 337557 338352 358053 361190 369479 376067 423746 422630 673266 706975 40.35 68.0 1
11:48:40 2023-10-13 344896 342821 86609 85204 130323 134500 138073 136616 108724 107257 114954 114480 132006 132372 364919 389580 1141735 1127134 433705 451034 120348 107355 117169 117876 132825 127467 123689 123743 84138 85775 278452 245395 711082 702226 216818 214919 278320 279761 324956 316744 338092 342902 361164 366747 344341 385413 820351 859736 541660 455965 293733 289677 337781 337319 356619 364596 372312 375076 421402 421550 677359 707158 40.35 68.0 1
11:48:41 2023-10-13 342668 342518 86525 85176 130193 134881 137676 136475 108541 106815 114760 114480 131829 134304 364512 391365 1136907 1116232 433705 450890 123260 107322 116617 118065 132750 127773 122977 123914 83906 85926 280491 246264 700568 706006 216823 215552 278124 279761 323956 315061 339150 342600 364590 367396 348578 387495 820355 862175 524533 453490 294802 289537 338149 336387 360219 364298 368923 376250 420738 423822 680669 704014 40.35 68.0 1
11:48:42 2023-10-13 347943 342509 86794 86960 130761 134407 138259 136252 109016 106750 115068 114068 132207 131704 365028 394302 1127090 1115790 437715 450962 123294 107355 117177 118146 132606 127624 123519 123743 84022 85775 279913 243598 701200 706212 216818 215587 278124 279761 324690 316969 338365 342311 363299 365655 346455 383921 819266 868878 543565 456615 293868 288360 339302 336022 358449 362415 372911 375644 418532 421227 670481 701988 40.25 68.0 1
11:48:43 2023-10-13 344928 342518 86680 86993 130331 134508 137888 136578 108724 106815 114794 114447 132006 134219 364512 389307 1137093 1126859 433397 450926 120265 106700 117202 118031 129840 127589 123722 123710 84022 85716 279913 245395 703468 704502 219286 214781 278997 279545 324920 316828 338067 342722 364332 369391 347838 386708 820004 856665 541660 454573 293115 290524 337674 336529 357646 364596 369587 374217 421258 422512 678663 706851 40.35 68.0 1
11:48:44 2023-10-13 345409 342997 86548 85176 130315 134475 137772 136509 108649 106815 114760 114447 132047 134210 363998 394338 1139550 1122333 435103 450998 123021 107636 116423 118180 132411 128012 123010 124118 84080 85959 277356 246090 700449 704215 217493 214919 277929 279495 324956 315757 340488 341277 361164 367878 347765 386544 817525 856702 550419 450597 294909 288689 338873 336564 356297 363539 369551 377051 418825 420931 679180 704985 40.35 68.0 1
11:48:45 2023-10-13 344896 342785 86676 85144 130601 134593 138094 136450 108657 106782 114885 114447 131915 134032 365028 392225 1131230 1119000 435067 453229 123431 107141 116973 117916 129484 127650 123931 123951 84254 85964 279913 243382 704080 705103 218667 215899 277324 279617 324956 319393 340166 342794 363264 368727 348824 386196 821077 863832 546732 455779 295668 289713 338766 335916 359531 362634 369587 373907 418861 424002 675365 706047 40.35 68.0 1
11:48:46 2023-10-13 348171 342514 86612 85240 130421 134441 137729 136475 108691 106782 114919 114447 132104 134234 365028 391604 1136907 1128740 438992 453247 123260 107215 116778 118079 132842 127555 123486 123880 84022 84117 279913 245569 702100 702226 217493 214850 277503 279761 324956 316420 338365 342830 361129 368685 347238 384177 821011 861287 537136 453859 293975 291628 339693 340524 357983 361084 372167 375461 421551 420116 672238 707105 40.35 68.0 1
11:48:47 2023-10-13 344375 342925 86648 85212 130266 134847 137737 136873 108482 107438 114931 114769 132070 134656 364512 391310 1143671 1127134 433090 450926 123397 107322 116778 118112 132750 127589 123486 123999 84022 85893 280491 246438 704188 701124 217120 215552 277929 279761 325353 315843 338401 344357 360518 367260 346420 385594 820583 854742 524533 452205 294011 290321 336728 337037 357622 362894 368368 375608 422625 422440 681629 706084 40.35 68.0 1
11:48:48 2023-10-13 345456 342857 86494 85208 130159 135314 137772 136923 108541 107471 114726 114716 132070 132297 365028 393124 1134451 1114645 437060 450602 123192 107355 116664 118146 132595 127978 122977 124151 84022 86011 280491 246961 693540 705213 217085 215552 276229 279761 324739 315843 340416 342758 362141 369319 348790 386798 820492 864622 544365 452094 295596 291216 338113 336859 357982 361120 369443 377318 420702 423108 675107 703977 40.35 68.0 1
11:48:49 2023-10-13 345659 342760 86644 85206 130299 135119 137942 136569 108691 106815 114805 114447 132190 134219 365028 390435 1131127 1120355 436438 450890 120513 106667 117364 117719 129840 127134 123893 123507 84138 85709 280491 244876 707577 705213 216748 215853 277539 279761 324956 316969 338102 342275 363299 365655 346420 384758 820428 866387 541660 455933 293939 288115 338838 335951 359266 362923 372838 375571 418790 422810 671432 703480 40.35 68.0 1
11:48:50 2023-10-13 342920 342518 86676 85176 130281 134475 137737 136441 108507 106815 114885 114447 132070 134269 365028 389271 1138706 1127134 433483 450926 120348 107141 116973 117997 132733 127433 123931 123710 84080 85860 279913 245395 701781 701124 219834 216015 278925 278615 326685 318753 340648 342758 364075 369391 347838 388707 822687 854706 550419 450525 293527 290524 339693 339080 358125 363468 368368 374738 422338 422000 680626 706084 40.25 68.0 1
11:48:51 2023-10-13 344932 342483 86581 87038 130290 134843 137772 136441 108541 106815 114840 114447 132070 134304 363961 394616 1141389 1122259 432547 450926 123260 107355 116778 118237 132629 127589 123689 123999 84022 85893 277883 246090 700939 706212 217458 214884 278320 279761 324956 316674 339115 341205 363299 367843 345379 386544 819847 857271 543013 453306 294909 293570 338838 339290 356512 363539 369551 377318 418825 421514 682125 704947 40.35 68.0 1
11:48:52 2023-10-13 345653 342760 86616 85212 130483 134475 138289 136569 108541 106815 114885 114769 132190 134219 365028 391639 1129525 1119000 436797 450926 120265 106700 117169 117949 132917 127650 124168 123951 84487 84410 279224 243490 718654 706176 218976 216084 277360 279653 324812 316969 339115 342600 363299 366421 349567 386360 821011 862577 546732 457303 295512 289713 338838 335481 358737 362923 371750 373944 418861 423704 672161 704512 40.35 68.0 1
11:48:53 2023-10-13 346960 342988 86612 85212 130421 134475 137772 136441 109028 106782 114919 114368 132104 134234 365028 391019 1134488 1127134 438992 450854 123380 107248 116778 118112 132750 127589 123571 123880 83964 85860 279913 245532 703488 701124 217984 215552 276724 279761 324739 315978 339353 342866 361129 368428 347501 385030 820620 863832 544365 453896 294460 289238 339030 338352 358491 361084 371641 376030 423113 421038 671248 708112 40.35 68.0 1
11:48:54 2023-10-13 344964 342760 86864 85244 130344 134881 138213 136475 108541 106815 114919 114480 132190 134269 363961 395207 1138140 1122723 435718 456867 120151 107511 116872 118011 129715 128081 123623 124189 84138 84338 282011 246090 700151 707715 217458 215679 278248 279761 324956 315757 338401 341758 364142 367738 345414 387092 818685 859128 543013 453306 293868 293363 338838 337001 356547 364049 369551 377318 418861 421514 678626 703835 40.35 68.0 1
11:48:55 2023-10-13 342668 342266 86576 85275 133625 135364 137321 136744 108433 107397 114726 114637 132070 134492 364219 392225 1134488 1113024 435103 450926 123192 107322 116954 118146 132629 127889 123486 124118 84022 85893 279224 246961 696418 704215 217120 216223 276229 279761 326794 315843 340177 342794 361164 366456 348861 386927 819589 864009 524533 452094 295181 288562 338396 337131 359062 361155 369183 376710 420738 422562 675365 706993 40.35 68.0 1
11:48:56 2023-10-13 344534 342509 86731 85208 130871 134475 138159 136350 108541 106815 114885 114447 132006 134125 365028 391604 1127852 1119000 435822 450696 123362 107141 117088 117916 132767 127467 123722 124081 84138 85827 279913 243598 704223 704215 216783 216396 277734 279761 324956 316969 340166 342902 362720 367834 346455 386544 819847 863832 543013 455678 293527 289308 338838 335716 358701 362380 371750 374473 418825 424002 673450 704014 40.35 68.0 1
11:48:57 2023-10-13 342597 342518 86612 85180 130299 134881 137737 136475 108541 106848 114726 114480 131887 134398 364255 388691 1142013 1125531 433090 450926 123362 107141 116778 118112 132842 127555 123689 123743 84022 84097 277883 245742 703050 701656 217120 216015 278961 279043 326649 319430 340648 342758 364075 369391 347841 388431 823345 857858 551790 450525 293769 290405 336764 339560 358018 363978 368368 375040 422374 422153 681666 706084 40.35 68.0 1
11:48:58 2023-10-13 345129 342997 86676 85155 130196 134881 137772 136475 108541 106815 114726 114447 132070 134269 364512 394652 1137057 1122296 435450 450926 123294 107248 116778 118146 132722 127589 123719 123743 84022 85893 279224 245742 699904 705213 219482 214884 278320 279761 324956 315501 339353 340761 363335 367843 345343 387092 818685 857271 533966 452984 294623 293363 338802 337037 355976 363503 369551 377318 418825 421514 677629 704910 40.35 68.0 1
11:48:59 2023-10-13 345627 342483 86740 85172 130934 134432 138549 136337 108724 106815 114999 114447 132190 134219 364773 392225 1130073 1120628 435185 450926 120265 107174 116973 118031 132790 127467 123964 123951 84313 84390 278452 243454 704100 705139 218667 216084 277360 279689 324956 316863 338056 342902 363264 365655 346942 385976 821011 865702 528777 456006 294011 289713 339862 335987 359278 362923 372312 375040 418861 423704 673450 705547 40.35 68.0 1
11:49:00 2023-10-13 346965 342032 86676 85144 130331 134847 137772 136723 108649 106815 114840 114618 132190 134175 364476 391055 1134488 1125531 439028 450926 123260 107355 116812 118146 132750 127589 123604 124032 84022 85893 277356 245569 703737 700134 218136 215552 276689 281344 324956 315978 338401 342636 361129 368428 347536 385376 820620 864479 544365 453255 294909 288834 336728 339101 358745 362958 371496 376067 423782 421370 672312 708616 40.25 68.0 1
11:49:01 2023-10-13 344932 342509 86521 85140 130201 134475 137641 136475 108541 106815 114840 114447 131921 132262 364512 393436 1137093 1125780 436065 453669 120021 107667 116483 118045 133119 128087 122878 124427 84138 84390 289929 245980 696859 704215 217528 214919 277447 279545 324956 317448 340967 341758 361164 369646 346313 386544 819847 859128 543013 452205 296300 289659 337509 338055 356547 362959 369587 377890 422328 421514 674650 703443 40.25 68.0 1
11:49:02 2023-10-13 342884 342740 86553 85187 130192 134881 137546 136475 108358 106848 114929 114749 132012 134339 363961 391055 1136907 1115958 433705 450926 123260 107322 116778 118031 132750 127589 122944 123743 84022 85860 280491 246438 700862 703717 218050 216292 277929 279761 325388 315026 342315 342830 362212 367317 346978 388596 820207 861381 524533 451836 294552 289537 338184 337644 360172 363326 369298 376747 421034 424002 678626 703744 40.25 68.0 1
11:49:03 2023-10-13 348248 342751 86731 85129 130364 134475 138600 136237 108590 106782 114919 114224 132104 131796 364255 394025 1128468 1117822 438882 450890 123140 107273 116778 118031 132629 127624 122944 123710 83906 85893 277356 245013 700862 705213 216783 215552 277539 280895 324498 316048 339389 341758 363264 366456 346942 384177 818105 867650 547677 454610 294766 290359 338838 336494 358161 362669 372874 377051 418897 422810 670481 701916 40.25 68.0 1
11:49:04 2023-10-13 345337 342518 86617 87016 130487 134441 137998 136347 108724 107061 114919 114414 132104 134047 364512 389853 1137714 1128283 435519 450890 123260 107141 116845 118031 132756 127589 123604 123743 84022 85893 279913 243598 704384 701693 217120 214919 278961 279545 324775 319174 341058 342758 362071 367703 347592 387568 823420 855841 549048 454216 293527 290118 337781 337273 358414 365692 369551 375003 422328 422810 681154 705937 40.35 68.0 1
11:49:05 2023-10-13 345700 342740 86585 85208 130201 134508 137694 136509 108574 106848 114919 114480 132104 134210 363085 394616 1140358 1122333 435556 450962 123140 107248 116778 118180 132629 127589 122977 123999 84022 84091 280491 245742 698763 704215 217493 214953 278124 279761 324956 315978 340967 341758 363045 368428 348554 387092 818685 857271 550419 450597 293939 288575 339898 336494 356583 364304 369551 376250 421556 421550 678626 701952 40.25 68.0 1
11:49:06 2023-10-13 345422 342027 86612 85176 130299 134475 137772 136441 108541 106815 114760 114447 131921 134313 364512 390745 1132040 1119037 436176 450818 120348 107141 117202 118021 132952 127134 123722 123710 84371 84378 280491 243382 716727 706212 218976 216119 277396 279689 324848 316898 341616 342275 363299 366456 347221 385104 820517 868264 544935 455647 294702 288904 339576 336387 358737 362959 372874 375910 418861 423406 670993 703480 40.35 68.0 1
11:49:07 2023-10-13 345690 342509 86521 85144 130205 134903 137772 136475 108724 106815 114919 114447 131921 134219 364512 389580 1134488 1123931 437715 452283 123328 107141 116745 118146 132750 127589 122977 123743 84181 85926 277356 245742 700028 699110 217493 215887 276689 279761 324956 315978 339150 342866 360014 369911 347572 386270 820620 865775 544365 454347 294681 288799 336221 338091 357910 361084 371496 376196 423782 422666 672275 706975 40.35 68.0 1
11:49:08 2023-10-13 344932 342471 86557 85144 130234 134504 137641 136509 108649 106848 114840 114447 131887 134210 363925 394025 1137093 1122296 435991 453384 120088 107485 117008 118011 132861 127910 122944 124051 84138 86030 280491 245633 703091 704215 217528 214919 277929 279509 327183 315943 340452 341241 362247 367913 348824 386103 818685 857307 550419 450561 294559 293363 338588 337037 356583 363539 369587 377051 418825 421218 677629 701952 40.35 68.0 1
11:49:09 2023-10-13 342731 342523 86430 85176 133657 134881 137406 136905 108391 107397 114805 114480 132006 132333 363961 391090 1134488 1113061 432710 450602 123174 107248 116778 118146 132503 127589 122944 124032 83906 85926 280491 246786 694943 704215 216818 216257 276229 279761 326794 315554 339938 342830 361164 366489 348305 387679 818391 862065 524533 452020 294802 289713 337639 336895 359423 361155 369335 376900 420891 424002 674613 703977 40.25 68.0 1
11:49:10 2023-10-13 346715 342036 86589 85264 130192 134881 137806 136431 108649 106815 113051 114630 128789 132117 364221 394050 1134341 1125456 439604 453458 120218 107552 117068 118146 133119 127624 123519 123947 84022 84390 277925 245359 700151 700134 218136 215552 277165 281344 324956 315978 339389 342866 361129 368979 348550 386273 820656 864516 549048 453255 294702 289440 336764 338637 356547 361366 371787 376250 423591 421514 671506 706084 40.35 68.0 1
11:49:11 2023-10-13 342329 342627 86612 85240 130646 134872 137676 136509 108649 106848 114794 114670 128877 134210 364255 387569 1140358 1125531 432476 450926 123294 106733 116812 118031 132664 127379 123486 123743 83906 85926 277883 245742 701633 700665 217120 215587 278320 279043 326722 319204 341058 342650 364408 369391 347838 388468 823345 856642 524533 452848 293733 290321 336799 336564 358197 364311 371371 375608 422625 422810 681666 709121 40.25 68.0 1
11:49:12 2023-10-13 344783 342740 86580 85181 130120 134974 137772 136531 108574 107305 114760 114480 132006 134219 364512 395207 1137057 1120665 435556 450890 123174 107174 116778 118146 132629 127589 123486 123776 83906 85893 277883 245742 700398 705213 217493 214919 278320 279761 324956 315757 339389 341517 363880 367913 345899 386818 818105 857307 543013 450597 294766 293363 339862 337273 356547 363539 369587 377318 418861 421550 678146 701952 40.35 68.0 1
11:49:13 2023-10-13 344969 342032 86675 85180 130676 134441 137998 136063 108616 106815 114760 114447 131921 134175 364512 391365 1127926 1118206 435644 452283 123294 106700 117088 117753 132750 127379 123722 123710 84138 84332 277356 243346 705495 704142 218976 216119 277822 279725 326794 316863 340648 342758 363583 367834 346978 386544 819847 865161 544365 455933 293562 288799 339588 338600 358629 362959 371750 374509 418861 423704 671687 705048 40.35 68.0 1
11:49:14 2023-10-13 346470 342278 86592 86985 130201 134466 137772 136252 108574 106848 114840 114447 131921 134141 364512 390745 1134830 1125531 438718 452209 123243 107174 116812 118252 132750 127589 122977 123914 84022 85926 277883 245395 702693 700134 218018 215702 276724 281344 324956 316231 339424 342902 361164 368979 347501 385413 822748 863869 543013 455470 293797 289475 336799 339398 356261 361120 372620 375920 423005 421370 672040 705937 40.25 68.0 1
11:49:15 2023-10-13 344642 342036 86557 85180 130205 134475 137772 136475 108541 106815 114760 114447 131921 134210 363961 394616 1137093 1122296 432547 450674 120200 107552 117000 118271 132953 128005 123623 124051 84138 86064 279224 245633 700028 707012 217458 214919 278320 279761 324956 318492 339281 342010 363299 367295 345379 386286 818685 856665 543013 450597 293939 293363 339624 336564 356583 364952 369587 376213 418861 421550 677666 701952 40.35 68.0 1
11:49:16 2023-10-13 342992 342509 86544 85267 133560 135046 137462 136913 108391 107290 114726 114480 132006 134339 363998 391675 1134451 1113061 436189 450962 123089 107355 116786 118214 132445 128012 122977 124118 83906 85926 277883 246438 697001 704215 217493 215887 276689 279761 327414 315843 340488 342830 362212 366782 348586 387092 818160 864585 544365 451983 297619 289713 340138 337167 358305 361155 369371 377208 420891 423704 674886 702982 40.35 68.0 1
11:49:17 2023-10-13 346951 342023 86805 86907 133581 134475 138008 136252 108574 106815 114874 114630 128966 132117 364148 392973 1136521 1128043 439918 453722 120283 107370 117034 117978 132934 128150 123486 123880 84080 85893 280491 245068 704160 702226 218136 214884 277467 281741 324956 316420 338401 342794 361129 368650 347465 385067 821011 863796 549048 453859 294666 289642 337745 338566 356226 361331 372275 376177 422625 421478 671432 706416 40.35 68.0 1
11:49:18 2023-10-13 343397 342997 86584 85254 133625 134881 137512 136649 108399 107257 114805 114480 132036 134339 364476 387831 1142013 1127134 433090 450890 120218 107215 116778 118112 132814 127589 123486 123710 84022 85893 278650 246090 698124 700098 217272 215552 277929 279761 328646 317970 341542 344588 363966 369911 347323 389577 823345 856642 524533 451085 296352 290524 337745 337510 358125 363468 371371 375957 423221 423140 681629 706084 40.25 68.0 1
11:49:19 2023-10-13 344932 342411 86703 85314 130360 135111 137582 136854 108449 107339 113086 114696 128547 132407 363707 392083 1132769 1114645 438499 450926 120153 107485 116711 118112 129242 127944 122944 124118 84022 85985 278452 246961 696067 704215 217458 215853 276423 279761 326794 315843 340416 342275 362177 366747 348550 387367 819847 863832 544365 451773 295812 288961 338528 337001 358436 361296 369515 377318 421034 422810 673450 703977 40.35 68.0 1
11:49:20 2023-10-13 344896 342027 86553 85229 130344 134813 137748 136441 108691 106815 114919 114447 132070 134234 364476 388691 1131164 1119000 436797 452283 120348 106667 117364 117882 133111 127345 123722 123710 84138 84091 280491 245488 710045 706006 219131 216119 277786 279689 324920 317787 341132 342650 363703 365620 350039 386544 821011 865775 537136 454858 295093 290370 338766 335951 360075 363326 369587 373944 421079 424002 675845 706084 40.35 68.0 1
11:49:21 2023-10-13 347760 342036 86644 85271 130327 134441 137737 136313 108616 106782 114885 114447 132070 131993 363961 390709 1134451 1127937 440003 452209 123397 107215 116778 118146 132750 127555 123719 123710 84022 85860 279224 245013 703488 702189 220260 214850 278124 279761 324956 316455 339115 342830 361164 368979 346420 385340 821011 861323 538448 455752 293797 289642 337745 338019 355976 362380 372620 375883 421079 420895 672752 707105 40.35 68.0 1
11:49:22 2023-10-13 342920 341965 86676 85119 130290 134872 137694 136441 108507 106815 114726 114414 132036 134175 362536 393990 1137714 1119832 433705 450890 120168 107485 116967 117910 129241 127453 122911 124018 84080 84160 277883 245597 700028 706139 217237 214919 278712 279761 324956 318492 339759 342758 364356 367260 346158 387092 816148 856629 543013 450561 294559 288395 339827 335987 357084 364596 369587 376213 418563 422143 678663 701952 40.25 68.0 1
11:49:23 2023-10-13 344932 342036 86521 85240 133750 134847 137415 136578 108358 106815 114726 114802 132190 134219 363668 392190 1131127 1115438 437820 450890 123192 107322 116664 118146 132561 127589 122944 124118 83906 85985 277883 246438 696744 704215 217272 215887 276617 281344 326794 317630 340452 342239 362177 367295 348550 386544 818068 867078 544365 452020 297619 291719 338386 337368 358018 363957 369407 377743 421151 423226 673414 702946 40.25 68.0 1
11:49:24 2023-10-13 346470 342036 86553 85176 130192 134441 137641 136441 108507 106782 112944 114414 128789 132051 363634 393529 1134304 1124582 439291 453173 120250 107223 117034 117978 129362 127555 122977 123914 84022 85893 277356 245314 699781 699037 217984 215887 276689 282067 324920 318010 339389 342902 361093 369235 348550 385960 820656 864479 544365 453219 294909 290470 336457 338601 356583 362380 372575 376779 423962 421514 672422 706084 40.25 68.0 1
11:49:25 2023-10-13 341812 342735 86644 85204 130290 134881 137607 136441 108541 106848 113145 114447 132104 134269 364512 387569 1140358 1126859 432133 452209 120250 107248 117169 118112 132934 127555 123604 123710 84080 85860 277883 245569 701633 700134 217272 216038 278908 279761 324956 319430 341344 342650 365106 369911 347838 388744 822761 857586 544365 454347 295512 290419 337710 337273 358162 365143 369479 375315 422590 423334 681146 707890 40.35 68.0 1
11:49:26 2023-10-13 342695 342036 86430 85314 130299 135153 137501 137003 108590 107372 112929 114729 128712 132593 364037 391187 1137714 1113024 436102 450926 123192 107485 116778 118112 132595 127624 122977 124118 84138 86011 280491 247136 710420 704215 219286 216257 276653 279761 326794 315843 340416 342794 362784 366712 349076 387679 818685 861323 549048 452094 294766 289202 338528 337037 359784 361331 369479 377318 420738 424002 675845 703480 40.35 68.0 1
11:49:27 2023-10-13 342596 341003 86580 85197 130502 134441 138058 136333 108541 107356 114726 114447 132190 134219 364512 391055 1130073 1119000 436176 450854 123362 107141 117135 117916 132883 127555 123689 123710 84138 85827 278452 243310 715038 706029 219286 216119 277786 279689 324848 319955 341616 342614 364213 369391 347186 384794 821077 868878 544935 457303 294766 288728 339827 338324 358701 363326 373438 376783 418861 423406 671829 703977 40.35 68.0 1
11:49:28 2023-10-13 345420 341755 86584 85148 129834 134441 138060 136329 108724 106782 114919 114414 132190 134219 364148 387569 1134451 1122296 437106 450854 123260 107322 116778 118112 132790 127624 123486 123966 84022 85893 278452 245742 700815 698051 217458 216223 276689 279761 324956 315978 339389 342866 360518 367551 349339 386544 820656 865738 543013 450633 294909 290118 336457 338566 358737 362345 371496 376453 423710 423452 672312 707476 40.35 68.0 1
11:49:29 2023-10-13 345255 341787 86553 85152 133698 134475 137546 136441 108691 106782 114726 114447 131853 134175 363411 393124 1140358 1122296 432583 452209 122953 107485 116611 118813 131084 128197 122878 124427 84138 84307 280491 245306 696025 704032 219907 215518 278124 279761 324956 315687 341749 342516 362177 368908 346455 387092 820217 858982 543013 452205 296300 288763 337509 338055 356547 363503 369587 375758 422625 421478 674613 703977 40.35 68.0 1
11:49:30 2023-10-13 343641 342514 86489 85212 133625 134869 137546 136475 108466 106848 114726 114447 131853 134398 363668 390745 1134488 1115438 433705 450890 123192 106700 116745 118112 132595 127555 122944 123743 84123 85860 279224 246090 699287 703717 218050 216072 278124 279761 324898 315026 339389 342866 362212 367619 346455 385052 818105 860954 544365 451725 296922 292041 338659 337644 360219 364453 369371 376306 419968 423966 678480 703941 40.35 68.0 1
11:49:31 2023-10-13 344932 341483 86553 85204 130192 134466 137770 136531 108724 106815 114885 114414 132190 132302 363670 387831 1133179 1122610 437419 450746 120088 107223 117042 117978 129330 127753 122977 123880 83906 85860 277883 245742 700028 699567 216783 216257 277272 279761 326418 318303 338401 344842 360805 365690 347536 386213 821011 865127 543013 450561 293590 290524 339693 336494 359820 362380 369623 375076 423293 423118 673450 706084 40.35 68.0 1
11:49:32 2023-10-13 346384 341035 86644 86927 130299 134407 137963 135995 108724 106750 114954 114257 132070 134140 363961 389580 1134488 1128246 436334 450566 123260 107141 116778 118031 132664 127555 123519 123743 84022 85860 277356 243598 699274 701124 217120 216652 278320 279761 324956 316969 341579 342577 365106 369911 348824 386360 821011 858375 543013 454428 296142 289942 337603 336494 358161 365143 372575 375906 422041 422774 676082 706084 40.35 68.0 1
11:49:33 2023-10-13 342329 342036 86584 85212 130474 135348 137688 136674 108490 107339 113086 114729 132190 132222 363486 393419 1136759 1116232 433090 450890 123397 107215 117000 118011 132745 127555 122977 123743 83906 85893 275409 245597 699781 705213 218050 215887 278320 279761 326794 315061 339389 342866 362755 367834 346177 385016 817488 858521 543013 450561 294559 289440 338838 335481 359820 364596 369551 376783 418861 424002 679662 701952 40.35 68.0 1
11:49:34 2023-10-13 346960 341713 86482 85176 130111 134466 137727 136440 108541 106815 114726 114447 128710 131993 363411 392261 1129270 1116232 439101 452209 123021 107355 116584 118112 132595 127889 122944 124118 83906 85893 278452 245742 697387 704993 219286 216015 277253 281940 324884 318303 340860 342095 365761 369391 348127 385303 818105 866387 543013 450561 298458 291101 338528 336529 358161 361296 372352 378353 420738 423406 671432 701952 40.35 68.0 1
11:49:35 2023-10-13 346327 341335 86644 85240 130294 134746 137600 136305 108590 107305 114885 114414 132098 134141 363925 393251 1134451 1125531 437756 452283 123260 107223 116812 118146 132750 127555 122977 123743 84022 84148 279913 245395 700151 699604 218171 215587 276724 281344 324956 315978 339389 342866 361129 368979 348300 385413 820620 863832 544365 453219 294666 290300 336728 338601 356583 361331 372312 376783 423637 422143 671469 706084 40.25 68.0 1
11:49:36 2023-10-13 341776 342027 86612 85219 130234 134475 137641 136441 108507 106782 114726 114447 131887 134175 363961 387569 1139550 1125531 433433 451888 123328 106700 116778 117910 129488 127385 123993 123951 84138 85997 280491 245460 706143 701009 219482 216084 279105 279761 324956 316969 338330 342902 365106 369023 345066 386544 819424 858521 537970 455965 294011 289677 337781 337273 358197 365179 372874 375608 422031 422179 674650 706084 40.25 68.0 1
11:49:37 2023-10-13 344375 342740 86557 85212 130344 134475 137544 136441 108616 106815 114691 114414 131853 134175 362899 390780 1142013 1122296 435866 450890 122987 107322 116389 118180 132473 128012 122878 124151 83675 85959 277883 246843 693152 702226 217528 215552 277929 279761 324956 315843 341207 342830 361129 368393 346978 387092 819847 859736 543013 451563 296501 292041 339453 338352 357479 363362 369443 378390 423746 422297 678252 707105 40.35 68.0 1
11:49:38 2023-10-13 347674 341796 86741 85180 130176 134441 137737 136475 108541 106815 114760 114447 131887 134175 363411 392874 1130728 1118155 438512 450782 120055 107256 116711 118372 129208 127848 123623 124018 83906 85860 279913 243598 699098 704892 219131 216038 277929 279761 324727 316934 342588 342420 363335 366747 346942 384794 818685 868264 546306 454573 295360 288702 338838 336494 358161 363823 373739 377051 418897 423406 669495 701916 40.25 68.0 1
11:49:39 2023-10-13 342632 342036 86553 85264 133577 134475 137321 136347 108541 106782 114726 114447 131853 134175 363411 388011 1131201 1119037 435321 450890 123226 106700 117028 118031 132629 127589 122944 123710 84022 85860 279913 245013 699657 698087 216783 216257 277308 279761 326527 315943 339389 344842 362939 368799 348826 386577 822761 863723 537136 453232 296350 290454 339657 336895 360581 362380 369623 375113 423627 423498 673340 706084 40.25 68.0 1
11:49:40 2023-10-13 342920 341749 86420 85303 133400 135732 137081 137003 108274 107601 113076 114729 132082 132407 363266 391310 1144203 1123471 435866 450890 123226 107248 116778 118146 129384 127910 122977 124118 83906 85926 277883 247136 707963 701161 217493 215887 277929 279761 325388 315843 341218 342902 360805 367586 346942 385594 820428 854778 543013 449345 294945 290118 336764 338055 357108 363503 368403 376783 423627 422810 680626 705813 40.25 68.0 1
11:49:41 2023-10-13 342915 342036 86584 85233 130168 134601 137546 136368 108466 106848 114726 114480 132006 133845 363668 392261 1137714 1119415 433705 450926 123174 107454 116745 118031 132629 127624 122977 123914 84080 85893 277883 245569 701109 706029 219131 216015 278961 279063 326794 318303 339795 342686 363958 369391 349008 387568 817452 857307 546394 450489 294909 291719 339552 335446 359531 364631 369551 376250 418719 421509 679662 701952 40.25 68.0 1
11:49:42 2023-10-13 344679 342704 86703 85331 130319 135000 137600 136718 108557 107428 113086 114447 131818 134175 363411 386921 1131569 1121011 435067 452209 123294 107141 116778 118045 132750 127589 122977 123710 83906 85860 277883 245569 699308 702226 216783 215922 277539 279761 324956 316969 337819 342902 363045 366456 347501 387092 820428 862577 537136 455970 293769 289677 339827 336022 359566 363503 371750 375040 418897 424002 675365 704014 40.25 68.0 1
11:49:43 2023-10-13 346715 341483 86580 85171 130290 134470 137729 136252 108616 106782 114760 114336 131887 132028 362536 389888 1134488 1125531 437751 451888 123174 106700 116812 118065 129488 127807 123523 123951 84138 84180 280491 245250 700274 701009 218371 216084 276546 281741 324956 316013 339389 342902 361164 369911 349093 385340 820004 863869 544365 455999 294588 289677 336764 338601 356547 361331 372312 376250 423768 421550 671469 706121 40.35 68.0 1
11:49:44 2023-10-13 344194 342036 86612 86960 133653 134475 137359 137157 108541 106815 114805 114447 132006 134175 363121 391258 1137057 1122333 435866 454276 122987 107355 116719 118214 132565 128190 122878 124322 83790 85985 277883 246191 689949 702226 217563 215587 278124 279761 324674 315026 341483 342830 361164 368979 346978 386835 819847 859736 543013 450556 297608 289440 339693 338566 357371 363503 369623 375758 423962 421191 674650 704014 40.35 68.0 1
11:49:45 2023-10-13 342329 342509 86612 85236 130192 134881 137641 136475 108574 107290 114760 114480 131853 132240 363961 390780 1138140 1118832 432869 452209 120103 107223 116987 118045 129306 127841 123590 124018 84080 85860 280491 246090 699287 704215 218821 216257 278124 279761 324898 315627 339424 342577 362614 366199 346455 385630 818105 859128 544365 450525 294559 291060 338838 335516 360399 364631 369551 377047 418897 421593 679662 703516 40.35 68.0 1
11:49:46 2023-10-13 346960 342498 86553 85180 133560 134475 137753 136325 108649 106815 113145 114257 132006 134125 363411 392297 1128468 1115753 439440 450926 123055 107174 116584 118146 132629 127624 122944 123743 83906 85926 277883 245569 698195 704943 217155 215887 277539 284111 324102 316013 343563 341794 363299 369911 349815 385083 820492 868805 537136 455502 295253 290653 339409 337096 358557 362923 374003 377051 418897 423406 671829 708112 40.35 68.0 1
11:49:47 2023-10-13 345037 341787 86588 86952 130331 134441 137780 136237 108749 107198 113051 114473 128944 131853 364367 389746 1134341 1128703 435099 450501 123260 106700 116812 118065 132733 127807 123010 123710 84138 85860 279913 243634 704483 700483 217155 214953 278908 279761 324956 316969 338365 342902 364837 367295 345379 386270 818845 859736 549048 455965 294046 289440 337781 336564 356583 364631 372915 375947 421402 421550 673660 705085 40.35 68.0 1
11:49:48 2023-10-13 342920 342248 86367 85225 133560 135161 137321 136944 108541 107389 114646 114290 132006 134219 363411 389307 1142050 1122333 435556 450926 123055 107174 116584 118180 132629 127624 122944 124032 83848 85992 277883 247136 694959 701693 219907 216049 277910 279581 327718 315518 341340 342758 361023 368545 347358 388431 821040 857271 543013 451453 294974 290877 339453 338566 357622 363503 369479 375493 423710 423406 679625 706084 40.25 68.0 1
11:49:49 2023-10-13 345726 341223 86671 85244 130200 134779 137504 136603 108482 107339 113007 114703 132006 134082 362899 392297 1132037 1116157 437715 450962 123021 107248 116584 118079 132565 127624 122944 124118 83906 85926 276956 246264 702768 704215 217155 215887 276689 281344 324956 315026 340488 342276 362212 366782 348586 386544 817525 863869 544365 449819 295955 288799 338291 336564 358449 361084 369551 377890 420774 422810 673450 701952 40.35 68.0 1
11:49:50 2023-10-13 344339 341066 86553 85144 133478 134475 137321 136029 108391 106815 114691 114257 131761 133954 362899 389271 1131201 1115827 432583 451568 123397 106667 117007 117931 132842 127385 123964 123577 84254 84441 289929 243166 703976 702007 218667 216119 277822 279689 324956 316934 338092 342902 363299 365690 347287 387092 819575 861360 543013 456726 295512 289238 338873 335987 359566 363249 372312 375076 418897 424002 673450 705048 40.35 68.0 1
11:49:51 2023-10-13 342668 341367 86864 85144 133573 134441 137641 136252 108457 106684 114771 114257 131887 133954 363411 390206 1137093 1125014 432476 450854 123328 106700 116812 117949 132698 127555 123519 123710 84022 85716 279913 243670 700210 700475 217155 215887 278712 279761 324956 316712 338365 342902 361164 367295 345379 387404 819461 856568 543013 453896 293527 289651 337781 337309 358197 365500 371750 375076 422364 423108 677666 706121 40.35 68.0 1
11:49:52 2023-10-13 342956 341436 86617 85208 130323 134839 137823 136544 108507 106782 114885 114414 132190 132073 362862 392225 1140575 1124100 435718 451988 123123 107585 116813 118406 132757 128053 122812 124308 84080 84473 280491 245706 696254 703717 218136 216015 278320 279761 327074 315026 341448 341758 362614 368943 346420 387092 819847 859736 543013 451773 296264 289510 339693 338566 356547 363468 369587 378427 422923 421514 674613 703977 40.35 68.0 1
11:49:53 2023-10-13 342320 342000 86580 85212 130200 134475 137321 136441 108507 106815 112944 114414 132001 132262 363375 390435 1136907 1114608 433090 452209 123192 107141 116778 118112 132595 127555 122944 123914 83906 85919 279556 245916 699164 704215 218512 216257 278320 279761 327487 315554 339866 342866 362212 365363 349815 388596 818391 862138 539805 452094 295217 289537 338350 337131 360690 363291 369407 377582 421330 422099 676598 706602 40.35 68.0 1
11:49:54 2023-10-13 344896 341003 86616 85208 130245 134974 137607 136587 108490 107272 112982 114597 128758 132130 363743 389916 1134904 1122610 437693 450674 123363 107289 116778 118112 132629 127589 123556 124018 84022 85945 275409 245742 700444 700972 219286 216257 277308 279761 324956 315978 339389 342902 360518 366747 348550 386544 820004 865738 550419 450597 294559 290560 336457 338019 358737 361331 369623 376213 423962 424002 672459 707122 40.35 68.0 1
11:49:55 2023-10-13 342884 340645 86664 85193 130323 134432 137827 136102 108616 106782 114885 114414 128846 131993 363632 388691 1137714 1128740 433631 451888 123328 106700 116812 118112 132848 127555 123656 123710 84138 85827 278452 243562 701165 700098 217458 216049 279390 279509 324812 317752 341616 344733 364727 369911 348331 388394 820937 857858 544365 453948 293975 290118 337745 339560 358557 365364 369335 375608 422625 423154 679589 706084 40.35 68.0 1
11:49:56 2023-10-13 343567 341776 86762 85250 130294 135093 137591 136752 108449 107339 113007 114729 128659 134551 362500 390745 1134488 1116401 433397 450854 123226 107215 116778 118112 129362 127487 122977 124084 84022 84180 277883 246264 711629 702189 216818 216931 277929 279761 325161 317630 340416 342866 363009 365655 349303 386173 819847 856370 517829 451589 294695 289642 338528 336529 360907 363503 369479 377318 422027 422430 677593 703480 40.35 68.0 1
11:49:57 2023-10-13 346569 341515 86895 85105 130593 134340 138224 135961 108757 106750 115148 114068 132288 131485 363925 392261 1128468 1119415 437767 450854 123294 107141 116812 118112 132848 127589 123812 124122 84254 84364 277356 243418 703438 705103 219286 216571 278177 279689 324884 318268 339353 342505 364100 366747 347465 385083 821011 866387 543013 455933 294766 288562 339827 336494 358737 362640 373438 376213 418861 423704 671469 704014 40.35 68.0 1
11:49:58 2023-10-13 342140 341580 86703 85233 130209 134835 137321 136218 108541 107272 114885 114414 132001 134141 363925 387569 1140952 1125531 432746 450818 120200 106667 116973 117916 132756 127433 123689 123710 84356 85860 279913 245013 704354 700061 217458 215887 279105 279761 324956 316969 338330 342902 362212 369609 345066 386544 819388 859736 549048 454573 294011 289713 338255 337510 358161 365143 372575 375576 421995 422810 676119 706047 40.35 68.0 1
11:49:59 2023-10-13 342402 341751 86521 85144 130106 134475 137741 136441 108541 106815 114805 114447 132006 134141 362826 391055 1138669 1124622 435408 452667 120103 107223 116711 118011 129241 127453 123590 124018 84138 84358 279224 245742 699210 704215 218136 215518 278069 279689 326794 315943 341448 342564 363299 368838 346942 387367 818685 857271 543013 450561 296508 293363 337781 338055 356547 364881 369587 376022 421366 422143 674650 705096 40.35 68.0 1
11:50:00 2023-10-13 346668 341268 86645 86929 130409 134593 137998 136194 108849 106750 114919 114035 132006 131735 362862 392261 1128468 1116232 437460 450566 123226 107248 116778 118112 132687 127555 122944 123710 84022 85860 279913 243562 699060 704215 217120 216501 278124 279761 324956 317004 339389 342794 364391 366747 347501 385376 818685 868264 537603 455965 294766 288763 339588 336529 358737 363468 374003 377051 418861 423406 670444 701952 40.35 68.0 1
11:50:01 2023-10-13 344896 341519 86612 85144 130299 134441 137619 136428 108541 107272 113017 114597 128668 131989 362717 387975 1134904 1122334 438042 450710 120153 107223 116745 118146 129331 127555 122944 123951 84138 85978 278452 245013 699657 694088 219286 216119 276689 279761 324956 315943 339353 342902 360518 367038 348550 386544 820004 865090 535801 450597 295360 290524 336693 337545 359554 362380 371714 376213 423962 424002 672422 706084 40.35 68.0 1
11:50:02 2023-10-13 345357 340723 86585 85197 130574 134441 137737 136218 108541 106782 114805 114224 131944 131888 362826 388691 1136907 1128740 433705 452283 123362 107365 116812 118031 132842 127555 123519 123592 84080 84410 277356 243562 705156 699567 217458 215922 279587 279315 324812 319882 341616 342758 362071 367703 347619 388431 820937 854560 543013 454823 294011 292454 337781 337510 358162 365656 369515 375076 422625 422810 678480 705547 40.35 68.0 1
11:50:03 2023-10-13 343397 341942 86735 85219 130192 134991 137504 136752 108482 107372 112929 114696 132082 132407 362790 389888 1136483 1114645 432182 452075 123192 107289 116745 118146 132629 127950 123420 123743 83906 85860 277883 245742 699164 702153 218358 216745 277929 279761 325388 318187 340416 342902 362720 365655 347501 386173 821077 856370 544365 454175 294766 289497 338528 337607 360907 364304 369515 376783 421402 422483 680147 703977 40.35 68.0 1
11:50:04 2023-10-13 347247 340999 86680 86927 130511 134441 137729 136072 108724 106782 114954 114068 132190 131577 362536 393400 1127667 1117822 438252 450854 123140 107215 116778 118031 132629 127555 122944 124156 84105 84223 280491 243274 696408 704105 219286 216119 277981 279689 324848 316863 342344 342239 364391 367260 348286 385067 818538 868878 546306 454610 295360 288904 339684 336529 358737 363468 374003 377318 419848 423704 669495 701952 40.25 68.0 1
11:50:05 2023-10-13 344934 340788 86794 85234 130323 134407 137737 136029 108727 106782 113051 114316 132036 131853 363925 388999 1137055 1129085 434901 452209 123260 106667 117054 118112 132565 127555 123519 123625 84022 85860 277356 243080 705156 700134 217458 215552 279105 279761 324956 316969 338401 342902 362212 367843 345379 386544 821011 859128 547677 455253 294046 289642 337781 337309 357622 364631 373438 376213 421402 422179 674613 706084 40.35 68.0 1
11:50:06 2023-10-13 342920 341448 86553 85240 133480 134843 137321 136475 108507 106815 114691 114414 131853 132042 362826 389888 1140358 1122296 435991 453495 120155 107485 116678 118372 132826 127876 122845 124308 83906 84433 277883 246778 693053 701088 217528 215587 277929 279545 326794 315942 341448 342866 361129 368719 347358 387367 819847 857307 543013 449280 295847 289642 336764 338566 357622 363503 369515 378427 423926 422774 676598 704014 40.25 68.0 1
11:50:07 2023-10-13 345690 341228 86703 85191 130196 134847 137398 136237 108457 106750 114726 114414 131915 131993 362862 393529 1128468 1116232 437815 450890 123140 107355 116584 118146 132445 127624 122944 124032 83906 85926 278650 245669 697035 704215 217493 216038 276689 281344 324956 315061 341207 342830 363299 367551 349076 387095 818105 866387 545549 450489 296300 289308 338766 336529 358737 361331 371750 375758 421366 423737 671469 701952 40.35 68.0 1
11:50:08 2023-10-13 342956 341026 86584 85148 130357 134475 137321 136347 108541 106815 113017 114283 128701 132117 363085 387975 1131680 1121810 435792 452283 120430 107223 117230 117997 132842 127555 122977 123906 84138 84287 277883 245532 703635 702226 216818 216351 277786 279761 324956 317004 338365 342902 366140 365655 347536 387092 819847 863832 543013 455737 294011 289713 339862 335987 359566 363503 373147 375644 418897 424002 673450 704051 40.35 68.0 1
11:50:09 2023-10-13 341423 341003 86552 85112 130344 134441 137556 136347 108541 106815 114726 114447 131887 134141 362862 387533 1139550 1125531 432476 451568 123465 106700 117054 118031 132934 127379 123519 123743 84022 84117 277883 244840 716809 700098 217458 216257 279141 279761 324956 316969 338365 342902 362212 367295 348554 385902 820040 855987 549048 454781 294296 290313 338255 337545 358737 365179 369587 375608 422374 423406 679625 706121 40.35 68.0 1
11:50:10 2023-10-13 342438 341744 86798 85398 130355 134779 137409 136339 108482 106717 113007 114349 128636 132130 362681 392225 1137057 1121462 435408 450566 123260 107322 116745 118146 132445 127589 123556 123932 83906 85860 277883 245569 696945 702226 220218 214953 278124 279761 326794 315978 341483 342275 363009 369530 347221 387679 818685 857307 543013 451983 297777 288527 338255 338328 357586 363539 369623 376022 421402 421550 674650 701952 40.35 68.0 1
11:50:11 2023-10-13 342666 341555 86580 85206 133601 134881 137286 136509 108358 107423 114726 114447 131818 134210 362862 389853 1134488 1114645 433397 450890 123226 107322 116745 118146 132629 127589 122944 123743 84138 84370 277883 246045 699656 702043 218667 217129 277786 279653 327718 317340 340309 342686 362720 365655 347536 386173 820492 860771 550419 450556 294559 289299 338528 338600 360255 363503 369479 377051 421402 422222 679143 703480 40.35 68.0 1
11:50:12 2023-10-13 342812 341088 86755 85117 130413 134737 137286 136252 108358 106782 114726 114552 128771 131853 362826 388011 1131201 1119266 437767 452209 123260 107174 116778 118146 132629 127589 123478 123710 84022 85893 277356 245395 699904 698051 217120 216779 277539 279761 324956 315978 339938 344552 360805 366712 348586 386544 819388 866387 537970 450633 294046 290595 336764 337037 360363 362959 369623 376213 423926 422134 673450 706121 40.25 68.0 1
11:50:13 2023-10-13 345349 341030 86676 85135 130331 134441 137806 136284 108541 106750 114840 114068 131915 131669 363411 389271 1136907 1128246 436797 452025 120315 107485 117000 117910 129362 127487 123623 123814 84138 86030 279913 243202 701062 701124 217458 214919 278712 279761 324775 319430 339115 342902 362212 368943 345414 386086 821011 856406 547677 454610 294046 289440 337781 337273 356512 364340 372911 376213 421402 421514 675365 705584 40.35 68.0 1
11:50:14 2023-10-13 342606 340994 87019 85236 130257 134601 137321 136364 108391 106815 112929 114381 132006 134032 362862 391639 1134488 1119631 433397 450854 123260 107174 116778 117949 132537 128006 122944 123710 83906 85893 277883 245569 699534 706212 217458 214953 278712 279761 324956 315978 339424 342902 364427 367551 346177 385016 816331 857307 543013 450597 294559 288799 340376 336494 358197 365179 369623 377318 418861 422810 678663 705059 40.35 68.0 1
11:50:15 2023-10-13 342956 340967 86462 85232 133560 134872 137436 136544 108358 106848 114726 114630 128580 132152 362572 391701 1133290 1112913 437333 450710 120023 107256 117096 118045 132561 127855 122944 124032 83906 85959 282712 246438 694847 704215 217306 216223 276653 281940 326794 315026 341483 342830 362755 367586 349639 387112 818105 863222 540308 449186 295847 288904 339599 337309 358737 361331 369587 377890 421366 421839 673450 701952 40.35 68.0 1
11:50:16 2023-10-13 346808 341340 86525 85180 133560 134441 137563 136252 108541 106815 114726 114336 132006 134141 362862 387569 1132843 1122296 436411 452283 123174 107141 116778 118112 132672 127467 122944 123743 84022 85860 277883 245013 699781 694124 217528 216223 276724 281344 324956 316013 339389 342902 360588 367878 348586 386544 820583 865127 537136 450633 294909 289642 336221 338601 358737 361402 371750 377051 423962 423704 672459 706084 40.35 68.0 1
11:50:17 2023-10-13 343448 340707 86822 85267 130568 134712 137715 136082 108590 106750 112929 114349 132231 131818 363230 391310 1137714 1127134 432403 451568 120348 106667 117054 117916 132750 127345 123604 123918 84138 84085 279913 243562 701262 698087 217458 215887 278712 279761 324956 316969 338365 342902 362212 367295 348294 385902 819424 854778 543013 453306 293304 290088 337781 337545 358737 365435 369551 375608 421079 422810 679662 706084 40.35 68.0 1
11:50:18 2023-10-13 342884 341207 86544 85172 130192 134466 137355 136441 108391 106815 114840 114447 131853 132028 362862 393436 1137057 1120628 435445 450890 123089 107174 116745 118146 132750 127589 122944 123743 83906 84338 280491 245141 709265 705003 219907 215783 278248 279725 326794 318528 341340 341578 363696 368979 346455 387367 818685 859687 543013 450525 295596 293435 338291 338091 356333 363362 371483 375758 421402 421550 674686 701988 40.35 68.0 1
11:50:19 2023-10-13 346596 340855 86767 85176 130450 134340 137901 135995 108757 106717 114954 114035 128789 131380 363048 392261 1125268 1116232 438666 450501 123260 107248 116778 118112 132629 127589 122977 123743 84022 85893 279913 243526 710604 704215 217306 216223 277929 279761 324956 317004 339902 342588 364427 367295 347465 385067 818685 866423 537136 454610 295396 288360 338838 336564 358449 363503 373739 377318 418897 423406 670481 701952 40.35 68.0 1
11:50:20 2023-10-13 342992 340764 86521 85080 130196 134803 137355 136461 108391 106815 114726 114447 131670 131993 362899 388011 1131164 1119074 435794 451568 120168 107156 117000 118271 129399 127487 122911 124018 84080 86030 277883 244868 701948 700512 217120 216559 277539 279761 324956 318492 339795 344588 360805 366747 348586 387129 822761 866423 550419 450597 294945 290630 336764 337037 360363 361049 371750 376250 423926 422134 672936 705048 40.25 68.0 1
11:50:21 2023-10-13 342642 341555 86398 85342 130257 135536 136837 136819 108176 107290 112938 114729 131823 132337 362826 387569 1142860 1122296 432547 450854 123055 107174 116584 118146 132629 127589 122944 123914 83906 85893 277883 246961 701423 699110 217493 215922 277929 279761 325424 315843 340452 342902 361129 369646 347501 386790 821011 856060 543013 450813 294766 290118 336764 338091 358161 363539 369219 377629 423998 422810 680663 705584 40.25 68.0 1
11:50:22 2023-10-13 342559 340999 86777 86960 130196 134441 137445 136359 108541 106815 112982 114447 128570 132117 362572 393251 1136833 1121810 433323 450710 120120 107256 116953 118011 132895 127555 122944 123743 84022 85893 281821 245488 699411 704943 217155 215922 278712 279761 326794 315978 342344 342902 364391 366782 345934 385052 816368 857307 544365 450561 294945 289713 340376 335987 358737 365179 369623 377051 418825 423108 679662 703480 40.35 68.0 1
11:50:23 2023-10-13 342920 341196 86612 86985 133503 134466 137355 136252 108541 106815 114726 114368 128516 131993 362899 387227 1127926 1118206 432583 451568 123260 106667 117169 117719 132565 127168 123604 122998 83906 85683 277883 243670 704534 702226 217155 215922 277539 279761 324956 317004 338401 342902 363916 366491 347536 386270 818685 866387 544365 455970 294082 288834 339862 336258 358772 363503 373515 376250 418897 424002 671469 704051 40.35 68.0 1
11:50:24 2023-10-13 344937 340759 86767 85303 130421 134898 137531 136339 108516 107323 113121 114381 132116 132037 362681 389165 1134488 1123931 436406 451888 123226 107411 117000 118112 132750 127467 122977 123710 84138 86030 277883 245013 699118 694124 217563 216223 276724 284877 324956 318492 339902 342902 361129 368979 349148 386544 820826 865163 543013 454781 294945 289677 336728 338673 358197 362415 372348 377051 424034 422810 671829 706157 40.35 68.0 1
11:50:25 2023-10-13 342884 341066 86513 85283 130192 134508 137546 136252 108574 106815 114726 114290 131727 133767 360821 392848 1137093 1122296 432390 450183 123021 107141 116698 118146 132572 127589 123548 123776 83906 85926 280491 245049 707858 703219 220260 215587 278320 279761 326794 316013 341483 341794 363335 369530 346942 385016 818685 857307 542506 450561 295596 293094 338838 338328 356619 364340 371533 378242 422041 422486 678252 706062 40.35 68.0 1
11:50:26 2023-10-13 343079 342668 86580 85307 130205 134966 137434 136837 108292 107257 112910 114447 132006 132522 363230 389853 1137714 1113024 433090 452209 123192 107215 116745 118489 132561 127555 122944 123999 84022 86011 277883 245451 695326 701620 216783 216931 277929 279761 325388 317630 340380 342866 362720 365655 348550 386754 819575 860954 532728 452094 294909 289713 338493 336529 360907 363468 369479 377318 421366 422725 678073 703941 40.35 68.0 1
11:50:27 2023-10-13 345835 340967 86708 85133 130610 134615 137772 135995 108757 106717 115079 113957 132070 131393 363375 392225 1127667 1118618 438042 450818 123260 107378 117000 117876 131358 127773 123623 123985 84288 85997 277356 243310 702396 704032 219286 216188 278320 279761 324956 316969 342588 342830 364356 369803 347465 385376 819908 868878 537603 455253 295691 288763 339791 336494 358737 363468 374003 376987 420075 424002 670444 701952 40.25 68.0 1
11:50:28 2023-10-13 343641 341003 86521 85229 130544 134796 137703 135995 108507 106782 114851 114519 132266 131888 362826 387533 1137714 1127937 433053 450465 120151 107141 117143 117882 132848 127345 123689 123677 84022 85827 277356 243562 711687 700098 217493 214919 278908 279761 324690 316969 338401 342902 362212 368650 345899 385902 820428 860954 546306 455253 294909 289642 340386 337001 356547 364304 373402 376177 421366 421191 675365 705547 40.35 68.0 1
11:50:29 2023-10-13 341848 341030 86398 85267 133335 135068 136978 136760 107994 106815 112562 114480 131727 132522 362536 390061 1144091 1124212 434938 450552 123397 107223 116678 118011 132861 127841 122911 124122 83906 85860 277883 246742 693031 699531 217458 216396 277929 279761 327950 315843 340416 342902 361058 367843 347465 386173 819847 854742 543013 450592 294945 290118 336728 338530 358161 363213 368923 377318 423926 422774 680626 705547 40.35 68.0 1
11:50:30 2023-10-13 342947 340716 86612 85212 133564 134847 137615 136423 108507 106782 112910 114414 132006 134219 362862 391604 1129451 1115438 437124 450854 122987 107528 116550 118146 132561 127889 122911 124118 83906 85952 278452 246053 696229 702226 217458 216223 276653 282197 324956 315026 341207 342794 363264 367843 349358 387092 818685 863869 546225 452094 295847 291628 338766 337273 358701 361296 369587 378158 421330 423406 673377 701952 40.35 68.0 1
11:50:31 2023-10-13 345111 341003 86584 85303 130409 134678 137496 136237 108408 106717 113007 114506 128637 131783 362681 390133 1131643 1119415 435371 451002 120348 106634 117358 117978 133119 127311 123689 123473 84022 84326 275322 245049 706777 702189 219286 216223 277929 279761 324956 317004 338330 342902 364100 366712 347501 386233 819847 866314 543013 455933 294011 289308 339827 336494 358737 363468 374003 376177 419780 424002 671469 703977 40.35 68.0 1
11:50:32 2023-10-13 341259 341771 86608 85172 130192 134441 137625 136218 108358 106782 114691 114447 131818 131888 360388 387498 1139332 1124730 431790 451568 120200 106667 117054 117719 132750 127433 123486 123677 84022 84085 277883 243598 701989 698051 217306 214953 279105 279761 324956 316934 338365 342902 362212 367843 346158 386544 821011 859736 537136 454573 294011 289440 337745 337238 356583 365143 372874 375883 422073 421856 677139 707105 40.25 68.0 1
11:50:33 2023-10-13 342740 340573 86612 85240 130069 134932 137149 136305 108325 106782 114726 114421 131818 131888 360497 391586 1140321 1122259 434938 451988 120023 107215 116664 118146 132565 127589 122911 124084 83906 85926 277883 246786 691789 700098 217528 215887 277929 279761 326794 315843 341448 342348 361129 368943 347501 387679 821011 857307 543013 451563 295812 290083 336728 338566 358161 364020 369515 378427 423962 422810 678590 705011 40.25 68.0 1
11:50:34 2023-10-13 346220 341039 86525 85201 130200 134869 137321 136252 108358 106782 114726 114414 132036 131993 360749 391639 1128468 1116232 438371 450818 123072 107248 116550 118146 132750 127589 122911 123914 84007 85860 277883 245706 698102 704215 217458 216223 277539 279872 324956 315978 341207 342794 363299 369875 349076 386233 818685 866387 537136 454024 297000 291628 340658 337403 358593 362238 372729 378021 421223 423894 670736 705096 40.25 68.0 1
11:50:35 2023-10-13 342920 340967 86745 85116 130540 134898 137597 136509 108616 106815 114805 114447 132373 131993 362826 388011 1129488 1121232 436176 450818 123226 107248 116778 118112 132595 127821 122977 123743 84138 85893 277883 245013 700028 700438 217120 216896 277734 279761 324956 316013 338365 345329 361093 365655 348550 387367 819424 866426 543013 450561 293769 290524 338255 336529 360363 363468 371750 375040 422959 422430 674886 706084 40.25 68.0 1
11:50:36 2023-10-13 345664 340645 86704 87038 130323 134432 137737 136218 108691 106750 114885 114257 131887 131669 363085 391826 1137330 1128740 438354 452135 120218 107256 117076 117978 129306 127453 123590 123710 83964 85860 277356 243526 701852 701009 217949 214884 278320 279761 324690 316863 339389 342902 363009 369789 346420 386213 821011 856442 544365 454573 294909 289677 338289 337510 356547 363503 373702 376783 421995 421191 673450 704014 40.35 68.0 1
11:50:37 2023-10-13 343641 339643 86762 85191 133508 134441 137512 136347 108507 106815 114771 114414 131853 131993 363375 390983 1134488 1118343 433090 450818 123226 107141 116778 118146 129420 127589 122977 123743 83906 85860 279224 245013 699287 705213 217306 216188 278908 279761 326794 315978 340177 342902 364391 366747 346420 385052 817488 857271 543013 451946 294909 289440 339862 335481 358472 365143 369587 377051 418825 423406 678626 704094 40.35 68.0 1
11:50:38 2023-10-13 344932 340994 86458 85197 130323 135348 137462 136237 108457 106750 112929 114349 132373 131853 360569 391497 1131606 1117822 437642 450854 122987 107322 116611 118271 132526 127589 122911 123999 83848 84097 277883 245944 697412 703717 217458 216072 276689 281741 324956 315061 341207 342830 363264 367843 349352 386818 818685 865127 543013 449150 295596 289858 338766 337037 358701 361331 369587 377853 421115 422810 672422 704595 40.35 68.0 1
11:50:39 2023-10-13 342627 340723 86525 86952 133750 134441 137415 136325 108358 106782 112910 114257 132006 131888 360749 387604 1134451 1122333 436438 450818 123311 107215 116778 118021 132595 127555 122944 123710 84022 85860 278452 244976 699657 694088 217528 216223 276689 281344 324956 316638 339389 342902 361093 368943 349076 386544 822167 865090 546394 453379 294909 289713 336728 339398 358665 361331 371787 376783 423710 422486 671893 705974 40.35 68.0 1
11:50:40 2023-10-13 344101 340855 86648 85234 130294 134803 137578 136176 108524 106782 113102 114257 131823 131796 360749 390061 1139332 1125531 431790 451962 120348 107042 116940 117753 132934 127168 122977 123592 84239 85860 277356 243598 713042 699073 217423 214919 278908 279761 324956 316969 338401 342902 362212 369911 345899 386544 821011 860954 544365 454573 295339 289713 338291 337545 356547 364596 373438 375544 422031 421550 673624 705048 40.35 68.0 1
11:50:41 2023-10-13 341812 340779 86430 85175 133542 134475 137321 136218 108358 106815 114691 114336 131853 134141 360785 389853 1134488 1117822 432476 451888 123226 107141 116995 117949 132750 127589 122944 123710 83906 85860 277883 245013 699411 704215 217306 216038 278908 279761 325129 315978 339938 342902 364427 366712 346420 387421 816331 856665 550419 453490 297193 292041 341588 338600 359134 365257 369479 377208 418683 422937 678443 705022 40.35 68.0 1
11:50:42 2023-10-13 344896 340130 86580 85140 133434 134437 137496 136816 108325 106750 114612 114447 131818 132077 360605 391055 1127889 1116232 437405 450566 122987 107322 116389 118180 132561 127589 122911 124118 83906 85893 277883 245742 694096 702226 217306 215945 276653 281344 324956 315061 341483 342830 363299 367551 349639 387092 818685 865127 546306 450556 297358 288799 338528 337273 358701 361296 369623 376022 421366 423704 672936 701988 40.35 68.0 1
11:50:43 2023-10-13 342623 340728 86521 85229 133478 134475 137321 136218 108541 106815 114726 114257 131818 131993 362826 387831 1131532 1118991 435829 449370 120513 106601 117344 117862 132002 127419 123623 123610 84022 85827 277883 245013 702937 703002 219286 216223 278320 279761 324956 317929 341542 342758 363845 366747 347536 386544 819847 866387 543013 455965 293783 289440 340341 336494 360097 364049 373739 376177 420111 424002 672459 704014 40.25 68.0 1
11:50:44 2023-10-13 340504 341035 86434 85212 130348 134983 137286 136441 108358 107143 112596 114749 131727 134398 360749 388011 1141203 1124730 430922 450818 123174 107141 116778 118031 132750 127589 122977 123743 83906 85893 276956 245742 701033 698051 219286 216257 278124 279761 325879 315843 339389 344842 360904 367843 347501 386790 819388 854742 536679 451453 294702 290560 337781 338055 358701 363539 369479 376783 423926 423406 680626 706121 40.35 68.0 1
11:50:45 2023-10-13 342848 340681 86521 85197 130159 134470 137722 136237 108490 107165 112938 114349 132231 132037 362681 393329 1137954 1121810 433594 452209 123226 107322 116778 117910 129399 127773 122911 123710 84022 85893 277883 245013 700568 705213 217493 215887 279105 279761 326794 316709 340177 342866 364974 367878 346455 385052 818685 857271 543013 450561 294909 288763 340341 339290 358161 365143 369623 377051 418897 422810 680144 703594 40.35 68.0 1
11:50:46 2023-10-13 342596 341003 86584 85180 130343 134601 137321 136269 108358 106782 114726 114447 132006 132028 362826 388691 1127926 1118206 435556 450183 120250 106667 117202 118112 132917 127351 123722 122965 84138 85650 279224 243562 703236 700972 217155 216223 277929 279761 324956 317004 338092 344574 363880 366712 347536 387679 820428 862577 549048 455970 293733 290321 339862 336529 359856 364881 372874 375076 420111 422205 676141 708075 40.35 68.0 1
11:50:47 2023-10-13 345653 340887 86703 85200 130417 134779 137746 136403 108557 106750 113086 114349 132006 131796 362826 389271 1136483 1127937 437424 450501 123226 107248 117109 118045 132664 127589 122977 123710 84022 85860 278452 243598 699657 694124 218511 215887 277539 281344 326527 316491 339627 342902 362755 369530 348550 385939 819424 861360 543013 450669 293797 289713 339693 338637 356583 362380 372874 377051 423926 420895 671469 705048 40.35 68.0 1
11:50:48 2023-10-13 342875 340764 86521 85112 133663 134441 137355 136252 108391 106782 114646 114336 131818 131993 362862 392261 1137714 1122023 434938 451568 123174 107141 116812 118112 129315 127467 122944 123743 83906 85860 277883 245013 702701 702226 218171 215552 278320 279761 326564 316455 342253 342275 363335 369014 346978 385016 818685 857271 549048 453490 295668 293571 340658 338352 358185 364311 371605 378390 421258 422333 677288 705096 40.25 68.0 1
11:50:49 2023-10-13 343116 340820 86461 85148 133404 134881 137321 136475 108457 107305 112944 114447 131636 134175 360749 389746 1134488 1113061 432476 450147 123055 107473 116664 118146 132629 127624 122944 123743 84022 84338 279224 245742 698670 701161 216852 217117 277929 279495 325388 315061 340416 342902 363009 365655 348300 386209 818685 856370 524533 451269 294695 291772 338564 336529 360653 364049 369551 377318 421079 422430 678626 704014 40.25 68.0 1
11:50:50 2023-10-13 342920 340416 86568 85225 133560 134462 137649 136539 108358 106815 114726 114224 131915 131993 362862 388011 1131532 1120665 435189 451888 123140 106700 116812 118146 132664 127555 122944 123710 83906 85893 277883 245013 699534 694052 217493 216292 277539 281344 324956 319161 339938 344842 361058 366782 349388 387421 824558 867078 544365 450489 294838 290524 338733 339487 359676 362782 371641 377318 423998 421804 673746 709121 40.35 68.0 1
11:50:51 2023-10-13 342596 339929 86553 86980 133640 134407 137729 136116 108724 106750 114840 114257 131887 131796 363085 387569 1134488 1128283 434284 450501 123260 106667 116778 117997 132664 127379 123519 123710 84080 85860 277356 243526 704733 698087 217458 215887 279141 279761 324956 317004 339389 342902 362247 367843 345379 386544 821011 859736 537136 454610 294046 289677 338291 337510 357371 365727 373474 376213 422328 422512 674613 705547 40.35 68.0 1
11:50:52 2023-10-13 342559 341030 86398 86947 133469 134881 137321 136441 108490 107272 113017 114637 128603 131818 360605 388620 1140952 1122610 435866 452099 120122 107322 116550 118146 132565 127624 122944 124274 83955 85952 279224 246438 693438 700098 218101 216072 278320 279761 326794 315843 341483 342312 361129 368685 347501 385052 819847 857307 543013 450813 295847 289677 336764 338328 357909 363220 369551 375493 423998 422810 678109 704014 40.35 68.0 1
11:50:53 2023-10-13 345700 340309 86517 85260 133560 134593 137355 136364 108541 106815 114726 114290 132006 132042 360785 391950 1130073 1116232 437751 452209 123055 107355 116664 118214 132445 127624 122944 123776 83906 85893 277883 245359 695135 702226 217458 216072 277344 279907 324956 315978 341483 342830 363335 367586 349076 386270 818685 866423 543013 450525 295596 288799 338838 337273 358772 361366 372348 375758 421402 424002 671469 704947 40.35 68.0 1
11:50:54 2023-10-13 342632 340716 86790 85303 130388 134373 137720 136445 108441 106684 112929 114349 132373 131818 362826 388011 1129562 1120954 435482 450854 123397 106700 116812 118146 129420 127487 122977 123743 83906 85926 278452 245013 699518 701161 217306 216292 277929 279761 326794 317004 338365 344842 364136 366747 347536 385052 820428 862613 543013 455289 293939 289677 339862 336022 360133 363539 372874 375608 420111 422218 672672 704051 40.35 68.0 1
11:50:55 2023-10-13 340264 341075 86462 85345 133566 134441 137321 136252 108358 106815 114726 114447 131727 132028 360749 388011 1139550 1124730 432205 451962 123260 106700 116973 117949 132750 127589 123685 123710 84022 85775 277356 245013 697380 694124 219637 216223 278124 279761 325651 316455 338365 344842 361164 367878 347501 386245 820040 854778 537970 450561 293590 290877 338291 338079 358486 365442 369335 376067 423149 423930 678516 709121 40.25 68.0 1
11:50:56 2023-10-13 344620 341351 86612 85172 130159 134441 137321 136218 108541 106815 113017 114630 131818 131888 360785 392848 1140575 1122296 434938 451568 123260 106733 116778 118021 132658 127589 122977 123743 83906 85893 277883 245013 699411 702226 218171 215887 278320 279761 326794 316455 341483 342311 364427 369530 346978 385016 819575 857307 543013 452297 296508 293471 338564 338338 356583 364340 369623 376058 421402 422476 676364 701952 40.25 68.0 1
11:50:57 2023-10-13 345801 340010 86708 86945 130299 134441 137806 135867 108757 106643 114954 113723 131921 131119 362826 391950 1128468 1118033 438042 450183 123089 106700 116778 117949 132664 127732 122977 123710 84022 85893 277356 243319 696350 704502 217155 216107 278124 279761 324956 317039 339424 342830 364427 367295 347536 384501 818427 870148 546306 454464 295181 288636 339719 337167 358593 363900 373893 377171 420075 424002 669532 701952 40.35 68.0 1
11:50:58 2023-10-13 344546 340477 86521 85161 133555 134441 137424 136136 108490 106717 114726 114290 131823 131809 360785 388011 1131201 1119037 435194 450501 123140 107174 117109 118112 132629 127589 122944 123710 83906 85808 277883 245013 700909 694088 217493 216594 277539 279761 324674 316420 339974 344842 361093 367586 349358 386798 820620 866387 543013 454024 294838 290524 339213 338091 359856 362959 372312 377051 424034 423714 672973 707158 40.35 68.0 1
11:50:59 2023-10-13 342920 340716 86462 86985 133573 134500 137355 136381 108391 106815 113354 114447 131887 131993 360785 391365 1137057 1123657 432547 452209 122816 107388 116389 118180 132473 128012 122911 124151 83906 85926 277883 245395 690090 702226 218206 216072 278320 279761 327451 318455 342073 342505 362868 369907 347358 387568 820281 858946 544365 452094 296717 289167 337745 338601 357610 364276 371750 378390 423854 422738 674063 706179 40.35 68.0 1
11:51:00 2023-10-13 341382 340967 86434 85116 133560 134441 137286 136218 108325 106815 114691 114447 131784 134234 360749 389236 1134488 1114608 432476 450818 123157 107421 116745 118112 132595 127555 122944 123710 83906 85893 277883 245359 699040 702153 218667 216896 278320 279243 325353 315943 340380 342902 363264 368352 347465 386173 818685 860345 517829 451269 295360 292041 338731 335951 360871 364596 369515 377318 420111 422699 679589 703443 40.35 68.0 1
11:51:01 2023-10-13 346387 340162 86794 85275 130417 134898 137617 136271 108557 106717 113086 114316 128782 131748 360569 392190 1128468 1116232 439843 450566 120218 107182 116711 118079 132595 127555 122944 124122 84080 85860 279224 243562 696418 703717 219286 216223 278124 281741 324956 316677 340931 342794 364164 367808 347536 385376 818685 868878 552469 453219 295596 288763 339552 337001 358737 362959 374003 378390 420738 423704 669459 704595 40.35 68.0 1
11:51:02 2023-10-13 344824 339795 86585 86922 130257 134399 137729 135995 108724 106750 114840 114068 131853 131485 360352 387569 1134488 1125010 436176 452283 123192 107248 116778 118112 132934 127433 122977 123710 84022 84231 277356 243526 702569 700098 217458 214884 278712 279761 324956 316969 339389 342902 363264 369530 347202 386544 821011 861287 519434 454573 294702 289677 338766 337545 356547 364304 373748 376453 422703 421856 673340 707105 40.35 68.0 1
11:51:03 2023-10-13 340663 340824 86516 85318 129988 135221 136986 136760 108250 107471 112596 114769 128528 132557 360713 388011 1142013 1122296 434518 452209 123192 107248 116745 118112 132750 127589 122944 123710 83906 85893 277883 246438 694847 694088 217493 216223 278320 279761 325879 315843 340452 345087 361129 368393 347536 386790 821011 854778 545143 451884 295360 290560 337236 338566 358449 363985 369479 377318 423998 423406 680626 705547 40.35 68.0 1
11:51:04 2023-10-13 342920 340719 86458 85140 133620 135106 137321 136475 108541 106815 114771 114447 131818 132082 360749 390745 1130326 1115438 436715 450818 123072 107322 116584 118146 132595 127589 122911 124084 83906 85926 277883 245669 692582 702189 217493 216257 276689 279872 326794 315026 341483 342830 363264 368684 349639 387642 818685 867078 544365 452020 296430 292041 338695 337403 358593 362238 371569 378887 421223 423858 673377 701952 40.35 68.0 1
11:51:05 2023-10-13 342848 340034 86576 85246 130192 134432 137585 136509 108507 106815 113284 114539 132006 131993 362826 388011 1129488 1118727 435556 450147 120348 106634 117169 117719 132842 127345 123689 122965 83906 85893 277883 244976 700823 702189 217458 216257 278320 279761 324956 317929 339089 342902 364391 366747 348025 387367 820428 865090 543013 455611 293939 289497 340341 336494 360641 363503 374003 376177 419780 424002 672459 704014 40.35 68.0 1
11:51:06 2023-10-13 342393 340723 86616 85175 133560 134441 137329 136313 108358 106782 114771 114257 132006 131888 360749 388011 1137057 1125531 432145 450147 123500 106700 117054 117916 132917 127467 123812 123677 84080 85860 279913 243598 700869 698051 219793 216257 279498 279761 324956 320108 341579 344588 365881 369911 346800 387568 820974 859590 541660 455071 296774 290524 338766 337545 358737 365692 373702 376600 423221 423704 676634 706047 40.35 68.0 1
11:51:07 2023-10-13 342282 340716 86616 85206 130200 134475 137321 136218 108616 107316 114885 114414 131818 131853 360713 389924 1137020 1122259 435556 450854 123123 107355 116389 118507 132434 127978 122878 124118 83906 86044 277883 245597 700021 701161 218476 216223 278320 279761 326794 317485 342001 342866 362720 370083 347501 387790 819908 859736 544365 451773 296753 289642 337745 338637 357909 364049 371750 376058 423926 422810 676066 703977 40.35 68.0 1
11:51:08 2023-10-13 341535 340779 86493 85254 130445 134992 137487 136855 108374 107191 112929 114539 132190 132187 360280 391863 1137714 1116232 432476 452209 123226 107485 117000 118112 132934 127555 122944 123743 84022 84287 280491 245359 699164 702226 218667 216896 278320 279761 325616 317448 340416 342902 363264 365655 348036 386754 818685 860954 543013 450136 295360 290061 338766 335951 360943 365143 369551 377318 422396 422725 678626 704014 40.35 68.0 1
11:51:09 2023-10-13 342330 340452 86489 85176 130257 134601 137512 136458 108541 106815 114726 114414 132098 131888 360785 388011 1132806 1119832 436176 450854 123192 106700 116778 118523 132629 127589 122977 123710 84022 85952 277883 244650 696187 698015 217493 216896 277539 281344 326794 316677 340416 345817 361129 367295 349639 387679 820351 865738 543013 450597 294766 290630 337236 337581 360363 363178 371496 377060 423673 423858 673303 705974 40.35 68.0 1
11:51:10 2023-10-13 345074 339791 86830 85176 130853 134767 137903 136261 108691 106782 114885 114100 132006 131678 362572 387569 1134488 1127408 433631 452025 120185 106700 116973 118146 132842 127555 123571 123710 84297 85860 278452 243526 700645 699073 217528 215887 279534 279761 324956 317893 339115 344842 363009 369911 346141 387367 821011 860345 546732 455253 295096 290118 338528 337545 358737 365692 373739 376720 423591 422810 674686 706084 40.35 68.0 1
11:51:11 2023-10-13 341295 340752 86517 85176 133655 134877 137321 136475 108358 106848 114726 114447 131853 134141 360749 389580 1134488 1115438 432476 452209 123226 107215 117109 118146 132750 127555 122944 123743 83906 85893 277883 245569 694112 702153 216783 216931 278320 279761 325655 315978 340416 342902 363299 366677 347536 389814 818685 856406 544365 453490 297619 292041 341317 336387 360799 365001 369443 377743 421258 423714 678480 703941 40.35 68.0 1
11:51:12 2023-10-13 346393 339934 86612 85197 130511 134373 137607 136184 108691 106750 114919 114068 128524 131928 362862 392225 1128468 1117822 437569 452209 123226 107141 116778 118112 132595 127589 122944 123914 84022 85952 277883 243526 698840 704215 217458 216467 278320 281344 324956 317004 340416 342830 364427 367808 348269 385960 818685 868264 540308 455965 295199 288763 339827 337545 359278 364049 374605 377853 420111 424002 669495 701952 40.35 68.0 1
11:51:13 2023-10-13 342812 339929 86644 85140 130323 134441 137632 136080 108541 106782 114805 114224 132006 131796 360749 387533 1137714 1128209 432943 450147 123328 107273 116973 117997 132664 127555 123486 123710 84138 85860 279913 243562 704534 698087 217493 216223 279534 279495 324956 317004 341579 345147 365106 369911 348568 389888 823345 855878 544534 453844 296352 293283 338350 339560 359242 365763 369623 376213 423637 424002 680107 706084 40.35 68.0 1
11:51:14 2023-10-13 342848 340202 86762 85176 130192 134470 137321 136218 108541 106815 114805 114414 131886 131853 360785 392261 1137714 1120628 434753 452209 123226 107141 116778 118112 132750 127555 122977 123743 84022 85893 277883 244976 699164 702226 219907 215552 278320 279761 326794 316455 341483 342552 364711 369789 347465 385016 818685 857271 543013 450561 296508 288728 338802 338292 357335 364596 371714 376058 421402 422476 674650 701952 40.35 68.0 1
11:51:15 2023-10-13 345093 339938 86712 87046 130417 134382 137802 135773 108757 106570 114919 114035 132006 131119 362826 391055 1125268 1117822 437419 450183 120108 106700 116812 118112 132664 127555 122977 123677 84221 85860 279224 242769 702024 704502 219751 216722 278839 281344 324884 317823 340273 342686 364796 369911 348371 386196 819266 867650 538955 454998 297768 288763 340341 336529 359820 364049 374459 377318 420111 424002 669495 703480 40.35 68.0 1
11:51:16 2023-10-13 342668 339965 86663 85167 130261 134847 137619 136329 108541 106815 114805 114257 132006 131993 362826 388011 1133647 1120861 435791 450854 123192 107248 116812 118146 132629 127821 122977 123743 84022 85893 275953 245013 699287 697886 217493 216779 277539 281741 326794 316455 340416 342902 361129 367913 349639 387092 820620 865738 545887 450633 295152 290321 336728 338637 359278 363242 371750 376757 423746 423822 672127 706975 40.35 68.0 1
11:51:17 2023-10-13 342149 340273 86727 85204 130323 134365 137825 136210 108557 106782 113102 114257 131853 131993 362572 390061 1138523 1127134 432403 452283 120348 107223 117143 118112 132842 127379 123519 123710 84080 85860 277356 243562 703438 698051 217984 216257 279105 279761 326527 316969 338401 344842 362755 367878 345899 387421 819424 857271 526158 454573 294046 290321 338289 337545 358772 365763 372575 376213 423257 423714 677629 706084 40.35 68.0 1
11:51:18 2023-10-13 342666 340484 86521 85180 133625 134475 137321 136475 108358 106815 114726 114447 131818 134141 360749 389271 1134488 1115164 432170 450183 123260 106700 116812 117997 129386 127555 122944 123710 83906 85893 274170 245013 699040 702189 216597 216594 278320 279761 324898 315978 340702 342902 363299 365655 347501 386209 818685 860345 544365 451688 297196 292041 339541 336387 360605 365001 369443 377780 421187 424002 678480 704975 40.35 68.0 1
11:51:19 2023-10-13 345908 340479 86644 85140 130192 134898 137938 136184 108616 106782 114760 114068 131853 131726 360749 391675 1128468 1116232 437678 450501 123055 107506 116664 118146 132445 127589 122944 123914 83906 84338 277883 243634 695681 703717 217493 216257 278320 279649 324956 316712 340488 342794 364391 367878 350956 386270 819847 868264 543565 455641 295360 291422 340376 338600 359278 364049 374076 377318 420111 424002 670957 701952 40.35 68.0 1
11:51:20 2023-10-13 342257 339965 86521 86918 130200 134407 137546 135901 108541 106782 114726 114257 131853 131669 360785 387569 1138140 1127134 432439 451568 123294 106700 116812 117876 132842 127345 122977 123677 84080 85742 279913 243526 701927 698051 217493 216223 279534 279761 324956 319839 338401 345184 365106 369911 348824 387263 823420 856519 544365 453176 296142 290454 338149 337640 358701 365727 369623 376250 423293 423894 680073 706047 40.35 68.0 1
11:51:21 2023-10-13 343641 340488 86525 85275 130294 134847 137694 136235 108541 106815 114726 114447 132006 131993 360388 392225 1139332 1120665 433705 450147 123055 106700 116778 118146 132750 127589 122977 123710 83906 84034 277883 245013 694877 702226 218171 215887 278320 279761 326794 316455 341483 342311 364136 370083 350435 385594 818685 857307 546225 452947 295604 289453 340891 337545 357945 365435 371750 377318 422153 422810 678663 701916 40.35 68.0 1
11:51:22 2023-10-13 344131 340130 86462 85197 130192 134475 137321 136347 108541 106815 114805 114368 131670 134141 362862 387533 1131201 1118206 435556 451888 120265 106667 117169 117987 132934 127379 123722 122965 84138 85860 280491 243562 707259 702503 219286 217024 278105 281344 326794 317787 341374 344806 364249 369651 348933 387605 819083 862613 543013 456726 296352 290383 339827 337248 360653 364596 372874 376067 421366 422761 673868 705048 40.35 68.0 1
11:51:23 2023-10-13 345415 340759 86589 85180 130266 134898 137321 135995 108541 106815 114726 114257 131887 131704 360785 389271 1134488 1127134 437751 450854 123174 107248 116973 118180 132664 127555 122977 123743 84297 85926 280491 243634 699781 699110 218698 215922 278056 279872 324956 316969 340416 344842 363335 372004 348550 387092 820620 862613 549048 454670 296922 290560 338838 339626 357622 363503 374039 377318 422374 422522 672164 708075 40.35 68.0 1
11:51:24 2023-10-13 342570 340515 86576 85172 133806 134475 137676 136475 108724 106848 114760 114447 131853 134141 360785 392297 1137093 1122296 432547 450890 123260 107174 117109 118304 129484 127950 123556 124156 84138 86030 280491 245250 695005 704105 218066 216119 279498 279761 325619 316491 340452 342830 365273 369425 346942 388008 818685 857307 544365 453195 295181 288654 340604 338055 358449 365727 372312 377318 420147 422486 678626 701988 40.35 68.0 1
11:51:25 2023-10-13 342365 341776 86430 85212 133374 135068 137424 136603 108541 107290 114726 114480 131823 134433 360749 389888 1132806 1112233 436144 450602 123226 107281 116778 118180 132411 127624 122944 124118 83906 85926 280491 246264 692425 702226 217528 216652 276724 279677 324898 315722 342001 342902 363299 368428 350203 385902 819847 865127 544365 451773 296501 292132 339338 338352 359676 362782 369515 378390 422482 423966 674775 706099 40.35 68.0 1
11:51:26 2023-10-13 342879 339965 86584 85176 130200 134508 137985 136910 108724 106815 113110 114447 131853 134219 362717 387533 1131201 1121462 435866 450890 120348 106667 117169 117949 132952 127379 123722 123507 84080 85893 274846 245013 706262 702226 217493 216292 278320 279761 324956 317999 342072 344842 365230 367843 348586 385016 821011 866118 543013 455970 294909 290118 340376 336529 359532 364596 374039 376213 420702 422685 673450 705850 40.35 68.0 1
11:51:27 2023-10-13 341136 340524 86525 85206 133640 134881 137546 136475 108541 106848 114646 114480 128637 134210 360785 388011 1140431 1125531 431215 451568 123174 106700 116812 118146 132842 127624 122977 123743 84138 85926 277883 245395 695792 698051 217528 216257 278320 279761 328109 315978 339938 345817 363625 369911 348826 390683 823345 854633 539805 452094 294802 291304 338149 338423 359098 364304 369321 376783 423998 423786 682149 706084 40.35 68.0 1
11:51:28 2023-10-13 342848 340811 86430 85159 130380 134475 137676 136441 108574 107389 114760 114447 131704 133954 360785 392297 1137714 1120628 433705 450212 123226 107141 116812 118146 132750 127589 122977 123743 84022 85926 280491 245049 700321 704215 217528 216072 279105 279761 324898 318680 340416 342902 365266 368979 346978 386209 818742 857307 543013 453306 295812 288799 340927 336564 358449 365727 371787 377890 418897 423406 679143 701916 40.35 68.0 1
11:51:29 2023-10-13 342875 340511 86584 86960 130180 134475 137454 136333 108574 106815 114726 114690 131823 134032 362826 388011 1130362 1118206 432633 450854 120348 106667 117202 117949 132917 127379 123722 123625 84022 85926 278452 245013 703644 703002 219751 217024 278568 281669 326794 318785 339317 345258 364796 367703 348933 387642 821011 865738 543013 455970 293939 290348 340748 336529 360363 364311 374039 375920 420631 422535 672161 706121 40.35 68.0 1
11:51:30 2023-10-13 345069 340999 86640 85233 130294 134475 137662 136552 108649 106815 114760 114336 132006 132028 360785 389307 1134488 1127134 437824 450890 123294 107174 116812 118180 132664 127589 122977 123743 84080 85926 278452 243310 699781 698123 218886 216223 277929 279907 324956 317004 340452 344842 363335 370118 349112 387092 820656 863222 543013 454610 295639 290321 338838 339661 357371 363249 374039 377318 423962 423154 671212 707533 40.35 68.0 1
11:51:31 2023-10-13 342606 340811 86813 85176 133577 134881 137355 136347 108391 106815 114760 114480 131795 133988 360785 392297 1137714 1121232 433705 452209 123294 107141 116812 118146 129330 128162 123556 124274 84138 86064 280491 245250 696315 706006 218218 216606 279498 279725 324898 316898 340488 342902 365266 369911 347221 386173 818685 857858 551790 454851 295038 289677 340891 336529 359314 365727 372312 377890 420111 423704 678663 701952 40.35 68.0 1
11:51:32 2023-10-13 342915 340010 86430 86989 133478 134508 137355 136441 108803 106815 114760 114447 131795 134047 360713 389888 1130362 1114645 437060 450854 123021 107355 116584 118180 132445 127658 122911 123947 83906 85926 277883 245742 694206 702226 217528 216292 277539 279907 327682 315757 342037 342902 363335 367878 350450 385016 818685 865775 544365 451269 297373 292041 339576 338079 359532 362274 372466 379196 421887 423930 673266 706099 40.35 68.0 1
11:51:33 2023-10-13 344488 340448 86612 85176 130209 134508 137676 136271 108574 106815 114771 114447 131887 132077 360533 387939 1130399 1119037 436176 449895 120283 106700 117169 117753 132733 127379 123604 123743 84022 85808 277883 245049 701399 701656 217493 216687 278320 279761 324444 317964 338401 344842 364427 367295 348586 385052 820428 863869 543013 455965 293957 289713 340376 336564 360399 364084 373474 376250 420738 422761 671687 704549 40.35 68.0 1
11:51:34 2023-10-13 340229 340452 86616 85176 130150 134881 137727 136556 108358 106815 114805 114447 132006 134219 360713 388011 1141976 1125531 431827 450854 123431 107473 116778 118146 132999 127555 122944 123914 84138 84402 277883 245532 701109 698015 218136 216257 278320 279495 325915 315943 339902 345817 362177 369911 350661 390368 821992 855841 544365 450409 295704 293283 339693 341008 358557 364560 369479 378121 423998 424002 683098 706047 40.35 68.0 1
11:51:35 2023-10-13 342257 340166 86580 85155 130371 134966 137512 136441 108691 106815 114771 114447 128637 131888 362826 389853 1137714 1119415 433031 452209 123192 107215 116778 118112 132934 127589 122944 123999 84022 86011 289929 245013 700444 705213 219286 216559 279105 279761 325616 316898 340452 344599 365224 367260 347221 386754 818685 859736 544365 450525 295776 290083 340891 336458 360617 366277 371750 377853 420075 422955 680626 701952 40.35 68.0 1
11:51:36 2023-10-13 344131 339938 86589 85148 130261 134847 137537 136441 108691 106815 114885 114447 132190 131993 360749 388011 1131127 1119000 436176 450818 120190 107141 116973 118146 132750 127589 122977 123743 84187 85860 280491 245013 699534 698015 219907 217327 278660 281831 327682 319430 340824 346551 364590 369911 349496 388431 823345 865738 544365 450597 297345 291481 340175 338387 360871 363503 372575 377318 423710 424002 673450 707122 40.35 68.0 1
11:51:37 2023-10-13 344913 340412 86913 85175 130413 134407 137870 136123 108616 106750 114840 114068 132190 131577 360713 387569 1134488 1129037 435556 450818 123431 106667 117135 118112 132756 127787 123571 123710 84022 85860 278452 243490 701385 700972 217984 216072 279534 279761 324956 317929 339663 344842 363299 368685 346942 387367 820620 861521 553332 455575 295324 290524 338802 338530 358449 366529 374003 377051 423293 423406 680147 709121 40.35 68.0 1
11:51:38 2023-10-13 340743 340443 86576 85140 133663 134441 137321 136407 108507 106848 114726 114447 131818 132227 360749 389580 1134488 1115438 432476 452209 123226 106700 116778 118146 132750 127773 123523 124122 84105 84422 277883 245250 699287 702043 218976 216791 279069 279617 328182 317897 340452 344842 363299 366745 347287 389574 818685 860345 544365 452205 295668 290118 339552 335987 360943 365435 369587 377318 420702 422761 679625 703480 40.35 68.0 1
11:51:39 2023-10-13 345690 339938 86553 85169 130196 134441 137321 136313 108507 106750 114929 114224 132070 131761 360749 392190 1129270 1117547 437678 450818 123192 107322 116778 118146 132750 127589 122944 123966 84022 85860 276674 243598 696290 704215 217493 216257 278320 279872 324956 316934 342253 342830 364391 367878 348550 386233 818648 868878 541660 454670 297987 289202 339576 339560 361540 363220 373930 379196 421223 423930 670261 706328 40.35 68.0 1
11:51:40 2023-10-13 345420 340739 86549 85112 130290 134441 137772 136218 108691 106782 114919 114336 128656 131669 360785 387569 1134830 1130651 438293 450566 120185 107223 116987 118011 132930 127453 123590 124018 84138 86057 277883 243562 700151 699567 218698 216015 278961 281741 324956 316969 340416 344842 364427 370790 347501 386544 821011 862577 547677 454573 294766 290185 338838 338601 357586 364596 374903 377318 422661 422774 673450 705547 40.35 68.0 1
11:51:41 2023-10-13 339710 340488 86457 85271 133750 135068 137406 136896 108433 107290 112493 114670 131915 134407 360677 388011 1142428 1124730 432170 452209 123363 107141 116812 118112 132595 127589 122944 123710 83906 85860 277883 246264 701636 694088 217528 216257 278320 281344 325915 318151 340452 345817 362177 368979 348826 390683 824521 857821 542474 452094 295955 291339 338077 340487 358593 364418 369407 377853 423998 424002 682611 709084 40.35 68.0 1
11:51:42 2023-10-13 344027 340412 86616 85175 130200 134475 137688 136339 108507 106815 114771 114447 131910 131993 360749 391604 1137714 1119000 433397 450854 123260 107248 116812 118146 132629 127589 122977 123743 84080 84097 277883 245013 699411 704215 217493 216223 279105 279761 324898 316455 340452 342902 365522 367843 349543 386209 818685 859736 544365 450489 295360 290335 339827 335951 360907 365727 369587 377318 423051 422761 679625 702982 40.35 68.0 1
11:51:43 2023-10-13 344131 340739 86608 85140 130257 134601 137512 136235 108507 106815 112944 114257 132006 131796 360749 388011 1132806 1119037 435067 450854 123140 107141 116812 118185 132629 127589 122944 123710 84022 85860 277883 244976 700367 694088 217458 217362 277874 281235 327183 319161 339795 346551 364590 369391 349460 387568 824829 865556 550419 453379 293939 291481 337781 338089 360943 363468 372838 376250 423962 423858 675019 707122 40.35 68.0 1
11:51:44 2023-10-13 344824 339652 86676 86918 130323 134399 137853 136089 108724 106750 114805 114068 132006 131485 362595 387533 1134488 1128283 437108 450818 120190 106700 116812 118112 132756 127555 123486 123710 84022 85860 278452 243490 698951 699073 218171 215552 279554 279761 324956 317929 339902 344842 363264 369530 346420 387092 820004 856406 547677 455289 294416 290118 338802 337545 357335 365143 374039 377051 422625 422143 676326 708075 40.35 68.0 1
11:51:45 2023-10-13 342666 340484 86525 85180 133655 134475 137321 136441 108358 106782 114691 114447 131727 131888 360749 388691 1134488 1117822 433090 452209 123226 107322 117109 118146 132750 127521 123523 124122 84105 84338 277883 245250 695005 704105 219286 216757 279498 279653 328377 318978 340416 344842 364938 367260 347501 389517 819847 859128 547677 453490 295253 289977 342597 336494 360871 365727 371714 377853 420111 423750 679625 701952 40.35 68.0 1
11:51:46 2023-10-13 345736 339965 86580 85208 130201 135150 137737 136441 108541 106815 114885 114414 131818 131888 360749 391604 1130073 1117822 437715 450818 123106 107322 116778 118180 132629 127589 122944 123914 84239 85893 280491 244976 694403 704215 217528 216257 278320 279872 324956 316934 341965 342830 364938 369911 348586 386544 818685 868878 533230 454670 297721 289238 339827 338316 359532 363255 373784 379207 421258 424002 670810 706099 40.25 68.0 1
11:51:47 2023-10-13 342839 340488 86735 85180 130331 134475 138066 136237 108724 106782 114919 114257 132006 131888 362862 387795 1137714 1130651 433410 450602 120595 107485 117263 118045 129662 127487 123623 123985 84254 85978 277925 243382 711071 700098 218136 215922 279820 281632 326794 317893 340177 344842 363299 369911 347358 384752 820656 861323 541660 455289 294766 290105 338838 338055 358197 365763 374076 377318 423591 422810 674650 706084 40.35 68.0 1
11:51:48 2023-10-13 342257 340990 86525 85244 130196 135420 137398 136561 108541 106782 114726 114447 132006 134219 360713 388726 1141976 1122296 435866 450696 123021 107322 116778 118541 132411 127889 122911 124524 83906 86110 277883 246154 690955 701161 218663 217070 278320 281344 324898 315722 342519 342902 363299 370083 348550 388633 820826 860735 544365 451836 297309 290524 338386 339483 358269 364453 372429 377154 423926 423406 674650 705048 40.35 68.0 1
11:51:49 2023-10-13 345627 340739 86704 87038 130356 134441 137998 135995 108724 106618 113323 114250 128701 131240 360605 391807 1128357 1119340 438629 452062 120120 107223 116940 118112 132565 127589 122977 124156 84254 84148 277356 243075 697573 703717 217493 216791 278320 279761 324956 318668 340416 342902 365522 367878 349071 386544 819847 868264 543565 455970 295812 290097 340376 337273 360363 364631 374870 377318 423351 422099 671469 704014 40.35 68.0 1
11:51:50 2023-10-13 342920 340719 86612 85324 130200 134475 137737 136252 108541 106782 114805 114368 131853 131888 360749 387569 1134488 1123931 438758 450854 123226 107141 116812 118146 132664 127624 123685 123999 84022 85926 280491 244976 699781 698051 220260 216745 278069 282738 327219 319430 343563 345256 362614 369977 350553 387568 825689 866241 535301 454596 296089 290321 337781 340139 358486 363362 373702 378158 426168 423704 673266 708162 40.35 68.0 1
11:51:51 2023-10-13 342150 339974 86612 85234 130257 134601 137641 136484 108541 106815 114726 114447 132006 131993 360713 388011 1143708 1127134 432476 450183 123294 107141 117169 118334 132756 127555 122977 123743 84080 85893 277883 245049 700028 694124 217528 216292 278320 279761 325950 316934 339938 345817 362212 368685 348550 387407 822167 856060 524533 450453 293939 290665 338255 338338 359531 365692 369551 377051 423998 424002 681394 706121 40.35 68.0 1
11:51:52 2023-10-13 342848 340515 86669 85240 133434 134847 137286 136475 108358 106815 114691 114480 131636 134141 360713 389888 1132806 1114809 436406 452283 123106 107355 116778 118541 132658 127944 122944 124360 84138 84402 279556 245972 694175 704428 218066 216826 277396 282539 327718 318528 342098 342866 363809 368685 350732 385594 819589 867004 544365 449502 296753 289677 339684 338566 359820 362959 371787 376058 422625 421509 673450 701952 40.35 68.0 1
11:51:53 2023-10-13 342848 340166 86521 85176 130192 134470 137321 136441 108616 106848 114726 114257 131853 131993 360749 388011 1131164 1119037 436176 451888 120348 106700 117177 118146 132842 127467 123571 123743 84080 85926 277883 245013 700430 701656 217493 216779 278320 281344 327256 318410 339115 345329 364938 367551 349076 388287 819388 863222 526158 455933 294011 290118 341142 336564 360618 364311 373711 375920 421223 424315 676326 708112 40.35 68.0 1
11:51:54 2023-10-13 341695 340137 86493 85191 133439 134881 137286 136475 108358 106848 112630 114480 131693 134339 360713 388011 1142860 1125531 432255 450638 120398 107411 117068 118045 129420 127487 123623 124018 84313 84358 279224 246365 697677 699023 218171 216257 278320 279761 329111 315943 340452 345817 362212 368979 348826 387335 820620 854778 542474 450592 294784 291481 337781 338601 359278 364631 369551 378158 424034 424002 680663 706121 40.35 68.0 1
11:51:55 2023-10-13 342329 340479 86581 85204 130290 134847 137598 136441 108541 106815 114646 114447 131853 134047 360749 391019 1136907 1119037 433705 450854 123260 107248 116778 118146 132572 127467 122944 123914 84022 84180 277883 245395 698917 704215 217493 216257 279141 279761 324898 316712 340452 344842 365522 367843 347762 386209 818391 860298 551790 454024 295596 290388 341263 336423 359640 365585 372167 378011 420438 421865 680144 701952 40.35 68.0 1
11:51:56 2023-10-13 342330 340240 86612 85208 133564 134475 137965 136441 108541 106782 113017 114630 128603 132117 360461 387903 1134097 1122610 436139 450674 120135 107256 117034 118112 132664 127589 122977 123743 84313 86097 277883 244686 699534 698051 217493 217397 278248 281344 324898 316934 339938 344319 364136 367586 349076 385866 819424 863869 543013 455611 294011 290582 339862 336529 360943 364596 372874 376213 421438 422796 673624 705584 40.35 68.0 1
11:51:57 2023-10-13 345422 340005 86580 86993 130238 134835 137737 136218 108724 106815 114760 114224 132006 131669 360749 388726 1134488 1127134 437719 450854 123260 107141 116812 118146 132698 127589 123486 123743 84297 85926 274846 243562 699904 700134 218851 215853 278320 282067 324848 319882 343075 345293 364249 372793 348443 387293 822724 864622 544365 454428 296452 290153 338838 338601 357622 364453 374039 376950 422661 422810 673450 708112 40.35 68.0 1
11:51:58 2023-10-13 343397 340972 86762 85335 130502 134779 137634 136373 108590 107298 113086 114696 128668 132222 362389 389782 1137714 1118618 432476 450746 120153 107322 117143 118146 132572 127589 123556 124018 83906 85893 277883 245049 699411 704215 217493 216292 279534 279761 325690 316455 341207 342902 365522 367586 347501 389500 818685 857307 544365 452662 295253 290118 340640 336529 360399 365763 371750 378537 420738 423822 680663 703480 40.35 68.0 1
11:51:59 2023-10-13 345981 340764 86644 85208 130257 134974 137641 136471 108541 106848 114760 114447 132006 134175 360785 391639 1127926 1117822 438644 450602 123226 107355 116778 118180 132664 128012 122944 124032 84138 84370 280491 245105 697258 703607 218066 216920 278908 282738 324956 316898 342375 342686 364938 368721 348586 386544 819626 868154 543013 453219 295596 289238 339862 337913 359566 363503 374907 376888 421438 421575 671469 701988 40.35 68.0 1
11:52:00 2023-10-13 342659 339965 86521 85202 130180 134475 137436 136548 108541 106782 114840 114368 131823 131993 360749 388011 1131164 1120392 432687 450854 123294 107355 116812 118180 129420 127624 122977 123743 84080 85926 278452 244976 699950 694088 217528 217303 278320 279837 324898 316969 340967 343321 363009 367295 349639 386209 820656 866423 544365 450633 293939 291925 339588 337037 360461 364347 373183 375957 423673 426401 676289 707513 40.35 68.0 1
11:52:01 2023-10-13 342884 340479 86509 85193 130201 134475 137546 136441 108541 106815 114760 114290 131920 131993 360713 389888 1139332 1122296 433483 452062 120057 107667 116611 118584 132934 127910 122878 124460 83906 84370 280491 245242 692465 701124 220218 216257 278320 279761 327718 317715 342483 342866 363618 370118 348305 388744 821011 859736 544365 451884 297243 289677 338802 339626 358449 364887 372874 376924 423962 423406 674650 704014 40.35 68.0 1
11:52:02 2023-10-13 340504 340202 86557 85208 133538 134504 137321 136475 108391 106848 114726 114447 131853 134175 360749 388726 1138103 1115438 432783 452209 123260 107281 116778 118271 132629 127589 122944 123743 84022 85893 277883 245569 694815 702189 216818 216965 278320 279761 325915 316709 340488 344842 363335 366712 348586 387407 820207 861381 532728 451725 295449 290454 338731 339253 360871 365549 369479 378316 423149 424017 681666 705048 40.35 68.0 1
11:52:03 2023-10-13 342632 339974 86616 85148 130294 134475 137445 136325 108391 106815 114726 114637 128668 132152 360497 387939 1135712 1122148 438042 450320 120088 107256 117034 118045 132664 127589 122977 123743 84080 84370 274170 244976 699534 698528 218206 216965 277678 282140 324898 319205 340488 345391 361164 369014 350697 385052 823055 866423 550419 450669 295396 290524 337272 339387 360399 362930 373474 378306 424070 422430 672459 707660 40.35 68.0 1
11:52:04 2023-10-13 342305 339974 86676 85148 130299 134475 137676 136029 108610 106782 114760 114100 131670 131796 360749 386956 1136823 1127937 432439 450183 123328 106733 117007 118031 132698 127467 123689 123710 84138 85893 279913 243116 700550 698051 218018 216292 279534 279761 327950 320335 341616 345672 363193 368838 346835 388744 823345 857125 537136 454428 294623 290595 338838 338091 359820 365478 373183 376213 423890 422099 678663 708075 40.35 68.0 1
11:52:05 2023-10-13 340264 340202 87015 85198 130344 135119 137727 136373 108516 107265 112771 114696 132116 132222 360569 391310 1134488 1115605 432476 450248 120055 107256 116778 118112 132629 128095 122977 124156 84080 85926 277883 245742 708831 702226 217155 217489 278320 279761 325950 316234 341243 342902 364171 366782 349639 387407 820428 862613 524533 451626 295883 290153 338873 336564 360979 365179 369623 376022 423329 422831 678663 706490 40.35 68.0 1
11:52:06 2023-10-13 345581 340010 86648 85180 130450 134601 137998 136168 108757 106750 114988 114035 132006 131393 360785 392417 1127667 1115790 436842 450537 123209 107174 116812 118146 132664 127589 122977 123743 84080 84338 278650 243274 704933 703959 218066 216826 278908 281344 324920 318750 340824 342722 365380 367878 348550 384752 819847 868008 550370 455289 295389 288834 340412 337545 359676 364596 375209 382460 420774 422271 670481 702982 40.35 68.0 1
11:52:07 2023-10-13 342920 340001 86576 85176 130419 134441 137381 136303 108507 106782 114851 114414 132006 131853 360713 388011 1134414 1122259 435800 450465 123226 107248 116778 118112 132779 127555 122977 123914 84080 85893 278452 244976 699534 698033 218136 216896 277503 281940 326794 316934 340931 344842 365069 368943 350378 387679 820620 866387 537136 452951 295776 290524 337473 338601 359820 363220 375627 377863 423746 424002 672752 707476 40.25 68.0 1
11:52:09 2023-10-13 344416 340479 86585 85164 130200 134847 137496 136475 108691 106815 114885 114447 132001 131888 360713 387569 1141976 1122259 435556 453569 120153 107667 116967 118666 133119 128053 122878 124393 83906 84267 276956 246219 696103 702503 218476 216524 278712 281344 326794 318455 342447 342866 362684 370048 348807 385866 820937 860954 544534 451453 297207 290300 338255 339626 358701 365143 371750 376623 427105 424002 676561 705011 40.35 68.0 1
11:52:10 2023-10-13 342880 340209 86616 85200 130106 134847 137524 136441 108616 106815 114805 114480 132006 132270 360749 389271 1134488 1116232 433433 452209 123226 107215 116778 118112 132750 127589 123478 123710 84080 85860 278694 245013 699040 703717 217120 216896 279105 279761 325879 316677 340931 342541 363845 367003 348269 387335 819266 860771 529601 454458 298042 290419 340162 336387 360799 365514 371569 378316 421187 426401 680553 703977 40.35 68.0 1
11:52:11 2023-10-13 342848 341771 86648 85208 130323 134881 137970 136441 108616 106815 114885 114447 128701 132117 364086 387722 1134904 1124212 437419 452209 120185 107223 117034 118256 129578 127555 122977 123743 84022 85893 277883 244723 699411 698528 217493 216931 277929 282140 326794 316934 340452 345817 362177 367878 350378 385016 820620 866387 543013 450597 295181 291374 337710 338566 360907 363503 372874 378121 424034 422827 673414 708162 40.35 68.0 1
11:52:12 2023-10-13 342534 339938 86735 85112 130299 134441 137853 136080 108541 106750 114805 114585 132190 131888 360749 387498 1137714 1128246 433705 451568 123362 107141 117135 118112 132664 127345 123571 123710 84138 85860 279913 243526 700503 698051 218171 216594 279731 279761 326794 320335 342588 346418 366140 368838 347323 388468 823345 858338 543013 455429 296778 290524 338766 338566 359820 366794 373748 377853 423854 424002 678109 706121 40.35 68.0 1
11:52:13 2023-10-13 341658 339974 86762 85367 130380 135363 137496 136339 108374 107372 112850 114696 132197 132222 360533 391586 1137714 1116232 432476 452209 123226 107485 117162 118112 132934 127589 122977 123999 84254 84370 277883 245742 696162 701161 217458 217606 278712 279761 325950 315978 340967 344842 363845 369609 349639 387407 821011 856442 539805 451269 295847 290560 339552 337545 360979 365108 369623 377933 422661 424017 678109 704512 40.35 68.0 1
11:52:14 2023-10-13 345311 339938 87208 87013 130610 134407 138326 135739 108724 106717 114919 114068 132070 131485 360749 391019 1128468 1119631 437419 450501 123260 107248 117054 118112 132664 127899 122944 123710 84138 85893 279913 243202 701309 706006 219907 216791 279069 281741 324956 318750 340273 344697 365380 369911 349567 387092 821011 870109 544365 457265 295776 289607 340891 337273 360363 365001 375172 377318 421330 422725 671469 706084 40.35 68.0 1
11:52:15 2023-10-13 341418 339831 86676 85307 130939 134966 137894 136416 108582 107257 114691 114447 132006 132178 362681 388011 1141976 1126332 431827 452025 120348 107248 117169 118146 132756 127555 123486 123999 84022 85893 278452 245359 698647 694088 218171 216745 278320 279761 326864 316934 340416 343321 366499 368943 347221 386754 820620 857271 543013 454216 294559 290595 338802 338530 359820 366792 372878 377051 423926 422161 679625 707122 40.35 68.0 1
11:52:16 2023-10-13 342330 340475 86557 85212 130205 134881 137623 136316 108507 107389 114885 114368 131823 134219 360749 392261 1137057 1122259 434938 450854 123055 107485 117000 118271 129306 127773 123590 124018 84138 86097 275953 244831 703708 702007 218746 216223 279105 279761 324898 319393 342303 342541 364903 370083 347536 386173 820492 858982 546394 450561 297207 288904 339827 338601 358161 365143 372874 377226 422625 423704 676598 701952 40.35 68.0 1
11:52:17 2023-10-13 340504 340488 86462 85230 133713 134881 137468 136475 108325 106848 112910 114480 131784 134269 360316 388726 1134488 1113024 431187 452283 123226 107322 116812 118146 132750 127589 122944 124032 83906 84212 279556 246090 695865 702153 218171 217606 278124 281344 325879 315978 341483 344842 364100 367295 351244 387371 819847 856442 536679 452020 297830 291693 338552 337913 360799 363907 369443 378316 423444 426401 679217 703941 40.35 68.0 1
11:52:18 2023-10-13 344670 339938 86612 85197 133663 134441 137772 136218 108577 106782 114771 114257 131818 131761 360425 391237 1137865 1124582 438354 450003 120120 107223 117034 118011 129330 127453 123471 123710 84022 85860 277883 244974 700568 698417 218851 216710 277929 279907 326794 316863 340931 344842 362755 370118 350414 387642 820656 866351 543013 454670 296538 290118 337745 339626 358413 363213 374003 378158 424034 423406 671469 706084 40.35 68.0 1
11:52:19 2023-10-13 340519 339974 86521 85176 130209 135073 137321 136441 108541 106815 114726 114447 131818 132082 360713 388011 1140358 1125531 431179 450818 123362 106700 117088 118112 132790 127555 123486 123710 84022 85893 279913 244976 700274 698015 218136 216257 278712 279761 325879 316934 339389 346442 365106 369576 348861 387263 823345 855841 544365 453379 296426 291127 338659 338530 359784 365727 369587 377582 423673 423966 680626 707122 40.35 68.0 1
11:52:20 2023-10-13 342365 340922 86462 85155 130417 135153 137496 137088 108457 107372 112929 114617 132048 132037 360569 392271 1134904 1114608 435067 450854 123072 107322 116778 118304 132750 127589 122911 123914 83906 85926 280140 246191 693220 702226 218136 216745 277308 279872 325388 315978 342519 342902 364391 368943 350732 386488 818685 865127 544365 451773 296753 290118 339827 338292 359820 362923 371787 376587 422590 424002 673450 702946 40.25 68.0 1
11:52:21 2023-10-13 342848 339688 86616 85176 130617 134508 137737 136218 108724 106815 114919 114368 128747 134141 360749 388011 1131164 1118169 434938 451568 120348 106667 117202 117916 133119 127168 123689 123540 84022 85919 277883 243598 701878 703002 219907 217211 278105 281344 327256 318750 339795 345220 367689 369911 349424 388929 821011 865090 519434 455970 297399 290383 340820 337273 360363 364596 373479 376904 421034 422725 674886 705048 40.35 68.0 1
11:52:22 2023-10-13 341658 340860 86703 85254 130327 135187 137565 136752 108557 107405 112910 114795 131784 134398 360749 387795 1143671 1125531 432170 450854 123260 107770 117068 118146 132629 127624 122977 123947 84138 84287 276674 246090 698917 694088 218171 216594 278320 279614 325950 315722 340967 345817 362720 369237 348826 387443 820583 854778 542474 450592 295604 291585 337781 338637 359242 364631 369551 378158 423673 424002 681146 706084 40.35 68.0 1
11:52:23 2023-10-13 341812 339929 86553 85172 130290 134847 137325 136441 108507 106815 114919 114447 132006 133939 360749 390983 1136907 1118206 433483 450854 123260 107174 116812 118304 129484 127773 123797 124156 84138 86064 277883 244868 699657 705103 220374 216791 279892 279761 325616 316934 340967 344842 365309 368545 347429 386754 818685 857307 524533 454024 295389 290560 341407 336529 360653 366535 372312 378537 420075 422800 680626 701952 40.35 68.0 1
11:52:24 2023-10-13 342812 340443 86585 85240 133512 134865 137496 136926 108691 106782 114726 114257 131727 131713 360569 386847 1131164 1119037 436176 452283 123226 107174 116778 118146 132750 127589 122977 123914 84239 85893 277883 243562 699748 698033 218171 217268 278056 279677 324898 316934 340452 343321 363264 369283 349603 385902 819424 865738 546394 450597 295096 290582 338802 337037 360979 364049 372874 375883 423962 422796 675365 706121 40.35 68.0 1
11:52:25 2023-10-13 345349 339691 86612 86956 130417 134441 137810 135995 108616 106782 114840 114146 132006 131485 360713 391237 1138140 1131713 436722 452283 120168 107256 117068 118256 129387 127848 123590 123899 84138 85860 277356 243454 697921 701699 220218 215853 279105 281344 324956 317964 342831 345549 363370 370083 347221 387092 820620 856406 544365 455970 295360 290560 338838 338328 358449 366529 374870 377318 423926 423406 674650 706084 40.35 68.0 1
11:52:26 2023-10-13 342329 339965 86462 85204 133586 135102 137321 136509 108541 106815 114726 114447 131818 131888 360677 388726 1142013 1122296 435556 452209 123021 107355 116948 118214 132565 128012 122911 124322 83906 86077 277883 245807 688771 700134 218511 216257 278320 281344 325619 315943 342591 342902 365881 369871 348861 388337 820974 860918 544365 452205 296501 290877 340621 339960 359242 364596 372611 376960 424034 424331 678734 705011 40.35 68.0 1
11:52:27 2023-10-13 345623 338949 86617 87038 130397 135183 137948 136237 108749 106651 113287 114159 128701 131380 360605 391772 1128357 1119378 439918 450818 123260 107141 116812 118180 129484 127985 123571 124084 84138 85893 277356 243111 698674 703945 218018 216779 278320 281344 324667 318668 343563 342902 365558 368428 349076 386544 820428 869224 543565 455289 295181 289374 340891 337545 358990 364596 375172 377853 420738 422200 670957 706084 40.35 68.0 1
11:52:28 2023-10-13 342695 338940 86521 85172 130200 134475 137632 136657 108507 106815 114805 114447 132006 131993 360749 387344 1134451 1123931 436493 451568 123226 106700 116778 118146 132664 127589 122944 123710 84138 85893 277883 243598 699287 698949 220531 217211 277678 282012 326794 316863 340309 345293 362578 369942 350270 387568 821781 866423 546306 450633 295812 290524 337781 339626 358737 363503 373775 378574 426324 424002 672459 707122 40.35 68.0 1
11:52:29 2023-10-13 343641 340325 86616 85307 130152 134779 137565 136305 108374 107290 113007 114336 131784 131993 360677 390780 1139147 1122259 434938 450854 122953 107322 116611 118406 132376 128012 122911 124118 83906 85893 277883 244976 696319 701161 218851 216257 278320 279761 324898 318942 342555 342830 363335 370118 348550 386173 819908 859128 544365 449855 297243 289238 338802 339351 358161 364631 372874 376924 423926 423406 676103 701952 40.35 68.0 1
11:52:30 2023-10-13 340264 339652 86430 85208 133655 134470 137564 136475 108358 106848 114726 114447 131784 134175 360352 387569 1134488 1113024 431863 451568 123140 106700 116778 118146 129208 127773 123556 123985 84138 84160 277883 245250 708193 701009 219131 217467 278248 279689 325879 318230 340488 344842 364136 369319 349124 387335 819847 856406 517829 452094 295883 290118 338838 336564 360979 365179 369623 382497 423028 422831 678590 703480 40.35 68.0 1
11:52:31 2023-10-13 345328 339938 86644 85233 130253 134601 137772 136266 108590 106782 114851 114257 131915 131901 362681 390112 1134488 1122333 436062 450854 123226 106700 116812 118639 132629 127589 122944 123914 84022 85926 279224 243310 694367 698033 218206 216745 277539 280039 324409 316969 340488 344842 362177 369565 350732 385052 822748 866423 543013 450633 295181 290595 337509 339661 359820 363503 373474 378158 426469 424002 672936 707660 40.25 68.0 1
11:52:32 2023-10-13 340815 339965 86612 85225 130111 134869 137736 136440 108541 106815 114760 114368 132006 134032 360785 388011 1140841 1127425 431570 450710 120218 107223 117101 118011 129484 127453 123623 123814 84322 85860 278452 243598 715753 698051 220218 216292 279928 279761 323956 317964 339424 346270 364136 369646 346978 385052 820693 859736 543013 455289 294559 291488 338838 338091 359820 365763 374039 376752 423627 421571 677629 706121 40.35 68.0 1
11:52:33 2023-10-13 342570 340743 86745 85175 130294 134847 137449 136354 108541 106782 112834 114447 131915 131993 360713 389924 1137057 1123931 434938 450501 122953 107355 116550 118214 132285 128012 122878 124151 83906 85926 278452 243490 694140 700929 218511 216223 278320 279761 324863 315978 342303 342866 363299 369871 348336 388633 820974 860918 544365 452094 297309 290321 338659 339483 358269 365108 372838 376924 423962 423108 677176 706047 40.35 68.0 1
11:52:34 2023-10-13 346414 338976 86612 86902 130388 134441 137757 136203 108490 106651 113051 114159 128461 131380 360605 391222 1128357 1117747 438666 451568 123192 107248 116778 118146 132750 127419 123556 123710 84022 85893 277883 243490 697902 703219 217528 216745 278320 279761 324884 317929 341483 342866 366395 368685 349112 386544 818685 868878 540308 456077 296544 289677 340652 337545 360363 364631 375507 376058 421070 422099 669495 701952 40.35 68.0 1
11:52:35 2023-10-13 343397 339974 86489 86989 133542 134475 137321 136252 108391 107242 114691 114368 131761 131704 360713 388011 1132843 1121499 435718 450183 123226 106700 116812 118112 132664 127555 122977 123743 83964 85893 277883 243598 701157 698033 220063 217362 277910 282539 327256 319320 341100 345817 362106 368838 350553 388744 824596 866423 543013 453342 295199 291233 339693 338637 359820 363503 372911 375493 423926 422725 671829 708198 40.35 68.0 1
11:52:36 2023-10-13 342077 341630 86636 85204 130201 134771 137516 136407 108374 106717 112929 114670 132006 131796 360677 389924 1138140 1122610 433705 451888 122748 107322 116389 118079 132342 128012 122878 123999 83906 85893 277883 244976 690537 700134 218546 216257 278320 279761 324898 316013 342278 342348 363335 370118 347536 385902 820428 859736 543013 449186 297453 289713 338564 339661 358197 365150 372611 377190 423962 423406 674686 703480 40.35 68.0 1
11:52:37 2023-10-13 341413 340010 86612 86993 133512 134508 137355 136475 108391 106848 114726 114447 131636 134082 360713 389034 1137714 1114645 433090 452384 123055 107248 116778 118639 132750 128019 123556 124156 84138 84287 276956 244959 709780 701015 219286 217502 279069 279725 328646 316455 341243 344842 364136 369059 349388 387371 820739 856442 552807 452131 295740 290321 338873 337319 360979 365179 369659 375758 423329 422831 678429 704014 40.35 68.0 1
11:52:38 2023-10-13 342740 339795 86837 85229 130234 134508 137546 136271 108490 106750 114805 114414 131853 131993 360749 390206 1134451 1124977 437369 450854 123174 107141 116812 118180 132698 127855 122977 123710 84080 85926 277883 245013 699950 698913 218698 216965 278124 280334 324636 317004 340967 344842 362755 370118 350697 385052 823018 867078 544365 454347 295847 290595 337781 340175 358737 363503 374076 382423 424070 423406 672496 706121 40.35 68.0 1
11:52:39 2023-10-13 338726 339424 86585 85144 133560 134466 137572 136252 108574 106815 114726 114447 132006 134032 360713 388011 1140841 1125817 430922 450602 120218 107223 117278 118011 129484 127487 123623 123643 84138 86030 281309 243598 697669 694052 218171 217059 278105 279761 325915 316969 339424 343321 363229 368979 346942 387105 820656 857307 543013 454670 294945 290630 338873 338328 359820 366535 373474 377318 423926 422205 678663 706157 40.35 68.0 1
11:52:40 2023-10-13 341423 340193 86434 85206 133560 135119 137299 136595 108358 107242 114726 114447 131823 131993 360677 388691 1134488 1113061 432170 450854 123226 106700 116778 118146 132445 127589 122944 123743 83906 85893 275953 245569 693841 700134 217155 217303 278320 279761 325915 318230 340967 342902 363880 366747 349358 387407 818391 856406 532728 451453 295847 290118 338838 336564 360979 364631 369623 375493 422661 422831 678663 704051 40.35 68.0 1
11:52:41 2023-10-13 344896 338913 86644 86976 130360 134441 137763 136108 108490 106618 113323 114061 132082 130979 360280 391533 1127556 1118543 438629 452283 123192 107141 116812 118146 132750 127589 123556 123932 84022 84123 277356 243111 699657 704142 217528 216931 278320 281344 324956 318892 340488 342902 365558 368721 350221 386544 820428 868878 544365 455647 295847 290470 340927 337581 359856 365179 375777 377890 421137 422465 671469 704014 40.25 68.0 1
11:52:42 2023-10-13 342884 340775 86517 87049 130257 134475 137355 136124 108541 106815 114760 114611 131670 131704 360713 386956 1134488 1122333 437060 452209 123123 107174 116812 118180 132750 127589 122977 123743 84080 85926 277883 243598 699287 697044 218546 217362 277874 282902 327682 317752 341304 345185 362868 369977 350517 387568 824516 866314 544365 454781 295812 290118 339693 340367 358701 363184 373702 378121 424034 423894 672422 707623 40.35 68.0 1
11:52:43 2023-10-13 342298 339643 86798 85271 130331 135192 137600 136914 108524 107339 113086 114349 132557 131919 360713 392225 1140142 1124100 434938 450746 123192 107248 116778 118237 129330 127555 122944 123710 83906 85919 277883 245013 699040 704215 218511 216223 279105 279761 324898 316934 341448 342830 365487 370931 347501 386173 819847 857271 544365 450561 295596 288518 340580 338566 358413 365692 372838 376888 421366 423406 677593 701952 40.35 68.0 1
11:52:44 2023-10-13 341695 339664 86430 85172 133746 135068 137376 136535 108325 106815 114860 114480 131915 132178 360713 389236 1134414 1112750 432615 450854 123226 107248 116745 118112 132750 128074 123523 124241 84105 84370 279389 246154 696744 703002 218031 217467 277324 282140 328646 315943 342289 344842 364356 368428 351222 389888 819847 861360 517829 450556 296501 290524 339552 338055 360388 363178 369587 376058 423257 423012 675365 703708 40.35 68.0 1
11:52:45 2023-10-13 342704 339962 86640 85109 130192 134466 137321 136218 108457 107272 113067 114381 131967 131796 360641 387449 1134488 1122259 437270 450147 123192 107141 116973 118180 132750 127589 122944 123914 84022 85893 277356 243598 699534 698528 220218 217268 277929 279872 327487 316969 340452 344842 362748 369530 350661 385052 821781 866387 519434 450633 295812 290524 337710 340103 360327 363503 373702 378121 426469 422310 672459 707122 40.35 68.0 1
11:52:46 2023-10-13 341286 339974 86553 85180 130331 134441 137512 136218 108616 106815 114805 114447 131876 131761 360713 388011 1141389 1127425 431533 452025 120348 107223 117230 118135 129488 127453 123623 123643 84138 86023 277883 243490 714644 698051 218136 216687 279856 281344 326794 318666 339938 345573 364142 368838 347221 385016 820656 859736 544365 455575 295360 290595 338802 340736 359820 366792 374039 377318 423257 424002 677629 706047 40.35 68.0 1
11:52:47 2023-10-13 345736 339903 86580 85208 130192 134847 137912 137160 108507 106815 114691 114447 131784 134141 360677 387569 1137714 1114697 433090 450818 123226 107322 116812 118541 132722 127950 122944 123914 84080 85893 277883 245706 698670 700935 217458 217606 278908 279761 325915 316455 341448 345305 364391 367295 349603 387407 821011 856442 524533 451269 295847 290877 339588 337037 360979 366529 369623 376022 422959 424017 678626 704014 40.35 68.0 1
11:52:48 2023-10-13 344824 339710 86644 85135 130356 134407 137772 135995 108715 106651 113174 114250 128405 131219 360569 391497 1128357 1116083 438629 449967 120088 106667 117129 118146 132629 127555 122977 123951 84138 85945 277883 243111 696280 702189 218031 216559 278320 281344 324546 317929 340452 342866 365522 368393 349076 386544 819847 868878 546306 455611 295596 289440 340329 337545 359820 365143 375172 378427 421366 424147 670957 703977 40.35 68.0 1
11:52:49 2023-10-13 342064 339659 86552 85116 130299 134441 137641 136029 108433 106782 114726 114336 131784 131669 360713 388011 1139332 1126859 432096 452283 120233 106667 117169 118031 129905 127345 123486 123710 84138 85860 277356 243526 707102 698051 218136 216257 279731 279761 326794 318410 339902 345329 363299 368979 346420 387679 820583 861564 543013 455253 294623 290524 338838 338292 359554 365763 374039 377318 423257 423406 674650 709084 40.35 68.0 1
11:52:50 2023-10-13 343493 340188 86735 85236 130281 135153 137218 136339 108524 106717 113086 114584 132197 131853 360641 388691 1139513 1122498 434938 452283 123123 107636 116550 118180 131084 127910 122878 124084 83906 86051 276956 245597 689020 700098 218698 216559 278320 279649 324898 315943 342555 342902 363299 370083 348228 386173 821011 860954 544365 450634 297207 290348 337781 339626 358737 365143 371750 376888 423998 423704 674613 705011 40.35 68.0 1
11:52:51 2023-10-13 340504 339664 86521 85172 130192 134475 137286 136347 108358 106815 114726 114447 131886 131993 360713 387569 1134488 1116232 431533 452105 123226 107141 116778 118146 132750 127589 123523 124122 84105 84428 280491 245214 699040 703037 219286 217164 279695 279689 328414 318978 341171 344842 364129 367260 347536 390406 819266 860954 544365 452205 295460 290454 340580 336222 360979 365727 371714 378537 420702 422990 680107 704014 40.35 68.0 1
11:52:52 2023-10-13 342390 339724 86671 85271 130200 134475 137970 136441 108507 107239 113007 114414 131967 131669 360425 386847 1131680 1119037 435866 450111 123260 107141 116812 118112 132629 127589 122944 123710 83906 85893 277883 243562 699287 698528 217493 217268 278124 281344 327256 316934 340452 343321 363845 367295 349358 385866 821011 865090 543013 455317 293716 290630 339552 336564 360943 364049 372911 376177 422661 422796 675365 706084 40.35 68.0 1
11:52:53 2023-10-13 344862 338949 86616 85148 130294 134407 137550 136029 108541 106782 114840 114539 131823 131669 360713 387533 1134451 1130651 438591 451347 120200 107223 117068 118045 132930 127453 123590 123814 84138 86030 277883 243526 699534 698087 218851 215887 278729 282502 324956 317929 340452 345549 364136 371050 348550 387092 820004 861360 550419 454252 295181 290308 338873 339626 357622 364013 374076 377853 423627 422810 673450 705048 40.35 68.0 1
11:52:54 2023-10-13 342559 340743 86643 85206 130196 134475 137436 136347 108557 106815 114726 114368 131823 131822 360713 391914 1139332 1121462 433705 451888 123226 107141 116812 118146 132629 127589 122977 123743 84138 85893 277883 244976 698917 703219 218851 216223 279105 281344 325388 316969 342001 342830 365522 370118 347572 386209 819847 857307 543013 450597 296753 289567 340891 338601 358449 365727 372874 376888 421402 423704 678109 701952 40.25 68.0 1
11:52:55 2023-10-13 340504 339652 86548 85187 133434 134970 137286 136475 108358 107305 112867 114900 128570 132337 360569 389711 1136521 1116438 434938 450674 120153 107404 116778 118180 132629 127624 122944 124241 84138 86011 279556 246264 702866 701920 220531 217502 277539 281344 328145 315978 342267 342902 364427 368685 351227 387335 819847 863600 536679 451453 296753 290356 338838 338566 360075 363468 371750 376058 423257 422796 674100 705048 40.35 68.0 1
11:52:56 2023-10-13 342596 339695 86612 85197 130285 134475 137286 136347 108358 106782 114726 114336 128506 131669 360713 388011 1134488 1122296 436370 451568 123226 106700 116778 118146 132750 127589 122944 123710 84022 85860 276674 243562 694717 697044 218171 216896 277539 279872 326613 316969 340967 344842 363038 370048 350697 385016 820620 866387 543013 450633 295847 290560 337745 339661 359820 363503 373770 376022 426469 422134 672936 709121 40.35 68.0 1
11:52:57 2023-10-13 343153 340186 86826 85299 130535 134779 137634 136210 108557 107323 113086 114506 132048 131783 360713 388011 1137057 1125531 431986 449442 120233 106700 117088 118031 132883 127487 123604 123507 84022 85893 277356 243562 711047 699073 218206 216257 279928 281344 324956 318608 340177 345817 364136 368979 347221 385052 820826 856406 541660 455933 295360 291693 339588 338601 359278 366535 374870 377318 423926 423704 677139 706084 40.35 68.0 1
11:52:58 2023-10-13 342848 340779 86521 85208 133503 134847 137874 136252 108358 106782 114840 114368 131853 131669 360388 388691 1140358 1122259 434938 450818 122987 107322 116584 118541 132376 128012 122911 124393 83955 84382 277883 245899 699449 701009 218746 216791 279069 281940 327718 318528 342447 344842 363299 370118 348550 389223 820004 860954 544365 450236 297453 290180 338149 339626 358701 365179 371787 376924 424034 423406 674613 705011 40.35 68.0 1
11:52:59 2023-10-13 345244 339751 86767 85187 130299 134813 137766 136333 108574 106782 113017 114552 132006 131485 360749 391055 1132037 1117026 437779 450147 123140 107248 116778 118146 132629 127589 122977 123999 84022 85926 278452 244723 698877 703717 217984 216292 278320 280495 324956 317004 341519 342902 365230 368685 349112 386818 818685 868878 535801 453255 296753 289713 340616 338055 360363 364049 375209 376623 422031 422099 671469 701952 40.35 68.0 1
11:53:00 2023-10-13 343641 339700 86589 85148 130299 134530 137355 136029 108358 106782 114805 114336 131818 131796 360749 387738 1131164 1121232 435991 452283 120283 107485 117068 118079 133119 127521 123420 124018 84288 84338 275322 244831 699534 694124 217528 217606 278320 282103 327718 316969 340452 343356 363335 369646 349496 386209 820004 865127 545887 453219 294011 291339 339862 336564 360979 364631 373438 376485 422661 422796 673111 706121 40.35 68.0 1
11:53:01 2023-10-13 341695 340059 86466 85187 133620 134504 137286 136475 108424 107372 114691 114480 131602 134210 360677 388011 1142860 1124730 432170 451888 123363 107141 117109 118146 132750 127555 122944 123710 84022 85926 277883 245742 696817 698528 218206 216931 278320 281344 327132 317448 340488 343321 363009 369014 348550 390687 820620 856629 519434 450633 294909 291481 339599 338601 359820 366535 371750 377051 423962 422536 680663 706121 40.35 68.0 1
11:53:02 2023-10-13 343565 339974 86581 85201 130478 134475 137546 136475 108541 106815 113017 114630 128668 131713 360461 391807 1140952 1122610 434518 451863 120120 107223 117068 118112 132658 127589 122944 124081 84138 84370 277883 244976 699287 702226 218698 216768 279105 281344 325388 318942 342278 342902 365522 370118 348550 386209 819847 857307 544365 454508 297207 288799 340101 338637 358197 365727 372021 377190 422328 423406 676634 702946 40.35 68.0 1
11:53:03 2023-10-13 342812 338940 86795 86856 130605 134281 138147 135585 108724 106750 114919 114035 131887 131393 360785 389888 1125268 1117822 435482 449514 123260 106667 116812 118146 132664 127555 123604 123710 84080 84091 279913 242769 697921 702189 217528 216965 278320 281344 324956 318892 340416 344842 365522 368428 350185 387092 820428 868878 544365 455970 294766 289576 340891 337273 360653 365143 375740 377585 422063 422818 671469 704014 40.35 68.0 1
11:53:04 2023-10-13 342632 340129 86846 85219 130535 134771 137729 136433 108590 107191 113086 114670 132557 131783 360569 387262 1133647 1122333 436493 452025 120185 107141 116812 118180 132664 127589 123556 123932 84022 85893 277883 243598 699287 698033 218851 216965 278124 279907 324898 319814 341003 345635 362755 370153 350697 385902 823055 867650 544365 453219 295847 290524 337745 339661 359820 363255 373739 376022 426469 422134 672973 707660 40.35 68.0 1
11:53:05 2023-10-13 343368 339461 86612 85208 130294 134869 137338 136347 108391 106815 114840 114368 131915 131993 360677 389888 1137093 1121462 434938 450854 122953 107355 116389 118541 132376 128046 122911 124151 84123 86018 279913 245214 699559 701161 218886 216292 278712 284896 325388 316712 342591 342902 363335 370944 349076 386209 821011 859736 544365 449186 297469 290083 338838 339661 358737 365407 373183 380286 423710 423930 677288 706602 40.35 68.0 1
11:53:06 2023-10-13 340121 339782 87115 85183 130323 134966 137321 136441 108358 106848 114691 114447 128684 131853 360677 389271 1134488 1116401 432023 451888 123260 107141 116778 118146 132750 128095 122944 123947 84080 85926 277883 245742 692874 702226 217458 217606 278712 279761 325915 316013 341243 344842 364427 367295 349112 387443 819847 861360 524533 449855 295883 290877 338873 336529 360979 365727 371750 376022 423293 424017 678663 706121 40.35 68.0 1
11:53:07 2023-10-13 345944 340229 86735 85229 130327 134803 137913 136229 108616 106782 114919 114068 131670 131119 360713 391055 1125268 1116232 437678 450212 120153 107485 117000 118271 132895 127487 122878 124018 84138 84364 277925 243382 697223 702007 218136 216931 278712 279872 324956 320335 341376 342866 365487 368685 349076 386874 819847 868878 547677 455641 296753 288834 340652 338055 359856 365143 375740 376094 421402 422501 670481 704014 40.35 68.0 1
11:53:08 2023-10-13 342659 339670 86826 85240 130299 134407 137870 136089 108541 107316 113121 114257 131915 131704 360713 387533 1137714 1128283 433705 450501 123431 106700 117007 118146 132883 127345 122977 123710 84080 85775 278452 243526 708747 699073 218171 215887 279141 281344 324956 318644 340452 345329 364136 370153 347536 387092 820863 861360 547677 454610 294766 290595 338873 338601 357658 365143 374907 377853 423329 422810 672641 706084 40.35 68.0 1
11:53:09 2023-10-13 341695 340005 86398 85219 133564 135326 137113 136616 107994 107323 112596 114670 128297 132465 361945 387795 1144203 1123782 433705 450674 120155 107223 116953 118011 132750 127589 122911 123743 83906 84212 275953 246255 695777 699023 218171 216745 278320 281235 326899 315026 341243 345329 362212 369530 349411 387443 820040 856060 543758 450813 295847 290524 337781 338673 359278 364631 369587 375458 426202 421509 680663 706084 40.35 68.0 1
11:53:10 2023-10-13 342294 340059 86394 87051 133746 134470 137548 136475 108391 106848 114726 114368 131636 131796 360677 389271 1132843 1113024 435103 451568 123055 107174 116664 118180 132565 127624 122911 123947 83906 85926 277883 245762 690054 702189 218171 216931 277344 285244 325388 315722 342037 342902 363845 368943 351263 386790 818685 863869 544365 451884 296753 289713 339862 338091 360363 363249 371750 376623 422697 422761 675365 703480 40.35 68.0 1
11:53:11 2023-10-13 342361 338985 86707 85303 130511 135175 137531 136339 108482 106750 113007 114349 132014 131783 360533 390170 1130362 1119000 435556 449514 123277 107156 117202 117916 132825 127168 123689 122998 84356 85879 277883 243526 702842 700134 217493 216965 278320 281344 324934 318892 339389 343286 365558 369911 349358 387790 820428 868878 549689 457052 296488 289713 340963 337545 360399 364631 375740 377900 421070 422725 670481 704014 40.35 68.0 1
11:53:12 2023-10-13 340779 338940 86585 86989 133573 134441 137641 136124 108358 106782 114726 114257 131670 131901 360785 386380 1137093 1127134 432439 449514 123328 106700 117143 117949 132790 127501 123604 123625 84022 85893 277356 243598 714767 694124 218171 216072 279534 279761 324639 317964 340416 345329 363880 369272 346978 387421 820620 856442 549048 455965 294784 290595 339313 338328 358737 365763 374615 377632 423637 422937 677288 705974 40.35 68.0 1
11:53:13 2023-10-13 341704 340081 86672 85267 130168 135187 137184 136313 108616 106815 114726 114368 131670 134493 360713 387569 1140395 1122333 434938 453817 123055 107248 116584 118541 132629 128046 122911 124151 83906 85959 277883 246017 703581 699604 218698 216501 278320 281344 324934 315501 342591 342902 363045 370153 348586 386173 821011 856370 544365 450813 296013 290105 338291 339626 358772 365179 371750 376659 424034 423406 676598 704014 40.35 68.0 1
11:53:14 2023-10-13 345717 338976 86489 85229 133698 134475 137355 136292 108391 106815 114760 114368 131636 131485 360677 391998 1128468 1116232 437751 451568 123140 107174 116778 118180 132445 127624 122944 123947 84022 85926 277883 243598 695103 702226 217563 216745 278320 280837 324956 316969 341519 342902 364974 368721 349112 387092 818685 868926 544365 454670 296991 291834 340233 338459 359712 363362 374459 379466 421852 424002 671432 705096 40.35 68.0 1
11:53:15 2023-10-13 343153 338985 86466 85275 130511 134441 137321 136347 108391 106815 114760 114381 128572 131901 360713 387465 1129562 1120665 435556 451568 123089 107174 116812 118146 132750 127379 122944 123710 84022 85893 277883 243634 710109 698033 217528 217303 278124 284841 324898 316934 340488 343356 364711 367330 349639 386209 818267 865127 544365 454573 294046 290665 339827 336564 360979 364631 373807 376783 422661 422831 673624 706157 40.35 68.0 1
11:53:16 2023-10-13 344932 340468 86644 85176 130234 134441 137737 136313 108507 107059 114851 114303 132001 131643 360425 391237 1137293 1128703 438666 452099 120250 107189 117034 118256 129399 127807 123453 123710 84080 85893 277883 243274 699734 700025 219157 216188 279105 279872 326794 318374 340931 345329 364391 371191 348550 387367 821077 861287 541660 455253 295812 290560 339827 338566 358125 365143 375136 378121 423854 423370 673450 706010 40.35 68.0 1
11:53:17 2023-10-13 340775 339688 86644 85208 130511 134974 137512 136450 108507 106815 114771 114657 132006 131888 360677 387569 1136907 1116232 432476 450501 123192 107141 116940 118180 132687 127555 122977 123710 84022 85893 277883 243562 699287 702226 217458 216559 279105 279761 325844 318914 341207 344552 364938 367516 347536 387371 818685 859736 544365 450525 295596 290560 340820 336458 360943 365442 372838 378390 420738 422871 680107 701916 40.35 68.0 1
11:53:18 2023-10-13 344339 338864 86493 85307 130507 135085 137582 136330 108449 106717 112929 114349 132373 131748 360497 390603 1131606 1116232 437783 450465 122987 107485 116872 118179 132595 127944 122944 124118 84022 84433 279224 243274 696067 702189 218136 216896 278712 280726 324956 317004 342519 342902 365487 368979 349603 387367 819575 868878 545549 453183 296753 289713 340341 338055 359820 363468 375172 376888 422625 422725 671432 703480 40.35 68.0 1
11:53:19 2023-10-13 342812 339353 86932 86972 130234 134432 137737 135995 108691 106782 114840 114224 131818 131485 360713 387533 1137714 1130651 433557 451568 123431 106700 117054 118146 132842 127910 123486 123677 84138 85860 277883 243283 705171 702153 218476 215887 279105 281741 326794 318374 340452 345329 364136 370118 347501 387679 820620 863832 544365 455933 295776 290595 341141 338566 358161 365692 375172 378169 423673 423750 677139 707888 40.35 68.0 1
11:53:20 2023-10-13 341187 339465 86398 85310 130077 135551 137115 137186 108292 107331 114691 114447 131693 131888 360388 388011 1141976 1122259 435556 451988 120122 107215 116954 118507 132750 127624 122944 124084 84022 86044 278694 246438 693280 698051 218546 216745 278712 281344 325879 315943 342519 344842 362974 370048 349076 390095 819388 859128 550419 451563 296753 290595 338575 339590 359531 365435 369659 377190 426469 422465 677593 705011 40.35 68.0 1
11:53:21 2023-10-13 345627 339333 86613 85204 130323 134441 137737 136218 108616 106782 114919 114336 132036 131485 360677 391019 1128468 1117026 438298 450818 123192 107248 116778 118146 129509 127589 122944 124084 84080 85952 277883 243562 696918 703717 218171 216931 278712 281940 324956 318374 342001 342902 366329 368979 349603 387092 819847 868878 540308 455319 296430 292045 340604 338186 360497 365257 375594 379159 421852 424002 670773 703941 40.35 68.0 1
11:53:22 2023-10-13 342848 340743 86585 85180 130540 135119 137593 136394 108507 106815 114760 114447 132373 131761 360713 388011 1134451 1122333 436121 450818 123226 107495 116812 118180 132848 127589 122977 123914 84080 84370 277883 243562 699534 698033 218511 217233 277929 280467 324898 317004 341207 345329 362720 370083 350939 386173 823018 866387 543013 453219 295847 291805 337745 340139 359820 363468 373702 378427 423710 424002 672459 707122 40.35 68.0 1
11:53:23 2023-10-13 340703 338949 86644 85208 130331 134475 137995 136313 108616 106815 114771 114336 128461 131761 360461 387795 1140804 1125382 432023 450357 120348 107223 117344 118011 129484 127453 123656 123710 84138 85860 277356 243562 701870 700015 218136 216292 279928 279761 326685 318527 339902 345817 364129 368979 347221 386173 820620 859736 547677 455253 295360 290524 339552 338601 359820 366792 374903 377318 423890 421720 676634 706121 40.35 68.0 1
11:53:24 2023-10-13 341621 339974 86616 85180 130200 134881 137970 136475 108541 106815 114919 114447 131818 131993 360388 387569 1134488 1115438 432476 452209 123226 107215 116778 118146 132565 127589 122944 123914 84022 85952 277883 245013 698670 700134 217306 217641 278320 279761 325950 316455 341965 344842 364427 367516 349675 387443 821011 856442 524533 452094 296508 290560 339862 337581 360979 365692 371750 376058 423591 424017 678590 704014 40.35 68.0 1
11:53:25 2023-10-13 344860 338976 86767 85132 130790 134678 137983 135980 108715 106651 113121 113937 132185 131345 360533 390603 1128357 1118618 438079 452725 123226 106700 117196 118271 132934 127589 123681 123710 84138 85893 278494 242733 714057 702226 218136 216931 278908 281741 324956 318892 340452 342541 365558 368650 349567 387404 820428 868878 514946 455965 295847 289677 340891 337545 360871 365143 375740 378427 421366 422761 671469 705011 40.35 68.0 1
11:53:26 2023-10-13 339706 338949 86548 85201 130200 134869 137710 136320 108325 106782 114691 114414 132006 131888 360677 387975 1138706 1125531 431215 449514 123311 106667 117088 118112 132848 127555 123486 123710 84239 85893 275953 243562 700750 699023 218171 216896 279928 279761 324898 318410 339902 343321 364391 370966 347465 387642 820583 856442 547677 455965 295955 290595 339552 338566 358161 365763 375172 377933 423673 423750 677176 708616 40.35 68.0 1
11:53:27 2023-10-13 342514 339836 86584 85367 130168 135221 137158 136942 108192 106782 113041 114447 132006 131993 360425 390061 1142786 1123657 435247 450854 123294 107322 116778 118425 132658 127624 122878 123999 83906 86044 275322 246438 690897 699604 218663 216896 278908 281344 325844 315722 342397 344842 363299 370083 349076 387062 821011 859736 544365 451453 296221 290595 337781 339626 359231 365143 371787 377154 424034 424002 677113 705277 40.35 68.0 1
11:53:28 2023-10-13 344932 338976 86644 85197 130290 134475 137546 136218 108541 106782 114805 114257 128539 131669 360677 391019 1128468 1116232 437678 451962 123106 107248 116778 118180 132750 127589 122944 123914 84022 85985 277883 243562 696290 702226 218171 216931 278712 280299 324739 316969 342001 342902 366359 368943 349076 387092 818685 868878 544365 455965 296955 292094 340604 338459 360763 364453 375590 379466 422482 423966 670298 705059 40.35 68.0 1
11:53:29 2023-10-13 342293 339617 86620 85208 130201 135017 138238 136407 108474 106815 114726 114447 128538 131818 360677 386847 1133652 1119000 436176 451568 123397 107141 116778 118146 132750 127624 123486 123710 84022 85926 277883 243562 701948 699023 218171 217606 278320 279872 324898 320065 341483 344355 363299 367843 350167 386754 822399 866423 519434 450633 294909 291388 339552 340042 360979 364631 373739 377318 423926 424017 675107 707158 40.35 68.0 1
11:53:30 2023-10-13 340528 339925 86361 85244 133370 135102 137062 136889 108250 107364 112630 114769 131602 134234 360641 388011 1143671 1122296 434629 450501 123106 107248 116778 118180 132595 127889 122944 123999 84022 86018 279224 246438 693792 698087 218698 216745 279105 281344 325879 315943 342519 346454 365881 369871 349352 387299 822761 857162 537136 450445 296448 290454 338386 339960 359748 365108 371714 376623 426179 423930 678590 705048 40.35 68.0 1
11:53:31 2023-10-13 340779 339695 86576 85236 130159 134475 137321 136218 108878 106815 114726 114447 131818 131993 360641 387569 1134488 1117026 432476 449478 123192 106700 116812 118146 132664 127555 122944 123743 84022 85893 277883 244840 699040 702226 217458 216931 279534 279761 328646 316969 341483 345329 365487 367843 348269 387407 819266 859736 544365 450561 295389 290388 341647 337037 360979 366792 372312 376022 421034 422871 680144 703480 40.35 68.0 1
11:53:32 2023-10-13 344932 339317 86608 85172 133746 134983 137604 136347 108457 107272 113086 114349 132373 131682 360497 391461 1129998 1117710 437733 452209 123021 107141 116778 118468 132750 127767 122911 123914 84022 85926 279389 243454 696872 702226 218171 216931 278320 280726 324956 317004 342242 342902 365230 369014 349076 387092 818685 868878 544365 450633 296789 289713 340341 338328 360363 363503 375172 377190 422590 422134 671432 701952 40.35 68.0 1
11:53:33 2023-10-13 344620 338944 86644 85202 130360 134441 137772 136134 108616 106750 114805 114068 131818 131485 360677 387722 1134488 1128246 435829 451888 123260 107141 117088 118146 132750 127589 123519 123710 84138 85926 278650 243111 699022 698051 218171 216072 279928 281344 324956 318445 340177 345573 364100 370083 347465 385908 820620 856442 541660 455289 295568 290560 338838 338566 358701 366535 375172 377853 423637 423520 677139 709121 40.35 68.0 1
11:53:34 2023-10-13 342704 339831 86580 85219 130296 135187 137149 136752 108557 107305 114771 114447 131727 131993 360677 390061 1142786 1122259 433705 450183 123106 107256 116664 118146 132595 127889 122911 124314 83906 86077 275814 246401 690234 699073 218851 216896 278908 281344 325616 315943 342555 344842 365106 370118 349603 386209 821011 859736 543013 451354 297243 290560 338291 339626 359278 365435 369335 377190 424070 424002 676598 705011 40.35 68.0 1
11:53:35 2023-10-13 344932 338949 86612 85172 130200 134475 137749 136222 108574 106782 114805 114257 132006 131485 360677 389924 1128468 1116232 437783 450818 123055 107174 116812 118180 132537 127589 122944 123743 84022 84180 275953 243562 695905 703717 218171 216931 278712 280726 324956 317039 342278 342902 365522 369014 349388 387092 818685 868878 545549 454610 296955 291078 340604 338316 360472 364453 375328 379466 424554 423966 670261 705059 40.35 68.0 1
11:53:36 2023-10-13 344093 338944 86580 85240 130294 134475 137531 136203 108358 106782 114726 114257 131693 131761 360533 386847 1131201 1119037 436102 452283 123260 107141 116812 118146 132750 127589 123685 123743 84138 85926 277356 243562 702197 698528 220260 217641 278320 279872 325353 317004 341483 344319 363335 367878 349675 386790 819424 865090 542506 450633 294909 291339 339862 337545 360979 364631 373474 377051 423962 424017 675365 706084 40.35 68.0 1
11:53:37 2023-10-13 338726 340499 86394 85215 133586 134881 137422 136923 108250 107290 112596 114480 131602 134304 360388 388011 1142050 1123931 432170 451568 123226 107174 116778 118146 132750 127589 122911 123710 84022 85926 277883 246090 698794 694088 218511 216931 278712 281344 326899 315943 341483 343321 363632 372004 349388 390961 823345 855878 536679 453379 295217 291748 338659 339208 359820 366792 369623 377318 423998 423858 681629 706084 40.35 68.0 1
11:53:38 2023-10-13 342329 339414 86549 85229 130360 134475 137321 136475 108391 106815 114760 114690 131818 132028 360677 391639 1137057 1120665 433705 451568 123226 106700 116812 118146 132750 127589 122944 123914 84080 85893 277883 243634 695676 703219 218511 216223 279534 281344 324934 319168 341483 342577 366365 370118 347536 386754 818685 857271 544365 454458 296753 288799 340927 338601 358737 365442 373474 376094 421366 424002 677629 701952 40.35 68.0 1
11:53:39 2023-10-13 343397 339700 86584 85233 130364 134803 137772 136252 108541 106815 114726 114290 131670 131669 360713 388656 1126256 1115790 434938 449478 123328 106667 117202 118146 132750 127467 123519 123507 84356 85742 274846 242769 702815 701009 219907 217397 279554 282067 327718 318821 339830 345817 365380 369659 349496 389297 819424 865090 537136 456006 296922 291202 341888 337273 360907 365179 374076 377051 421258 422875 673450 706084 40.35 68.0 1
11:53:40 2023-10-13 344734 338944 86794 86940 130294 134475 137449 136329 108649 106815 114726 114100 131915 131669 360713 387533 1134488 1125817 437465 450501 123174 107141 116812 118180 132664 127732 122944 123743 84022 85926 277883 243562 699534 697923 218921 216779 278320 280906 326794 317929 340488 345329 364136 371227 350167 385088 821818 864511 543013 453219 295847 290524 338564 340414 358449 364333 374605 375493 424070 423704 671212 709121 40.35 68.0 1
11:53:41 2023-10-13 341210 341630 86703 85155 130413 134991 137504 136305 108557 107339 112929 114584 131784 131888 360641 388011 1140841 1125382 431215 451888 123294 106667 117143 118079 132790 127555 122944 123710 84138 85926 274846 245013 710024 694088 218546 216965 279928 279761 325655 318410 340177 343356 364427 369530 347536 388913 820656 860954 550419 455611 295181 290308 340663 338601 358772 366792 375209 377890 423998 422589 674686 707158 40.35 68.0 1
11:53:42 2023-10-13 341423 339424 86521 85176 133653 134475 137321 136347 108325 106815 114566 114447 131823 132028 360677 387569 1134488 1114645 432476 450854 123140 106700 116812 118214 132664 127589 122977 123743 84022 85926 277883 245013 699949 702226 217306 217268 279141 279761 325915 316969 341519 344842 364462 367295 348586 387407 818685 856370 539313 450525 295883 290383 340329 339560 360726 366542 371641 378390 421258 426401 679960 706602 40.35 68.0 1
11:53:43 2023-10-13 344867 338797 86649 85109 130192 134441 137722 136237 108408 106750 114726 114336 131670 131485 360713 390877 1128468 1116232 437678 451568 123055 107141 116812 118214 132473 127889 122977 123743 84022 84097 277883 243562 706983 702226 218171 216931 278712 280761 324956 317004 342555 342902 365522 368979 349388 387404 818685 868878 529271 453291 297243 290617 340891 338328 360363 364340 375209 377190 422374 422430 670957 701988 40.35 68.0 1
11:53:44 2023-10-13 348705 338628 86680 85180 130323 134479 137772 136218 108574 106782 114874 114068 131670 131485 360713 387533 1134488 1125010 436370 450183 123260 107174 116812 118334 132664 127589 122977 123710 84138 85926 279913 243526 700321 700098 218886 216223 279105 279907 326794 318666 340967 345573 364427 371262 348861 387495 824169 863687 541660 456615 295776 290489 339684 340210 357982 365257 375740 378574 423926 423406 675093 708075 40.35 68.0 1
11:53:45 2023-10-13 339897 339938 86430 85219 133564 135102 137096 136820 108325 107397 114612 114782 131823 134433 360677 388011 1143708 1123931 429975 450183 123226 107281 116778 118180 132664 127624 122977 123776 84239 85959 277883 246438 706221 694124 218546 216896 278875 279872 326899 315943 341519 345817 363045 372004 349639 387479 820620 857307 535362 451133 297324 290665 338291 339387 359856 365179 369623 376058 426469 424002 681666 706121 40.35 68.0 1
11:53:46 2023-10-13 340779 338976 86398 85208 133564 135054 137298 136573 108027 106815 112596 114447 131823 132028 360677 387604 1133647 1113024 432279 450818 123021 107141 117143 118214 132537 127624 122944 123947 83906 85926 275953 246090 692239 701656 218206 217641 277910 282103 329308 318978 342411 344806 364576 368873 351330 390220 819736 864622 539805 451453 295668 290321 339576 338387 360871 364013 371750 376094 423627 423858 676807 704014 40.35 68.0 1
11:53:47 2023-10-13 341848 339079 86644 86925 130573 134437 137806 135995 108616 106782 114726 114100 131693 133953 360713 389271 1127667 1118206 434938 454298 123243 106700 117088 118180 132750 127589 123519 123625 84138 85860 277356 242769 699596 701197 217528 217362 278320 281344 324409 318927 339938 344842 365558 367878 349639 385088 820428 866423 519434 455965 295396 290118 341443 337581 360943 365179 375777 377318 421366 422796 672973 707067 40.35 68.0 1
11:53:48 2023-10-13 342659 338699 86767 85187 130299 134779 137504 136339 108516 106717 113007 114349 132014 131599 360641 387569 1134488 1125540 438629 451568 123226 107174 116845 118180 129418 127910 122944 123710 84022 85926 277883 243598 700491 698033 218886 216931 278320 280530 324898 317004 341254 345329 363335 370153 350732 385630 820656 865163 550419 454781 295668 290595 337817 340211 360097 363574 374076 375793 426469 421509 671469 706121 40.35 68.0 1
11:53:49 2023-10-13 342088 339735 86553 85299 133689 134475 137546 136252 108391 106815 114726 114290 131636 131993 360677 389271 1137093 1122296 432354 450501 122816 107355 116389 118541 132376 128259 123312 124151 83906 85992 277883 244868 695206 700134 219099 216594 279141 284805 324934 316013 342591 342902 363335 370153 348586 386209 819424 859736 542506 450629 298027 290877 338838 339889 358486 365442 373183 377951 423854 423966 677288 707105 40.35 68.0 1
11:53:50 2023-10-13 341547 340081 86735 85339 133625 134847 137355 136475 108391 106815 112938 114663 131784 134141 360713 387569 1138140 1116232 431215 449514 123089 107174 116812 118368 132664 127589 122944 123743 84022 85926 277883 244976 699164 701620 217272 217606 279105 279761 325915 316709 341483 345329 364938 367260 349040 387407 820739 860954 517829 452094 295596 290388 339791 337757 360979 365727 371750 378537 422625 424096 681357 705011 40.35 68.0 1
11:53:51 2023-10-13 342618 338873 86616 85180 133750 134475 137512 136313 108507 106782 114771 114585 131784 131761 360641 386847 1131164 1119000 436176 450465 123226 107141 116778 118146 132664 127589 122977 123710 84138 85952 279913 243562 697474 698528 218136 217571 278320 281940 325353 317004 341483 345130 363264 367843 350131 389777 823234 867078 544365 454347 296352 292157 339648 337877 360799 365286 373292 377134 423926 424017 675365 706047 40.35 68.0 1
11:53:52 2023-10-13 345491 339643 86735 85112 130578 134407 137772 135995 108557 106782 114885 114068 131818 131485 360641 387498 1134451 1128740 437419 449478 123226 107215 117143 118112 132934 127555 122944 123710 84138 85978 277356 243490 698582 698051 218663 216188 279105 279837 325094 318374 340452 345329 364391 371191 348269 387347 820004 863186 537136 455253 295460 290560 339541 338566 358413 365435 375172 378427 423890 422081 673450 705511 40.35 68.0 1
11:53:53 2023-10-13 340779 339115 86624 85202 130192 134466 137321 136218 108325 106782 113032 114336 131784 131761 360677 389817 1134488 1118169 432476 450111 123192 107141 116812 118146 132722 127589 122944 123677 83906 86011 277883 243526 699164 703717 217528 216745 279534 281163 328646 319430 344118 345256 366222 368803 347429 389574 817884 858676 517829 451910 296264 290560 341888 337238 362070 366649 372838 378427 420702 424002 681154 706328 40.35 68.0 1
11:53:54 2023-10-13 342884 338913 86580 85208 130168 134601 137286 136235 108358 106782 114691 114414 131915 131761 360641 390174 1129488 1116232 436719 451962 123072 107485 116778 118473 132750 127978 122878 124084 83906 85926 277883 245359 693280 702226 218476 216931 278124 283339 324898 317861 342555 342902 364938 368979 351191 385594 819847 866423 524533 450453 296430 289977 339862 338566 360363 363503 373739 377190 423257 422818 673414 701952 40.35 68.0 1
11:53:55 2023-10-13 342884 338802 86612 85180 130294 134475 137615 136303 108507 107028 114805 114224 131915 131669 360641 387533 1133610 1125531 437442 450147 123192 107215 117007 118112 132664 127589 122977 124122 84313 84370 275953 243310 700568 699023 219464 216826 278676 282738 327487 319962 341304 345573 364356 371227 350414 387679 824483 865054 544365 453219 295812 290524 340658 339996 358161 363503 374039 378158 424034 423704 672422 706047 40.35 68.0 1
11:53:56 2023-10-13 338726 340743 86580 85176 130187 134475 137529 136441 108358 106782 112596 114414 131693 131993 360316 387702 1138706 1125531 431215 451642 123226 106667 117135 118146 132934 127555 123486 123710 84022 84123 277356 243598 695873 698033 218171 216931 278712 279761 326864 316934 340416 343356 363845 368979 347273 387335 820583 857271 544365 454216 294909 290524 338838 338601 359568 367058 373711 377060 423818 423966 677963 708616 40.35 68.0 1
11:53:57 2023-10-13 342149 340662 86639 85236 130479 134432 137252 136218 108325 106782 112982 114558 128684 131761 360605 390435 1138523 1124212 434938 452283 122953 107355 116584 118180 132565 127978 122878 123999 84022 85860 276956 243562 694387 700134 218851 216257 279105 281344 325388 316969 342555 342348 364391 371191 349076 386754 821011 859736 536679 450489 297698 289677 338802 340103 358737 365407 373438 377757 423926 424002 674650 702946 40.35 68.0 1
11:53:58 2023-10-13 342596 338904 86767 86978 130568 134742 137963 135551 108724 106610 114919 113723 131887 131084 360677 391019 1125268 1117822 437419 449795 123226 106700 116973 118146 132842 127589 122977 123710 84297 85860 277356 242733 701776 702226 218171 216931 278908 281344 324956 318633 340452 344842 365522 369911 349639 387092 820789 869544 543565 456428 297721 290370 341540 337913 360436 364965 375823 378021 421366 422725 670957 703977 40.35 68.0 1
11:53:59 2023-10-13 342812 338664 87115 85206 130299 134475 137321 136218 108433 106717 114726 114257 131853 131669 360677 388011 1134451 1122498 436026 450465 123192 106700 116973 118112 132664 127944 122944 123710 84080 85893 277883 243598 698917 696824 218851 216931 278124 280495 325388 316969 341207 345329 363009 370118 350697 385902 823018 866353 543013 450633 295389 290463 337745 340139 359531 364078 374003 378427 426469 422191 672459 707122 40.35 68.0 1
11:54:00 2023-10-13 341848 338949 86521 85144 133750 134847 137823 136539 108325 106782 114805 114257 131915 131669 360641 388691 1139332 1122296 434938 450660 122953 107536 116550 118541 132250 128224 122878 124360 83906 86044 277883 244831 695206 700134 218886 217105 279105 282067 328414 319204 342375 344588 364284 371085 348969 389297 820900 860881 544365 451762 297662 290321 338802 340139 359278 365407 373966 377721 424034 424002 674650 707105 40.35 68.0 1
11:54:01 2023-10-13 341658 338588 86493 85208 133646 134881 137546 136441 108325 106782 114691 114447 131784 132028 360641 387569 1134488 1115164 432133 450465 123106 107215 116973 118146 129331 127589 122944 123710 84022 85893 280491 245395 694430 701656 217493 217606 279105 279761 326864 316934 342253 344842 364427 367551 349603 387443 820428 856406 536679 450489 295668 290595 339827 337510 362754 365727 371750 376058 423926 424647 679625 705011 40.35 68.0 1
11:54:02 2023-10-13 342848 339317 86644 85144 130290 134466 137512 136697 108358 106782 114726 114257 131915 131485 360677 388011 1134488 1121462 437930 450818 123226 107174 116812 118146 132750 127589 122977 123710 84254 84307 280315 243310 699657 698528 220531 217467 278213 282539 327718 317752 341821 345781 363003 370083 351510 386209 824442 868878 544365 454273 296544 290595 338291 340271 360907 364304 374039 376022 426469 422725 672936 708162 40.35 68.0 1
11:54:03 2023-10-13 340734 338913 86612 85144 130331 134601 137772 136248 108541 106782 114726 114257 131915 131796 360713 388011 1141389 1125531 431790 450854 123414 107141 117169 118237 132883 127555 123519 123710 84138 85893 289929 243562 697835 699023 218511 216931 279534 279761 325915 318630 339902 344319 364427 370048 347501 386209 822748 860954 543013 455965 295360 290630 339827 339362 360363 367093 374916 377632 423673 423966 677729 705974 40.35 68.0 1
11:54:04 2023-10-13 341818 339695 86762 85206 130196 134881 137623 136573 108358 106815 112944 114447 131823 131888 360605 387533 1134488 1113146 432476 450566 120283 107444 117162 118324 132895 127875 122878 124018 84254 84364 278452 245387 705792 700972 217493 217641 279105 281344 329577 316969 341965 345573 364938 367843 349675 387335 818231 862857 532728 450172 296544 290524 339827 337581 360979 366271 371787 376058 423926 424052 679625 704512 40.35 68.0 1
11:54:05 2023-10-13 344860 339679 86767 85225 130479 134441 137806 135995 108649 106750 114919 114035 131887 131119 360713 390745 1128468 1115753 438042 451642 123260 107248 117143 118180 132750 127555 122944 123710 84022 85893 274846 243111 697317 702189 218171 216965 278908 281344 326988 318927 340967 342902 365558 368979 349639 386761 820207 869889 537136 455678 296084 290013 341492 338423 360763 365514 375823 378390 421258 423786 671432 703480 40.35 68.0 1
11:54:06 2023-10-13 342807 338699 86886 85144 130299 134881 137546 136218 108391 106750 113086 114257 131818 133953 360677 388011 1134488 1123931 437024 450566 123345 107248 116812 118146 132750 127589 122944 123743 84080 85893 277883 243562 699287 697044 218851 217362 278124 279907 324863 317004 341483 345817 363045 370118 351794 386209 822436 866423 543013 454781 296789 290595 338291 340654 360399 364340 374039 376058 427072 422430 673450 708162 40.35 68.0 1
11:54:07 2023-10-13 343397 339695 86493 85313 133439 135102 137062 136475 108358 106815 114646 114447 131602 131888 360641 386956 1143671 1122259 434938 451888 123192 107687 116778 118507 132658 127978 122911 124151 83906 84465 276674 246438 699076 699073 218886 216745 279105 279649 328646 318942 342375 345672 363193 370012 351806 389297 820937 859627 544365 451836 298054 292041 339588 339626 358701 365150 373711 377757 423926 424002 674650 704947 40.35 68.0 1
11:54:08 2023-10-13 341210 338944 86557 85244 133478 134475 137286 136441 108358 106815 114691 114447 131669 132028 360677 387533 1134488 1113061 431570 450501 123192 107141 116778 118146 132629 127624 122911 123743 84022 85893 277883 245395 708576 701124 217493 217676 279105 279761 326864 316712 341483 344842 364676 367295 349639 387443 821011 856442 524533 449855 295596 289982 339827 337510 360979 365727 372044 376058 423926 424136 678663 704014 40.35 68.0 1
11:54:09 2023-10-13 342577 338936 86526 85206 130200 134475 137660 136218 108358 106782 114726 114336 131784 131669 360280 388011 1134488 1122333 435103 450183 123192 107174 116812 118146 132664 127589 122977 123743 84022 84287 277883 243310 699411 698417 218746 217502 278248 282140 327718 317787 341857 345817 363158 369789 351240 386209 823018 870780 537996 450633 295847 291424 338255 340139 360763 364084 374076 376058 424963 422761 672936 707660 40.35 68.0 1
11:54:10 2023-10-13 342666 338944 86589 85189 130371 134475 137772 136029 108358 106782 114726 114257 131727 131485 360677 388011 1137057 1125531 432168 451568 123328 106667 117088 118031 132842 127589 123604 123625 84022 85860 274170 243562 707222 698087 218511 216257 279928 281344 326794 320647 340452 345672 364391 370048 347501 385594 820656 856406 544365 455611 295604 290595 338838 338601 359278 365999 374916 378205 423673 423966 678252 705937 40.35 68.0 1
11:54:11 2023-10-13 340264 340779 86580 85234 130192 135177 137355 136347 108358 106815 114760 114290 131636 134032 360677 387569 1134488 1116232 432476 450566 120315 107485 117196 118304 132895 127487 123590 124018 84322 84422 277883 244831 698256 703002 217458 217268 279662 279761 325950 319430 341857 345573 364391 369283 348831 390961 819847 856406 529083 451946 296200 290595 340891 337309 360979 366792 372312 376058 422031 424052 680144 704014 40.35 68.0 1
11:54:12 2023-10-13 344602 338936 86913 85180 130364 134974 137772 136051 108616 106782 114919 114100 132006 131485 360677 391055 1128468 1118033 437642 450818 123226 107248 116812 118180 132664 127944 122944 123743 84022 85926 277356 243526 694844 703002 218206 217268 279105 280430 324956 318445 342001 344842 366658 369530 349675 387679 819847 869322 542506 455678 296847 289766 340784 338459 360763 365322 376163 379466 422482 426401 671432 704014 40.35 68.0 1
11:54:13 2023-10-13 342659 338940 86954 85250 130331 134881 137753 136449 108541 106815 113007 114257 131915 131993 360713 388011 1134488 1122333 436121 450501 123260 107174 117109 118180 132664 127624 122977 123743 84138 85926 278452 243562 694208 697044 218851 217268 278124 280299 325619 317039 341483 343286 363299 368685 351227 389503 823018 867650 544365 453219 295596 292405 339324 338637 360979 364631 374039 376022 426469 425149 673450 708198 40.35 68.0 1
11:54:14 2023-10-13 341607 339686 86430 85299 133560 135326 137406 136879 108358 106782 114726 114447 131823 131993 360677 387533 1142050 1123657 432651 450854 123055 107322 116778 118541 129242 128012 122911 124118 83906 86018 282245 246438 689700 698087 218886 216931 279105 279677 327718 318492 342145 345147 363596 371085 349496 387227 821011 859627 517829 452094 296919 290524 338528 339661 360387 365727 372357 377951 426469 422099 677593 706084 40.35 68.0 1
11:54:15 2023-10-13 341695 339210 86521 85204 133596 134872 137676 136475 108391 106815 114691 114447 131727 131993 360677 387569 1136907 1116232 432476 452283 123174 107340 116812 118507 132750 127624 122944 123743 84022 84287 277883 245013 698794 702189 217493 217303 279141 279495 325915 316969 341519 345573 364462 367843 348826 387443 819266 856406 526158 450525 296300 290972 340616 337037 360979 366535 372611 376058 421151 424052 680626 705048 40.35 68.0 1
11:54:16 2023-10-13 342559 338985 86525 85148 130196 134475 137641 136475 108616 106782 114760 114257 131636 131704 360713 387429 1131532 1120665 435103 450928 123226 107141 116845 118146 132664 127624 122944 123710 84080 85893 276674 243346 699287 698949 218593 217502 278284 282539 327718 320482 341376 346796 363158 369495 351758 386209 824442 867078 544365 453987 297567 291925 337817 338352 360690 364489 374076 376058 426469 424052 672127 707697 40.35 68.0 1
11:54:17 2023-10-13 341776 338940 86644 86981 130327 134475 138039 136063 108724 106815 114919 114290 131853 131669 360497 386380 1137093 1125010 432476 450183 123380 106700 117088 118146 133102 127589 123604 123592 84138 85775 274846 243526 701728 694088 218511 216931 279928 279761 325424 318668 340452 343321 364427 370118 347536 385052 820620 856442 543013 455965 297149 292102 339898 338637 358772 366792 374916 378205 423673 423786 677288 705974 40.35 68.0 1
11:54:18 2023-10-13 340779 338664 86612 85144 133611 134508 137355 136347 108466 106815 114726 114447 131636 131993 360677 389853 1134488 1115790 433090 450183 120053 107337 117366 118271 129484 127521 122911 123932 84138 86064 277883 243454 699164 702043 218171 216931 279731 279761 326639 319430 341376 345329 366587 368721 348305 389814 818575 857307 544365 450597 295596 290308 341636 337545 360943 366792 373174 376094 421366 423858 680663 702982 40.35 68.0 1
11:54:19 2023-10-13 344706 338949 86580 86985 130299 134508 137645 136445 108466 106815 114760 114257 131915 134055 360677 389888 1127926 1116232 437478 449895 123021 107281 116778 118180 132411 127624 122911 123914 83906 85926 277883 245013 695059 702226 218206 216687 278124 280906 326794 316969 342555 342902 365266 369565 351263 385052 819847 866132 517829 454024 297410 290524 340233 338494 360763 363397 373930 380313 423113 424002 671469 704014 40.35 68.0 1
11:54:20 2023-10-13 344689 338980 86653 86960 130344 134475 137999 136029 108574 106815 114760 114100 128570 131459 360425 390648 1134378 1128740 438666 450039 120170 107406 117068 118011 129484 127589 122944 123743 84022 84390 277356 243310 699781 699073 219227 216292 278908 282669 327256 317929 341003 345329 364427 371783 349388 385016 820620 863222 544365 455289 295883 290972 339862 340414 358449 364631 375209 376022 423005 424002 673450 706121 40.35 68.0 1
11:54:21 2023-10-13 338762 339424 86553 85240 133746 134906 137321 136509 108283 107323 114532 114749 131602 134304 360713 388011 1142860 1124730 430995 451568 123260 107248 116812 118214 132750 127624 122944 123743 84022 85926 277883 245742 704312 694052 220218 216965 279105 284584 327428 318942 342025 346760 363880 369871 349532 387371 823345 855878 534446 451773 296120 291783 338802 339626 360363 365727 369659 378279 426469 424002 681182 706157 40.35 68.0 1
11:54:22 2023-10-13 340815 338842 86644 86993 130587 134508 137355 136347 108391 106815 114726 114257 131636 131704 360677 390471 1137330 1119037 433705 450537 123226 107174 116845 118271 132698 127589 122977 123743 84022 85893 277883 243598 699456 702226 218206 216779 279928 281344 325651 317703 341483 344842 366658 369014 347536 387371 820428 857307 544365 453306 295883 290392 341683 337816 359856 366792 372947 376094 421070 422134 681146 701952 40.35 68.0 1
11:54:23 2023-10-13 343608 338976 86762 85198 133577 134508 137883 136457 108391 106815 114726 114290 131823 131704 360713 388011 1130362 1119631 435247 450183 123362 106667 117169 118065 132917 127555 122944 123710 84022 85926 275953 243346 701626 703202 220218 217536 279105 282140 328182 318821 340273 346306 365380 368803 349603 386209 818231 864511 544365 455714 294766 291693 340927 337545 360979 365150 374989 377318 421402 422919 673450 705085 40.35 68.0 1
11:54:24 2023-10-13 342884 339715 86644 85233 130196 134475 137623 136320 108507 106782 114805 114303 132006 131669 360605 387533 1134451 1125531 437083 450147 123226 107141 117143 118146 132595 127589 122944 123743 84080 85893 278452 243562 699411 697044 219569 216931 278320 280726 325129 317929 341483 345573 364100 371747 350697 388559 821818 865738 544365 454744 296300 290524 338325 340139 358737 364304 374870 378242 426179 423534 673746 709121 40.35 68.0 1
11:54:25 2023-10-13 341803 338588 86585 85212 133564 135241 137432 136522 108507 106782 114726 114447 131915 131796 360641 387569 1140358 1123657 434938 450854 123192 107667 116967 118584 131380 128197 122878 124427 84022 84382 282245 246219 690515 701009 219429 217233 279105 279872 325879 315978 342145 345537 363845 370118 349322 387371 820004 862138 544365 451453 296919 290524 338802 340654 360641 365727 373438 378059 426469 424002 674650 705048 40.35 68.0 1
11:54:26 2023-10-13 341658 339695 86612 85208 130192 134881 137737 136441 108358 106815 114805 114480 131818 131888 360677 388691 1137714 1116232 432476 452283 123363 107473 116812 118180 132750 127589 122977 123999 84022 84370 277883 244976 711187 702189 217458 217454 279534 281076 325915 316969 341483 345329 364974 367843 349352 387443 819847 860954 536679 454024 296466 293391 340604 337403 360871 366685 372429 378353 424554 427607 680442 703941 40.35 68.0 1
11:54:27 2023-10-13 341812 339353 86616 85171 130323 134872 137321 136441 108507 106782 114726 114257 131693 131669 360425 386252 1134311 1122535 436760 450674 120103 107256 117068 118333 129362 127841 123590 123880 84080 85926 277883 243562 701033 699519 218511 217641 278320 279907 325879 320065 341376 344355 364136 367843 350167 386790 822167 866423 544365 454823 294909 292370 339862 338338 360979 365692 374003 377318 423962 424647 673831 707158 40.35 68.0 1
11:54:28 2023-10-13 342875 338878 86680 85148 130299 134803 137737 136029 108541 106750 114726 114068 131818 131485 360677 388011 1134488 1125010 437419 450147 123226 106700 116973 118146 132664 127589 122977 123743 84356 85893 277356 243526 699781 698087 218851 216257 279662 279907 326794 318892 341448 346160 365237 374039 348826 388468 823345 864622 535801 455891 298192 291339 340197 339411 358377 365727 376043 376058 423710 423786 674886 706121 40.35 68.0 1
11:54:29 2023-10-13 341295 338904 86612 85144 133538 135119 137496 136271 108457 107272 112929 114349 132048 131818 360533 392047 1140068 1124212 433705 454276 123226 107174 117177 118271 133119 127555 122977 123710 84080 85893 277883 243310 699287 702226 218851 216257 279928 281344 326639 317004 341519 342902 366622 370153 348550 389814 819847 859736 544365 450597 295596 289497 341636 338601 358737 366792 374003 376888 421402 423750 678626 703977 40.35 68.0 1
11:54:30 2023-10-13 340779 340229 86521 85208 133750 135068 137389 136586 108325 106815 114646 114447 131823 134175 360677 388691 1134451 1113024 432647 450566 123226 107289 116778 118180 132629 127624 122944 124118 83906 86044 277883 245916 691379 703002 220531 219112 277678 282140 326758 318978 342447 345817 364796 369907 351578 387299 821011 862577 539805 451773 296501 290524 340305 338566 360943 364049 371787 379392 423447 424017 674063 703977 40.35 68.0 1
11:54:31 2023-10-13 342293 338592 86616 85229 130413 134437 137772 136029 108358 106782 113145 114447 131693 131669 360677 387533 1128468 1119000 432511 449514 123328 107174 117169 118112 132917 127589 123604 123507 84254 85860 277356 242733 706010 700892 218018 216965 278712 279872 327183 318927 342831 345573 366329 368685 349675 386173 818231 867380 537136 455970 295396 290560 340891 337545 360075 365179 375704 377318 421402 426967 673192 709121 40.35 68.0 1
11:54:32 2023-10-13 340653 338940 86553 85236 130294 134550 137641 136347 108507 106815 114726 114447 128506 131993 360677 388011 1140358 1125531 431827 449514 123345 106700 117169 118146 129662 127807 123760 123951 84313 86064 277883 243418 710609 700015 218746 217432 279892 279689 327305 318668 340452 343356 364968 370909 348371 385558 820620 856442 544365 455824 295847 290630 340341 338601 358737 366535 375172 375758 423926 424002 674613 706084 40.35 68.0 1
11:54:33 2023-10-13 341331 338976 86462 85267 133439 135102 137062 136794 108176 107356 114726 114414 131602 131761 360351 386380 1142050 1122296 434938 452209 123140 107248 116778 118507 132565 127624 122944 123914 83964 85992 277883 246438 693104 698087 218851 216931 279105 279446 325915 318455 342591 345573 363335 370153 349639 387407 820789 859736 544365 451453 297243 292525 338552 340403 359532 365585 372466 377685 426360 424002 679477 708112 40.35 68.0 1
11:54:34 2023-10-13 344969 338913 86612 85208 130209 134601 137546 136239 108358 106782 114726 114388 131823 131669 360677 390471 1131230 1118832 439918 452025 123294 107223 116745 118406 133119 127876 123420 123985 84138 84338 277883 243562 695777 702226 218206 217397 279105 281119 324956 320104 342555 344588 366222 369530 349675 387679 819847 868878 543013 453255 296221 289677 340891 338328 360653 364020 375777 377757 422661 422853 671469 703480 40.35 68.0 1
11:54:35 2023-10-13 343857 338949 86585 85176 130200 134508 137866 136440 108358 106815 114726 114447 131915 131669 360713 386267 1133647 1120665 436176 450854 123260 107174 116812 118721 132664 127889 122977 123743 84138 85959 278452 243274 699164 698033 218511 217641 278320 279872 325616 317039 341519 344837 364391 369911 350409 389814 824169 866241 544365 454428 294766 292228 340197 337913 360835 365001 373739 377318 423627 424127 675144 705937 40.35 68.0 1
11:54:36 2023-10-13 338726 338985 86718 85176 133426 135135 137191 136684 108274 107561 112825 114933 131888 132315 360533 387903 1144203 1127666 432023 452283 123397 107141 116812 118180 132750 127944 123556 124156 84080 86011 276956 246090 706902 701199 218746 217268 279141 279872 327393 316013 342278 343356 363335 369824 349639 387479 820656 857858 518792 452094 295396 291748 338838 338637 360399 366792 371750 377318 424070 422796 681703 708037 40.35 68.0 1
11:54:37 2023-10-13 341571 339353 86644 85204 130192 134500 137641 136347 108541 106815 114726 114447 131818 131888 360641 391675 1136215 1121462 432171 451642 123226 107322 117345 118180 132658 127624 123604 123743 84138 85926 275322 245013 693953 703717 219170 216722 279856 281868 328646 317787 341893 342794 366515 371015 348933 390223 819699 859128 519434 450633 296717 289677 342478 339351 358737 366499 373739 376924 421151 423737 678626 701988 40.25 68.0 1
11:54:38 2023-10-13 343530 341107 86703 85244 130384 134779 137634 136339 108374 106717 113007 114349 131876 131796 360677 387533 1129562 1121810 435556 450147 123328 106667 117202 117944 129776 127467 123755 122965 84313 85742 279224 242805 706028 700134 218171 217303 278908 279872 325651 318927 340177 343321 366587 369530 350450 392201 819424 868878 544365 457052 296300 290356 341443 338055 360979 365179 376080 376022 422031 422831 671469 704014 40.35 68.0 1
11:54:39 2023-10-13 342848 338949 86553 85197 130192 134475 137660 136252 108358 106782 114760 114257 131853 131669 360063 386380 1134488 1124730 436370 450183 123174 107141 116845 118180 132664 127896 123556 124156 84138 84287 287258 243454 699411 699023 219240 217467 278213 282738 327718 317929 341519 345573 363299 371227 351312 388321 823018 866423 544365 454310 296358 292102 338291 340450 360363 364340 374112 376058 424310 422099 672459 707660 40.35 68.0 1
11:54:40 2023-10-13 339751 339746 86640 85193 130290 134508 137676 136252 108358 106815 114760 114578 131818 131796 360713 388011 1138742 1125531 432133 450183 123362 106667 117202 118112 132733 127345 123519 123710 84138 85808 277883 243562 701278 694124 218546 216965 279928 281344 324934 318927 340452 344094 364427 371783 348550 385052 820620 861360 543013 456726 295883 290383 339612 339340 358486 366314 375594 378390 423818 423930 675292 708112 40.35 68.0 1
11:54:41 2023-10-13 341295 338985 86521 86982 133512 134475 137355 136218 108358 106782 114646 114257 131602 133580 360641 391055 1138140 1122498 433520 452099 120021 107256 116987 118045 132895 127876 123505 123985 84254 84338 289929 243562 700367 702226 218851 218494 279534 281344 325844 317039 341519 342902 366515 370153 348586 387098 818685 859128 544365 453342 297987 289238 340927 338637 358737 365763 373174 377190 421438 423704 677629 701952 40.35 68.0 1
11:54:42 2023-10-13 341695 338949 86434 85212 133473 134881 137191 136509 108176 106815 112596 114447 131602 133988 360097 387569 1134488 1112787 431448 450501 123106 106700 116812 118214 129210 127624 122944 123743 83964 85926 276674 245569 694431 701161 218511 217676 278124 281344 325950 316455 342325 344842 364427 369911 351506 390961 820789 863397 517829 452094 296221 290313 339719 338459 363230 364453 371750 376058 423627 424127 677139 707030 40.35 68.0 1
11:54:43 2023-10-13 342848 338365 86581 86989 130192 134470 137546 136237 108490 106651 113017 114440 132048 131726 360533 387975 1134904 1124212 437158 450003 123226 107215 116778 118180 132750 127624 123556 124018 84022 85926 274846 243598 699456 697886 220531 217606 278320 279942 325616 317964 341519 343286 363009 368979 351263 386790 822436 866423 544365 450597 295847 291748 338291 338601 360979 364596 374039 382423 426469 424052 673450 707660 40.35 68.0 1
11:54:44 2023-10-13 342005 338909 86617 86922 130454 134441 137772 136029 108574 106750 114760 114100 131670 131393 360713 387262 1137714 1128283 434592 450183 123294 106700 117169 118334 132733 127589 123486 123743 84138 85926 274846 243147 697669 694124 218546 217211 279892 281632 327718 319266 340344 346306 364576 369977 348162 388744 824829 856442 544365 455965 295847 290665 340090 340138 360363 367308 375209 382386 423962 424002 677876 707158 40.35 68.0 1
11:54:45 2023-10-13 346229 339652 86703 85271 130323 134966 137504 136339 108341 107339 112894 114663 132128 131853 360641 387533 1136907 1118079 432869 450746 123226 107215 116973 118473 129578 128060 122944 124118 84080 86011 277883 245742 693347 700935 218171 217641 278712 280039 326864 316677 342242 345549 364938 367843 351438 387443 821011 861323 539805 452094 296013 290595 340305 338601 360979 366235 371714 376852 423926 424740 676598 704975 40.35 68.0 1
11:54:46 2023-10-13 342776 338330 86918 86945 130844 134361 137849 135640 108691 106717 114919 113690 132006 131084 360677 389853 1127667 1119415 436102 450147 123174 107215 117177 118146 132722 127589 123556 124122 84371 84338 275953 242590 702693 701934 218406 217432 279069 282140 327682 319233 340416 344842 366293 368943 349352 387199 821011 868878 544935 455970 295668 290524 341324 338055 360871 365692 376310 378427 421995 423750 671432 703977 40.35 68.0 1
11:54:47 2023-10-13 342771 338949 86580 85176 130200 134441 137641 135995 108507 106782 114851 114303 131750 133977 360605 388011 1133610 1122259 437419 454621 123226 107141 117088 118180 132750 127589 122944 123710 84080 85893 274846 243526 697474 697044 218816 217327 278320 279907 327256 317893 341448 345573 363264 370083 351474 386173 822399 866387 537136 450633 296264 290560 340175 340403 360618 364020 373748 378390 426324 424002 672752 709121 40.35 68.0 1
11:54:48 2023-10-13 341776 338913 86494 85176 130192 134441 137512 136218 108507 106815 114851 114414 131784 131761 360605 389888 1137057 1124939 435718 450530 119927 107536 116678 118570 132792 128176 122845 124427 84138 84465 277883 243526 691355 700098 219192 216896 279390 281170 325616 316934 342591 342866 364391 371606 349352 386754 821011 859736 530094 451589 297987 290088 338838 340139 358737 365727 373438 377757 423637 424002 674613 703977 40.35 68.0 1
11:54:49 2023-10-13 339715 339317 86644 85267 130281 134872 137321 136441 108358 106815 114726 114447 131784 131993 360641 387569 1134488 1115438 431533 450147 123192 107289 116812 118146 132750 127555 122944 123743 84080 86011 277883 245013 694367 700098 219286 217641 279105 281344 327358 316934 341965 345329 365260 367843 350373 391518 820789 862028 540960 453058 296430 290388 340197 337877 360835 365549 372424 379614 423926 424136 679625 708037 40.35 68.0 1
11:54:50 2023-10-13 342523 338940 86617 85204 130192 134475 137970 136218 108457 107239 113017 114519 128701 131783 360316 386704 1134904 1122610 436722 449931 120168 107289 116778 118146 132664 127555 122944 123951 84080 85978 277356 243562 699287 697044 218711 217606 278320 279872 325353 317929 341483 343321 363264 368393 350697 386790 820620 866423 544365 450633 294909 292157 339791 338566 360979 365143 374039 377853 424070 424647 675365 708162 40.35 68.0 1
11:54:51 2023-10-13 342848 338913 86708 85171 130479 134441 137737 136218 108691 106750 114919 114355 132001 131485 360677 387533 1134488 1124973 436176 450147 123311 107322 117169 118112 132848 127589 123571 123743 84138 85952 277356 243490 697501 698051 218663 216223 279856 282502 327414 319610 341064 346272 364284 371050 348336 388707 823308 864009 544365 455575 295847 291693 339827 339304 358486 366470 375704 378427 423962 424002 677288 706084 40.35 68.0 1
11:54:52 2023-10-13 342404 338655 86794 85250 130299 134779 137600 136373 108482 107232 113007 114506 132163 131994 360605 387498 1134488 1116401 431680 451568 123192 107215 116778 118146 132722 127876 122944 123710 84080 85926 277883 243562 699040 702189 217984 216931 279928 281344 325879 318869 341483 345573 366329 368719 348269 387407 819266 857307 544365 452947 296789 290560 341407 337273 360907 366792 372874 376022 421366 422796 680107 701916 40.35 68.0 1
11:54:53 2023-10-13 344670 338913 86521 85144 130257 134813 137537 136407 108325 106782 114771 114257 131915 131669 360641 389853 1130073 1117547 437333 450147 123021 107215 116778 118146 131267 127589 122878 124327 84138 84402 280491 245068 693403 702043 218711 217467 278213 282938 327487 319430 342325 344842 365522 369530 351227 388596 818538 868264 544365 450525 296466 292454 340712 338566 360713 363503 374076 377757 423591 422822 672422 703443 40.35 68.0 1
11:54:54 2023-10-13 342704 338731 86707 85270 130282 134441 137723 136415 108325 106782 113017 114519 132006 131669 360677 387498 1136483 1127134 438554 450147 123260 107248 116973 118180 132750 127589 122944 123710 84138 85893 278452 243526 698503 698033 221156 216931 278320 280726 324898 317929 341483 345573 364968 371783 350697 385902 820656 863869 535801 453896 296264 290524 339552 340654 358737 364596 375172 376058 426469 424002 672422 706084 40.35 68.0 1
11:54:55 2023-10-13 338690 339378 86521 85151 130234 134872 137512 136475 108358 106815 114726 114480 131784 131993 360605 387702 1143018 1128230 430959 452216 120348 107485 117263 118348 129484 127876 123623 124018 84138 84307 277883 244831 698705 698528 218663 217606 279105 281199 327251 316709 341448 344837 364356 372004 348443 387407 822748 857307 524533 454573 295360 291339 339827 339362 360363 367308 373739 377853 424034 422430 680355 707122 40.35 68.0 1
11:54:56 2023-10-13 341771 338944 86612 85240 130200 135085 137641 136441 108325 106815 114805 114336 131636 131853 360641 391055 1139332 1121462 434938 452283 123021 107289 116812 118146 132750 127589 122944 123947 84356 85952 277883 243562 707858 701656 219381 216745 279534 279642 325879 317929 342591 342902 365558 371464 349076 389814 820789 861521 536679 454347 299115 289572 340197 339960 358557 365549 373821 380323 423890 421509 676598 701952 40.35 68.0 1
11:54:57 2023-10-13 342812 338878 86708 86972 130601 134407 137998 135551 108724 106585 113288 114250 128789 131114 360533 389746 1127556 1118506 436648 449967 120086 107223 117143 118112 132629 127555 122977 123951 84254 84473 279913 242697 697592 702189 218476 217315 279105 279837 325129 318927 341448 344842 366365 368979 349603 387384 821011 868878 546909 456615 297608 290118 341324 338055 360943 365435 375740 376022 421402 423822 671469 703977 40.35 68.0 1
11:54:58 2023-10-13 342534 338258 86568 85167 130192 134466 137321 136029 108358 106782 112910 114224 131784 133918 360641 387738 1133610 1122296 436026 452209 123192 107141 116812 118180 132629 127624 122977 123880 84080 85893 277883 243562 695166 697044 218511 217362 278105 282938 328414 320335 342267 346062 363122 369977 351614 389297 825102 866241 537136 450597 295596 290313 338291 339661 360654 363255 373966 376058 426469 422822 673119 708162 40.35 68.0 1
11:54:59 2023-10-13 343819 339652 86703 85349 130073 135221 137274 136776 108408 107339 113007 114696 132190 131783 360605 387758 1142013 1122296 435334 452025 123157 107322 116778 118541 132595 128108 122878 124151 84022 86077 278462 246264 691379 698087 218886 216931 279534 279872 325915 316455 342627 345573 363299 370189 349639 387407 821011 859736 544365 451453 297662 290524 338838 340139 359820 365727 372575 377793 426469 422725 678590 705547 40.35 68.0 1
11:55:00 2023-10-13 340193 338949 86612 85212 130192 134881 137355 136475 108358 106815 114726 114368 128461 131853 360641 387533 1136907 1116232 432476 450501 123243 107322 116973 118146 132664 127624 122977 124156 84313 84318 276956 244759 698917 702043 218031 217502 279892 281344 328646 316863 342375 345817 366037 367878 349112 387443 819589 860954 536679 450561 296753 291693 341744 337545 360979 366792 373178 376058 422031 424647 680626 704014 40.35 68.0 1
11:55:01 2023-10-13 342149 338762 86890 85219 130433 134847 137991 136475 108541 106782 113017 114630 132373 131761 360677 386812 1132806 1122610 436176 450147 123260 107215 117169 118180 132883 127624 122977 123743 84138 84192 277883 243598 698380 698528 218698 217641 278320 280495 325879 317964 342001 344802 364391 368943 350673 387371 821818 868264 544365 453219 295568 293035 339827 338328 360979 365692 374076 377853 427407 424886 675365 708162 40.35 68.0 1
11:55:02 2023-10-13 344597 338913 86799 85168 130487 134475 138361 136218 108724 106782 114919 114414 131887 131485 360713 387498 1134488 1128283 436958 450248 120348 107411 117263 118079 129484 127787 123989 124018 84371 84338 281061 243346 701852 698051 218851 216931 279928 282502 328182 318892 341448 345599 364938 370118 348407 386209 822436 861323 533966 456290 296300 290630 340101 338637 359531 367308 376043 376022 423998 424002 674650 707122 40.35 68.0 1
11:55:03 2023-10-13 343368 338949 86616 85238 133378 135340 137321 136526 108507 106815 114840 114447 132006 134219 360641 387227 1143018 1122333 434938 452440 123055 107536 116778 118632 132565 128012 122944 124118 83906 86110 277883 246053 689853 699110 218886 216931 279141 280039 325879 316744 342627 345573 364136 371227 349639 387335 824442 862028 544365 452094 297266 291339 338695 341061 360183 365549 373292 380583 427072 422496 678109 706084 40.35 68.0 1
11:55:04 2023-10-13 345726 339617 86877 85172 130479 134466 137772 136218 108541 106782 113051 114283 128701 131678 360425 390912 1130035 1117883 438666 452523 120135 107256 117230 118507 132842 127978 122977 123914 84313 86097 279913 243526 693667 704002 218546 217397 279695 280761 326794 318892 342519 342902 366658 369530 350167 387826 820428 869544 544365 455611 297662 289977 341407 338601 360979 365500 376346 377190 422661 422796 671432 703977 40.35 68.0 1
11:55:05 2023-10-13 342586 338940 86612 85176 130200 134475 137737 136475 108577 106782 114760 114447 131761 131958 360677 387429 1134216 1122296 436176 451568 123294 107215 116812 118180 132750 127624 122977 123743 84080 85926 277883 244782 699287 697044 218511 217641 278320 282938 328159 320335 342267 346760 363193 369942 351650 389888 825102 867504 544365 455428 296717 291677 338493 339661 360979 364347 373893 376587 427072 424017 673450 708553 40.35 68.0 1
11:55:06 2023-10-13 343153 339652 86794 85342 130192 135221 137409 136786 108408 107339 113006 114696 131922 131748 360497 388011 1142860 1124730 434629 450710 120055 107141 116778 118180 132595 127624 123353 124051 84022 85992 277883 246264 690870 697820 218886 217268 279105 279872 328341 316013 342375 345817 363880 371227 349639 387443 820004 856104 544365 450592 297987 292115 338802 340139 358955 365727 371787 377226 426469 422394 679625 707660 40.35 68.0 1
11:55:07 2023-10-13 340229 340224 86597 85208 130257 135177 137546 136680 108358 106782 114726 114480 131602 131993 360677 387533 1136907 1117822 433090 450501 123294 107322 117345 118180 132790 127624 123604 123947 84371 84298 281309 244723 695582 702080 218066 217502 279892 281344 326758 317787 342375 346306 365522 368393 349112 391244 819008 860918 544365 450561 295596 290313 342695 337439 360979 367308 372911 376058 421438 426089 680663 704014 40.35 68.0 1
11:55:08 2023-10-13 342438 339246 86771 85307 130577 134847 137512 136441 108541 106815 114805 114630 132373 131888 360677 386539 1132806 1122498 436176 450854 123226 106700 116812 118180 132883 127624 122977 124032 84138 85926 277356 243598 712408 698033 218511 217641 278712 279907 325879 317929 341519 344873 364427 368943 350697 387371 820620 866423 544365 450633 294945 292157 340341 338091 360979 365692 374039 377355 423962 424682 673624 706121 40.35 68.0 1
11:55:09 2023-10-13 342632 338667 86672 85197 130356 134475 137729 136252 108541 106782 114805 114100 131853 131485 360352 387533 1134488 1125047 437270 449895 120348 107485 117358 118324 129484 127487 123623 124018 84254 84192 277356 243346 707603 699073 219192 216257 279534 279907 327718 320335 341483 345817 364974 372043 349411 388468 820620 863832 544365 455611 295883 290630 340376 339590 358737 365727 376346 376022 423732 424002 674886 706121 40.35 68.0 1
11:55:10 2023-10-13 341546 339951 86735 85341 130201 134504 137546 136701 108577 107272 113086 114480 131823 134047 360677 387569 1137441 1118618 432476 451888 123226 107322 117007 118541 132698 127889 122977 123914 84138 85959 293959 244837 694782 702226 217984 216965 279928 279761 325950 317004 342001 345817 366365 368685 348831 387479 818685 859736 544365 451983 296508 290595 342237 337545 360979 367308 373739 376623 421402 424052 680663 704014 40.35 68.0 1
11:55:11 2023-10-13 344923 338949 86648 85180 130299 135128 137546 136501 108541 106848 114840 114630 128669 131743 360388 390329 1131680 1118581 437605 450674 120088 107552 117068 118570 132629 128012 122977 124118 84138 84382 289929 243562 695939 702226 218886 217303 279820 281513 324636 317039 342627 344842 365594 369893 349675 385052 819847 868264 543013 450669 296919 290118 340927 338637 360943 364631 376043 378096 423293 422888 671469 703480 40.35 68.0 1
11:55:12 2023-10-13 343397 338949 86581 85148 130205 134881 137653 136561 108541 106815 114929 114447 131915 131704 360713 386847 1131164 1122023 435866 450537 123294 107281 116812 118214 132750 127624 122977 123914 84138 86018 276674 243562 699287 698033 218206 217641 278712 279907 328646 320562 342109 348025 363193 368873 351650 387263 825102 868118 517829 450489 296508 292157 338873 339113 362572 365150 373930 378427 426469 424264 674886 709005 40.35 68.0 1
11:55:13 2023-10-13 339751 340492 86703 85409 130192 135562 137184 137010 108192 107405 112771 114920 130312 132222 360497 387939 1143671 1124730 431902 452283 120283 107322 116812 118541 132750 127889 122977 124360 84080 85959 276956 246264 693792 698051 218886 217303 279337 279907 326899 316455 342627 343321 364676 370153 350203 389744 822436 857271 544252 449819 295883 291748 339624 339661 360653 365763 372343 376058 426469 422796 682670 708198 40.35 68.0 1
11:55:14 2023-10-13 341535 338664 86616 85176 130281 134504 137355 136475 108358 106815 114726 114336 131636 131704 360677 391055 1138140 1119037 433397 452027 123209 107248 116973 118214 132750 127624 123010 123947 84138 84330 277883 244759 702072 703461 218781 217164 279892 281940 328646 320709 342375 345817 367583 370083 348586 387407 818391 858873 537996 450597 296789 290595 341960 339560 360763 366792 374003 376924 421402 422796 681154 704014 40.35 68.0 1
11:55:15 2023-10-13 343641 338797 86799 85303 130479 134966 137641 136347 108649 106815 114726 114578 128505 131713 360641 387393 1131201 1120665 436028 452172 123209 107248 117088 118180 132750 127624 122977 123743 84138 85959 277883 243598 699411 694088 218171 217676 278908 279907 325651 319393 340488 347779 363335 368721 350732 387335 821854 866423 544365 453987 294784 292405 338873 338328 360979 364894 374039 378158 426469 424682 674886 707158 40.35 68.0 1
11:55:16 2023-10-13 342654 338949 86712 86873 130483 134475 137806 136029 108760 106782 114760 114068 131853 131393 360677 387533 1134216 1127445 436176 449895 120348 107411 117392 118468 129484 127521 123623 124018 84254 84390 277356 242900 699320 700512 218511 216292 279928 279872 324898 319645 341483 346306 364938 371227 348305 385630 823345 861323 547677 455253 295181 290560 339862 338637 358772 366792 375777 376058 423998 423704 674650 706121 40.35 68.0 1
11:55:17 2023-10-13 340815 338949 87230 85286 130364 135068 137445 136457 108391 106782 113007 114381 131823 131958 360677 389853 1137714 1119631 432476 449514 123260 107248 117007 118180 132698 128218 122977 123947 84138 85959 277883 245013 693794 704714 218511 216965 279928 281344 325950 317039 342001 345329 366622 368979 348586 387479 818685 856406 544365 450597 296544 290524 342442 337545 360979 367308 374003 376094 421438 422831 680663 704910 40.35 68.0 1
11:55:18 2023-10-13 342632 338980 86553 85295 130294 134881 137355 136555 108541 106782 114760 114257 128528 131713 360425 392162 1131680 1118581 437605 450320 120023 107256 117068 118488 132595 128012 122944 124118 84022 85959 277015 244723 695972 702189 218546 217303 278712 283539 327718 317039 342591 344599 365594 370118 351227 385944 819847 866423 544365 450633 297698 290356 340652 338637 360943 364340 375777 378059 423627 422606 672496 703480 40.25 68.0 1
11:55:19 2023-10-13 342596 339281 86680 85201 130512 134466 137772 135995 108541 106782 114840 114100 131795 131485 360713 386956 1134488 1128283 436176 449514 123328 107174 117169 118180 129598 127624 123010 123743 84138 85926 275322 243490 698582 694124 218886 216327 279928 279907 324934 318927 341243 343321 365266 372375 349639 385052 820620 863222 543013 454646 296300 290665 340376 339661 358737 365727 376043 376058 423962 424002 673450 706084 40.35 68.0 1
11:55:20 2023-10-13 338753 339020 86707 85349 130433 135468 137503 136820 108225 107405 112458 114920 131796 132407 360497 387867 1143708 1125531 429939 450854 120168 107256 117088 118180 132664 127624 122977 123947 84138 84255 275322 246090 703089 694088 218886 217303 279141 279872 327658 316013 342555 344319 364136 370153 350180 387551 823055 857271 539805 450525 295955 292589 338873 339661 360907 366792 371787 376058 424408 422761 682186 708198 40.35 68.0 1
11:55:21 2023-10-13 342064 338711 86580 85168 130200 134475 137641 136252 108391 106815 114726 114257 131636 131704 360677 391090 1137714 1120665 434357 449550 123260 107174 117088 118214 132514 127589 122977 123743 84080 85959 280491 244759 699534 703461 218781 216826 279892 281940 325844 318268 342411 344479 367289 371191 349076 387407 819847 857052 531946 454273 296681 289677 342442 338566 360075 366327 373966 377154 422292 422099 680589 703443 40.35 68.0 1
11:55:22 2023-10-13 342185 338539 86799 85303 130568 135431 137686 136518 108474 106782 114805 114447 132006 131678 360533 387357 1131127 1118963 434938 452209 120430 107215 117364 118146 132952 127589 123689 123710 84297 86044 278452 243562 702836 700098 218476 217606 279105 280460 325879 319410 340416 344284 366587 371737 350661 387679 821011 868878 554703 456615 296753 290877 341924 338530 360943 365727 376346 379314 422625 424017 671945 705011 40.35 68.0 1
11:55:23 2023-10-13 342812 339710 87557 85244 130352 134974 137737 136458 108507 106782 114885 114414 132006 131761 360641 388011 1134451 1124100 436334 450854 120348 107485 117358 118468 129573 128383 123623 124341 84254 84382 277883 243382 699657 700512 219346 217385 278320 280823 325616 318679 342267 346306 363809 371747 351758 386754 825689 868878 544027 453219 296221 291445 338802 341205 360363 365143 375172 376058 427675 424002 673414 710247 40.35 68.0 1
11:55:24 2023-10-13 342300 339938 86858 85318 130625 135348 137477 136492 108507 106815 113051 114539 131823 131853 360641 388011 1142823 1122296 434938 450854 123192 107355 116778 118541 132595 128012 122911 124322 83906 86110 277883 246401 697233 699073 219227 216965 279105 280039 325879 316677 342663 345329 364654 371191 349639 387371 820583 856406 517829 451822 297128 290595 338802 340654 359820 365727 373183 377757 426469 424002 676561 705547 40.35 68.0 1
11:55:25 2023-10-13 341695 339675 86557 85148 130115 134881 137415 136544 108358 107389 114691 114447 128538 131897 360425 390924 1137603 1116915 432329 450638 120200 107223 117263 118372 129484 127589 123656 123914 84138 86044 276674 244723 698254 702116 217528 217641 279731 281199 327251 319882 342519 345817 365195 368685 349639 387479 820492 856406 532728 450525 296789 291339 340855 337545 363021 366792 372911 377190 423926 425278 680663 705547 40.35 68.0 1
11:55:26 2023-10-13 342570 339246 86612 85176 130323 134839 137512 136407 108616 106815 114726 114769 131818 131669 360641 386812 1132806 1121462 436176 451568 123226 107322 116940 118180 132934 127589 122944 123914 84138 85985 275322 243562 695071 697044 218546 217606 278320 279907 325844 317929 342001 347472 363299 370048 351510 387299 823018 868878 524533 454781 296753 292334 338766 339590 360979 365115 374870 376888 427072 424052 673450 708162 40.35 68.0 1
11:55:27 2023-10-13 343363 338367 86950 85187 130790 134898 138155 136305 108590 106717 113086 114349 132197 131529 360533 387903 1140142 1128246 432292 449478 123328 107452 117392 118079 133068 127555 123519 123677 84371 86030 277356 243202 699812 698051 218663 217420 279928 281344 325616 318892 341207 344319 365230 371747 348550 386173 820656 863832 549048 456726 296264 291445 340341 339351 358737 366792 376346 376058 423962 424002 674577 706084 40.35 68.0 1
11:55:28 2023-10-13 342393 338913 86343 85307 133746 135515 137170 137147 108325 107290 112596 114795 131823 132082 360641 386380 1143671 1123893 435247 450147 123192 107322 116778 118180 132595 127855 122944 124118 84138 86044 277883 246182 707339 701009 219323 217467 279498 282140 327251 318978 342447 346796 363703 373843 350131 387443 819967 859128 517829 450445 297987 291445 338802 340414 360327 365585 372312 380235 426469 422725 680107 706047 40.35 68.0 1
11:55:29 2023-10-13 342812 339811 86739 85244 130417 134966 137681 136394 108582 106815 114885 114336 131823 131678 360388 389853 1130876 1117822 437779 450357 123140 107322 117150 118180 132629 128012 122977 123999 84138 86044 278694 243562 695457 702189 218851 217268 279105 281291 326794 317893 342591 344842 365558 370083 350697 388287 819847 868878 544365 450597 297698 290524 341659 338601 360943 364560 375740 378326 423591 425016 672459 703977 40.35 68.0 1
11:55:30 2023-10-13 343360 338913 86708 85176 130690 134881 137772 136441 108507 106782 114691 114257 131636 131761 360641 386539 1131164 1120628 435866 450552 120348 107485 117277 118304 129484 127876 123505 124424 84138 84370 277883 243418 699287 699023 218676 218366 278908 279907 325844 318410 341268 347496 363809 368908 351758 387335 825028 868264 536679 454305 295955 292405 339827 338566 360979 365435 373110 378158 426469 424682 675365 708162 40.35 68.0 1
11:55:31 2023-10-13 340653 338944 86584 85349 131096 135195 137625 136923 108250 107290 112596 114762 131693 134398 360027 387702 1143708 1125531 432476 452209 123226 107248 117088 118180 132750 127624 123486 123999 84138 84192 277883 245916 696571 698528 218851 217268 279105 279907 327888 316898 342519 344596 364427 370118 350467 387515 823018 857307 543808 450525 295812 292370 339552 339590 360943 367308 372874 378158 426469 422796 682149 708162 40.35 68.0 1
11:55:32 2023-10-13 341812 339461 86672 85139 130916 135177 137772 136671 108541 106815 114840 114447 131818 131989 360425 391976 1141389 1124212 434974 451778 120135 107223 117230 118372 129488 127841 123656 123914 84080 85959 277883 244723 699534 703717 218851 216745 279928 279872 328646 317929 342519 344588 367468 371227 349076 387407 819847 859128 544365 450633 297207 290118 342719 338601 360363 365442 374076 377190 422328 422725 680107 703977 40.35 68.0 1
11:55:33 2023-10-13 341807 338806 86703 85208 130347 135132 137772 136458 108541 106815 114840 114447 131915 131678 360713 388011 1131127 1119037 435247 450147 120348 106700 117364 118146 133021 127467 123689 123743 84138 85926 280491 243598 710652 701124 218546 217641 279534 279872 325915 321025 340452 344319 367174 370083 350697 385594 818231 870109 546306 455970 296789 290560 342478 338566 360979 365763 376880 377154 422661 424052 672459 705011 40.35 68.0 1
11:55:34 2023-10-13 342582 338949 86771 85260 130946 135153 137948 136649 108590 107339 113121 114617 132082 131783 360497 387975 1136521 1125256 437419 449478 123328 107518 117392 118507 129573 127624 123571 123999 84080 84338 277883 243562 695005 697044 219381 217454 278712 281154 325879 318410 342289 343321 363845 370083 351830 387371 824257 868878 544365 450633 297207 292370 338766 340139 360713 365435 375172 377190 427675 424647 673450 709203 40.35 68.0 1
11:55:35 2023-10-13 341535 338631 86605 85204 130323 134881 137749 136548 108325 106815 114726 114447 131754 131993 360677 391055 1137057 1122259 433483 450183 123260 107322 117169 118425 132883 128012 122977 123914 84138 85926 278452 243598 699164 702226 220531 216931 279928 279872 325950 317929 342278 344842 367498 371191 349603 387407 821011 859736 524533 450633 296753 290118 342719 338601 359856 367050 374039 379931 422077 423858 681154 706099 40.35 68.0 1
11:55:36 2023-10-13 341187 340059 86704 85283 130323 135212 137470 136752 108474 106815 114726 114480 131818 134141 360533 388726 1135271 1113061 435103 452513 120185 107355 116812 118584 132750 127978 122944 124151 84080 86077 276956 245706 693690 701656 218851 217454 278320 280761 325950 317668 342627 345573 365522 370118 351866 387407 819388 866387 536679 454506 297698 290595 340616 339553 360943 364596 373474 377793 423962 424017 674577 704014 40.35 68.0 1
11:55:37 2023-10-13 341812 338667 86676 85204 130364 134881 137512 136475 108466 106815 114726 114447 131784 131796 360447 388011 1131164 1119000 434938 451248 120603 107156 117751 117910 129844 127385 123997 123643 84313 86011 280491 243418 705069 703002 218711 217420 279662 279872 324898 319859 343563 346306 367138 369495 350697 386173 819424 868118 537009 456006 296236 290595 341960 338055 360979 365763 376346 378427 422625 424052 673450 705547 40.35 68.0 1
11:55:38 2023-10-13 340707 338913 86703 85144 130818 135557 137737 136218 108616 106782 114840 114630 132082 131669 360713 388011 1137057 1125010 432439 450928 123500 107141 117535 118112 132859 127589 123689 123710 84138 85926 277356 243562 711623 698051 218886 216594 279928 279872 325392 318963 341483 343321 364974 372340 349639 388324 820656 863832 537136 455253 296753 290524 341659 340139 358772 365763 376310 376094 423998 422536 673450 706084 40.35 67.9 1
11:55:39 2023-10-13 340258 338913 86612 85207 130294 134915 137286 136923 108358 107397 112979 114861 131602 132557 360425 387758 1145795 1125419 433053 452108 120168 107478 117068 118372 129484 127876 122944 124114 84138 86077 276956 246219 709342 699023 218851 217419 279534 279907 330044 319204 342555 344319 366140 370153 350697 389744 823018 857271 539805 450331 295847 291952 339827 340139 360943 366792 371460 376058 426469 422796 682670 708162 40.35 68.0 1
11:55:40 2023-10-13 341803 339652 86644 85275 130200 135102 137321 136475 108358 106815 114726 114447 131636 131669 360097 388691 1132843 1115438 436751 451609 123192 107569 116778 118507 132750 127924 122977 124118 84022 85926 277883 245286 706895 701161 218546 217268 277929 283270 325915 316934 342591 344842 365522 370083 351830 387371 820428 866423 524533 452205 297698 290383 340616 338637 360979 364560 373474 378059 423998 422831 674886 703977 40.35 68.0 1
11:55:41 2023-10-13 343397 338949 86617 85254 130695 135153 137722 136271 108516 107191 113086 114381 128549 131783 360533 387831 1131680 1119000 434716 450183 120315 106667 117425 117944 129662 127345 123722 123710 84138 84402 276674 243634 699539 701124 220218 217606 279141 280499 325651 319634 340452 343321 367210 370118 350697 385052 821011 870109 544365 456006 297207 290153 341960 338601 360943 365763 376346 376623 422625 422836 671469 704014 40.35 68.0 1
11:55:42 2023-10-13 340779 339441 86676 85240 130450 134475 137729 136441 108541 106782 114760 114290 131818 133954 360316 388011 1138706 1125531 432170 449514 123500 106700 117202 118146 132825 127589 123722 123710 84138 84180 277356 243562 710367 698051 218698 216965 279928 284841 324934 318927 340967 343321 365522 372340 349375 386173 820620 863222 544365 455289 296300 290665 340616 339351 358737 365763 376346 378279 423673 423786 674664 705937 40.35 68.0 1
11:55:43 2023-10-13 339608 339281 86592 85314 130192 135217 137149 137010 108217 107438 112596 114802 131567 134175 360388 388011 1143634 1123931 430883 451810 120055 107248 116812 118180 132842 127624 122944 124118 84080 86018 277883 246438 705540 698051 218921 217268 279141 279907 327393 316934 342555 346491 363335 371191 350167 389744 820656 857307 524533 452205 297243 291925 338838 340139 360363 365478 371787 377190 426469 422465 680626 706121 40.35 68.0 1
11:55:44 2023-10-13 342389 338675 86585 85176 130344 134881 137765 136347 108358 106815 114726 114447 131727 131796 360641 387533 1137714 1119415 432476 450501 123226 107485 117358 118468 129573 127807 123505 124018 84138 84255 277883 244959 695260 703571 218406 217467 279928 281344 326670 317929 341785 346197 366622 368943 349112 387479 819575 859663 544365 453306 297987 290665 341960 337545 360979 367308 373474 376888 422031 424052 680663 704014 40.35 68.0 1
11:55:45 2023-10-13 341812 338909 86932 85140 130934 135119 137745 136531 108391 106815 114760 114368 132373 131796 360677 385724 1130362 1119266 436176 449514 123226 107174 116973 118180 132698 127978 122977 123914 84138 85959 277883 243562 699703 698417 218663 218319 279105 279942 325915 317964 342037 345392 364974 368428 351227 387407 820620 867078 544365 454670 294766 293105 340891 338328 360979 365727 374076 377318 423998 424464 673624 708198 40.35 68.0 1
11:55:46 2023-10-13 342920 339715 86803 85244 130092 134881 137875 136342 108541 106750 114760 114179 131915 131485 360425 390097 1138140 1128740 437730 449370 120120 107223 117434 118045 129484 127841 123571 123710 84138 85926 279913 243562 700151 701009 219346 216257 279534 280726 327913 318821 341519 343356 365522 372375 351227 388633 822436 865127 543013 454252 295596 290313 339862 340725 358772 364631 375740 376623 426469 423750 672973 706084 40.35 68.0 1
11:55:47 2023-10-13 341551 338113 86767 85219 130299 134881 137676 136475 108391 106782 114760 114447 131727 131796 360677 391090 1137057 1122023 433705 450501 123226 106700 117088 118146 129484 127624 123486 123743 84138 85959 277356 243598 699287 702226 218886 216931 279928 279677 325915 317929 342289 344842 367468 370153 348586 387443 819847 857307 536679 450597 295668 290153 342478 338328 360713 366792 374076 376623 421995 422465 680181 703480 40.35 68.0 1
11:55:48 2023-10-13 342666 338949 86557 85159 130454 135119 137531 136649 108457 107191 112929 114381 131956 132037 360497 389438 1134904 1115438 436406 451888 123055 107506 117000 118700 132750 128046 122944 124151 84138 84413 277883 245706 699080 702226 218886 217303 278320 281394 325950 317004 342663 345329 365558 370118 351506 387371 818231 868264 550419 450561 297734 290937 340927 339626 360979 364340 374076 378362 423041 422831 673450 704014 40.35 68.0 1
11:55:49 2023-10-13 342920 338365 86708 85236 130446 134872 137772 136475 108466 106782 114760 114368 131670 131485 360677 387569 1136483 1125047 437678 450183 123294 107355 117088 118434 132698 127624 122977 123743 84138 85992 274846 243562 699657 699110 219605 216779 279534 280761 325388 319668 341519 343321 364427 372340 351794 386209 824607 866423 543013 454670 296825 290630 338838 342010 359820 364631 375209 376094 427457 423858 672883 708014 40.35 68.0 1
11:55:50 2023-10-13 340722 338842 86835 85307 130544 135551 137634 136373 108557 106815 114805 114447 131670 131796 360677 387903 1140358 1125531 431863 449514 120430 107256 117169 118146 132825 127589 123604 123743 84356 85926 277883 243598 700923 694088 218886 217454 279928 279761 325915 318927 340488 344355 365266 370944 348586 386209 820656 861323 537136 456006 296560 291516 340652 339661 359856 365102 376346 378242 423998 422099 676156 707158 40.35 68.0 1
11:55:51 2023-10-13 341452 338940 86676 85299 130172 134881 137580 136509 108391 106815 114760 114480 131636 131993 360677 387569 1137714 1116232 432476 450183 123294 107322 117345 118214 132750 127624 123519 124032 85540 86077 278694 245013 699996 702189 217528 217711 279731 284805 327393 317004 342591 343321 367210 369237 349112 390063 819847 856370 524533 454670 296955 291917 342708 338316 360871 367825 373893 379466 422184 424910 680479 707105 40.35 68.0 1
11:55:52 2023-10-13 344932 338940 86649 85271 130764 135153 137852 136475 108691 106815 114760 114368 131818 131678 360677 390471 1127926 1117822 437715 450183 123055 107248 116812 118541 132629 128012 122977 124032 84138 85959 275322 243598 696195 702226 218886 217641 279141 281189 324671 317964 342627 344842 366372 370153 350697 385902 819847 865420 543013 455043 297734 290356 341443 338637 360979 365179 376053 377793 423627 422831 671506 704014 40.35 68.0 1
11:55:53 2023-10-13 341812 339115 86608 85267 130323 134872 137693 136475 108541 106815 114760 114447 131823 131704 360713 386596 1134022 1122535 436102 450039 123414 107256 117068 118372 131559 127876 123623 124018 84138 85985 275322 243598 699164 698876 218746 218249 279105 280726 325915 318374 342303 347779 363809 369789 351758 387371 822399 868878 517829 453183 296221 293021 338802 339590 362754 365400 374870 376058 427072 425340 673450 708162 40.35 68.0 1
11:55:54 2023-10-13 343153 338909 86644 85335 130413 134847 137641 136441 108507 106815 114771 114414 131750 131761 360605 389271 1139332 1122259 432318 452283 122953 107355 116550 118739 132658 128190 123312 124322 84138 86044 277356 243382 688590 700098 219748 216896 279534 279872 325879 316969 342663 344842 364938 371747 349603 387371 821011 861564 537970 452094 297523 290560 339827 340654 359820 365727 374039 378326 426469 424002 676082 704476 40.35 68.0 1
11:55:55 2023-10-13 341210 338873 86612 85155 130234 134881 137462 136615 108424 107404 112982 114696 131979 132130 360497 390757 1138517 1116438 431032 451852 123328 107141 117020 118180 132750 128074 123590 124084 84138 86018 277883 244976 699164 702153 217493 217676 279534 281344 327358 320065 342519 345817 365487 368650 349639 387479 819552 856406 517829 453490 296753 290595 340616 339560 363021 366792 372838 376623 423591 424980 681154 705011 40.25 68.0 1
11:55:56 2023-10-13 342284 338949 86676 85240 130388 134847 137737 136441 108507 106782 114726 114657 131784 131669 360677 387429 1133647 1122296 436797 449478 123226 107248 117135 118425 132883 127944 123486 123999 84138 85985 277883 243562 699164 698033 218851 217641 278908 280726 325879 319393 342242 347460 363299 370083 351758 387335 824221 868264 544365 450633 296013 291881 338766 340103 360979 364311 374605 376888 427373 424092 673155 710638 40.35 68.0 1
11:55:57 2023-10-13 343145 338628 86735 85244 130939 134746 137916 136377 108557 106684 113086 114316 132098 131485 360677 388011 1140575 1130651 432059 450147 123294 106667 117169 118518 129715 127624 123689 123710 84138 85926 279224 243031 699566 699023 218851 217606 279928 281344 325844 319410 340452 344319 365195 371747 348550 386173 820656 862577 549048 455933 295596 291374 340580 339351 358737 366792 376310 376022 423998 424002 674613 706084 40.35 68.0 1
11:55:58 2023-10-13 340779 339679 87147 85240 130319 134881 137727 136548 108358 106782 114771 114414 131915 131761 360677 391055 1137714 1122836 433705 450465 123226 107322 117054 118507 132756 128184 122977 123999 84138 86077 277883 244804 700119 704714 218663 216931 279928 281344 325879 317004 342278 345329 367174 370118 348586 387407 819847 861970 544365 450597 296753 290524 342672 338316 360364 367093 373857 379466 421852 424002 678480 706820 40.35 68.0 1
11:55:59 2023-10-13 341668 340662 86707 85271 130290 134872 137321 136441 108507 107272 114691 114447 131807 131853 360605 389544 1134097 1116232 436947 450818 123072 107322 117109 118507 132595 128012 122911 124118 84022 86044 276956 245286 691916 702153 218851 217606 278320 280761 329075 316969 342591 345329 365522 370083 351830 387335 819847 866387 536679 450453 297662 290595 340569 339351 360943 364304 373739 378326 423926 423016 673450 703977 40.35 68.0 1
11:56:00 2023-10-13 343857 338873 86648 85240 130238 134847 137737 136441 108358 106782 114726 114257 132006 131761 360641 388011 1134488 1123657 436375 450818 123311 107174 117169 118180 129420 127624 122977 123914 84138 86044 274846 243562 705239 697044 218886 217606 278712 280730 325388 317929 342253 343321 363335 368979 351506 390406 825028 870162 544365 453074 297063 292157 338659 339447 362645 365221 375136 376022 427072 424687 673450 710132 40.35 68.0 1
11:56:01 2023-10-13 343641 338878 86771 85180 130520 134441 137963 136305 108507 106750 114805 114068 131784 131393 360605 387745 1134488 1128209 433594 449126 123260 107378 117169 118146 132790 127555 123519 123710 84138 85893 277356 243111 702396 698051 218851 216931 279928 282502 325353 320958 340931 343321 365230 372340 349322 386173 820583 863869 541660 455965 296717 291339 340891 340103 358737 366535 376346 376058 423962 424002 675365 706084 40.35 68.0 1
11:56:02 2023-10-13 338726 338909 86536 85299 133527 135323 137062 136794 108241 107601 112712 114979 128461 132222 360497 387867 1144203 1125817 432722 449967 120088 107141 116812 118425 132814 127589 123556 124327 84138 86011 276956 246090 694559 699023 221156 217420 279534 280299 327852 316455 342555 344319 364136 370083 349639 389744 820656 857271 539805 450453 295883 291748 339827 339626 360617 365727 372575 378427 426469 422761 682670 707122 40.35 68.0 1
11:56:03 2023-10-13 340806 338949 86525 85254 133605 135119 137321 136475 108325 106815 112596 114447 131602 131888 360351 388726 1133610 1113024 432583 451568 123192 107322 116778 118507 132842 127624 122944 124118 84297 86018 277883 245706 693919 701656 218886 217606 278056 280530 325950 316934 342591 345329 365522 372004 351830 387407 820428 865127 511293 452094 297144 290595 340855 338601 360943 364304 373174 377226 423962 424229 675365 706993 40.35 68.0 1
11:56:04 2023-10-13 343530 338655 86826 85307 130540 134966 137600 136339 108524 106717 113007 114316 131945 131669 360605 388011 1130326 1119266 434716 450111 120348 106667 117398 118146 130024 127636 123722 123558 84254 85860 276674 243355 713474 703002 218698 217606 279141 280303 324898 319634 341483 345573 366622 369495 350661 385866 819424 869544 544365 455970 296472 290383 341960 338566 360943 366529 376346 376058 422661 424017 672459 704512 40.35 68.0 1
11:56:05 2023-10-13 341776 338690 86649 85144 130446 134441 137737 135995 108541 106782 114805 114224 131818 131669 360677 388011 1137714 1128246 433016 450624 123362 107141 117169 118180 132883 127589 123656 123918 84138 85893 277883 243147 699274 699023 218851 217747 279928 281344 325388 318892 340967 344319 365230 372008 348586 386173 820620 861360 549048 456615 296508 290383 340604 339375 359243 366542 376016 378390 423854 423966 677288 709121 40.35 68.0 1
11:56:06 2023-10-13 340600 339474 86576 85318 133586 135352 137286 136923 108358 107527 112971 114762 131750 134234 360641 388011 1144203 1124456 434938 451888 123192 107215 116778 118180 132750 127889 122944 124118 83906 86077 275322 246227 692484 694124 218886 217268 279141 279872 327128 316455 344407 343286 363335 370153 350167 389744 820656 857271 540960 452094 295668 292334 338873 339626 360713 365763 371750 376058 426469 422796 682634 707158 40.35 68.0 1
11:56:07 2023-10-13 343641 338913 86616 85212 130253 134881 137346 136441 108358 106782 114805 114414 131823 131888 360351 389271 1131164 1115438 438591 449514 123140 107322 116812 118541 132629 128012 123523 124118 84022 86044 276674 245706 690082 702189 220531 217268 278320 281386 325915 316969 342663 345329 365558 370083 351542 389814 820789 869544 544365 453379 297266 290489 340712 339447 360763 364418 373893 378290 423962 422888 673450 706993 40.35 68.0 1
11:56:08 2023-10-13 342666 338726 86553 85236 130026 134881 137627 136532 108557 107282 114805 114368 132006 131669 360641 387429 1131164 1119037 432651 449478 123465 106700 117202 118180 133068 127589 122977 123947 84138 85926 278452 243598 703241 700098 218511 217641 279534 280626 325879 319796 340452 344319 367174 370083 350697 385902 820656 870109 540308 456615 296753 290383 341960 339065 360979 365763 376880 376623 422661 422831 673746 705547 40.35 68.0 1
11:56:09 2023-10-13 342812 338686 86612 85176 130413 134847 137563 136441 108490 107272 113017 114630 128758 131818 360339 390206 1134304 1124544 438354 450003 120438 107141 117020 118146 132664 127624 123845 124156 84254 85985 277883 243562 694844 697044 219464 217454 278925 280823 327609 317964 342519 343286 363335 370083 351794 387335 823055 868878 544365 454273 296466 292334 338802 340175 360979 365143 374076 376888 427072 424052 673450 708162 40.35 68.0 1
11:56:10 2023-10-13 342059 338640 86585 85180 130299 134881 137732 136548 108502 106782 114726 114257 131915 131669 360097 389888 1138435 1122296 433705 450147 122987 107322 116778 118541 132595 127978 122944 124084 84138 85926 275953 244455 693362 701161 219569 216931 279534 279872 325915 317929 342663 342902 365522 372043 349639 387371 821011 859736 524533 450561 297734 290118 340652 340654 359531 366535 374076 378326 423998 421509 676119 706490 40.35 68.0 1
11:56:11 2023-10-13 341473 338659 86767 85303 130290 135447 137504 136786 108449 107339 112929 114696 131945 132046 360315 387533 1134488 1115605 432476 451642 123226 107248 116845 118180 129395 127787 122977 123999 84138 85926 277883 245359 698300 700134 218511 218319 278908 279872 327393 316934 342591 343286 365230 368684 349675 389707 819847 856442 532728 450525 296789 290524 340855 337545 363021 366792 372911 376623 423293 424718 680663 705547 40.35 68.0 1
11:56:12 2023-10-13 341812 339710 86548 85236 130234 134475 137355 136347 108391 106782 114726 114336 131727 131669 360641 386883 1134488 1121462 436176 450928 123192 107506 117054 118180 132750 127624 122944 123743 84138 84350 277883 243526 699872 697044 218851 217641 278320 280537 325879 317929 342001 344837 363845 368685 351506 387371 821818 866423 552807 450633 295396 293724 339827 338387 360763 365150 374313 378048 423637 424874 675292 707476 40.35 68.0 1
11:56:13 2023-10-13 342704 339698 86826 85180 130450 134441 137772 136029 108541 106651 113086 114224 128604 131393 360677 388011 1134341 1128246 436176 450891 123140 107108 117088 118180 132750 127589 122977 123710 84138 85926 277356 243147 699657 698087 218546 216292 279928 279872 326685 318927 341483 343321 365295 372340 350203 386173 820656 863832 544534 454610 296508 290630 340616 340654 358737 365435 376346 376058 423962 424002 673414 705584 40.35 68.0 1
11:56:14 2023-10-13 343368 338944 86584 85176 130196 134803 137321 136347 108507 106782 114691 114257 131823 131669 360677 391055 1139332 1121462 433705 451568 123089 107248 117007 118180 132750 127589 122977 124032 84297 85926 277883 243598 702493 702226 218921 216745 279662 279872 325915 317929 342519 342902 367174 369871 348336 390683 820207 859480 517829 454781 299043 289977 341780 339447 359351 366649 373857 377721 422661 424002 678109 704947 40.35 68.0 1
11:56:15 2023-10-13 341473 338913 86758 85155 133538 134915 137938 137381 108225 106815 112596 114480 131567 133802 360641 387569 1134488 1109903 431902 450183 123021 107322 116812 118214 132629 127985 122944 123776 84080 85959 277883 245742 695135 700935 218698 217676 278320 279907 326899 316712 342627 345549 365522 370118 351830 387479 821011 863259 532728 451232 297987 291693 340616 339626 360979 365500 372911 378059 423998 424682 674100 705048 40.35 68.0 1
11:56:16 2023-10-13 342848 338390 86526 85172 130323 134881 137641 136441 108541 106782 114726 114336 131636 133918 360677 386992 1134488 1124730 437024 450566 123294 107174 116845 118180 132664 127589 122977 123914 84080 85926 277883 243562 701700 697044 218921 217327 278764 283539 328182 320789 341893 346306 364284 372233 351650 389297 825689 866241 557093 453219 295596 290454 338873 340918 360075 365108 375704 377190 424536 422213 672312 708198 40.35 68.0 1
11:56:17 2023-10-13 339456 338913 86644 85208 130331 134508 137632 136457 108358 106815 114726 114447 131823 131796 360677 387738 1140358 1126057 431179 450147 123534 107174 117169 118180 129662 127624 122977 123710 84138 85959 275322 243634 696525 698033 218886 217454 279534 279761 327888 317929 341218 345115 365522 370118 349076 387515 822436 859736 544365 455253 295181 291268 340101 339387 360713 365356 374870 375758 424070 422906 680663 709121 40.35 68.0 1
11:56:18 2023-10-13 343493 338659 86882 85223 130450 134779 137720 136428 108408 106717 113007 114506 132373 131783 360605 389924 1137057 1121698 434481 449478 122987 107473 116778 118541 132664 128087 122977 123947 84080 84402 274170 243598 693769 701161 219569 216931 279534 280075 325915 317929 342663 342902 365558 372340 349388 387407 821011 859736 544365 450633 297734 291397 340891 340690 359531 366535 374076 378326 423601 421509 676634 703480 40.35 68.0 1
11:56:19 2023-10-13 344375 338330 86835 86885 130630 134399 137806 135585 108649 106570 114874 113723 131727 131084 360677 389580 1127889 1119415 436176 450928 123174 107141 117202 118416 132750 127589 123010 123710 84138 85926 277356 242015 700444 701656 218206 217454 279105 279907 324898 319894 341483 345329 367210 369530 350697 385630 819156 868878 524533 456006 296300 290595 341960 338125 360690 365478 376623 379086 423149 426401 672554 707105 40.35 68.0 1
11:56:20 2023-10-13 342663 338497 86735 85187 130299 134865 137355 136252 108466 106782 113017 114519 131784 131485 360677 388011 1136483 1123931 436370 449514 123174 107174 117088 118180 132698 127624 122977 123743 84297 85959 277883 243598 697228 697044 218886 217454 278447 280761 325388 317929 342278 343321 363299 369836 351866 387407 823055 866423 551790 450633 297469 292405 338838 340139 360979 365143 374907 379355 427373 424682 673450 708235 40.35 68.0 1
11:56:21 2023-10-13 340540 338940 86493 85254 133663 135323 137096 136794 108283 106848 114532 114447 131385 134141 360387 388011 1142897 1122333 434938 449514 123055 107141 117109 118180 132629 127889 122944 124118 84022 85959 277883 246090 693822 694088 218921 217268 279534 279872 327662 316013 342591 343286 363370 370153 350203 392486 825065 857858 535362 451195 296645 292263 341353 339960 360763 365585 372167 376623 426469 423786 682149 707158 40.25 68.0 1
11:56:22 2023-10-13 342666 338117 86644 85288 130266 134881 137641 136237 108482 106782 114726 114447 131602 131485 360641 390745 1137714 1119037 433397 450660 123089 106733 116812 118214 132664 127589 122977 124293 84022 85959 277883 243598 699040 702226 218698 217140 279928 279872 325915 317039 342037 344842 367210 370153 349076 387407 819266 859128 544365 454024 296753 289713 342478 338601 360363 366792 374076 376924 421438 422143 679662 702982 40.25 68.0 1
11:56:23 2023-10-13 341286 338402 86521 86993 130209 134508 137424 136342 108358 106782 114612 114257 131823 131669 360641 388011 1130362 1118206 434938 449478 123294 107166 117236 118112 132894 127134 123722 123507 84254 85775 275953 242805 716510 701693 218511 217454 279426 282669 327718 319645 341749 345537 366515 369683 351806 387263 820974 865849 518792 455970 295396 292271 341960 338055 360763 365150 375172 377890 422364 424052 676695 706121 40.35 68.0 1
11:56:24 2023-10-13 344620 338671 86585 85144 130192 134475 137737 136252 108358 106782 114726 114257 131737 131485 360641 387533 1134488 1125531 437307 451002 123089 107174 117054 118180 132750 127624 122977 123743 84138 85959 274846 243562 699534 694088 219666 217303 278712 280796 325424 318445 342278 343321 363335 370189 351830 387098 823055 866423 544365 450669 296753 290524 338564 340690 360979 364631 375172 376623 424536 424017 673450 708198 40.35 68.0 1
11:56:25 2023-10-13 341547 338628 86862 85250 130446 134373 137634 136116 108408 107216 112929 114316 132014 131691 360641 388011 1137057 1127134 431533 452008 123294 106667 117169 118180 132842 127589 123623 123710 84138 85926 277356 243526 713735 694124 218698 216931 279928 279872 324898 319610 341243 343321 365266 372375 349639 385902 820863 863869 543013 455641 295596 290630 340376 339375 358737 365727 376346 376094 423962 424002 672164 705584 40.35 68.0 1
11:56:26 2023-10-13 341331 338294 86577 85144 130261 134872 137779 136569 108391 106782 114726 114651 131823 131796 360677 391090 1137093 1121499 433705 450183 123123 107174 117088 118214 132664 127624 123010 123947 84022 85959 275953 243634 694750 702226 218886 216931 279928 279872 325950 317964 342519 345061 367210 371783 349393 387443 819847 859128 517829 450633 297662 289713 341719 339304 359026 367417 373784 380546 422554 424002 677483 705096 40.25 68.0 1
11:56:27 2023-10-13 340362 338771 86612 85246 133629 134881 137130 136441 108244 106815 112825 114447 131567 131993 360641 387569 1134555 1114645 431259 451642 123055 107208 116812 118180 132750 128012 122977 123776 84022 85959 276956 245566 694303 700134 218886 218319 278320 279907 326935 316969 342591 345573 365522 368979 351830 387515 820428 861396 543808 449819 297243 290630 340652 339149 363021 365179 372874 377226 423998 424980 674650 705048 40.25 68.0 1
11:56:28 2023-10-13 342812 338613 86585 85176 130192 134847 137512 136184 108325 106750 114974 114257 131784 131485 360605 388011 1132806 1125256 436334 449478 123260 107141 117054 118180 132934 127589 122911 123966 84080 85952 277883 243526 699040 697044 218886 217420 278320 280726 325616 318374 342289 345817 363335 371227 351758 389186 825615 869544 544365 453964 296358 291339 338659 340546 360208 364418 374989 379466 427675 422972 672422 707854 40.35 68.0 1
11:56:29 2023-10-13 341695 341116 86676 85176 130323 134466 137512 136218 108557 106782 114805 114336 131784 131669 360605 388011 1137020 1125531 431142 450147 123431 107240 117169 118112 132883 127555 123604 123677 84138 85985 279913 243562 697424 698033 218851 217571 279928 281292 325950 318856 340416 344802 365195 370083 348234 386754 820656 862175 541660 456100 297777 291846 339827 339590 359820 367308 376006 378427 423998 422099 674650 706084 40.35 68.0 1
11:56:30 2023-10-13 341423 338626 86580 85244 130196 134475 137398 136531 108325 107208 114691 114336 131915 131761 360605 387498 1136907 1117026 432476 451798 123363 107215 116812 118146 132750 127889 122944 123710 84138 86044 277883 243562 695568 702153 218136 217268 279928 281632 329344 320115 342267 346306 366479 369354 349496 387371 819797 860844 517829 450561 296717 290524 342442 338019 360654 367352 373402 377118 422292 424647 681079 707105 40.35 68.0 1
11:56:31 2023-10-13 342956 338640 86649 85208 130323 134475 137694 136218 108358 106782 114805 114336 131693 131485 359737 389888 1130073 1116232 437715 450782 122987 107322 116778 118425 132595 127978 122911 123999 84022 84287 277883 243562 705739 702153 218851 217420 279105 281386 327256 317929 342627 344842 366329 370083 351204 386173 820428 870109 544365 450633 297698 291636 341371 339351 360943 365143 376346 378326 423660 422831 672459 703977 40.35 68.0 1
11:56:32 2023-10-13 342596 338592 86767 85240 130454 134475 137737 136218 108507 106750 114919 114068 131818 131393 360605 387533 1134488 1128740 436334 451568 123260 107141 116940 118416 132934 127589 123486 123999 84138 84356 277356 244859 699904 701009 219771 216791 279695 282938 327718 318750 342339 346796 365451 372304 350661 386137 820351 866426 543013 455575 296753 291481 340616 340367 359387 365763 376346 376623 423962 424002 673450 706084 40.35 68.0 1
11:56:33 2023-10-13 338463 338949 86616 85303 130167 135499 137286 136889 107994 107290 112596 114828 131567 134269 360061 387393 1143671 1124730 432476 450147 123226 107141 116812 118180 132814 127589 122944 124084 84239 86044 275322 246090 709981 694088 218886 217606 279731 280264 327923 316934 342519 344837 364391 370909 350661 389707 822436 857271 524533 450525 296488 292370 339791 339590 360871 367058 372584 377947 425842 426401 680479 706975 40.35 68.0 1
11:56:34 2023-10-13 342555 338722 86739 85191 130360 134966 137477 136313 108358 106782 114691 114486 131888 131669 360279 390745 1137057 1122498 433557 450818 123226 107141 116973 118180 132629 127739 122977 123743 84022 85893 279224 243562 696418 702466 218886 216896 279928 279872 325879 317929 342555 344574 367174 371747 349567 387407 820428 859736 524533 453628 297698 289431 340891 340139 359242 367561 374039 378326 423293 422099 678109 704014 40.35 68.0 1
11:56:35 2023-10-13 342185 338294 86731 85197 130844 134399 138184 136059 108616 106750 114885 114068 132006 131538 360641 389544 1128468 1119000 435556 450530 123260 107141 117169 118146 132883 127589 123689 123710 84138 86011 278452 242356 701186 701124 218816 218005 279105 280495 324898 319894 340967 345817 367174 369789 350697 386754 820789 870780 517829 457265 296501 290524 341816 338459 360835 365549 376696 378353 422482 424017 673450 705547 40.25 68.0 1
11:56:36 2023-10-13 342852 338949 86950 85282 130421 134847 137546 136347 108358 106782 113007 114414 131750 131485 360351 387227 1134451 1125256 437024 451642 123260 107141 117169 118146 129816 127589 122977 123914 84080 85985 274846 243562 695454 697044 219346 217454 278712 280761 325388 318410 342289 345817 364100 372043 351794 386754 823018 866423 544365 453219 296293 291445 338802 340690 360677 365143 375172 376623 427675 422761 672936 707623 40.25 68.0 1
11:56:37 2023-10-13 340264 338913 86466 85274 133594 135229 137252 136794 108250 107257 112596 114447 131567 131888 360605 388011 1143671 1122296 435283 451962 123226 107322 116778 118425 132750 127889 123478 124084 84080 86077 276956 246438 698167 694124 218886 217420 279534 279907 329577 319393 342411 346150 364178 371641 350553 389562 823308 858338 537970 452094 297482 291889 338838 340690 360907 366535 372620 378023 427675 422761 680589 706084 40.35 68.0 1
11:56:38 2023-10-13 342319 339679 86676 85159 130344 134847 137526 136218 108433 106782 114726 114447 131784 131669 360641 387498 1137714 1117822 432476 451568 123260 107248 116973 118146 132842 127589 122977 123743 84138 85926 277883 244686 694557 702226 218171 217454 279928 281344 326864 317929 342483 343321 367468 370153 349076 387407 819847 859128 536679 450597 297207 290356 342478 338601 360399 367308 374039 377190 422328 422725 678626 701952 40.25 68.0 1
11:56:39 2023-10-13 341567 338393 86644 85176 130200 134475 137546 136445 108507 106782 113110 114368 132006 131669 360677 388011 1131164 1120392 435247 449478 120348 106667 117560 118112 132859 127345 123722 123710 84254 84370 277883 243310 703882 703002 218781 217502 279892 282539 328182 319752 341555 346551 366995 369754 350697 386209 819424 870780 537667 457377 295668 290630 342442 338566 363230 365763 376310 376058 422625 424647 673450 705547 40.35 68.0 1
11:56:40 2023-10-13 342294 338389 86648 85212 130327 134847 137607 136218 108433 106782 114726 114257 132006 131669 360641 387498 1134488 1125531 437683 449514 123055 107506 116812 118180 132664 127801 122977 124118 84138 84433 277883 243562 694462 698033 219569 217606 278712 281358 325388 318633 342519 346062 364427 372340 351469 386754 824221 866423 544365 454670 297987 291789 338838 341205 360363 365150 375447 379931 426901 424002 673266 708051 40.35 68.0 1
11:56:41 2023-10-13 341695 338722 86613 85244 130323 134847 137641 136705 108541 106815 114771 114336 131915 131669 360641 389924 1140358 1122296 434321 450566 119891 107667 117000 118773 132792 128087 122911 124222 84138 84396 291298 244831 699679 702503 219534 217268 279731 279872 325915 318900 342375 344842 366329 372340 349639 389814 823073 860954 544365 452094 297374 290185 340891 341457 359820 366792 374870 378362 423998 422191 677359 704014 40.35 68.0 1
11:56:42 2023-10-13 339476 338664 86580 85244 130192 135063 137432 136569 108358 106815 114691 114480 131823 134219 360411 387533 1136907 1114645 432476 450147 120108 107248 116973 118541 132664 127978 123486 124032 84080 85985 287258 245569 696245 700134 218206 218354 279318 279837 327658 317004 342555 345817 365230 368685 351263 389707 819388 864511 534045 452020 297410 291748 340712 338494 362985 365585 372729 380005 423782 425172 678626 705048 40.25 68.0 1
11:56:43 2023-10-13 344561 338134 87169 85208 130643 134407 138224 135867 108541 106537 113121 114355 131784 131084 360641 389853 1125268 1117822 438042 450928 123174 107141 116812 118146 132756 127589 123519 123914 84138 85926 277356 242733 703084 702189 218698 217454 279534 280249 326794 319894 342001 343061 366622 370118 350697 386173 821011 870109 543013 454573 297698 290118 341407 338637 360979 366271 376346 378059 423293 424017 671432 703977 40.25 68.0 1
11:56:44 2023-10-13 342848 337897 86708 85197 130601 134475 137737 136029 108541 106750 114840 114035 131727 131419 360677 388011 1134488 1127445 437419 451568 123294 107248 117088 118146 132790 127624 122977 123743 84138 85926 277356 243526 700151 698087 218886 216594 279928 280530 327414 321060 342267 346723 365273 372755 349214 388744 824516 864622 537136 455787 296609 292306 340580 339626 359278 366792 376016 376924 423962 421509 675365 707122 40.35 68.0 1
11:56:45 2023-10-13 340396 340463 86426 85246 133400 135323 136872 136923 108250 107290 112796 114637 131602 132213 360097 388011 1142013 1124456 431866 451568 123192 107322 116778 118180 132750 128012 122944 124118 84080 86110 277883 246438 694494 694088 219381 217606 279731 279907 327623 316712 342109 344319 364136 370153 350697 389780 822436 857038 536679 450136 296753 292370 339827 340139 360618 366792 372312 376058 427373 422796 682670 708969 40.35 68.0 1
11:56:46 2023-10-13 340779 338904 86612 85187 130200 135135 137321 136475 108358 106815 114726 114480 131636 134082 360097 387604 1134488 1113024 436102 451888 123140 107322 116812 118541 132565 128012 122944 124151 84022 85959 277883 245835 694847 703002 220843 217992 278284 282738 327516 319430 342483 346306 366180 370083 351902 387443 820428 867078 534045 452094 297662 290630 340891 339626 360726 365001 372911 378059 423998 424837 675365 704051 40.35 68.0 1
11:56:47 2023-10-13 343153 338675 86648 85212 130360 134508 137772 136475 108541 106782 114726 114290 131636 131796 360677 386921 1132037 1119037 434938 450928 120265 106667 117560 118112 129573 127345 123755 123677 84371 85926 279224 243562 703406 701161 218546 217641 279534 280303 324934 320673 341448 345817 367468 370083 350697 386209 820656 868878 544365 456006 296544 290665 341960 339076 360979 366535 377157 379355 423005 427607 675329 708112 40.35 68.0 1
11:56:48 2023-10-13 345736 338690 86676 85144 130417 134475 137641 136252 108391 106782 114726 114257 131636 131796 360713 388011 1137093 1127425 431179 448810 120513 107156 117392 117944 129662 127875 123623 123643 84313 86064 277356 243346 715506 700700 218851 216745 279928 279872 324898 319645 341857 344319 365522 372375 350167 386173 823345 863825 544365 455641 296753 291481 340855 340654 359314 365763 376880 376659 424034 422099 673450 706453 40.35 68.0 1
11:56:49 2023-10-13 338690 339115 86489 85240 133542 135220 137321 136733 107994 106848 112596 114828 131567 134339 360097 387429 1143671 1125531 432170 451888 123055 107248 117143 118180 132750 127924 122977 123947 84138 86018 277883 246090 704312 698033 218886 217454 279731 279907 328618 316712 342519 344837 364427 370118 350732 392114 820656 857858 536679 454024 298042 292263 341353 339518 360799 367237 372693 378390 426288 426147 681629 707660 40.35 68.0 1
11:56:50 2023-10-13 340775 338362 86794 85270 130299 134847 137546 136441 108358 106782 112929 114349 131602 131669 360641 391055 1137057 1120628 433705 450624 123226 107281 117088 118180 132750 127889 122977 124360 84138 85959 277883 243562 694750 702226 218921 217105 279928 279907 325950 318410 342555 344842 367762 371227 349358 387443 820428 859736 551790 454347 297207 289915 342478 339626 359856 366792 374039 377190 422661 422725 678663 703977 40.35 68.0 1
11:56:51 2023-10-13 341295 337883 86640 85236 130290 134974 137641 136273 108358 106782 114646 114290 131823 131993 360677 388011 1131201 1119037 434938 449514 120348 107273 117479 118146 129662 127555 123722 123710 84138 84287 277883 243634 702993 702189 218698 217641 279534 280495 325915 320130 341232 346760 367217 369942 351361 389611 822761 867467 524533 457228 296365 292144 342442 338566 360979 365763 376053 378390 422969 424611 673450 706084 40.35 68.0 1
11:56:52 2023-10-13 344131 338543 86644 85320 130323 134881 137784 136347 108541 106782 114726 114368 131915 131669 360387 387227 1134488 1125531 437446 449514 123209 107248 117088 118180 132664 127624 123719 123743 84138 85959 277883 243598 694495 698033 219819 217454 279105 281386 325388 318668 342278 343321 363880 371227 351866 387371 823018 867650 536635 454670 295668 291445 338838 340725 360943 365179 375209 377190 424878 422831 672973 708198 40.35 68.0 1
11:56:53 2023-10-13 338753 338949 86493 85339 133408 135583 137203 136923 108176 107290 112596 114749 131602 132429 360387 388011 1143708 1123931 431223 450854 123055 107248 116812 118180 132664 127624 122944 123914 84022 85992 277883 246292 698117 699978 219122 217502 279695 282339 327746 318978 342447 346796 364249 372636 350414 389744 820620 857858 539313 451232 297207 291516 338873 340175 360075 366392 371787 377528 426469 422761 680663 706121 40.35 68.0 1
11:56:54 2023-10-13 342150 338402 86553 85180 130294 134881 137359 136475 108391 106815 114849 114447 131823 131993 360677 387533 1134488 1115555 432170 450183 123174 107141 117088 118541 132565 127624 123010 124118 84080 85959 277883 243598 697105 702226 218511 217641 279928 281344 326899 317964 342361 343321 367762 370189 349358 387443 819847 858521 544365 453269 295668 290356 342478 338601 360713 367308 373784 379931 421744 423858 678516 705096 40.35 68.0 1
11:56:55 2023-10-13 340815 338686 86644 85172 133555 134881 137432 136346 108541 106815 114726 114368 128441 131485 360677 386847 1130362 1119037 435247 449514 120513 107123 117425 117944 129840 127487 123623 123677 84254 84307 275953 243418 699017 701009 220374 217641 279534 280039 325950 320130 340344 343321 367468 370118 350697 385902 820974 868878 538955 455965 297207 290560 342478 338601 360979 365763 376880 376888 422661 424088 671506 705048 40.35 68.0 1
11:56:56 2023-10-13 341452 338365 86676 85204 130413 134961 137676 136463 108541 106782 114726 114368 131823 131704 360677 388011 1134488 1122333 435103 449514 123226 107141 116812 118450 132698 127624 123010 123947 84080 85959 277883 243598 699040 697044 218921 217641 278320 281207 325915 318445 342037 343286 363370 369824 351830 387371 822785 868008 517829 454447 296955 292709 338695 339996 360907 365293 374724 379466 427603 427004 673450 708198 40.35 68.0 1
11:56:57 2023-10-13 340555 338438 86576 85282 133564 135352 137321 136828 108027 107290 114532 114447 132163 132117 360352 387795 1144203 1122836 434827 450039 120120 107223 117034 118372 132861 127978 122977 123947 84022 85959 277883 246328 691534 698876 218921 217454 279534 282738 327516 316491 342663 343356 364391 371227 350697 389780 820693 857821 542474 450592 296544 292405 339862 340175 360943 365763 372312 376094 427072 422796 682670 707697 40.35 68.0 1
11:56:58 2023-10-13 341695 338438 86585 85208 130253 134881 137576 136475 108391 106815 114646 114447 131823 131704 360677 390471 1134488 1119037 432476 449831 123260 107174 117379 118180 132750 127589 123010 123776 84138 85959 278694 243562 694943 702226 218921 217000 279928 279872 325950 320335 342303 346233 367511 370012 349214 391132 820355 858982 517829 454347 296430 290383 342695 338566 360979 367308 373784 379661 421366 424470 680663 703516 40.35 68.0 1
11:56:59 2023-10-13 343221 338771 86621 85212 130474 135241 137640 136578 108391 106815 114760 114447 131823 131704 360641 389307 1131164 1116232 436529 450588 123021 107355 116812 118575 132629 128012 122944 124148 84080 86077 275953 244976 704498 702189 218886 217909 278320 281317 325915 317004 342627 344842 366365 370118 351830 386790 819847 868878 517829 450367 297734 290524 340927 339387 360943 364340 373447 377793 423962 422831 673450 704014 40.35 68.0 1
11:57:00 2023-10-13 342812 338371 86644 85144 130331 135068 137802 136389 108325 106782 114805 114336 131915 131485 360351 388011 1132806 1125531 436089 449442 123277 106700 116812 118146 133033 127589 122944 123743 84138 84223 275953 243310 699657 698913 220114 217957 279105 283339 328414 318750 342375 346796 364760 372340 351469 386754 822399 867041 518792 453823 297171 291895 338802 341169 360075 364453 375172 376888 427421 424002 672422 707623 40.35 68.0 1
11:57:01 2023-10-13 340828 338878 86589 85329 130294 134847 137520 136313 108474 106782 112944 114447 132006 131669 360351 387666 1140321 1127134 432818 451642 123465 106700 117169 118146 132934 127589 123719 123710 84138 86044 277356 243598 705067 698033 219275 217606 279928 281344 325915 318892 341448 344355 365487 371747 349076 386209 820656 861287 549048 455933 295596 291423 340855 339590 359784 366435 376016 379049 423673 423786 677288 705937 40.35 68.0 1
11:57:02 2023-10-13 339679 338646 86644 85236 130192 135150 137321 136441 108325 106782 114691 114414 131659 131669 360605 387533 1136907 1116232 432170 451962 120218 107378 117358 118468 129484 127876 123590 124018 84356 84402 279556 244795 695293 703002 219907 217606 279928 281344 327358 317004 342303 346306 365487 369911 349639 389707 820900 856370 536679 450525 297396 291445 341611 338019 363021 367308 373438 379857 423293 424980 680626 704014 40.35 68.0 1
11:57:03 2023-10-13 342884 338628 86842 85234 130257 134470 137641 136184 108507 106750 114805 114068 131784 131485 360097 389853 1128468 1116401 437369 450535 123021 107141 116940 118507 132750 127944 122944 123880 84138 85926 277883 243526 698231 703502 218816 217606 279105 281154 326794 318668 342555 344842 366658 370048 350661 385866 820428 872784 543013 457052 297410 290348 341263 338459 360799 365549 376163 380583 423113 426401 670883 703977 40.35 68.0 1
11:57:04 2023-10-13 344837 337879 86712 85233 130483 134441 137754 136218 108691 106750 114885 114068 128603 131857 360388 387795 1134341 1128740 437381 452135 120153 107189 117263 118011 129484 127555 122944 123743 84138 86011 277356 243238 700028 699519 219346 216652 279928 280695 327718 318892 341965 344284 365522 372340 351474 386718 822982 863832 544365 455794 296753 291445 340376 341169 359531 365435 376006 376623 426469 422103 672899 705547 40.35 68.0 1
11:57:05 2023-10-13 339762 338909 86580 85275 133577 134881 137512 136441 108325 106815 114780 114447 131602 131993 360641 386812 1142050 1126859 431179 450147 123431 107215 117135 118146 132934 127589 123486 123710 84138 85926 277883 243598 701727 698033 218851 217606 279928 279761 326864 319126 341724 347742 365237 370944 349460 387371 825102 858338 517829 455637 295453 292228 340341 339590 360713 367825 374003 378242 423998 422761 680589 707122 40.35 68.0 1
11:57:06 2023-10-13 338726 338592 86644 85345 130502 135145 137496 137477 108374 107265 112929 114617 128619 132095 360461 390170 1137714 1113024 432182 451888 123277 107485 117054 118507 132999 127589 122977 124118 84371 84402 277883 245742 696872 700098 218851 218319 279105 279872 327852 316969 342591 345817 366323 368979 351794 389744 821011 861360 538833 450136 296430 290560 340616 339351 363021 365727 372606 377757 423998 425371 677556 705048 40.35 68.0 1
11:57:07 2023-10-13 342735 337857 86771 85085 130943 134407 138097 135666 108724 106643 114885 113723 132006 131084 360641 388691 1127974 1117822 434827 450289 123226 107141 117054 118146 132848 127589 123486 123710 84138 85893 276649 242482 698050 703002 220531 217536 279695 282738 327487 321884 341304 346306 367253 369907 350378 386173 820789 868878 510976 457303 296681 290524 342442 340042 360979 366613 376880 376587 422625 424017 673266 705011 40.35 68.0 1
11:57:08 2023-10-13 343641 338362 86648 85176 130315 134847 137970 136218 108433 106815 114885 114414 131784 131485 360352 388011 1134488 1124730 436370 450465 123431 107289 117135 118180 132848 127589 122977 123999 84138 86044 277356 243526 699703 697044 219569 217641 278712 281583 325879 318892 344541 346306 364136 372340 351794 387335 823018 868264 544365 453896 297207 291481 338838 340690 360907 365143 374880 379968 427457 423858 673266 707476 40.35 68.0 1
11:57:09 2023-10-13 341582 339472 86624 85208 130192 134475 137737 136347 108543 106782 114805 114414 131693 131669 360641 389271 1140050 1122296 434938 451888 122918 107667 116967 118666 131084 128197 122878 124427 84138 84382 280491 244937 690117 701009 219736 217571 279928 279907 328646 317004 344384 345817 365487 372304 350167 387407 820826 856442 551790 450136 297771 290595 340101 340690 360363 366792 374076 378362 426469 422099 675641 705048 40.35 68.0 1
11:57:10 2023-10-13 338722 338358 86462 85187 133512 134847 137321 136441 108325 106815 114691 114447 131693 132042 360351 387498 1134488 1115438 431827 451568 123174 107248 117054 118146 132664 127624 122977 124084 84080 85926 277883 244976 700661 700098 217528 218132 279731 281344 327358 319659 342519 343321 367174 368943 349358 387479 819847 859128 517829 454347 296955 291641 342298 337913 360835 367789 373893 380005 421816 427305 680442 703443 40.35 68.0 1
11:57:11 2023-10-13 343153 338398 86735 85271 130238 135161 137772 136458 108325 106782 114726 114447 131823 131678 360352 386560 1131569 1121810 436139 450003 120120 107536 117068 118372 129484 128053 122944 124032 84138 84433 277883 243346 697313 699567 218476 217641 279498 281232 328646 319894 340416 344837 367174 370083 351204 386173 819424 870109 544365 456006 296753 290370 342442 338566 360979 365763 376880 376058 423696 424017 672459 705011 40.35 68.0 1
11:57:12 2023-10-13 342848 338402 86612 85175 130356 134847 137546 136252 108358 106782 114726 114336 131693 131485 360641 388011 1134451 1124730 436102 449514 123226 107141 116973 118146 132848 127589 122977 123710 84138 85926 277883 243526 698133 697044 219227 217606 278712 281154 325879 318410 342303 346431 364142 372056 351686 389999 825689 868154 544365 454522 297027 292511 338766 340690 360943 364276 375172 380201 425810 422761 673450 708235 40.35 68.0 1
11:57:13 2023-10-13 341535 338664 86676 85314 130393 135348 137914 136662 108557 107298 113086 114381 132373 131901 359917 391863 1140915 1122259 434629 451888 122953 107848 116967 118821 132618 128224 122911 124151 84022 84433 279389 244795 699420 700098 219569 217454 279928 280299 325915 317004 342663 344842 365487 372933 350167 387371 821011 856406 544365 449819 297410 290595 339862 340690 359820 366792 374870 378168 426469 422513 676082 705547 40.35 68.0 1
11:57:14 2023-10-13 339451 338913 86644 85187 130200 135068 137727 136565 108358 106815 114929 114480 132006 131993 360641 387533 1137714 1116752 432476 450501 123226 107248 116812 118214 132750 127624 122977 123999 84138 85926 275953 245105 705511 701009 220374 218519 279892 282140 327781 317823 342217 346551 365380 368803 350697 389707 818231 861323 543594 453379 297417 291339 340927 338566 363341 366542 373292 377190 423998 425526 679662 705813 40.35 68.0 1
11:57:15 2023-10-13 345111 338393 86767 85140 130483 134475 137772 135995 108724 106717 114760 114035 131853 131084 360605 390745 1128468 1117822 436878 451642 123260 107603 117169 118180 132842 127624 122977 123914 84138 86044 277356 243454 705638 702226 218851 217641 279928 281126 326794 319894 342519 345329 367468 370118 350126 385866 819388 865424 544365 455965 297662 290313 341924 339626 360979 366535 377147 380509 423005 426967 673746 707105 40.35 68.0 1
11:57:16 2023-10-13 343641 338365 86799 85140 130507 134466 137772 136029 108541 106750 114919 114100 131818 131393 360641 388011 1139332 1129887 434938 451568 123362 107485 117392 118575 129666 127807 123623 124018 84371 86064 277356 242967 702941 700015 219087 217467 279928 279872 325388 319670 343319 346760 365487 370118 349076 386754 822748 862175 543013 456726 296753 291516 340616 339911 359856 365102 376346 376058 423998 422134 676328 707660 40.35 68.0 1
11:57:17 2023-10-13 340815 338949 86676 85303 133750 135340 137321 136475 108541 106782 114760 114414 131602 131669 360097 386921 1140395 1122333 434938 450501 123021 107355 116778 118739 132629 128012 122911 124151 84123 86110 275322 245633 697267 698051 219569 217303 279662 279907 325915 316969 342699 345817 364427 370944 350697 387443 820620 856442 532728 451011 300325 291881 339576 340546 359676 366392 373893 378254 426926 424002 678734 706047 40.35 68.0 1
11:57:18 2023-10-13 342848 338671 86671 85244 130578 134508 137546 136441 108358 106782 114726 114447 131693 131669 360388 392140 1131532 1117747 438042 449370 123346 107404 117076 118536 132930 128087 122944 124118 84080 86077 280491 245013 696100 703002 218851 217641 278320 281421 328377 316898 342627 345329 366622 370153 351830 389149 820428 868264 544365 450525 297374 292285 340640 339626 360979 364596 375172 378362 423962 426256 673450 704014 40.35 68.0 1
11:57:19 2023-10-13 341812 339715 86712 85159 130327 134881 137627 136535 108541 106815 114726 114447 132006 134055 360641 386847 1131164 1119037 435247 452209 123500 106733 117169 118180 132883 127624 123604 124118 84138 85959 277883 243598 699351 700098 218698 218344 279534 281034 325950 319894 343563 347779 366923 369871 351222 387335 823345 866241 524533 457265 295596 291944 342262 338566 363021 366535 375172 376022 423673 425380 674613 706157 40.35 68.0 1
11:57:20 2023-10-13 338722 338438 86617 85296 130673 135119 137917 136335 108457 106717 112929 114349 132006 131818 360497 387565 1142576 1127134 431179 450183 123294 107378 117392 118271 133033 127555 123689 123710 84138 85926 277883 243454 710609 694088 218886 217641 278640 281998 325879 319410 341207 344319 365522 372340 349358 386209 820620 861360 541660 455965 297373 291846 340891 339626 359278 366792 376346 376623 423998 421509 675365 706121 40.25 68.0 1
11:57:21 2023-10-13 340041 338913 86430 85287 133750 135323 136872 136923 108250 107323 114532 114749 131635 134175 360097 387738 1142860 1123931 433213 450147 123226 107355 116812 118541 132629 127978 122977 124032 84080 85959 277883 246255 692650 698949 219358 217432 279892 282539 327781 318978 342447 346796 364825 371606 350517 389744 820656 857307 543808 452020 296466 292192 339791 340690 360943 366535 373024 377190 427072 422849 681666 707158 40.35 68.0 1
11:57:22 2023-10-13 340636 338766 86707 85371 130294 135221 137556 136751 108225 106815 114566 114480 131915 134219 362460 391273 1134451 1114645 432647 450501 120088 107404 116812 118541 132664 127889 122944 124032 84138 84255 277883 245706 694463 702189 218886 217676 278320 280906 327393 316969 342663 343286 366622 369014 351636 389744 819424 861360 539805 450489 296501 291374 340891 338637 363021 366792 373174 377757 426202 425433 678663 706084 40.35 68.0 1
11:57:23 2023-10-13 342812 338092 86910 86929 130844 134432 138345 136076 108757 106750 114988 114309 132006 131084 360713 389853 1128468 1118206 437108 449514 123260 107485 117392 118584 129573 127985 123623 124018 84371 84370 277356 242383 701233 702007 219087 217536 279731 280726 324898 320379 342278 346199 368432 370118 350697 386173 820004 871342 538955 456006 297243 290524 342478 339387 360979 366542 377147 377190 423293 424980 672459 705584 40.35 68.0 1
11:57:24 2023-10-13 343368 338667 86767 85183 130433 135068 138021 136441 108541 106815 114840 114257 131818 131796 360641 388011 1134488 1123931 436406 450854 123260 107248 117202 118180 132790 127658 122977 123914 84138 85959 277356 243274 699287 698033 219569 217676 278712 281189 325915 318927 342555 343356 364391 370083 351830 387407 823055 868264 532333 455317 296955 292977 339576 339518 362985 365585 375026 379196 427566 425172 674775 709203 40.35 68.0 2
11:57:25 2023-10-13 338453 338675 86905 85223 130344 135229 137986 136923 108358 107323 114760 114749 131818 134433 360425 387449 1147466 1128961 431717 450782 120513 107511 117493 118802 130103 128719 124235 124560 85724 86243 277356 245742 699320 702226 219877 218319 278544 280726 329947 319752 342699 347514 367762 373492 351263 392135 829054 865127 541139 458056 297771 293908 342961 342866 362115 368970 375887 378470 427138 427921 683766 714183 40.35 68.0 2
11:57:26 2023-10-13 345456 342755 87841 85704 132872 137175 142319 139304 109577 108083 115940 116045 130308 135243 365028 394329 1152928 1134193 440346 455715 121649 109250 119562 122582 132797 133399 126711 127749 86531 85041 282169 247837 701541 710300 223795 221129 282925 285223 333969 324857 352584 350705 373093 378925 358754 398566 837556 875394 562992 458522 304732 297487 347013 347478 369328 375730 380815 385944 435895 436091 694353 722298 40.35 68.0 2
11:57:27 2023-10-13 351609 352010 89791 87833 138497 140304 145480 144122 110509 110414 116728 121740 134655 136213 375131 400397 1181398 1166042 446127 465307 125866 111853 122779 124347 141739 135562 130516 130528 85869 87428 284504 250992 729866 722499 227115 223434 288098 295038 340638 333870 355926 358616 379033 384495 364057 400611 854212 897282 555185 469201 309538 303035 355505 354255 376591 378923 387470 392139 440971 441777 700043 735862 40.35 68.0 2
11:57:28 2023-10-13 358098 352403 90009 87905 139363 141290 146740 145604 113292 110848 117448 122214 135614 136614 375198 405716 1178992 1171192 453873 470649 125987 113651 123868 125130 142449 136871 132105 132481 85970 87621 288635 252038 725396 723852 228402 225681 288906 292206 342803 333762 358708 360713 378961 384677 364572 402424 854854 901287 557890 470349 308992 304350 355521 355373 376483 381194 390467 393917 436549 442030 699050 733624 40.35 68.0 2
11:57:29 2023-10-13 362886 356565 89939 87745 139956 143014 148283 147067 110560 111233 118235 119436 136042 137239 378027 408472 1178840 1166659 458734 468954 125452 113685 124788 126407 140027 138294 132618 133666 86204 87893 285544 252576 722805 731641 226682 225238 289027 291957 342983 333834 356942 358616 379033 382978 363030 402461 852965 896645 559242 467211 310414 304494 355485 354871 375498 382371 386308 393054 435718 441408 710293 733624 40.35 68.0 2
11:57:30 2023-10-13 360465 358349 89480 87382 141468 142044 148008 146895 113292 111233 118038 119599 135708 137186 378366 406367 1186327 1163279 450360 468701 125631 112043 125446 126690 141205 138575 133076 133876 86146 87796 286454 254255 726462 733716 227596 225552 288133 295283 342767 332572 358020 358580 379033 385218 358856 399718 851722 894849 558735 469201 310414 302185 355521 354752 373217 380021 387157 393323 440638 436513 709249 736861 40.35 67.9 2
11:57:31 2023-10-13 360066 358889 89415 87112 141700 141684 148371 146895 113517 110925 118467 119518 135869 136866 378380 411276 1189808 1172025 453430 468990 125332 113392 125027 126441 140740 138486 132810 133633 85906 87589 288176 252576 727899 732677 227228 224890 288870 289955 341982 332355 358020 357537 375560 383222 358566 401116 855938 889531 560595 466330 307904 304351 354967 355624 375786 381016 387707 387339 436651 438134 705094 736861 40.35 67.9 2
11:57:32 2023-10-13 360295 358607 88796 86283 139077 144180 147767 146349 113259 110576 118230 119339 135564 136368 378524 409490 1180597 1175330 456629 468773 124614 111162 124994 126286 140480 137841 132743 133465 85843 87254 285999 252112 730630 729022 229049 224612 287283 290313 338824 331816 353739 355321 372198 378596 356974 396299 850480 892497 561386 467873 306748 303340 351974 351844 372065 376038 386334 385870 435266 436798 701110 733587 40.35 67.9 2
11:57:33 2023-10-13 364934 360767 88703 86134 139071 144316 147351 146481 113191 110550 118004 119426 135006 136638 378632 406002 1178822 1165231 453171 468845 124271 111036 124960 126340 139994 138225 132743 133474 85737 87254 286454 252504 730506 731780 227115 225117 287140 290888 339289 330992 351388 357426 374293 378155 357486 393099 848560 901042 548423 470534 306676 302010 355254 351519 373666 376788 383698 387375 435497 434984 700006 732170 40.35 67.9 2
11:57:34 2023-10-13 367713 360880 88670 86473 138880 141485 148040 147576 110519 111130 118264 119892 135291 137083 380919 409980 1185628 1163332 453927 468918 124648 111113 125373 126764 140834 138583 133411 134036 85742 87465 287150 255193 728022 735798 227489 224855 288093 288775 340602 329778 353666 354219 375525 378561 355468 395701 848671 888481 553325 468536 306748 302010 355756 353870 372086 376529 383969 387411 437383 434389 701961 733587 40.35 67.9 2
11:57:35 2023-10-13 363273 360575 88759 86228 139368 141324 148628 147544 110583 111233 118433 119599 135674 136798 382069 414615 1189808 1172025 453430 472679 124681 111113 125614 127021 141892 139001 133847 134407 86087 87704 286454 254471 729225 737976 228725 224334 288666 291033 339813 331242 354739 353157 371866 379747 356980 396862 851648 883447 572429 466294 308520 302574 351974 353870 373666 377759 384006 384985 434675 435431 710293 738045 40.35 67.9 2
11:57:36 2023-10-13 365962 363900 89227 86616 142458 141614 149353 147951 111055 111797 119145 119989 136554 137604 385289 412506 1194962 1185443 454424 474462 125833 113392 126655 127665 142277 139629 134555 134576 86382 87893 289094 254832 737900 738095 226841 224473 289027 289762 339575 333546 353666 355820 372162 380865 356057 394471 857048 902177 561386 468516 309247 301830 353965 355461 374302 376599 385477 386142 435143 438099 705823 741131 40.35 67.9 2
11:57:37 2023-10-13 369484 364449 89382 87072 142397 142635 151906 148645 111227 113781 119262 120316 137080 137767 385872 414727 1194093 1183778 462566 476817 125819 112215 126763 128252 142603 140411 134860 135390 86949 88045 289094 255554 733838 739987 226841 226217 288093 290397 340878 333040 355273 358004 374435 380801 355272 396018 856674 902815 555819 472681 306748 304030 354419 354621 373181 378287 385115 389995 436457 436171 701961 741131 40.35 67.9 2
11:57:38 2023-10-13 368696 365571 89447 87386 142665 143199 152223 151255 111540 114041 119913 121252 137400 138413 385290 415016 1189808 1181050 459984 474925 126403 113583 127530 128088 143329 140368 135659 135429 86884 88230 290093 255554 745100 744464 227034 226059 288942 290432 340878 333870 354217 357933 375838 380315 359008 394361 856527 907940 569386 471872 311698 303603 357522 354113 375462 378852 385204 391486 439174 439368 713870 740741 40.35 67.9 2
11:57:39 2023-10-13 369889 369781 89994 87837 139612 144428 149425 150316 112476 114789 120363 122184 138165 139690 387466 417798 1203194 1180292 458645 477859 126437 114816 127850 129297 143532 141873 136103 136795 87499 88901 291319 258283 737573 753453 227545 226796 289651 290573 342983 333870 357476 356391 377859 383491 355272 394848 859586 901503 564128 472718 312176 304244 356592 356391 374302 380589 385477 391476 440256 438751 719476 747201 40.35 67.9 2
11:57:40 2023-10-13 369889 370029 90071 87993 143542 144769 150106 150316 112914 114608 120500 122250 140185 139703 387718 423393 1210441 1190623 462676 480707 127240 114954 128199 131248 144166 143506 136360 137148 87807 89060 291783 258466 758843 748701 229499 226884 291484 294692 342947 333726 359509 359194 375382 382273 358681 396385 864617 899011 561947 472395 311293 306608 356020 356320 377387 383517 386889 389676 441113 438751 715261 747201 40.35 67.9 2
11:57:41 2023-10-13 373579 372126 90567 88234 141403 145437 151106 149196 113555 114835 121345 123093 139130 140526 392340 422062 1208248 1202642 467712 482858 127906 114750 128873 131783 144705 144214 137646 138085 87964 89496 291003 257223 759797 747733 230497 227729 289888 295034 345143 334525 358782 360749 376654 382309 358602 396119 866164 914588 565499 476666 312176 306685 357631 356320 378595 382908 387506 390887 437951 442030 713165 750391 40.35 68.0 2
11:57:42 2023-10-13 378500 371068 90761 88363 141508 145643 151174 150223 113698 115006 121753 123291 141280 140617 394045 420142 1208248 1196439 468083 484385 128146 112311 129161 132591 145371 144879 138151 138220 88447 89800 291003 259939 744969 751365 228822 228827 290153 294028 346842 337662 358020 360785 379033 383491 358315 397671 867110 918374 559501 479754 313433 306789 360988 357968 378293 381194 386889 394512 439005 442030 717328 748993 40.35 68.0 2
11:57:43 2023-10-13 380722 375431 91174 88950 142402 146386 151870 151056 114324 112683 122127 124051 141587 141904 393038 425238 1217940 1192969 466417 486939 128755 112438 129979 132505 146220 141808 138194 139181 88577 90153 308719 261409 746531 756849 229746 229578 291516 293743 346584 336311 357731 360785 378385 384157 357488 396493 868691 910606 564652 478476 313630 306500 360988 360749 378898 385209 386308 395705 441701 441394 726558 754672 40.35 68.0 2
11:57:44 2023-10-13 377502 375561 91365 89255 142780 146653 152639 151258 114671 112936 122329 124346 138270 141803 395256 429915 1224405 1202695 468751 486314 129224 112593 130195 132574 146677 142403 139000 139764 88885 90401 293685 260638 767070 756849 231795 229183 292377 295414 345543 334561 359424 363998 379033 385760 358027 399973 873876 909284 574707 479754 313507 308151 360952 360169 377760 385751 391572 394196 441629 442030 722400 755673 40.35 68.0 2
11:57:45 2023-10-13 376560 377090 91399 89255 142917 147105 153130 151745 114836 112891 124613 124170 141998 144267 396394 424270 1224875 1211461 465755 486458 129724 112593 130879 132527 147689 142403 139388 141382 89162 90467 293229 260455 768175 756849 231216 229649 294564 295507 348354 338548 360056 363375 381105 387393 360301 399123 876183 919673 574707 477602 315516 308116 360988 360605 382228 385209 389843 393551 445856 443866 721596 759111 40.35 68.0 2
11:57:46 2023-10-13 381942 378984 91904 89533 143774 148065 154017 152622 115152 113749 125275 124956 139428 144513 399012 429720 1220292 1209212 472594 486945 132070 113126 131726 130043 148134 142899 141597 141550 89722 90686 295489 260674 762366 763891 231576 230648 293511 297487 345543 338690 360546 362971 378720 384157 362948 399973 875088 920396 577486 479413 315359 308825 363030 360785 383310 385363 387614 396267 441399 444979 731881 757905 40.35 68.0 2
11:57:47 2023-10-13 386585 379042 91877 89914 143784 148931 153838 153216 115284 114070 124925 125635 139428 144989 399048 431681 1226651 1203343 468602 491230 131494 113057 133303 131442 148134 144296 140133 138786 89620 91283 295794 264560 756264 764980 231398 231748 294022 296131 349523 338655 360510 363998 384152 387903 359613 399973 875709 917877 577486 481395 315654 307650 364608 363961 381150 385024 387614 395130 444832 443004 731385 759391 40.35 68.0 2
11:57:48 2023-10-13 384511 380478 92392 90099 144585 149276 154945 153744 115794 114416 125378 125762 140571 141403 402630 430058 1235907 1221124 470653 492345 132253 113446 133850 131136 148825 144637 142553 142605 89973 91448 298275 263923 762262 761467 232774 231403 296067 296562 348715 341776 359967 362503 378650 386521 360880 398736 881754 924776 574185 483281 316640 310060 363030 363961 382033 384790 391921 395705 447191 445711 727626 762710 40.35 68.0 2
11:57:49 2023-10-13 387999 381659 92681 90255 144777 148755 155220 153992 116268 114607 125483 125762 141021 145276 403588 432827 1236395 1222397 478600 494053 132410 114471 134306 131893 149346 144697 138861 139374 90162 91701 296416 264182 762816 764463 233025 232053 293468 297789 348751 340600 360510 364209 381025 384192 360844 398772 877833 930199 580266 486898 315395 309807 365863 362935 383039 384183 393419 396038 444598 446734 724465 759940 40.35 68.0 2
11:57:50 2023-10-13 386422 381613 92809 90259 145595 149035 156117 153778 116439 114416 125693 125675 141044 141549 400777 435082 1224875 1217160 477326 492329 132283 114504 134141 131960 151053 144699 142532 142553 90319 91701 298275 263106 767209 770387 233060 231890 295794 297789 347666 340504 363575 364955 383880 386704 363654 402314 881324 926336 573724 482265 315582 310789 365124 362935 381498 387701 391644 397847 441448 447050 735752 759904 40.35 68.0 2
11:57:51 2023-10-13 387485 384246 92931 90687 145592 150290 156018 154884 116533 114797 122662 126372 141629 142365 405508 437688 1248668 1224293 473065 494348 129360 114682 134625 132390 149870 145202 139357 140763 90786 91954 298403 265796 765446 768208 233825 232053 297081 296937 350616 342848 360582 364138 380421 388607 362994 398772 885656 929505 577486 486208 317584 311474 364608 363847 383214 386477 393419 393984 446889 450344 730842 767273 40.35 68.0 2
11:57:52 2023-10-13 387912 384516 92933 90573 145832 152287 156260 155022 116747 114863 122852 126627 141372 142398 404068 434706 1239422 1227818 481853 494384 132501 114715 134433 132610 151368 146190 139907 141039 90814 92174 299194 266891 766556 770313 233317 233034 295472 300072 350719 342632 360172 366581 382703 385337 360916 398772 883834 936843 579942 488627 318555 311002 365177 364992 382033 385363 392235 396425 446268 447037 732922 764408 40.35 68.0 2
11:57:53 2023-10-13 387794 386722 93133 90786 146306 152819 156548 155341 116894 115597 123197 127107 141763 143358 405315 438018 1244261 1227663 475559 495850 132621 115302 134813 132960 149974 145998 141058 141468 90575 92369 298275 266928 766556 774848 234851 232053 297081 299473 351429 341535 364641 365268 379853 386556 360844 403390 885550 923460 583046 484724 317584 313665 363246 363047 384943 389439 394645 394539 445528 447050 734673 769183 40.35 68.0 2
11:57:54 2023-10-13 391115 388065 93130 90922 145925 150711 156384 155843 116894 115789 126043 127167 142193 144300 405637 434132 1247107 1237404 477251 495670 129894 115381 131709 133189 149105 146149 141236 141552 91168 92629 299194 266172 783016 773949 234851 232053 297811 299957 349805 342848 363280 364209 379817 387939 364057 400611 884469 928552 578876 488280 315437 313921 364921 364734 383250 387701 396364 396038 445856 445354 730842 767818 40.35 68.0 2
11:57:55 2023-10-13 394769 389852 94870 90984 146579 151448 157164 156888 117284 115982 123197 127588 142157 144002 408077 440670 1245127 1222517 479124 498837 129626 115799 131619 133541 149205 146764 140980 141882 91142 92760 311590 267686 769870 779554 234190 232706 297739 300005 351997 342848 363536 363082 380421 387710 360880 400894 888524 924812 580266 484724 320209 312933 363282 364720 382945 390021 392198 395130 447554 448316 740591 770222 40.35 68.0 2
11:57:56 2023-10-13 392226 388065 93673 90988 146852 151170 157538 156938 117407 116202 123837 127751 142812 144189 408833 442206 1259370 1235988 478033 500284 129894 115799 131916 133645 151559 147051 141378 141706 91300 94136 301058 266292 773315 777350 234851 232706 297955 297500 351997 344824 362731 365268 381025 388832 363800 399690 886055 934929 580266 488627 319304 313886 365124 364102 386858 388551 394608 394816 444903 447379 736311 768862 40.35 68.0 2
11:57:57 2023-10-13 395742 387586 95162 90984 146920 153136 158004 156888 117675 115982 123633 127765 142716 144058 409340 439409 1245127 1229954 483225 500320 130943 115607 132189 133536 150165 146274 141857 141688 91460 92760 301058 268257 783915 779371 234598 233654 297919 300066 351533 345275 363720 366581 382025 387227 364720 401178 885656 928552 579208 485915 319165 312933 365469 362757 384400 390639 393588 396389 442893 447312 742202 768909 40.35 68.0 2
11:57:58 2023-10-13 394137 390672 93452 91734 146705 150479 157643 157986 117527 116436 123500 130199 142716 145095 410389 438692 1260598 1238879 479124 501700 131103 116026 132675 133868 150165 146864 142280 142251 91715 93017 301049 267076 788905 778451 234851 232706 297955 298268 351961 344824 363830 365304 379817 387710 364057 400009 890935 937952 578876 488974 318112 314878 364082 363011 384400 388859 395802 395130 443861 448439 733670 770222 40.35 68.0 2
11:57:59 2023-10-13 396940 389941 95299 91585 147801 149489 158225 157361 117987 116369 123989 127942 143212 144326 412063 437768 1248668 1234260 483186 501554 131103 116326 133419 134306 150614 147987 142623 142842 91965 92945 304810 267686 783358 785867 234851 236447 297955 298965 351182 342668 366040 364685 381863 385372 364057 403206 887011 933841 583046 487588 319530 313921 365540 363011 385486 390949 394366 396389 443550 447037 742764 768825 40.35 68.0 2
11:58:00 2023-10-13 396378 393538 95598 91871 147450 150580 160930 157556 118029 116946 124156 130628 143178 145506 410554 442021 1259877 1244074 479804 503231 131165 116252 133243 134229 150681 147739 142618 142704 92133 94301 303875 267112 785819 783016 234851 232706 297955 299175 351997 344824 364711 365304 380723 387403 364057 400647 893502 941743 586989 486652 319079 315802 365505 363847 385039 389748 396926 395759 447191 449350 734710 772247 40.35 68.0 2
11:58:01 2023-10-13 396822 392319 95568 91904 147485 150305 161189 158021 118299 116946 124910 128585 143873 145506 413818 441877 1252222 1236728 485293 504658 131132 116526 133553 134542 150714 148033 142717 143097 92133 94769 301976 266701 792967 786492 234851 231984 297955 300120 351997 342884 366631 365304 382703 385946 364057 403067 889637 935196 581656 488974 320435 314621 367156 363592 383250 391259 394645 396425 447191 447037 742727 770222 40.35 68.0 2
11:58:02 2023-10-13 396227 394123 95559 92132 148249 151098 161147 160757 118299 117181 124633 130911 143710 146255 411492 442093 1263530 1246416 482195 501886 131198 116526 133679 134668 151061 148137 142849 142871 92357 94770 303875 267935 781970 783606 234851 232706 297287 299245 351997 344824 364969 366146 379853 387132 364057 400575 894770 942013 586989 490169 318374 315802 366569 364138 385247 390057 396645 396353 446268 449099 737106 776056 40.35 68.0 2
11:58:03 2023-10-13 400414 394490 94232 91995 148533 150997 161910 158574 118361 117047 124977 130504 143909 145266 412759 442093 1255715 1241903 486075 502982 131190 116640 134074 135544 151095 148779 143355 143300 92293 94595 304810 267523 785643 788452 234851 236187 297955 300155 351997 342884 365820 365268 382739 385337 364057 403067 891566 936323 581656 486616 320889 314878 367709 364138 384136 391223 394645 396425 446268 447037 744946 771971 40.35 68.0 2
11:58:04 2023-10-13 398436 395890 95630 92064 148568 151064 159558 160645 118462 116986 125011 130662 144176 145638 413341 445666 1259703 1239237 483913 503336 131165 116835 133981 135220 151064 148515 142681 143564 92256 93061 304810 270315 780741 787460 236513 233361 299605 299210 353988 342848 367188 367543 384152 387674 360844 403390 894770 931618 583046 486616 318824 315802 365540 365340 383250 391808 396364 396353 447554 447701 738170 775961 40.35 68.0 2
11:58:05 2023-10-13 399248 396488 95800 91958 149287 151031 158511 160610 118462 116824 125424 130888 144372 145300 414651 449306 1250443 1238879 491424 504081 131165 116949 133679 135458 151061 149037 142883 143833 92327 95444 306753 270459 775750 789841 234851 231984 297536 300611 353988 342884 366113 366146 383348 385372 360518 401287 889673 928552 588398 490898 320326 313921 369409 366955 383214 390057 394645 398777 450294 447037 742801 776056 40.35 68.0 2
11:58:06 2023-10-13 398143 397083 95722 92128 148493 151132 161738 161009 118462 117133 125044 130696 144913 146007 414398 450818 1264189 1245458 487073 504684 131099 117320 133578 135893 150889 149507 142849 144266 92293 94826 304865 272529 784609 788722 236179 231984 297955 299978 353343 342884 364675 367543 381863 387403 359649 400009 894770 939010 584170 494638 320435 315322 367450 368060 386858 388859 395522 396389 450933 446365 739563 777895 40.35 68.0 2
11:58:07 2023-10-13 400943 396817 96357 92191 151448 151760 158221 161199 119173 117181 125838 130934 144879 145502 414687 451070 1254310 1238287 490839 504936 131741 117192 134083 135901 151199 149893 143313 144500 92421 95087 303875 273519 789682 791812 234851 233418 297955 299245 353308 344824 365193 366403 384462 387674 360699 401178 892199 933537 588398 491976 322256 313886 368226 368024 385254 390604 392790 396461 451573 448331 751467 778828 40.35 68.0 2
11:58:08 2023-10-13 400872 399735 96157 92406 149287 151937 158154 161615 119120 117634 125771 131502 144709 146110 417033 453659 1267160 1247703 490514 507793 131989 117387 134116 135995 151692 149278 143313 144366 92454 93003 303875 273786 783362 788164 236179 231984 297955 299210 353838 345799 363793 367471 382131 389413 360192 396493 894770 942013 585579 494565 319880 315322 367709 368319 386677 389404 395205 396389 451789 450372 741668 779276 40.35 68.0 2
11:58:09 2023-10-13 403324 399329 96262 92191 151351 151760 158641 161234 121010 117376 125751 131093 145080 145976 417105 450609 1259840 1249485 492511 504936 132295 117421 134522 135961 151929 149647 144041 145275 92734 93238 299196 272566 786350 791812 234851 234679 297919 302666 354702 346778 363246 366110 383312 387062 360591 396349 893465 948089 586989 491592 322256 314585 368522 366332 387646 389986 393068 396461 448910 451043 746569 776609 40.35 68.0 2
11:58:10 2023-10-13 403852 398702 95767 92702 148423 152740 159864 158691 118955 117965 125457 131666 144372 146929 418249 448286 1272750 1253098 485387 507865 132635 117306 134962 135867 152524 149437 144245 144500 92777 94956 306753 272134 790129 792646 234851 232019 298607 299210 353988 344372 364053 366368 380385 386486 362958 399973 895483 946750 588398 493792 319530 315802 367673 365233 386160 390878 396926 396317 444868 447272 740088 777895 40.35 68.0 2
11:58:11 2023-10-13 404509 398738 95967 92442 151561 152038 158751 161304 121043 117606 125872 131161 145148 146248 418067 449077 1262965 1250415 491038 507684 132569 117286 134895 136064 152569 149312 144211 144432 92906 93130 307697 270423 790493 797728 234851 232019 297955 301068 351997 345409 367041 366368 382131 385337 362958 402424 893207 942013 586989 491629 320779 315322 368781 365197 383250 392084 394608 396461 445180 448316 749335 777064 40.35 68.0 2
11:58:12 2023-10-13 401292 402730 96392 92574 149126 152253 159300 161635 121161 117802 125872 131377 145114 146317 420579 451002 1269864 1259517 493914 509374 132635 117421 134869 136351 152664 150259 144143 144658 92970 93162 306511 272940 786350 790961 236513 232053 297955 302880 353988 343303 364380 367543 383277 385911 360772 396493 896751 948395 592471 496782 322219 314621 369929 366368 385518 388859 394013 398740 446853 447348 742397 778169 40.35 68.0 2
11:58:13 2023-10-13 404500 401583 94559 92601 150133 152358 159469 157801 119616 117634 126396 131445 145685 146110 419469 457198 1260598 1243150 494542 510889 132735 117712 134742 136475 152174 152425 144045 145472 92832 95221 317494 274950 782588 796491 234851 233059 299713 299210 353838 345799 365747 365304 383312 388832 359685 399973 894770 936286 588398 491629 322714 315322 367709 368319 385290 391188 392235 396389 450933 448367 753720 779353 40.35 68.0 2
11:58:14 2023-10-13 408275 400843 96311 92510 149434 152388 159502 160710 121278 117999 126288 131575 145530 146317 420914 449658 1267160 1250258 491811 510528 132985 117421 135357 136346 153156 149417 144611 144532 93034 95087 307616 270567 798912 797620 236179 232053 299641 303525 351997 344824 367959 366368 382131 384997 360844 401251 893207 942013 587215 493480 321344 315766 369929 368106 386307 391799 394315 398595 446826 448196 751430 778020 40.35 68.0 2
11:58:15 2023-10-13 403900 404748 96427 92702 151773 152808 160094 158539 121480 118156 126322 131849 145788 147378 421217 454299 1272317 1250258 491112 510926 132472 117847 134809 136923 152453 152579 144313 145441 93034 95154 306753 274367 783200 795634 236179 232053 300184 300541 354370 345555 364675 367543 381828 387867 358566 398772 898058 943348 593901 497487 321985 315802 368817 369170 385518 389986 395802 400223 451573 448403 742202 781675 40.35 68.0 2
11:58:16 2023-10-13 404796 402352 96329 92574 152089 152562 160233 158330 121514 117883 126915 131377 146093 146283 422107 451787 1272317 1261615 497092 512300 133110 117712 135668 136786 152815 150539 144611 145304 92967 95285 307697 273786 790429 793313 234742 234679 297955 300998 354989 344890 364344 365161 383008 387062 360844 396457 895680 948395 591217 492361 322256 315544 368817 367471 387912 392084 393419 396425 445564 451043 752924 779276 40.35 68.0 2
11:58:17 2023-10-13 404586 403628 96092 92958 151702 153054 159469 159299 121245 118427 126288 131729 145822 148063 422107 451107 1279130 1259296 490415 511649 132885 117847 135345 136475 153190 152472 144782 145239 93034 95221 311590 273363 794990 795634 236847 232019 298032 301738 353988 346423 365005 369170 381863 385337 360772 398772 900079 947019 588398 498194 320889 314487 370002 366884 385554 389439 396645 398740 446936 448367 744932 779276 40.35 68.0 2
11:58:18 2023-10-13 407985 403601 96234 93078 148650 153171 160354 158911 121681 118292 126638 128188 145956 147305 423906 457522 1261457 1251110 498207 512373 132727 118399 135337 137147 152664 152756 144513 145949 93034 93303 322730 275340 784614 799588 234851 233453 297955 300365 354122 343303 365005 364720 382703 388832 359685 398808 896456 941310 587215 493210 322942 315802 367414 368355 385554 392084 392812 396002 448886 449498 754140 781712 40.35 68.0 2
11:58:19 2023-10-13 408888 404481 96359 94496 152120 153329 160344 159299 121514 118066 126619 131729 146127 147440 421034 453659 1269034 1253893 493770 512117 133193 117813 135695 136923 153578 152507 145252 145475 93421 95221 309586 273592 797511 801222 236179 234679 297287 303525 353988 344824 367188 366368 382131 384764 360481 400611 894849 943348 589807 495046 321344 315802 370002 366075 386307 392109 396078 400798 448141 446858 753072 780940 40.35 68.0 2
11:58:21 2023-10-13 406229 405655 96465 92958 150272 153373 160489 159553 121514 118616 126780 128442 145750 147442 421070 455858 1272750 1257082 490493 511892 132918 117914 135507 137182 153224 152614 144816 145746 93292 95386 309686 275340 794558 800155 236513 232019 300289 300576 354989 344556 366040 368615 380990 387062 358278 399690 901158 942013 593901 498194 321117 315802 368817 368319 383214 389404 395802 396353 449554 446651 742764 782266 40.35 68.0 2
11:58:22 2023-10-13 405658 405444 96397 94366 152294 153295 160780 159012 121547 118032 126740 131661 146127 146995 421663 454472 1271811 1263678 498514 514799 133645 118140 135836 137010 153373 151103 145244 145369 93421 93335 309311 275340 793471 797890 234851 234413 299315 303187 354989 345132 364675 365012 384115 386380 360808 396421 896116 948431 589807 494332 322256 315766 368817 366368 387294 392395 392857 396389 446268 450055 754793 778213 40.35 68.0 2
11:58:23 2023-10-13 408240 405835 96401 94602 150330 153803 160833 159587 121480 118707 126706 128535 145750 147854 422329 453163 1280079 1265014 493563 512023 133381 118241 136002 137276 153718 150644 145214 145692 93356 95419 308642 274562 796227 797890 236847 232053 297955 303310 354488 343374 364380 367543 382739 385337 359649 396385 898768 953177 582761 498194 321800 314878 370002 366955 385554 389404 393734 396461 445564 447909 744652 778250 40.35 68.0 2
11:58:24 2023-10-13 410296 406088 96397 94496 152299 153054 161235 159418 122188 118190 127376 131707 146942 147099 423114 459868 1268851 1252608 500297 512288 132885 118439 135473 137632 153479 151280 145218 146424 93292 95584 310639 277386 797421 802392 234851 233453 297287 299245 353874 343303 365005 364173 380990 387674 359107 399938 898804 942013 588398 492397 322629 315802 369285 367507 385554 392395 392235 395130 449730 447729 754711 783414 40.35 68.0 2
11:58:25 2023-10-13 410175 406088 96392 94594 152264 153582 161003 159587 122089 118707 126950 128373 146568 147719 423628 453799 1271539 1257504 497986 512324 133147 118439 136032 137441 153684 151764 145488 146220 93421 95453 309487 275340 798114 804776 236179 232053 298032 301985 354144 345311 366113 366403 382703 384729 358027 399777 895483 943348 595330 496782 321800 315322 370002 368060 384094 391808 393720 401406 449363 446715 753184 783166 40.35 68.0 2
11:58:26 2023-10-13 408018 406025 96499 93087 148514 153906 161158 160284 121682 118625 126774 128438 146584 147992 423484 462687 1276406 1259517 494469 513734 132885 118439 135695 137857 153224 153110 145252 146731 93292 93527 309686 278088 788016 798889 236579 232019 299605 299210 354406 344408 364380 366403 380990 387710 360228 396069 902432 948395 596759 497840 321800 315802 367120 367507 387603 390332 394013 394539 446539 449703 749335 783414 40.35 68.0 2
11:58:27 2023-10-13 413104 406088 96493 94631 152299 153829 161071 160063 121817 118741 127160 128373 146772 147753 423700 454579 1272787 1259296 496759 516749 134221 118202 136652 137132 154575 150997 146368 145609 93680 93367 310281 275731 802954 805854 234851 232053 297287 302880 351744 346496 367151 365268 380990 384227 360772 399545 898768 942905 589807 495376 321800 315586 368853 365268 384400 392395 394013 396353 444936 447001 754177 778801 40.35 68.0 2
11:58:28 2023-10-13 408549 410444 96534 94667 148948 153547 161260 159620 121951 118687 127038 131849 146497 147751 423700 457412 1278221 1268777 499195 513842 133637 118472 136024 137526 153966 151173 145349 145911 93486 95453 310281 275926 800808 800155 234851 233059 297955 302666 354989 343339 363280 365304 382167 385337 358602 395162 899943 951934 601010 496782 322714 315248 369929 367507 387603 390057 392198 396389 449338 449739 751208 781121 40.35 68.0 2
11:58:29 2023-10-13 413983 409003 96430 93224 148445 153829 161552 160318 121817 118866 127376 128865 146839 147992 423556 462651 1273481 1249933 500454 513770 133654 118603 135917 137892 153761 153145 145759 146490 93486 93399 317494 278088 798306 807058 234851 232053 300566 299245 353591 343339 365781 364173 378755 387132 358566 396457 902068 940801 596759 494602 322714 315802 367414 368615 384976 392395 391921 394852 449620 447037 756947 785364 40.35 68.0 2
11:58:30 2023-10-13 413104 407565 96468 93215 148681 153970 161552 160429 121817 118823 127370 128535 146672 148966 426206 455894 1272787 1257692 497714 513878 133352 118555 135985 137892 154214 153145 145759 146594 93550 95486 309311 275926 798638 807058 234851 232019 297739 301985 352320 344824 366113 366140 381025 383889 356449 396493 896153 943513 587215 496782 321344 314962 370002 365304 383214 391808 393456 396425 443861 446758 755720 783291 40.35 68.0 2
11:58:31 2023-10-13 410362 410709 96633 94928 149055 153974 161450 160816 122120 119085 127160 128711 147114 148096 426170 461392 1279093 1259480 496019 513878 132918 118569 135781 138084 153578 153323 145488 146731 93486 95486 307343 276906 804025 804206 234851 232019 299641 302024 354406 343339 363830 366403 380723 387674 357488 395162 902432 948431 593901 498194 321344 315356 367709 369170 386749 389748 394013 395130 452693 449070 748803 785752 40.35 68.0 2
11:58:32 2023-10-13 415108 408848 96435 94734 148545 154326 161037 161147 121783 119255 127160 128962 149110 148963 426170 459760 1277322 1255715 493806 513986 133570 118588 136517 138133 154249 153360 146233 146731 93550 93431 314515 277694 812953 807058 236680 232019 300137 303075 352320 344824 366928 367249 378755 385372 357776 396529 903990 944183 598189 498046 321007 317667 368414 367364 383143 392252 395655 397958 449155 445497 749039 784080 40.35 68.0 2
11:58:33 2023-10-13 411936 412456 94697 94887 151179 154039 161552 160608 121783 119255 127410 129172 147114 148271 427484 457929 1282007 1272501 500417 516930 133662 118555 136268 137892 154249 153145 146524 146731 93745 95486 324103 276906 805561 802429 234851 232019 300398 301104 353988 343374 363316 366726 382167 385067 358566 394015 900754 953632 601010 498470 322256 315802 369409 367213 387330 390057 391055 396317 445564 449070 753035 783724 40.35 68.0 2
11:58:34 2023-10-13 415306 408812 96460 94763 149184 154111 161552 160924 121817 119022 127445 129172 146873 148600 427193 464762 1276295 1253538 500334 517515 133654 118699 136260 138084 154214 153145 146132 146731 93810 93463 312162 277226 800855 809349 234851 231984 300022 302024 352320 343339 366076 364173 378650 385372 357238 396457 902068 939315 592626 496078 320889 315203 367450 367471 384436 392119 394645 396867 448005 445711 750831 784043 40.35 68.0 2
11:58:35 2023-10-13 413690 409422 96565 94533 150004 153829 162103 160318 122053 118741 127615 131798 149455 147753 428804 463421 1269971 1255715 499224 516930 133754 118671 136268 138180 154214 153395 146097 146731 93550 93451 310639 276837 797537 809145 234851 236187 300240 299245 352284 343339 366928 365304 378685 385337 357524 396529 903349 939352 589807 497487 320970 315802 367709 367507 383250 392395 395241 396535 445564 446418 751319 786522 40.35 68.0 2
11:58:36 2023-10-13 414865 411187 94498 94929 149701 154368 161932 160986 122154 119085 127445 128809 147080 149278 428125 459507 1287346 1274313 498097 516930 133662 118671 136674 138034 154463 153145 146471 146765 93680 95520 312162 276906 804340 804776 234851 232019 297775 301068 353988 343339 360654 366146 381025 384192 357488 396299 901429 953351 586989 498470 322256 315322 368853 366955 386749 389748 391055 395166 447824 448367 754070 782858 40.35 68.0 2
11:58:37 2023-10-13 413314 410972 96430 94795 149155 154360 161586 161122 121783 119255 127194 129577 149282 149241 428767 459328 1285653 1269716 496612 516930 133788 118671 136397 138084 154605 151421 146268 146593 93680 95553 314515 276906 803832 804776 236013 231984 298032 301104 353988 346179 364417 367579 379853 385760 357488 395162 902432 951155 595330 502460 321234 315550 369857 367099 384293 387630 394146 399128 445456 445568 749173 781675 40.35 68.0 2
11:58:38 2023-10-13 412957 410109 96594 93215 151932 154046 162137 160096 122053 118775 127615 128744 149455 148271 428804 462050 1269034 1257729 501527 516640 133633 118869 136414 138266 153906 151847 145924 146490 93550 93527 312674 278579 803859 810935 234851 233983 297773 301097 352355 343303 364675 363118 378120 385407 356414 395755 902708 942013 596502 497216 320889 315802 367156 366991 384400 392084 392849 396267 445528 447159 753534 785752 40.35 68.0 2
11:58:39 2023-10-13 413932 412234 96426 94853 148919 154609 161328 161413 121649 120003 127160 130210 146873 149448 429119 459760 1289989 1268621 497092 517515 133998 118733 136969 137793 154570 151528 146709 146597 93550 93463 312545 276906 809894 807058 236179 236317 297919 301104 353988 343374 363902 366991 380723 385760 357452 395162 901429 953315 586754 500025 322256 314878 368493 366955 385590 387771 391055 395759 444868 446715 750831 783451 40.35 68.0 2
11:58:40 2023-10-13 414224 412524 96560 94856 149288 154540 161586 161379 121986 119768 127547 129643 146735 148891 429982 460012 1290101 1272427 496612 518465 133851 118637 136702 137815 154678 151421 146161 146386 93810 93336 311592 276906 808072 807058 236179 231984 297955 302880 353988 345799 363830 366919 379817 385760 356378 395126 901716 952502 588398 500342 321800 314806 369049 366368 384364 387666 391019 395723 443479 449746 748780 783687 40.35 68.0 2
11:58:41 2023-10-13 416303 412237 94567 93215 150139 154403 162485 160952 122425 118934 127867 128832 149698 148131 430055 464760 1273224 1257044 502875 519601 133721 118869 136397 138172 154463 153610 146437 147414 93745 93463 312674 278935 807482 811508 234851 231950 297738 299175 352320 345555 364087 363047 378685 385337 355807 397745 902708 946805 595509 495303 322028 315802 366569 367177 384058 391188 390394 396267 448775 445675 756393 786310 40.35 68.0 2
11:58:42 2023-10-13 414813 412268 96803 94663 150586 154043 162622 160574 122256 118789 127649 128558 149559 147959 430970 466141 1272713 1258586 502911 520005 133847 118835 136483 138165 154678 151847 146127 146455 93680 93495 313637 278507 801429 813881 234851 233361 297738 301024 354989 345555 363830 363011 379033 385302 355842 396899 902395 943348 585784 496099 321954 315586 368762 367292 384221 391905 391739 395485 448068 446867 755063 786236 40.35 68.0 2
11:58:43 2023-10-13 417251 413467 96534 95029 151188 154902 161518 161637 121783 119654 127194 130064 147386 149694 430665 460048 1291153 1268621 496686 519601 134065 118671 136845 138084 155069 153395 146709 146731 93810 93527 312545 276962 812220 809349 236179 233034 297919 300998 351780 345799 363793 366110 379033 384677 356342 395968 902708 952502 593901 501086 320889 314842 369736 366075 383250 387359 391608 395723 446559 448801 749335 781675 40.35 68.0 2
11:58:44 2023-10-13 416917 413759 96593 94799 149797 154686 162103 161345 122188 119221 127615 129456 147213 148720 430665 462699 1291227 1268621 495280 520005 134192 118671 136845 138084 155212 153430 146709 146696 93810 93431 312418 278805 809190 810497 234851 232706 299713 302880 351456 346460 363539 367621 378889 385689 357345 396751 905843 953779 595330 500321 319982 315802 369285 365233 386581 389571 394256 396548 441701 447050 747321 785961 40.35 68.0 2
11:58:45 2023-10-13 417327 413799 96632 94827 149533 154326 162103 161122 122104 119221 127615 129391 149524 148928 431275 460048 1278221 1263178 503585 520005 133754 119034 136621 138276 154712 153610 146675 147209 93810 93431 314599 278484 805186 813881 234851 233361 297709 300787 354989 342884 363830 364429 380385 384677 354206 395126 898768 944685 594794 499256 320879 314399 369966 367471 382641 389677 391608 395723 445528 443661 752961 785961 40.35 68.0 2
11:58:46 2023-10-13 415145 414417 94636 95026 151568 154686 162485 161389 119240 119449 127867 130156 147901 149879 431275 467563 1285380 1266460 501046 521515 133960 119068 136598 138276 154471 150023 146573 147449 93550 93495 312162 279437 798014 809349 234851 233361 297847 300320 353613 344337 362695 364720 379033 385032 356414 396028 903990 953177 593901 499256 320889 315802 365505 365268 385554 389404 391572 394512 441701 445711 751282 784043 40.35 68.0 2
11:58:47 2023-10-13 414183 415038 96598 94861 149763 154575 162328 161379 119079 119420 127615 129358 149767 149067 431886 466105 1284467 1266816 500371 520042 133536 119267 136476 140564 154249 149953 146916 148067 93550 93463 312162 278863 795082 810497 234851 233361 297775 301706 353613 345311 360618 365233 379033 384729 353639 395149 903792 948431 593901 499563 321234 315292 368239 367220 385411 388682 390873 394925 446438 445568 751579 786088 40.35 68.0 2
11:58:48 2023-10-13 420703 415034 96598 94865 149767 154902 162554 161233 122358 119221 127649 129269 149593 148823 429335 461367 1280079 1265014 502236 520042 134537 118671 137329 138084 155281 153253 147427 146696 93810 93399 313637 276873 813417 813917 234851 233361 297955 300084 351997 344824 364380 363876 378385 384677 356414 396899 901392 948600 598189 497487 321344 315322 367709 364649 382910 390021 390982 396548 442025 443661 756356 783054 40.35 68.0 2
11:58:49 2023-10-13 418737 415034 96795 94730 150248 154326 162657 161379 122256 119255 127649 129888 149835 148720 431886 463421 1281970 1268270 503660 521515 134503 118869 137160 138165 155246 152189 146399 146455 93810 93463 313637 278311 809117 815070 234851 233197 297955 301097 351708 345726 365735 366026 380960 385075 356271 396788 899572 947944 596759 497377 321344 314842 367709 364649 385762 390903 390176 396548 441953 445682 756393 782817 40.35 68.0 2
11:58:50 2023-10-13 418931 417196 96598 95025 149763 154609 162328 161671 122138 119620 127615 129975 149663 149590 429321 464434 1284740 1264114 499661 521515 134099 118951 136655 138276 154962 153680 146709 147414 93810 93451 314515 278543 809987 812730 234851 232706 298027 299210 353988 342884 363830 365304 379033 385489 353144 396862 903990 942869 602460 500696 320927 315322 367709 368060 383214 387666 391572 395972 445564 444319 749335 787428 40.35 68.0 2
11:58:51 2023-10-13 418193 414854 94789 93474 150664 154686 163041 161501 122527 119284 128236 129459 147795 148578 429926 463421 1281970 1271936 506103 521000 134057 118917 136694 138362 155177 152131 146227 147102 93810 93431 313637 278543 808306 813036 234190 233197 297955 301061 353988 343374 364663 363047 379033 385218 356378 396299 900717 948395 591217 496782 321117 314878 367673 364138 383214 390021 387614 395705 441809 446212 755720 781675 40.35 68.0 2
11:58:52 2023-10-13 418416 415106 96636 94865 150278 154575 162883 161379 122256 119420 128244 129116 147728 148963 429997 464434 1281970 1268466 502948 521515 134225 118671 136879 138180 155744 153430 146434 147414 93810 93495 312418 278971 811934 813917 234190 233034 298032 299210 351997 342596 363536 363011 379033 384677 355842 396299 901075 948395 589807 496782 320889 315034 367458 366770 385486 389915 390249 396157 441174 443830 759650 783724 40.35 68.0 2
11:58:53 2023-10-13 419670 417205 96665 94927 149763 154850 162382 162243 122425 119654 127615 129610 149767 149694 433654 466869 1285653 1263178 500016 521515 133788 119068 136621 138276 154962 153680 146744 147414 94014 93463 313637 278543 811372 813305 234851 232706 297955 299175 353988 342848 362731 365268 379033 384677 355468 395738 903990 942905 599560 502460 320209 315322 367414 367471 380892 387053 391608 395705 446583 442348 747210 787045 40.35 68.0 2
11:58:54 2023-10-13 422272 415101 96589 94894 149767 155074 162622 161671 122256 119620 127649 129610 149627 149679 430105 467599 1281970 1259296 499661 519440 133788 119068 136655 138276 154996 153680 146778 147601 93745 93527 313637 278971 809894 816226 234851 232053 297811 299175 353988 342884 364641 366026 378515 384932 356980 396825 903953 941164 588398 499610 319384 315658 366533 366296 380928 389712 392235 394778 445929 441658 749732 785715 40.35 68.0 2
11:58:55 2023-10-13 417821 418049 96464 94828 150244 154824 162622 161671 122256 119654 127649 129708 147693 148891 431281 462050 1289286 1277946 502765 522254 133754 119068 136849 138276 154686 151954 147145 147655 93810 93431 315065 279135 808540 810326 234190 236080 296830 301508 353503 345311 360474 363047 378685 383562 353675 392398 901865 954735 601010 495594 321344 313921 367480 365268 384976 388859 387506 395705 441701 445675 756070 784007 40.35 68.0 2
11:58:56 2023-10-13 423200 417273 94705 93474 150590 154902 162520 162052 122493 119518 127935 129999 148036 149518 433420 467419 1285653 1259296 499661 522441 134209 119000 136621 138280 155104 151847 146744 147576 94070 93463 316692 279204 808982 816226 234440 232053 297955 298930 351997 342848 363830 363047 378392 384677 353639 396862 905005 942013 591935 498433 319530 315322 367156 365268 383310 387930 391608 395388 445856 441813 745782 785715 40.35 68.0 2
11:58:57 2023-10-13 421933 418044 96602 94919 149767 155143 162363 162154 122053 119654 127615 130064 147521 149238 430639 467234 1284740 1259517 498920 519740 134124 118951 136759 138280 155143 152168 147330 147880 93810 93463 315065 279365 809567 815070 234851 232706 297775 301280 351997 342848 362695 365041 378997 384641 354967 395701 904673 945526 596759 499952 319530 315322 369285 366926 383237 387930 391499 395522 447082 444530 745598 788094 40.35 68.0 2
11:58:58 2023-10-13 417821 418639 94632 94926 150727 154575 163178 161467 119478 119381 128216 129302 149940 149102 432660 467656 1287309 1276128 507427 519740 134011 119034 136716 138276 155246 153680 146571 147449 95239 93559 313637 279437 807192 814494 233789 232706 297919 301827 351997 343339 362731 364512 379033 383562 358500 395738 901075 948431 595445 497840 320889 315056 367120 363592 382069 389748 387614 395072 441723 444385 757914 782266 40.35 68.0 2
11:58:59 2023-10-13 417341 418044 96695 94791 150727 154824 163178 161413 122459 119255 128250 129237 149974 148720 432570 466213 1281970 1273406 507067 519740 134166 118951 136715 138358 154721 151847 146434 147240 93810 93515 316692 279437 807891 816226 233989 232706 297320 300599 351997 343303 363280 364919 378745 382668 357992 395554 902506 947579 588398 498157 320780 314405 366977 364102 383310 389439 387578 394182 440899 441850 755720 782821 40.35 68.0 2
11:59:00 2023-10-13 420813 416424 94607 95183 150248 155074 162691 162189 122256 119688 128223 130064 149835 149729 432046 467599 1287480 1268777 502153 521277 134099 119068 136716 138280 155246 152203 146778 147206 93810 93495 316692 279473 812217 815070 234851 232053 297955 298268 354488 342848 360582 364173 378997 383526 353929 393319 904361 945645 599560 500732 320209 314621 366605 367213 383214 386512 389807 394549 443861 443661 749039 787428 40.35 68.0 2
11:59:01 2023-10-13 420808 419081 96703 94898 150215 154966 162657 162189 122290 119688 128038 130064 148927 149694 432570 467599 1287480 1268621 501418 521277 133628 119501 136504 140697 154463 150127 146196 147823 93745 93782 316692 282078 800226 816273 234577 232706 297919 300490 355491 345494 360366 366581 378997 385489 354716 392135 904086 948285 596759 499952 320435 314621 365469 366776 384094 387088 389843 393250 445541 444355 749039 787428 40.35 68.0 2
11:59:02 2023-10-13 424072 416388 96661 94890 150282 154923 162917 161705 122324 119688 128072 129675 149904 149657 432696 465885 1284740 1268621 504054 523997 134449 118985 136879 138517 155315 153680 146980 147449 95404 93463 315405 277457 820075 818542 234190 232626 297500 302718 351997 342848 362767 362468 377837 381773 353144 395420 900079 947019 593901 498166 320435 312968 368817 365304 383237 390124 390184 396009 445081 441633 752812 783859 40.35 68.0 2
11:59:03 2023-10-13 418813 419820 94636 95088 150248 155039 162951 161705 122290 119654 128134 129675 150044 149241 432606 472454 1290101 1269716 502556 520910 134225 119068 136879 138276 155212 153716 146778 147654 93810 93559 314599 281038 812499 813917 234190 232706 298627 300108 351600 345555 360546 363047 377292 385218 354171 392098 903978 951934 592471 495666 319079 315802 368490 364102 382069 387359 391019 393602 441953 444093 747136 784043 40.35 68.0 2
11:59:04 2023-10-13 419291 417700 96665 94894 150282 155074 162917 161705 122290 119688 128038 129708 149904 149694 432723 470903 1291190 1269716 502911 521313 134225 119068 136879 138280 155212 154225 147222 147309 93810 93559 316692 280859 810302 813917 233989 231890 297955 298268 351478 344824 360582 362793 376439 383815 356907 394882 904968 953852 593901 501032 319457 315694 365905 366544 383107 387630 390394 393287 441953 446781 749150 786310 40.35 68.0 2
11:59:05 2023-10-13 424072 417705 96665 94890 150114 155108 162996 162189 122324 119688 128038 129708 148820 149800 432822 463385 1282007 1268621 503794 520508 134225 119068 136879 140423 155281 153751 147324 147654 93940 93495 315065 278115 813369 819704 233866 232053 295508 299245 351997 342848 360618 364512 378428 381203 354465 394508 898804 945645 593365 495630 320435 312019 368298 366368 380625 387930 387197 395705 444272 440387 758581 786310 40.35 68.0 2
11:59:06 2023-10-13 422272 417700 96565 94923 150282 155108 162917 162076 122324 119654 128072 129708 149974 149590 432800 466177 1274573 1266938 510045 522083 133796 119466 136634 140590 155104 150127 146571 148066 93745 93559 313637 281703 809718 819013 232810 233361 297919 299854 354739 342776 360438 364759 378925 384947 353929 393041 902708 946312 614269 498433 321344 312575 365505 366403 384396 387930 386308 393638 445856 440423 759659 787644 40.35 68.0 2
11:59:07 2023-10-13 422002 418950 96703 94931 150316 155039 163144 162434 122290 119654 128038 129675 148314 149905 432642 468773 1294899 1270619 495643 521277 134478 119068 137233 138280 155281 151847 147530 147001 95370 93463 315561 279007 816455 816226 234851 231403 297955 302024 351713 342884 360582 363592 376690 381773 354712 392135 903718 951970 592471 501513 319530 314613 368262 364685 384396 387930 390764 395411 445295 444530 749224 783859 40.35 68.0 2
11:59:08 2023-10-13 423134 418768 94632 93483 151111 154514 163701 161432 122527 119488 128250 129999 148075 148926 432678 468990 1276406 1266741 504657 522451 134103 119068 136754 140326 155143 150023 147145 147964 93810 93559 315065 281994 809236 819557 232733 232053 297775 298122 351997 342884 360546 362971 377859 384677 354465 392171 903792 944465 601010 497487 320435 314842 364885 365268 381498 388859 386889 392139 444598 440458 757914 787405 40.35 68.0 2
11:59:09 2023-10-13 422871 418322 94559 94923 150765 154755 163553 161705 122324 119688 128072 130156 148314 149905 435235 469098 1276406 1267718 509631 522891 133788 119068 136767 140360 155212 153786 146571 147860 93745 93590 315720 282031 805467 818235 232697 232053 297529 297536 351997 342884 360316 362971 378428 384391 353675 391879 903091 947366 593901 497414 321344 313742 367197 365161 384124 388824 386272 392103 441701 440423 758809 786162 40.35 68.0 2
11:59:10 2023-10-13 423200 418981 96598 94898 150248 155039 163137 162482 122290 119722 128038 129675 149870 149590 434961 467599 1296740 1272501 498483 521277 134428 118985 136991 138362 155315 151847 146911 146932 95239 93495 316524 279204 813975 816226 234685 231728 297054 301097 351961 342884 360546 363882 377292 380315 354967 392135 902432 953177 596759 502615 319939 312933 367745 364173 381498 385024 387542 395434 441953 440423 746878 782858 40.35 68.0 2
11:59:11 2023-10-13 423500 418986 96602 94931 149941 155177 162657 162482 122087 119722 127649 130520 147901 150325 432678 465486 1293979 1277946 502511 522083 134225 119102 136879 138276 155281 153716 147222 147654 94080 93431 315065 280873 812978 816273 233902 231946 295364 301170 351853 342776 360366 366581 377715 381025 354465 391544 902708 953177 593901 503892 319530 313373 367709 364138 380928 387384 387578 394549 440458 442138 746275 783054 40.35 68.1 2
11:59:12 2023-10-13 423471 421340 96699 94627 150969 154111 163736 161413 122527 119255 128284 129237 149939 148755 432854 473122 1276406 1265014 508546 522855 134006 119102 136750 140360 155246 153786 146813 147860 93745 93495 315720 282031 808262 820661 232697 231890 297955 299473 351997 342618 360510 360929 376725 383526 353965 391544 903718 942905 601010 496782 319530 314435 364373 364720 380892 387489 389916 391534 441773 442030 756245 787317 40.35 68.0 2
11:59:13 2023-10-13 423541 420053 96621 95250 149941 155723 162363 162742 122087 120089 127649 130565 147830 150414 432714 466213 1295819 1274313 502511 525223 134234 118903 136914 138276 155212 153649 147330 147806 95239 93463 318022 279204 817611 816226 234520 231541 295924 301280 351713 342884 360256 363082 375274 380598 354967 391544 903792 946579 592471 503487 319530 312933 367450 363882 380928 384755 387312 394549 440314 445907 750511 783451 40.35 68.0 2
11:59:14 2023-10-13 423924 420232 96494 94952 149567 155143 162657 162482 122138 120089 127649 130520 149870 150219 432750 466213 1294899 1277946 502868 522083 134099 118903 136784 138276 155246 153680 147222 147654 95239 93431 316524 279473 815802 815070 234190 231728 296246 299175 351713 342848 359967 363082 377557 380633 354175 391843 905005 953104 595330 502469 319092 311912 367013 366285 383310 387384 386308 394512 441795 440423 751282 786850 40.35 68.1 2
11:59:15 2023-10-13 424217 423388 96799 94861 150693 154833 163563 162008 119369 119586 128373 129504 148175 148891 435398 470903 1280715 1259480 507104 522415 134407 119068 137019 138276 155246 149953 147998 147964 93810 93559 315065 281722 809474 820661 233753 231367 297248 300429 351731 342848 360582 362971 375525 382881 351866 393013 904436 942013 589807 498194 319042 314842 364885 364649 383310 387701 387578 392030 441989 442030 753459 786310 40.35 68.1 2
11:59:16 2023-10-13 424072 422208 96732 94894 150177 154923 163144 162154 122459 119620 128038 129634 148107 149905 435198 471564 1280039 1259296 504448 522855 134192 119034 136811 138276 155212 153859 147187 147654 93810 93527 316327 281759 814741 824372 233137 231047 297919 299074 351816 342704 360474 363595 375382 382167 351686 393246 903990 941977 603910 498046 319472 314225 365141 364649 382228 387630 387434 391476 441773 440535 751895 786310 40.35 68.1 2
11:59:17 2023-10-13 420935 421451 96593 93469 150278 155143 163144 162561 122426 119688 128038 130097 150078 150184 435239 466869 1291190 1279854 506215 522415 134074 119068 136948 138362 155212 150023 146468 147342 93810 93527 314599 281126 817755 816226 232697 232053 296246 299926 351961 342848 358306 364512 378997 381167 351902 387443 899720 955625 596759 499952 320435 312641 365505 364138 382945 386172 388698 392994 441665 445751 755533 786125 40.35 68.1 2
11:59:18 2023-10-13 421973 420527 94494 94856 150936 154824 163553 161671 122493 119620 128250 129577 150322 149450 436198 469062 1287480 1277946 509734 525969 134428 119228 137088 138627 155143 150127 147049 147859 94070 93590 316692 280981 823053 819704 232661 231728 296067 300175 351425 344824 359629 360893 376725 381203 354821 390294 900079 952502 593901 497840 319530 312897 365469 362976 382069 387666 386000 392103 441547 441622 758996 784007 40.35 68.1 2
11:59:19 2023-10-13 426369 421491 96602 95054 150248 155177 163447 162742 122459 120055 128250 130435 147899 149832 435867 471788 1288396 1264077 500673 522891 134180 119068 136845 138280 155246 149953 147736 148067 93940 93527 318022 281524 815649 819704 233424 231367 296564 300429 351997 341259 359424 365028 376389 381459 350975 391217 907017 947219 598110 501295 320762 313265 367197 366153 383310 387384 389916 392066 441701 442030 749681 788325 40.35 68.1 2
11:59:20 2023-10-13 425579 423102 96770 94886 150761 155074 163598 162189 122493 119654 128250 129643 150391 149694 436538 469098 1285653 1272464 508907 522855 134744 118835 137389 138165 155965 151847 147115 146898 93810 93463 316692 281163 823376 820008 233025 231530 297081 299183 349841 342257 360510 362971 376690 380562 354967 391508 902395 948395 596759 498194 319530 312933 365433 362715 382228 387088 386308 392066 438912 440355 756393 782423 40.35 68.1 2
11:59:21 2023-10-13 424674 422473 96698 94795 150727 154932 163553 162189 122493 119930 128250 129675 148210 148926 437156 471788 1287480 1270656 507464 522891 134698 119034 137520 138078 156004 151954 147741 147914 93940 93559 315065 281163 831593 823202 232774 231443 296369 300854 349697 342704 360402 362790 376510 380154 354821 392025 902506 948395 596759 498046 319275 313337 365433 364734 382228 387630 389362 392103 438259 442030 757914 782821 40.35 68.1 2
11:59:22 2023-10-13 423565 421523 96627 95021 150215 155143 163178 162595 122290 120021 128038 130097 149974 150380 436602 471788 1287422 1268621 504017 522698 133662 119466 136397 140555 154678 150335 146709 150204 93810 93559 317664 282357 805308 819704 233025 231367 295995 299473 351997 342848 358271 364512 376089 382041 350414 387443 903990 948395 588362 501440 317670 312933 363282 364976 382033 385024 389916 390632 441737 441525 751430 786199 40.35 68.1 2
11:59:23 2023-10-13 423601 422751 96636 94898 150215 155074 163178 162448 122459 120055 128038 130308 150078 150079 436502 471788 1289312 1268740 504140 527464 134087 119593 136712 139039 154609 152703 146330 148063 93810 93622 316692 282102 803634 819704 232661 231007 296663 297500 353771 342848 357983 364501 375560 382309 349388 390961 902395 948526 596759 500696 319042 312933 365124 364138 381766 384720 386272 389712 441953 440387 749002 785961 40.35 68.0 2
11:59:24 2023-10-13 426972 422116 96694 95021 150490 155143 163439 162728 122493 119688 128250 130097 150322 149729 436602 467311 1286566 1269679 507427 522855 134242 119068 136888 138414 155315 153786 147185 147654 95239 93495 314452 279437 817893 823023 232661 231367 296038 301827 350863 341535 360510 362971 376124 378861 351469 391843 902432 949984 592471 500676 319421 313991 367529 366026 381580 387930 389362 393250 441304 440750 755247 783724 40.35 68.1 2
11:59:25 2023-10-13 424328 422382 96602 94898 150594 155039 163553 162640 122493 120055 128250 130571 148417 150325 437192 472298 1289312 1270619 505916 522964 134192 119068 136621 138280 155212 150697 147187 147720 93680 93527 318825 283703 812429 818598 232697 231205 297500 297753 351997 342884 358019 362971 376124 382881 351830 387371 905005 952502 599560 498470 319079 314621 363246 362468 384090 385328 386272 389712 437781 441822 750400 785442 40.35 68.1 2
11:59:26 2023-10-13 423565 422418 94535 94898 150698 155108 163588 162561 122527 120021 128223 130064 150113 149939 436194 472298 1296740 1274313 501063 522891 134749 118951 137272 138362 154936 151847 147115 147263 93940 93431 315561 279509 821225 820757 233173 229971 296412 299533 349697 342668 358992 363889 374221 378755 351650 387335 903680 951934 596759 501513 317779 312677 366533 364992 382228 385751 389602 392994 439256 442138 748562 783414 40.35 68.1 2
11:59:27 2023-10-13 423863 422454 96803 94701 151074 154575 163770 161705 122561 119654 128462 129643 150356 149485 437701 472298 1279130 1268621 509020 522964 134192 119267 136845 140521 155212 153786 147222 147963 94080 93622 309903 283703 811182 824225 231576 231007 297081 297789 351997 342570 358847 360785 375261 382309 351227 389707 902708 944238 599560 495785 319530 313409 365124 364138 382228 387053 387432 390008 441665 441777 757690 786162 40.35 68.0 2
11:59:28 2023-10-13 423863 422778 96799 94861 150761 154824 163736 162189 122561 119537 128462 129643 148416 149468 437847 473734 1280079 1265014 507548 528029 134428 119228 137088 138954 155143 152596 147391 147616 94070 93654 318022 282683 811598 826564 231973 230426 296830 297789 351141 342149 359895 360821 375814 381203 351758 390149 903990 942013 599618 497922 318330 313886 363246 363047 382228 386512 389642 389712 440602 442138 753497 786310 40.35 68.0 2
11:59:29 2023-10-13 423637 424048 96560 95021 150248 155177 163178 163003 122290 120504 128038 130553 150113 150641 437601 468990 1296635 1279854 502875 522927 134192 119068 136845 138495 155281 153716 147427 147963 93810 93463 317664 281126 819283 817962 231973 231367 294759 299896 350899 342293 357229 364512 376725 378896 351510 390406 904361 957807 595210 500940 319421 311805 367123 366026 384396 386803 387046 391920 440220 441813 754103 784043 40.35 68.1 2
11:59:30 2023-10-13 429532 423235 96761 95025 150278 155108 163736 162989 119444 119688 128284 130308 150147 149677 437192 473734 1285653 1261383 504484 526447 134225 119184 136845 138487 155281 149920 147530 147686 93810 93591 309903 282865 816138 824809 233060 230068 296663 299473 351429 341535 360510 362971 375814 380598 351794 391508 903990 943348 592471 500427 317584 313409 364373 363847 379006 384183 387276 390887 440602 439440 749335 784043 40.35 68.1 2
11:59:31 2023-10-13 429843 423717 96665 94997 150614 155143 163178 162742 122459 120021 128072 130308 150356 150184 437847 472298 1289312 1261383 502948 525995 134301 119102 136978 140645 155281 150127 147150 147582 93940 93591 312709 282629 818031 824959 232886 230365 296865 297284 351249 340600 360402 364219 374257 380421 351330 390773 905005 943348 587870 501477 317294 312682 364885 364649 379006 385500 386580 391330 441989 440404 746238 787428 40.25 68.0 2
11:59:32 2023-10-13 424572 424048 96729 94828 151216 154966 163770 162189 119607 119654 128373 129675 150391 149974 437956 472454 1289286 1276184 511446 525958 134440 119068 137094 140521 155281 153894 147530 148066 93810 93495 317664 282429 817302 820661 231612 230648 295508 297789 351731 342884 358306 360821 375824 380030 351902 387213 901429 953852 603910 498194 319530 311983 364885 362503 381498 386477 387432 391221 440489 441850 758809 782711 40.35 68.0 2
11:59:33 2023-10-13 422266 424052 96736 94734 150765 154858 163736 162189 122561 119654 128373 129610 150391 149450 439161 468809 1287422 1276184 511810 526738 134555 119228 137200 138618 155471 152488 147251 147719 93940 93622 316692 282683 818259 823202 231541 230648 295164 299256 351429 342668 359982 360785 375560 379994 351469 389851 902432 953177 605360 498194 319304 312347 364921 362757 380928 385902 387157 390887 441113 441047 758581 783414 40.35 68.0 2
11:59:34 2023-10-13 428931 424084 96598 95203 150278 155177 163439 163003 122324 120256 128038 130487 150147 150219 437883 471600 1289286 1265014 504448 527146 134208 119267 136858 140783 155281 153786 146980 147860 93810 93495 317664 282865 815566 820794 232661 230451 296246 297536 350899 340229 358342 363741 374400 378932 349358 387515 903769 946050 599560 503175 315618 313265 366158 365508 378790 386839 389639 390117 438661 439024 749978 785961 40.35 68.0 2
11:59:35 2023-10-13 424291 423939 96731 94861 150731 155074 163736 162735 119607 119781 128373 130097 150391 150219 438859 468845 1290237 1279891 511446 526738 134326 119301 136982 140645 155246 149920 146876 147617 93810 93559 317664 282466 831946 819429 231216 231169 295794 299024 350899 342884 356191 360821 376389 378932 350445 385866 899757 954699 596759 498194 319530 312669 364373 363011 380928 385059 386608 390574 440337 441047 756393 784043 40.35 68.0 2
11:59:36 2023-10-13 424328 424120 96661 94824 150973 155108 163736 162482 122561 119722 128284 130166 148416 149413 438887 472520 1287459 1279928 511810 525958 134225 119102 136845 140326 155281 149953 147634 148171 95239 93578 315065 282665 815684 820661 230967 230759 294807 300217 350611 342776 359801 360677 375981 378755 351047 389021 902506 951934 601010 498194 318337 311662 367160 363011 383310 385328 386608 390574 439185 441511 757374 784080 40.35 68.0 2
11:59:37 2023-10-13 430220 423863 94462 94894 150244 155177 163588 162777 122324 120055 128284 130308 150391 150219 438946 473366 1287422 1264580 503660 525995 134192 119102 136845 140326 155246 153751 147427 148066 93810 93431 317664 282902 816492 822790 232697 229932 296246 297789 350899 340229 360280 363484 373839 378932 349639 389744 903990 943348 601010 501477 317621 311983 364082 364685 381150 385751 385729 390299 441737 438938 746090 787169 40.35 68.0 2
11:59:38 2023-10-13 429004 424120 96460 94894 150278 155177 163474 163003 122324 120089 128360 130524 148210 149867 438850 471600 1291153 1269679 504054 526774 134137 119228 137101 138716 155545 152811 147863 148377 93940 93622 318022 282719 815715 823202 231830 230254 295021 298122 351997 340779 359982 363484 374101 378896 348305 387062 905964 950482 596660 501513 318069 312019 363282 366212 382769 385751 385115 389748 440314 442030 752158 787428 40.35 68.0 2
11:59:39 2023-10-13 429614 424120 96808 94898 150765 155143 164269 162742 122595 119688 128497 130097 150425 149974 439531 471966 1286473 1273406 509631 525995 134873 118704 137432 138165 156286 151847 147595 146898 95370 95553 317664 281163 833495 824809 231576 230254 295315 297464 348751 340743 359135 360857 374400 378659 351758 387515 898183 949310 596759 499536 318040 311841 366937 363889 378862 387930 387670 390705 439554 437398 756393 783414 40.35 68.0 2
11:59:40 2023-10-13 431170 424120 96665 94890 150731 155640 163736 162742 122561 120183 128682 130422 146744 150181 440021 468954 1289312 1274058 509919 528965 134310 119213 137124 140326 155315 153751 147632 147959 94070 93622 320529 279509 828053 825393 231292 229930 294929 300108 349841 340504 359135 360857 373554 376642 349639 387515 898804 947019 601010 498979 318330 310131 365505 364102 379006 384218 384886 392103 441570 439095 756393 785752 40.35 68.0 2
11:59:41 2023-10-13 423863 426256 96632 94894 150727 155143 163736 162777 122561 120131 128284 130345 148416 149762 439819 476587 1291227 1274313 508546 527555 134133 118985 136879 140527 155748 153786 147632 147860 95239 93495 312162 283703 826806 820625 231576 230006 296161 297500 349554 342704 360056 360785 372875 379888 351614 389297 905880 953852 591042 498506 317128 313665 366640 363961 381958 384148 386889 387520 439293 441119 747173 784043 40.35 68.0 2
11:59:42 2023-10-13 428927 424115 96665 94931 150627 155143 163736 162742 122358 120089 128284 130308 150391 150079 440131 471788 1284740 1270656 511408 527964 133876 119267 136853 140650 155104 150127 146468 147823 93810 93495 316692 283703 811672 824809 230892 230684 295100 297392 351961 341259 357767 360893 376425 378932 348550 387407 899118 944685 598189 495594 318228 311729 365124 363082 381150 384755 385514 387448 439969 439807 759930 786051 40.35 68.0 2
11:59:43 2023-10-13 427680 424120 96729 94692 151250 154609 164296 162189 119607 119654 128531 129610 146736 149241 440131 476551 1278265 1266938 512501 528337 134192 119228 136993 138557 155506 150335 147286 148273 93810 93590 316692 284435 813956 828911 231282 229897 296663 297753 350899 341295 360787 359554 372982 380030 349358 386826 902432 946024 599560 497487 318367 312019 364608 363011 381150 387664 386608 387411 440926 439440 756393 786310 40.35 68.0 2
11:59:44 2023-10-13 427648 426519 96464 95026 149903 155896 163178 163298 122324 120256 128038 130855 148210 150393 439197 471788 1298529 1277037 504448 527146 134250 119068 136888 140326 155212 149816 147741 148067 95239 93495 318022 281795 817451 818272 231810 229932 293262 300005 349841 341535 357264 363484 374435 376642 349675 386790 902506 953669 591042 503892 315509 311301 365362 364992 381078 384183 387670 390741 440342 439404 746804 781712 40.35 68.0 2
11:59:45 2023-10-13 426406 426523 96494 94894 150244 155644 163360 163326 122358 119722 128291 130524 148414 149655 438905 472461 1301358 1277909 505382 528192 134614 118932 137168 138262 156000 151990 147253 147240 94070 93495 334962 282031 828722 823059 231973 228936 294878 299447 348751 341812 357229 360893 372162 376642 350409 386209 903718 951934 596759 501477 315726 311756 365212 363961 381150 384668 385729 390887 436424 440894 744652 783451 40.35 68.0 2
11:59:46 2023-10-13 428699 424115 96665 94763 151007 154609 163770 162076 122527 119888 128250 130646 150391 150219 440213 474436 1278265 1266423 512053 529121 133788 119102 136990 140364 155246 151075 147427 147931 93680 93527 315720 284508 812685 827736 230301 230006 295959 297219 351177 341008 359251 359554 373994 380456 348933 389297 901604 946714 599560 496782 319079 311729 363984 365989 380520 385024 385514 387375 439982 438974 758581 787155 40.35 68.0 2
11:59:47 2023-10-13 427612 427122 96627 94987 150248 155143 163701 163230 122595 120021 128339 130398 150356 150184 439819 471600 1300336 1277946 504054 527482 134377 119068 137078 138276 156000 153786 147390 147860 93940 93495 318449 281759 830063 820661 231973 229700 294122 297536 348751 341463 357444 362971 372649 376572 349603 386209 902708 952502 586989 502971 318287 310713 364921 364476 381150 384326 387157 391506 436687 439153 749608 783687 40.35 68.0 2
11:59:48 2023-10-13 428895 427423 96560 95058 150244 155970 163178 163491 122426 120256 128038 130732 150322 150641 440255 473122 1300336 1277037 504411 527110 134428 119034 137097 138722 155723 150127 147595 147997 94145 93527 319607 281849 820884 820868 231759 229720 294129 297536 349242 341259 357193 363486 375814 377139 349603 386173 902672 952356 599560 502223 317584 310060 364593 364476 381150 384597 386334 390538 437608 437777 749608 783377 40.35 68.0 2
11:59:49 2023-10-13 428699 426229 96765 94729 150973 154932 163736 162448 122646 119620 128497 129643 150495 149450 440443 476515 1280079 1265014 510534 528301 134099 119233 137094 138276 155246 153822 147187 149030 93810 93463 316692 284105 813174 827736 231018 229148 295579 297680 349841 341270 357731 359373 372127 378861 349040 386754 902437 943513 599560 497266 318264 311662 364572 364992 381005 387657 384985 389855 438661 439225 758027 786310 40.35 68.0 2
11:59:50 2023-10-13 429918 427462 96627 94795 151216 154966 163770 162223 122561 119930 128339 130422 146610 149937 439838 474627 1279965 1268546 512632 528902 134091 119296 136708 138812 155212 150127 147187 147823 93810 93718 334962 285113 813603 827150 229746 229649 295924 297261 350899 340707 357193 359662 373839 378932 348234 386173 901716 942905 606853 496782 319079 311439 364093 362976 379006 386566 385131 387339 440926 437505 758581 786310 40.35 68.0 2
11:59:51 2023-10-13 428289 427122 96627 94856 150485 155143 163553 163082 122493 119937 128250 130524 148520 149762 440443 472333 1300373 1277037 503660 528711 134504 118951 137165 138276 155437 149953 147966 147758 93940 93495 318022 281759 819523 821822 231973 229148 293979 299809 348501 341212 360056 360749 372021 378925 349496 388707 905080 953742 595330 502542 317543 310748 365177 364294 381150 383517 387432 390299 436508 438464 749668 781675 40.35 68.0 2
11:59:52 2023-10-13 429317 426523 96837 94667 151014 154575 164179 162154 122595 119620 128497 129708 150425 149450 440443 476515 1280079 1268621 512053 528711 133897 119068 136724 138362 155212 150127 146468 147699 93680 93495 317664 284508 820075 827736 230104 229183 295579 296239 351411 340743 356942 358580 372162 378896 347501 386796 902395 937565 596759 497487 317548 311912 364093 364734 379006 385328 386061 387303 439220 437741 757727 786014 40.35 68.0 2
11:59:53 2023-10-13 429918 427122 96803 94701 151216 154824 164261 162062 122595 119688 128339 129675 148815 149378 440443 477118 1280079 1268621 511655 529085 134112 119233 136638 138488 155368 153039 147942 148604 93875 93559 318022 284875 818825 828874 229927 229007 294842 297110 350333 340743 356942 358580 375814 378861 349815 385902 899720 944854 599560 498470 318592 310682 364608 363047 378970 385751 384278 387375 439969 436856 759659 786310 40.35 68.0 2
11:59:54 2023-10-13 427648 425929 96632 95177 150727 155108 163701 162742 122561 120055 128250 130097 150356 150219 440443 476551 1298584 1274313 504177 528711 134445 119034 137070 138180 155748 153716 147632 147654 93940 93399 318635 282429 824205 824225 231576 228242 295307 297789 347701 340743 356155 360785 370979 376572 350167 385016 903349 954792 599560 503175 317091 311734 366122 362754 378862 385373 388533 387267 438002 438880 745856 783649 40.35 68.1 2
11:59:55 2023-10-13 427648 425030 96727 94886 150727 155143 163701 162777 122527 119972 128250 130097 146509 149973 440264 477006 1294788 1276491 506597 528155 134529 118898 137157 138172 155713 149878 147632 147860 93810 93463 317664 283594 822057 823955 230497 228242 295508 297608 347701 341535 359398 360749 371015 376607 350131 385016 903990 951666 598110 498470 316415 311729 364047 363448 381150 385480 385151 387448 435356 436477 746569 783414 40.35 68.0 2
11:59:56 2023-10-13 431174 427423 96589 94865 150731 155143 163992 162742 122527 120055 128250 130308 149094 150219 440186 471528 1281024 1270619 512416 528711 134175 119267 136621 140560 155212 150462 146778 147823 93745 93495 315720 284508 824683 825393 229746 230254 294757 296973 351105 340181 359945 359808 374293 378781 347358 388707 899609 944575 599560 498194 319261 309989 364608 362976 378682 385644 383119 390655 439292 436584 760125 785752 40.35 68.0 2
11:59:57 2023-10-13 430612 428225 94672 94862 150906 155039 164131 163126 119379 119884 128360 130422 146612 150184 441509 473330 1279171 1272092 513269 529048 134180 119233 136711 138622 155005 150335 146468 148064 93810 93495 318825 285113 817862 825393 229069 229254 294909 295579 350863 340229 359036 358616 373839 381339 347221 385016 899757 937529 588398 497487 318592 310060 364093 362722 378970 385480 383155 387339 439292 436477 758581 786310 40.35 68.1 2
11:59:58 2023-10-13 428628 427730 96632 94852 150731 155143 163736 163151 122493 120055 128373 130308 150425 150219 440443 476551 1298529 1276128 504484 528301 134411 118671 136888 138180 155974 150023 147801 147720 94070 93463 317664 282284 836585 824042 231398 228261 294300 297536 347666 340456 359036 360785 374185 378392 349005 387642 903990 953177 599560 501331 315654 310966 364082 363693 379006 383553 387432 387484 436003 438063 746952 782460 40.35 68.1 2
11:59:59 2023-10-13 429950 427730 96732 94827 151216 154785 164261 162708 122493 119972 128462 130693 148728 151136 441067 475104 1278228 1268621 512053 528010 133788 119068 136621 138276 155212 153786 147187 147963 93550 93527 318825 284508 820205 827736 229033 228641 294336 296807 349841 340193 359036 358544 372685 378861 347221 387826 901392 942869 598110 497774 317331 311190 363984 364734 378826 386530 383875 389265 438352 437920 756245 786273 40.35 68.0 2
12:00:00 2023-10-13 430564 427423 96665 94659 151078 154824 164261 162223 122629 119420 128497 129545 146943 149713 441293 477751 1281861 1268584 513269 528670 134091 119179 137168 138592 155246 153786 147187 148981 93810 93495 316692 285113 814543 828911 230104 228472 295164 296663 349278 340193 359036 358292 371865 378296 347501 387092 902708 942013 598189 497487 315726 311474 364093 364476 378970 384183 385514 386722 437951 438099 755820 786310 40.35 68.1 2
12:00:01 2023-10-13 428603 426209 96397 94993 149969 156044 163095 163788 122290 120423 128072 131233 148521 151170 440443 470867 1300410 1277946 505953 528301 134208 118951 136811 138276 155315 153751 146980 147654 93810 93559 317664 282633 819516 820661 230497 228988 293269 297536 350559 340181 358852 360569 370909 377859 348162 386999 901208 953067 598472 502788 315654 309807 364658 363448 378682 383339 386334 387448 435285 438487 749631 783724 40.35 68.1 2
12:00:02 2023-10-13 431712 429847 94640 95187 150211 155866 163450 163684 119369 120286 128325 130634 146579 150641 440658 471600 1300175 1281355 505374 529085 134411 119068 137140 138276 155861 153751 147185 147654 93810 93495 319607 282429 822819 822441 231378 228472 293546 297536 348487 340193 358782 360893 371831 375417 348061 384788 901429 951155 598110 502223 315762 309086 363282 363704 378970 383177 385477 387484 436309 438063 746952 781712 40.35 68.1 2
12:00:03 2023-10-13 430864 427725 96632 94659 150906 154858 164261 162595 122629 119654 128497 129634 149066 149905 441067 478003 1281024 1266816 512582 529121 133788 119267 136621 138276 155005 150495 147287 148099 93940 93527 319806 285113 825583 830088 230123 228297 295588 296167 349805 339643 358527 357501 369942 378925 347501 387367 901392 942843 598110 496525 317439 310060 363030 363961 378934 385751 383119 386142 437951 439037 755683 785961 40.35 68.1 2
12:00:04 2023-10-13 428931 426222 96468 94697 150004 155177 163212 163292 122324 119688 128038 130276 150182 150184 440525 473609 1298493 1277037 504017 527555 134158 118704 136862 138180 155281 153716 146980 147654 93680 93463 318635 282665 824898 821859 230856 228437 293064 299278 347666 339715 358020 360857 371015 374370 349815 386544 902708 951828 589613 503175 316190 313537 365087 360569 378826 384525 387670 387267 437019 436656 746432 783724 40.35 68.1 2
12:00:05 2023-10-13 428931 426259 96593 94726 150282 155108 163770 163223 122324 119688 128250 130308 150356 149937 440310 476935 1302229 1276016 504301 528192 135026 118898 136967 138138 155935 152310 147632 147654 93810 95488 318635 282174 823401 824809 231180 228278 293959 297198 347559 340229 358527 360821 369907 376797 348264 386818 901429 952502 596660 501477 315618 309834 363792 362935 378970 383213 386061 387448 435705 436171 747173 781712 40.35 68.1 2
12:00:06 2023-10-13 431174 425291 96803 94602 151216 154609 164674 162189 122595 119654 128497 130332 150425 149729 438925 478039 1280079 1269213 512090 529121 134006 119068 136873 138280 155246 150798 147324 147724 93680 93559 318825 284911 833842 829741 229069 228472 295343 296318 349308 339942 358013 358005 371464 378155 346835 387257 900926 947095 598110 497377 315726 310966 363030 363961 378380 386695 384278 387647 436549 435901 756393 787081 40.35 68.1 2
12:00:07 2023-10-13 430991 428900 94660 93215 150946 154970 164224 162640 119444 119518 128662 129999 147045 149554 438709 478075 1281970 1267718 511944 529870 134288 119267 136732 140628 155246 152435 147012 147720 93745 93591 319806 284508 813661 829118 230068 228278 294957 295579 348787 339715 359036 358040 369942 377732 346978 387092 902395 942013 596771 497840 315690 311693 363579 363961 378970 384183 385477 385834 436651 435865 755757 786310 40.35 68.1 2
12:00:08 2023-10-13 430829 427518 96397 94923 150244 155861 163516 163822 122409 120423 128038 130978 150356 151099 441159 470903 1298493 1277946 505521 527555 134272 119034 136849 138521 155315 150127 147390 147858 94005 93495 315561 282792 820655 823202 230320 228651 293760 297536 347559 339679 358527 360857 372162 377679 349815 387092 901356 951155 598110 501513 315582 309121 363246 362935 378934 382371 385204 387182 433844 436798 749335 781712 40.35 68.1 2
12:00:09 2023-10-13 431174 427725 96670 94634 151111 154790 164525 162223 122595 119620 128710 129577 148693 149134 438960 478003 1280116 1266666 512053 529158 133800 118985 136642 138280 155143 154189 147535 147983 93680 93399 318022 284911 819807 829499 229069 228083 294158 297059 348787 339119 358782 357501 369942 377732 346420 386544 902744 942013 599618 497487 315437 312883 363691 364064 378826 386294 385021 388712 436366 436620 755296 785530 40.35 68.1 2
12:00:10 2023-10-13 431174 427264 96674 94667 151283 154755 164525 162223 122629 119529 128497 129302 150988 150115 442523 477787 1282662 1268584 511944 529012 134091 119131 136708 138389 155108 152488 147187 147411 93550 93431 319806 284911 820194 829081 229711 228118 295343 295901 348501 339536 358020 357501 369942 376607 346177 386544 899794 942013 601047 496782 315654 311002 363030 363704 378898 383077 384895 385870 435896 435865 755247 785752 40.35 68.1 2
12:00:11 2023-10-13 430829 427518 96426 94923 150244 155896 163439 163560 122256 120423 127649 130855 150147 153394 445760 471269 1298493 1277999 505916 529121 134082 118985 136931 138165 154936 151847 146876 147377 93745 93431 320788 282902 822140 822441 230104 228472 292618 296483 347701 339942 358852 360569 375282 377859 347358 386982 899646 956523 591222 501331 317543 309051 362956 363448 379006 382908 382900 389818 435967 438751 751245 782858 40.35 68.1 2
12:00:12 2023-10-13 430646 430151 94729 93474 150767 155541 163632 163161 119315 120119 128325 130487 149099 151170 442634 471600 1296740 1283612 511115 529158 134225 119034 136655 138276 155281 150127 147510 147654 93745 93527 318022 282865 821227 823059 230792 228472 292334 297789 347737 339715 358020 360533 372127 375452 347221 386544 901392 953177 589613 501513 315726 309086 363246 362935 378934 383254 383734 387411 435285 438099 750795 782858 40.35 68.1 2
12:00:13 2023-10-13 431174 426557 96569 94701 150765 155108 163805 162777 122595 119722 128497 129708 151011 150219 438960 477715 1282007 1265014 510173 529158 134086 119068 136741 140416 155246 149816 147147 147649 93940 93622 319806 284911 820537 830088 229998 227589 294336 297291 348608 339536 359036 357501 369907 376607 348284 386397 901392 937565 596660 496782 315401 311337 363030 363961 378970 385751 384006 385599 439829 435254 756430 786310 40.35 68.1 2
12:00:14 2023-10-13 432018 426628 96598 94701 150731 155108 163563 163023 122358 119654 128373 129708 148624 149413 442209 477895 1282007 1263215 509056 529158 133821 119068 136882 138280 155246 154262 147222 147621 93550 93483 318022 284508 820881 829118 230104 227570 293638 296354 347737 339441 356942 358328 369613 376607 346420 387826 901753 939279 602460 498194 316190 311038 363066 362935 377796 385209 385514 384985 435356 434021 750711 784080 40.35 68.1 2
12:00:15 2023-10-13 430220 427558 94430 94734 150278 155143 163736 163037 122493 120055 128250 130520 150391 150219 441638 474389 1296672 1288011 510170 528975 134327 119131 136751 138172 155143 150023 147287 147963 93810 93463 320788 283703 821454 824115 228998 228792 292653 296699 347701 339429 356283 359698 372720 375452 346455 384214 898804 954025 586754 499952 315762 309086 364350 362935 381150 384668 382578 387339 435356 437505 756947 782858 40.35 68.1 2
12:00:16 2023-10-13 432741 427558 96468 94730 150282 155177 164041 163116 122561 120089 128373 130341 150425 150219 442209 477294 1288396 1263215 506745 530282 134213 119068 136750 138276 155246 153786 147530 147860 93680 93463 316692 284105 817215 828323 230139 227729 294073 296562 347737 337421 359945 360243 373093 378371 346313 387642 903238 940499 598110 500550 314993 309918 364093 363961 376627 382371 385767 388712 437915 434821 747210 785752 40.35 68.1 2
12:00:17 2023-10-13 432543 430156 94575 93474 150597 155797 163598 163422 122493 120119 127970 130487 150671 150835 442320 476180 1291190 1266816 506708 531228 134196 119034 136694 138262 155246 149712 147045 147478 93550 93463 319806 284105 823634 825393 229746 227897 293520 295614 349805 338144 357513 360241 371895 375452 344341 385413 902432 944905 589613 501244 315173 309807 363836 363961 379006 382371 385244 385870 436687 436834 746841 786310 40.35 68.1 2
12:00:18 2023-10-13 432665 427569 96468 94570 150623 155108 163736 162742 122358 119930 128284 130097 150460 150219 438960 475176 1286510 1273406 510534 529158 134259 118637 136914 138098 155783 153645 147494 147377 94070 93431 312709 282012 826617 828911 228928 228332 293369 297608 346442 338512 359036 358040 371015 375739 346491 387495 900079 944238 598110 498194 315618 309954 363246 360821 376627 384668 383192 387339 436149 434176 754607 781712 40.35 68.1 2
12:00:19 2023-10-13 434670 427881 96568 94730 150727 155108 163770 163285 119466 119937 128250 130345 148658 149727 438781 473791 1289051 1270656 510356 529121 134225 119068 136864 138280 155281 149953 147531 148171 93550 93527 318022 283302 818601 828532 229104 227764 290701 297897 349014 337634 358020 358328 371866 376268 344859 387132 899303 943348 596660 495630 317580 308151 364093 363961 377796 383589 381965 387067 436508 435467 759108 784007 40.35 68.1 2
12:00:20 2023-10-13 429722 428086 96468 94734 150731 155143 163770 162811 122527 119972 128284 130308 150460 150219 438781 477823 1296672 1277699 507192 530584 134631 118767 137156 138259 155827 152131 147286 147377 93745 95454 317664 283703 830734 827113 229605 226989 293262 295614 346655 339465 357620 358580 368803 374370 347501 385413 902432 952083 589613 499563 313702 310060 364608 360857 378631 383248 385514 387067 436149 434842 742507 783129 40.35 68.1 2
12:00:21 2023-10-13 432052 427899 96468 94636 150589 155108 163736 163258 122527 119722 128284 130130 150460 150995 439888 478170 1278265 1268777 514380 530657 133788 119160 136431 140360 155246 153822 147222 148066 93550 93495 318825 285518 818454 827736 228288 227799 293959 296542 348787 338690 357800 357251 374222 378925 348197 385813 899868 943274 598110 499256 317439 308684 364093 364476 378365 383589 381965 389228 440223 435467 758996 784007 40.35 68.1 2
12:00:22 2023-10-13 432052 430460 94608 93215 151077 154970 163667 162900 119379 119952 128360 130455 146579 150078 442948 476178 1280079 1270656 515110 530438 134082 119068 136504 140437 155246 150127 146502 147753 93550 93515 321892 285315 816812 827736 228288 228153 293546 294677 348787 338690 357766 356463 371050 376607 344859 385413 898442 943348 598110 496782 317543 309519 363030 363961 378026 384597 381622 387647 436651 435254 757914 784007 40.35 68.1 2
12:00:23 2023-10-13 431170 427854 94462 94762 150282 155074 163770 163116 122527 119688 128428 130308 150600 150219 440234 475140 1300373 1277946 505521 529121 134225 118869 136845 138180 155246 153645 147632 147755 94005 93495 318635 282610 840092 825320 230356 227554 293520 297500 346964 338512 357603 360169 369836 376268 346420 385939 899498 952502 596660 501477 314658 308186 365087 360857 378329 381729 384278 387339 436766 436114 748562 781675 40.35 68.1 2
12:00:24 2023-10-13 432975 431225 96471 94996 150008 155861 163405 163546 119414 120320 128004 130912 150356 150993 439399 475806 1299414 1277946 507031 529907 134288 119034 136922 138358 155246 151847 147115 147377 93745 93367 318635 283503 822670 824225 229711 227729 292689 296448 347107 339094 357476 360749 369977 376268 345379 385340 901075 952502 598110 502579 315654 308151 364608 362935 378862 382032 382505 387031 434030 435147 749039 781675 40.35 68.1 2
12:00:25 2023-10-13 432358 427827 96568 94667 150727 155074 163736 162708 122595 119654 128373 130097 150635 150097 440198 480562 1286393 1266423 512539 531006 134091 118898 136708 138401 155108 152274 147254 147307 93745 93431 312709 284508 824667 832411 229033 227120 294129 295865 347630 338655 358962 357430 369695 375452 345343 387092 901392 938542 599560 497922 314179 310748 360988 362935 377193 385209 384877 387610 435320 434821 751245 784043 40.35 68.1 2
12:00:26 2023-10-13 432087 429098 96564 94861 150698 155108 163701 163116 122527 120421 128250 130520 150391 150852 440890 472298 1296672 1283612 510319 530282 133973 119034 136951 138233 155212 153751 147427 148822 93680 93399 323622 284105 825013 824225 228838 228083 293278 296562 347142 338619 355561 359375 374222 376618 348331 384920 900179 955168 587960 501295 315473 310090 364023 362899 378898 381764 381928 389154 437451 438864 753720 782821 40.35 68.1 2
12:00:27 2023-10-13 431940 429440 94608 93215 150839 154902 164019 163388 119381 120202 128325 130455 149760 150781 442948 475469 1297662 1283612 509557 529121 134209 119077 136587 138280 155246 152524 147427 147823 93745 93399 320788 284237 821568 824809 228678 228242 292342 296354 349566 338619 357766 360241 371015 376532 345379 385010 900079 953852 600968 501477 315654 308151 364855 360821 378898 381194 381965 386722 436766 436535 750227 781638 40.35 68.1 2
12:00:28 2023-10-13 433168 427921 96593 94663 150727 155074 163736 162742 122561 119654 128373 130166 146834 149622 439399 480477 1281970 1261346 509047 530282 133754 118835 136401 138180 155246 151954 147145 147758 93810 93495 318022 284966 818143 830088 231225 226849 293155 296448 347244 338239 358962 357466 370020 375417 345066 387367 903792 939242 572795 498194 313702 311813 363030 360893 376290 383197 384895 387335 437383 433837 750141 783970 40.35 68.1 2
12:00:29 2023-10-13 433746 430151 94632 94691 150181 155143 163736 163003 119526 119982 128428 130097 146836 150325 439399 477751 1286566 1263178 507169 529907 133792 118869 136587 138180 155384 153680 147122 147654 93680 93367 319806 284508 817922 829118 229595 226322 293511 295865 347142 337599 359036 358292 370020 375155 345308 386818 902708 939279 596660 495594 313666 309555 363030 360857 375462 382325 385168 387647 437383 432890 745893 783377 40.35 68.1 2
12:00:30 2023-10-13 428339 427939 96527 94692 150698 154609 163770 162537 119630 119654 128339 130166 148811 149622 440018 474436 1293556 1283311 515469 530135 134087 118815 136951 138203 155108 152381 147736 148171 93810 93463 312162 284508 816893 825393 230350 227943 291925 297059 347438 340193 355273 356284 369907 376797 346141 382786 899303 951828 598110 496782 315654 310309 363030 360857 378970 383517 381353 385563 435534 436762 755720 781121 40.35 68.1 2
12:00:31 2023-10-13 428394 429201 94697 94919 150594 155074 163736 163216 122561 119854 128373 130166 148624 149867 441237 476370 1291190 1283612 513579 530282 133788 119034 136621 138276 155212 153716 147187 147654 93550 93399 318022 284105 817480 825393 227969 227729 291516 295614 347107 340229 355565 356391 369942 376797 346673 382711 898405 953852 598110 498470 315654 310882 363030 360821 378970 383482 381659 385563 437201 438729 755720 781712 40.35 68.1 2
12:00:32 2023-10-13 432876 429852 96497 93415 150455 155368 163495 163285 119446 120119 128271 130455 150671 150078 443026 477859 1291147 1265014 507067 530282 134350 118960 137304 138276 155177 153716 147187 147860 93810 93399 319806 284306 816995 827897 229033 226831 292582 295865 346620 336582 358527 358580 370020 376797 343343 385960 901429 940801 598110 495594 313445 309121 360988 360821 375426 381764 384314 387335 437383 432855 745856 785364 40.35 68.1 2
12:00:33 2023-10-13 435709 428792 96493 94659 150731 154824 163770 163031 122561 119688 128373 130130 150564 150184 441237 477155 1289286 1279854 513615 529158 133973 118960 136431 138180 155212 153716 147187 147654 93550 93495 317494 284325 825013 827736 228182 227589 292263 296110 346964 340014 355671 356249 369871 376797 348824 382405 899943 951934 596660 498194 315654 310882 363836 360677 379006 382873 380815 385563 436547 436798 753422 782266 40.35 68.1 2
12:00:34 2023-10-13 431110 430347 96591 93215 150077 154936 163701 163292 122493 120055 128648 130345 148624 149867 440926 474389 1296635 1283612 512539 529158 133788 118869 136587 138084 155212 153716 147324 147654 93550 93399 321034 284105 820884 824809 228288 227729 290701 296031 347142 338619 355277 357501 371015 376268 346673 384214 899081 953852 586989 501440 315654 310004 364093 360857 378934 381194 380815 385870 436511 438420 751245 781675 40.35 68.1 2
12:00:35 2023-10-13 434819 431376 96422 94659 150282 155070 163736 163116 122561 119854 128339 130308 150530 150219 440198 481532 1285440 1265520 511498 530401 134091 119131 136613 138172 155108 150023 147151 147721 93745 93431 319806 284508 819074 829741 228998 226744 292808 295621 347107 338144 358020 357992 369911 374370 344824 386544 902708 939356 595330 497487 314658 311593 360988 360857 377760 384668 383119 386786 433933 435126 753605 785401 40.35 68.1 2
12:00:36 2023-10-13 432655 428792 96765 93087 151182 154609 164789 162708 119526 119654 128497 130180 150704 149974 441129 480852 1280079 1268621 513652 531409 133788 119068 136397 138276 155104 150335 146778 147963 93550 93399 319806 285720 819639 832411 227615 227341 293475 294720 347701 338144 356682 355820 369319 375452 344306 384177 900079 937565 596660 496782 315137 309338 360988 360857 376304 384668 381928 386512 434639 434176 756356 785752 40.35 68.1 2
12:00:37 2023-10-13 432358 429138 96392 94861 151825 155801 163460 163615 119446 120320 128147 131233 148728 151170 442948 474362 1302284 1277946 507427 530657 133973 118671 136639 138678 155212 153645 147427 147654 93550 93419 312709 283302 827325 824809 229069 226989 290842 296807 346098 338144 356682 359409 369613 375739 344859 384177 898804 950446 596660 501477 315741 307685 364093 360821 377459 380624 381965 386142 436457 434785 750400 781121 40.35 68.1 2
12:00:38 2023-10-13 432660 427970 94729 94598 150973 155074 163770 162708 122561 119654 128497 129942 148693 149378 440305 480852 1281970 1264580 512090 531033 133821 118869 136397 138180 155246 149987 147634 147964 93550 93399 318022 285610 817922 833359 228787 226182 293155 294695 347279 337966 357853 356177 369839 376797 344271 385030 901223 940133 598110 496782 314658 308186 360988 360893 377208 383949 380815 385344 441300 433730 755247 784007 40.35 68.1 2
12:00:39 2023-10-13 433622 428955 94591 93151 150839 155074 163736 162777 122595 119688 128614 130693 149144 150325 441548 480852 1284740 1264617 509776 530657 133989 118869 136602 138180 154652 153680 147324 147654 93550 93399 319806 284508 819173 829741 228288 226287 293511 294100 346620 337563 358020 356427 370020 376797 344306 385960 899868 937915 598110 498194 312749 309807 360988 360857 375498 383553 384278 386512 436240 432855 750141 784007 40.35 68.1 2
12:00:40 2023-10-13 430829 429778 96435 94701 150244 155108 163736 162777 122493 120055 128250 130308 150391 150219 441354 473734 1294899 1285218 512315 530026 134095 118830 136384 138054 154798 152238 146807 147584 93980 93431 319806 284435 822484 825393 227934 227535 291889 295092 346584 338619 354739 357466 369942 375596 344306 381253 897130 953852 598110 498046 315654 307865 363543 360821 378898 381194 380779 385021 436149 435254 750795 781675 40.35 68.1 2
12:00:41 2023-10-13 432665 430190 96397 94795 150211 155875 163598 163298 122290 120256 127949 130553 150356 153287 440193 473698 1296740 1279891 507390 528793 134095 118671 136706 138069 155212 151847 146468 147377 93550 95519 317664 283904 820087 824809 228288 227220 290842 295092 346377 338144 355853 358616 369907 375475 343343 383055 898442 953852 590860 502460 314658 307650 364093 360821 376663 380589 381062 386178 436149 434043 749335 781675 40.35 68.1 2
12:00:42 2023-10-13 432656 430195 96539 94504 150765 154867 164397 162763 119607 119690 128394 129643 146744 149414 441439 481423 1283686 1264865 512090 531033 133788 119068 136397 137862 154966 153680 146744 147654 93550 95519 334962 285315 820198 829777 228128 226322 293269 294100 346620 337634 356934 355321 370020 374370 343308 384177 900079 939352 595330 496782 313738 309555 360988 360821 376663 383553 382541 386238 436770 434176 751363 784007 40.35 68.1 2
12:00:43 2023-10-13 432665 430921 96401 94730 150004 155177 163553 163526 122290 120423 128004 130945 148210 151119 440616 472369 1296652 1279854 507427 530012 133788 118671 136621 137883 155281 151954 147531 148120 93550 93399 318022 283484 822370 825545 230350 227449 290754 297059 346235 338002 355707 358977 373161 374471 344271 383019 899943 953852 590860 500586 315359 307185 363030 360821 378595 381052 378456 384985 435620 436114 753184 781675 40.35 68.1 2
12:00:44 2023-10-13 432665 430800 96528 93087 150043 155688 163667 163250 122324 119654 128038 130166 148449 149796 440234 474770 1299414 1276128 506561 529158 134006 118671 136303 137857 155246 153645 147222 147551 93550 95453 321034 282902 824090 825393 230677 226322 290701 296354 345578 337634 355889 358616 370020 374614 344306 383019 898768 948431 590506 501477 314436 307220 363836 360785 376627 382246 381659 386142 433169 434176 749335 780568 40.35 68.1 2
12:00:45 2023-10-13 442283 429134 96430 94500 150490 154575 163770 162482 122561 119454 128408 129456 150494 149485 440926 480852 1281970 1265014 514367 531189 134087 118796 136592 138180 155074 152274 146399 147273 93550 93431 319806 285720 816995 829741 227934 226287 293064 294717 347474 337599 356898 355321 370020 376797 346329 383615 898768 942013 596660 496078 314658 308186 360722 360857 376591 383482 378601 385381 436766 433533 755820 784007 40.35 68.1 2
12:00:46 2023-10-13 435870 429130 96459 94529 150278 155108 163736 163126 122527 119722 128284 130130 150391 150219 441273 473033 1287480 1270656 511810 529907 133788 118985 136397 138180 155104 153751 146778 147654 93486 93399 319806 284842 816826 829741 228128 227376 290771 295414 347189 336582 356682 356427 369942 375739 344901 384465 893548 943348 595210 498194 313738 307685 364782 360821 375163 382067 381659 385563 436235 433575 753720 780568 40.35 68.1 2
12:00:47 2023-10-13 430215 429773 96397 94602 150590 154893 163736 163058 119315 119781 128257 130299 150671 150114 440566 482140 1292985 1275877 511082 531409 133863 118704 136491 138165 154798 152131 146772 147307 93550 95553 319806 286126 829352 825393 230187 226322 292378 293026 346620 338690 354739 356427 370020 374370 344306 381865 901753 947019 597566 495666 313738 309807 360988 359698 377459 380946 382505 385035 432976 434021 744689 781712 40.35 68.1 2
12:00:48 2023-10-13 430825 430544 96435 94697 150248 154966 163736 163151 122324 119688 128038 130166 148624 149902 440926 481532 1290237 1274313 508788 531033 133780 118951 136191 138084 154893 154007 146920 148067 93421 95521 318022 286126 817245 825393 227615 226322 291978 293331 347178 338655 354776 357238 370020 375155 346365 381289 898442 946198 590860 499989 313666 309798 360988 362935 377495 380589 381965 386802 438102 437388 748562 783538 40.35 68.1 2
12:00:49 2023-10-13 433894 429964 96596 92958 150626 154936 163632 162605 122493 119654 128250 129708 150425 149448 441129 476551 1288396 1273406 511691 530584 134542 118275 136884 137475 155783 153145 147185 147209 93550 95387 319806 282902 827779 828532 227580 226287 290877 297023 343506 336618 356934 355321 370020 374088 346709 382748 895483 945645 595210 496782 313738 310273 360988 359373 376663 383213 380815 386786 432006 434212 755869 779389 40.35 68.1 2
12:00:50 2023-10-13 435203 431092 96264 93353 150248 155177 163212 163298 122290 120089 128038 130308 150425 150641 440193 478039 1289286 1266816 507464 530401 134099 118830 136695 138168 155074 151847 146365 147273 93680 93463 319806 285113 821683 829076 228253 226287 291728 293850 346620 338619 355707 358292 370020 375739 344901 384501 901429 939430 588183 498194 313952 309121 360988 360785 374373 383213 383119 385418 435538 438746 749166 783687 40.35 68.1 2
12:00:51 2023-10-13 433525 430573 96397 93215 150278 154902 163770 162742 119283 119688 128250 129675 148624 149765 441129 481872 1281970 1261383 510338 530657 133662 118671 136303 137892 154996 153680 146778 147654 93486 95486 319806 284911 820426 831576 227934 225936 292618 294100 345614 337634 357513 355321 370020 376268 345876 383019 898768 943513 595210 496078 315137 307650 360988 360857 376026 381194 378528 385418 434065 432890 756393 783724 40.35 68.1 2
12:00:52 2023-10-13 432660 430450 96430 94667 150248 154858 163736 163258 119347 119982 128291 130389 146777 150114 441165 477643 1298584 1274058 505806 529012 134407 118521 136521 137878 155315 151638 147045 147033 93550 95419 317664 283302 834198 827897 228732 225587 290877 296398 344505 337126 355314 356427 369427 374052 346746 381865 901429 951155 595210 495594 313507 309798 360988 359121 376627 381194 384006 386512 432782 433427 742801 779426 40.35 68.1 2
12:00:53 2023-10-13 431170 430410 96430 94533 150248 154966 163736 163031 122324 119688 127949 129975 150460 150219 440818 481654 1289323 1273406 509631 530657 133629 118903 136303 137896 154962 154154 147222 147309 93292 95519 318825 286126 817701 825393 227580 226322 292582 293516 345614 338144 354239 356391 370020 376797 346183 380715 898841 945645 593760 498470 313445 308825 359901 360785 377796 380624 381389 384799 436969 437624 746915 785401 40.35 68.1 2
12:00:54 2023-10-13 436366 429984 96625 93186 150355 154970 163598 162979 119315 119688 128250 129675 148733 150325 441584 475591 1287480 1270656 510173 529907 134002 118535 136414 138133 155246 153466 146571 147449 93550 95288 317486 282665 826859 829977 227580 226287 290842 295865 344540 335569 357007 356427 370020 373195 345876 383055 896153 946347 596759 496782 313702 307685 360988 358616 376663 382908 378601 386238 432294 432820 755284 780199 40.35 68.1 2
12:00:55 2023-10-13 436366 431092 96259 94665 150111 155143 163247 163292 122290 120089 127649 130308 150216 150676 440926 477342 1289323 1265014 507464 530657 133696 118830 136415 137939 155005 149712 146640 147585 93550 93463 316692 284911 824207 828911 228182 226094 290842 294413 346377 335569 355059 357358 369984 374685 342564 384214 901245 939315 603911 499989 312749 308825 360988 360857 374373 378958 381965 385964 436897 438746 744983 788094 40.35 68.1 2
12:00:56 2023-10-13 436056 432596 96461 94727 150107 155108 163144 163230 122256 119918 127915 130341 148624 150219 440198 478003 1289312 1265014 507067 530282 133721 118603 135951 138049 154927 153645 146744 147654 93421 93292 319806 284508 821797 827736 228093 225902 290842 294028 345543 334525 355565 357430 369984 374614 342852 384177 898768 938579 595753 499916 314621 308081 360988 360749 373741 378923 381928 385344 436766 433016 744909 781675 40.35 68.1 2
12:00:57 2023-10-13 430829 432294 94591 94433 150731 154428 163736 162189 122493 119415 128257 130514 149144 150325 441439 476371 1287369 1277835 513232 530099 133805 118665 135951 137857 154820 153610 146744 147377 93483 95551 319806 284508 824437 827736 229373 226147 290806 294028 344505 337634 354739 354219 370020 374578 343308 381253 894770 945609 586989 496430 313666 307185 360988 358544 376591 382336 378528 385927 431382 434389 753959 779276 40.35 68.1 2
12:00:58 2023-10-13 431435 430544 96363 94500 150248 154932 163667 162595 122459 119654 127915 130064 148520 149867 441548 474400 1291190 1282387 513269 529907 133729 118637 135964 137857 154609 151954 147330 147758 93421 95453 318022 284508 826127 825393 226841 226322 290701 293743 345543 339579 353630 356106 369319 374578 345632 381559 897767 952502 590860 499952 314622 307114 360988 360425 377724 379985 378528 387060 432976 437315 750985 782497 40.35 68.1 2
12:00:59 2023-10-13 436181 430481 96633 92958 150614 154695 163598 163092 119511 119850 128325 130031 150461 150219 441129 481532 1285514 1261309 509631 530657 133754 118637 136876 137892 155069 153680 146778 147654 93421 95486 315566 284508 824552 829777 227580 225274 292102 294028 345578 336582 356934 355286 368871 375439 345388 381828 898731 937915 598189 495748 314845 309981 360372 360713 375462 382908 378601 384726 435461 431574 751326 782821 40.35 68.1 2
12:01:00 2023-10-13 432543 432199 96329 94697 149734 155143 163144 163526 122188 120332 127615 130553 148416 150710 441584 473734 1297662 1277037 507427 530282 133754 118439 136476 137600 154970 151633 146945 147411 93550 93399 318022 283594 824782 825545 229373 226147 290294 294891 345023 336582 354739 357754 369947 373457 345876 381522 896820 950057 600103 500696 312714 306685 360988 359626 375426 378852 380779 387335 432976 431354 744578 779353 40.35 68.1 2
12:01:01 2023-10-13 432481 431439 96363 92924 151825 154932 163667 162742 122290 119896 128223 130243 150391 150184 440270 478111 1294899 1272464 505953 530657 133901 118472 136474 137531 155212 151634 146468 146421 93550 95419 317664 283503 832122 826564 227934 224855 290806 293850 343471 336582 354739 356356 368316 373159 346365 381253 899808 948395 595210 498194 313952 308151 360408 358544 376555 380589 382505 384182 432258 433462 744381 779389 40.35 68.1 2
12:01:02 2023-10-13 432876 431005 96363 94630 150244 154815 163701 162708 122290 119688 128038 130177 146579 150519 444170 474293 1286430 1272242 511810 530241 133654 118747 136132 137857 154643 153716 146744 148016 93421 93495 326896 284911 816242 829704 227193 226322 289831 294064 346341 335805 355565 355820 369319 374315 342888 383019 894844 942013 595210 498194 313189 307185 363543 360713 373776 381123 380779 387647 433012 433016 750141 779389 40.35 68.1 2
12:01:03 2023-10-13 432804 429850 96367 94467 150111 154575 163667 162708 122459 119620 128004 129643 148520 149587 441620 477294 1287480 1270619 511446 530282 133788 118555 136397 137441 155212 153181 147427 147174 93550 95287 321034 282865 827197 829704 226876 225587 290701 295378 343471 335534 355853 355036 370020 372340 345632 382711 894475 944685 597566 496782 314918 307150 360988 358256 375163 382336 378565 385344 431274 438782 755720 781347 40.35 68.1 2
12:01:04 2023-10-13 436093 431412 96495 93087 150177 154970 163563 163058 119369 119884 128079 130332 150322 150641 440926 477967 1289014 1269642 508546 530282 133198 118671 135872 138034 154223 153680 146368 147654 93292 95386 319806 284508 820585 827150 227193 225517 290771 294207 346341 336311 353666 356391 369427 374614 342780 381560 898095 941310 589410 499952 313952 307220 360988 360821 376026 378923 380779 385308 436766 431574 744946 782785 40.35 68.1 2
12:01:05 2023-10-13 436357 431474 96367 94663 149970 155074 163178 163003 122256 119937 128004 130064 150425 150219 440926 479529 1287480 1263178 506708 530282 133536 118637 135951 137632 154746 153610 146709 147414 93421 95419 323622 284508 820655 828911 227580 225203 290277 293743 344540 334525 355314 356391 369427 374614 342492 383019 899303 936518 595210 500602 313952 310712 360663 359772 375255 380749 381819 384579 432543 432872 745561 781085 40.35 68.2 2
12:01:06 2023-10-13 429891 431431 96363 92971 151821 154828 163667 162674 121952 119620 128038 129942 148449 149937 441129 475140 1291153 1281750 513272 530282 133629 118555 135917 137632 154712 153645 146744 147414 93421 95584 319806 284508 820998 825393 226173 226252 290329 293680 345023 337634 351569 354752 370020 374578 344901 378465 900652 952046 596660 498470 313738 306257 360988 359662 376627 379985 378456 385927 433012 433837 749696 779053 40.35 68.2 2
12:01:07 2023-10-13 436086 432600 96397 94500 150144 155065 163701 162742 122290 119654 128038 130064 149148 150747 444207 481278 1287346 1262890 507354 531335 133654 118535 136260 137686 154824 153575 146744 147551 93421 95453 319438 285205 821113 829704 227545 224855 290842 293529 347861 336311 355889 354255 368316 375176 344864 381559 896456 939315 598110 496782 313189 309288 359865 360169 374373 382067 378492 383060 433268 438635 751969 781675 40.35 68.2 2
12:01:08 2023-10-13 436093 431056 96397 94533 150111 155074 163701 162989 122426 119654 128038 130064 150391 149802 441129 475696 1282007 1268777 513269 530657 133319 118637 135917 138088 154712 151847 146709 147411 93421 95486 319806 285113 819046 829704 226876 226287 289888 293815 346341 335534 354776 355286 370020 374315 342456 382441 894770 939279 595210 498194 312714 308888 360988 360459 373741 380056 378565 387060 432732 433016 750400 779090 40.35 68.2 2
12:01:09 2023-10-13 431257 431263 94737 93055 150177 154828 163598 162866 119317 119767 127901 130031 148519 149796 441584 479755 1288372 1272464 511698 531409 133624 118439 135981 137632 154643 151954 147634 147758 93421 95453 318022 285315 821954 825545 227193 225552 291925 292665 343541 337634 353666 355321 368352 375739 345876 378429 898442 946198 593760 498470 312714 307185 358817 360459 376591 378958 378601 383023 435497 432820 747136 781347 40.35 68.2 2
12:01:10 2023-10-13 432908 431735 96196 94533 149767 155108 163212 163003 122307 120021 127615 130097 150240 150219 440818 477967 1288396 1266816 507206 529907 133319 118555 135857 137823 154497 153610 147032 147654 93292 95453 319806 284508 814891 827736 227228 225552 290541 293580 346341 335569 353703 359203 369427 374315 342816 382441 898768 939279 593760 499563 314845 309798 360699 360533 377387 378522 380670 385198 436693 432944 746432 782637 40.35 68.2 2
12:01:11 2023-10-13 432591 430401 96401 94435 150418 154609 163985 162605 119347 119586 128305 129643 148733 150115 441548 478170 1285653 1274313 512815 530657 133754 118671 135951 137666 154712 153645 146778 147414 93292 95419 319438 284508 837803 828911 226647 225552 290806 292884 345655 337634 351641 353936 370020 374315 345876 378393 893841 951155 598110 496782 313666 306500 360988 359373 376627 379985 377888 385344 433214 433427 750674 778801 40.35 68.2 2
12:01:12 2023-10-13 436484 430584 96367 94598 149767 154609 163178 162708 122290 119654 127649 129675 150182 150219 444207 477859 1287309 1262890 508199 530547 133654 118535 135849 137651 154575 149609 146571 147414 93292 95453 319806 284508 820884 830014 227545 224820 291053 292884 344505 337185 355889 355321 367798 374052 342925 382405 894586 937037 599560 495376 312714 309798 359575 359662 374337 382032 378528 383060 433012 438709 751282 782460 40.35 68.2 2
12:01:13 2023-10-13 435054 431180 96392 92971 150248 154609 163701 162595 122290 119654 128072 129675 148520 149902 441620 478039 1278221 1268621 514745 530657 133319 118671 135926 137857 154502 151954 146920 147758 93227 95518 318022 286126 815701 829704 227757 225587 290701 292665 345578 335605 354489 353688 370020 375739 342816 380715 891904 938062 595572 498194 312714 305759 360988 360749 373741 380021 378528 386512 435534 433016 751895 781347 40.35 68.2 2
12:01:14 2023-10-13 432353 431448 94697 93087 150148 154867 163598 162640 119284 119518 128113 129999 150671 150043 444475 483236 1290237 1270619 511082 530401 134354 118637 135951 137475 154746 153645 146945 147377 93421 95419 319438 285315 823069 826564 226841 225238 291547 293133 343506 337126 351677 355286 367762 374685 345876 378393 899943 944238 593760 498194 311836 308343 358781 359662 376591 378923 378565 382987 433228 432855 745745 781121 40.35 68.2 2
12:01:15 2023-10-13 435822 431776 96200 94537 149734 154858 163439 163003 122172 120055 127649 130130 150391 150641 440193 478039 1288372 1266816 507464 530657 133742 118671 136066 137848 154712 151634 146434 147102 93421 95321 316327 284508 823180 828911 227193 225395 290568 293026 346098 334561 353703 356427 369427 374052 342780 382441 898768 937915 593760 499599 313729 309360 360663 360533 376319 378641 378492 384888 435099 433034 746432 783724 40.35 68.2 2
12:01:16 2023-10-13 432554 431555 96397 92891 150623 154575 163770 162223 119511 119454 128216 129447 150460 149694 441656 477859 1287480 1274313 513345 529158 133536 118671 135989 138111 154712 153395 146571 147551 93292 95419 319806 284508 825393 828496 226173 225395 290365 294207 345655 337599 351605 353652 370020 373492 342925 378091 893512 950021 593760 497840 313481 306222 360988 359373 376627 378888 377888 385344 432976 431354 749039 779053 40.35 68.2 2
12:01:17 2023-10-13 432840 432328 96196 94529 149763 155104 163212 163264 122256 120089 127649 130524 148416 150393 441620 474436 1294899 1277946 508236 529158 133557 118472 135951 137441 154643 151741 146920 147552 93356 95419 318022 284105 822370 825393 226173 225552 289079 293537 343506 335569 351641 356701 369731 372091 344611 378393 894401 947545 595210 501032 313062 307975 360808 358256 374337 378958 381695 385035 430939 433408 741640 777872 40.35 68.2 2
12:01:18 2023-10-13 432876 432011 94672 93155 150244 154609 163474 162742 122290 119654 128038 129675 150425 150219 441620 476707 1276381 1268621 514344 530282 133570 118671 135695 137857 154214 152618 146471 147654 93034 95486 329988 285720 812797 828496 227757 225936 289669 292884 345578 335569 353703 353971 370020 374649 341974 380679 894844 938615 595210 498194 313189 306644 360988 360785 373181 378958 377356 386512 435244 433016 753459 779389 40.35 68.2 2
12:01:19 2023-10-13 433012 431731 96226 93055 150148 154867 163495 163023 122409 119552 128236 130031 150706 150078 441439 482822 1292985 1272464 504391 530657 133788 118433 137226 137406 155035 153216 146778 147174 93516 93335 321991 284508 823595 826564 226841 224507 291869 292884 345655 337126 351641 355059 368611 375475 344901 378393 903218 944854 600968 498470 311801 308452 359358 360749 376026 378888 378565 383023 433169 431645 747321 780717 40.35 68.2 2
12:01:20 2023-10-13 437298 431834 96101 92967 149189 155074 163439 163230 122256 120055 127649 130166 148175 149937 440827 478039 1287480 1265014 507464 529158 133444 118472 135951 137441 154712 153395 146744 147449 93292 95353 321034 284508 823286 827736 226876 224890 290294 293374 345023 334525 353666 356391 368575 373528 342226 381901 894549 935297 595210 498194 312841 307685 359865 358616 375520 380910 381099 382768 432795 432299 748655 781235 40.35 68.2 2
12:01:21 2023-10-13 432043 432213 96499 92945 150181 154721 163701 162996 122290 119654 128045 130031 148733 150325 441692 477155 1291190 1284339 512539 530657 133536 118637 135951 137475 154712 153181 146744 147414 93292 95419 319806 284508 820087 825393 226139 225936 289448 293516 343506 336547 351533 354255 370020 372411 342600 378429 893548 950482 589410 498506 313225 306033 360988 358580 376026 378587 377320 384762 432800 431645 750400 777112 40.35 68.2 2
12:01:22 2023-10-13 444908 431767 96268 94500 149767 154609 163588 162996 122290 119688 128072 129643 150391 150219 441620 477787 1297662 1270656 505200 530657 133868 118399 136457 137514 155104 151386 146468 146455 93421 95254 320788 282902 829996 827736 227421 224473 289924 294206 345655 336111 351677 354255 366694 372127 345404 381663 899831 947366 593760 498194 313952 308649 358602 358113 375319 378888 378492 382716 432333 439474 747099 779389 40.35 68.2 2
12:01:23 2023-10-13 436702 432944 96259 94468 151825 154867 163588 162742 122324 119654 127649 130221 148693 149902 441620 473734 1285653 1266938 509812 530657 133570 118671 135917 137683 154746 149774 146920 147758 93292 95419 318022 283703 819087 832411 226173 224890 289079 293456 344540 334525 354776 354255 370020 371783 342575 381865 891904 943348 598110 497840 313952 306257 360988 358256 375255 380056 378492 385381 431007 431865 749732 778567 40.35 68.2 2
12:01:24 2023-10-13 431293 432411 96259 94496 150004 154867 163495 162910 119414 119781 127935 130031 150671 150078 441511 481727 1289275 1274058 509631 530657 133352 118555 135695 137617 154223 153610 146709 147654 93292 93355 319806 287311 812959 827150 226173 224890 290806 291965 345578 336582 351605 355036 368907 375475 342888 378429 897459 937565 592310 498470 313952 306292 358781 359662 376326 378888 378528 382118 433048 432855 744087 781675 40.35 68.2 2
12:01:25 2023-10-13 436738 431771 96125 94533 148950 154893 163482 163116 122121 119972 127649 130097 148211 150747 444839 478075 1287459 1265014 506708 530657 133775 118275 135823 137441 154570 153323 146709 147414 93292 95387 315566 284508 831473 827736 226682 224855 290582 293133 345301 334256 351641 355856 368316 373208 341744 381289 897459 936555 590860 499247 313507 306292 360698 360785 373217 378916 378348 384199 435371 432908 744314 783724 40.35 68.2 2
12:01:26 2023-10-13 433012 431596 96595 92830 150664 154686 163701 162448 122358 119289 128072 129269 146676 149481 441620 477667 1285653 1275600 513469 529158 133612 118472 136036 137514 154570 151421 146297 146898 93292 95288 316692 284508 827809 828911 226139 224855 290646 292821 344923 338619 351605 353157 369463 372411 342925 377825 895680 948468 593760 497487 313225 305759 360988 358257 376326 378888 377356 384762 432903 439474 750711 778838 40.35 68.2 2
12:01:27 2023-10-13 433894 431407 96093 94431 149974 154609 163212 162742 122121 119688 127649 129708 150182 150219 441620 474472 1291227 1278982 511810 529158 133570 118472 135823 137441 154497 153181 146744 147243 93292 95288 317486 284105 824163 825393 225946 225587 289009 293374 343506 336085 351285 354255 370020 372375 342600 381700 899521 952083 586510 501032 313952 306753 360880 358401 374195 377583 378492 385344 431749 433016 747321 779790 40.35 68.2 2
12:01:28 2023-10-13 432840 431380 96397 94303 150278 154850 163667 162223 122392 119289 128250 128776 150460 149413 445290 479826 1279130 1265014 512852 530401 133633 118555 135929 137878 154570 151847 146297 146898 93034 95353 319806 285315 821339 832165 226139 225087 290806 292206 343541 334596 353703 354907 366888 374649 342852 378501 894849 939315 599497 496511 314918 306257 358781 359698 373776 380056 380028 382446 433012 433016 753035 781675 40.35 68.2 2
12:01:29 2023-10-13 436561 431771 96230 94370 150145 154609 163212 162742 122205 119688 127649 129610 150216 150168 441656 473770 1282007 1266938 509993 530387 133227 118439 135635 137441 154249 153395 146744 147601 93034 95321 319806 284508 819520 832448 228402 225693 291156 293026 346878 336709 354130 356668 368439 371050 342636 381828 894770 942013 589613 497216 313952 308343 360988 357214 372100 380056 378082 384778 430329 431798 750141 776526 40.35 68.2 2
12:01:30 2023-10-13 432358 432872 96230 94332 149763 154858 163439 162777 122239 119729 127649 129643 150425 150219 441439 478075 1287346 1270619 508907 530282 132918 118671 135473 137808 154073 153501 146233 147654 93034 95453 318825 286126 810970 826564 226173 224855 289888 291352 345578 336346 351569 354255 367834 374685 342298 378429 896153 943348 592310 498470 313507 306257 358781 360205 375462 378322 378528 382768 432723 433079 748029 783724 40.35 68.2 2
12:01:31 2023-10-13 444300 432195 96490 92830 150148 154686 163563 162571 122510 119620 128038 129577 150391 150378 441548 477967 1286566 1268740 511810 530241 133754 118207 136363 137147 155212 153182 147222 147159 93486 95319 323622 282902 830575 829704 227918 224820 289466 293786 344923 335534 354166 355409 369718 372340 344901 378055 891831 944905 598110 495339 313952 306187 360662 357466 375462 380554 377320 384145 430298 431609 751895 779276 40.35 68.2 2
12:01:32 2023-10-13 432881 432680 96058 94496 149155 154932 163030 163003 122104 119937 127547 130520 150322 151083 441620 475104 1294899 1276128 506634 530387 133629 118323 135917 137406 154429 153539 146709 147121 93292 95352 319806 283904 824998 825393 226139 225169 288974 293133 345899 334561 351641 356356 367440 371191 342888 378393 899943 949310 593760 500722 312619 309616 360228 357287 376319 378711 382054 383926 429617 433016 738170 779276 40.35 68.2 2
12:01:33 2023-10-13 435130 432696 96452 92702 149974 154575 163405 162708 122426 119518 127649 129643 150356 150184 441439 475140 1281024 1268621 515036 530657 133193 118637 135719 137823 154180 153610 146573 147342 93292 95419 321991 285670 818809 829118 227435 225552 290646 292206 346842 336471 351641 353936 369984 372304 341708 380679 894136 940645 593760 497840 313729 306789 360988 358544 372065 378888 378456 385344 432348 430118 751579 779276 40.35 68.2 2
12:01:34 2023-10-13 437609 431731 96329 94433 150282 154471 163667 162674 122459 119620 128038 130156 148728 150220 441656 478003 1287480 1270430 511082 529158 133754 118241 135951 137147 154962 153040 147187 146696 93421 95253 317486 283434 838224 829741 228402 224995 292235 293815 345011 337662 353521 355912 367619 372162 344719 380615 891757 944238 595330 495339 313915 306644 362117 357825 375426 380589 377320 383565 430371 435067 751932 779276 40.35 68.2 2
12:01:35 2023-10-13 437479 433057 96192 94462 149977 154966 163144 163195 122222 120021 127649 130097 150356 150219 441656 478111 1287480 1263141 506671 530657 133319 118241 135883 137372 154536 153325 146709 147209 93292 95386 319806 284911 819973 828911 226173 224629 289888 292651 343506 335759 353666 355286 367727 372340 341468 381522 896116 935160 593760 499610 312619 306257 359575 358256 373666 378552 378565 382987 431717 431135 747496 781940 40.35 68.2 2
12:01:36 2023-10-13 433224 432236 96394 92702 150177 154437 163563 162571 119543 119483 127881 129423 150356 149939 441656 477155 1291147 1277946 513542 530657 133603 118433 136124 137492 154678 151421 146399 146455 93034 95352 319806 284508 820087 827150 227115 224855 289009 292616 344244 336547 350966 355409 368871 372304 342780 379653 894770 948395 592672 498194 311801 306789 360722 357968 374373 377424 376188 384726 431578 433016 746952 779276 40.35 68.2 2
12:01:37 2023-10-13 435746 432840 96159 92702 149284 155074 163030 162969 119416 119654 127615 129512 150356 150044 441584 476587 1298584 1274313 506671 529158 133830 118241 136151 137147 154712 153217 146709 146731 93292 95221 318635 283503 830388 825393 226841 224438 288772 293580 343176 334525 351569 355286 367727 370118 342852 381388 895483 947256 585324 500995 312804 307509 360542 357287 373634 378747 380597 383962 429586 432908 743251 779276 40.35 68.2 2
12:01:38 2023-10-13 436366 432380 96561 92830 150490 154575 163405 162448 122256 119654 128010 130210 146703 150219 441435 475140 1278228 1268621 515356 530657 133373 118637 135788 137535 154214 151847 146537 147205 93034 95352 321991 285720 813623 828496 227489 225203 289009 291796 344505 334256 351605 353688 369427 373492 341468 378429 894136 936518 593760 498194 313952 306789 360988 359662 372065 381060 376224 385035 432976 431422 751895 778213 40.35 68.2 2
12:01:39 2023-10-13 436403 431735 96196 92702 149970 154433 163405 162448 122256 119537 127649 129302 150356 149939 441620 477631 1285653 1268740 511023 529158 133662 118241 135917 137147 154712 153110 146778 146731 93292 95154 320579 282865 838970 830951 227757 224438 291774 293779 342803 337625 353521 355643 367583 371085 342780 380578 893988 943869 596660 494915 313507 306428 359575 358912 373896 379985 376753 382987 427738 433016 751022 778272 40.35 68.2 2
12:01:40 2023-10-13 437137 432380 96062 94500 149121 154858 163065 163216 122053 119654 127615 130097 150322 150219 441439 477679 1287480 1265014 507427 530657 133319 118275 135937 137415 154429 151421 146573 146597 93034 95221 319806 284508 820361 827736 228079 224126 289009 292813 344505 336233 351533 354752 367468 372043 339875 378501 896153 935160 592310 498470 312841 308620 359323 359626 372065 376599 378190 382987 432723 431690 745295 783649 40.35 68.2 2
12:01:41 2023-10-13 438820 432684 96192 92702 149701 154575 163178 162955 122256 119620 127649 129643 150391 150079 441620 480526 1281970 1259296 507464 530657 133319 118439 135695 137548 154686 151847 146468 147377 93421 93303 319806 285113 821113 832448 228402 223400 292016 294546 345899 334525 353666 354907 366372 373457 342744 378321 894844 937915 596116 495303 313729 309142 358206 358544 373181 380056 376224 381833 432006 432407 751282 780531 40.35 68.2 2
12:01:42 2023-10-13 432836 433057 95996 94500 149255 155143 162917 163298 122053 119986 127615 130097 150240 150219 441439 475176 1296740 1274313 507912 530657 133662 117914 135917 137147 154927 153075 147134 146696 93292 95287 318825 283703 827779 827736 227128 223434 289044 293133 342983 335499 351605 355191 365522 372304 342925 377789 898664 942905 593760 498046 313619 308125 357416 357287 374195 381023 378348 381615 430150 432944 744468 778764 40.35 68.2 2
12:01:43 2023-10-13 437319 433057 96192 94462 150139 154686 163667 162708 122290 119654 127649 129643 150567 150184 441439 474436 1285653 1268621 509776 530657 133515 118439 135921 137406 154712 153360 146470 147174 93292 95352 320420 283703 837553 832165 227757 224473 288098 294207 345899 333520 354239 353405 367727 370083 342816 378465 892015 942013 596660 495339 313507 305724 359865 356070 372065 378923 377320 382987 427845 431726 753720 779276 40.35 68.2 2
12:01:44 2023-10-13 432358 432669 96363 94368 150110 154459 163701 162189 122324 119454 127915 128930 148728 149905 441692 478003 1287480 1276128 513615 530657 133319 118472 135695 137277 154678 153360 146607 147209 93034 95287 319438 284508 820429 828911 227115 224473 289009 292064 345826 338858 352835 356884 368763 371121 342118 378249 892463 950057 586510 501032 313507 306789 360988 357430 372884 378880 377888 384145 430553 432102 746003 780347 40.35 68.2 2
12:01:45 2023-10-13 432912 431731 96226 92578 149937 154077 163701 162154 122324 119221 128038 128688 148728 149487 441656 479790 1278221 1263178 513345 531033 133319 118241 135729 137406 154214 153575 146709 147209 93034 95386 312709 285518 819401 832165 227596 223469 290365 291655 345655 334490 351569 354389 367468 373457 341744 378357 891868 936926 600968 497840 313507 306789 360952 359373 372029 378023 376188 384218 433201 430737 751932 777872 40.35 68.2 2
12:01:46 2023-10-13 436756 432375 96159 92638 149767 154326 163439 162448 122426 119454 127915 129335 150484 149974 441656 478075 1285653 1268621 511698 529158 133788 117914 135951 137147 154712 152896 147131 146490 93516 93335 319607 282520 828007 832448 227757 224369 291398 293850 342875 334525 353630 354689 367727 371227 342600 380345 892015 937565 596660 494952 313952 306644 359575 356106 374302 380045 376224 382987 427810 433016 751282 778722 40.35 68.2 2
12:01:47 2023-10-13 437392 433061 96062 94569 149048 154966 163030 162777 122138 119688 127581 129708 150113 150219 440818 478075 1287480 1263178 507464 530282 133319 118275 135695 137406 154249 153253 146401 146765 93034 95221 315224 284508 822942 828911 227757 223469 289009 292241 345899 333870 353703 354219 365558 371227 342226 380679 894549 928515 595210 497487 312176 309360 358530 358005 374158 378782 378456 381687 431256 430298 746989 781496 40.35 68.2 2
12:01:48 2023-10-13 444031 433250 96262 92574 149734 154575 163326 162763 119317 119586 127615 129456 150356 150219 446121 475176 1289323 1279854 512629 530282 133624 118275 135793 137271 154249 151421 146399 146455 93034 95254 317486 284306 822484 825393 227115 224664 288535 292206 344923 334256 351002 354787 368316 370118 341744 377789 894770 944854 592310 498506 312176 306789 360952 356391 373181 376599 378492 384182 429706 432407 741640 776768 40.35 68.2 2
12:01:49 2023-10-13 435128 433021 96192 92933 149730 154467 163178 162482 122256 119654 127649 129610 150391 150079 441656 478075 1296740 1270581 506436 530657 133536 118275 135823 137147 154570 153110 146744 146731 93292 95187 318635 283503 831545 827736 226173 223469 288974 293133 342983 334525 351352 355803 365237 370979 342708 379768 899303 947545 598110 498157 313507 306392 357631 358004 374337 377459 377320 380967 432888 433102 746606 779053 40.35 68.2 2
12:01:50 2023-10-13 437487 432881 96252 94303 149734 154360 163178 162434 122256 119454 127649 129027 150356 149939 441656 476407 1285653 1266938 511082 530282 133319 118241 135729 137182 154605 153145 146675 146731 93034 95287 318635 282665 821437 829777 227435 223503 289194 293480 344923 335759 351677 354907 367727 369824 342179 378393 892562 942013 596660 495339 313062 306608 359323 356070 372884 378958 376753 382680 430710 432407 751282 779276 40.35 68.2 2
12:01:51 2023-10-13 431250 432474 96192 92638 150248 154077 163701 162509 122290 119454 127949 129105 148416 149169 441728 477715 1286566 1277037 513615 530282 133352 118275 135695 137311 154214 153145 146607 147209 93319 93367 321034 285003 820546 830088 227115 224369 290662 294755 345899 338140 350328 354907 367762 370153 342021 376089 894512 948395 590860 498194 313507 306536 359613 357861 374039 376564 375887 382987 432239 433016 749335 779276 40.35 68.2 2
12:01:52 2023-10-13 436366 432067 96134 92574 149663 154326 163212 162595 122205 119537 127649 129027 148624 150325 441692 479790 1279171 1258399 507281 530282 133319 118241 135507 137277 154214 153217 146471 146765 93034 95254 321991 285113 820087 832201 227596 223400 289448 291034 344923 334291 351569 354389 365558 372375 341744 377789 893207 936623 592310 495339 314026 306789 358493 358833 375255 378916 377766 382264 433030 430975 755757 782172 40.35 68.2 2
12:01:53 2023-10-13 435128 432881 96294 92702 148950 154467 163178 162448 122256 119664 127935 129634 148733 150325 441656 477823 1296666 1269716 506708 530657 133662 118241 135917 136991 154605 153075 146778 146731 93034 95221 317299 283503 840139 827736 226173 223400 289009 292474 342983 334561 351533 353157 364938 371227 342816 376125 894549 942869 589613 497487 312619 306572 356627 356427 374039 377459 377320 380647 429295 433102 745364 778250 40.35 68.2 2
12:01:54 2023-10-13 436204 433088 96030 94467 149284 154514 163212 163058 122087 119722 127615 129975 150147 150219 441692 477715 1287480 1265014 507464 530657 132918 118241 135507 137372 154249 153253 146471 146765 93034 95187 319438 284911 818958 827736 227596 223469 288772 291034 343541 335759 350508 353971 366372 370944 339911 381663 897315 938172 585324 499610 312176 306428 358602 357287 373138 377688 378528 381527 430553 429550 741908 779276 40.35 68.2 2
12:01:55 2023-10-13 431220 432936 96125 92574 149937 154609 163588 162482 122256 119571 127649 129325 150391 150219 441439 476587 1286473 1278036 514437 530282 133319 118241 135695 137406 154214 153181 146709 147209 93034 95287 319806 284508 821568 827736 225837 224161 288535 291655 344923 334490 349379 353427 367798 370118 341744 377221 894770 947619 585324 498470 313062 305781 360444 357179 372100 375478 376224 383060 429791 431422 744381 778272 40.35 68.2 2
12:01:56 2023-10-13 432876 433156 96025 92842 149797 154609 163439 162742 122222 119537 127649 129370 148416 149657 441656 480852 1294899 1268814 505953 530282 133721 117914 135930 136957 154712 151315 147145 146938 93292 95187 321034 283521 828013 828964 228402 223365 290662 294372 342947 336947 351352 355661 364284 369977 342780 376089 895483 944854 593760 498157 312176 306392 356592 357466 373776 378916 377320 378470 430383 433016 744946 778462 40.35 68.2 2
12:01:57 2023-10-13 438233 432815 96134 94303 148986 154540 163178 162468 122087 119420 127649 129193 148210 149413 441448 477155 1284740 1268621 511082 529907 133315 118241 135724 137182 154146 151528 146818 147347 93034 95221 321034 282902 823746 830988 227115 223469 289027 293573 342983 335759 351677 354907 367174 368979 342780 378357 894136 942013 592310 495339 313062 306644 358781 355286 372100 378888 379220 382425 430113 431135 753608 778058 40.35 68.2 2
12:01:58 2023-10-13 432971 433102 96200 94307 150232 154111 163736 162468 122324 119289 127649 128776 150425 149729 441439 477342 1285653 1273406 514659 531226 133553 118399 135781 137269 154326 153434 146571 146627 93292 95417 315566 284875 838949 827326 227115 223503 288535 292141 344923 336075 350153 353906 367210 371227 343535 378275 893502 947055 592310 496782 313507 306500 358817 356427 373776 376564 377682 382987 432239 432659 750511 778722 40.35 68.2 2
12:01:59 2023-10-13 439366 433097 96162 92805 149767 154575 163178 162595 122121 119537 127649 129302 150182 150184 441124 482212 1281024 1257504 507464 530657 133407 118241 135596 137288 154214 151386 145993 146421 93034 95254 318825 284911 819973 830051 227757 223089 289009 291796 344923 334291 351641 353906 365522 371783 341263 380578 894586 938815 593760 493719 313952 306536 357559 358401 374724 377583 377304 380683 432384 431119 753720 779053 40.35 68.2 2
12:02:00 2023-10-13 435746 432777 96129 92702 149313 154459 163212 162797 122493 119571 127615 129269 150182 150114 441435 478148 1294899 1270656 505594 530657 133641 117914 136024 137085 154712 150962 146434 146421 93034 95221 317664 283302 828480 827736 226173 223400 288168 293965 342983 334525 350966 354907 364427 370118 342816 376089 896153 944274 592310 497840 312841 308415 356627 355856 373217 377160 377320 378470 430710 432407 744983 777112 40.35 68.2 2
12:02:01 2023-10-13 437469 433214 95959 94366 148919 154609 162917 163023 122053 119688 127615 129370 147968 149902 441656 477715 1285653 1265014 507464 530657 132885 118275 135064 137277 153718 153145 146233 147209 93034 95221 318022 284508 817811 827003 227757 225666 290653 294227 346388 333834 351424 355912 365416 369977 339505 378321 896116 933841 592310 495594 311955 306392 358638 358508 373138 376038 377356 381542 434662 429264 741676 779389 40.35 68.2 2
12:02:02 2023-10-13 432665 432876 96230 92601 150141 154077 163736 161739 122239 119289 127683 128874 150391 149625 441728 478039 1285653 1274313 514839 530657 133227 118241 135473 137182 154249 153145 146607 146731 93034 95221 319806 284508 823057 828568 225837 223469 288168 291761 342983 335569 349415 351839 367468 370118 340748 377886 893502 948395 592310 497487 313507 305315 359611 356427 373741 376336 375060 382987 430298 432764 746583 778753 40.35 68.2 2
12:02:03 2023-10-13 432872 433093 95863 94332 152156 154966 162544 162777 121918 119688 127404 129643 150732 150219 441475 476587 1294899 1272501 506826 530657 133352 118168 136158 136908 154506 151421 146606 146627 93292 95317 320788 283630 829146 828911 228365 223055 289438 292241 342983 334561 351280 355409 364391 370153 342539 375789 899868 942905 590860 497487 312176 306222 356627 356356 373217 376634 376224 378470 427903 432407 746643 779276 40.35 68.2 2
12:02:04 2023-10-13 438233 432872 96067 92574 149631 154111 163474 162482 119286 119454 127649 129204 150112 150044 441656 473698 1285653 1268621 511082 530282 133365 118207 135545 137362 154180 151350 146127 146421 93034 95285 319806 284306 820705 829741 227115 223434 288942 292206 345631 333870 351605 354907 366622 368650 340712 381354 894136 943513 596660 494272 313952 306753 360816 355678 375255 378711 378450 381651 430101 432750 752537 778169 40.35 68.2 2
12:02:05 2023-10-13 438233 433097 96358 92702 149180 154790 162996 163003 122188 119781 128010 130064 150356 150219 441692 480816 1288396 1265014 507427 530657 133381 118207 135558 137246 154180 151350 146127 146455 93034 95253 319806 284508 818414 828911 227435 223400 288535 291388 345411 333834 351605 353652 365295 370118 340640 378393 894770 934854 589613 494915 311588 306789 356592 356356 374194 378817 377284 378434 429751 430670 748803 780385 40.35 68.2 2
12:02:06 2023-10-13 432912 433025 96329 92319 150582 153936 163736 161671 122459 119138 128038 128688 150495 149206 441656 480802 1276406 1265014 513579 530657 132885 118207 135451 137395 154073 153360 146164 146731 93034 95287 321991 285923 820083 832128 227006 223434 291774 293315 345546 336088 351352 351771 367031 372162 340257 379768 890421 937471 592310 496782 312176 305890 359865 358221 372956 377389 375623 382987 431870 429514 751467 778722 40.35 68.2 2
12:02:07 2023-10-13 433783 433061 96162 92702 149317 154471 163178 162561 122392 119620 127615 129269 148416 150079 441692 481211 1291190 1268740 510356 531409 133319 117881 135661 137147 154180 153040 146437 146696 93034 95187 315720 285338 826665 827150 225837 222745 288860 290432 342695 334525 349379 354907 366329 372340 341744 377886 893170 942013 590860 498194 312176 306789 359045 358292 373181 376266 376188 380647 431650 430154 745295 780791 40.35 68.2 2
12:02:08 2023-10-13 438857 433138 96058 92702 148715 154575 162608 162969 122222 119654 127581 129708 150078 150641 441439 478111 1287480 1261346 507464 531409 133298 117881 135661 137132 154437 151634 146571 147137 93000 95417 319806 285113 821456 830088 227757 223331 290987 292560 345631 333870 351605 355661 365237 369836 340640 381663 893512 934193 598110 494565 312176 306789 358774 357179 374194 378888 376188 378434 430293 432445 746998 779353 40.35 68.2 2
12:02:09 2023-10-13 436366 433097 95962 92702 148715 154824 162996 163116 122070 120055 127370 130097 148210 150887 441439 475845 1294899 1276128 507427 530657 133319 117881 135473 136957 154180 153110 146437 146696 93034 95220 319806 284105 826374 825393 227115 223469 288942 291965 342983 335759 350966 354219 365487 368979 340712 376089 893548 944201 593760 500246 311588 308343 359035 355678 374724 377583 378348 381651 430101 431243 742084 778722 40.35 68.2 2
12:02:10 2023-10-13 433894 433057 96030 92574 149189 154467 163553 162742 122290 119654 127649 129643 146333 150325 445472 484875 1292985 1271335 511191 531335 133373 118269 135781 137105 154523 153289 146510 146731 93034 95221 318022 287348 819406 827736 227489 223400 289888 292477 345546 334490 349379 355409 365558 372304 339648 376053 894813 940645 597474 499610 312176 306789 358493 358544 373666 376003 376188 381797 432258 430441 742165 779389 40.35 68.2 2
12:02:11 2023-10-13 435362 433093 96167 92446 150145 154437 163553 162189 122290 119420 127915 128841 148728 149905 444263 478039 1287480 1270619 513579 531409 133503 118241 135661 136923 154214 153110 146437 146731 93034 95253 319806 285044 828476 828532 225837 223434 288334 291282 342212 337625 352835 354439 367325 369942 340533 377812 894623 950057 589410 499610 312915 306321 359288 356391 373146 378275 378218 382643 429013 431439 747136 779201 40.35 68.2 2
12:02:12 2023-10-13 437609 433097 96167 92629 150114 154223 163553 162448 122290 119420 127915 129027 148728 150115 441728 480500 1280039 1259296 510173 531033 133193 118207 135507 137147 154073 153110 146233 146765 93034 95187 318825 284911 819858 832201 227042 222711 289009 290467 344923 335759 350966 351880 365230 371747 340162 376920 891199 933804 590506 492397 313062 306789 356592 357430 373666 377723 377147 378470 431310 429894 751895 779389 40.35 68.2 2
12:02:13 2023-10-13 438857 433129 96162 92574 149944 154077 163439 162448 122256 119454 127649 129545 150356 149939 441439 474400 1281970 1267718 510136 530657 132885 117914 135473 137147 154073 153075 146468 147000 93157 93303 319806 284471 819310 832448 227115 225348 288906 292064 345374 333870 351533 354406 365522 367878 340425 378357 894770 939279 596297 495339 313026 306789 358206 355250 373138 377723 375587 380683 426548 429161 751467 777064 40.35 68.2 2
12:02:14 2023-10-13 435123 433129 96030 92510 149494 154467 163439 162595 119351 119537 127615 129456 150356 150184 441692 478111 1289312 1268621 509631 530657 132727 118637 134996 137509 153437 151634 145416 147472 92906 95352 319806 286126 811282 827736 227115 223434 288535 290573 344762 336233 349379 353122 365522 371747 338624 379077 893548 939279 590860 495630 312176 306608 358459 358833 375255 378383 379293 381651 431506 431333 744309 781496 40.35 68.2 2
12:02:15 2023-10-13 438726 433124 95962 92574 148583 154575 162834 162742 122104 119654 127615 129391 150113 150184 441439 480562 1290101 1264323 508472 531335 133218 118106 135781 137110 154043 151243 146401 146593 93034 95187 319806 285044 822369 832448 227435 222676 288133 290432 344475 335614 351496 351916 364100 370118 339648 378127 894844 928552 592310 493829 311515 308996 359045 356391 373930 378287 375587 378434 429688 430118 749039 778250 40.35 68.2 2
12:02:16 2023-10-13 432949 435325 95900 92702 148748 154858 162622 163003 121986 120055 127370 130097 150253 150641 441439 476551 1294899 1273406 507427 530657 133285 118241 135473 136923 154214 153110 146471 146731 93034 95154 319806 283703 820886 825393 227042 223434 288942 291761 342983 335759 352835 354439 364142 369836 341600 378385 898664 946024 592310 497377 312176 308488 356556 355250 372065 376599 376188 381902 430028 431731 740335 778722 40.35 68.1 2
12:02:17 2023-10-13 438545 432732 96194 92574 149730 154077 163439 162595 122256 119420 127615 129325 150356 149939 441439 475140 1282007 1266816 509776 530657 132885 117914 135345 137182 154073 153360 146199 146765 93034 95221 321991 284966 817657 832165 225837 223434 288942 291317 345411 333870 351569 353906 365522 367878 339648 378091 893502 939279 593760 495303 312030 306753 358746 355001 373138 377723 375623 381491 427169 427600 751579 778169 40.35 68.2 2
12:02:18 2023-10-13 438857 433133 96130 92574 150004 154398 163588 162482 119349 119454 127649 129302 150391 149939 441692 478075 1285653 1266938 511655 531409 133960 117813 136181 136509 155069 152791 146744 146220 93286 93366 322014 283721 834071 832448 225837 223365 290576 292064 342609 336709 351352 351916 365487 369824 342780 377093 895680 944905 589613 493866 312841 306789 358230 356249 373217 377723 377414 381527 427774 432141 750674 778169 40.35 68.1 2
12:02:19 2023-10-13 449424 433133 95830 92569 149354 154575 162917 162742 122053 119620 127581 129456 149077 150219 441439 481532 1285653 1260413 507464 530657 132918 118207 135439 137147 154180 153075 146471 146731 92906 95187 319806 284911 819295 829741 227596 223055 288942 290467 342983 333870 351605 354907 364391 370118 339887 377221 894770 932871 590149 493829 312176 306789 356592 357215 374158 381060 378034 378362 430186 430333 750563 781458 40.35 68.1 2
12:02:20 2023-10-13 437356 433133 96030 92446 149733 154111 163212 162448 122172 119537 127615 129325 150356 149974 441692 475140 1283498 1270120 513083 531978 132785 118140 135371 137255 154077 151243 145821 146725 92967 93303 319806 285113 817045 829777 225693 225666 289487 291388 345655 333870 351285 354406 366515 367878 339612 378393 892235 937915 586754 495339 312176 306789 359829 355250 372611 376599 377950 382103 427089 427921 749867 777064 40.35 68.1 2
[truncated: 156,706 more chars]
