# Supplementary material for: Methods for Estimating the Detection and Quantification Limits of Key Substances in Beer Maturation with Electronic Noses
Source: Sensors (Basel). 2024 May 30;24(11):3520. doi: 10.3390/s24113520 (PMC11175341; doi:10.3390/s24113520)
Supplement: Supplementary file 1 [file sensors-24-03520-s001.zip › Data/Diacetyl/raw data/Day 2/0,2ppm3.txt]

Time Date R01 R02 R03 R04 R05 R06 R07 R08 R09 R10 R11 R12 R13 R14 R15 R16 R17 R18 R19 R20 R21 R22 R23 R24 R25 R26 R27 R28 R29 R30 R31 R32 R33 R34 R35 R36 R37 R38 R39 R40 R41 R42 R43 R44 R45 R46 R47 R48 R49 R50 R51 R52 R53 R54 R55 R56 R57 R58 R59 R60 R61 R62 T01 H01 Phase
12:08:00 2023-10-13 339725 338402 85930 86860 132539 133801 134991 134668 107023 106358 111354 113625 130852 131119 359519 386847 1129525 1112987 427993 444756 122544 106469 115450 116703 129528 126060 121153 122364 83425 85563 277883 243418 692327 694927 216823 217604 274630 277159 324006 312937 338431 340725 358799 364796 345388 382711 809197 848191 538955 446854 294257 288563 333947 336215 352289 358033 367178 372443 417616 416486 673414 698968 40.35 68.1 1
12:08:01 2023-10-13 342573 337888 86184 86608 129805 132810 135910 134129 107665 105644 111921 112776 131728 130182 360641 389888 1118155 1106933 433557 445104 122884 106495 115550 116515 129631 125880 121412 122196 83445 85460 287258 242181 694591 699023 216671 217676 274087 277159 320773 315843 338687 338091 361006 365152 345876 381559 810640 855987 540308 450525 293083 288152 334741 333852 354375 358819 368332 369420 417404 418349 664520 699005 40.35 68.1 1
12:08:02 2023-10-13 343641 338398 86093 86667 133189 133377 135573 134474 107269 106000 111732 112906 131458 130831 360388 390061 1123893 1112875 433594 448380 122918 106502 115517 116770 129631 126162 121477 121930 83445 85401 276674 243111 692141 692891 216823 217640 273250 278474 320749 314775 337730 339661 358799 366838 343343 380679 811504 854778 544365 450813 293425 288039 333947 334437 352289 356931 366709 371884 418202 416486 664231 701064 40.35 68.1 1
12:08:03 2023-10-13 338690 337888 86255 86641 133197 133097 135666 134415 107236 106000 111732 112906 131067 130614 360351 388011 1127667 1113146 427316 447819 122748 106243 115776 116288 131712 126047 121644 121632 83445 85284 274404 242015 696196 696058 216518 217416 275384 275851 322462 315362 337127 340163 360138 365416 342600 383759 814099 846775 540308 450923 293010 288725 335836 335741 353312 360181 368221 369456 419697 417691 673450 701793 40.35 68.1 1
12:08:04 2023-10-13 340280 338398 86119 86692 131058 133780 135779 135025 107038 106292 111595 113216 131294 131152 360207 390206 1122370 1100545 431179 448197 122595 106495 115450 116864 129631 125847 121069 122463 83330 85493 276814 244831 692512 698033 216671 214001 273215 277584 323059 312324 338724 338637 360462 365181 344341 383019 809491 847429 543013 446890 293841 288039 335872 333852 355192 356966 367699 373038 415686 419008 668948 697941 40.35 68.1 1
12:08:05 2023-10-13 342666 337883 86286 86566 133076 132664 135910 134036 107269 105677 111738 112719 131317 130614 360641 388691 1116048 1109024 431215 444133 122714 106422 115616 116548 131621 125813 121444 121930 83445 85342 274846 241228 698090 699978 216715 215435 274593 277441 320927 315771 338308 338494 360934 364427 345767 381828 810640 853268 538955 451836 292036 288558 337299 333816 357476 358569 369156 369456 417404 418643 667492 700258 40.35 68.1 1
12:08:06 2023-10-13 339762 339698 86054 85170 130944 133499 135416 134643 107104 106292 111319 113281 131067 131393 360097 386560 1130326 1113024 426075 445104 122595 106396 115550 116515 129631 125880 121153 121963 83330 85342 275953 243526 691124 693109 216671 217452 274507 276345 324498 313705 337694 340450 359017 365701 345632 383869 811791 846322 537136 448631 293637 288761 333947 336215 353277 358534 366293 372216 418202 416486 673450 700033 40.35 68.1 1
12:08:07 2023-10-13 340519 338361 86089 86756 132797 133315 135501 134601 107203 106033 111732 113093 131067 130958 360641 389544 1125268 1106933 428562 446190 122629 106422 115583 116898 130099 126269 121728 122331 83584 85596 278694 243346 703637 701009 216823 215133 275628 276310 322988 313962 338687 338673 362867 365152 342888 383019 809491 848191 534467 447442 293425 288355 334706 333816 355192 359643 368221 371619 415056 418643 673450 696916 40.35 68.1 1
12:08:08 2023-10-13 340468 338655 86058 86633 132638 133064 135672 135515 107203 106033 111543 112906 131033 130679 359953 385689 1119222 1108510 432413 444792 122663 106243 115470 116515 129631 125847 121462 121963 83387 85342 274404 242733 699181 693109 216526 213522 273321 277159 322498 314697 337694 340725 358835 364349 343308 381828 810321 854778 537136 450175 292182 292877 335872 333852 355441 358033 366673 369420 416959 418973 665533 700033 40.35 68.1 1
12:08:09 2023-10-13 343144 336910 86121 86604 132866 132664 135501 134162 107236 105822 111766 112906 131317 130523 360097 387831 1127208 1119631 433557 446749 122918 106502 115676 116745 129631 126162 121546 122364 83445 85342 275322 242015 708905 695875 216751 214228 274892 277815 321070 315362 337548 340175 361006 367317 344901 380715 811235 850595 537603 451269 293010 288558 335872 335947 352289 360181 367813 369492 416340 416450 669261 699537 40.35 68.1 1
12:08:10 2023-10-13 338180 338389 86125 86641 133024 133532 135467 134415 107236 106179 111543 113171 131101 131014 359554 387533 1125268 1103751 427316 448453 122714 106601 115470 116823 131587 126235 121379 121996 83387 85434 274404 243490 694567 697713 215909 213522 274735 276310 324006 313962 338724 339947 361006 363548 345632 384177 810640 847429 535801 448376 293841 288355 335872 335741 355976 359670 367699 372479 416304 419928 671469 696953 40.35 68.1 1
12:08:11 2023-10-13 342740 337608 86243 86566 132891 132410 136117 134272 107728 105764 111871 112654 131488 130043 360497 391863 1116306 1105997 432722 446209 122595 106422 115589 116515 129562 125779 121153 121963 83215 85284 277883 241639 696244 694088 216518 217370 274507 277159 321745 315843 338724 338091 361006 365444 345876 382788 810640 854778 538955 450525 293083 287954 337739 333852 354126 358534 368368 369456 415056 417762 663546 697978 40.35 68.1 1
12:08:12 2023-10-13 342309 337347 86121 86633 133100 133135 135590 134588 107236 106000 111654 112906 131458 130548 360097 386380 1121138 1111406 433705 446895 122510 106568 115470 116548 129631 125847 121069 122028 83330 85342 275322 242769 690815 693756 216787 215435 273840 278383 321902 313460 338577 339518 359197 366946 347592 380534 811540 852223 537136 451453 293425 288856 336548 334472 354707 357999 367296 371949 419770 415832 666119 699005 40.35 68.1 1
12:08:13 2023-10-13 341695 337997 86176 86798 132650 133675 135646 134559 107137 105968 111560 112939 131067 130684 360641 391055 1128815 1106570 428599 444444 122714 106772 115483 116689 129631 125847 121069 121963 83330 85284 275322 243111 694974 694088 216823 217263 274963 276998 322498 314440 337730 337617 359762 366801 344901 383019 808344 846957 537136 449537 293425 288039 335715 333816 353277 360216 366122 371655 415056 416486 673450 696423 40.35 68.1 1
12:08:14 2023-10-13 340802 338402 86058 86692 132797 133281 135339 134820 107269 106000 111577 112939 129485 130831 359554 388726 1119222 1100545 433397 447186 122510 106568 115166 116548 129493 126094 121153 122734 83212 85596 276956 243418 694942 699023 216823 215133 273074 277868 323023 313413 339203 338364 360452 365159 347519 378501 809491 856023 540308 449377 294675 287104 335872 333852 353843 356896 369156 373342 417994 417106 664231 695930 40.35 68.1 1
12:08:15 2023-10-13 342149 337236 86117 86626 132822 133097 135866 134432 107547 105935 111732 112874 131192 130649 359231 387975 1121175 1113061 433668 447113 122544 106210 115391 116515 129631 125847 121069 121996 83387 85651 275322 242769 691534 693109 216823 217604 273321 278474 321747 314919 338484 339423 361006 367317 344598 380715 811504 853536 546306 450813 293290 287954 333983 334472 354957 357749 367261 371619 418598 416450 665646 701064 40.35 68.1 1
12:08:16 2023-10-13 337670 338690 86125 86794 133008 133135 135547 134499 107269 106033 111654 113286 131067 130992 360097 387429 1132037 1116438 428120 447564 122952 106502 115709 116448 129992 125779 121695 122280 83460 85445 277883 242769 694611 693109 216823 215435 274259 275428 323742 314919 337180 340210 360318 365772 344901 384214 810321 844458 544365 446890 293010 288761 333947 335741 353312 360889 367178 369528 417616 417434 674886 700567 40.35 68.1 1
12:08:17 2023-10-13 342666 337843 86030 86641 132608 133368 135344 134508 107269 106000 111577 112939 131033 130958 359554 387604 1119222 1102184 433705 445452 122544 106422 115166 116582 129541 125847 120903 122430 83330 85493 274170 243490 688963 697044 216671 217676 273250 278083 322760 313520 339684 338637 361006 365188 344859 382441 808917 854175 535801 446927 293914 287949 335872 333852 353843 356966 368221 373346 415721 418349 666512 696953 40.35 68.1 1
12:08:18 2023-10-13 340264 336901 86136 86633 132730 132768 135535 134482 107071 106120 111630 113151 129559 130944 360243 387903 1120739 1110052 430995 447040 122918 106210 115776 116321 131838 125432 121975 121301 83560 85277 278452 241639 698783 696664 216671 217558 274122 276964 322760 315843 336067 339423 361006 364604 345876 381901 809140 856023 537136 450813 292182 292877 336584 333852 355441 358319 366158 369420 415104 419008 666512 701293 40.35 68.1 1
12:08:19 2023-10-13 342570 337643 86121 86600 132827 133060 135467 134162 107302 106000 111732 112874 131101 130523 359554 388011 1122007 1115438 433016 445524 122578 106243 115623 116515 129631 125813 121153 121781 83215 85284 277883 242356 694935 695073 216823 214795 274451 277796 321495 315218 338301 339280 360608 367540 346048 382714 811754 852970 537603 450629 293010 288355 336512 335560 354707 359105 368072 371619 415721 417636 668015 698472 40.35 68.1 1
12:08:20 2023-10-13 340396 337608 86239 85111 132990 133340 135365 134500 107104 105935 111825 113183 131625 130979 360025 388011 1124396 1108326 427920 446785 122816 106462 115517 116515 129528 126128 121236 121996 83297 85460 277883 243490 690616 697044 216061 213522 274699 276274 323970 313890 339414 338637 360970 363477 345632 383869 809454 851529 535801 445858 293633 288359 336347 335741 357983 358534 368221 372144 415977 419008 671396 698697 40.35 68.1 1
12:08:21 2023-10-13 342704 338341 86239 86600 133370 133122 135876 134095 107302 105644 111921 112533 131823 130147 360061 389271 1115975 1106146 432869 447113 122646 106226 115550 116548 129631 125813 121578 122298 83508 85733 277883 241085 697930 699519 216823 215435 274750 277902 320856 315735 337657 338566 361006 365116 345876 382420 811068 852223 544365 450136 292595 288206 337776 333816 354375 359070 368036 369384 417404 418937 665497 697941 40.35 68.1 1
12:08:22 2023-10-13 339957 337205 86125 85199 132908 133064 135433 134162 107236 106193 111612 112906 131181 130797 360061 386812 1130689 1112159 425966 445488 122884 106389 115550 116515 131804 125813 121462 121566 83445 85310 275322 242015 694978 693109 216823 217874 275771 276238 322760 314995 337107 340690 360680 365701 342888 384177 811533 843194 543013 447194 292803 288761 333947 335741 353807 359607 368221 369420 417545 417691 673082 699997 40.35 68.1 1
12:08:23 2023-10-13 339715 336866 86058 86630 132788 133097 135660 134162 107236 105968 111732 112906 131033 130614 359773 389888 1128468 1111813 429303 446858 121544 106469 115676 116689 129631 125746 121153 122163 83278 84080 277883 242931 689547 699023 216823 214680 275349 276873 322844 314589 338687 338091 359979 365123 344685 383019 808881 848118 537136 449537 293217 288495 334741 333780 354091 359894 368743 371583 414696 417727 673450 695857 40.35 68.1 1
12:08:24 2023-10-13 342398 338640 86125 86813 132797 133315 135433 135051 107170 106000 111586 113093 131249 130614 360351 386503 1119489 1108510 431142 445069 123038 106389 115935 116636 131769 125692 121546 121516 83445 85368 277883 242733 698519 697044 216518 213487 274699 277194 322009 315577 337107 338673 361006 364604 345876 382405 810894 853499 540308 450556 292182 288761 336584 333262 355156 359070 367189 369456 418289 419008 668948 698968 40.35 68.1 1
12:08:25 2023-10-13 343641 336835 86121 86667 132977 133064 135462 134129 107269 106193 111802 113118 129739 130644 360231 387975 1124005 1116120 433483 447990 121658 106502 115550 116790 129631 125847 121153 121864 83417 85699 277883 242491 698591 696058 216823 215097 274696 278011 321973 315584 338724 339626 361006 367576 345876 380679 810285 853007 544935 451269 293215 288648 336347 335741 354707 359643 368368 369492 416304 415832 667492 699997 40.35 68.1 1
12:08:26 2023-10-13 338144 339217 86085 86692 132754 133306 135399 134381 107236 106033 111354 112939 131033 131049 359554 386921 1124433 1103714 427316 447113 122646 106389 115589 116515 129631 125847 121069 121930 83330 85342 277883 243111 690335 697044 215909 213522 274963 276310 324461 313962 338687 338637 361006 363512 345632 382727 810065 850595 538955 446890 293706 288359 336713 333852 355976 359105 367960 372706 416304 419008 672936 697941 40.35 68.1 1
12:08:27 2023-10-13 344351 337563 86357 85187 131241 132631 136086 134028 107754 105757 111862 112699 131659 130248 360461 389236 1116011 1105359 433213 448057 122680 106389 115550 116515 129631 125813 121760 121996 83445 85342 277883 241604 694335 698528 216823 213487 274507 277584 320999 314966 338724 338601 359979 365473 345876 381865 810640 854706 537136 450525 293010 288355 334706 333816 354375 358784 368296 369226 417404 418973 664520 697941 40.35 68.1 1
12:08:28 2023-10-13 341535 336839 86058 86690 132758 132697 135245 134129 107236 105895 111704 112906 131067 130580 360025 388011 1121138 1112750 433705 445524 122680 106389 115470 116515 129631 125847 121069 121715 83360 85699 275322 242859 697806 692401 216823 215435 273180 277903 322057 314703 339304 339483 359593 366801 344306 381522 811606 857271 538955 450494 293425 288355 333947 337167 356555 356966 367189 371619 418825 417691 666119 700792 40.35 68.1 1
12:08:29 2023-10-13 341210 339217 86180 85195 132994 133243 135433 134567 107269 106000 111732 113151 131635 130749 358977 387498 1125268 1110225 429399 447113 122476 106243 115199 116515 129631 125813 121069 121897 83387 85368 275953 242697 705564 697044 216823 214228 274927 276928 322498 314440 339684 337545 360740 367317 345388 382441 808881 845688 537136 449537 293425 287104 334741 335741 354957 359140 366960 372743 417404 416450 672422 695857 40.35 68.1 1
12:08:30 2023-10-13 341180 337580 86026 86781 132666 133499 135305 134601 107203 106033 111508 113171 130999 131049 359519 388011 1122685 1097350 429582 446287 121068 106436 115450 116864 129631 126162 121346 122247 83345 85563 277883 243382 693990 696441 216823 213967 273215 277159 322701 314438 339538 338601 361006 364604 344824 383884 811677 847356 541660 448376 293633 287949 335872 333456 355441 358033 367960 372180 415686 419008 671791 696953 40.35 68.1 1
12:08:31 2023-10-13 340779 337239 86235 86719 132754 133127 135513 134259 107236 106193 111560 113098 130999 130614 359519 388011 1120813 1109754 433016 447113 122510 106389 115199 116515 129631 125813 121069 121897 83330 85310 277883 242697 694852 692021 216823 213487 273285 278011 322009 313567 338208 339340 358799 365772 344306 381522 810894 854742 540308 449537 293425 288445 333947 334402 354339 359730 366966 371655 418790 418314 664231 700033 40.35 68.1 1
12:08:32 2023-10-13 341107 336559 86089 86600 132797 132664 135666 134002 107236 105895 111620 112963 129559 130588 359773 387413 1125158 1116083 428730 447004 123055 106363 115676 116382 129631 125813 121153 121566 83445 85549 276956 243465 694335 694545 216823 213339 275806 276203 322009 315584 337144 340175 360716 365701 342852 383055 811235 845652 540308 450813 292182 288761 335872 335473 353560 360181 366637 369456 416340 417691 673178 700033 40.35 68.1 1
12:08:33 2023-10-13 338878 336724 86111 86727 132516 133503 135292 134592 107056 106033 111620 113171 131033 131084 358436 388011 1121933 1100820 431215 447186 122561 106634 115166 116548 129631 126443 120986 122397 83330 85460 274404 243562 689344 696721 216823 213522 273215 277584 323478 313449 339684 338410 361006 365736 344859 383019 809491 847429 537303 446854 293841 287949 335872 333852 354907 358276 367960 372743 418585 418973 667492 696916 40.35 68.1 1
12:08:34 2023-10-13 339715 338498 86357 85163 131236 132564 135861 134028 107170 105935 111595 112841 131443 130475 359375 390170 1116011 1106933 430495 445524 123106 106403 115623 116482 129631 125813 121153 121566 83460 85284 277356 240516 696982 697044 216518 217874 274507 277389 322234 315843 337657 338673 361006 364604 345876 383682 810640 852295 540308 450592 292186 288355 337262 333852 354907 358534 366931 369420 417404 418973 667456 699005 40.35 68.1 1
12:08:35 2023-10-13 338801 336875 86030 86727 132539 133097 135178 134381 107203 106000 111471 113171 130852 130958 359230 386232 1130073 1114371 423642 447113 122714 106243 115358 116548 129631 125847 121153 121963 83387 85342 274404 243283 690925 693073 216823 217640 274087 276310 324462 313962 338454 340690 359883 365736 345632 384214 811791 846054 534045 446854 293633 288766 333947 336215 355926 359105 367442 372452 421556 417478 673340 700645 40.35 68.1 1
12:08:36 2023-10-13 340727 338275 86239 85090 133205 133398 135646 134348 107236 106000 111543 112939 131033 130805 358221 388620 1125231 1106933 429303 447746 122680 106259 115583 116515 129631 125847 121069 121897 83330 85342 275322 242769 689343 694088 216823 213339 275771 276609 323023 314919 338724 339661 360553 365736 344864 384214 809491 849993 535801 449219 293706 288169 337060 333816 355477 360216 365829 372180 417404 419008 673450 696953 40.35 68.1 1
12:08:37 2023-10-13 342325 336830 86084 86659 132428 133135 135535 134470 107236 106000 111620 112874 129485 130614 358977 388691 1116048 1103788 433668 447113 121172 106469 115450 116864 129528 126162 121153 122364 83312 85596 282829 242895 692257 699023 216823 213339 274735 278670 321034 314661 339464 338364 360524 365665 346365 378501 809443 857307 537603 450223 293841 287104 334706 333852 354375 358819 371371 372743 417404 417727 664231 696386 40.35 68.1 1
12:08:38 2023-10-13 340743 336839 86121 85195 129764 132664 135832 133725 107269 105822 111654 112841 131329 130182 359519 388011 1122803 1116232 429740 445851 122714 106210 115232 116515 129631 125813 121069 121664 83330 85522 275322 241228 703630 694582 216671 217228 275806 277159 321070 315807 337657 339387 361006 366801 344343 382405 809140 847556 546306 449186 292668 293024 335872 335741 354091 360720 367261 369456 419624 417727 670481 700033 40.35 68.1 1
12:08:39 2023-10-13 339476 337537 86058 86600 132661 133035 135322 134259 107236 106000 111543 112874 131389 130553 359267 387831 1128815 1110089 430416 446822 122646 106535 115066 116884 129168 126370 120821 122463 83092 85526 277883 243166 686498 696058 216823 217604 274735 277159 322880 313962 337345 338601 360450 367059 345632 382441 809491 846920 537136 449537 294675 287104 336347 336215 352253 359105 366996 373907 416304 416486 669495 696386 40.35 68.1 1
12:08:40 2023-10-13 340653 337780 86180 86604 133374 132664 135866 133817 107236 105855 111543 112829 131158 130432 360992 388011 1116048 1106933 429886 446482 122629 106243 115550 116515 131621 125813 121069 121334 83445 85522 277356 240480 697597 697044 216518 213487 274507 277584 322045 315843 337144 338673 359692 365152 344081 381559 810640 856023 540308 451946 293083 288355 334741 333852 354410 358819 368923 369456 417726 418678 663582 698472 40.35 68.1 1
12:08:41 2023-10-13 340815 336692 86058 84983 131241 133273 135689 134399 107621 106259 111595 113106 131294 130692 359122 385509 1122408 1110089 432205 447113 122544 106243 115609 116448 129631 125847 120986 121748 83387 85342 275322 242733 694567 693073 216823 213522 273250 277815 322725 314919 338724 340403 358835 365736 344824 381865 810894 856023 533132 449537 293290 288761 333947 335741 355192 359766 367225 372479 418861 419008 666119 701064 40.35 68.1 1
12:08:42 2023-10-13 338726 336866 86121 86600 132578 133151 135339 134196 107269 106000 111543 112906 131067 130614 359013 388726 1125268 1110089 428635 446190 122306 106495 115166 116548 129451 125847 120903 121963 83296 85342 275322 242527 696668 697044 216823 217604 274963 277159 322760 314919 337819 338091 361006 367655 345388 383019 809491 847556 540308 447900 293987 287104 334776 335741 354957 359140 366709 372978 417151 417150 671175 698762 40.35 68.1 1
12:08:43 2023-10-13 339542 336759 86093 86840 130775 133432 135297 134500 107104 106325 111508 113449 131033 131084 358436 387831 1120271 1100545 429582 446263 122986 106502 115232 116548 129631 125847 120986 121963 83330 85375 277883 243526 691241 696551 216823 214185 273250 277620 324006 313926 339444 340186 361006 365223 344859 384214 809491 847429 541660 446890 293914 287949 336584 335741 355976 360623 368221 372779 415977 419008 668948 696953 40.35 68.1 1
12:08:44 2023-10-13 342329 338498 86058 86655 132788 132697 135467 134162 107236 105895 111577 112906 131067 130548 358472 388011 1118758 1113024 433668 445173 122646 106243 115199 116515 129631 125847 120903 121632 83387 85284 275322 241979 695097 693109 216823 217569 274507 278474 321070 314081 338724 339661 361006 365398 349868 380715 811791 847429 542194 451011 293845 288581 336786 335560 354957 359035 368815 372066 419473 415981 668015 698289 40.35 68.1 1
12:08:45 2023-10-13 337377 336884 85957 86699 132543 133801 135127 134601 107023 106358 111239 113314 130852 131345 358472 385382 1128468 1111960 427051 447113 122680 106243 115166 116515 129541 125847 120903 121781 83215 85342 275322 243526 691845 693073 216823 217406 274507 277159 324498 313449 339414 340414 359919 365772 345876 383019 810640 847922 540308 446186 293841 288445 333983 336453 355962 359105 367960 373643 418238 416486 672459 698733 40.35 68.1 1
12:08:46 2023-10-13 339281 336839 85993 86608 132704 133097 135467 134348 107236 106033 111654 112906 130942 130523 358185 387831 1125568 1107060 427171 445415 122918 106403 115483 116770 129631 126128 121153 122364 83297 85375 275322 242769 691434 696898 216177 214150 274927 276642 324006 313419 339020 339661 361006 364058 345876 384214 809491 847429 537136 445895 293841 288355 336584 335741 356297 358534 368221 372779 416012 419044 670481 696953 40.35 68.1 1
12:08:47 2023-10-13 340806 337126 86021 85251 133028 132697 135339 134162 107236 106235 111543 112906 131158 130614 358472 388011 1118758 1111406 433705 446482 122510 106243 115199 116515 129631 125847 120986 121632 83445 85375 274404 242015 692436 692583 216823 213487 273321 278474 322009 314919 338724 339661 359919 367317 344306 381253 810345 852295 537136 449537 293425 287949 333947 334472 353312 357749 367225 371655 418532 417106 664231 700033 40.35 68.1 1
12:08:48 2023-10-13 339171 336323 85994 86608 132604 132697 135672 134399 107071 106193 111492 113073 131113 130510 359411 386396 1125121 1113258 426904 444823 122748 106193 115583 116321 130139 125678 121230 121483 83445 85310 274170 242015 701189 693109 216823 217406 275842 277159 322009 315843 337694 339661 361006 365772 342636 383055 810321 845688 541660 451453 292803 288351 335872 333852 353843 360756 366966 369456 418367 417727 672459 700033 40.35 68.1 1
12:08:49 2023-10-13 336653 336556 85982 86637 132569 133310 135309 134491 107129 106033 111354 113093 130852 130958 358472 388011 1122259 1097350 426075 445560 122510 106495 115199 116864 129541 125847 120986 122028 83215 85342 275953 243526 696409 696058 216213 214185 274507 277159 324498 314653 338963 339661 361006 364093 344306 384214 811215 850595 538971 446927 293841 288445 335872 333370 356011 359070 367960 372779 416304 419973 673192 699796 40.35 68.1 1
12:08:50 2023-10-13 343393 336226 86357 86680 133156 132597 135740 134028 107465 105829 111595 112500 131249 129966 359554 388726 1117859 1105359 432906 446870 122735 106243 115643 116703 129631 125847 121069 121697 83417 85284 274404 241228 692072 697044 216823 217676 275544 277159 321034 315843 339203 338364 360014 365736 349832 381865 809491 854778 540308 452205 293804 287949 334776 333852 354943 359105 368403 369528 417404 419008 663582 697978 40.35 68.1 1
12:08:51 2023-10-13 337844 336830 85982 86701 132696 133319 135539 134596 107716 106285 111543 112939 130976 130992 358508 385689 1130073 1111406 423642 446482 122544 106243 115550 116515 129631 125813 121069 121864 83215 85284 275322 243147 693586 692057 216823 217523 274542 276345 324210 313962 338208 340761 359954 365772 345876 384214 811791 845091 536679 446186 293425 288653 333839 336581 355962 360889 367626 372634 418683 417256 673303 698821 40.35 68.1 1
12:08:52 2023-10-13 340485 338461 86021 86686 132569 133097 135212 134784 107071 105935 111431 112906 130852 130583 358508 391310 1123636 1106933 427316 445524 122595 106243 115232 116582 129631 125726 120903 121483 83330 85342 275322 242563 701094 694088 216823 217487 275806 276964 323059 313639 338724 338708 360049 366280 344901 383942 807163 846957 534467 446562 293429 288355 334741 333816 354943 360216 365829 372511 415056 419008 673450 695893 40.35 68.1 1
12:08:53 2023-10-13 342381 336332 86058 86633 132394 132664 135254 134162 107269 106000 111583 112906 131067 130523 358472 387569 1119489 1106783 432992 446931 122799 106502 115517 116448 129631 125779 121069 122130 83345 85563 275953 241944 692356 697044 216671 215435 274735 277975 320999 315843 339414 338126 360970 365772 345876 380715 809491 856360 530094 449222 293425 287746 334741 333852 356971 358569 368923 369528 417110 418385 664231 696682 40.35 68.1 1
12:08:54 2023-10-13 338801 336223 86058 86633 132604 132689 135331 134070 107236 105855 111354 112906 129395 130649 359266 385689 1127667 1109828 423606 447113 122544 106137 115391 116161 129631 125606 120903 121251 83330 85192 275322 241979 696613 692057 216518 217487 274998 275851 323023 314919 337455 340450 360452 365772 344901 384831 810321 843267 543013 447643 292595 292784 333983 333852 353843 359140 367702 369492 417616 417727 673450 699537 40.35 68.1 1
12:08:55 2023-10-13 338444 336618 85990 86608 132578 132697 135245 134162 107071 106242 111492 113151 129379 130510 359122 389782 1125158 1109225 428489 447040 122714 106210 115199 116548 129631 125847 121546 121930 83330 85310 274404 242015 693785 696898 216823 217263 274963 277194 322760 314919 339203 337581 360014 366801 344901 383019 807163 846920 540308 449219 293841 287711 335680 333816 353277 360146 366122 372144 415020 417070 672422 695857 40.35 68.1 1
12:08:56 2023-10-13 338690 335667 86026 85087 132723 132481 135424 134129 107203 105822 111508 112874 130999 130580 358436 388011 1116048 1106933 429580 446166 122850 106177 115550 116401 129631 125572 121153 121218 83445 85244 274846 240480 700367 696058 216518 213522 274087 277123 321747 315807 336631 339340 361006 364569 345876 382675 810640 852259 525649 451453 292182 288852 336822 333780 355441 358784 366673 369420 417994 418973 665533 700793 40.35 68.1 1
12:08:57 2023-10-13 343745 339071 86357 86829 132998 132989 135530 134373 107104 105935 111560 112809 129379 130182 358401 388011 1121970 1115567 432758 446174 122612 106243 115166 116515 129528 125746 120903 121432 83297 85310 276956 241728 703918 693073 216823 217569 273285 278047 321711 314883 338448 339387 360970 367317 344306 381253 811791 852259 537136 450494 293425 288152 333947 334472 354957 356966 368036 371619 418496 416123 664231 699997 40.35 68.1 1
12:08:58 2023-10-13 340616 336297 86021 86575 132539 133064 135178 134002 107203 106000 111354 112874 130965 130398 358401 387569 1125268 1108510 428599 446482 122323 106495 114908 116904 129271 126356 120738 121996 83330 85427 274170 242320 685621 695731 216823 217604 274927 277159 322760 313962 339684 338338 361006 367317 345876 382711 808881 846884 540308 449537 294331 287104 336822 336271 355387 362482 369156 373761 418512 416309 669312 698302 40.35 68.1 1
12:08:59 2023-10-13 339281 336658 86093 85178 132470 133135 135080 134445 107501 106226 111458 113138 130965 130923 358436 388011 1124005 1100764 431179 446482 122442 106210 115132 116515 129451 125813 120821 121897 83182 85342 274404 243490 687393 696058 216823 213487 272989 277815 323682 313449 339684 338637 361006 365701 345101 382982 809491 847392 537136 446501 293841 287949 335655 333852 355441 356966 368221 373306 415686 418973 666947 696386 40.35 68.1 1
12:09:00 2023-10-13 341551 335782 86002 86533 132762 132697 135314 133692 107203 105644 111354 112687 130999 130182 358436 388011 1120017 1112713 433016 446482 122595 106210 115199 116321 129493 125779 120903 121599 83182 85310 275322 241979 689116 691008 216823 217604 273250 278047 321747 314919 338933 339387 360462 367317 344306 381537 811606 855354 535801 450064 293697 288689 333911 336928 356197 360381 370054 371583 418167 416486 664231 698968 40.35 68.1 1
12:09:01 2023-10-13 338087 336297 86058 86665 132627 132664 135096 134175 107104 105822 111431 112796 130999 130182 358472 385653 1125268 1109754 423534 445851 122680 106226 115550 116128 129631 125606 120986 121007 83297 85218 275953 241604 691702 692021 216823 217523 275771 275762 322009 315362 336668 340175 360426 365701 342888 384177 811791 843194 537136 448864 292182 288761 333947 333852 353312 360181 368221 369420 416304 417070 672936 698968 40.35 68.1 1
12:09:02 2023-10-13 339762 336311 85966 86575 132601 132631 134991 134002 107023 105869 111346 112776 129278 130371 358293 391310 1127208 1108435 430259 445342 122646 106436 114941 116448 129271 125692 120738 121334 83212 85277 275322 241944 687584 696058 216823 215133 274927 277159 321794 314404 339684 337545 360740 367576 345632 382711 807127 845652 540308 447510 293841 286866 336822 335741 354957 359140 366996 373306 417404 416123 669459 694836 40.35 68.1 1
12:09:03 2023-10-13 341173 335786 85989 86575 132569 132664 134991 134129 107170 105822 111354 112719 130874 130489 358436 385075 1116048 1106933 428599 441660 122918 106160 115742 116128 131769 125398 121153 120924 83387 85160 274170 241845 705319 696551 216518 213487 274471 277159 321034 315843 337144 338637 361150 365152 346183 382405 810640 847429 540308 451453 292182 288351 336822 333816 354907 358819 366637 369420 414732 418973 665533 696953 40.35 68.1 1
12:09:04 2023-10-13 342666 336551 86239 85259 130962 132631 135297 134247 107137 105829 111371 112809 129289 130441 358293 387975 1120813 1113024 432795 446190 122884 106210 115550 116515 129631 125726 123376 121864 83215 85277 275322 241774 691944 691044 218050 217487 273250 278047 321747 314883 338208 338673 360752 367317 344271 380679 811791 852259 540308 448535 293425 288355 333983 334437 354957 356966 367778 371655 418496 416450 664231 699005 40.35 68.1 1
12:09:05 2023-10-13 338175 335826 85962 86604 132543 133256 135296 134259 107129 105822 111354 112796 130999 130398 358436 387604 1125231 1108510 428562 445851 122442 106389 114974 116515 129451 125813 120903 121566 83262 85310 275953 242015 691266 696058 216823 217569 274927 276928 322462 314883 339684 337545 361006 367067 345632 382982 807127 845688 530094 449219 294404 287068 334706 335741 355135 360889 369193 373615 417114 416344 670334 697806 40.35 68.1 1
12:09:06 2023-10-13 338988 336658 85998 85146 130507 133306 134957 134196 107023 106000 111011 113286 129165 130875 357861 388011 1120344 1100820 432366 446482 122323 106243 114842 116548 129271 125813 120738 121632 83182 85342 275322 243075 695843 696058 216671 217640 272798 278047 322760 313449 339684 339398 361006 365736 345101 382711 807163 847465 540308 445229 293841 287949 336347 333852 353807 360007 368221 373306 415686 418314 664990 695893 40.35 68.1 1
12:09:07 2023-10-13 340779 337542 86021 86533 132569 132656 135212 133725 107236 105612 111354 112500 130852 130045 358149 387702 1118685 1113024 431753 444195 122476 106210 115199 116321 129541 125779 120903 121251 83182 85310 274404 241774 690361 693109 216823 214228 274507 278047 321034 313599 338208 339423 361006 367570 345876 380679 810382 850339 531798 452020 293637 288486 336311 335705 354707 359754 368743 371695 419473 415796 665497 697941 40.35 68.1 1
12:09:08 2023-10-13 337917 336551 85998 85190 132440 133499 134550 134601 106876 106552 111256 113249 130784 131049 358401 385689 1130073 1110579 428332 446482 122561 106243 115166 116515 129451 125847 120821 121632 83215 85342 275814 243526 685871 693073 216823 217640 274927 277549 324006 312973 337557 339661 359919 366801 345876 382748 809491 847922 540308 446186 294748 287949 333983 334437 355926 359105 366673 373907 418202 416450 667492 697670 40.35 68.1 1
12:09:09 2023-10-13 338655 337511 86080 86414 132973 132406 135433 133599 107203 105322 111319 112500 129485 129966 358436 388011 1112813 1105359 428635 445851 122510 106177 115199 116401 129631 125606 120821 121218 83182 85185 275322 240276 697317 696058 216213 217676 274315 277159 320785 315591 337366 338387 362382 365010 345803 382259 809955 853007 540308 451822 292214 287945 336822 333780 354375 358534 369984 369348 417404 418643 665533 696953 40.35 68.2 1
12:09:10 2023-10-13 342579 335934 85962 86575 132578 132631 135080 133725 107203 105951 111354 112719 130999 130182 357897 387702 1119222 1109754 432476 446482 122476 106210 115166 116401 129451 125572 120738 121334 83215 85251 275322 241979 705111 691008 216823 213487 273250 278047 321783 314919 337730 339149 360426 367317 344306 381559 810285 852295 540308 449537 293425 288039 333947 334437 353277 356966 367225 372180 418861 416450 664231 699500 40.35 68.1 1
12:09:11 2023-10-13 337589 334847 86121 85195 130871 132963 135195 134061 107137 105829 111217 112841 129199 130441 357969 385202 1125268 1109754 426297 445500 121544 106226 115676 116401 129631 125606 120821 121218 83508 84429 274404 241809 691460 692057 216823 217640 274963 276011 322988 314919 337144 340450 360462 365772 342636 384794 811791 838451 540308 446283 292182 288653 333947 335741 353807 359105 367699 369456 417580 417727 673450 698968 40.35 68.1 1
12:09:12 2023-10-13 338690 337780 85994 86600 132535 132760 135058 134259 107023 105968 111354 112796 130637 130489 357358 388011 1117859 1097350 431863 444195 122272 106243 115020 116515 129271 125813 120655 121897 83092 85310 279736 243454 692826 696058 216823 217640 273215 278047 322725 313375 339444 338601 361006 365736 345101 382711 808868 847429 544196 446854 293841 288034 335872 333528 353843 356931 368596 373088 418735 418393 667721 697806 40.35 68.2 1
12:09:13 2023-10-13 340697 335671 86030 86672 130784 132997 135541 133910 107096 105822 111011 112533 130784 130371 358833 386776 1116048 1106146 429546 445924 122663 105886 115583 116128 129631 125398 121069 120924 83445 85338 274404 240516 695587 694090 216518 213522 274122 277159 322498 315843 336631 339697 361006 364640 344598 382441 809491 847392 537136 452094 292182 288355 336822 333816 354410 358569 367261 369420 417137 418973 665533 696953 40.35 68.2 1
12:09:14 2023-10-13 337844 334843 86016 86570 132535 132664 134991 133725 107092 105644 111354 112796 130908 130216 358401 385075 1125268 1106570 423570 445851 122544 106137 115199 116321 129631 125606 120986 121090 83215 85310 275322 242015 690407 691080 216823 217558 274471 275851 323454 314661 337694 340690 360462 365772 345388 384794 811215 843692 517829 446562 293452 288667 333947 335705 355962 358965 367849 371438 420959 417221 673450 698968 40.35 68.2 1
12:09:15 2023-10-13 339281 337780 85898 85127 130871 132989 135050 134095 107056 105822 111354 112776 129344 130387 357861 388691 1122007 1106933 427280 441696 122476 106210 115166 116515 129451 125606 120655 121090 83182 85251 275322 241979 689142 696551 216823 217228 274998 276345 322534 313311 338724 337617 360014 366538 342925 383055 805948 845055 544365 448901 293429 288355 334741 333780 353843 359929 366122 372211 415020 417727 672459 693853 40.35 68.2 1
12:09:16 2023-10-13 338690 334807 85958 86447 132351 132631 135071 134221 107023 105677 111011 112533 130784 130398 357358 384235 1118427 1106933 429886 441696 122442 105886 115132 116321 129271 125726 120738 121185 83182 85251 275953 241944 702857 690520 216823 213522 273250 277262 322045 314661 338431 340954 359342 364903 346855 381683 811754 855428 530094 449390 293633 288247 333875 336690 353312 356966 367225 371926 421556 417363 664231 698968 40.35 68.2 1
12:09:17 2023-10-13 338322 337511 86116 85127 132539 132410 135025 133725 107056 105644 111354 112533 129485 130182 357897 385075 1123636 1109791 426297 441660 122680 105886 115391 116128 129631 125398 120903 120924 83182 85160 275322 241228 693556 691044 216671 217676 275384 275851 321236 315362 337180 340211 360740 365736 342925 384214 810640 838451 541660 446489 292182 288761 333947 333852 353560 359643 365858 369456 416959 417106 672459 698472 40.35 68.2 1
12:09:18 2023-10-13 339652 334843 85855 86600 132224 133064 134945 133943 106843 105822 110977 112906 130784 130614 358912 388011 1119222 1099198 433090 444195 122239 106243 114237 116515 128912 125813 120572 121566 82944 85522 275322 242697 690383 696898 216715 215435 273109 277939 321902 313306 339574 338186 360862 365558 347841 378465 807163 854778 534133 449024 295286 288089 336347 333852 353843 356966 368260 373342 417114 417727 664231 694872 40.35 68.2 1
12:09:19 2023-10-13 339762 336071 85958 85236 132385 132631 134999 133725 107129 105677 111354 112719 130908 130216 357358 383348 1116048 1105359 430908 445851 122306 106064 115132 116321 129451 125639 121072 121218 83182 85192 275322 241604 688484 691008 216449 213556 273321 277159 322081 313962 337694 340725 359376 364093 343343 382441 810640 852295 540308 449537 292250 292877 333983 333852 355477 358033 366673 369420 419697 418723 666408 698857 40.35 68.2 1
12:09:20 2023-10-13 341342 337157 86089 86612 130871 132556 135395 133624 107104 105612 111354 112193 130999 129966 357897 386596 1119489 1113061 430385 445537 121068 106403 115132 116281 129451 125398 120738 121090 83182 85160 275953 240516 688990 693073 216823 214228 274735 277620 321034 315577 337730 339423 361006 367317 344901 381559 810321 848191 530094 451453 292600 288575 335872 333564 352289 360181 368108 369492 416304 416486 669881 697941 40.35 68.2 1
12:09:21 2023-10-13 337844 334843 85962 86604 132535 132664 134584 133759 106876 105822 111011 112878 130852 130398 357897 387429 1118758 1097350 423642 445851 122476 106210 114974 116435 129271 125813 120738 121218 83182 85192 275322 242015 692042 693109 215909 213556 274315 276310 323778 313962 338724 339624 361006 363548 345876 384177 808308 850595 543013 445895 293841 287819 336750 335523 355334 360165 367886 372634 418844 418830 669918 698302 40.35 68.2 1
12:09:22 2023-10-13 341180 335569 86058 86381 132730 132281 135331 133223 107377 105322 111354 112128 131033 129862 357897 388011 1112542 1103788 428416 444521 122476 106064 115199 116321 129271 125398 120821 121090 83215 85160 275322 241635 697660 696058 216518 217676 274122 276964 320548 315621 337694 338126 359727 365188 345876 382441 808917 847429 540308 451453 292182 287949 336822 333780 354410 358033 367261 369456 415056 418385 663582 696423 40.35 68.2 1
12:09:23 2023-10-13 337356 334816 86020 86508 132355 132448 134991 133725 106909 105677 111513 112533 130784 130216 357394 384228 1124433 1109518 425692 444208 122646 105853 115199 116161 129451 125398 120903 120924 83182 85101 275322 241059 703746 692057 216518 217299 275613 277159 321106 315362 337425 338423 360463 365451 342636 382763 810566 844313 540308 450776 292246 288725 335836 333744 356303 360216 366709 369456 416304 417478 671829 698660 40.35 68.2 1
12:09:24 2023-10-13 338180 334812 85867 86456 130507 132631 135092 133725 106876 105677 111011 112533 130727 130251 357358 387309 1124433 1106933 427957 445851 122035 106436 114167 116515 128912 125847 123559 121650 83068 85277 275953 241979 683411 694582 216823 217452 274735 277298 322534 313091 339684 337617 360752 367317 345632 382441 807144 845055 537136 448901 293841 287104 336822 335741 354456 359140 366673 373606 417404 415867 668985 694872 40.35 68.2 1
12:09:25 2023-10-13 339522 334812 85929 86456 132451 132448 134618 133759 106876 105951 111354 112533 130818 130182 357897 387429 1116048 1103788 428599 444558 122510 105886 115470 116128 129631 125312 120986 120841 83330 85127 274846 240143 695952 695731 216563 215435 274294 277334 322390 315410 336486 339554 360898 364427 346292 382259 809443 847465 540308 450175 291769 288761 336786 333780 355192 358033 366673 369240 418403 419008 665027 697978 40.35 68.2 1
12:09:26 2023-10-13 341658 334772 85994 86418 132535 132348 135013 133599 107056 105355 111354 112193 130761 130056 359458 386847 1117929 1112233 431069 445222 122306 105918 115053 116354 129271 125639 120738 121218 83215 85437 274404 241228 692654 692620 216823 217228 274122 278047 321034 314919 337730 338708 361006 367317 346159 380679 809491 849993 543565 450629 292595 288495 335872 333852 353956 359140 368368 369528 419031 418517 667392 699796 40.35 68.2 1
12:09:27 2023-10-13 337735 337303 85867 86570 132321 132656 134698 133910 106876 105677 111045 112565 130456 130216 357358 386303 1121970 1100545 423606 445851 122306 106137 114941 116456 129493 125712 121069 121799 83212 85387 277618 241872 694711 697044 216518 215435 275400 276167 323478 314653 338724 338673 361006 364356 342636 384177 809491 848191 537136 446416 293845 288355 335872 333298 355762 359140 368221 372743 416012 419008 673450 696953 40.35 68.2 1
12:09:28 2023-10-13 342068 334812 85994 86443 132543 132166 135025 133725 107056 105355 111388 112161 130852 129785 357920 387498 1111988 1100545 432292 441624 120952 106137 114908 116321 129271 125639 120655 121102 83215 85192 287258 241023 692925 696058 216823 217910 274418 278011 321034 315362 338724 337617 361006 365444 345876 378574 808344 854778 536250 450592 293010 287495 337739 333564 356971 359000 369074 372071 417296 418207 663068 697806 40.35 68.2 1
12:09:29 2023-10-13 340727 335715 86026 86541 132496 132597 135570 134011 107005 105644 111208 112724 130750 130147 358912 384248 1118427 1106933 430459 445464 122527 106177 115166 116401 129451 125606 120821 121218 83182 85277 275322 241568 692287 688986 216823 213487 273215 277975 322009 314883 338208 339624 358799 365772 344824 381792 811791 853499 540308 449537 293083 288558 333947 336215 354055 360273 366931 371583 418496 418314 664194 698472 40.35 68.2 1
12:09:30 2023-10-13 339272 334816 85898 86504 132509 132597 134957 133725 106876 105644 110977 112687 130750 130080 357323 388011 1123599 1106933 427280 441624 122086 106210 114237 116515 129092 125813 120374 121450 83182 85160 275322 241738 687458 695073 216823 217416 274699 277123 322498 313162 339684 338055 361006 367355 345622 382727 809443 845470 540308 447754 294675 286961 337024 335632 355459 359754 369267 373638 417404 416123 670835 697806 40.35 68.2 1
12:09:31 2023-10-13 338385 334776 86041 86575 132321 133147 135200 134162 106843 105968 111479 112874 130784 130614 357323 386847 1119222 1098923 430873 445851 122408 106210 114941 116401 129271 125813 120738 121450 83001 85277 274170 243247 683777 695073 216823 213487 272989 277584 322988 313669 340136 338637 361006 365701 345343 383019 807163 851800 540308 446501 293841 288030 335872 333852 357459 356931 368221 372743 416012 418643 665461 695586 40.35 68.2 1
12:09:32 2023-10-13 340229 337542 85994 86537 132535 132440 134584 133692 107023 105322 111319 112161 129056 129966 357323 386812 1119222 1109754 431790 441804 122442 106031 114908 116321 129451 125606 120655 121007 83092 85244 275322 241228 689040 691008 216823 215284 273840 278151 323587 315218 338265 339244 360668 367246 346819 380498 809270 850448 538955 450494 293083 287949 335872 336271 354957 357999 368657 371583 416304 418517 664231 696423 40.35 68.2 1
12:09:33 2023-10-13 337575 334807 85843 86566 132265 132664 134647 134002 106843 106148 110943 112874 130724 130831 357323 383348 1127171 1106570 423534 445186 122442 105886 115166 116321 129451 125432 120738 121218 83182 85218 275322 242527 687048 690483 216823 213487 274471 276310 323970 313603 337657 340690 359847 365736 346121 384177 810596 843194 537136 445483 293633 288761 333947 336215 355711 358819 367699 372216 417580 417070 673266 699796 40.35 68.2 1
12:09:34 2023-10-13 340504 336040 85966 86508 132539 132506 135284 133692 107023 105644 111354 112193 130874 129750 357861 388011 1112740 1100508 433359 445500 122442 106210 114974 116515 129451 125692 121355 121799 83212 85607 280200 241630 690797 695985 216377 215435 274330 278455 320856 314739 339684 338091 361006 365701 345876 380963 808271 854742 544196 451773 293425 287400 337299 333852 354091 358569 368923 372180 417404 418314 663252 694836 40.35 68.2 1
12:09:35 2023-10-13 339684 334772 85962 86533 132543 132631 134957 133725 107023 105644 111242 112687 130784 130147 357323 383348 1118721 1106933 429886 441624 122442 106210 115166 116456 129451 125606 120655 121090 83149 85185 275322 241568 699352 688986 216671 213853 273250 277549 322009 314653 338687 340690 358799 365152 344824 381865 811519 852259 540308 449688 293425 288761 333947 336277 357476 360563 369156 371510 418389 418830 665773 698289 40.35 68.2 1
12:09:36 2023-10-13 340754 335614 86088 86475 132689 132132 135182 133474 107129 105691 111371 112161 130931 129931 357897 385653 1122685 1113024 428526 444485 122442 106031 115166 116288 129271 125398 120821 121007 83262 85127 275322 240445 690281 692547 216823 214228 275967 277159 321034 315807 337657 339626 361006 365380 342925 382711 811215 845652 540308 450813 292864 287954 335872 333852 353312 360181 367225 369420 416304 417070 668474 696953 40.35 68.2 1
12:09:37 2023-10-13 337844 337542 85894 86566 132466 133060 135071 134162 106795 106000 111011 112874 130750 130614 356284 386847 1119222 1099198 431215 445851 122442 106243 114402 116482 129181 125813 120572 121664 83034 85310 275322 243075 684324 695073 216671 213487 272989 277584 322701 313449 339684 338637 361006 365736 345343 383576 809443 852860 535801 446004 293909 287841 336311 333708 356971 359874 368147 373124 418585 418973 664990 694836 40.35 68.2 1
12:09:38 2023-10-13 340423 334503 85984 86504 132636 132522 135279 133960 107005 105855 111319 112719 130512 130336 357861 387393 1112813 1103751 428599 444485 122476 106104 115232 116288 129631 125398 120903 121007 83215 85160 273498 240072 694650 695073 216671 213487 274507 277159 321070 315843 337419 339387 361006 365117 346365 382711 809491 847392 537136 451453 291913 288558 336822 333816 354907 358819 367225 372368 417994 419008 665497 696953 40.35 68.2 1
12:09:39 2023-10-13 339281 337511 85863 86630 132286 133127 134647 134263 106843 105968 111011 112874 130750 130363 357323 385653 1127667 1106933 428562 445851 122442 106210 115205 116482 129271 125847 120572 121566 83149 85310 275322 243526 688327 691008 216823 213191 274735 277724 324437 312687 339501 340307 359775 367210 346292 384391 809307 847973 530094 446004 294675 288355 333803 336690 355208 360889 367225 373834 417580 416486 667456 697694 40.35 68.2 1
12:09:40 2023-10-13 337844 334772 85898 86533 132509 132664 134584 133759 107023 105822 111319 112874 130784 130387 357323 386847 1118758 1097313 423570 444268 122442 106177 115132 116321 129451 125813 120738 121173 83182 85160 275322 241979 688811 696058 215606 213522 274927 276310 323023 313782 338724 339387 361006 364342 344901 384214 809491 849993 541660 445192 293425 287949 335872 333852 355976 359105 368221 372511 416304 419008 671469 695893 40.35 68.1 1
12:09:41 2023-10-13 338417 334552 85898 86537 132500 132631 134991 134116 107023 105644 111011 112500 130693 130147 357323 384788 1118427 1106933 431142 445609 122442 106104 115166 116321 129451 125398 120821 121218 83212 85549 276609 241728 688231 691789 216823 215435 273144 277868 322319 314703 339020 339483 359593 366801 345101 382443 811570 855428 537136 449537 293425 288761 333947 336690 354339 357001 367225 372180 418825 418349 664231 698472 40.35 68.2 1
12:09:42 2023-10-13 339281 337303 85962 86533 132792 132377 135212 133692 107203 105572 111354 112193 129186 130091 357358 385382 1121970 1112987 423534 441624 122510 105886 115199 116128 129631 125398 120903 121007 83182 85127 275322 240516 693472 691044 216823 213487 275806 276345 322009 315584 336304 340211 360681 365736 342925 383942 811215 843194 540308 448937 292182 288761 335872 335741 354055 361014 368861 369240 419697 417585 671322 698821 40.35 68.2 1
12:09:43 2023-10-13 337589 334803 85957 86575 132103 132664 134550 133943 106843 105928 110977 112906 130784 130398 356821 387429 1119222 1097634 431179 443977 120732 106337 115066 116348 129202 125746 120655 121864 83049 85530 275322 242931 687266 696058 216823 213487 273215 278187 322737 314743 339684 338601 361006 365736 345343 382909 806519 847392 541660 446150 293841 287949 335872 333852 354339 357464 368221 372779 416012 418973 664990 694872 40.35 68.2 1
12:09:44 2023-10-13 339762 334561 85961 86541 132526 132631 134991 133759 106876 105644 110943 112719 129091 130182 357897 386812 1115257 1103788 428562 444521 122510 105886 115199 116094 129631 125278 120903 120841 83330 85127 274846 239735 696284 693109 216671 217676 274087 277159 322045 315843 336869 339697 359755 364640 346365 382441 809443 852860 534467 450629 292127 288725 336786 333672 355334 360889 367959 369312 417885 418973 665497 696953 40.35 68.2 1
12:09:45 2023-10-13 339746 334781 86058 85163 132659 132415 135071 133692 107023 105805 111458 112687 130784 130182 357323 386539 1119489 1110616 431032 445186 122442 106031 115166 116321 129541 125639 120821 121218 83182 85218 279736 241228 688105 691044 216823 217416 274087 278047 321070 315296 338724 339661 361006 367834 343308 381828 811751 847392 544935 450175 293429 288445 335872 334472 354456 357749 368368 371655 417616 415832 664394 696916 40.35 68.2 1
12:09:46 2023-10-13 338801 334812 85966 86849 132447 132631 134618 133725 107023 105822 111011 112500 130750 130182 357323 388011 1118758 1105359 427048 445186 122442 106137 115166 116321 129451 125639 121072 121185 83092 85277 275322 241774 688812 696058 216521 217604 275771 276345 322701 314595 338707 338423 363745 366401 344756 384031 805801 847435 528942 448047 293905 288359 335680 333816 354410 360756 369156 372779 417404 418937 672459 694344 40.35 68.2 1
12:09:47 2023-10-13 341547 337511 85934 86575 132513 132664 135080 133725 107023 105677 111354 112687 130456 130182 357072 388011 1116048 1100545 432476 445186 122239 106243 114875 116731 129181 125726 120655 121566 83182 85284 275322 242015 685270 695073 216823 213522 273285 278866 322009 314653 339684 338637 361006 365772 345101 381559 808037 854778 540308 446598 294466 287827 336584 335947 354375 356966 367225 373907 416012 417727 663959 694836 40.35 68.2 1
12:09:48 2023-10-13 340999 334503 85962 86562 132578 132631 134897 133507 106876 105322 111319 112570 130784 129966 357358 385689 1119222 1109791 431753 441624 122476 106137 115232 116321 129541 125606 120821 121007 83182 85218 277883 241389 697313 694742 218050 215133 274593 277903 320927 315663 338541 339995 360826 367834 346365 381253 809491 851051 537603 450236 293010 288355 335872 333852 354885 360745 368403 372180 416340 415832 665063 696953 40.35 68.2 1
12:09:49 2023-10-13 336121 334812 85824 86727 132194 133097 134576 134381 106795 106033 110977 112906 130543 130831 357323 384228 1128195 1106570 427389 445851 122357 106210 114908 116321 129271 125606 120655 121334 83149 85310 275322 243296 690857 691008 216823 217406 274507 277159 323682 312973 339203 340175 360208 366801 349796 383019 809491 848191 541660 445483 294466 288039 333947 334437 352253 359105 369119 373615 421556 419702 669918 698800 40.35 68.2 1
12:09:50 2023-10-13 340255 334507 85934 86422 132543 132448 135025 133692 107056 105322 111199 112128 130965 129750 357358 388011 1109590 1100820 428380 441732 121172 106330 115450 116589 129528 125644 120903 121090 83197 85295 275322 239965 691251 695694 216823 213453 274507 277584 321034 315843 338155 339433 359979 365701 346365 383019 810596 847429 540308 451453 292182 288039 336822 333852 355192 360623 367261 369456 417404 419008 665570 696953 40.35 68.1 1
12:09:51 2023-10-13 341378 334498 85982 86456 132355 132631 135025 133725 107023 105644 111354 112533 130874 130000 357358 386539 1118427 1109791 432096 444558 122476 106104 115417 116321 129271 125606 120821 121102 83215 85160 274404 241228 688611 689022 216823 213487 274087 278474 321947 314919 338724 339697 361006 365365 344306 381289 811215 852259 530094 449954 293841 288581 333695 337167 355459 359874 370317 372035 418719 416928 664231 696916 40.35 68.1 1
12:09:52 2023-10-13 338801 336827 86004 86447 132535 133122 134957 133817 107023 105644 111011 112687 130603 130245 359458 390097 1123893 1107134 426904 445355 122680 106144 115291 116382 129472 125917 120738 121218 83215 85192 280315 241728 700153 696721 216671 217640 275806 276734 322737 313818 338484 338708 360014 365188 344901 384794 807127 848191 537136 447559 293217 287949 336822 333816 355477 361036 365059 372479 417404 419044 672459 694909 40.35 68.1 1
12:09:53 2023-10-13 342150 334273 85966 86575 132573 132506 134991 133725 107056 105644 111276 112533 130637 130147 357323 387227 1112776 1100545 432476 441660 122442 106137 115364 116515 129271 125639 120572 121173 83182 85192 275322 241228 703316 695565 216823 213522 274735 278474 321745 314919 339464 338352 360826 365451 346855 382094 807017 855878 543565 450445 293841 287603 337630 333852 354091 359105 369515 372452 417187 418314 663252 694909 40.35 68.1 1
12:09:54 2023-10-13 339762 334308 86022 86566 132351 133034 134991 133759 107129 105822 111276 112719 130818 130245 357323 383384 1119222 1106933 429546 444521 122476 106137 115199 116401 129451 125606 120738 121367 83182 85192 275322 241809 694895 689022 216823 213556 273285 278047 322045 314919 338484 340414 359629 367053 345137 382441 809140 852295 540308 449537 293498 288761 333947 335741 354410 358033 367225 372511 418861 418385 664231 699005 40.35 68.1 1
12:09:55 2023-10-13 339277 334807 85930 86447 132451 132631 134618 133725 107023 105677 111354 112565 130818 130216 357358 386956 1123636 1106146 427655 441696 122340 106259 115199 116435 129451 125432 120738 121251 83182 85160 275322 242015 691307 694854 217896 215435 274856 277581 322617 313567 340092 338186 363012 367798 345803 383055 807127 845724 540308 447644 293841 287104 334706 333852 352289 360216 369267 373079 415056 416521 670957 694872 40.35 68.1 1
12:09:56 2023-10-13 338655 334816 85902 86608 132325 133097 134609 134196 107056 106000 111276 112719 129125 130614 357358 388011 1119222 1099198 432476 441660 122272 106389 114435 116548 129271 125847 120572 121781 83182 85342 273498 241979 683261 696058 216823 213487 273285 278706 322045 313998 337345 338601 360790 365772 345101 381865 807163 854138 541998 446475 294466 287832 336584 333852 353843 356966 370280 373907 419031 418429 663972 697806 40.35 68.1 1
12:09:57 2023-10-13 338726 337511 85926 86566 132351 132656 135211 133725 107162 105677 111354 112533 130818 130182 357072 386575 1119222 1110301 431142 441660 122510 106226 115483 116703 129528 125712 121069 121566 83230 85692 275322 241121 705441 692401 218050 214830 274892 278601 321106 315362 338724 339411 360790 367834 346147 381289 810640 847900 543182 450273 293010 288545 335872 335741 354957 359678 368923 371655 416340 416159 665533 696953 40.35 68.1 1
12:09:58 2023-10-13 336432 334816 85856 86756 132107 133097 134550 134196 106876 106000 111011 112906 130635 130614 356320 384534 1127667 1108510 428655 445851 122476 106243 114908 116435 129271 125639 120738 121566 83182 85284 275322 243490 683777 691080 216823 217640 274770 277194 324042 313449 339684 340211 360740 366801 343308 385340 809491 845091 540308 445265 294322 288662 335727 336581 355962 359000 368472 373160 418683 417549 672275 697794 40.35 68.1 1
12:09:59 2023-10-13 340264 334304 85962 86447 132535 132631 135294 133725 106876 105644 111011 112193 130818 130182 358912 387831 1114608 1103007 430849 444063 122646 106144 115132 116382 129382 125712 120821 121533 83149 85488 275322 240516 688533 695875 216823 213487 274087 277584 320773 315843 338577 338399 360014 365736 346428 380751 808344 854138 540308 449186 293083 287873 334741 333852 354375 359070 368959 371619 414732 419008 664231 694909 40.35 68.1 1
12:10:00 2023-10-13 338690 334781 85898 86451 132543 132348 135092 133897 106909 105644 111354 112687 129125 130056 357358 385453 1118427 1106570 430873 444521 122476 106210 115166 116321 129361 125639 120738 121218 83215 85192 273498 241604 689980 689022 216823 213522 273285 278047 322498 314919 339203 339697 359922 366551 348331 381610 811754 853007 530094 451181 293841 288522 335836 337167 354957 357999 370843 372216 418532 419405 663612 696916 40.35 68.1 1
12:10:01 2023-10-13 338801 334746 85962 86533 132535 132810 135533 134146 107038 106048 111269 112809 129020 130259 357215 390170 1125605 1106784 428730 445779 122442 106210 115166 116401 129459 125432 120821 121533 83182 85573 275322 242599 687828 696058 216823 217533 274927 277159 322534 314661 339444 337581 360014 367317 346097 383905 806519 845055 540308 449219 293498 287135 335680 333852 353277 360181 367225 372706 417726 417363 670444 694308 40.35 68.1 1
12:10:02 2023-10-13 338801 337273 85888 85059 132291 132760 134677 134259 107023 106000 110977 112874 130750 130182 356249 387429 1116048 1097634 432205 444304 122205 106210 114402 116482 129181 125606 120662 121334 83182 85218 274404 241944 685414 695731 216751 215739 273039 278615 321866 313782 340370 340246 360898 365558 347838 380534 807053 854778 529963 450175 294460 287257 336822 333852 354339 358033 368887 373606 418217 418349 663215 694344 40.35 68.1 1
12:10:03 2023-10-13 340141 334511 85934 86541 132509 132631 134991 133725 107023 105677 111242 112687 130784 130182 357323 382739 1118427 1106146 428599 444521 122442 106210 115166 116852 129271 125726 120738 121251 83182 85277 275322 242427 690133 688986 216671 214185 273285 277584 322498 314883 338687 341241 359919 364640 345101 382711 810943 852259 540308 446562 292182 293218 333947 333852 355441 357999 366931 369456 417580 418759 665897 699796 40.35 68.1 1
12:10:04 2023-10-13 339281 334772 86004 86533 132286 132631 134550 133692 106843 105644 110977 112500 130784 130182 356249 385689 1125231 1107022 427316 441660 122205 106210 114270 116515 129031 126092 120738 121864 83121 85321 275322 241460 688583 694705 216823 215133 274750 276980 322725 313926 339684 338091 361006 367619 346292 383019 807090 845688 540308 447644 294257 286866 336584 335741 354707 359922 366673 373606 417994 416450 669459 694344 40.35 68.1 1
12:10:05 2023-10-13 338292 334741 85839 86566 132291 132697 134808 133759 106795 105822 110977 112796 130659 130398 356249 385689 1120540 1097634 428635 445186 122239 106031 114369 116401 129271 125813 120572 121566 83034 85310 275322 242729 685957 693073 216823 213522 273215 277354 323023 313449 339444 338637 361006 365736 345379 383869 807090 850595 535801 445520 293841 288030 336750 335523 357730 360309 368445 373160 419140 418866 667978 697806 40.35 68.1 1
12:10:06 2023-10-13 338690 334503 86121 86566 132500 132415 134584 133725 106843 105644 111011 112687 130784 130182 356284 385417 1119489 1112699 432219 445209 122680 106144 115099 116382 129382 125917 120821 121533 83016 85530 275322 241193 700912 691752 216823 215435 274259 278011 321711 315362 338687 339697 360934 367834 344306 381559 811215 853585 540308 447900 293425 288355 333983 334472 354707 357001 367813 371619 418202 416123 664231 696916 40.35 68.1 1
12:10:07 2023-10-13 336890 337035 85867 86537 132443 132622 134593 133910 106843 105677 110977 112687 130750 130182 356284 383043 1125231 1110089 422865 444521 122476 105886 115723 116094 129451 125398 120821 120924 83330 85160 276126 241228 689763 688986 216823 213487 274927 275851 323478 314883 337382 340690 360462 365451 345658 387259 810419 843839 537136 446004 293425 288847 335789 335668 355962 358965 367699 369528 418202 419702 673746 699796 40.35 68.1 1
12:10:08 2023-10-13 340375 334772 85950 86630 132408 132664 134584 134767 107038 105869 111380 112809 128951 130259 357215 387903 1116306 1103630 432219 444340 122408 106210 115166 116515 129451 125726 120903 121334 83149 85277 275322 241568 691873 695731 216823 213522 274735 278670 321034 315362 337557 338328 359979 365736 343308 380715 807163 857271 546306 449280 293914 287135 334706 333852 357206 358569 369219 373907 418585 418349 663252 695623 40.35 68.1 1
12:10:09 2023-10-13 339522 334772 86026 86570 132535 132664 135058 133910 107129 105822 111319 112719 130784 130182 357072 383043 1116048 1106146 428599 445186 122476 106226 115166 116321 129451 125639 120821 121334 83215 85251 287258 241774 690107 689022 216823 216499 274259 278098 322737 315476 339094 341614 359739 365558 347838 382529 813484 855428 537136 449219 293633 288575 333947 337332 356971 358534 367261 372743 418897 418393 666045 699005 40.35 68.1 1
12:10:10 2023-10-13 340177 337299 86121 86705 132818 133122 135110 134187 107104 105902 111183 112809 129020 130147 357323 387498 1122222 1109433 423570 445149 122476 106243 115166 116321 129271 125712 120738 121090 83182 85218 273498 241228 691151 696058 216823 217640 275806 276928 322988 314773 339203 339661 360553 365736 345632 384758 808868 847519 537136 447559 293425 288355 337299 333780 356011 360181 366122 372479 417404 419008 672787 694909 40.35 68.1 1
12:10:11 2023-10-13 340229 334737 85926 86570 132351 132415 135183 133599 107129 105644 111388 112500 130818 129966 359458 388011 1112813 1100508 432439 441660 122442 106210 114941 116515 129271 125726 121069 121897 83212 85582 277883 241666 686340 695985 216823 215435 274365 278687 320856 314703 339684 338601 359979 366801 344081 381574 808308 855987 540308 449647 294257 287702 334741 333852 354375 357001 368923 373907 415068 418314 663252 694872 40.35 68.1 1
12:10:12 2023-10-13 339522 334596 85898 86566 132316 132539 134618 133725 107129 105677 111242 112878 130784 130182 356320 383008 1116048 1105359 428259 445186 122442 106137 115166 116435 129451 125606 120655 121185 83182 85192 275322 241604 692165 689996 216671 214185 274122 277584 322760 314919 338724 342528 359919 364640 344824 383019 811215 852295 540308 446562 292182 293254 335872 333636 357983 360370 370243 369384 418425 420080 667029 697794 40.35 68.1 1
12:10:13 2023-10-13 339386 334746 85930 86575 132321 132967 134970 133725 107023 105677 111011 112533 130693 130182 356249 386847 1122007 1107060 428655 441444 120984 106403 115166 116415 129202 125712 120738 121566 83162 85413 274170 241630 696234 694090 216823 217640 274927 277298 322844 314883 338330 338364 359476 367583 346329 383055 807163 845724 534467 447194 294195 287104 335715 335741 352289 359929 367225 373306 417404 416486 670481 694344 40.35 68.1 1
12:10:14 2023-10-13 337662 334507 86016 86575 132291 133122 134550 134179 106843 105928 110977 112796 130693 130523 356284 386812 1116048 1097643 431215 445537 122239 106243 114369 116548 129092 125678 120572 121334 83092 85284 279968 242320 688012 694742 216823 213522 273250 278902 322498 313926 339684 339159 361006 366286 345379 382711 809443 855354 539138 446416 294675 287972 336786 335705 356718 358671 369267 373761 415977 418278 665646 694872 40.35 68.1 1
12:10:15 2023-10-13 338682 334511 86041 86541 132509 132415 134584 133725 107023 105644 111303 112776 129165 130120 359713 385509 1118317 1109262 430690 446917 122646 106323 115099 116401 129271 125432 120738 121501 83212 85549 276956 241193 692042 685110 216823 215777 273180 278047 322009 314919 338724 339697 359954 366801 345101 382441 809140 852295 537136 448571 293633 288355 333947 334508 354375 358033 367261 372779 418825 417727 664231 699005 40.35 68.1 1
12:10:16 2023-10-13 337662 335868 85993 86422 132355 132199 134584 133599 106876 105355 111011 112533 130750 130182 356284 384192 1122007 1109481 423498 441588 122476 105886 115232 116128 129668 125225 120738 120924 83215 85160 274170 240480 696736 690032 216823 213522 276229 276060 322474 315591 337402 340439 360862 365629 344756 384611 811105 845634 541660 447401 292595 288761 333983 333852 354149 361014 368037 369420 416375 417727 671469 698325 40.35 68.1 1
12:10:17 2023-10-13 337844 336810 85989 85054 130472 132955 134483 134061 106957 105935 110875 112841 131100 130441 356142 386812 1118427 1097634 431215 441480 120732 106210 114237 116515 128912 125813 120490 121832 83049 85310 275322 241944 682735 694582 216823 213487 273215 278083 322760 313705 339684 338637 359217 365772 345379 383019 807163 852295 540308 444605 293845 287544 336347 333852 354375 356966 366122 373342 415721 418349 665646 694872 40.35 68.1 1
12:10:18 2023-10-13 339496 333766 85870 86456 132359 132381 134584 133692 106876 105644 111011 112533 130784 129966 357072 385111 1116232 1103788 427957 444521 122629 105853 115550 116248 129631 125312 120986 120758 83387 85365 275322 240266 694815 692927 216823 213784 274593 277441 322581 317326 337236 340546 359979 365152 344306 383092 810640 852860 532333 450519 292182 288558 334706 333298 355334 359105 368072 369492 417404 419008 665606 696953 40.35 68.1 1
12:10:19 2023-10-13 336278 336580 86089 86680 130507 132564 135050 133692 106876 105677 110977 112533 128951 130147 356284 383348 1125268 1110225 425692 445609 122476 106137 115132 116321 129271 125678 120572 121007 83125 85192 274404 241979 698428 690698 216823 217711 274507 276345 324042 313962 338208 341528 360498 366544 343308 385376 810640 838415 537136 446538 293010 292877 335872 335741 353843 359957 367699 369528 417616 417398 672973 698472 40.35 68.1 1
12:10:20 2023-10-13 338322 335804 85925 86418 132321 132381 134584 133725 106876 105644 111011 112533 130603 130182 356320 386956 1122007 1106146 426677 441444 121068 106403 115523 116670 129417 125746 120903 121334 83197 85380 275322 241121 687174 695456 216823 217569 275613 277159 323741 314631 339203 338328 360553 367317 345876 382727 805801 845091 540308 446525 293637 287949 337739 333852 353347 360251 366709 372743 415056 417727 671506 694344 40.35 68.1 1
12:10:21 2023-10-13 338468 334273 85835 86570 132325 132664 134584 133759 106876 105677 110977 112533 130569 130261 356249 387738 1116048 1096535 430568 441696 122239 106064 114336 116515 129092 125606 120407 121334 83125 85251 275322 242527 682587 693109 216823 213487 273250 278083 323023 313962 339684 338637 361006 365772 345414 383055 807163 852860 537603 445895 294739 288319 336548 335705 356466 359874 369267 373424 419177 418794 667066 694872 40.35 68.1 1
12:10:22 2023-10-13 339762 333771 85976 86451 132351 132415 134618 133725 107023 105644 111276 112533 128951 129974 359458 385438 1119185 1110052 431032 444376 122680 106325 115132 116415 129382 125606 120655 121007 83125 85549 274404 242599 688182 685038 216823 213522 273250 278350 321866 314919 338724 339661 359954 366801 347765 381559 811215 847392 538955 448722 293010 288581 333983 334508 354707 357784 368368 372216 418202 416486 664231 696953 40.35 68.1 1
12:10:23 2023-10-13 336415 336553 85925 86507 132316 132656 134584 133943 106876 105677 110977 112533 130850 130216 356284 383348 1125268 1106607 424300 441985 122476 105918 115166 116321 129451 125398 120738 120924 83182 85192 275322 241264 692092 689022 216715 213487 274927 276080 324498 314631 337438 341506 360524 366551 346610 385266 811141 843839 511293 446004 293697 288761 333947 335741 354375 359140 365858 372225 418754 418314 673450 699005 40.35 68.1 1
12:10:24 2023-10-13 338215 334278 85898 85131 130875 132963 135234 133960 107104 105612 111406 112841 128841 130008 359311 387831 1116306 1100508 431252 441660 122154 106137 115066 116448 128912 125606 123525 121218 83034 85582 275322 242015 692442 694582 216823 213522 273285 278706 322534 313962 337345 338673 365198 366544 346158 382441 807163 852295 534467 447109 293841 287949 336347 333852 354375 356966 366709 373944 415721 417762 664231 694872 40.35 68.1 1
12:10:25 2023-10-13 338801 334561 85989 86489 132355 132415 134618 133725 106982 105677 111242 112801 130784 130091 356320 383348 1116048 1103788 427957 444521 122748 105853 115583 116128 131495 125398 120986 120924 83182 85160 275322 241425 694630 695731 216787 213784 274821 277477 321866 315807 337475 339768 363012 365522 344306 381865 808344 852259 540308 452205 293425 287949 334741 333852 354410 360623 369371 371655 417404 418678 663759 695893 40.35 68.1 1
12:10:26 2023-10-13 338728 334605 86057 86647 130784 132315 135263 133809 107023 105322 111242 112193 130569 130358 359458 384049 1120271 1109754 425692 441660 122850 105853 115199 116128 129541 125278 120738 120758 83149 85094 275322 239735 692702 689996 216823 215364 275806 276310 322009 315843 337657 340175 361006 365772 344864 384794 811215 838415 540308 449537 292595 288852 335872 333852 354091 361008 366673 371351 417252 417727 672422 698968 40.35 68.1 1
12:10:27 2023-10-13 338582 334737 85922 86533 132316 132539 134957 133692 107023 105644 111376 112500 130659 130147 356284 388011 1123599 1108235 426942 441949 122239 106177 114921 116556 129065 125678 120903 121385 83082 85354 274404 241121 687873 692891 216823 215133 274471 277159 322725 314883 338102 338352 361006 367834 346365 383019 807127 846506 531305 448010 293841 287104 337060 335741 355926 359894 367225 373871 417404 416486 669459 694602 40.35 68.1 1
12:10:28 2023-10-13 339281 335732 85925 86474 130797 132959 135216 133692 106990 105644 111011 112193 130750 129939 357358 384498 1115220 1102930 427957 441985 122680 105780 115550 116014 129631 124985 120986 120758 83330 85094 280315 240107 696039 692547 216518 213522 274507 277584 322988 315843 337382 340175 360717 365152 344306 383019 808917 851800 534801 450223 292182 288445 337060 333852 354907 359070 370243 369492 417404 418973 664557 695893 40.35 68.1 1
12:10:29 2023-10-13 338468 334525 85957 86537 132417 132539 134550 133692 106876 105764 110977 112193 130693 129841 359203 385402 1119489 1109940 430690 445609 122646 106144 115132 116382 129348 125712 120903 121090 83116 85160 274404 240516 692644 691261 216823 213487 273285 278047 321973 315110 338577 339661 360426 367576 345101 381828 811791 847429 530094 449537 293425 288355 333947 334437 353312 357749 367778 372180 418825 417070 663252 696953 40.35 68.1 1
12:10:30 2023-10-13 336326 333771 85929 86422 132404 132506 134550 133725 107023 105644 110977 112533 130716 130182 356249 383312 1123636 1109299 423462 441588 122646 106160 115358 116128 129631 125398 120821 120924 83182 85127 275322 240516 691289 689022 216823 213522 275577 276895 323023 315584 337657 341470 360754 366258 344321 385230 811717 843839 535801 446064 293010 288437 335836 336143 354304 360181 368221 369492 421556 418393 673414 698968 40.35 68.1 1
12:10:31 2023-10-13 338322 336315 85803 86566 132282 132955 134788 134146 107005 105869 111183 112809 128841 130259 356177 386668 1119706 1097485 431179 441624 122154 106210 114684 116670 129065 125746 120572 121566 83182 85251 275322 242105 687162 695073 216823 213522 273285 278902 322498 314294 337819 338637 361006 366286 345343 381828 808868 853536 534467 446890 294679 287949 336584 333456 354375 357714 367225 373907 415977 418349 664394 694344 40.35 68.1 1
12:10:32 2023-10-13 338828 333775 85934 86508 132543 132664 135162 133725 107023 105644 111011 112533 130569 130182 357358 382739 1116048 1103751 428259 444521 122680 105780 115437 116128 129631 125432 120821 120924 83182 85522 272808 241264 699511 694742 216751 216043 274679 277441 322390 315771 337511 340068 363012 365266 347568 382873 809491 847429 540308 448889 292449 288689 336584 333816 355976 359105 367225 369384 416698 419928 665497 697941 40.35 68.1 1
12:10:33 2023-10-13 337264 334631 85930 86680 130511 132597 134856 134028 107170 105902 110943 112796 130750 130216 356249 382490 1128121 1109299 422270 444521 122476 106224 115324 116321 129451 125606 120738 121007 83182 85218 282946 242217 690541 688986 216823 213522 274927 276345 324727 313962 338724 341481 361006 366801 344306 385413 811215 838451 535801 446186 293010 288852 335872 335741 353843 359643 368221 371619 418202 417727 673450 698509 40.35 68.1 1
12:10:34 2023-10-13 337844 336827 85894 86566 132535 133059 134584 133725 106876 105822 111011 112796 130659 130211 356249 387227 1121970 1106146 426002 442413 122357 105886 115199 116315 129459 125712 120986 121533 83082 85354 276956 241085 694011 694964 216823 215133 275207 277159 322952 314919 338724 338364 362939 368606 345632 384140 805948 844458 541660 449398 293425 287949 335680 333852 353843 360720 366931 373638 417404 417727 671469 692836 40.35 68.1 1
12:10:35 2023-10-13 338436 333740 85920 86414 132351 132664 135162 133658 106876 105612 110977 112193 130659 130147 359458 382597 1115220 1103788 427957 444521 122391 106137 115205 116321 129451 125432 120738 121090 83182 85277 275322 241604 694516 688986 216518 214185 274122 277584 323741 314919 337730 341758 360716 365152 344859 382690 811791 852295 540308 448010 292387 293399 336750 333852 356011 359070 367261 369492 417580 418652 663546 698968 40.35 68.1 1
12:10:36 2023-10-13 338726 333766 85994 86414 132627 132166 134652 133507 107056 105290 111354 112128 130818 130267 356320 384248 1122685 1114772 431180 444086 122680 106038 115166 116415 129472 125712 120903 121533 83049 85127 274404 240480 692531 691044 216823 215061 274963 277780 321070 315843 338724 340068 361006 365655 345876 382748 811215 848155 537603 450813 293010 288761 335872 335741 353312 360756 368403 371583 416375 416521 668474 697941 40.35 68.1 1
12:10:37 2023-10-13 338801 336553 85929 86515 132321 132664 134584 133692 107056 105822 111205 112719 130693 130091 356249 385689 1125268 1108510 426942 444558 122205 106243 114651 116548 129092 125847 123559 121599 83092 85375 273250 242661 679432 692057 216823 217640 274735 277620 322988 313485 340713 339697 359631 367691 346709 383884 809344 846506 540308 446781 294748 287567 336311 336928 354667 359105 367225 374473 417252 416521 670873 697904 40.35 68.1 1
12:10:38 2023-10-13 338562 333775 86048 86451 132573 132132 135545 133524 107005 105724 111269 112654 129167 130043 356929 386704 1113135 1105481 429341 441949 122765 105853 115550 116128 129631 125558 120986 120924 83182 85192 275322 241228 693134 692927 216823 213522 274735 277584 320749 315843 337694 339697 360869 365444 343308 382441 808308 847429 540308 451884 293252 287949 335715 333852 355192 359105 369249 369492 417404 418973 664231 695930 40.35 68.1 1
12:10:39 2023-10-13 338180 334525 85929 86575 132509 132631 134584 133725 107023 105836 111011 112193 130784 129966 356284 385689 1119222 1106570 431142 444521 122357 105918 115166 116401 129271 125606 120738 121218 83182 85192 275322 241264 704759 685110 218050 215739 273840 278579 322390 315254 339334 340068 360608 368316 348331 381683 811105 851800 538955 450813 293498 288761 337262 337167 354957 358569 368403 372443 419660 416344 664231 696953 40.35 68.1 1
12:10:40 2023-10-13 338891 336818 85998 86680 130507 132597 134889 134028 106998 105829 111183 112809 130363 130147 356249 385689 1118721 1103906 426186 444485 122476 106243 115053 116670 129417 125606 120572 121102 83182 85192 274170 241639 685641 694090 215998 214150 274963 276345 324498 314661 339444 339697 359503 364640 343343 385413 807200 849392 541660 445895 293841 288355 336584 333852 356547 360216 366122 373342 416012 420259 671506 695893 40.35 68.1 1
12:10:41 2023-10-13 339751 333736 85949 86418 132535 132939 135025 133817 107056 105660 111354 112500 130693 129390 356284 388011 1112776 1100545 431069 444558 122306 106064 115166 116354 129181 125678 120986 121617 83212 85490 275322 240409 687220 694964 216823 215435 274785 278259 321378 315554 339444 338637 360014 365772 346746 382025 809443 854778 537136 450629 293841 288039 334741 333852 354410 359140 369515 372743 417404 419008 663759 694872 40.35 68.1 1
12:10:42 2023-10-13 337735 336347 85989 86593 132543 132448 134991 133692 107038 105757 111208 112878 130727 130056 356249 383942 1124433 1106570 423498 441588 122476 105886 115391 116128 129631 125365 120738 120841 83215 85127 275322 240516 699146 689996 216823 217299 276265 277194 322009 315843 337730 341252 361006 366801 344901 384214 810640 845055 538955 450923 293010 288761 336347 335741 354410 360824 367261 371619 417580 418973 670957 697978 40.35 68.1 1
12:10:43 2023-10-13 339135 333775 85934 86541 132539 132631 134584 133725 107059 105677 111354 112533 130784 130182 356249 388011 1122685 1108641 428045 441732 122510 106144 115132 116415 129541 125746 120821 121218 83049 85380 276814 241715 691274 695073 216823 215435 275557 277549 322701 314919 339444 338126 364002 367834 345876 384214 807090 844458 540308 447693 293841 288039 336186 333852 353878 360756 367225 372779 417404 417727 671469 693853 40.35 68.1 1
12:10:44 2023-10-13 339762 336553 86125 86600 132477 132656 135263 134028 107203 105644 111354 112533 130784 130182 356249 381863 1116048 1105444 429886 445851 122476 106243 115166 116548 129271 125845 120738 121218 83215 85310 275322 241264 686922 689756 216823 214185 273321 278902 322760 314919 338724 340725 360462 366801 345414 383055 809177 854675 540308 448901 293706 288982 333947 334437 355227 358847 368072 373042 419816 419008 664231 699041 40.35 68.1 1
12:10:45 2023-10-13 339256 333766 85994 86562 132451 132132 135088 133566 107038 105764 111346 112776 128985 129952 356929 384355 1124005 1113258 425655 444340 122765 105886 115589 116288 129541 125398 120903 121385 83345 85185 275953 239771 693350 690032 216823 213556 276265 276345 322436 315843 338208 340725 361006 366801 345388 385413 811215 843230 537136 449219 292595 292877 335836 335741 354410 361296 366966 371619 417616 419008 672973 699005 40.35 68.1 1
12:10:46 2023-10-13 338562 334278 85893 86447 132259 132199 134991 133725 107023 105644 111011 112533 130693 130296 356249 388011 1122007 1106933 427280 441660 122306 106104 115099 116401 129451 125639 120572 121090 83125 85192 275322 241228 686396 694582 216823 217406 275329 277334 322772 315639 341132 338494 363048 368606 346610 384031 806980 846234 533132 446598 293425 286942 335751 335741 356466 361261 367225 373374 417404 417727 670810 694872 40.35 68.1 1
12:10:47 2023-10-13 339162 336589 86058 85099 132725 132631 135207 133843 107104 105757 111217 112809 129020 130008 356284 385075 1116048 1103788 429035 444521 122561 106014 115583 116094 129631 125331 120986 120758 83387 85127 275322 240312 696652 693073 216671 213853 274735 277922 322534 315843 337180 340725 359979 365736 344341 383092 809491 847429 540308 451773 292186 288139 334741 333852 355477 359140 367813 369492 417404 419044 665533 696953 40.35 68.1 1
12:10:48 2023-10-13 339487 333775 85929 86456 132451 132090 134618 133507 107056 105644 111011 112193 130569 129785 356284 385111 1118427 1109754 430885 444521 122476 106064 115166 116435 129271 125432 120821 121501 83360 85582 274404 241014 688533 690808 217941 215435 273946 278723 322319 315476 339057 340175 359217 365690 345343 381610 811717 847392 537303 449537 293841 288761 335836 334472 355459 357999 368368 372743 418790 417070 664194 696879 40.35 68.1 1
12:10:49 2023-10-13 338765 335877 86026 86672 132470 132506 135055 133692 107063 105644 111269 112732 130806 129987 359458 388011 1125531 1107721 427280 445815 122442 106177 115166 116482 129271 125606 120821 121090 83149 85244 275322 241228 687094 695073 216823 217604 275349 277549 322988 315362 339114 338328 361093 367834 346365 384140 807090 845652 540308 448510 293706 287711 335680 333852 353312 360720 367225 373306 417404 417727 671432 694836 40.35 68.1 1
12:10:50 2023-10-13 338562 336553 85898 86686 132470 132664 134647 134002 106843 105789 110977 112911 130750 130147 356249 387393 1116011 1100034 432182 446555 120900 106403 115099 116576 129168 125746 120821 121799 83221 85530 271898 241764 689202 695073 216823 214001 274471 279043 320785 315326 340407 339076 360014 367059 347838 381522 807090 855987 537603 451884 294257 287949 334706 333852 354375 360889 369443 373606 417404 418973 662238 694836 40.35 68.1 1
12:10:51 2023-10-13 339098 336584 86121 86623 132719 131979 134957 133692 107005 105757 111285 112161 130784 129750 356249 384498 1118721 1112196 423570 441949 122527 105853 115199 116288 129631 125398 120903 120924 83229 85127 275322 240072 700041 688986 216823 213522 276426 277123 322725 315843 337657 340690 361006 366479 345388 385376 811791 843194 541660 449537 293315 288852 335727 335741 354339 360973 366637 369492 417580 418314 671469 698436 40.35 68.1 1
12:10:52 2023-10-13 338562 336522 85926 86566 132500 132622 134584 133692 107023 105644 111234 112776 128917 129939 359458 387939 1125605 1108720 428083 441480 122662 106144 115132 116482 129541 125678 120655 121007 83121 85549 275322 241193 686144 695236 216823 215435 275664 277159 322988 314883 339203 338374 361058 367317 345876 384177 807090 845055 538955 446803 293841 288355 335680 333816 354339 361036 366931 372743 415056 418314 671469 692836 40.35 68.1 1
12:10:53 2023-10-13 337589 333740 86016 86508 132413 132717 134550 133692 106990 105644 110977 112500 130625 130022 355678 381863 1114392 1103751 428562 445295 122272 106104 115166 116288 129271 125606 120655 121007 83229 85244 274404 241193 690604 688986 216823 214185 274087 277780 322725 315326 338448 341758 360462 365380 345101 383019 810640 852259 537136 448010 292740 293291 335872 333852 355441 358569 367225 373505 417545 419008 666119 696916 40.35 68.1 1
12:10:54 2023-10-13 340134 335841 86258 85089 130654 132099 135170 133591 107104 105257 111183 112436 129020 129183 356142 384462 1120017 1112278 429473 441444 122476 105886 115166 116321 129451 125429 120903 121269 83215 85185 275322 240276 692409 691789 216823 214228 274963 277975 321747 315807 338687 339661 361006 365620 345876 382441 810640 847325 538955 450236 293010 288575 336347 335741 353029 361036 368627 371583 416959 417691 667456 696916 40.35 68.1 1
12:10:55 2023-10-13 338562 336315 85894 86504 132286 132631 134517 133692 107023 105677 110977 112500 130659 129931 355963 384498 1125231 1106933 426942 444485 122239 106389 115205 116515 128912 125813 120407 121599 83064 85699 275814 242994 692111 691789 216823 215435 274821 277868 323561 313490 340612 339483 360970 367834 343308 383576 809443 848009 540308 445483 294748 288558 335655 337571 355962 359140 366122 374436 418825 419702 669385 696916 40.35 68.1 1
12:10:56 2023-10-13 340432 335877 86058 86605 130780 132315 134957 133440 107023 105290 111354 112064 128951 129183 356249 388011 1109517 1102116 428730 441949 122442 105886 115199 116321 129541 125398 120738 120841 83182 85127 275322 239328 691829 693073 216823 213853 274699 277780 322498 315843 338694 340175 360553 365736 344824 383019 809491 852259 540308 450592 293217 288761 335680 333852 357713 359105 369183 371619 417404 418973 665174 696646 40.35 68.1 1
12:10:57 2023-10-13 337670 334216 85966 86533 132316 132939 134584 133817 107023 105644 110977 112161 130750 129931 356213 385075 1116048 1106533 430495 441660 121068 106127 115417 116315 129417 125712 120738 121301 83254 85497 275322 241050 692409 690808 216823 213522 274087 279495 321723 315332 339444 340139 361006 367834 346673 381574 810640 851800 536969 450813 293425 288545 336584 334437 354957 358819 369443 372706 417252 416486 664231 696916 40.35 68.1 1
12:10:58 2023-10-13 338536 333771 86058 86680 132567 132597 134550 133692 106876 105878 111029 112500 130535 130056 356249 388011 1118758 1103751 423606 441588 122323 105886 114941 116321 129271 125432 120738 121090 83182 85218 284634 241228 686393 695073 216823 213487 275806 277159 323023 314595 339203 338601 361093 367317 345876 384758 805277 845652 533132 446525 293633 288558 335715 333816 355156 360720 367189 373306 417404 419008 672422 694872 40.35 68.1 1
12:10:59 2023-10-13 338726 333736 85921 86537 132500 132631 134979 133692 106876 105355 110977 112500 128951 129939 357529 387686 1115512 1100764 430885 441516 122696 106257 115099 116382 129348 125606 120655 121090 83092 85522 275322 240373 688685 695073 216823 213522 274927 278347 321830 315843 339684 338637 360518 366801 347495 381865 809491 854102 537136 451453 293425 288495 335445 333852 355156 359140 369515 372180 417776 418973 664231 695893 40.35 68.1 1
12:11:00 2023-10-13 335609 336347 85952 86541 132325 132939 134550 133817 106843 105677 110943 112533 130543 130056 355963 382202 1123893 1108510 424485 441696 122442 105886 115166 116128 129451 125398 120572 120924 83182 85127 275322 241604 704631 685110 216823 213487 274542 276310 324498 314294 338448 341481 361006 366801 344306 386233 809197 838379 541660 446854 292876 288761 335872 333564 354410 360181 368221 371619 418202 418678 673746 697978 40.35 68.1 1
12:11:01 2023-10-13 338306 333740 86030 85135 130780 132564 135519 133624 107104 105757 111217 112809 129020 130008 359019 387903 1121933 1105359 426002 441949 122239 106078 115132 116368 129271 125606 120738 121090 83212 85413 274170 241228 697520 695073 216823 217640 275384 277159 322988 314919 339444 338328 360841 367576 345876 384177 806519 844458 537136 448193 293425 287949 335680 333852 353843 360216 367225 372743 417404 417727 670957 692836 40.35 68.1 1
12:11:02 2023-10-13 338619 336315 85898 86537 132374 132406 134584 133599 106876 105612 110977 112193 130388 129966 356249 381025 1116048 1105359 427957 441804 122205 105853 115053 116423 129271 125398 120655 120924 83149 85160 275322 241228 686418 688986 216823 214517 274122 277584 322988 315097 337694 341758 360462 365152 345066 383019 811519 847429 540308 446598 292255 293295 335872 335473 355477 358819 370243 371365 420923 419973 667742 696806 40.35 68.1 1
12:11:04 2023-10-13 340727 335877 86058 86647 130875 132227 135395 133591 107203 105322 111319 112161 130750 129723 356177 385039 1119222 1113024 429740 444340 122803 106031 115199 116128 129541 125398 120738 121007 83179 85160 275322 240072 689040 690971 216823 217452 276390 277815 322009 315843 338724 340175 361006 367834 345388 383055 810640 845688 530094 450813 293352 288761 336347 335741 354375 361296 368332 371619 417252 417727 669459 696953 40.35 68.1 1
12:11:05 2023-10-13 338103 333771 85929 86422 132321 132381 134550 133692 106843 105644 110977 112500 130569 129931 355678 386267 1121970 1105359 426978 441624 121968 106436 114808 116703 128638 126342 120407 121897 82902 85563 275322 242482 683232 691605 216823 213305 274892 277584 322760 313449 340501 339768 360970 367834 343308 383019 809491 846738 540308 445169 294466 288355 333947 334437 353277 359957 366673 373944 418825 416486 665533 695893 40.35 68.1 1
12:11:06 2023-10-13 340727 333771 86022 86533 131053 132344 135292 133256 107056 105290 111354 112096 129020 129545 356249 388011 1109517 1097387 430312 441588 122272 105886 114941 116321 129271 125606 120655 120924 83182 85160 273498 240143 688407 694090 216823 213522 274927 277584 321034 315843 339203 338637 360553 366544 344306 380679 807127 854742 540823 450813 293841 287625 334741 333852 354375 359105 369479 372970 417404 418349 662275 692836 40.35 68.2 1
12:11:07 2023-10-13 339011 333507 85925 86533 132291 132199 134550 133599 106843 105322 110977 112193 130388 129904 358912 381953 1118692 1104937 428453 445609 122646 106111 115132 116382 129321 125712 120655 121007 83182 85218 274404 241228 694138 685074 216823 214150 273285 277620 322462 314739 339173 341481 359954 366286 345379 383055 811215 852259 537136 448901 293631 293291 333947 335741 356284 358534 367296 372743 418825 419044 664231 698472 40.35 68.1 1
12:11:08 2023-10-13 337844 333766 86022 85127 132316 132473 134584 133507 106843 105644 110977 112500 130691 130056 356249 388011 1122007 1106933 427704 444485 122035 106210 114270 116435 128912 125813 120407 121173 83182 85160 272808 241228 684381 693073 216823 213339 274963 277354 323023 314919 337855 338637 359755 365620 343308 383905 808344 845688 540308 445233 294748 287742 335872 334437 353277 359643 367549 374774 417580 417106 667456 694872 40.35 68.1 1
12:11:09 2023-10-13 336653 336827 85952 86503 130476 132955 134975 134365 106972 105935 111183 112809 128841 130294 356142 385509 1120973 1099198 426677 441949 122239 106137 115066 116415 129202 125606 120572 121218 83182 85310 274404 242590 685830 693109 216823 214482 273285 278047 324006 313639 339684 339661 361006 366544 345414 384758 808868 851800 544365 446186 293841 288355 336584 335741 355726 358033 366122 373944 417252 420223 665897 694872 40.35 68.1 1
12:11:10 2023-10-13 340097 333472 85898 85064 132539 132224 135003 133658 107129 105322 111319 112161 130659 129390 356213 385075 1118427 1109791 430420 441949 122442 105886 115132 116321 129451 125398 120572 121007 83149 85160 272808 240480 695399 691044 216823 217263 274927 278047 322009 315584 338724 339889 361006 365655 343308 381595 809491 850595 537603 449280 293290 288558 336347 334437 354707 360853 369183 372743 419660 419109 663972 696806 40.35 68.1 1
12:11:11 2023-10-13 337025 336342 85898 86701 130325 132631 134449 134213 106696 105822 110943 112906 130543 130614 355678 382632 1128195 1109299 423498 444521 121068 106257 115132 116401 129271 125398 120572 121090 83125 85218 277503 242558 687347 689022 216823 213522 274927 277620 324727 313449 339203 340761 361006 366801 343343 385960 810640 838451 517829 445556 293425 288852 333983 336215 354091 359140 368221 372779 418861 418349 672973 697978 40.35 68.1 1
12:11:12 2023-10-13 339487 333502 86008 86422 132325 132415 134550 133474 106843 105612 111011 112225 130569 129931 355999 388011 1112776 1100820 430995 441949 122272 106064 115053 116515 129271 125678 120572 121007 83182 85218 272808 240480 688026 695236 216823 213556 274735 278047 321034 315843 339684 339159 360553 366801 344824 381828 807163 856060 537603 451306 294739 287697 337739 335560 356971 360355 369407 373761 418512 418794 662091 697806 40.35 68.2 1
12:11:13 2023-10-13 338342 334242 85989 86533 132316 132838 135029 133624 106843 105644 110977 112225 130569 129939 356284 381899 1116048 1105359 428599 441949 122272 105886 115172 116161 129271 125398 120572 120924 83182 85127 275322 240516 691029 685074 216823 214185 274087 278047 323741 314919 339203 340761 359919 365772 345414 382727 811215 852331 533132 448010 293631 292981 333839 335741 355441 358569 367296 372779 418897 418687 664231 698472 40.35 68.2 1
12:11:14 2023-10-13 338801 333493 85994 86418 132535 132166 134991 133507 107129 105322 111011 112161 130750 129995 355999 383978 1122296 1114772 427474 441552 122714 106038 115517 116382 129597 125505 120986 121090 83297 85160 275322 239735 690407 691789 216823 215891 276423 277159 322498 315843 338541 341517 361006 366801 345388 385376 810640 843230 534467 449537 292803 292671 335872 335741 354339 361043 366709 371619 417616 418349 671469 697978 40.35 68.1 1
12:11:15 2023-10-13 338536 333731 85829 85159 130329 132539 134647 134234 106770 105677 110977 112874 130569 130182 355179 386618 1116048 1097634 431179 444666 122154 106137 114369 116515 128912 125606 120490 121367 83001 85251 274404 241568 681800 693109 216823 213522 273250 278347 322045 313854 343145 338673 359476 366544 345899 382711 807127 853499 537136 446538 294466 287949 336822 335504 354126 357499 367261 374774 416340 418973 664231 693853 40.35 68.2 1
12:11:16 2023-10-13 337844 333239 85867 86385 132316 132564 134788 133960 107005 105691 111106 112468 128740 129952 357933 382025 1116306 1104693 429341 441913 122357 105886 114974 116288 129369 125398 120572 120924 83182 85251 275322 242082 687852 685110 216823 214185 274122 278047 323023 314919 339203 342311 360416 365736 345101 383055 810640 852295 540308 446562 293010 292913 335872 333852 355976 358569 370570 371619 418825 420223 666119 699005 40.35 68.2 1
12:11:17 2023-10-13 337840 333467 85867 86541 132509 132448 134584 133507 106876 105322 111011 112193 130569 130000 355179 387429 1122007 1106933 427014 444521 122001 106424 114167 116548 128912 125847 123491 121632 83125 85549 274404 241228 698222 693073 216823 213522 274963 277782 323023 314919 338092 338364 361006 365620 346428 383905 807163 845688 540308 446598 294257 286817 336822 333969 352324 360216 367296 374473 415104 417442 671829 697198 40.35 68.1 1
12:11:18 2023-10-13 337407 334137 86020 86747 130416 133030 134483 134028 106891 105902 110875 112874 130625 130398 355713 385653 1120776 1097634 430566 444521 122069 106210 115066 116348 128912 125813 120490 121367 83092 85251 272808 242015 689423 694090 216751 213853 273250 278902 323059 313926 337819 339661 359755 366801 346420 383055 807163 852331 538955 446222 294331 287949 336822 335741 354410 357999 367225 373944 416375 418678 664231 694381 40.35 68.1 1
12:11:19 2023-10-13 338690 335804 85893 86414 132408 132406 134979 133474 106876 105322 111011 112161 130569 129355 357569 384192 1117634 1109791 430495 442413 122272 105886 115166 116161 129271 125432 120572 121007 83182 85430 274404 240480 687048 689059 218050 217406 274542 278510 321783 315362 338724 340211 361006 365655 345117 382135 810640 847356 537136 449537 293425 288581 337262 337607 355674 360889 369335 372634 418456 416964 664083 699297 40.35 68.1 1
12:11:20 2023-10-13 333834 335872 85893 86447 132291 132415 134550 133960 106744 105677 110977 112911 130569 130216 355749 382490 1125268 1106570 422270 441588 122357 105886 115166 116161 129271 125398 120572 121007 83215 85218 275322 241604 689853 685110 216823 213522 274963 276964 324498 313962 338724 341722 361006 366801 344341 385996 809491 838451 535801 447109 293010 292877 335872 336215 354126 360889 368221 372216 418532 418385 673450 698509 40.35 68.1 1
12:11:21 2023-10-13 337662 333740 85929 86396 132321 132199 134584 133507 107092 105644 111011 112193 130603 129966 355749 388011 1123931 1107060 426489 441696 122680 106144 115132 116415 129417 125746 120738 121334 83164 85413 275322 241340 691866 695073 216823 215739 275664 277159 322772 314919 339444 339411 363818 365772 345876 385376 807127 848191 534467 446429 293633 288242 336822 333852 356547 360216 366158 373079 415104 419963 671506 694909 40.35 68.1 1
12:11:22 2023-10-13 339281 335768 86004 86447 132351 132589 134889 133599 106909 105644 111011 112225 130569 129785 355749 382506 1116048 1107060 430837 444558 122272 105886 114987 116128 129271 125845 120655 121007 83182 85192 270338 240516 686270 689193 216823 213556 274122 278902 322045 315362 338724 339697 361006 365620 345343 382441 811215 850302 540308 449537 293706 288575 333983 334508 353312 358847 368923 372779 418897 417434 664231 696989 40.35 68.2 1
12:11:23 2023-10-13 336389 333766 85867 86414 132325 132448 134660 133960 106972 105691 111114 112776 128841 130043 356142 382632 1125605 1110052 425051 441804 122476 105886 115589 116128 129451 125398 120986 121090 83182 85160 273498 240516 691604 690808 216823 213556 274963 276310 324690 314919 337767 341517 361006 366801 343308 385046 810640 843194 535801 448266 292803 292986 336518 335741 354410 360756 366122 371619 418202 418064 672496 698014 40.35 68.1 1
12:11:24 2023-10-13 338322 333952 85924 86508 132344 132631 134550 133692 106843 105644 111479 112533 130716 130147 355678 386503 1116048 1098923 431790 441949 122205 106177 114303 116482 129271 125726 120572 121185 83092 85277 275322 241532 687176 695073 216823 213522 274087 279295 322462 314919 340713 338601 359979 366801 345343 382098 806519 855718 540308 448229 294748 287945 336822 335741 356971 357999 368332 373907 416304 418973 662957 697916 40.35 68.1 1
12:11:25 2023-10-13 338886 336351 86054 86703 130511 132597 134856 133440 107038 105724 111183 112809 128896 129896 355927 381905 1115220 1107060 428562 441696 122408 106104 115166 116368 129472 125572 120821 121090 83182 85160 274404 241023 686418 689829 216823 214482 274087 277688 322988 315362 339203 341205 360426 366801 345379 383019 811791 854742 537136 449219 293633 288761 333947 336453 355441 358534 367813 373306 419780 418973 664231 698968 40.35 68.1 1
12:11:26 2023-10-13 337844 333978 85922 86566 132470 133122 134550 133817 107023 105691 111011 112687 130750 130147 356213 388011 1121102 1106933 426002 444485 122493 106104 115132 116321 129451 125398 120738 121090 83182 85277 275322 241228 687173 694090 216823 213487 275542 277549 322988 315362 340407 338566 360553 365655 346365 384177 805911 844422 534467 448229 293841 288030 336186 335523 356718 361014 370280 373424 417885 418207 671285 697309 40.35 68.1 1
12:11:27 2023-10-13 337443 336371 85940 86657 132466 132689 134941 133725 106843 105869 111183 112764 128888 130147 356213 386847 1117896 1099198 431827 441552 122205 106210 114908 116482 129181 125779 120490 121301 83149 85522 275322 241193 700296 694582 216823 213522 274507 279295 322009 314919 340166 338673 360014 366801 348258 381828 807090 855987 537603 449918 293845 287801 334741 335741 354872 359105 369515 373871 417114 418643 663252 694344 40.35 68.1 1
12:11:28 2023-10-13 336616 333476 85952 86508 132505 132381 134584 133692 106990 105951 110977 112193 130716 129931 355963 383008 1124433 1109299 424485 441949 122561 105853 115470 116128 129541 125365 120821 120924 83182 85127 274404 240276 690879 685074 216823 213522 275806 276274 323742 315038 338448 341445 361006 366801 345632 385629 811640 844925 529733 443864 293841 288761 335836 336690 356466 360005 368670 373688 418790 418314 672936 696916 40.35 68.1 1
12:11:29 2023-10-13 337625 336176 85925 86619 132316 132622 135260 133817 107104 105644 110977 112533 130750 130022 356249 387393 1120813 1102109 426297 444485 122442 106177 115132 116401 129271 125572 120655 121334 83149 85522 272808 241023 694104 695073 216823 213522 276423 277123 323742 315362 339444 340414 361093 366801 344010 384758 805911 845055 534467 448193 293914 288761 336186 333852 354375 361261 367261 373306 417726 418678 671432 694308 40.35 68.1 1
12:11:30 2023-10-13 339032 333740 85835 86537 132475 132597 134664 133692 106843 105869 111080 112968 128738 129939 357933 387249 1115512 1100727 432255 445609 121003 106144 114941 116448 129271 125606 120572 121090 83179 85549 274404 240988 685246 694582 216823 214081 274927 278902 321034 314739 340166 341044 360014 366801 344306 381522 806519 854742 537136 449537 294675 287913 337299 335741 354375 360599 369479 373944 415686 418643 663215 694308 40.35 68.1 1
12:11:31 2023-10-13 337844 333476 85958 86414 132592 132683 134957 133692 107023 105355 111242 112500 130750 129750 356249 383312 1121970 1109754 426297 441877 122595 105853 115358 116128 129631 125365 120821 120924 83262 85160 275322 240072 692177 688986 216823 213853 276423 276928 323023 315843 337730 341481 361006 366515 345876 385960 811215 843194 534467 448193 293534 293395 336347 336215 354375 361261 366122 371619 418496 418973 672459 698472 40.35 68.1 1
12:11:32 2023-10-13 338684 336025 86239 85159 130871 132893 134856 134028 107071 105757 111148 112809 128930 129974 358694 388011 1121970 1105369 426149 441480 122578 106210 115132 116482 129451 125644 120821 121185 83182 85277 275322 241228 687906 695731 216823 213522 276229 277159 323514 315362 339444 340461 361093 366801 345876 385413 807127 846884 538955 445858 293841 288761 335715 333852 356512 362119 367189 373606 417994 420223 672422 694872 40.35 68.1 1
12:11:33 2023-10-13 338562 333731 85952 86541 132355 132381 135063 133692 107056 105644 110977 112533 130750 130045 356249 381595 1116048 1106146 428259 441696 122272 106137 115132 116401 129271 125606 120738 121090 83182 85277 277732 241193 686670 685074 216823 214517 274087 278047 322988 315362 339203 342275 360462 367053 345379 383055 811791 853499 538955 449219 293841 293431 335872 336215 356512 360889 371371 373346 422153 420707 666045 698821 40.35 68.1 1
12:11:34 2023-10-13 339725 334345 86121 86665 130775 132348 134991 133566 107203 105322 111513 112403 128951 129355 356213 384192 1118721 1114222 427243 444666 122442 106104 115470 116288 129541 125398 120903 120924 83330 85160 275322 239735 695850 689996 216823 213522 276653 277584 322988 315843 339414 340725 361006 367317 345876 385376 811215 844190 541660 450923 293010 288761 336584 336215 357476 361296 367778 371655 417580 418973 671982 699762 40.35 68.1 1
12:11:35 2023-10-13 336569 333731 85956 86541 132286 132631 134588 133725 107023 105822 110977 112906 128630 130182 356249 385653 1119222 1099198 427014 441949 122408 106210 115132 116515 129271 125726 120572 121367 83034 85310 269292 242563 684402 693073 216823 214850 273285 278011 324006 313926 337819 340175 362599 366801 346420 385340 808293 851616 537136 445895 294675 288829 336786 336179 356119 360889 368700 373761 419770 420850 665461 695857 40.35 68.1 1
12:11:36 2023-10-13 338562 334022 86121 86680 132908 132199 134957 133474 106843 105836 111183 112533 130750 129966 355963 385653 1111988 1103751 427618 441949 122476 105853 115470 116128 129631 125312 120821 120924 83387 85127 274846 238993 696444 692547 216823 214150 274963 278011 323023 315843 337694 340690 360553 365772 344859 383055 809491 847392 544365 451453 293010 288355 335680 333852 355976 359643 369479 372180 418289 419633 663546 696916 40.35 68.1 1
12:11:37 2023-10-13 336370 333740 85930 86566 132543 132631 134584 133725 107023 105822 110977 112878 130750 130182 356249 383043 1125268 1106570 422532 441985 122561 106031 115166 116321 129451 125432 120821 121007 83182 85160 272808 241059 691726 688986 216823 214150 274963 276345 324956 314343 338431 342253 360754 367798 347592 386397 811141 845035 532728 445967 293909 288761 335836 336690 354375 360889 368559 373197 418825 418314 673450 697941 40.35 68.1 1
12:11:38 2023-10-13 337320 335872 85902 86541 132146 132381 134677 133725 107023 105677 111011 112533 130750 130182 356213 388011 1121175 1103751 426600 444485 122442 106210 115199 116617 129271 125606 120572 121218 83182 85277 280315 241193 688686 695073 216823 213522 276229 277584 323970 315362 339684 340211 361164 367576 346365 385960 809220 848155 537136 448147 293841 288761 335680 335473 356583 361296 367225 373907 415686 420921 673178 696386 40.35 68.1 1
12:11:39 2023-10-13 339476 333731 86121 85195 130871 133691 135229 133935 107104 105757 111371 112654 129020 129974 356142 387831 1112740 1100508 431827 441624 121068 106290 115324 116515 129271 125606 120738 121334 83325 85413 275322 240516 690696 695073 216823 214150 275544 278902 321070 315807 339684 338637 360553 365380 344824 382405 807163 856023 540308 451406 295240 287711 334741 335741 354375 358819 369515 374738 415686 418973 662275 694344 40.35 68.1 1
12:11:40 2023-10-13 338532 333230 85930 86533 132543 132415 135071 133692 107270 105355 111011 112500 130569 130056 356249 383312 1121736 1109754 424485 441949 122561 105886 115358 116321 129541 125398 120821 120924 83182 85185 275322 241807 691533 688950 216823 213853 276653 276345 323023 315843 338208 341241 361006 366801 345632 386544 811519 843194 537136 448193 293010 293084 335872 335741 354410 361296 369980 372189 421556 418723 672789 698857 40.35 68.1 1
12:11:41 2023-10-13 337479 335877 86021 86703 130688 132958 134856 133624 106843 105644 110977 112500 130625 129939 358440 388011 1120344 1106146 426038 441444 122239 105886 115132 116321 129271 125606 120655 121007 83262 85127 272808 240516 689497 693109 216823 217604 274963 277584 323023 314919 337819 338601 360014 367691 346365 384214 805948 843230 541660 446489 294230 287104 334741 335741 353277 360756 367261 373015 417404 417398 669495 694344 40.35 68.1 1
12:11:42 2023-10-13 338527 333766 85921 86566 132509 132631 134816 133725 107122 105644 111011 112500 130569 129966 356249 382775 1115776 1103751 427920 444666 122748 105853 115583 116094 129631 125398 120903 120758 83182 85192 274404 241340 698053 693073 216823 214150 274927 278011 322701 315843 337402 340450 361093 366544 344859 383055 809491 852259 535801 452020 294257 288716 338254 335668 355869 360075 369443 372561 418512 420080 666045 696386 40.35 68.1 1
12:11:43 2023-10-13 337922 333493 85966 86533 130966 132631 135206 133692 107056 105822 111011 112776 128930 130080 355963 385075 1118427 1106607 431215 445358 122476 106210 115199 116515 129451 125606 120655 121218 83215 85218 274404 240516 688560 685074 218050 214150 274507 278938 323023 315843 339684 340725 361006 367036 345414 382982 809712 852259 537136 449537 293841 288558 333983 334508 354091 358569 368923 373675 420075 417727 664231 698968 40.35 68.1 1
12:11:44 2023-10-13 337844 333230 85930 86570 132535 132597 134584 134150 106876 105644 111242 112533 130569 129966 355713 387686 1122007 1106933 427316 441732 122069 106177 114369 116321 129181 125398 120572 121090 83182 85160 275896 240552 695008 693109 216823 213522 275577 277620 323059 315362 341021 338423 362903 368763 346855 384959 806943 845543 541660 448047 294326 287365 338254 336215 353312 360756 367261 373615 418253 418051 669422 694836 40.35 68.1 1
12:11:45 2023-10-13 336890 333843 85957 86566 130614 132656 134647 134175 106876 105855 110977 112874 130543 130216 355713 385653 1118427 1097634 430873 444558 122205 106210 114908 116548 129271 125813 120490 122187 83092 85375 271898 241944 686233 693109 216823 214150 273285 278938 323514 313962 338092 339661 360790 367317 346420 384214 807127 847465 530094 446621 294679 288611 336822 335741 354907 358033 369193 374774 416959 419008 666119 694872 40.35 68.1 1
12:11:46 2023-10-13 339615 333225 85929 86422 132355 132132 134979 133725 107056 105355 111354 112533 130569 129966 357533 384498 1116048 1106607 431179 441985 122442 106031 115199 116321 129271 125606 120572 121090 83182 85430 275322 241059 695904 691298 218667 216043 274365 278759 322617 315735 339611 340582 360934 368871 347060 382711 809140 852295 538955 448669 294460 288761 333947 334508 353843 358819 369371 373342 420510 417727 664231 699005 40.35 68.1 1
12:11:47 2023-10-13 335868 333511 85925 84991 132443 132448 134597 133725 106876 105644 110977 112533 130659 129966 355713 382167 1124433 1106570 423232 441985 122544 105886 115199 116128 129451 125365 121203 120924 83330 85127 276126 240480 688848 685038 216823 213556 275806 276345 324006 315843 338484 340403 361006 367317 345876 386544 811215 843194 533966 446186 293425 293399 335872 336453 354410 360216 366086 371365 421556 418723 673192 698857 40.35 68.1 1
12:11:48 2023-10-13 337994 335659 85985 86672 130507 132585 134822 133809 107071 105322 110977 112533 130543 129966 358658 387758 1123562 1105359 426075 445295 122680 106144 114941 116690 129271 125779 120655 121185 83182 85192 274404 241910 687473 693109 216823 213487 275806 277815 323514 315362 339684 338637 361129 365655 343343 384214 808037 845055 537136 449219 294466 287104 335715 336453 353312 360216 368332 375076 416012 417727 669459 694872 40.35 68.1 1
12:11:49 2023-10-13 337625 333274 85929 86537 132171 132506 134584 133692 107023 105644 111011 112911 130591 129966 356249 384498 1116048 1103788 427316 441949 122544 105853 115550 116128 129631 125398 121069 120758 83445 85127 275322 239771 698997 694582 216823 214185 275349 278047 321070 315771 339203 340497 361129 366801 345101 382171 809491 856629 534898 450372 294257 288581 338733 333347 355334 362663 369443 373160 418512 420080 663575 697806 40.35 68.1 1
12:11:50 2023-10-13 339041 333507 85961 86541 132359 132564 135170 133566 107059 105644 111354 112500 128951 129827 355999 382506 1119222 1106933 429923 444558 122357 105886 115166 116321 129451 125432 120655 121007 83215 85192 275322 240516 698175 685074 216823 214185 274087 278866 322737 315621 339684 340725 361006 367317 346420 383092 810357 854175 540308 449537 293914 288766 333983 334508 355441 359105 368368 373606 420147 419044 664231 699005 40.35 68.1 1
12:11:51 2023-10-13 338292 333472 85962 86541 132417 132631 134618 133692 107056 105644 111239 112687 130603 130056 355963 388011 1123599 1106933 426075 441588 122272 105918 115166 116321 129271 125639 120738 121090 83215 85192 275322 241059 689472 693109 216823 213522 275806 277851 323514 314919 338138 338423 364039 368799 346746 384501 807017 845274 541660 446453 294466 287841 338733 336179 356971 361043 367296 373342 417404 418207 670444 694602 40.35 68.1 1
12:11:52 2023-10-13 337662 333740 85925 86714 130416 133122 134550 133817 106876 105822 111011 112796 130543 130182 355713 385724 1116048 1097634 431215 444558 122239 106403 114336 116515 129181 125726 120490 121218 83034 85225 277618 241568 682201 693109 216823 213887 274122 279437 322988 313567 338330 339661 360518 366801 346420 383019 808917 854778 546225 447596 294675 288034 336822 335741 354907 358033 368403 375040 416375 419008 664231 694872 40.35 68.1 1
12:11:53 2023-10-13 339277 333520 85962 86381 132578 131975 134991 133256 107089 105627 111276 112161 130693 129390 355999 384192 1119222 1113061 428223 441985 122476 105886 115166 116321 129451 125432 120821 120924 83182 85192 275322 239771 702138 691789 216823 215435 276174 277903 321902 315807 339094 340582 360970 368871 346256 384611 811215 845688 541660 450813 293471 288761 336822 336215 355192 361331 368403 373160 417616 418973 669495 698014 40.35 68.1 1
12:11:54 2023-10-13 338146 333542 85902 86541 132321 132415 134681 133725 107056 105677 111276 112533 130569 129750 355179 385724 1122007 1106146 427353 444521 122001 106424 114171 116823 128912 125880 123491 121781 83034 85733 275322 241872 682224 692057 218050 213556 274998 278637 323059 314661 338401 339697 361006 365690 346746 384250 808881 846920 537136 446598 293080 287697 334706 337167 353312 360216 367296 375076 416375 417478 670873 697198 40.35 68.1 1
12:11:55 2023-10-13 337844 335841 85926 86447 132500 132748 134584 133725 107023 105644 111011 112533 130659 129966 355999 384534 1116269 1103788 427993 441804 122510 105853 115391 116281 129562 125558 121153 121007 83393 85204 274846 239257 696571 691789 216823 214116 274785 277868 323514 314767 337730 340725 361093 366293 345272 383905 810640 847429 532333 452094 293083 288761 335751 335256 355477 360216 369515 372180 415721 420259 665533 696423 40.35 68.1 1
12:11:56 2023-10-13 339517 332773 85952 86422 132359 132415 134681 133692 107056 105644 111011 112225 130569 129390 355713 384498 1118427 1106607 431179 441985 122497 105918 115199 116435 129451 125606 120655 121007 83212 85192 273498 240552 694356 685074 218050 214001 275122 278938 322760 315843 339444 340725 361006 365690 345414 383055 810357 852295 541998 449537 294404 288752 335800 337607 356971 358930 369038 373725 419968 418136 664009 698784 40.35 68.1 1
12:11:57 2023-10-13 335396 333436 85934 86508 132496 132415 134550 133960 107005 105789 111174 112687 130716 129931 358658 382739 1125195 1110089 424485 445295 122646 105853 115199 116288 129631 125611 120821 121007 83297 85244 274404 240480 701089 691225 216823 214150 276653 277159 322952 315843 338687 341445 361006 367317 345876 386233 811791 843194 537136 449537 293010 288761 336584 336215 354872 362662 367225 372407 418202 418973 672385 697941 40.35 68.1 1
12:11:58 2023-10-13 339281 333807 85926 86652 132470 132656 134647 133910 107023 105644 111208 112687 130724 130045 355678 387393 1115183 1100508 431179 441696 122323 106210 114908 116548 129271 125813 120655 121748 83149 85310 275322 241944 683135 694582 216823 214001 274052 279331 322988 313531 338330 339661 360518 367355 349567 382420 810596 855841 530094 450420 294679 288211 337739 336106 357730 360146 369479 375301 415977 419008 664394 695783 40.35 68.1 1
12:11:59 2023-10-13 339256 333234 85930 86508 132509 132597 134550 133692 107023 105612 111205 112687 130750 129750 355678 381025 1116011 1106933 428562 441588 122442 106177 115166 116515 129451 125692 120738 121173 83297 85277 275322 241193 694482 689829 216823 214815 274471 278438 323970 315584 339915 342794 361006 366801 346420 384140 811791 854474 540308 449182 293841 293570 335872 336215 358491 359105 368368 372743 418861 420850 666119 700755 40.35 68.1 1
12:12:00 2023-10-13 337844 333952 85902 86541 132505 132506 135063 133692 107129 105789 111319 112687 128967 130056 355713 388011 1121970 1106933 427280 444485 122205 106210 114875 116515 129092 125813 120738 121334 83182 85310 277618 241193 686563 693073 218667 216043 275909 278151 323718 315476 341616 339244 363807 368871 347346 384884 806943 845652 530094 449219 294466 287754 338696 336690 353772 360973 368621 373907 417740 418358 670408 692836 40.35 68.1 1
12:12:01 2023-10-13 337358 333740 85867 86566 132291 133064 135177 134036 106876 105968 110977 112906 130535 130182 355143 385346 1118655 1097634 431179 444521 122205 106210 114717 116515 129181 125779 120490 121897 83149 85342 275322 241944 682744 693109 216823 214150 274087 279528 322988 314559 338294 339661 360014 367576 346942 384177 808868 853536 541660 445229 294675 288355 337299 336215 354907 358249 367813 375040 417252 419008 666180 697731 40.35 68.1 1
12:12:02 2023-10-13 339522 332734 86030 86508 132578 132381 135178 133692 107203 105322 111354 112161 130750 129355 355963 384462 1120017 1112987 429878 441949 122442 105853 115199 116482 129631 125678 121069 121501 83327 85607 274404 240169 695470 691789 216643 215435 276245 278295 322581 315843 339684 340725 360258 366677 346673 384031 811791 848118 540308 451133 294257 289014 336822 336215 355156 361296 369249 372743 417580 419008 669422 698472 40.35 68.1 1
12:12:03 2023-10-13 337844 336315 85926 86626 132500 132622 134584 133692 107129 105677 111319 112874 130750 130147 355179 386812 1122259 1106933 426640 441962 122171 106389 114167 116870 128912 125847 120490 121963 83058 85401 275322 241630 678748 692057 218050 213818 275577 278011 323742 314809 338365 339661 361006 366456 344306 384214 810596 848155 541660 443864 293080 288761 336750 336766 356971 360889 368260 375461 418754 417585 667756 697806 40.35 68.1 1
12:12:04 2023-10-13 337552 333239 85989 86807 132792 132199 135178 133474 107096 105822 111354 112687 130750 130056 356213 385653 1114392 1106233 429079 441660 119944 106038 115709 116348 129631 125505 121745 121301 83369 85530 287258 240818 692345 692547 217629 214482 275522 277760 322988 315843 338448 340725 361058 366658 345066 383905 809491 852259 541660 451153 293425 288761 336221 333852 355477 359929 369515 372706 415686 420259 666119 696916 40.35 68.1 1
12:12:05 2023-10-13 339412 332773 86048 86570 132539 132597 134991 133725 107129 105644 111431 112687 130750 129931 355963 385075 1120813 1106570 431179 441985 122612 106104 115199 116651 129451 125432 120738 121269 83387 85310 287258 240516 687623 685074 218050 214150 274699 279331 322988 315577 339684 340690 361006 366712 349319 382763 811606 852823 540308 451096 293914 288761 337262 337670 355962 360005 369371 373270 417580 417398 664520 699796 40.35 68.1 1
12:12:06 2023-10-13 335759 336242 85989 86626 132133 133127 134668 134373 107023 106033 110977 112906 130182 130614 356808 382167 1125268 1106570 423498 444521 120814 105886 115166 116515 129271 125606 120821 121218 83182 85310 275322 242320 686968 685110 216823 214185 275065 278047 324956 314440 339684 341758 361006 367834 345137 386544 811791 843194 532728 446501 293841 293399 335872 334472 355156 360720 366122 373606 420075 419008 673450 699005 40.35 68.1 1
12:12:07 2023-10-13 339789 333705 85930 86566 132355 132406 134957 133725 107237 105822 111208 112533 130784 129966 355963 387702 1114121 1099727 431827 444485 122239 106210 115132 116515 129181 125813 120572 121334 83149 85251 275322 241679 690007 693109 216823 214185 274679 279473 324091 315332 341374 339554 363818 367246 346278 382836 808124 855841 534467 446562 294675 288558 334706 335523 357983 359035 369443 375644 416959 419928 664083 694872 40.35 68.1 1
12:12:08 2023-10-13 337844 333476 85958 86566 132500 133025 134974 133725 107056 105677 111354 112719 130750 129931 355713 382167 1116011 1105359 427316 444521 122442 106210 115199 116515 129541 125813 120821 121334 83296 85310 275322 241228 691866 685110 216823 214666 274927 278670 323742 315843 338724 342794 361006 365451 346177 384177 809140 853499 534467 448901 293228 288290 336822 335741 356547 360181 368923 372488 418825 421550 665027 699796 40.35 68.1 1
12:12:09 2023-10-13 337362 334278 85833 86794 132256 133097 134517 134365 106843 106033 110977 112906 130535 130363 355678 385624 1128468 1108510 427316 445924 122442 106210 115166 116548 129271 125847 120738 122065 83212 85733 276609 243202 688351 691789 218050 214414 275664 278259 324812 313782 341132 341205 361006 365655 345343 386821 811717 845652 537136 446186 294466 293084 336750 337644 354375 360216 366673 375076 420075 418745 672422 696953 40.35 68.1 1
12:12:10 2023-10-13 337076 333771 86025 86575 132505 132664 134584 133692 107023 105822 111011 112533 130569 130056 355678 385346 1120344 1102109 425692 443928 122442 106210 115199 116548 129271 125606 120738 121766 83182 85192 274170 241193 691362 695073 216823 216234 276423 277159 324498 315362 339684 340725 361129 366544 343343 385413 807127 847519 534467 447620 293841 288761 336728 333852 358491 362132 371107 373652 418549 420742 672275 697806 40.35 68.1 1
12:12:11 2023-10-13 338801 335804 85898 86570 132535 132656 135067 133692 107056 105677 111276 112533 130659 129931 355963 381061 1119222 1106933 430566 444304 121068 106259 115450 116448 129472 125746 120903 121566 83312 84521 275322 241085 693128 689829 216823 214850 274507 279495 323454 315735 340166 342239 361006 367317 349319 382909 810894 854778 537136 447864 294257 288653 335872 337644 355156 359105 369219 373871 420738 419008 664231 698968 40.35 68.1 1
12:12:12 2023-10-13 336622 333472 86021 86570 132543 132664 134991 133725 107056 105822 111319 112687 131032 130056 355713 382775 1125231 1109754 424300 441588 122680 105853 115583 116321 129541 125432 120903 121090 83215 85251 275322 240516 690126 688986 216823 214185 276194 276928 324727 315807 338724 342275 359755 367576 344306 386544 811606 847361 535801 449280 293841 288761 336786 336690 355299 362203 370834 372597 418719 420187 673450 699005 40.35 68.1 1
12:12:13 2023-10-13 337589 333766 86121 85183 132535 132631 134991 133725 107056 105951 111183 112687 130750 130056 355713 388011 1124287 1107721 426978 444521 122306 106210 115199 116515 129271 125606 120655 121090 83215 85251 275322 241228 685620 693109 218050 213522 275771 278047 324006 315554 338330 338637 361093 366456 344306 384794 809443 846920 541660 447547 295093 287746 334706 334472 353807 360756 368332 375608 417580 417762 669293 694872 40.35 68.1 1
12:12:14 2023-10-13 337835 333775 85930 86796 132325 132664 134991 133725 107129 105822 111242 112533 130569 129966 356249 382167 1116048 1103751 429617 441588 122714 105886 115550 116321 129631 125432 121304 121135 83215 85251 275322 241059 695392 693073 216557 214219 274998 278047 323682 315699 338395 341470 364002 366694 345272 384920 810529 852970 530918 450445 293841 288761 336186 333852 356547 360181 372429 371890 416304 420886 665063 696916 40.35 68.1 1
12:12:15 2023-10-13 340644 335877 85962 86570 132543 132631 134991 133692 107236 105928 111354 112533 130422 129966 356249 385075 1118758 1109754 431105 441624 122476 106210 115199 116845 129631 125606 120738 121090 83215 85310 275322 240516 697040 688986 216597 214185 274963 279564 322988 315843 339684 341517 360553 367295 346420 383905 811271 852295 540308 450923 293841 288761 336347 335726 354126 359105 369515 373871 420075 417727 663959 697941 40.35 68.1 1
12:12:16 2023-10-13 337844 333736 86125 86456 132569 132631 134584 133725 107203 105677 111165 112687 130603 130182 356249 388011 1124433 1107022 426600 445186 122476 106276 115199 116548 129451 125678 120738 121533 83215 85699 275322 242599 686670 695582 216823 214116 276510 277868 324318 315699 340092 341277 364848 367317 343308 385376 807163 848638 536720 448864 293841 288852 336728 333852 355334 363242 367813 373907 418289 419008 671945 694344 40.35 68.1 1
12:12:17 2023-10-13 338801 333843 85984 86480 132351 132656 134550 133725 107129 105822 111242 112719 130625 129966 355179 386539 1115220 1097387 430532 444521 122239 106243 115205 116515 128912 125606 120490 121301 83182 85342 274404 241944 684488 693109 216823 214185 274122 279564 324461 314883 338330 340175 360014 367576 346942 383884 808308 854138 537136 446538 292562 288558 337739 336215 355477 358033 370843 375315 420291 420744 666045 697806 40.35 68.1 1
12:12:18 2023-10-13 339652 333834 85962 86537 132477 132539 134991 133725 107203 105644 111354 112193 130693 129750 355713 384498 1119222 1106335 430568 441588 121068 106403 115450 116670 129766 125746 120903 121533 83197 85413 274170 241085 687174 690808 218050 214482 274927 279331 323023 315627 340407 340725 361006 366747 346455 384177 814099 854706 540308 450175 294466 288761 335872 335481 355179 359105 369479 373944 420738 418643 664231 699041 40.35 68.1 1
12:12:19 2023-10-13 336415 333731 85958 86600 132505 132747 135189 133725 107056 105822 111242 112796 130784 130216 356249 382739 1125268 1109791 423163 444521 122510 105886 115583 116515 129631 125466 120821 121090 83215 85555 275322 241228 688838 688986 216823 214185 275384 277159 324956 315584 339203 342830 361006 367834 348294 387092 809140 846798 534045 446562 294739 290247 336311 337644 355334 360615 369267 373761 422043 418866 673450 699041 40.35 68.1 1
12:12:20 2023-10-13 338797 333239 85961 86575 132417 132664 134618 133943 107023 105822 111165 112906 128951 129939 358403 386560 1116438 1103906 430995 441552 122680 106144 115404 116770 129382 125712 120655 121218 83215 85310 275322 242082 690696 695073 216823 214185 275613 279528 322355 315289 338092 339697 361093 367059 344859 382441 809443 856665 540308 451563 294675 287949 335751 333564 356011 359929 369587 375342 416340 420259 663921 694872 40.35 68.1 1
12:12:21 2023-10-13 338379 332764 85930 86575 132481 132631 135217 134237 107236 105822 111354 112533 130603 129966 358403 381061 1116048 1106933 428635 444485 122306 106137 115232 116515 129451 125606 120738 121218 83182 85310 275322 241228 691151 685110 216823 214701 274542 278706 323778 315591 340260 342505 360717 367102 346835 384031 813521 854597 541660 447717 294675 290395 335872 334203 356547 359140 368923 373761 420595 420850 666119 700033 40.35 68.1 1
12:12:22 2023-10-13 338801 335872 86125 84995 132573 132415 135212 133474 107203 105644 111276 112193 130761 129750 356249 383384 1121175 1113024 426674 444521 122510 105918 115470 116161 129541 125398 120903 121007 83387 85192 284634 239735 695466 689022 216823 213556 276689 277815 323023 315843 338724 340954 359979 367317 345876 385413 811791 844458 525649 450175 293425 292986 336822 336215 354943 361331 368332 371655 418532 419008 672459 699005 40.35 68.1 1
12:12:23 2023-10-13 336622 333507 85867 86575 132325 132934 134584 133759 106876 105822 111011 112906 128799 130432 355713 385111 1118758 1099198 426978 444521 122442 106210 115053 116515 129181 125726 120738 121334 83262 85284 275322 242482 688709 694742 218050 214781 273981 278526 324848 314296 340890 340546 363048 366923 346906 386270 808917 847392 537136 445120 292817 288761 334741 336453 356547 360889 369267 374446 417580 421514 665533 695893 40.35 68.1 1
12:12:24 2023-10-13 337662 332773 86181 86418 132700 131784 135212 133448 107129 105387 111354 112225 130659 129785 356249 386267 1112776 1103794 427316 441949 122714 105853 115616 116128 129631 125429 120986 120924 83330 85192 277732 240552 691739 691752 216823 214666 274963 278083 324006 315843 338448 342552 360014 365772 345414 384794 810640 852823 539138 450813 293010 292972 335715 333852 356547 359957 368403 372452 419660 420635 668892 696806 40.35 68.1 1
12:12:25 2023-10-13 333978 333807 85898 86604 132355 132697 134584 133759 107056 105928 111011 112796 130569 130862 355713 382202 1125268 1106570 422234 444895 122510 106257 115450 116670 129493 125678 120821 121218 83254 85354 275322 241460 689065 690808 218050 215971 275349 277620 324956 315362 339684 342505 360898 367834 345137 386544 809140 845035 535801 447742 293841 293363 336347 334437 355192 360216 366673 373342 418897 419008 673450 699005 40.35 68.1 1
12:12:26 2023-10-13 337580 332773 85902 86575 132509 132664 134584 133725 107056 105677 111242 112719 130535 130056 355179 388011 1121175 1106659 426038 444521 122306 106137 115166 116321 129134 125606 120655 121007 83215 85251 272808 240552 686819 694582 216823 213522 276459 278047 324006 315843 337592 339423 362212 365690 343308 384794 807200 845688 541660 447644 294675 288139 339213 336453 355072 361190 368260 374555 419140 418830 670298 694836 40.35 68.1 1
12:12:27 2023-10-13 337844 332764 85972 86570 132443 132415 134864 133725 106909 105644 111011 112533 129035 129785 358403 381953 1117896 1105481 429035 441480 122476 106144 115404 116415 129507 125712 120738 121090 83182 85192 275322 241228 693954 689022 216823 214850 274963 278474 323778 315735 339203 342830 360524 366544 346455 384214 809177 854138 541660 449219 293425 293363 336347 335741 356619 359678 371625 372779 420111 421514 664520 700070 40.35 68.1 1
12:12:28 2023-10-13 339762 333843 85994 86447 132569 132157 135212 133599 107236 105693 111543 112193 130727 129355 355999 384228 1117929 1113061 428562 441949 122476 105886 115199 116321 129451 125606 120738 121007 83215 85192 275322 239771 688889 690032 216823 213373 276265 278047 322534 315699 339203 341470 362939 368799 346709 384957 811751 846811 541660 451773 293909 288761 337262 336690 355441 362415 369219 372779 421556 418723 670444 699005 40.35 68.1 1
12:12:29 2023-10-13 336890 333775 85835 85360 130511 133306 135195 134399 107038 105968 111217 112874 128841 130384 357933 385509 1119148 1097523 431796 444485 122442 106210 115199 116864 129271 125813 120903 121650 83182 85368 275322 242177 681276 694090 218358 214482 274279 279564 323970 314883 338365 340139 361058 367576 347186 384758 809491 853499 541660 445192 295093 288766 337776 336690 355441 358784 368036 375874 417545 420223 666119 695857 40.35 68.1 1
12:12:30 2023-10-13 338322 334486 86002 86593 132500 132597 134923 133725 107170 105822 111319 112874 130716 130022 355678 382167 1116195 1103751 426942 441949 122884 105886 115742 116442 129631 125398 121069 120924 83182 85277 275322 241023 697339 694742 218050 216652 275522 278491 322844 317811 338541 341302 364590 366658 348578 385303 811791 852259 541660 450813 293637 290399 337776 335220 356547 360216 371371 372561 417545 421514 667456 697941 40.35 68.1 1
12:12:31 2023-10-13 340476 332703 86021 86537 132543 132631 135075 133692 107203 105644 111319 112193 130840 129716 358387 384427 1120813 1111369 430654 444485 122527 106177 115232 116515 129451 125398 120821 121090 83182 85277 275322 240480 688484 691985 218667 213453 275771 279331 322725 315843 340166 341205 360518 367551 345343 383019 811215 847392 538955 450813 293845 288852 334706 335446 353807 360181 369551 373871 421519 418064 665897 699796 40.35 68.1 1
12:12:32 2023-10-13 336527 333472 86021 86537 132505 132631 134991 133725 107203 105822 111354 112874 130716 130147 355678 387975 1118721 1103714 423570 441588 122442 106210 115556 116670 129459 125678 120986 121617 83278 85563 275322 241121 686144 695419 218050 216043 276475 277744 324690 315584 340166 340690 365106 366515 346855 384973 807163 848118 518896 446562 294501 288761 338696 333852 356512 361331 367225 373871 418289 420850 672422 695893 40.35 68.1 1
12:12:33 2023-10-13 338655 333481 85957 86533 132500 132756 134584 133817 107129 105644 111319 112533 130750 130045 355179 387429 1112740 1099690 431753 441624 122323 106210 114908 116515 129271 125779 120572 121334 83182 85277 275322 240988 692358 694090 216823 214185 274963 279528 322498 315843 338330 339626 361093 367576 346106 382982 807163 854778 534467 449219 295167 288689 337776 336654 357983 358965 369371 375424 419770 419856 664194 694836 40.35 68.1 1
12:12:34 2023-10-13 339492 332703 85994 86500 132543 132381 134991 133474 107170 105322 111354 112161 130750 129355 356213 384831 1122685 1116401 430259 445609 122680 106370 115291 116382 129562 125712 120986 121334 83297 85277 274404 240276 689040 691789 218050 217839 275771 278579 322498 315482 339611 341758 360014 366747 344306 383019 811791 851800 537136 451453 293841 288982 337299 336453 353312 360756 369551 373871 418202 417727 664990 697904 40.35 68.1 1
12:12:35 2023-10-13 335614 333472 85860 86727 132151 133097 134517 134162 106770 106000 110943 112906 128698 130580 355179 382739 1128468 1109299 426075 441624 122408 106210 115132 116482 129271 125606 120738 121367 83182 85342 275322 243111 684257 689022 216823 214150 275771 278438 323874 313962 338092 341722 362636 368727 348541 385046 809344 847373 534467 445120 295512 288725 336786 337644 356971 360685 369213 376177 420075 418687 669844 696349 40.35 68.1 1
12:12:36 2023-10-13 339725 333771 86059 86500 132938 131586 135893 133524 107366 105513 111458 112096 129020 129183 358440 386324 1114719 1105481 429341 441552 122714 106160 115583 116128 129528 125298 121069 120758 83445 85127 275322 239735 696561 691008 216823 214482 275349 279262 323742 315843 338448 341722 361058 365772 347692 384758 811215 852259 534467 447547 293010 290286 336822 335741 356547 360181 368923 372443 418202 421514 665533 698968 40.35 68.1 1
12:12:37 2023-10-13 340030 333700 85998 86601 132539 132315 135190 133692 107203 105644 111319 112193 130998 129716 356249 384462 1119222 1113024 430529 441985 122476 106137 115470 116515 129541 125606 120738 121090 83387 85251 275322 240107 692531 691752 217760 215435 275944 278579 322844 315807 339611 341302 363550 369391 346819 383994 811791 848082 540308 451453 293633 288739 337262 336453 355441 361331 369285 372779 418389 418678 669459 697941 40.35 68.1 1
12:12:38 2023-10-13 336997 335757 86089 86705 130688 132589 135094 133902 107038 105796 111183 112841 128799 130022 355143 384462 1122685 1100727 423534 441804 122408 105886 115053 116415 129271 125606 120572 121218 83149 85522 275322 241979 686610 692547 216823 214884 274927 277780 324956 314919 340166 340690 360014 365736 348824 385960 809491 847429 537136 446501 294748 288396 334671 336690 356476 359070 367225 375040 419624 421514 664990 695857 40.35 68.1 1
12:12:39 2023-10-13 338532 333234 85962 86566 132417 132415 135067 133692 107129 105717 111242 112533 130724 130056 355999 384498 1115220 1103788 429266 441949 122646 105853 115550 116321 129562 125524 121546 121090 83508 85229 275322 239425 695630 691789 216571 214712 274785 277868 323934 315843 338172 341517 360833 366258 348084 384721 811215 852259 537136 448535 293010 293363 337299 333852 356547 359643 368657 371619 417252 420886 664990 698472 40.35 68.1 1
12:12:40 2023-10-13 339265 332703 85957 86414 132535 132381 134957 133566 107096 105627 111319 112161 130388 129355 355678 384498 1119222 1110579 429813 441588 122476 106210 115199 116515 129541 125606 120738 121090 83182 85277 272808 240276 688533 690520 218050 213305 275349 278670 322498 315627 339444 341241 359979 366747 344824 383019 811174 851800 533132 449280 293841 288689 337739 337607 355926 360889 369407 373725 418060 417585 665780 699297 40.35 68.1 1
12:12:41 2023-10-13 337367 333879 85926 86566 132133 133022 134584 133817 107023 105644 110977 112846 130659 129931 355179 388011 1122259 1107022 426186 444231 122646 106290 115132 116415 129382 125591 120821 121417 83312 85530 273498 241193 685871 695073 216823 216347 276653 277549 323970 314009 339684 340474 364553 367317 346365 385960 807163 848191 529733 446890 293845 288761 337299 333852 356547 362930 367225 373907 416269 420886 671432 696916 40.35 68.1 1
12:12:42 2023-10-13 340586 332729 85962 86541 132325 132631 134584 133692 107129 105355 111319 112193 130569 129355 355179 387702 1114127 1099690 430763 441588 122239 106243 114987 116670 129271 125606 120655 121218 83182 85277 275322 240480 689242 693109 216823 214185 274963 279528 322498 315325 338092 339661 361093 367317 348294 382727 810373 856483 534898 450482 294466 288725 338733 335668 356083 360580 369551 373907 415686 420223 664394 697806 40.35 68.1 1
12:12:43 2023-10-13 337605 332949 85962 86541 132535 132199 135058 133566 107005 105546 111269 112911 128917 129827 357933 382901 1122408 1113258 425205 441516 122442 106104 115358 116288 129451 125398 121153 121090 83354 85127 275322 239531 693388 691261 216823 214185 276653 277584 323023 315843 338724 341769 359979 367834 345876 386544 811791 844422 537136 449537 293425 293291 336822 336690 355441 362733 367778 372479 418825 419008 672459 698968 40.35 68.1 1
12:12:44 2023-10-13 338288 332773 85925 86537 132417 132506 134584 133725 106828 105644 111011 112533 130569 129750 355428 387738 1123364 1106146 426038 441588 122188 105886 115020 116321 129271 125606 120655 121090 83182 85218 275322 242324 688254 693073 216823 215891 275522 277760 323454 315591 341374 338530 363561 368871 347592 385193 806943 847435 534467 446562 293841 287949 336221 336545 356718 361261 368072 375040 415686 418100 670444 693817 40.35 68.1 1
12:12:45 2023-10-13 338140 333947 86217 86680 130507 132564 134856 133624 107071 105935 111183 112732 128806 129896 355678 382739 1116048 1107058 428998 441588 122442 106137 115166 116482 129493 125917 120655 121090 83182 85251 275322 241059 685767 689719 216823 214850 274963 278670 323742 315807 339203 342830 361006 366544 346420 384794 810321 852823 541660 449647 293010 288155 336822 335741 356583 359957 368887 372479 418861 421550 664520 699005 40.35 68.1 1
12:12:46 2023-10-13 339281 333915 85994 86529 132661 132415 134991 133474 107236 105322 111319 112193 130388 129355 355179 384228 1119222 1112196 429132 441822 122442 105853 115556 116288 129451 125398 120986 121301 83245 85516 275322 239628 704299 691789 216823 215133 276051 278295 322616 315771 339444 340690 359979 366712 344306 384865 811791 851800 544935 449207 293841 289284 337630 336215 353312 360216 369551 373606 417616 419702 666119 696989 40.35 68.1 1
12:12:47 2023-10-13 337443 333983 86021 86707 132505 132631 134668 133692 106876 105869 111428 112732 130724 130022 355678 387429 1122408 1105085 426600 441949 122272 106104 115132 116368 129271 125432 120572 121007 83182 85218 271709 241059 686841 694090 216823 213556 276229 277620 324006 314919 337794 339697 361164 367576 343308 385376 806519 845091 541660 448229 293841 288034 336221 335741 356701 361261 368072 373907 418289 418349 670444 694075 40.35 68.1 1
12:12:48 2023-10-13 337367 332738 85929 86575 132286 132664 134517 134133 106843 105822 110977 112719 130535 130182 355143 386546 1116048 1100034 430922 441444 120732 106403 114987 116448 128989 125746 120655 121832 83164 85563 275322 241425 686680 693109 216823 214185 274122 279473 323478 315326 338330 339661 360553 367317 346835 383055 807127 854175 541660 446927 293080 288355 334706 336215 355441 358569 368368 375076 417252 419008 664231 694872 40.35 68.1 1
12:12:49 2023-10-13 337844 333915 85994 86566 132316 132406 134550 133692 107023 105644 110977 112500 128732 129750 355179 381025 1114429 1102967 426640 441804 122714 105853 115517 116321 129631 125398 120738 120924 83182 85160 272808 240516 694207 691569 216823 214219 275384 278083 323059 315843 338724 340725 360869 366801 345414 384501 809234 854712 535801 452094 293841 288725 338733 335632 356369 360040 369407 372561 418585 420223 665646 695893 40.35 68.1 1
12:12:50 2023-10-13 335541 332734 85961 86422 132539 132539 134614 133692 107023 105869 111269 112776 128827 130120 357933 382060 1125605 1110052 425316 441804 121319 106111 115358 116368 129451 125432 120821 120924 83393 85218 274170 240480 700311 688986 216823 214116 277275 277584 323059 315843 338724 341758 359979 366809 346121 386544 809712 844458 534467 449537 293804 293291 336822 334437 355441 362380 368072 372743 418861 419008 672459 699005 40.35 68.1 1
12:12:51 2023-10-13 337605 332764 86016 86570 132539 132631 134668 133692 106876 105644 111011 112533 130724 129931 355143 387429 1123599 1105406 426904 444730 122391 105918 115132 116401 129451 125726 120655 121090 83215 85310 269437 241264 687025 695073 218050 214001 276403 278187 324210 315627 340019 340353 362106 368611 346855 385776 806980 848638 541660 449329 294466 288761 336493 333852 358491 362308 368036 373907 415104 420259 673266 697731 40.35 68.1 1
12:12:52 2023-10-13 338349 333951 86058 85099 130658 132597 134889 133624 106998 105612 111183 112622 128841 129941 355678 381025 1114429 1103751 429035 444881 122646 105853 115470 116354 129451 125278 120821 120758 83215 85192 272808 240552 696255 691080 216823 216043 275384 278474 323059 315843 338448 340761 361129 365772 345379 384214 809491 852259 541660 450556 293425 288761 336221 333852 356261 360216 369515 372443 415686 420223 664231 695930 40.35 68.1 1
12:12:53 2023-10-13 339135 332738 85924 86422 132321 132199 134550 133566 106949 105612 111011 112161 130535 129355 355143 383384 1116048 1108235 429242 441949 122272 105853 115053 116401 129273 125398 120490 121269 83212 85549 274170 241910 687623 689829 218050 214414 274401 278723 322880 315699 340099 340690 361006 365655 346420 384177 813521 853499 538955 448901 293914 288761 335727 337644 356284 358569 368959 373342 420147 419008 664231 698509 40.35 68.1 1
12:12:54 2023-10-13 337735 333627 85966 86639 130511 132377 134550 133507 106876 105355 111080 112590 128738 129716 355143 388011 1121175 1103603 426792 441588 122272 105886 115132 116321 129271 125398 120572 120924 83125 85218 275322 240516 686462 693073 218050 213522 275577 278047 323514 315362 338365 338673 360869 366456 344341 384794 808344 845688 541660 448901 293357 287746 336750 334472 353843 360216 368072 375910 417545 418349 667492 694909 40.35 68.1 1
12:12:55 2023-10-13 335936 332773 85952 86608 132107 132664 134550 133725 106876 105822 110977 112719 130535 130091 355179 384462 1119489 1099198 428120 441516 120900 106403 115099 116415 129202 125746 120738 121566 83016 85530 275322 241836 684528 692021 216823 214850 274087 278083 324848 314593 340407 340690 360014 366801 346455 386397 809443 850595 535801 445556 293914 288761 334706 335487 356547 359140 366709 373944 418238 421218 667867 695893 40.35 68.1 1
12:12:56 2023-10-13 337407 332703 86030 86363 132691 131591 135327 132856 107236 105290 111354 112096 130693 129355 357859 385689 1109590 1102967 426640 441913 122442 105886 115199 116515 129451 125432 120655 120924 83215 85192 273498 238993 690107 693073 216823 214517 275613 278083 322045 315843 339203 340486 361164 366801 345379 383055 810382 857858 534467 452020 294257 288639 338493 335705 355833 360075 369443 373424 416269 420223 664231 696423 40.35 68.1 1
12:12:57 2023-10-13 337356 333915 85930 86447 132535 132195 135219 133692 107129 105355 111269 112776 128827 129904 357896 383170 1124805 1113258 425242 441444 122731 106111 115517 116288 129451 125192 120738 120758 83215 85490 275667 241394 691046 688986 216823 214219 276582 277194 323514 315843 338724 341794 359511 367576 349832 386544 810089 843230 541660 447900 293010 293291 336584 336215 355192 361366 367296 372479 418861 419044 672459 699005 40.35 68.1 1
12:12:58 2023-10-13 337575 332738 85930 86451 132417 132717 134618 133725 106876 105355 111011 112533 130659 129966 355179 388011 1122007 1105359 426002 441985 122306 105886 115199 116515 129271 125606 120572 120924 83262 85251 275322 240516 687528 693109 218050 213522 275806 277815 323718 315591 341579 339411 363818 368619 347346 385230 806943 847435 536135 448718 294994 288034 336728 335741 354126 360761 368260 373907 418585 418349 670481 695638 40.35 68.1 1
12:12:59 2023-10-13 337367 335609 86062 85187 130688 132564 134889 133624 106696 105579 111183 112468 129020 129918 357933 382597 1114392 1103788 426677 441660 123157 105820 115583 116128 129631 125019 120903 120924 83330 85192 275322 239974 693716 690520 216823 214517 275384 278083 323682 315843 338724 341758 360841 366544 345379 384758 809491 847465 540308 449918 292803 292877 337739 333852 356047 360216 368887 371655 415721 420294 665533 696459 40.35 68.1 1
12:13:00 2023-10-13 339281 333843 85893 86451 132447 132939 134584 133633 106909 105355 111011 112161 130569 129649 355179 383384 1116048 1106607 429923 441624 122357 105886 114974 116354 129271 125432 120572 121007 83125 85549 275322 242082 699479 690808 218667 214116 274821 279187 322844 315735 339611 341062 359727 366712 346420 383905 809140 855354 532333 449537 293914 288761 335872 337644 356466 359105 369219 373907 420147 418349 664231 698509 40.35 68.1 1
12:13:01 2023-10-13 337479 333978 85930 86647 130507 132597 134550 133658 106876 105644 111011 112500 128738 129966 355179 387702 1122007 1106146 427815 444666 122171 106226 114875 116515 129271 125813 120655 121269 83182 85277 274404 240480 687035 692510 218050 213522 275771 279262 323970 315807 339115 339626 360014 366421 346673 384994 807090 845652 541660 448604 294675 287387 336186 336690 354091 361261 368332 375571 416269 418314 669459 694308 40.35 68.1 1
12:13:02 2023-10-13 336890 333436 85920 86661 132378 132664 134517 133725 106843 105822 110943 112764 130748 130147 355143 384462 1118427 1097634 430191 441624 120900 106403 115033 116670 129168 125712 120572 121599 83049 85530 275322 241800 698021 693756 216823 214150 274052 279295 323970 314595 341021 340618 363661 367834 347465 384465 808124 852295 538955 445233 294748 288766 337299 336215 355441 359070 370796 375305 417580 420187 666593 695857 40.35 68.1 1
12:13:03 2023-10-13 338432 332729 86180 86672 132693 132597 135166 133658 107203 105612 111183 112193 130716 129716 355713 384462 1119222 1109754 430495 441913 122442 106031 115199 116482 129451 125692 120738 121007 83182 85488 274404 240445 697166 685110 218667 214150 274963 279528 322952 315843 339684 341481 360553 367551 347202 383869 811791 847392 530094 450494 293841 288761 336822 335481 354055 359105 369515 373871 419812 418314 664231 696879 40.35 68.1 1
12:13:04 2023-10-13 333546 332703 85952 86541 132470 132631 134550 133692 106843 105644 110943 112878 128704 130120 357823 384387 1125084 1110015 424448 441444 122646 106111 115450 116382 129348 125365 120572 120924 83182 85277 275322 240916 688155 689829 216823 214150 274963 277016 324956 315584 339203 342203 361006 367834 345343 387092 811791 843194 535801 447839 293633 293291 336584 336690 355441 361049 366931 372743 418861 419008 673414 697941 40.35 68.1 1
12:13:05 2023-10-13 337844 332734 85989 86541 132535 132631 134550 133692 106762 105644 111242 112500 130659 129806 355179 387975 1121138 1105322 423570 441949 122408 105886 115132 116321 129361 125606 120655 121218 83182 85277 275322 240480 685368 693109 218050 213522 276194 278011 323682 315591 340985 339375 364811 368871 347346 385230 808124 848036 534467 448681 294748 288886 336693 335741 354375 361296 371371 373725 418585 418937 671432 694308 40.35 68.1 1
12:13:06 2023-10-13 338536 332729 86180 85099 130840 132564 135195 133809 106998 105612 111183 112622 128806 129974 358440 381418 1115975 1103756 428562 441949 122408 106330 115199 116482 129451 125644 120655 121007 83212 85413 272808 240480 691051 687657 216823 214850 274892 278670 323742 315807 339684 342600 361006 366801 346420 384177 811791 852295 534467 447194 293841 288290 336347 336453 356547 360496 368368 372743 420075 421478 666119 699005 40.35 68.1 1
12:13:07 2023-10-13 339281 332694 85990 86533 132661 132132 135178 133474 107203 105322 111319 112161 130569 129321 355713 383312 1118721 1112987 427243 441877 122442 105853 115589 116515 129541 125398 120655 121007 83182 85160 277883 241394 703410 691789 218050 215435 276546 278491 323597 315771 339297 341614 363012 368871 346610 384428 811791 846286 532333 450629 293841 288852 337262 336690 355441 362238 369443 373306 418825 419008 669495 698472 40.35 68.1 1
12:13:08 2023-10-13 335750 333987 85966 86767 130511 132597 134856 134028 106990 105822 111205 112687 130543 130120 357933 383348 1120813 1097313 423498 441480 122442 106104 115132 116401 129271 125606 120572 121090 83149 85310 275322 241228 687519 693037 216823 214815 275771 277584 324956 315362 340193 340725 360518 365736 344824 386544 807163 850325 538955 446854 294262 288761 336822 333852 358999 361261 367225 373907 416340 421514 671432 697670 40.35 68.1 1
12:13:09 2023-10-13 338463 333978 85934 86541 132601 132166 134584 133658 107096 105644 111242 112161 130716 129355 355143 387709 1112776 1099727 431105 441949 122239 106304 115099 116670 129279 125678 120738 121218 83197 85530 287258 240373 685811 692891 216823 214666 275542 279401 322009 315002 340501 340032 361093 367576 345343 382982 808293 857271 540308 448889 294675 288169 334706 335741 355441 359140 369587 375040 416304 419892 664194 694836 40.35 68.1 1
12:13:10 2023-10-13 338801 333983 85930 86496 130866 132531 135254 133440 107023 105627 111242 112403 128841 129286 355179 383348 1120813 1112196 428526 441985 122442 105886 115199 116401 129271 125398 120738 120924 83182 85185 273498 239699 688660 688986 216823 217523 276229 278438 322462 315591 339203 340725 359979 366712 343308 383019 811751 850595 538955 450813 293841 288852 336822 336453 353277 360181 369551 373306 417580 417691 663899 696916 40.35 68.1 1
12:13:11 2023-10-13 335904 335804 85820 86570 130144 133089 134539 133943 106517 106000 110832 112906 128305 130553 356445 381918 1128815 1109225 425692 442413 122646 106111 115132 116382 129348 125712 120490 121185 83125 85555 274404 242356 687094 685038 216823 214185 274963 278011 324739 314260 339684 341758 361006 367834 346158 386818 810640 838451 529733 445520 293841 293291 335872 334437 354375 360181 366122 373606 419848 418973 673414 698472 40.35 68.1 1
12:13:12 2023-10-13 339345 332734 85934 86422 132256 132631 134517 133692 106876 105644 110977 112500 128573 129716 354610 385653 1116048 1099727 431142 441985 122171 105886 114618 116812 128912 125606 120490 121334 83034 85251 275322 241193 681269 693073 216823 214482 274087 279564 323478 315319 338330 340175 360553 367317 346942 384214 809220 852331 541660 445156 293115 288766 334706 334212 355441 358534 368368 375608 417216 419008 665847 694872 40.35 68.1 1
12:13:13 2023-10-13 337844 332734 85902 86508 130649 132531 135195 133927 107005 105612 111183 112654 128662 130008 357933 382025 1116306 1103677 426978 441949 122680 105675 115802 116188 129631 125278 120986 120924 83262 85160 275322 240552 693458 692547 216823 214666 275542 278047 323023 315843 338724 340725 361129 366515 345379 383905 809491 853499 534467 452094 294477 288761 336221 335741 356261 360181 369551 372978 416269 420886 664231 696916 40.35 68.1 1
12:13:14 2023-10-13 338801 333613 86121 86414 132316 132622 134652 133658 107023 105322 110977 112161 130543 129750 355143 384192 1116048 1110225 429813 441804 122612 105886 115199 116401 129271 125463 120572 121007 83182 85218 274404 240445 692287 693335 219131 215891 275435 279187 322581 315771 339574 340582 363012 369391 348331 383019 810640 850595 538955 450445 294409 288761 337299 336453 353277 361071 369443 373342 418202 417727 664484 696916 40.35 68.1 1
12:13:15 2023-10-13 336454 333978 85993 86621 130498 133428 135136 134187 106965 105644 110943 112533 130543 129904 357280 387249 1120813 1103714 423534 441985 120984 106144 114908 116435 129271 125365 120572 120924 83182 85277 275322 240516 691362 693109 216823 213522 276423 278011 323778 315362 339684 339661 361129 366454 349832 385376 805948 845055 538971 446744 293841 288852 336493 333852 355441 361296 368332 374770 417994 419008 671469 693853 40.35 68.1 1
12:13:16 2023-10-13 337844 332729 85855 86537 132374 132597 134550 133566 106843 105322 111205 112533 130535 129931 354645 385653 1113602 1100508 429886 444666 122205 106210 115066 116670 129031 125712 120738 121417 83049 85445 274404 241800 682193 694129 218050 214563 274052 279725 322737 314919 341263 340163 363048 367834 347186 384794 808308 856941 530094 446854 294675 288761 334706 336215 356971 359070 368072 375608 417545 419044 665646 696916 40.35 68.1 1
12:13:17 2023-10-13 338162 332703 85867 86533 132450 132531 135669 133658 106990 105322 111319 112161 128669 129827 354894 381096 1116048 1106933 428635 441552 122408 105886 115166 116321 129271 125432 120572 121090 83182 85277 275322 240480 696624 687877 216823 214517 274122 278866 323023 315807 339684 341445 360452 367576 346455 384140 811791 853536 540308 449647 293841 293254 335872 334472 356512 359105 371625 373907 420407 420259 664231 698968 40.35 68.1 1
12:13:18 2023-10-13 337283 332471 85902 86389 132171 131999 134588 133256 107056 105588 111011 112161 130634 129355 357280 382794 1122259 1114772 426600 441768 122646 106111 115404 116268 129472 125505 120903 120924 83182 85127 275322 239531 689369 690771 218050 214150 276689 277815 323023 315663 338577 341481 360014 367576 345876 386270 810382 845055 540308 449537 293083 293291 336822 334437 355441 362415 368368 372743 418532 419928 671829 697978 40.35 68.1 1
12:13:19 2023-10-13 335940 333771 85916 84945 130325 133318 134517 134296 106696 105789 110977 112687 128620 130056 354113 384462 1118427 1097634 429653 441949 122205 105886 114369 116401 129092 125606 120662 121218 83182 85251 276126 241979 683646 692057 216823 214517 274087 278670 324498 314440 338330 339375 360518 367576 347221 385376 808344 847429 528283 444842 294675 288761 334706 336215 356512 358819 367225 375040 417580 420850 664520 694872 40.35 68.1 1
12:13:20 2023-10-13 337320 333987 85994 86570 132509 131669 135195 133817 107005 105724 111080 112468 128662 129827 357933 384355 1115512 1105481 428730 441913 122680 105853 115583 116069 129528 125331 120821 120758 83182 85192 277732 240516 693693 692547 216823 214219 274963 278474 323023 315843 338724 340725 361129 366801 345343 383905 809220 853499 541660 451453 293706 288761 336257 333852 356261 360216 369587 372743 416012 420259 664231 695893 40.35 68.1 1
12:13:21 2023-10-13 338582 332738 85934 86575 132526 132826 134647 133566 107023 105539 110977 112161 130543 129355 355143 383384 1116048 1106933 429886 441913 122272 105886 115166 116401 129271 125398 120655 121090 83296 85192 277732 240445 691710 687730 218358 216347 274487 279043 322880 315735 339648 340582 360862 368619 346800 383994 811791 854138 531905 447583 294404 288748 333803 335446 355156 359070 368923 373615 420595 419008 664231 698472 40.35 68.1 1
12:13:22 2023-10-13 337387 333555 86012 86639 130507 132464 134856 133591 107071 105579 111183 112436 128662 129750 354078 387156 1122259 1105997 427511 441949 122442 105918 115397 116589 129417 125398 120572 121090 83215 85160 275322 240480 686209 693073 218050 213522 275842 278011 324233 315584 338365 339387 361129 366712 344306 384465 808917 846920 534467 446562 293035 287949 337501 334472 353807 360720 368332 375910 417545 419702 667456 693853 40.35 68.1 1
12:13:23 2023-10-13 336147 332738 85861 86604 131924 132631 134550 133725 106663 105644 110943 112719 128620 130358 354113 384228 1119222 1097634 426713 441660 122239 105886 114941 116435 129181 125678 120821 121682 83179 85582 272808 241872 688200 691789 218050 214781 274365 278687 324812 314883 338092 340690 360049 366801 349815 385340 808881 852295 537136 446222 296134 289316 337060 335741 355192 358569 367813 375906 417580 419044 666119 694836 40.35 68.1 1
12:13:24 2023-10-13 338489 333987 85898 86508 132316 132539 134584 133599 107005 105869 110977 112161 130174 129750 354645 382060 1116048 1106933 428599 441552 122272 106285 115132 116515 129271 125398 120572 121218 83182 85582 275322 240516 685138 687877 216823 214517 274507 279298 323514 315807 339684 341241 361006 365330 348824 383055 811791 851658 541660 447900 293841 288617 335872 335481 354375 359105 369479 373606 420111 418349 664231 696953 40.35 68.1 1
12:13:25 2023-10-13 333942 333843 85920 86537 132286 132502 134593 133599 106770 105355 110977 112193 128630 129750 354859 381025 1122296 1110225 424374 444231 122646 105820 115166 116415 129202 125505 120821 121218 83221 85497 275310 241228 699185 687877 216823 216347 275522 277159 324956 314919 339203 342311 360524 367834 345379 386818 809140 838415 537136 446222 293429 293395 336347 334437 355441 361008 366996 372779 418897 419008 672459 698509 40.35 68.1 1
12:13:26 2023-10-13 337942 333983 85920 86440 132224 132415 134945 133742 106924 105644 110977 112193 130535 129750 356449 385689 1112776 1097387 429886 441913 122069 106137 114303 116435 128912 125432 123491 121185 83125 85639 275322 241193 681538 693109 216823 214185 274122 279761 323059 314919 338365 339661 361093 367317 347797 383905 807163 854778 543013 446890 293115 288563 334741 336215 355441 358569 368923 375910 417940 419044 664231 694381 40.35 68.1 1
12:13:27 2023-10-13 337605 333217 85956 86575 132509 132415 134647 133692 107005 105691 111114 112813 128704 129827 357679 380884 1116306 1103906 428730 441732 122611 105886 115132 116321 129271 125398 120490 121334 83182 85244 274404 240516 687900 688852 216823 214781 274735 278083 323023 314302 338724 342505 361006 365772 345899 384486 811215 852295 544365 448901 293217 293363 336822 335741 356583 360889 368923 372479 418825 421514 664520 697978 40.35 68.1 1
12:13:28 2023-10-13 337350 332738 85829 86634 132077 133151 134483 134002 106843 105644 110943 112193 130543 129750 354078 382238 1125268 1105359 426904 441985 122239 105886 114875 116321 128912 125432 123594 121334 83092 85225 274170 241979 682102 685110 216823 214185 275613 278474 324956 313998 338365 341758 361006 369017 345379 386544 810640 845724 541660 445556 294331 292877 335872 334543 355192 360756 366673 375045 420147 419008 671469 698762 40.35 68.1 1
12:13:29 2023-10-13 336600 333911 86182 85123 130511 132597 135020 133843 107104 105757 111286 112732 128662 130008 355143 384192 1118721 1102967 426223 441516 122408 105886 115132 116515 129271 125678 120738 120924 83215 85225 277503 240516 685264 693821 216823 214185 276265 277620 324498 315362 339428 340725 361129 366801 343308 385996 807127 847556 535801 448229 293841 288852 336728 333852 355477 361296 368368 373944 417994 419963 671469 695893 40.35 68.1 1
12:13:30 2023-10-13 337844 333613 85831 86451 132316 132622 134550 133822 106876 105644 110977 112533 128442 129750 354610 386582 1114392 1097424 429923 444730 122205 106137 114717 116515 129271 125726 123611 121766 83155 85733 274404 241728 688223 692927 218050 214746 274365 279293 323826 314739 341616 340175 360841 365365 347501 384758 810596 853499 512877 446890 293115 288761 337776 333934 355512 359105 368368 375644 417616 420259 664231 694872 40.35 68.1 1
12:13:31 2023-10-13 339198 333983 86030 86740 132505 132381 134597 133599 106909 105644 111191 112468 130634 129716 355179 383384 1119489 1110089 431179 441593 122306 105886 115166 116401 129271 125432 120572 121090 83215 85192 275322 240480 690019 685074 216597 214185 274963 279761 323059 315397 339684 341517 359727 366782 346455 383092 811606 852295 540308 450285 294257 288761 336347 337571 354410 359140 369515 373907 420738 418349 662921 698472 40.35 68.1 1
12:13:32 2023-10-13 333942 332738 85898 86600 132438 132664 135089 133692 107056 105677 111011 112533 130535 129966 358403 381061 1125268 1106570 424374 441696 121068 106078 115450 116415 129631 125538 120821 121090 83254 85380 275322 240373 691266 688852 216823 214517 275806 276873 324884 315843 339203 342830 359441 365620 348084 387293 809104 843267 517829 446186 293914 293363 335872 334472 355441 360756 366673 373643 420111 419044 673450 699005 40.35 68.1 1
12:13:33 2023-10-13 337118 333906 85994 86657 132199 132697 134774 133725 107023 105902 110875 112533 130535 130056 354645 385111 1117634 1097681 430532 441588 122239 106243 114684 116919 129271 125813 120490 121301 83182 85375 272808 242082 684620 693109 216823 214219 274735 279761 323023 315140 338365 339697 361093 367576 347221 383905 808646 854175 535301 447912 293080 288558 334776 334177 355512 358569 368959 375644 417580 419633 663959 694872 40.35 68.1 1
12:13:34 2023-10-13 337662 332764 85958 86604 132316 132930 134618 133725 106876 105355 111269 112776 128738 129939 357823 380919 1117896 1105481 429341 441768 122611 106111 115324 116448 129541 125606 120572 121007 83262 85666 276814 240988 697166 689340 216823 214850 275366 278866 323742 315807 339684 342794 361006 365416 346663 385030 810285 852223 534467 448010 294404 293777 336347 336215 356547 359607 368887 373306 420111 421478 666119 699500 40.35 68.1 1
12:13:35 2023-10-13 337980 332699 85994 86566 132659 132631 134957 133692 107237 105644 110977 112533 128662 130147 354610 387702 1123291 1106933 426904 441949 122408 105886 115166 116515 129271 125432 120738 121218 83182 85310 272808 242324 702512 693073 218050 214001 276229 278011 323970 315807 340648 339387 361129 366712 344306 385376 808881 846920 534467 447510 295517 287913 335680 334472 353807 361261 368923 376140 416340 418314 669422 695857 40.35 68.1 1
12:13:36 2023-10-13 336622 333911 86022 85259 130442 133461 134822 134028 106891 105935 110875 112841 128559 130344 357643 384590 1119222 1097634 428635 441660 120866 106403 114908 116448 129271 125726 120572 121799 83129 85310 275322 241738 682324 691532 216823 214815 274087 278866 324462 314625 338330 340414 360518 367619 347429 386233 807127 847392 543013 446150 293059 288852 337299 336215 356476 359070 367225 375241 417545 420850 666593 694836 40.35 68.1 1
12:13:37 2023-10-13 338801 332984 85989 86541 132505 132631 134584 133692 106843 105322 111011 112161 130501 129321 355143 383348 1116048 1108510 429886 441552 122442 105886 115397 116401 129271 125398 120655 121090 83182 85277 272808 240480 685264 687877 218050 214517 274892 278902 324461 315807 339684 340725 361006 365655 346942 383884 811791 854138 533132 449537 294047 288761 335727 335446 355441 360889 371899 373615 423351 421785 664083 698821 40.35 68.1 1
12:13:38 2023-10-13 336197 333627 86117 86736 130688 132589 134923 133658 106876 105612 110977 112500 128704 130198 355108 382131 1123599 1109299 424374 441624 122646 105853 115232 116288 129631 125398 120821 121090 83387 85218 275322 239735 695220 689340 216823 216043 276689 277123 324498 315843 339444 342275 360014 367834 346855 387092 811791 844422 543013 446178 293706 293435 336822 336690 355406 361331 367189 373306 419780 420223 673414 698968 40.35 68.1 1
12:13:39 2023-10-13 337580 333983 85957 86541 132291 132631 134664 133692 106843 105644 110977 112533 128573 129931 354859 388011 1120307 1105872 426038 441660 121068 106224 115450 116589 129355 125712 120738 121301 83312 85530 277503 240711 685745 692891 218050 213818 276423 278047 324006 315627 338102 339590 362141 366712 344824 385376 808124 845688 535801 449219 294882 287827 336221 334437 355143 361296 368887 375608 416304 418973 669459 694836 40.35 68.1 1
12:13:40 2023-10-13 337569 332519 86121 86773 130866 132664 134957 133692 107023 105644 111269 112809 130782 129931 355678 382739 1116048 1103751 427971 441949 122714 105853 115776 116288 129631 125398 120986 120841 83182 85192 275322 241193 693179 692057 216715 214517 275542 278670 323742 315843 339203 341241 362459 367317 345899 384486 809491 854102 534467 452205 293841 288761 336693 335741 356547 361008 369551 373570 416304 421182 666119 696916 40.35 68.1 1
12:13:41 2023-10-13 339281 333843 85989 86533 132500 132626 134957 133658 107023 105612 111242 112500 128951 129779 357859 384248 1119340 1110089 430690 441804 122646 106144 115483 116730 129438 125779 120738 121090 83182 85310 275322 240373 686292 689829 218512 214482 274927 279509 322880 315577 340166 341758 360014 367260 346942 384177 812689 852259 535801 448889 294466 288761 336347 338570 354339 359105 369551 373944 420702 418607 666119 698968 40.35 68.1 1
12:13:42 2023-10-13 337003 333983 85930 86575 132505 132631 134668 133692 106843 105644 110977 112500 128799 129716 355143 387393 1121970 1106146 426904 441949 122391 106210 115166 116548 129271 125644 120572 121185 83182 85310 274170 240516 686841 693756 218050 213522 276653 278438 324498 315843 338330 339911 362177 366747 345066 385413 809491 846920 541660 449219 293527 288034 336186 334472 354339 361106 368923 376177 416340 418349 669459 694836 40.35 68.1 1
12:13:43 2023-10-13 335904 332734 85990 85146 130472 132963 135068 134028 106891 105935 110841 112841 128662 130043 357933 384896 1119222 1098415 429886 441588 122408 106436 115543 116515 129271 125813 120490 121334 83092 85478 275322 241944 681815 693073 216823 214482 274279 279331 324174 314847 338401 340725 360805 367834 347501 385376 807163 852295 541660 446501 293080 288761 337262 336453 355441 359070 367778 375040 417580 420223 666119 695857 40.35 68.1 1
12:13:44 2023-10-13 339281 334014 85962 86541 132509 132406 134999 133658 107023 105355 111319 112161 130543 129355 354610 383923 1116048 1109481 430227 441913 122442 106031 115166 116321 129459 125432 120572 121090 83215 85251 275322 240276 690478 688852 218512 214185 274963 279528 322988 315843 337557 341481 361006 366712 346420 383869 811791 852295 540308 449537 293914 288761 336347 335987 357459 359105 372429 373652 420452 418687 664083 698549 40.35 68.1 1
12:13:45 2023-10-13 333510 333983 85998 86740 130780 132597 135136 133591 106843 105644 110977 112687 128799 129904 355678 381560 1125231 1106570 424485 441804 122561 106160 115470 116401 129541 125398 120821 120924 83387 85251 274170 240480 691604 688852 216823 214517 276617 277298 324956 315277 339203 342830 359979 367834 344859 387092 809140 845615 538971 449537 293425 293386 336822 334437 355477 362380 367813 372743 418861 420223 672422 698968 40.35 68.1 1
12:13:46 2023-10-13 335868 335501 85957 86626 132374 132689 134550 133759 106843 106000 110977 112874 130625 130147 355143 384498 1119489 1099198 427957 441804 122239 106177 115132 116482 129271 125813 120572 121566 83149 85310 275322 241944 681923 692057 216823 214815 274507 278902 324727 314595 338365 340725 361093 367834 347501 386544 809443 847429 537136 445749 295512 288653 337776 336690 356405 358965 370317 375388 420959 421335 669153 696349 40.35 68.1 1
12:13:47 2023-10-13 337580 333987 85957 86541 130840 132631 135354 133474 106876 105644 110977 112667 128662 129750 356701 384462 1111988 1102930 427280 441913 122476 105853 115583 116401 129541 125398 120903 120924 83387 85430 274846 238993 695018 692021 216823 214701 275577 278438 323742 315843 338724 341241 361129 366801 346679 384794 809491 854742 541660 451453 293914 288766 336457 335741 356547 360216 369623 373270 416698 420886 666119 696916 40.35 68.1 1
12:13:48 2023-10-13 339135 333978 85966 86575 132539 132381 134664 133658 107023 105644 111011 112570 130543 129870 357859 384248 1119489 1110089 430349 441804 122646 106290 115517 116576 129472 125712 120821 121090 83182 85277 274170 240480 692409 689829 218512 214482 274735 279331 323454 315338 340166 341434 361006 367295 346942 384177 810285 853499 540308 449537 294466 288852 335872 335987 354943 360889 369479 374738 421366 419008 664231 699005 40.35 68.1 1
12:13:49 2023-10-13 337367 333879 86021 86507 132500 132896 134957 133692 107023 105644 111011 112533 128799 129966 355179 388011 1121970 1106146 423570 441804 122476 106137 115199 116515 129451 125606 120655 121090 83262 85310 275322 241059 690352 694582 218050 214001 276653 278047 324498 315843 337819 339697 362720 368727 344789 385376 807127 845055 534467 447230 292817 288152 336728 336453 354410 361331 368923 374711 416012 419008 671432 694836 40.35 68.1 1
12:13:50 2023-10-13 337362 332725 85941 85231 130442 133675 135068 134559 106924 105902 111106 112809 128662 130224 357933 384932 1119489 1100034 431179 441949 122272 106210 115099 116548 129271 126193 120572 121566 83182 85699 277503 241193 682849 694742 216823 214850 274963 279761 323742 315843 338365 340450 361129 365655 347465 384177 808344 856605 538470 447559 293527 288852 335680 334437 355976 359105 369219 376213 417580 420259 664231 694872 40.35 68.1 1
12:13:51 2023-10-13 338801 333983 85966 86541 132447 132851 134584 133692 107056 105644 111242 112533 130569 129870 355179 384498 1116048 1108966 430191 444666 122357 105886 115199 116435 129271 125432 120655 121090 83215 85192 274404 240445 688685 685074 216783 214517 274963 279761 323514 315843 337345 341758 359727 367620 346942 383905 810321 852295 530094 449537 293841 292877 336347 335987 354375 359929 369515 374779 421115 418759 663936 698821 40.35 68.1 1
12:13:52 2023-10-13 333798 333505 86026 86672 130511 132589 135042 133624 107071 105644 111668 112533 130569 129966 358403 381757 1125231 1109518 424485 441552 122714 105886 115199 116321 129631 125398 120821 121007 83182 85277 275322 240516 695618 685074 216823 214517 277308 277584 324006 315843 339414 342311 360014 365620 344306 385413 811791 847519 537136 450813 293839 293363 337299 334472 356320 362380 369479 372743 418825 420223 669495 697941 40.35 68.1 1
12:13:53 2023-10-13 335578 332738 85988 86608 132286 132664 134550 133910 107023 106000 110977 112874 130601 130182 355143 384498 1120813 1097634 428672 441985 122239 106137 115132 116548 129181 125692 120572 121334 83182 85342 275322 241979 691286 692547 216823 214517 274507 279331 323383 314919 338401 340690 360904 365620 347501 385960 808881 847501 534467 446562 295512 288748 337739 337571 356369 359789 367995 375498 418353 420707 666992 697806 40.35 68.1 1
12:13:54 2023-10-13 337367 332484 85988 86541 132321 132564 135677 133658 106990 105805 111011 112500 130543 129793 355143 383348 1116048 1103751 426038 441949 122629 105747 115583 116128 129631 124985 120986 120758 83387 85127 274404 239028 704616 690520 216823 214666 275577 278670 324006 317485 338724 341794 361129 366801 345414 385376 810596 847429 537136 451773 293425 293291 336457 335741 356583 360756 369479 372743 416340 421514 666881 696953 40.35 68.1 1
12:13:55 2023-10-13 333902 332738 85870 86541 132509 132506 134550 133692 106876 105644 110977 112911 130569 129931 355143 381899 1125268 1106570 424485 441949 122595 105886 115199 116321 129451 125398 120738 120924 83215 85160 275322 240516 688058 688852 216823 214551 276194 277159 324956 315565 339444 342325 360826 368504 348331 387605 811754 846234 517829 446004 294331 290395 336786 337644 355406 360889 366673 373907 420487 420116 673450 700033 40.35 68.1 1
12:13:56 2023-10-13 337320 332694 85988 86647 132325 132631 134647 133692 106876 105644 111011 112533 130543 129750 355143 386847 1121425 1105359 423570 441949 122442 106210 115199 116670 129271 125692 120738 121173 83215 85251 273498 241193 685914 693109 218050 214185 276689 278083 324498 315577 337345 340211 362212 365655 344306 386270 809491 846920 538804 448901 294466 288445 336764 336825 354410 361366 368923 373944 416304 418973 673450 694872 40.35 68.1 1
12:13:57 2023-10-13 337129 332734 85865 86575 132291 132963 134975 134179 107005 105902 110875 112874 128662 130043 357933 384932 1115901 1099123 431179 441588 120814 106210 114941 116784 129202 125813 120490 121450 83182 85310 275322 241460 683148 693073 218050 214219 274453 279761 324006 315362 338365 340450 361129 365620 346978 383905 808308 854742 541660 448059 292866 288761 334776 336690 355976 359105 369219 375644 417580 420259 664231 694872 40.35 68.1 1
12:13:58 2023-10-13 337913 332703 86009 86541 132543 132631 134618 133692 107303 105355 111011 112161 130569 129355 355143 383348 1118949 1106570 430532 441949 122357 105853 115199 116435 129271 125398 120572 121090 83215 85192 275322 241807 691151 685110 216783 214517 274963 279761 324006 315843 337819 341517 359727 367295 346942 384177 811504 853536 540308 448608 294466 293291 336584 336258 354410 359105 369551 374774 421115 418759 663972 701293 40.35 68.1 1
12:13:59 2023-10-13 333546 333983 86030 86740 132805 133218 135170 134028 107104 105935 111319 112874 130208 129974 355179 381953 1125268 1109754 424485 441949 122476 106144 115550 116435 129541 125398 120821 121090 83330 85310 274170 240552 689470 685074 218050 214701 275806 277194 324956 315843 339444 342866 359979 366489 345414 387404 811504 844458 541660 448901 293706 293363 336822 334472 355976 362415 367261 373675 419780 420259 673450 700033 40.35 68.1 1
12:14:00 2023-10-13 336890 335609 85930 86570 132316 132689 134584 134129 106876 105822 110977 112906 130535 130182 354645 384534 1119222 1097634 430532 441624 122239 106226 114908 116515 129181 125813 120572 121533 83182 85310 275322 241774 681007 693109 217896 214701 274507 279279 324498 315362 338401 340725 361129 365620 347501 385376 809491 852295 541660 446890 295512 288365 337739 337057 356405 359537 368260 376030 418095 420080 666519 697806 40.35 68.1 1
12:14:01 2023-10-13 337840 333978 85934 86575 132543 132664 135195 134396 107023 105644 110977 112533 130298 129939 357933 382167 1116048 1103751 428008 441985 122748 105853 115776 116128 131587 125192 120986 120841 83445 85192 275322 240347 708861 693073 218050 214850 275806 278902 323059 315843 339203 340761 361164 367317 345414 384214 810640 854778 541660 449819 293841 288761 336764 335741 356547 361008 371750 373944 416340 421514 665646 696989 40.35 68.1 1
12:14:02 2023-10-13 333978 332729 85962 86566 132569 132631 134614 133692 106876 105644 111242 112533 130569 129750 355179 382167 1125231 1106607 424448 441949 122735 105886 115583 116321 129631 125398 120821 120924 83269 85160 275322 240143 693670 685074 216823 214517 277665 277584 324956 315843 339444 342830 362939 368504 346746 387458 811791 846234 537136 446744 294564 290486 337262 337167 355833 361296 367225 373643 420111 419973 673450 698968 40.35 68.1 1
12:14:03 2023-10-13 337367 333649 85945 86566 130507 132689 134584 133725 107056 105644 111242 112565 130535 129966 355179 388011 1123636 1103831 423534 441552 122476 106064 115166 116515 129451 125606 120490 121090 83215 85251 272808 240516 686841 693109 216823 214219 276689 278047 324498 315843 337819 342046 362501 367576 344341 386544 807163 845688 541660 449329 294257 292465 336799 335741 355477 363242 368368 374509 416012 419963 672459 694909 40.35 68.1 1
12:14:04 2023-10-13 336423 332734 85925 86575 132359 132664 134975 133960 107285 105869 111114 112732 128662 130043 357426 385509 1117622 1102333 430995 441949 122272 106064 115166 116515 129279 125746 120572 121090 83215 85251 275322 242082 684863 695073 216823 214517 275806 279761 323023 315843 338365 340175 361164 365365 345899 383055 808646 856023 540308 449537 293115 288359 335715 334437 356011 359140 369551 376213 417287 420294 664231 694872 40.35 68.1 1
12:14:05 2023-10-13 339281 338245 86125 86422 132582 132415 134618 133658 106876 105322 111276 112128 130693 129321 355179 383384 1119222 1113146 428599 441877 122442 105886 115199 116354 129271 125632 120655 121007 83215 85342 274404 240107 688533 692094 218050 213522 276459 278938 323023 315843 339684 341794 360553 367586 345137 383634 811791 852295 537136 451133 293841 292877 334741 334472 353843 360756 369587 373907 418532 418429 665934 699497 40.35 68.1 1
12:14:06 2023-10-13 333762 333771 85898 86739 130507 133060 134449 134280 106744 106259 110806 112874 128709 130614 355143 381061 1128815 1109299 423498 441588 122272 106104 115589 116448 129271 125606 120572 121070 83215 85192 275322 242563 683656 685074 218050 214219 275842 278706 324690 314919 337819 342311 361006 365690 345414 387384 811791 843267 532728 446222 294257 293363 336994 334472 355477 361008 366709 373944 420147 418759 673450 697978 40.35 68.1 1
12:14:07 2023-10-13 339302 332699 85934 86456 132447 132664 135075 133725 106909 105644 111354 112225 130569 129931 355179 386883 1112776 1100272 431142 441985 122272 106243 115166 116548 129273 125847 120572 121367 83215 85284 277618 240516 684467 693109 218050 214517 275842 279761 323059 315843 338401 340211 361129 365620 346420 383905 808344 856023 541998 449219 293562 288707 338457 337094 356070 360889 369443 376067 417474 420151 664046 697806 40.35 68.1 1
12:14:08 2023-10-13 337735 333978 85998 86634 132438 132448 134808 134396 107005 105789 110977 112533 130535 129390 354645 380919 1116048 1103788 427957 444666 122476 106391 115199 116515 129541 125726 120738 121218 83330 85582 274404 240516 693852 685110 216823 214919 275613 279298 324498 315843 339203 342902 365491 366801 348824 385376 810930 856023 534467 449688 294675 291011 335872 334508 356619 359929 369479 375076 421402 421550 665646 700033 40.35 68.1 1
12:14:09 2023-10-13 337575 333987 85994 86597 132291 132631 134584 133692 106990 105644 111319 112687 130716 129931 354859 385653 1122685 1107721 426604 441696 122221 106389 114584 116790 128878 125847 120490 121930 83092 85460 275322 241800 680894 691008 218512 214482 276229 278866 324498 315289 339353 340690 360805 367808 348824 385629 811640 848601 537136 449072 294675 288725 339453 336892 357476 362203 369298 374701 419177 419008 671791 697694 40.35 68.1 1
12:14:10 2023-10-13 337844 333987 85989 86575 132500 133064 134945 134179 106965 105822 110977 112687 128799 130022 356665 385039 1116048 1099198 431142 441949 122205 106210 114829 116515 129181 125779 120572 121367 83149 85673 275322 241157 687588 694090 216823 214666 274927 279761 323742 315584 339353 340690 361093 365655 350039 383019 807127 857271 538955 450813 294748 293024 336186 336453 356226 360181 369587 375571 419660 420259 663723 694799 40.35 68.1 1
12:14:11 2023-10-13 336854 333983 85958 86537 132601 132381 134957 133692 107129 105644 110977 112193 130625 129716 355179 382131 1124287 1109754 424448 441552 122646 106104 115470 116636 129541 125365 120821 120924 83330 85185 275322 239699 690334 685074 218050 214815 277217 277724 323718 318187 339297 342614 363048 368316 346819 386945 814099 846234 543013 447510 293425 288155 337299 337534 357983 363142 368001 373570 419745 420223 674558 699997 40.35 68.1 1
12:14:12 2023-10-13 336490 333983 86025 86575 132447 132631 134584 133692 107023 105644 110977 112533 130535 129931 355950 387429 1121970 1106933 426904 441913 120814 106177 115166 116515 129271 125398 120655 121090 83182 85277 272808 240516 688153 693073 218512 214150 275522 278047 324234 315843 338365 339661 362177 367260 345308 385376 808881 846920 534467 449219 293733 287949 335680 334508 354339 361296 369183 376747 417580 418973 669459 697694 40.35 68.1 1
12:14:13 2023-10-13 335614 333870 86030 85231 130507 133030 134822 134028 106891 105902 111148 113073 128806 130043 354823 384498 1120017 1099198 429341 441516 122374 106177 115132 116515 129271 125678 120903 121566 83182 85368 274404 241908 684946 692547 218050 214815 274507 278902 324956 315362 338365 342010 360553 365620 347465 386233 809491 847429 537303 446817 295093 288761 334706 334437 356512 359922 367778 375608 418496 421514 665497 695857 40.35 68.1 1
12:14:14 2023-10-13 339256 333978 85966 86541 132509 132281 134584 133692 107023 105612 111319 112533 130174 130142 355179 383348 1119222 1106570 429850 441624 122408 105886 115166 116482 129271 125572 120572 121090 83182 85277 275322 240480 687243 689340 218667 216652 274963 279725 323023 315843 340166 341722 359979 367295 347186 384177 810321 853499 534467 448535 294466 288761 336347 337315 357983 360889 369298 374747 421223 418830 664046 698821 40.35 68.1 1
12:14:15 2023-10-13 335799 333978 85998 86707 132541 132572 134970 133725 107023 105677 111234 112533 128573 129716 355143 381595 1124693 1109481 424184 441913 122612 105853 115550 116288 129634 125398 120738 120924 83330 85251 275322 240276 688386 689340 216823 214517 276423 277123 324956 315843 339203 342794 361006 367834 344824 387092 811791 845652 541660 449537 293706 293570 336822 334437 355963 362380 368332 373042 418825 420223 672459 698968 40.35 68.1 1
12:14:16 2023-10-13 336415 333807 85867 86566 132282 132664 134517 133943 106843 105822 110977 112874 130567 130147 354610 384462 1119222 1096853 429886 441949 122205 106177 114875 116515 129092 125692 120407 121450 83149 85427 275322 241532 684223 693073 216823 214185 274507 279761 324462 315362 338365 340690 360869 367834 347501 385340 810596 855354 543013 445749 295517 288725 337776 336690 355833 358965 368513 375690 418167 420223 666119 694872 40.35 68.1 1
12:14:17 2023-10-13 337356 333839 85994 86593 132567 132631 134584 133692 107005 105829 111242 112500 128799 129716 355143 382703 1114571 1102930 426640 441205 122646 105853 115616 116094 129631 125278 120986 120758 83445 85127 275322 239735 691824 690483 216823 214850 275771 278866 324006 317485 339203 342794 361093 367576 346384 385960 811751 852259 541660 452094 293706 293291 336693 335741 356583 360720 369443 372743 416340 421514 666807 696916 40.35 68.1 1
12:14:18 2023-10-13 333906 333046 85989 84911 132500 132664 134957 133725 106876 105822 110977 112796 128764 130056 355143 381025 1125268 1110089 422600 441913 122442 106104 115199 116482 129451 125606 121203 121185 83387 85218 274404 241193 688793 685074 218050 214517 276194 277724 324775 315591 339501 343963 360970 368871 346278 387568 811717 846234 530918 446708 293841 288527 336822 334472 356261 362097 367225 373570 420702 420259 673450 699849 40.35 68.1 1
12:14:19 2023-10-13 337211 333807 86053 86686 132408 132660 135194 133725 107023 105677 110977 112500 130716 129931 354894 388011 1123599 1106146 423570 441552 122442 106104 115199 116515 129271 125606 120738 121251 83387 85251 275322 242427 692718 694582 218050 214150 276653 278438 324727 315843 337819 339697 362212 366712 345101 385960 808881 846920 541660 449537 294675 287949 336728 334472 354907 361331 368923 375874 416340 418973 670444 694872 40.35 68.1 1
12:14:20 2023-10-13 337277 333978 86125 86575 132500 132631 135058 133725 106843 105644 111011 112533 130543 129931 355678 380990 1116011 1103794 427316 444666 122476 106210 115199 116515 129451 125845 120738 121090 83212 85549 274404 242082 691992 690377 218050 214815 274821 278723 323826 315735 340370 342686 361006 367317 346455 385340 810957 855905 530094 448645 293841 288155 336822 336581 357479 360496 369443 373306 420111 421514 666119 698968 40.35 68.1 1
12:14:21 2023-10-13 338801 333983 85954 86508 132627 132166 134991 133474 107129 105322 111319 112161 130716 129321 355143 383312 1119222 1112196 427811 441552 122442 105853 115589 116321 129451 125606 120738 121007 83215 85192 275322 239699 698973 689022 216823 213522 276653 278866 323741 315843 339684 341758 360553 367260 344306 383576 811215 851800 538955 451563 294464 293291 337739 336690 354339 361049 369371 373652 421556 420556 668015 698325 40.35 68.1 1
12:14:22 2023-10-13 335795 333735 85889 86805 130329 133210 134449 134162 106663 106000 110943 113151 128628 131088 354859 382167 1128468 1109433 428120 441624 122205 106389 114303 116823 128912 125813 123542 121781 82944 85493 275322 241908 687386 689022 218358 214185 275806 278902 324006 314919 339353 340725 359979 366747 345899 385960 811215 849993 541660 445520 293939 288761 336584 335481 354907 361008 367813 376213 420738 419008 668438 696423 40.35 68.1 1
12:14:23 2023-10-13 340060 333978 85962 86537 132443 132631 134957 133692 107023 105355 111354 112193 130625 129716 354859 386847 1114392 1100508 431179 441985 122272 106193 115166 116515 129271 125692 120572 121256 83182 85310 274404 240480 687162 693073 216823 214482 275806 279509 322988 315038 338365 340450 362177 367834 346141 383597 808868 857858 530094 449280 295512 289009 338733 337167 356405 360040 369443 375993 420661 420850 664231 694872 40.35 68.1 1
12:14:24 2023-10-13 337844 332462 86121 86566 132500 132664 134584 133725 107056 105644 111217 112687 128843 129750 355179 380456 1116048 1105359 428045 441588 122442 105886 115166 116401 129451 125606 120738 121007 83182 85310 275322 240516 689879 689340 216751 214919 275384 278902 324498 315843 339684 342902 359755 367317 346978 385960 810321 854778 541660 449219 293841 288728 337299 334437 357622 360181 369183 373306 420442 422179 666119 699005 40.35 68.1 1
12:14:25 2023-10-13 335936 338880 85829 86760 132173 133281 134567 134348 106843 106000 111011 113093 128709 130182 355143 382167 1127667 1108510 426075 441985 120999 106210 115166 116515 129271 125726 120655 121301 83182 85310 272808 242527 683628 685074 218050 214517 276426 278866 324775 315074 341579 342228 362903 369391 346278 387568 811717 845506 534467 446004 295475 287853 336548 335481 355477 361261 370280 376177 421366 420259 673450 698472 40.35 68.1 1
12:14:26 2023-10-13 336418 332738 85966 86575 132413 132631 135050 133725 106876 105644 110977 112533 130543 129931 354859 385039 1120344 1102930 423498 441588 122306 106210 115550 116548 129451 125644 120738 121301 83330 85284 274170 241023 685662 693756 216823 214517 276689 278011 324727 315843 338092 341528 362212 367317 344824 386544 807163 846920 546732 448901 294675 293192 336799 335741 356261 363242 368368 374774 416340 421182 672973 694872 40.35 68.1 1
12:14:27 2023-10-13 337844 335501 86026 86562 132535 132656 134584 133725 107023 105644 111242 112533 130569 130358 355179 381025 1116048 1105359 427920 441768 122680 106137 115199 116515 129631 125606 120738 121334 83215 85641 284634 242082 701721 693756 216823 216386 275700 278759 324547 317593 339538 342131 364590 367317 346177 385960 810640 854069 537136 451232 293425 293254 336728 335741 357085 361331 369551 373306 416340 421550 665570 696953 40.35 68.1 1
12:14:28 2023-10-13 339281 333798 85962 86570 132543 132415 134618 133599 107023 105612 111319 112225 130716 129716 354894 383348 1119222 1109518 430837 441552 122442 106104 115199 116515 129273 125692 120821 121007 83215 85251 287258 240312 695364 685038 216783 214517 275613 279761 323742 315843 337819 341758 360049 367551 346455 384214 810894 852295 538955 450285 294675 293291 336822 336222 355179 359643 369335 374482 421115 418759 664120 698821 40.35 68.1 1
12:14:29 2023-10-13 336890 332729 85994 86604 132385 132631 135067 133897 107056 105822 111011 112687 130750 129966 355143 387429 1120344 1105359 426718 441949 121068 106403 115722 116703 129493 125746 121281 121334 83345 85478 275322 241085 690731 694927 218667 214666 277308 278083 324956 315663 341132 341481 362974 365655 344824 386544 806980 846920 534467 448901 294675 288852 337781 335741 355477 362380 368959 375040 416304 420259 672459 694836 40.35 68.1 1
12:14:30 2023-10-13 337698 335537 85930 86604 132413 132689 134550 133725 107023 105822 111011 112719 130535 129966 354894 385653 1117634 1097350 429923 441985 122239 106243 115132 116845 129271 125639 120490 121533 83182 85317 271898 241568 682078 693073 217896 214850 274542 279761 324727 315362 338401 340725 361129 366456 348514 386233 809794 855961 512877 446598 295512 289325 337776 337375 356405 359789 368779 376067 418683 420707 666793 695893 40.35 68.1 1
12:14:31 2023-10-13 337362 332506 86021 85231 132818 132897 134957 133725 107056 105677 111242 112732 130535 129966 355143 382167 1116048 1103788 427957 441588 122748 105853 115856 116241 129631 125432 120986 120841 83559 85192 272808 240143 699923 693073 216823 214850 276229 278938 323514 315061 339684 341758 362212 367619 346942 385376 810640 856023 530094 449855 292853 292877 336764 336215 356547 360756 371750 373579 416959 421550 665646 696916 40.35 68.1 1
12:14:32 2023-10-13 333942 332729 85898 86637 132351 133064 134597 134129 107023 106000 111011 112874 130569 130398 355143 381061 1128468 1109791 422234 444521 122510 105886 115589 116515 129451 125639 120738 121090 83215 85225 275322 241228 689217 685038 218050 214517 276229 278047 323698 315591 340501 342577 360826 368763 346313 387273 811791 846234 517829 446671 294331 290805 337262 334508 355976 361296 367261 373798 420702 418687 673450 699005 40.35 68.1 1
12:14:33 2023-10-13 336890 333505 85954 86566 132259 132440 134685 133692 107023 105822 111165 112533 130569 130610 355143 388011 1122007 1106146 426002 444195 122442 106210 115232 116548 129451 125847 120655 121367 83215 85342 273498 240516 685096 693109 218050 216347 276689 278670 324727 315843 338330 340450 362755 366782 345343 386544 809491 846920 535801 447547 294675 288445 336764 334472 354410 362380 369479 375342 416959 419008 671469 694872 40.35 68.1 1
12:14:34 2023-10-13 337387 333983 85980 86575 132535 132664 134584 133725 107056 105677 111011 112533 130535 129785 355678 382167 1116048 1103788 427316 441949 122714 105708 115942 116161 129631 125398 120903 120924 83445 85192 275322 242082 694676 693756 218358 214781 275700 278759 324125 318303 339574 341614 362614 367762 346420 384774 810640 856023 536135 452449 294466 288761 339423 336453 356583 361190 372312 373944 416959 421191 665174 697978 40.35 68.1 1
12:14:35 2023-10-13 338562 332694 85906 86507 132569 133068 134618 133692 107056 105677 111354 112533 128573 129870 355179 383384 1119222 1106607 429886 441985 122476 106031 115232 116515 129451 125606 120738 121450 83330 85192 275322 240480 690907 687877 218358 214850 274963 279761 324042 315843 337855 342275 359476 369609 347501 384794 810894 854815 540308 447864 294466 293291 335872 336022 356011 359678 371899 375356 421151 419973 665536 698857 40.35 68.1 1
12:14:36 2023-10-13 337367 334014 85989 86456 132451 132631 134584 133725 106909 105677 111011 112533 130569 129785 354894 387738 1122007 1106146 426038 441949 122272 106257 115523 116670 129493 125678 120821 121334 83288 85563 276956 240880 685368 692891 218667 214482 276653 278670 324690 315843 341579 340032 362177 367808 345379 386250 808308 846775 537136 449219 293975 288355 338427 335481 354410 361331 369515 376250 418202 418687 668985 694909 40.35 68.1 1
12:14:37 2023-10-13 333690 332234 85897 86608 132316 132697 134550 133759 106843 105677 111011 112719 128305 130182 354894 383384 1117929 1099198 427389 444231 122239 106137 115166 116548 129271 125813 120572 121334 83215 85342 275322 241979 685830 692057 218050 215645 274963 279331 324956 315362 338401 341517 361093 365655 347536 386544 809491 847429 537136 445749 295512 288689 337739 336495 357515 360075 367965 375727 418683 421964 668966 696386 40.35 68.1 1
12:14:38 2023-10-13 337844 333843 85921 86566 132477 132656 135080 133725 107162 105644 111011 112193 130543 129904 357859 383134 1119489 1109262 429399 441804 122680 106144 115166 116382 129597 125746 120738 121173 83445 85588 273498 240516 693128 689829 218050 214884 274963 279564 322737 315807 337819 341794 361006 366747 347287 385376 811504 855987 546394 449537 294675 288645 335872 335516 356512 360181 369515 375040 421115 420921 664231 699041 40.35 68.1 1
12:14:39 2023-10-13 336607 332471 85930 86849 132578 132415 135025 133599 107129 105644 111011 112533 130535 129355 355179 382202 1122007 1109791 423304 444666 122544 106137 115583 116515 129631 125398 121420 120924 83387 85251 274404 239735 690092 685110 218398 214850 277539 277815 324498 315843 339501 342541 363745 368799 347273 387642 813521 844313 535801 450604 294257 290805 337776 334437 355976 362451 368072 373342 422153 419973 673414 700033 40.35 68.1 1
12:14:40 2023-10-13 337387 332734 86089 86714 132481 132664 134618 133725 107056 106075 111011 112719 130569 129966 354645 387429 1122259 1106933 426038 441949 122442 105918 115199 116435 129451 125726 120738 121218 83215 85251 275322 240516 688709 692583 216632 214219 276653 278706 324498 315663 339389 340175 361164 367586 345379 386270 810020 848191 534467 447900 293783 288558 335715 335516 354410 361331 369479 377051 418825 418973 670873 695930 40.35 68.1 1
12:14:41 2023-10-13 337698 333699 86022 86636 132730 131809 135212 133256 107236 105355 111543 112128 130659 129321 355179 385689 1111200 1103751 427506 441913 122476 105886 115199 116354 129631 125606 121269 121007 83445 85225 274846 238993 699941 694742 218050 214746 276122 279187 322880 317630 340407 340295 362614 367798 346313 384177 810065 857271 524332 452057 294675 288761 336728 336215 356547 361296 371641 375040 416340 421218 664231 695930 40.35 68.1 1
12:14:42 2023-10-13 338385 332738 85994 86456 132543 132664 134991 133725 107089 105677 111354 112533 130535 129390 355179 381061 1118721 1106933 428635 441588 122306 106137 115199 116885 129631 125760 120738 121218 83215 85342 275322 241910 685745 687877 218050 214884 274998 279564 324042 315843 337855 342552 361006 365690 347536 385376 811308 856665 541660 449537 294675 293471 336347 335726 356583 360216 369515 375040 421151 421263 665625 700917 40.35 68.1 1
12:14:43 2023-10-13 337367 332471 86125 86608 132346 133122 134618 133817 107023 105644 111011 112719 130569 129966 354113 383419 1125268 1108641 426038 442021 122154 106210 115099 116864 129065 126300 120821 121566 83288 85445 277618 241085 688014 693682 218976 214563 276510 278902 324498 315843 339424 340211 364002 367808 345343 386233 809491 847926 539471 447839 293975 288852 337299 336222 355156 362084 369479 377318 420111 419008 668474 696386 40.35 68.1 1
12:14:44 2023-10-13 335631 333771 85926 86690 132500 132656 134584 133910 107170 105968 110977 112719 128305 130022 354859 383348 1120813 1099198 423534 441552 122408 106177 115556 116515 129271 125779 120572 121218 83182 85368 275322 241568 686610 691008 216823 214919 275542 278670 326527 315584 338330 341722 361058 366801 347465 387347 809491 851800 537136 447109 295517 288689 338513 337057 358269 361155 370317 375424 421556 424669 670736 699297 40.35 68.1 1
12:14:45 2023-10-13 337076 333983 85930 86541 132689 132631 134957 133725 107023 105644 111242 112687 130716 129750 354859 382723 1119489 1108364 429703 441768 122816 106144 115517 116382 129355 125712 120986 121533 83411 85394 275322 240480 685767 687693 218512 214850 274927 279528 323970 315843 340750 341578 361006 366712 347501 385376 811791 854742 534467 449537 294882 293399 336347 336222 357861 360181 369515 375040 422292 421478 665646 699997 40.35 68.1 1
12:14:46 2023-10-13 337367 332484 85966 86508 132539 132631 134957 133692 107203 105644 111319 112687 130716 129716 355108 382202 1121970 1112950 425692 441877 122646 106259 115550 116435 129631 125606 120821 121007 83445 85633 272808 239699 691569 685074 218050 214850 277893 278637 324006 315843 339684 342794 364002 368763 346454 387421 814099 845506 541660 448816 294257 290624 337776 337405 356333 362888 368887 373306 418861 419973 673414 698399 40.35 68.1 1
12:14:47 2023-10-13 337349 333987 85929 86533 130875 132631 134957 133692 106876 105677 111319 112687 128698 129896 355143 386847 1124396 1106933 426002 441949 122086 106210 114842 116548 129092 125813 120490 121367 83182 85310 275322 240480 684799 691008 218667 214482 276423 278866 324727 315843 339389 340139 360869 367295 346141 385960 810640 849392 534467 445156 294917 288761 337060 335987 355406 361261 369249 376747 420075 418973 667492 696386 40.35 68.1 1
12:14:48 2023-10-13 339762 333983 86030 86508 132666 132415 135183 133474 107203 105322 111508 112193 130750 129321 357823 387702 1111951 1100508 430995 444666 122323 106177 115166 116482 129271 125606 120738 121173 83182 85342 274404 240480 688836 694090 218512 216652 276174 279473 322844 315807 341616 340546 362614 368575 347060 383958 808124 857234 537603 450813 293527 289388 338733 337167 356512 360720 371750 376213 420588 421038 664231 696349 40.35 68.1 1
12:14:49 2023-10-13 337844 332484 86021 86575 132539 132664 134991 133725 107203 105822 111354 112911 130716 129750 354610 380723 1116048 1106146 427280 441552 122527 106177 115199 116548 129451 125606 120738 121090 83182 85310 275322 240516 685620 689829 216823 214919 275771 279528 324727 315843 338092 342312 361006 367834 347501 385923 810894 855987 541660 449647 294466 288799 336822 334437 358161 360979 369479 373907 421034 422476 667392 701793 40.35 68.1 1
12:14:50 2023-10-13 336385 332703 85888 86719 132256 133499 134517 134162 106696 106033 110943 112906 128305 130513 354113 381595 1128468 1106533 423606 441588 122357 106210 115166 116515 129451 125678 120903 121417 83179 85607 275322 242212 684238 689829 218667 214746 276051 278687 324884 315326 338330 342794 361006 366747 348824 386323 811791 848191 541660 445871 296134 288852 336822 335987 355441 361296 368072 377047 421366 419892 671396 696916 40.35 68.1 1
12:14:51 2023-10-13 333654 332703 85957 86570 132505 132631 134991 133692 107023 105822 111239 112687 130535 129931 355143 384498 1120344 1101836 423498 444485 122442 106210 115199 116548 129451 125813 120821 121218 83297 85368 274404 240854 688836 694582 216823 214815 276689 278011 324956 315843 339125 341758 362720 367317 345101 387092 808881 848155 537136 448010 294675 293291 339693 336034 359747 362676 368779 374930 419473 421370 672752 698525 40.35 68.1 1
12:14:52 2023-10-13 337844 333843 85930 86566 132535 132535 134957 133692 107023 105789 111319 112533 129001 129931 355143 381025 1115401 1107060 429341 444159 122646 106323 115404 116448 129597 125746 121069 121599 83312 85530 276814 240988 684469 689340 216823 215645 275628 279259 324462 315843 337345 342902 362599 367504 347186 385413 810321 856023 522258 449537 293914 288763 336822 334437 358161 361008 369285 373871 421034 422774 664990 699005 40.35 68.1 1
12:14:53 2023-10-13 339011 333983 86026 86566 132670 132224 135284 133566 107236 105322 111354 112161 130569 129321 355143 383312 1119489 1113024 428416 441696 122442 105886 115199 116435 129541 125572 120821 121090 83387 85251 273498 239735 687300 689022 218050 213522 276689 279331 322988 317738 339684 342275 361093 367808 348294 385083 815118 851051 530094 452094 294675 290395 337776 337644 355299 362746 369443 373871 418825 419044 669844 701793 40.35 68.1 1
12:14:54 2023-10-13 335904 332484 85957 85059 132505 132697 134584 133692 107005 105869 111346 112776 128827 130043 357679 383205 1122408 1103906 425396 441732 122816 106177 115550 116515 129451 125572 121153 121832 83330 85310 275322 241193 687266 692021 217760 214815 276653 278011 324956 315843 338330 341758 361093 366801 345899 387642 809491 850595 537136 447876 294748 293084 336186 335741 358197 362380 368332 375608 418202 422774 673414 697941 40.35 68.1 1
12:14:55 2023-10-13 339762 333735 85990 86570 132569 132656 135279 133692 107023 105612 111319 112193 130634 129355 354610 386812 1113333 1100508 430495 441696 122272 106104 115166 116515 129271 125692 120738 121185 83330 85401 275322 240480 687542 693073 218050 214850 276174 279545 322737 315446 341616 340582 362614 368871 346521 383994 810447 857125 540308 450175 293769 288852 336457 337296 356405 360146 371714 376213 417580 420850 665342 694872 40.35 68.1 1
12:14:56 2023-10-13 337575 332703 85994 86533 132359 132664 135166 133692 107023 105644 111319 112719 130659 129931 355179 379888 1116048 1105359 426978 441949 122442 106104 115199 116515 129451 125606 120655 121256 83330 85606 274404 240480 689472 685038 216823 214884 275577 278902 324956 315843 339684 342902 359979 367059 347273 385960 811791 854138 537136 449537 293425 288763 334741 334437 358161 361008 369479 373342 419848 422810 665497 701793 40.35 68.1 1
12:14:57 2023-10-13 333978 332729 85898 86575 132505 133097 134550 133759 106828 106000 110977 112906 130682 130398 354894 380723 1125268 1106570 422234 441949 122476 106210 115199 116515 129451 125606 121069 121650 83269 85699 275322 241836 695238 689829 218358 214781 276281 278687 326504 315663 340648 342830 359979 366712 346420 387458 813521 845018 532728 445229 294257 291011 336604 334508 356261 361261 367261 373907 420738 420223 673450 700033 40.35 68.1 1
12:14:58 2023-10-13 337129 333879 85994 86533 132569 133114 134991 133817 107023 105644 110977 112687 130724 130045 354894 388011 1121970 1106933 423606 444666 122442 106137 115199 116548 129451 125606 120655 121218 83387 85310 275322 240480 689751 693109 218358 214185 276724 278670 324956 315843 338092 340175 363045 367260 345101 386233 808917 846920 541660 449219 294539 288558 336728 337571 357476 362132 372164 376030 419770 418866 670298 697806 40.35 68.1 1
12:14:59 2023-10-13 337039 333978 86041 86575 132526 132664 134957 133725 107023 105644 111242 112193 130535 129716 355678 383348 1115220 1105406 429341 441660 121068 106127 115676 116415 129631 125746 120903 121367 83312 85530 275322 240880 689700 691008 216823 214884 276229 279243 324956 317630 339444 342275 362177 367361 348148 385960 809140 854138 534467 449280 293425 290359 336493 335741 358161 361008 369479 373306 418202 422774 665570 698472 40.35 68.1 1
12:15:00 2023-10-13 339522 332462 86017 86533 132569 132597 134991 133725 107203 105322 111354 112533 130782 129931 355179 383384 1119222 1112196 431488 444485 122442 106031 115470 116515 129541 125606 120738 121090 83330 85310 275322 240276 690133 689022 217120 214517 276265 279761 323742 315843 337819 342275 360869 367843 346420 384501 813373 854106 534467 451453 294748 288766 338493 336352 356971 360867 371899 374857 420666 418973 664231 698472 40.35 68.1 1
12:15:01 2023-10-13 337332 332703 85962 86575 132543 132631 135294 133725 107129 105869 111269 112776 128917 129904 356591 387594 1125605 1106821 427815 444304 122850 106290 115517 116548 129541 125726 120821 121173 83245 84119 274404 240988 686841 693109 218512 216347 276546 278902 324956 315843 338365 340175 362755 367295 346158 386270 809491 848155 537136 448901 293527 288355 336728 334508 354410 361331 369479 376783 417318 419008 669532 695857 40.35 68.1 1
12:15:02 2023-10-13 335578 332699 85867 86727 132351 132972 134550 134036 106843 106000 111011 113066 128709 130182 354113 384498 1120017 1097634 429546 441985 122239 106243 115132 116548 129181 125813 120572 121566 83182 85342 275322 241604 690722 692583 218050 214884 274927 279509 324739 314786 341579 341326 364590 368871 348933 386360 810493 855428 537136 445192 293527 292877 335751 334472 358999 360817 368332 376177 418861 422143 665497 697806 40.35 68.1 1
12:15:03 2023-10-13 339375 333591 86180 85195 130875 133247 135207 133935 107104 105757 111371 112809 128841 130072 357679 383348 1118427 1109754 431796 441822 122799 106210 115470 116548 129541 125726 121069 121599 83330 85342 273498 240480 700068 687877 216818 214850 275384 279761 324006 315843 338092 342311 359979 368719 347501 385340 811467 854138 546225 449537 294675 292972 336822 336494 355477 359929 369515 375374 421402 420259 664231 699997 40.35 68.1 1
12:15:04 2023-10-13 333708 332738 86125 86575 132543 132697 134991 133725 107023 105644 111011 112500 130535 129931 355179 381061 1125268 1110225 422234 441588 122442 106104 115199 116515 129451 125811 120738 121090 83360 85582 275322 241389 704631 689885 218050 214781 276122 277868 324884 315735 340612 342722 361006 365690 346455 385016 813988 846606 537136 448376 293841 288558 337299 337644 356512 362662 367261 373907 420738 420886 673450 699005 40.35 68.1 1
12:15:05 2023-10-13 336600 332699 85989 86562 132443 132631 134618 133692 106876 105644 111011 112687 130569 129875 354113 387702 1122007 1106933 426038 441985 122442 106210 115589 116515 129541 125432 120738 121090 83215 85284 275322 240516 686314 693109 218512 214185 276689 278902 324690 315843 338365 340690 362755 367586 345379 385939 809491 848155 540308 447900 293447 288815 338696 334508 357730 362132 372164 377024 420959 420891 669312 697806 40.35 68.1 1
12:15:06 2023-10-13 337844 333771 86121 86447 132661 132406 135245 133507 107056 105677 111354 112719 130569 129966 355143 384498 1114429 1105406 427316 441444 119944 106257 115835 116448 129631 125951 121153 121218 83312 85563 275322 240880 691922 693756 216823 214919 276265 279331 324210 317521 339684 342275 362177 367834 346455 385266 811215 853996 537136 449819 293841 293291 336764 336215 356583 361261 371750 373907 416959 421550 663582 697978 40.35 68.1 1
12:15:07 2023-10-13 339011 332703 86026 86575 132486 132631 134991 133725 107236 105822 111319 112533 130716 129931 355179 383312 1119222 1108966 431142 441588 122476 106243 115623 116548 129451 125639 120738 121301 83215 85342 275322 240480 689531 687877 216818 214850 275384 279761 324233 315843 338092 341794 360014 367878 348305 385046 813988 857858 544365 449954 295093 288761 337397 336423 356405 360580 369407 375424 422148 419901 664231 700567 40.35 68.1 1
12:15:08 2023-10-13 337605 333978 85961 86608 132539 132664 134995 133725 107203 105822 111276 113041 128951 129939 357896 387285 1124805 1108160 428120 441804 122731 106144 115517 116415 129634 125813 120738 121367 83215 85699 282058 240480 686122 693109 216783 214219 277360 279331 324956 315843 339674 340175 362247 367586 345379 386544 810065 848118 541660 449537 293939 288558 336221 335481 355749 361366 369551 377051 418825 419928 669495 695930 40.35 68.1 1
12:15:09 2023-10-13 335940 333879 85918 86637 132351 133127 134698 134166 106876 105822 111011 112906 130543 130182 354645 383384 1120813 1099198 428635 444666 122272 106391 115166 116937 129271 125847 120738 121664 83215 85733 274404 241979 695885 693109 218050 214884 274963 279495 324739 315591 341616 341506 361058 368871 350808 384920 809307 855878 535801 449688 296357 288617 336457 334472 356547 360889 369407 377318 418790 421218 664231 696702 40.35 68.1 1
12:15:10 2023-10-13 338619 333870 86180 85195 130879 132963 135076 133843 107104 106049 111406 112732 128841 129918 357933 384049 1119489 1111406 430495 441624 122680 106396 115550 116515 129631 125847 120738 121832 83345 85284 272808 240516 686945 685110 217306 214551 275806 279761 324006 317521 338330 342830 361164 367913 347501 384794 813373 852295 534467 449280 292139 293363 335751 336529 354410 360251 369623 375076 420738 419008 663428 697978 40.35 68.1 1
12:15:11 2023-10-13 333906 332738 85930 86604 132573 132697 135251 133759 107056 105822 111354 112906 130659 130182 357859 381061 1127667 1109791 422865 442021 122476 106064 115583 116548 129631 125639 120821 121301 83330 85615 275322 241728 688550 691298 218512 214815 276510 278331 324956 315735 341132 342686 363048 366712 346455 385594 811540 848638 530708 446854 294331 288768 334741 335516 356405 361366 368072 374774 421402 420921 673450 700567 40.35 68.1 1
12:15:12 2023-10-13 337279 333987 85989 86773 130693 133214 135424 134129 106876 105822 111354 112719 128862 130043 354610 385653 1119222 1097387 430422 444208 122306 106243 115199 116582 129271 125847 120572 121664 83215 85375 274404 242105 681138 693109 218050 214884 274963 279761 324956 315843 339389 341517 361129 365690 348586 386544 810368 854815 544365 446890 294011 292913 335715 334472 356547 359175 368923 376783 418825 421550 664520 696916 40.35 68.1 1
12:15:13 2023-10-13 337350 332506 85930 86570 132447 132900 134991 133725 107162 105677 111354 112719 130603 130000 355179 382167 1116048 1105359 427655 441444 123191 106111 115869 116315 129992 125538 121379 120924 83459 85413 274170 240373 693556 691789 216823 214919 276229 279367 324727 317521 338707 342902 361129 367655 347501 385666 813521 854742 541660 451453 293570 288562 336728 336215 357658 361296 369515 373615 418202 422810 665570 699005 40.35 68.1 1
12:15:14 2023-10-13 339522 332462 86171 86600 132604 132631 135212 133725 107129 105677 111354 112533 130659 129785 355179 383348 1119222 1113146 430385 444521 122510 106210 115470 116515 129631 125666 120821 121334 83330 85375 272808 240480 696283 692094 217155 214185 276653 279761 323778 314990 338330 342552 361129 368685 346420 384794 811791 855998 540308 450372 295512 288761 337776 336387 355050 361190 371641 375461 419932 418866 666119 699921 40.35 68.1 1
12:15:15 2023-10-13 334136 332738 86058 86570 130840 132768 135309 134074 107056 105855 111354 112719 128738 129939 357859 386252 1122408 1103603 426563 444773 122731 106396 115517 116689 129631 125813 120821 122056 83445 85375 277618 241121 688280 695073 218050 214665 277929 278759 324956 315843 338365 342311 363299 365655 345414 387404 809491 848155 535801 449904 293115 293399 338291 336215 356619 363503 371899 375947 417580 421550 673450 695364 40.35 68.1 1
12:15:16 2023-10-13 339098 335532 86030 86608 132389 132664 134618 133759 107236 105822 111388 112796 130603 130056 355179 386847 1116048 1102967 431863 444666 122306 106243 115166 116823 131186 125880 120821 121599 83445 85375 274404 241193 686631 693109 218050 214919 275806 279761 324042 315699 342588 341470 365106 368871 347429 385230 809381 857089 537136 449072 295512 293084 336728 334508 356583 360216 369371 377208 418825 421514 664231 696953 40.35 68.1 1
12:15:17 2023-10-13 338801 333613 86180 85103 131145 132772 135545 133658 107137 105651 111517 112878 129020 129543 357933 383170 1122408 1115438 428416 444449 121068 106396 115869 116482 129631 125813 120986 121566 83475 85504 275322 239699 689573 689960 218050 214185 277503 279492 323970 315978 340407 342239 361093 367808 345379 385340 811467 852403 533132 451232 294675 287853 335715 335446 355406 363184 371750 375003 420075 418973 668474 699997 40.35 68.1 1
12:15:18 2023-10-13 337356 333987 85877 86750 132475 133281 135160 134348 107023 105968 111319 112874 130716 130022 355143 383348 1130073 1108510 427280 445149 122442 106389 115166 116904 129451 125847 120655 121715 83182 85460 275814 244161 684984 691789 219286 214815 276510 279151 324848 315440 340237 342095 363782 369911 346906 387092 811199 850595 543013 445785 293939 288194 337299 336494 355976 361190 368923 377318 422292 420223 670408 698436 40.35 68.1 1
12:15:19 2023-10-13 339762 333983 86340 86800 130871 132997 135263 133994 107170 105644 111319 112533 130750 129904 357933 386776 1113566 1103971 429630 441444 122646 106210 115550 116548 129631 125985 120903 121533 83445 85342 275322 238957 696157 694742 218050 214884 276653 279295 323023 315943 338294 341722 363009 365620 347221 384758 810640 857139 534898 452094 295093 288982 337509 334437 357586 362119 372575 375571 417545 422107 664231 696916 40.35 68.1 1
12:15:20 2023-10-13 338322 333843 86026 86566 132719 132664 134991 133725 107236 105822 111354 112719 130716 130022 355143 382775 1119222 1109299 429850 441804 121068 106403 115875 116864 129528 125746 120986 121682 83345 85563 276814 240373 696661 689829 218821 214850 275771 279761 324690 315843 341542 341470 359944 367773 348514 385046 815146 857234 541660 449207 295300 293327 337464 336494 356512 360720 369587 375874 422625 419901 666119 701027 40.35 68.1 1
12:15:21 2023-10-13 335827 333987 86058 86634 132670 133122 135178 133817 107170 106000 111354 112874 130750 130358 355678 382167 1125268 1109754 424485 444195 122680 106177 115856 116515 129631 125398 120986 121334 83445 85310 275322 240480 690161 689829 218050 216652 276689 277975 324956 315843 340166 342866 361093 366712 346141 385016 811504 846920 537136 450273 294948 291422 337776 337644 356405 363362 369298 374555 420855 421335 674886 699960 40.35 68.1 1
12:15:22 2023-10-13 335904 333983 85966 86727 132505 133097 134782 134129 107023 106033 110977 112906 130535 130371 357569 384248 1122685 1100034 430727 441480 122577 106325 115132 116965 129472 125746 120738 121930 83182 85733 272808 242069 685569 693037 218358 214850 274927 279495 324884 315843 339866 341722 361164 366712 348790 386507 809491 855419 535801 448376 294011 290055 336221 335446 356547 360181 369479 377051 421482 421514 667066 696879 40.35 68.1 1
12:15:23 2023-10-13 337605 333843 85994 86626 132500 132656 134957 133725 107056 105822 111319 112874 130691 129931 355678 382131 1116048 1105359 428581 441804 122884 105853 115935 116482 129631 125432 121069 121007 83445 85342 275322 240480 693810 693037 218014 214884 276653 279331 324498 315943 339946 342505 365870 368468 347323 385776 811754 855841 535801 453490 294675 288761 337745 336690 357622 361331 371714 374446 417580 422107 664520 698472 40.35 68.1 1
12:15:24 2023-10-13 333582 332703 86062 85231 131053 132963 135229 134365 107104 106113 111371 112841 128841 130189 358169 382025 1128320 1112159 423127 444521 123093 106243 115835 116803 129631 125779 120821 121367 83445 85342 274170 241228 691884 685074 218358 214884 276368 278047 324775 315843 337819 342866 361093 366747 346455 386173 811540 845688 537136 448193 294331 288597 335680 335481 356583 362923 368368 374738 421366 421514 674886 700033 40.35 68.1 1
12:15:25 2023-10-13 337367 332729 86022 85039 132569 132664 135271 133725 107203 105822 111543 112874 130724 130022 355428 387702 1124396 1108510 427012 444521 122442 106210 115470 116515 129631 125813 120903 121599 83445 85342 275322 242427 688660 695731 218976 216652 277360 279151 324884 315807 341616 341290 363703 369911 348331 387642 809491 848155 530918 449244 293049 293363 337745 336215 356583 363468 369371 375608 416340 421514 673414 695893 40.35 68.1 1
12:15:26 2023-10-13 337767 333983 86093 86747 130875 133050 135263 134028 107104 105968 111508 112874 130750 129931 357859 380884 1116048 1106933 428562 444485 121068 106469 115550 116548 129451 125813 120821 121334 83445 85460 275322 241023 692750 685074 216823 214919 276194 279725 324956 315843 340166 342902 360518 366454 347501 386544 811504 856665 541660 448535 293841 289202 335715 334472 358449 361296 369551 374505 420738 422774 665497 700033 40.35 68.1 1
12:15:27 2023-10-13 339615 333978 86093 86575 132700 132631 135237 133692 107236 105644 111892 112500 130784 129321 355143 383043 1120813 1114371 429473 441949 122476 106031 115643 116670 129493 125678 121236 121682 83493 85445 274170 239965 704934 691789 218667 216043 276689 279725 323970 315466 338138 342505 364332 368358 345343 385104 810321 852823 540308 452094 294748 293705 336457 335446 357713 362380 372312 375040 420075 419008 665533 698733 40.35 68.1 1
12:15:28 2023-10-13 336342 333649 86026 86604 132539 132955 135766 133910 107023 105822 111319 112796 128843 130043 355179 385653 1121933 1103788 423534 444666 122476 106316 115583 116904 129631 125813 120738 121632 83445 85342 274404 241228 690669 695073 218050 214850 277539 278670 324956 315843 338365 342794 366389 365655 345379 387092 809491 848191 512877 449219 294884 293327 338255 336215 356547 363468 372154 375910 416340 421550 673414 695857 40.35 68.1 1
12:15:29 2023-10-13 338792 332738 85966 86575 132543 132697 134991 133725 107203 106129 111319 112687 130208 129966 357280 386252 1119489 1105406 431912 444340 122680 106396 115483 116803 129597 125712 120903 121864 83297 85342 272808 240480 685197 695731 218667 214850 276617 279761 323478 315663 341616 340725 363299 366712 346942 384758 810596 859128 534467 449244 293371 288761 337236 334472 356547 360756 371750 377051 418202 421514 664394 696386 40.35 68.0 1
12:15:30 2023-10-13 337552 332703 86093 86727 132530 132697 135422 133725 107236 105822 111354 112687 130750 130056 356701 380723 1116048 1107721 428562 444485 122476 106210 115470 116515 129541 125813 120738 121334 83387 85588 275322 240516 688026 689340 218050 214953 275384 279528 324727 315843 338365 342902 362903 368468 349088 386250 814099 857089 535801 449427 294748 289203 337262 337644 358413 361261 369551 374738 422396 422486 668015 701027 40.35 68.1 1
12:15:31 2023-10-13 338532 335768 86026 86659 132535 133423 135102 134399 107496 106193 111406 112841 128662 130043 357426 383205 1128357 1109187 427280 441804 122476 106243 115166 116904 129459 125847 120738 121864 83182 85493 274404 242936 683148 689996 216783 214884 276653 279331 324956 315362 339902 342552 360518 367843 346420 387092 810285 849392 537136 446186 293975 293570 336822 336494 356261 361366 368627 377318 421995 420886 672385 698968 40.35 68.1 1
12:15:32 2023-10-13 336379 332729 86058 86719 132543 133318 134991 134162 107203 106000 111354 112906 130208 130120 354894 384498 1121970 1102109 423498 441588 122476 106210 115550 116548 129631 125847 120903 121334 83445 85342 275322 241228 688280 695731 218050 215345 277217 278615 324920 315446 341374 342650 362543 368606 346278 387605 810640 849392 535801 448901 293115 291016 337745 335741 358449 363503 369443 375649 419770 422810 673450 696953 40.35 68.1 1
12:15:33 2023-10-13 338140 333983 86144 86858 132998 133490 135297 134310 107104 105935 111449 112874 130724 130056 354894 380799 1119489 1106146 428526 441696 122476 106210 115722 116689 129451 125726 120821 121334 83330 85342 275322 240516 689344 688950 218050 215853 275842 279240 324956 315843 337819 342902 360518 367834 347501 386544 811540 856023 541660 449537 293914 289202 335680 334472 358701 361296 369515 373907 421366 422810 665497 700033 40.35 68.1 1
12:15:34 2023-10-13 338801 333541 86085 86533 132754 132257 135420 133692 107236 105644 111508 112500 129001 129355 355179 383384 1118721 1114645 428526 441985 122510 106210 115550 116548 129528 125712 121281 121832 83508 85563 273498 239965 689700 691789 218667 214414 277324 279581 324426 315978 338092 342794 361951 369911 345792 385303 810321 847392 533132 452094 294675 293588 336221 334508 355192 362380 371787 375040 419780 418973 665570 699005 40.35 68.1 1
12:15:35 2023-10-13 336490 333978 85962 86608 132535 132664 134618 134179 107129 105968 111319 112796 130569 130056 357589 384753 1118721 1102930 426297 441552 121289 106210 115358 116548 129631 125779 120821 121450 83445 85342 276674 241023 685536 695073 218050 214884 277805 278670 324956 315843 338365 342794 363299 365620 345379 387092 809491 848155 534467 449647 292973 293498 337781 336215 356583 363503 369479 375608 416340 421514 673414 695893 40.35 68.1 1
12:15:36 2023-10-13 338801 332703 86058 84983 132569 133691 134991 134018 107129 105895 111354 112874 130750 130056 354894 385689 1118692 1105444 432524 444340 122680 106323 115517 116884 129597 125712 121766 121864 83460 85427 276126 240445 691489 694582 218667 214815 276617 279761 323514 317630 338401 342500 363193 366456 346942 384758 810640 859736 531297 451453 293939 288761 337272 334472 356583 361366 372312 376783 418202 422179 664231 696916 40.35 68.0 1
12:15:37 2023-10-13 337294 333987 86058 86608 132831 133050 135297 133692 107236 105677 111354 112533 130716 129750 355179 383043 1123636 1113024 426600 441949 122680 106210 115776 116515 129631 125606 120986 121135 83362 85310 275322 239735 692580 689022 218358 214919 277929 278670 324956 315026 343182 342866 361129 368763 344824 386544 811504 848191 537303 451773 292853 288527 336221 335481 356583 363539 369623 374181 420075 421550 671506 700530 40.35 68.0 1
12:15:38 2023-10-13 337350 332699 86021 86608 132573 132664 134991 134179 107038 106120 111380 112963 128930 130043 357679 385581 1126406 1108435 428730 441480 122205 106568 115020 117099 129271 126760 120738 121963 83297 85460 274170 241193 680526 691641 217120 214884 276689 279564 324956 315843 340416 341457 361164 367878 346420 386818 811215 850595 534467 447559 294460 292877 335715 336529 355441 362698 369515 377318 420738 420223 669459 697978 40.35 68.1 1
12:15:39 2023-10-13 335868 332699 86022 86692 132569 133064 134991 134036 107129 106000 111354 112874 130388 130216 355179 384498 1121175 1097387 423534 444521 122510 106210 115589 116548 129451 125813 120903 121748 83387 85342 275322 241604 685158 691080 218050 216015 276403 278615 327414 315807 341616 342650 362071 367762 347323 388099 811717 847392 537136 446562 292973 293399 339103 337167 358737 362959 368923 376213 422153 422829 673450 699005 40.35 68.1 1
12:15:40 2023-10-13 338135 333915 86121 86798 132818 132997 135301 134028 107104 105902 111337 112809 130724 129931 355179 381096 1119489 1106298 429813 441985 122476 106210 115583 116803 129780 125813 120903 121334 83215 85342 273498 240480 692119 689340 216446 214919 275806 279761 324956 315843 338330 342552 359979 367295 348550 386270 811504 856629 535801 449537 293115 288904 336822 336494 357394 360756 369587 375608 422625 421550 666119 701064 40.35 68.1 1
12:15:41 2023-10-13 337076 332199 85994 86608 132696 132664 135212 133725 107236 105822 111354 112719 130388 129750 355179 382202 1123636 1112196 423498 444666 122680 106391 115776 116548 129631 125678 121346 121468 83542 84521 274404 240169 691496 690808 218667 214815 278213 278457 324812 317630 339684 342902 361129 366747 347509 387458 811504 846920 543013 449688 294868 291410 334776 337259 356583 363213 368368 373944 420738 421182 673450 701064 40.35 68.0 1
12:15:42 2023-10-13 336233 333735 86026 86756 132535 133089 134584 134162 107038 106113 111319 112906 130659 130363 355143 385075 1122647 1097350 426038 441962 122391 106243 115199 116548 129451 125847 120738 121632 83387 85375 272808 242015 685830 693073 216446 215887 275577 279564 324956 315361 339389 342311 361164 365655 348550 385016 809197 847501 544365 446890 293527 293363 336221 337057 358701 361296 368368 376213 419486 423108 668855 696916 40.35 68.1 1
12:15:43 2023-10-13 336783 332466 86117 86566 132612 132381 135251 133692 107269 105644 111543 112128 130818 129355 357859 387429 1113024 1103831 428655 441660 122799 106144 115709 116723 129631 125746 121069 121533 83551 83985 275322 238957 694405 693073 218050 215679 276510 279761 324498 315978 343595 342311 365881 368352 347273 385413 811215 856629 541660 450172 294466 293399 337781 334437 357622 361331 372874 374509 417975 421550 666119 696953 40.35 68.0 1
12:15:44 2023-10-13 335455 333987 86026 86600 132569 132664 135229 134028 107377 105677 111011 112533 130569 129750 355713 381899 1124996 1109791 425390 441588 122595 105886 115583 116515 129631 125432 120986 120924 83445 85310 275322 241807 689418 685110 218050 214884 277539 278047 324956 315843 339684 342902 361093 366712 345343 387679 810894 848155 541660 450813 293841 288325 335715 334508 356583 363503 369515 373944 420111 421514 673450 700033 40.35 68.1 1
12:15:45 2023-10-13 337605 333649 85994 86600 132569 132968 134991 133725 107071 105902 111458 112809 128917 129976 357933 386740 1125121 1109225 429035 441516 122442 106389 115166 116904 129271 125847 120986 121930 83345 85310 275322 240516 687454 693073 219131 214666 276724 279331 324956 316154 340416 340761 362212 368719 346420 386544 811215 848191 535801 446808 294702 288761 335751 336494 355477 362380 369515 377318 420111 419963 669495 695930 40.35 68.1 1
12:15:46 2023-10-13 333938 332738 86121 86697 132543 133490 134991 134183 107162 106000 111354 112906 130569 130216 354645 384228 1118721 1100820 426075 442021 122476 106210 115470 116582 129451 126261 120738 121632 83387 85342 277503 241979 699240 693756 216145 216049 275557 279509 324848 315663 339281 342408 362106 368611 348933 387568 811105 855296 538971 446927 293562 293179 336728 337644 358450 361261 368368 376250 418861 423154 668474 696953 40.35 68.1 1
12:15:47 2023-10-13 338926 333906 86302 86772 131071 132631 135110 133935 107137 105935 111449 112809 128841 129931 354610 383348 1119222 1109978 431179 441394 122476 106243 115470 116548 129528 125779 120821 122289 83445 85342 275322 240516 691798 688852 216783 214699 275613 279761 324498 315843 338365 342588 360553 367878 348550 385960 811540 856060 535801 451612 293115 293363 334671 336564 356547 360756 372429 376213 423293 421182 664231 701064 40.35 68.1 1
12:15:48 2023-10-13 333978 333613 86088 86600 132569 132697 135025 133725 107056 105677 111354 112565 130603 129966 354894 381863 1125268 1111133 424485 441822 122629 105886 115776 116548 129889 125639 121462 121682 83542 85615 275322 240373 694532 690808 218667 214815 277786 277868 324920 317593 338031 342866 361129 366747 345379 388321 814099 846884 535801 449244 293841 291216 337776 335481 357108 363539 369515 373944 420111 421514 672973 700829 40.35 68.1 1
12:15:49 2023-10-13 336278 333983 86058 85231 132505 133135 135084 134267 107056 106226 111251 112906 130782 130216 355143 383419 1122408 1097350 425581 445186 122510 106243 115470 116582 129541 125847 120903 121599 83330 85375 274170 241604 690983 692057 216823 216072 276459 278902 324956 315843 338401 342311 361951 367317 347501 385630 810640 847429 537136 446927 293115 293399 336493 334472 358772 362415 368693 375947 418897 423406 672459 698509 40.35 68.1 1
12:15:50 2023-10-13 339762 332479 86089 86608 132734 132664 135339 133725 107269 105658 111654 112161 130818 129321 355713 387429 1113639 1106233 429303 441444 122986 106403 115822 116448 129631 125746 121185 121533 83551 85380 274846 240709 695257 693073 218050 214919 276403 279420 324498 315978 339684 342830 362755 368799 347501 385450 811215 856023 535801 449855 294466 292950 337781 334437 357658 361331 372312 374774 417580 422476 664520 696989 40.35 68.1 1
12:15:51 2023-10-13 333645 333978 86058 86694 133008 133122 135212 134373 107137 105822 111388 113066 130603 130182 355179 381899 1125268 1112233 422829 444558 122663 106210 115776 116548 131621 125813 120986 121090 83387 85342 272808 240552 698082 689022 216632 214884 277929 278706 324727 315536 343218 342348 361164 366747 344859 386544 810930 848191 534467 450592 294257 293435 336221 334543 356583 363291 369659 374774 419816 420886 670993 699041 40.35 68.1 1
12:15:52 2023-10-13 337118 332703 86030 86641 132573 133122 135029 133817 107236 105902 111303 112809 128951 129939 357426 384967 1125121 1108435 428730 444340 120870 106502 114875 116937 128912 125880 120572 122532 83082 85493 272808 242772 680232 692021 219131 216652 276653 279492 324956 315843 340416 341722 361093 367843 346906 387092 811791 850595 541660 446501 293939 293498 337537 336494 355976 362345 369551 377853 421366 420223 669459 696916 40.35 68.1 1
12:15:53 2023-10-13 339762 333221 86163 86686 132696 132697 135632 133692 107269 105789 111620 112533 130840 129355 355143 386847 1114356 1103971 427618 441588 122646 106177 115583 116515 129631 126193 121069 121301 83445 85427 284634 238957 706127 694742 218050 214919 276689 279761 324498 316455 340407 342794 363299 365655 347221 385376 811791 857784 541660 453169 294675 293498 338255 336690 358161 361331 372838 375040 417545 422440 666119 698968 40.35 68.0 1
12:15:54 2023-10-13 338609 333875 86243 85199 131058 132997 135297 134028 107583 105935 111526 112809 129020 129974 357933 383887 1119222 1109754 430191 444340 122816 106177 115517 116548 129631 125813 121153 121682 83387 85310 275322 240480 685745 689340 216818 214884 275771 279761 324667 315843 338365 342794 360805 368393 348550 385923 811540 856023 540308 448852 295093 293399 336822 336529 356512 360756 369623 376140 422625 421182 665646 701064 40.35 68.0 1
12:15:55 2023-10-13 335274 332699 86067 86727 132666 132664 135178 134002 107203 106000 111431 112906 130750 130080 355179 381863 1125268 1109791 424485 441588 122714 106210 115776 116515 129631 125572 121069 121650 83475 85699 275322 241738 691690 690808 218667 214815 277360 277832 324920 317593 340333 342866 361093 366747 345379 385052 815257 846847 537136 450175 293914 288448 337776 335446 356512 363503 369443 373907 420111 421514 673450 700530 40.35 68.0 1
12:15:56 2023-10-13 335687 335614 86089 85058 130871 133281 134991 134162 107023 105968 111423 112841 128662 130147 354610 384192 1121610 1100689 426978 441588 122408 106226 115199 116582 129451 125813 120821 121864 83330 85493 272808 242527 689197 692547 218050 215552 274963 279495 324956 315843 339902 342275 361164 366456 348228 387642 811215 852295 537136 446598 293975 290359 336693 335987 358413 360973 368887 376783 418861 422774 667456 696916 40.35 68.1 1
12:15:57 2023-10-13 337840 332699 86062 86634 132762 132664 135305 133725 107129 105855 111354 112874 129001 129931 355678 384462 1116048 1106933 429266 441660 119961 106257 115835 116448 129992 125746 121462 121533 83608 85530 274846 239389 705239 691985 218050 214919 276653 279473 324848 315908 339684 342830 365870 367834 347394 387092 811791 854066 540308 451589 294466 293363 337745 336690 357622 361331 372279 373907 417616 422810 667020 699005 40.35 68.1 1
12:15:58 2023-10-13 333870 333866 86089 86694 132505 132664 135388 134002 107023 105935 111242 112687 130543 130182 356449 381025 1127667 1109791 422234 441949 122646 106210 115742 116548 129631 125779 120903 121301 83445 85673 273498 241228 687881 689829 218358 214884 276689 278047 324956 315843 337819 342902 361093 366747 347273 386173 811504 846920 537136 448193 294466 288904 334706 335446 356547 362923 368887 374473 421137 421182 674886 700530 40.35 68.1 1
12:15:59 2023-10-13 337367 333485 86058 86667 132569 133064 134991 134036 107129 105822 111346 113156 128917 130120 357823 387831 1125605 1108398 428120 446239 122816 106290 115517 116515 129631 125813 120821 121483 83387 85733 276956 240480 686589 693109 218512 214517 277360 278902 324956 315843 338365 340653 363299 367843 345899 387092 809491 848191 544365 449537 293939 288761 337473 335951 355441 363184 369515 376250 418167 420259 671432 696386 40.35 68.1 1
12:16:00 2023-10-13 338239 332729 86125 86760 132573 133184 135190 133725 107236 106000 111508 112874 130750 130147 355642 381061 1116048 1106146 427280 441949 122646 106210 115550 116548 129541 125813 120986 121599 83468 85342 275322 240516 704746 691008 218050 214919 276653 279761 324956 315943 340166 342902 362755 367655 347465 387367 810321 854102 541660 451910 294404 288290 337236 336453 358413 361331 369551 374144 418496 423406 667492 699005 40.35 68.1 1
12:16:01 2023-10-13 339522 333870 86368 85170 131053 132963 135331 134061 107137 105902 111560 112809 129020 129974 357933 383205 1120813 1112315 431105 441660 122884 106469 115742 116790 129631 126193 120903 122214 83493 85401 275322 240480 700111 691752 217458 214815 276653 279761 324006 317630 338365 342830 362177 368979 347465 385376 811504 852750 541660 450813 293115 293435 336221 336529 355441 361071 371750 376177 420075 419008 666119 699005 40.35 68.1 1
12:16:02 2023-10-13 337367 333771 85962 86626 132535 133089 135212 133943 107203 105822 111319 112906 130569 130358 355143 387393 1121970 1106933 423606 444159 122646 106210 115550 116790 129631 125813 120903 121301 83330 85342 274404 241228 685368 694582 218358 216652 277539 278902 324956 315843 338365 341794 363845 367295 345379 387092 810640 848155 544365 449537 293562 293291 338255 334472 356547 363255 372429 375920 420588 421370 672789 698302 40.35 68.1 1
12:16:03 2023-10-13 337575 333987 86089 85227 130693 133030 134957 134129 107203 106000 111354 113118 128930 130147 355143 385653 1118427 1100340 432182 444485 122357 106243 115470 116904 129451 125847 120821 121599 83445 85460 275322 241193 684335 693109 216783 214919 276689 279761 324006 315843 340667 341241 363009 366747 347465 385067 810640 859128 534467 449207 294046 292877 337272 334508 357072 361008 372312 377318 418825 421550 664231 696646 40.35 68.1 1
12:16:04 2023-10-13 336600 333987 86026 86608 132608 133490 135178 133817 107203 105968 111354 112796 130750 130056 355179 381025 1118427 1106933 428599 444895 121068 106713 115722 116898 129631 125779 121069 121682 83493 85563 275322 241085 686292 688950 218358 215887 276423 279243 324703 317593 338365 344842 360518 365655 348269 386835 813876 857271 541660 448962 293115 289194 337299 334508 358701 361296 369551 375608 422625 423406 665497 701101 40.35 68.0 1
12:16:05 2023-10-13 337605 333771 86239 86659 132719 133085 134991 133725 107203 105984 111406 112874 130750 129966 354894 385111 1125231 1108510 426640 442413 122239 106495 115020 117099 129271 126229 120490 121996 83215 85493 274404 241800 681612 691044 217120 214884 276689 279367 324956 315554 340177 341722 361093 367878 346942 387092 810345 850595 537136 446854 294909 293363 334741 336529 355976 362380 369515 377585 421402 420259 669459 698472 40.35 68.0 1
12:16:06 2023-10-13 333942 332462 86026 86600 132543 132972 135388 133759 107129 105895 111242 112874 128827 130336 356987 384248 1122408 1100764 423498 441696 122646 106363 115483 116770 129597 125813 120821 121533 83387 85654 275322 241872 686336 692021 218050 216038 275806 279043 326794 315843 339353 342794 362177 365655 349088 385866 811215 847465 517829 445858 293304 288268 336728 335446 358701 361296 368368 376213 421137 424002 669459 696953 40.35 68.1 1
12:16:07 2023-10-13 339382 333974 86125 86575 132973 132664 135305 134002 107038 105822 111354 112719 130724 129931 355143 383958 1118721 1109791 430191 441985 122646 106243 115583 116548 129631 125847 120903 121533 83445 85401 275322 242497 685745 685074 217458 214884 276229 279761 324498 315843 338365 342830 361129 368943 348269 385960 811540 854778 544935 450813 293115 293404 334741 337037 355441 360720 369623 376177 422625 420259 665646 700033 40.35 68.1 1
12:16:08 2023-10-13 333870 333807 86176 85243 131053 133414 135229 134061 107104 105935 111217 112841 128930 130008 357933 380884 1125268 1109754 422234 441804 122680 106257 115742 116482 129631 125606 120821 121301 83559 85596 274404 241023 690195 685038 218512 214884 276689 278047 324956 315843 337345 342902 361058 369839 346942 385902 810894 845688 537136 448901 294404 288763 335715 335446 356583 363503 368368 374446 421366 421218 673450 700033 40.35 68.1 1
12:16:09 2023-10-13 337076 332738 85966 86608 132666 133097 135003 134162 107129 105822 111354 112796 130569 129931 354645 385382 1116048 1097350 430532 441985 122239 106210 115589 116904 129271 125847 120572 121864 83215 85375 272808 241944 681000 693109 216597 214884 274963 279761 324690 315843 339902 341758 362177 366782 349112 386798 810640 854778 535801 446890 293939 293327 338943 334543 357335 360720 369479 377024 422153 424595 667867 696769 40.35 68.1 1
12:16:10 2023-10-13 337460 333983 86062 86833 130871 132997 135395 134028 107170 105895 111354 112687 130569 129966 357859 382025 1116048 1105359 427316 441430 123157 106137 115969 116515 131678 125398 121153 121352 83560 85342 273498 240516 693693 693073 218050 215540 276689 279761 324498 316455 337310 342794 363299 365690 347221 385996 808533 857234 535801 452020 294748 293363 337781 334437 357658 361331 372312 374738 417580 422476 664520 698472 40.35 68.1 1
12:16:11 2023-10-13 333902 332471 85994 86608 132797 133097 134991 133943 107203 105677 111354 112719 130716 130056 355143 381025 1125268 1109791 424485 445408 122629 106226 115742 116548 129631 125692 120986 121450 83445 85342 274404 240552 689796 685074 218512 214884 276724 278278 324956 315843 337819 342902 361093 367295 346978 385902 811540 846920 537136 449280 294675 291439 338217 337644 356440 363362 369074 373798 421187 421370 673266 701027 40.35 68.1 1
12:16:12 2023-10-13 337350 333983 85994 86608 132569 133181 135591 133725 107170 105928 111319 112719 128932 130043 354645 387156 1125268 1108510 426640 441624 122510 106243 115358 116823 129541 125813 120821 121218 83445 85342 274170 240516 689064 694582 216818 214850 277539 279564 324631 315843 339389 340725 364711 367878 346177 387092 810640 848191 543013 449647 294011 288761 337272 335951 355976 362959 369357 377051 417616 419963 671432 695893 40.35 68.1 1
12:16:13 2023-10-13 335940 332519 85957 86600 132535 133097 134584 134162 106876 106129 111354 112906 130535 130216 357569 384788 1122685 1100764 430422 444340 122476 106469 115132 116770 129472 126128 120903 121930 83297 85434 275322 241979 688454 693944 216748 214884 274998 279761 324956 315663 340273 341758 362212 367260 349076 386544 810640 857271 530094 447912 293939 293291 336728 335446 357371 360216 369551 377318 418861 421514 666119 696423 40.35 68.1 1
12:16:14 2023-10-13 339277 332703 86121 85122 131149 132664 135339 133692 107236 105677 111543 112533 130693 129750 355179 384228 1118758 1114645 433552 444521 122510 106210 115583 116548 129631 125813 121504 121566 83445 85342 274404 240107 699352 689996 219017 214517 277539 279761 324006 315722 338365 342830 361164 368943 346177 385413 810321 852295 530918 452094 294882 293435 336221 335481 355441 362415 372312 375644 420111 420259 665570 700033 40.35 68.1 1
12:16:15 2023-10-13 336161 332734 85924 86794 132312 133432 135008 134432 107005 106405 111217 113216 128662 130510 357679 382060 1130726 1110089 426075 441660 122510 106243 115550 117012 129631 125847 120738 121599 83387 85493 274170 242590 686632 689022 216818 214884 276689 279564 324956 315325 339424 342866 360588 367843 347221 385902 811643 848191 543013 446854 293562 288562 334741 338361 356547 362380 368368 376783 422031 421218 673746 699005 40.35 68.1 1
12:16:16 2023-10-13 338180 333649 85999 86659 132696 133114 135212 133817 107236 105644 111543 112911 130693 129966 355179 386847 1115220 1102967 431717 444558 122306 106422 115358 116582 129451 125847 120738 121599 83387 85342 272808 240516 687056 694090 218358 214884 276689 279761 323742 314990 339389 341686 362755 366747 347221 384794 810065 857307 534467 450494 293939 292877 336764 334508 356583 361049 372312 377318 421556 421263 663972 699260 40.35 68.0 1
12:16:17 2023-10-13 338129 333987 86121 86765 132818 132631 135395 134247 107104 105902 111217 112687 130569 129966 354894 380456 1119148 1106933 428599 444558 122510 106210 115709 116548 129541 125847 120821 121533 83445 85375 273498 242599 694860 685110 218050 215587 276265 279761 324956 315843 338365 342902 359979 365655 347572 386544 811540 856665 535801 449537 294675 289510 334706 334543 358737 361296 369587 375076 422031 422810 665533 701064 40.35 68.0 1
12:16:18 2023-10-13 337367 332734 86008 86727 132321 133281 134584 134162 106909 106000 111354 112719 130569 129966 354113 383079 1127667 1108641 426677 444521 122120 106243 114974 116937 129181 126261 120655 121864 83387 85225 272808 240516 683685 691789 216818 214701 276724 279367 324956 315843 340416 340725 361164 367878 346455 386544 809177 848638 535801 446173 296774 288933 338217 339320 355869 362810 369443 377780 420631 420044 668801 696769 40.35 68.0 1
12:16:19 2023-10-13 333978 333807 85930 86697 132535 133055 135229 134573 106843 105822 111242 112874 130535 130182 357426 383384 1118758 1097387 423498 441804 122306 106210 115589 116515 129451 125813 120738 121533 83215 85342 275322 241228 688535 691044 216823 215587 276689 278706 326418 315843 339150 342552 361164 367317 346455 385052 810640 847392 544365 448193 293115 293291 337739 336215 358737 362415 368887 375910 418897 422810 673450 698509 40.35 68.0 1
12:16:20 2023-10-13 339767 333983 86026 86575 132578 132664 135326 133725 107236 105644 111577 112533 130569 129649 354645 387141 1116232 1104656 429303 441516 122680 106144 115550 116689 129631 125746 121069 121301 83445 85342 274846 238993 690870 693756 218358 214884 276653 279564 324042 318687 340501 342408 363299 365433 347221 385413 811791 857307 544365 449855 292874 293291 337781 334437 357622 361366 372611 375374 417580 422179 665646 697978 40.35 68.1 1
12:16:21 2023-10-13 333978 338411 85962 86600 132835 132697 134618 133965 107162 105677 111354 112533 130535 130091 355143 383301 1125268 1109754 424485 444521 122510 105886 115616 116515 129631 125606 120903 121007 83445 85284 275896 240143 691970 685074 216446 214884 277503 278047 324956 315026 343182 342902 361129 366782 345414 385052 811540 848191 541660 449918 294257 288799 335751 334543 356583 363539 369551 374509 420738 421550 672973 699041 40.35 68.1 1
12:16:22 2023-10-13 337367 333879 86026 86629 132424 132689 135323 134179 107071 105902 111458 112841 128898 129862 357426 386668 1125605 1108398 428120 441804 122272 106210 115232 116582 129493 125746 120821 121450 83387 85375 275322 241059 696419 693109 217120 214884 277344 279367 324956 315843 340452 340761 365612 367913 346420 387092 809491 848191 541660 449537 293939 288761 336457 336258 355477 362415 369105 377318 419780 420259 668985 696916 40.35 68.1 1
12:16:23 2023-10-13 338436 333978 86125 86456 132861 132199 135467 133256 107269 105290 111577 112128 130727 129321 355179 385724 1112813 1103788 428380 445295 122476 106391 115583 116582 129541 125760 120903 121516 83445 85615 275322 238993 690100 693109 216145 214884 276689 279495 324006 315978 338365 341794 363299 365690 349567 386544 809140 852259 541660 452246 293841 290359 337272 334437 358197 361331 369623 373944 417616 422856 669918 699796 40.35 68.1 1
12:16:24 2023-10-13 339135 333987 86089 86714 132839 132905 135297 134028 107104 105757 111217 112687 130782 129785 354930 383348 1120665 1112196 431488 444485 122612 106210 115835 116770 129631 125813 120903 121334 83445 85368 275322 240445 688685 689829 217458 214850 276194 279761 324462 315843 338330 342794 361916 368393 347465 385340 811504 853499 533132 449881 295093 287888 335680 336494 355441 360720 372008 376140 421366 419892 666119 699005 40.35 68.1 1
12:16:25 2023-10-13 337094 333987 85898 86575 132509 132631 135388 133910 107023 105644 110977 112687 130543 129806 356665 386812 1122766 1106933 423570 441913 122442 106104 115199 116482 129451 125813 120821 121334 83330 85555 275322 240480 685788 693073 218667 214482 276653 279295 324956 315843 339389 340690 363264 367878 347202 386818 810640 848191 543013 449537 294046 288703 339176 338840 357983 362640 369407 377743 419669 420116 669312 699297 40.35 68.1 1
12:16:26 2023-10-13 333474 333978 85994 86694 132316 133064 134550 134272 107071 105968 111208 113221 128799 130147 354610 384355 1118721 1100764 428599 441588 122408 106356 115166 116548 129451 125880 120655 121632 83330 85401 270338 241908 683807 693037 218358 214884 275349 279761 324956 314523 339902 341951 362177 366712 349040 387367 810640 854138 537136 446854 293975 293291 336693 334508 357550 360889 369443 377051 418861 422738 665497 696879 40.35 68.1 1
12:16:27 2023-10-13 338801 333735 86046 86593 132535 133608 134991 133817 107129 105644 111319 112687 130724 129904 355108 383348 1119222 1109754 430495 441804 122442 106031 115199 116515 129451 125813 120738 121218 83445 85368 275322 240445 692623 689340 217120 214884 275806 279761 324498 315843 338330 342794 361058 369646 348300 385083 815725 854597 534467 450740 295376 290395 337501 337096 355833 361084 369587 375906 422590 419008 663972 699812 40.35 68.1 1
12:16:28 2023-10-13 333640 333969 86121 86575 132509 132768 135207 134082 107023 105822 111354 112687 130634 129931 355143 381025 1125268 1112608 422532 444666 122442 106210 115232 116515 129541 125985 120738 121218 83387 85342 274404 241568 685032 689193 218667 214884 276653 278902 324956 315807 338365 342866 360014 367003 346420 386173 810285 846124 536679 446854 294675 288763 337299 335481 356547 361331 368332 375003 421366 421478 673450 699997 40.35 68.1 1
12:16:29 2023-10-13 335979 333978 85966 86634 132492 132597 134957 134146 107005 105836 111269 112776 128662 130008 357426 387249 1124805 1107060 426904 441768 122493 106177 115589 116548 129541 125813 121069 121599 83297 85394 275322 241023 701456 694964 218050 214850 277503 278474 324690 315843 338330 342516 363299 365620 345343 386798 808881 848118 535801 446562 293035 293570 340175 336453 356583 363468 369443 375608 416340 419973 672899 694872 40.35 68.1 1
12:16:30 2023-10-13 337367 333771 86014 86570 132661 132656 135279 134095 107129 105644 111437 112687 130634 129966 355143 381025 1116048 1106933 427316 441804 122714 105886 115856 116548 129631 125606 120986 121301 83387 85368 272808 240516 689816 691008 218050 214884 276653 279761 324956 315978 338067 342794 363009 365655 347465 386544 811791 854706 535801 452094 294331 293363 337745 336453 358114 361331 371714 373907 417545 421550 667904 701017 40.35 68.1 1
12:16:31 2023-10-13 338886 333843 86121 86705 130693 133030 135399 133624 107104 105724 111526 112622 128799 129681 354894 383348 1119222 1113258 431142 444449 122527 106226 115550 116864 129597 125779 120821 121450 83445 85368 275322 240445 688153 688852 217272 214884 275806 279243 324498 315843 338365 342794 361093 368393 347501 385376 811504 854778 535801 450813 293080 290322 337299 336529 355976 360973 369623 375644 422625 420259 664231 699005 40.35 68.1 1
12:16:32 2023-10-13 336818 332440 85989 86663 132539 132697 135212 134002 107129 105869 111319 112687 130716 129966 354894 387393 1121970 1106146 423570 441985 122442 106210 115470 116548 129631 125606 120738 121450 83445 85375 275322 241228 686875 694582 218512 214850 277929 278902 324956 315843 338365 341794 363845 367260 345379 387367 809491 848155 535801 447900 293527 293084 340416 337571 358745 363220 369407 376030 419770 421038 672238 698302 40.35 68.1 1
12:16:33 2023-10-13 337771 333699 86113 86694 132535 133089 135166 134179 107005 105902 111319 112841 130634 129931 356160 385346 1119222 1097387 431179 441822 122239 106210 115132 116709 129271 125847 120572 121748 83215 85680 275322 241944 698812 693073 218358 214884 274963 279761 324956 315843 339902 341722 362212 366747 349375 386544 809491 854742 535801 446890 293939 293291 336221 334508 356583 360181 369515 377318 419517 421514 667066 696386 40.35 68.1 1
12:16:34 2023-10-13 339272 333983 86030 86541 132666 132664 135339 133692 107484 105612 111354 112193 130840 129355 355143 382202 1118451 1113024 428489 441552 122629 106210 115616 116548 129631 125692 120903 121251 83445 85460 275322 240217 690234 690520 218512 214185 277308 279761 323191 315943 338330 342830 361129 368393 348578 386250 813988 851051 534467 450482 294884 290395 338493 337644 356405 363326 372130 374701 420111 420259 669459 702293 40.35 68.1 1
12:16:35 2023-10-13 337605 332440 86022 86600 132535 133117 134584 134028 107203 105822 111319 112533 130716 129931 356668 383384 1124396 1108510 426677 444521 122239 106389 115020 116904 129181 125880 120572 121963 83262 85526 272808 241908 684124 689996 216818 214884 277275 279564 324956 315807 340177 342275 361093 369839 346942 386544 811791 850595 535801 446186 296711 293363 337299 336494 355441 361366 368923 377318 421402 420850 669459 697941 40.35 68.1 1
12:16:36 2023-10-13 339973 333987 86022 86570 132670 132631 135245 133692 107417 105322 111508 112128 130693 129286 355143 386847 1114121 1102147 430995 441588 122476 106177 115199 116548 129631 125813 120738 121334 83330 85342 275322 241464 685931 693109 218050 214884 276368 279473 323454 318455 341616 341338 363193 368871 347358 384611 810493 859590 538955 451773 293975 288761 337236 336545 357479 361331 372838 377051 418167 422179 664083 696386 40.35 68.1 1
12:16:37 2023-10-13 337314 333978 85999 86562 132535 133318 134957 133759 107056 105895 111354 112719 130535 129870 354610 379888 1118427 1106933 428562 441949 122442 106137 115470 116548 129541 125813 120738 121090 83387 85342 282058 240516 685515 688852 218050 215552 275806 279761 324956 315843 338401 344842 360014 367036 348550 386544 811504 855987 534467 448535 293115 288763 336822 334508 358161 361008 369515 375943 421366 422774 664520 701793 40.35 68.1 1
12:16:38 2023-10-13 337589 333839 86243 85135 132998 132597 135327 133624 107104 105579 111720 112468 129020 129217 355143 382739 1120344 1115958 428120 441913 122646 106210 115583 116515 129631 125712 121153 121218 83445 85342 272808 239699 689142 689022 218512 214551 278124 279331 324498 315943 338138 342830 361129 366968 345343 385413 810321 850595 540308 451773 294539 288290 336186 334508 357713 363468 371750 374774 419780 419928 668474 698733 40.35 68.1 1
12:16:39 2023-10-13 335637 332738 86058 86637 132543 133097 134584 133759 107056 105895 111011 112874 130601 130056 354645 383348 1120344 1100764 426038 441985 122476 106389 115199 116548 129361 125847 120738 121599 83330 85375 275322 241979 686209 692021 218512 216223 275806 279761 324956 315843 339389 342794 362494 365655 349076 387679 810640 847465 543013 445265 293313 293363 336728 335481 358990 361049 371890 376757 419673 423262 669918 696806 40.35 68.1 1
12:16:40 2023-10-13 336893 333987 86357 86714 132977 132506 135433 133566 107236 105951 111458 112654 130806 129716 354894 385075 1112813 1105211 427280 441949 122595 106137 115583 116515 129631 125726 120903 121173 83445 85310 274846 238993 691176 692057 218050 214919 276689 279761 324498 318455 339684 342830 363299 366456 347465 386544 811533 857271 543013 451910 294748 293363 338291 334437 358161 362380 372611 375040 417616 422179 663972 698472 40.35 68.1 1
12:16:41 2023-10-13 333906 333807 86048 86655 132293 133097 134991 134348 106876 106000 110977 112906 130601 130489 354610 381025 1128468 1109754 424300 441588 122476 106210 115550 116548 129631 125813 120821 121251 83330 85342 275322 241604 687906 685074 218667 214919 276653 279564 326794 315843 338401 342902 360869 367551 347465 386209 813988 848638 532728 446744 295093 289537 337776 338361 356405 362238 370843 375424 422292 421478 673450 699997 40.35 68.1 1
12:16:42 2023-10-13 336848 333983 86184 86661 132509 132697 134991 134581 107038 105902 111319 112719 130535 129966 354113 386539 1122259 1106933 426904 441985 122476 106243 115550 116703 129631 125847 120903 121367 83387 85342 275322 240516 684720 693109 218512 214551 277929 279564 324956 315463 338365 341758 363335 367295 345899 387092 811215 848191 536135 447900 293527 292877 338291 338091 356261 363503 369551 376213 417580 420886 673450 695893 40.35 68.1 1
12:16:43 2023-10-13 337367 333978 86026 86608 132569 132664 134957 133759 107056 105677 111011 112533 128709 129750 354610 380456 1116048 1106146 427957 444666 122561 105918 115550 116548 129631 125712 120821 121301 83387 85342 274404 240480 698706 691715 218050 214919 276653 279509 324739 318942 340260 342577 363158 368352 347394 386982 811754 855296 538470 453379 294257 293157 337509 334437 358161 362379 371605 373907 417616 422774 665533 698821 40.35 68.1 1
12:16:44 2023-10-13 339281 333577 86045 86566 132569 132622 134991 133725 107056 105644 111354 112565 130659 129750 355143 383348 1119222 1109791 430532 444666 122442 106064 115589 116548 129541 125813 120738 121483 83445 85342 274404 240480 691029 685038 217458 214884 275842 279761 324690 315843 338365 342552 360841 367913 348305 385083 813264 854778 512877 450813 293115 293363 337470 337037 355976 360756 369623 375910 422328 419937 664231 699997 40.35 68.1 1
12:16:45 2023-10-13 337117 333974 86030 86608 132573 132697 134618 133725 107056 105822 111354 112719 130716 129966 354894 387393 1125268 1108235 426978 444521 122476 106210 115583 116548 129493 125813 120738 121599 83451 85674 274170 240978 692042 692964 218976 214781 277396 279581 324884 315807 340044 340546 363299 367878 345899 387092 810596 848191 543013 448535 293868 288761 336764 336387 356320 362415 369551 377318 418825 420259 670481 696386 40.35 68.1 1
12:16:46 2023-10-13 333942 332729 85957 86633 132447 133064 134584 134162 107056 106000 110977 112874 130535 130216 354113 383348 1120813 1099198 429278 444521 122239 106226 115166 116904 129451 125880 120572 121599 83215 85401 275322 241944 684081 692547 216783 214919 274963 279279 324956 315843 339424 341794 362212 366747 349076 387679 810640 853536 537136 446890 294011 288689 336221 334543 357622 360761 371371 376757 422153 422630 668966 696769 40.35 68.1 1
12:16:47 2023-10-13 337258 333591 86054 86705 133043 132622 135144 133725 106876 105822 111011 112776 128841 129896 355143 383384 1116048 1107060 428581 441588 122544 105886 115742 116515 129631 125432 120903 121168 83330 85342 275322 240480 689575 690520 218512 214919 276653 279564 324956 315943 339684 342830 362720 365620 346978 386544 810640 854778 537136 449819 293841 292950 337745 336690 358161 361331 371787 373944 417580 422774 664557 697941 40.35 68.1 1
12:16:48 2023-10-13 333618 333983 85998 86667 132573 132963 134991 133725 107056 105644 111354 112533 130535 129966 355143 381025 1125268 1106607 424485 441949 122595 105886 115616 116435 129631 125606 120903 121090 83502 85310 274170 239771 693388 685074 216783 214919 277929 278047 324956 315026 337819 342902 361129 369319 345899 385594 813988 848638 540308 449979 295240 288693 338493 337644 356476 363871 369407 374564 420891 421514 673450 700033 40.35 68.1 1
12:16:49 2023-10-13 337367 333978 86281 86600 132719 133490 134957 133817 107056 105869 111217 112719 130298 129750 354645 386847 1124433 1108641 426038 441985 122510 106210 115470 116548 129541 126227 120821 121334 83330 85310 275953 240552 692057 694742 216783 214517 277539 279367 324956 315843 338365 340725 363335 367878 345934 386544 809491 847325 539471 447900 293769 288852 337307 335481 355477 363206 369551 377051 418238 419963 671469 695893 40.35 68.1 1
12:16:50 2023-10-13 337580 333743 85966 86515 132359 132664 134991 133725 107129 105855 111242 112500 130569 130267 355143 383043 1116048 1105359 427316 441660 122680 105886 115776 116515 131587 125432 120986 120924 83560 85192 274846 238993 694366 690520 218050 214746 276459 279367 324775 318942 339982 342541 365106 368611 347358 387019 811791 855428 543013 451478 294675 287888 337544 334472 358161 361366 372320 374893 417580 422810 665063 699005 40.35 68.1 1
12:16:51 2023-10-13 338436 332203 86030 86575 132565 132697 135212 133725 107056 105677 111276 112533 130603 129750 354610 383384 1118721 1109518 430568 444521 122510 106243 115470 116548 129668 125847 120738 121334 83445 85375 275322 240480 685767 685038 217493 214884 276229 279761 324727 315843 338887 342830 361093 368685 348550 385960 811540 854778 541660 450494 293527 287713 334741 337273 357107 361296 369623 375910 422661 420590 665646 700567 40.35 68.1 1
12:16:52 2023-10-13 336890 333771 86021 86604 132661 133097 135025 133759 106909 105677 111276 112719 130816 129966 354894 387702 1122839 1106933 426415 441660 122306 106243 115550 116582 129631 125813 120738 121367 83387 85375 275322 242082 689472 694326 218594 214781 277396 279187 324920 315807 341374 341338 364058 367808 345934 387129 809491 850447 543013 449537 293527 292877 338291 334472 358491 363071 369551 376213 417580 420921 672459 695893 40.35 68.1 1
12:16:53 2023-10-13 336627 332471 85966 86641 132359 133064 134618 134292 106909 105928 111276 112906 130354 130182 354113 384534 1119489 1097350 428296 444521 122357 106422 115199 117026 129451 125847 120655 121599 83215 85434 275322 241979 693842 692057 216783 214919 275384 279761 324956 315577 339938 342311 362177 366747 349358 387679 809177 853536 517829 445192 294046 293471 336728 338331 358161 360720 371899 377060 419861 422522 668328 696769 40.35 68.1 1
12:16:54 2023-10-13 336418 333978 86093 86833 132994 132631 135314 133725 107023 105644 111276 112719 128738 130043 357933 383312 1116048 1103788 429303 441804 122769 105918 115809 116515 129631 125398 120986 120924 83657 85192 274846 238993 696490 691044 218050 214953 277275 279761 324956 315978 343145 342830 363009 365690 347465 386544 810321 854742 535801 450489 295031 293363 338291 334238 358484 361366 371750 374473 417616 422810 665570 699005 40.35 68.1 1
12:16:55 2023-10-13 333906 333735 85982 86633 132535 132722 134991 133759 106876 105677 111354 112719 130354 129966 355143 381061 1125268 1109828 422901 442413 122629 106064 115942 116548 129631 125639 120903 121090 83387 85342 274404 240516 690438 685074 216818 214919 276689 278083 326527 315843 337855 342902 361129 367295 346491 389186 811577 848638 537136 449280 295302 291628 338906 336352 357515 363362 369335 374857 421223 421119 673450 701064 40.35 68.1 1
12:16:56 2023-10-13 336890 332225 86022 85054 132670 132664 134991 133725 107056 105644 111354 112732 130535 130176 354645 387429 1123636 1106933 426075 444268 122476 106104 115583 116548 129451 125847 120738 121251 83387 85342 272808 240552 685410 693109 216818 216347 276724 278938 324956 315843 339424 340725 363335 367878 346177 387092 809491 848191 535801 449647 294082 288761 336728 336022 355477 362415 369551 377318 418861 419079 669495 695893 40.35 68.1 1
12:16:57 2023-10-13 336890 333748 86052 86548 132792 132415 135300 133746 107236 105677 111276 112719 130569 129785 354930 384788 1114429 1105359 426677 441949 122544 106210 115583 116515 129631 125639 120903 120924 83445 85192 272739 238622 691322 692057 218050 214953 276689 279564 324498 318978 340019 342541 365881 368763 347394 385849 811791 857250 535801 453058 295093 290486 338255 334472 358197 362380 372874 375315 418389 422774 664557 697978 40.35 68.1 1
12:16:58 2023-10-13 338322 333591 86078 86566 132826 132689 135212 133725 107129 105644 111388 112193 128827 129750 354113 383384 1119222 1109003 429886 441804 122476 106210 115550 116548 129631 125847 120821 121301 83445 85342 274404 240516 689217 687877 217120 214919 275806 279761 324727 315843 338401 342830 363745 368428 348550 385413 811540 856060 537136 450542 293115 293435 336822 336564 356583 360756 369371 375947 422697 421218 666119 700567 40.35 68.1 1
12:16:59 2023-10-13 337112 333983 86025 86694 132539 132664 134957 133692 107203 105644 111319 112687 128833 129896 354610 386812 1123599 1108510 426942 444485 122205 106193 115166 117065 129271 125880 120655 121864 83445 85733 274170 242427 687734 694249 219286 214781 276546 279351 324884 315807 340273 341542 362578 368803 349567 387367 810640 848155 535801 448816 293939 288545 337745 335987 355940 363362 369551 377281 418167 420223 671432 696349 40.35 68.1 1
12:17:00 2023-10-13 335868 333983 85993 86694 132513 133135 134647 134002 106843 106000 110977 112874 128573 130147 354859 384157 1120813 1099198 431180 444666 122408 106243 115166 116823 129451 125880 120738 121897 83297 85460 274404 241944 693887 693037 218667 214884 275349 279761 324956 315843 340416 341758 362748 367260 349603 387092 811215 856629 537136 447876 294011 293291 340353 335446 356547 360181 369479 377024 422153 421227 667355 698800 40.35 68.1 1
12:17:01 2023-10-13 339496 333974 86093 86575 132728 132631 135212 133692 107203 105822 111354 112500 130716 129716 355415 383312 1120813 1112196 431105 444485 121289 106297 115802 116898 129528 125712 120986 121334 83345 85563 275322 241394 691614 691298 219286 214781 276368 279761 323754 317630 338365 342686 362684 368943 347501 385960 811504 855428 541660 449918 293035 288325 336457 337001 355441 361261 371750 375874 420998 419008 666119 698472 40.35 68.1 1
12:17:02 2023-10-13 333510 332703 85998 86727 132543 133064 134584 133943 106876 105822 111011 113074 128305 130182 354610 380687 1127667 1108966 424485 441696 122476 106210 115583 116548 129631 125813 120986 121566 83445 85460 275322 241604 688825 688852 218512 214884 276689 278902 326794 315843 338330 344574 361093 367551 347465 386209 811540 845652 517829 447900 295371 291628 338217 336352 357192 363100 368779 375388 421816 421299 675255 700493 40.35 68.1 1
12:17:03 2023-10-13 336379 333983 86062 86667 131040 132997 135041 134095 107023 105895 111242 112687 128628 129931 355143 387393 1121970 1106933 426904 441949 122442 106210 115589 116709 129541 125813 120903 121367 83445 85460 275322 241193 687220 694090 218667 214815 277539 279135 324474 315843 338365 340725 363845 367843 345899 387092 810640 848155 536135 449537 293491 288852 339693 335446 355441 362923 369515 377051 417545 420554 671432 696879 40.35 68.1 1
12:17:04 2023-10-13 337580 333983 86093 86575 132543 132664 134991 133725 107096 105644 111437 112533 130724 129931 354894 381025 1116048 1106933 426640 441949 122884 105853 115935 116401 131678 125398 121069 120924 83445 85284 275322 240480 694324 692547 218050 214884 276653 279528 324006 315978 339952 342505 366140 368727 347287 386086 811717 857089 543013 452094 295510 288761 338077 336690 358436 361331 372874 375040 420886 422558 666119 697941 40.35 68.1 1
12:17:05 2023-10-13 338030 333969 86121 86773 132792 133064 134991 133692 107056 105644 111319 112687 130716 129716 354610 383348 1119222 1106570 429850 441949 122442 106292 115550 116904 129631 125813 120821 121334 83445 85674 274170 240480 686018 688852 217120 214919 275806 279495 324727 315843 338365 342794 360553 367878 348264 386233 813301 856629 541660 449207 293527 290912 336822 337037 356547 360756 369623 376140 422005 421514 665646 701064 40.35 68.1 1
12:17:06 2023-10-13 336890 333541 86049 86600 132754 133127 135096 133725 107129 105644 111354 112533 130634 129931 354113 386539 1123856 1108510 426002 441696 122272 106210 115232 116548 129451 125847 120738 121334 83445 85342 273498 241193 690844 694742 219286 216652 277022 279617 324884 317072 340309 341302 362832 368803 347043 387367 811533 848191 535801 449219 297822 288833 336186 338048 355441 362380 369335 377743 420111 420223 670835 696916 40.35 68.1 1
12:17:07 2023-10-13 333942 333978 85994 86575 132543 133064 135183 134036 107023 106000 111319 112906 130535 130182 357533 383384 1121138 1100764 426075 441624 122442 106210 115232 116790 129451 125847 120738 121632 83330 85460 275322 241979 687288 692021 218667 216038 275806 279761 324956 315843 339866 342552 362212 366201 349375 387679 811215 852295 541660 448059 294011 293363 336493 335481 358737 361261 369443 377318 422752 423452 671313 699796 40.35 68.1 1
12:17:08 2023-10-13 337844 333978 86030 86575 132661 132664 134957 133692 107059 105677 111354 112533 130625 129716 354645 383348 1119222 1110089 429886 444485 122442 106137 115722 116670 129493 125712 121153 121599 83345 85596 275322 240373 688811 689829 218976 214815 275628 279761 324703 315843 338365 342794 363818 367808 348514 386544 813264 857176 532333 450175 293115 287792 336822 336529 357371 360756 369623 375910 422661 421514 665646 701064 40.35 68.1 1
12:17:09 2023-10-13 335868 333771 85986 86630 132754 132760 135279 133725 107096 105644 111319 112687 130543 130080 355143 381899 1125231 1109754 423462 445609 122680 106137 115742 116482 129631 125606 121069 121185 83445 85310 272808 240107 689365 689340 218512 214919 277929 278047 324956 315026 340166 342902 361129 367295 345414 387790 811504 848155 541660 450949 295093 291303 338696 338600 357479 364162 369443 374592 420855 421370 672752 699812 40.35 68.1 1
12:17:10 2023-10-13 333654 333983 85962 86608 132526 133097 134584 134129 107023 105822 111011 112796 128408 130056 354078 383942 1122259 1100578 423498 444340 122646 106193 115517 116770 129562 125746 120903 121832 83297 85401 272808 242015 686357 693756 218512 216188 276158 279495 324956 315807 341616 342758 361129 365655 350560 387092 810640 854778 541660 446429 293939 288689 336457 334508 356583 360216 369479 377051 418861 422143 665497 696916 40.35 68.1 1
12:17:11 2023-10-13 336890 333983 86022 86608 132539 132768 135105 133725 107129 105677 111242 112687 130657 129931 355143 382739 1116048 1106146 428618 441985 122884 105886 115969 116401 131712 125398 121269 120924 83560 85251 273498 239735 695303 690520 218358 214953 276689 279761 324956 315978 339684 342902 365870 368468 347251 386835 811791 855428 535801 452094 294466 291101 337603 336690 358125 361296 369551 373907 418496 423118 667928 698931 40.35 68.1 1
12:17:12 2023-10-13 338801 333735 86055 85227 132985 132656 135084 133725 107236 105644 111354 112533 130659 129750 354113 383384 1122685 1112196 430495 442413 122476 106210 115583 116864 129631 125813 120903 121301 83445 85310 274404 240480 693474 689340 217493 214884 276459 279761 324462 315719 338365 342830 362177 368979 347536 385413 813876 853536 537136 450813 293115 288325 335715 339290 355441 361296 371750 375910 421366 419928 664520 699463 40.35 68.1 1
12:17:13 2023-10-13 336600 332203 86031 86608 132573 132697 134991 133725 107056 105822 111319 113041 130625 129966 354894 387429 1124433 1106933 426002 441696 122476 106210 115583 116823 129541 125813 120821 121367 83445 85342 274170 240480 687220 695236 219286 216652 277253 279617 324920 315807 341616 341349 364249 368545 346313 387531 810640 848191 540308 447900 293783 288761 337745 336458 355477 364078 369587 377024 418532 420259 671469 696916 40.35 68.1 1
12:17:14 2023-10-13 333978 333983 85958 86633 132316 133097 134584 134129 106876 106000 110977 112874 130535 130182 354645 384498 1118721 1097350 426038 444558 122442 106243 115589 116823 129451 125847 120738 121533 83387 85460 275322 241979 690977 692057 216748 216038 275806 279761 326382 315843 339902 342275 362177 366456 349112 385594 810640 852259 517829 446854 293733 293363 338457 335481 358737 361296 368923 376250 420075 423154 669881 699796 40.35 68.1 1
12:17:16 2023-10-13 337844 333992 86253 86604 132578 132697 135215 133725 107129 105677 111354 112687 130535 129750 354894 383348 1120813 1109903 430532 441588 122510 106210 115550 116548 129528 126261 121069 122163 83417 85596 274404 240409 685893 690808 219131 214815 275628 279689 324956 315843 338401 342830 361093 369911 348933 386196 812689 857307 530094 450776 293115 293363 336822 336529 356547 360756 369623 375910 423257 421478 665174 701793 40.35 68.1 1
12:17:17 2023-10-13 333582 333983 86062 86641 132539 132664 134991 134146 107023 105677 111354 112796 130659 129966 354610 383228 1125268 1109717 424485 441552 122680 106137 115776 116515 129631 125726 120903 121301 83445 85284 273606 240143 688815 685038 216632 214919 277539 278047 324956 317630 340166 342902 361093 367843 346141 386524 811540 846920 535801 450494 294675 291422 338696 338361 357336 363397 369407 374893 421223 422032 673266 699849 40.35 68.1 1
12:17:18 2023-10-13 333942 333541 86026 86637 132385 133089 135016 134129 106876 105822 111011 112906 130453 130182 354645 383348 1122259 1102394 428380 444304 122680 106429 115483 116803 129495 125779 120903 121963 83312 85460 277273 242015 696543 692057 218976 215552 275771 279761 324956 315843 339938 342131 361164 366747 349076 387679 809491 852295 511293 446890 293384 293395 336728 335481 359266 360720 368959 377318 418897 423406 666984 696916 40.35 68.1 1
12:17:19 2023-10-13 337362 333734 86079 86608 132797 132539 135212 133692 107023 105822 111319 112533 130625 129750 355143 383384 1114429 1103788 427280 442165 122510 106391 115776 116548 129631 125606 120986 121185 83560 85666 274846 238993 691760 691044 218050 214953 276689 279495 324956 315978 337345 342866 363299 368763 350127 386835 811643 854633 535801 452246 294257 291725 339213 337405 358557 361296 369551 373944 418897 423406 669881 699997 40.35 68.1 1
12:17:20 2023-10-13 338582 333743 86026 86562 132604 132997 135025 133692 107129 105644 111354 112193 130691 129355 354113 383312 1119222 1113024 431180 441949 122476 106137 115391 116515 129541 125813 120821 121173 83445 85342 272808 240312 686841 689022 217458 214701 276689 279761 324462 315026 338365 342830 362494 368979 347501 385960 811504 852295 535801 449918 292893 288325 336493 336529 355156 361331 372606 376177 420738 420259 665646 699005 40.35 68.1 1
12:17:21 2023-10-13 336616 333771 86022 86570 132293 132656 135388 134259 107023 105644 111242 112719 130543 129841 356449 387429 1122007 1106933 426600 441804 122510 106137 115583 116548 129631 125813 120903 121450 83387 85647 284634 240516 688304 694582 219131 214746 277678 279240 324775 315843 341616 341373 364284 369911 347095 386982 809307 848155 543013 449537 293527 288852 340416 337644 355976 362959 369587 376213 420653 420151 671469 695893 40.35 68.1 1
12:17:22 2023-10-13 335940 333987 85989 86608 132359 132697 134584 134162 107056 106000 111011 113254 130501 130182 354113 384228 1119222 1099198 431215 441552 122272 106243 115166 116904 129451 125880 120655 121664 83330 85493 272808 241398 684620 693109 216748 214919 276229 279761 324956 315843 340452 341470 363009 367295 349112 385923 809491 857307 541660 448901 294046 293291 336799 335516 357622 360889 369623 377853 418897 422179 665897 699796 40.35 68.1 1
12:17:23 2023-10-13 338801 332208 86058 86566 132822 133117 135212 133725 107129 105677 111354 112533 130625 129355 354645 383348 1118721 1113061 431142 444521 122510 106243 115583 116582 129631 125712 121346 121897 83565 85733 275322 240338 693380 690808 219596 214781 276510 279689 324812 315026 338365 342866 362212 372004 348300 386544 811467 853536 538955 450200 296079 290395 336728 337037 355441 361331 372611 375883 420702 420223 663546 699005 40.35 68.1 1
12:17:24 2023-10-13 333906 333613 86189 86723 132535 133482 134991 134183 107056 106033 111011 112906 130569 130398 354149 380723 1128468 1109903 423199 444558 122561 106243 115583 116582 129631 126135 120738 121450 83387 85408 275322 242015 699185 690032 216818 214919 276689 279761 326794 315843 338401 342902 360805 367843 347221 386754 811540 848191 537136 446890 293115 288834 338457 338600 357121 362676 368260 375764 422518 421406 675255 703333 40.35 68.1 1
12:17:25 2023-10-13 337076 333978 85957 86608 132535 133097 134584 133943 106876 105677 111011 112796 128630 130056 354113 385075 1118427 1100652 431570 441444 120900 106429 115324 116803 129417 125779 120821 121930 83312 85563 275322 240988 693230 693073 218358 214919 276510 279761 324727 315843 340416 341794 365612 369391 348586 385376 809491 857307 534467 449011 294082 293291 336728 335481 357371 360216 371229 377318 418861 422179 664231 695893 40.35 68.1 1
12:17:26 2023-10-13 336890 333609 85994 86604 132573 132631 134991 133725 107129 105644 111354 112719 130535 129966 354113 380154 1116048 1105359 427316 441985 122595 106137 115550 116548 131585 125726 120903 121251 83445 85375 276126 240516 694384 691044 218050 215552 276724 279761 324956 315978 339684 342902 363045 365655 347323 387146 811643 856605 536135 453490 294675 288658 337639 337405 358305 362238 371569 374701 418202 423406 666984 700793 40.35 68.1 1
12:17:27 2023-10-13 333861 333987 85994 86637 132578 132697 134991 133943 107005 105869 111269 113156 128827 130078 357426 380919 1125158 1112465 424448 441768 122935 106137 115583 116548 129631 125847 120903 121766 83445 85460 272808 240552 697768 685074 218976 214953 276724 278510 324956 315843 338128 344357 361093 367330 347221 386209 811504 845688 535801 448901 294331 288689 335715 335516 356583 363255 368923 375040 421366 421550 673450 701101 40.35 68.1 1
12:17:28 2023-10-13 336289 333748 86025 86608 132573 133135 135088 133910 107092 105677 111354 112719 130659 129785 354113 386883 1125268 1106933 426075 441985 122476 106137 115391 116548 129631 125847 120821 121367 83330 85342 274170 240516 688582 693109 216818 214850 277253 279509 324523 317521 340034 341097 363229 368838 346800 386982 809344 847973 536135 449537 294046 292568 337236 338600 355869 362923 369587 377318 418532 420259 671322 696916 40.35 68.1 1
12:17:29 2023-10-13 335940 333978 85867 86641 132355 133721 134584 134162 106876 106000 111011 112939 130535 130176 359959 383384 1118721 1097350 423606 441985 122306 106210 115232 116548 129451 125847 120738 121632 83215 85375 274404 241979 686886 692057 216783 216223 275842 279761 324956 315843 339902 342830 362212 366524 349112 385902 811215 847465 536679 446927 294011 293435 336728 335481 359278 361331 369219 377047 419780 423704 669459 699796 40.35 68.1 1
12:17:30 2023-10-13 337840 333987 86058 86604 132612 132664 135025 133725 107236 105677 111388 112719 130784 129966 354645 383384 1118721 1109791 430532 442021 122476 106259 115616 116582 129541 125847 120821 121897 83508 85733 275322 241910 689217 689829 219286 215483 276087 280786 324848 318078 341616 342830 360841 368685 348586 385976 813913 855987 541660 449244 293115 288155 337537 337072 356547 361043 369659 376213 423293 420921 664231 701101 40.35 68.1 1
12:17:31 2023-10-13 333546 333969 85994 86489 132573 132664 135012 133943 107162 105677 111354 112719 128698 129966 355179 381061 1125268 1109828 422865 441949 122629 105886 115776 116548 129631 125639 120986 121090 83445 85284 274170 240480 691447 689829 216783 214919 277929 278083 324956 314990 337855 342902 364542 367295 346177 386209 811540 847519 535801 450175 294539 288799 335751 335481 357372 364311 372573 374482 420926 422036 673340 700954 40.35 68.1 1
12:17:32 2023-10-13 333942 333577 86054 86752 132535 133089 135260 134036 107023 106000 110977 112906 128305 130147 355657 383384 1120307 1099980 429341 441444 120900 106403 115643 116770 129382 125746 120903 121930 83369 84144 275322 241836 687415 691985 218512 215887 275771 279761 326758 315843 339866 342516 362177 366747 349861 387605 810640 852295 544365 448376 294011 288505 336728 335951 358701 361008 368923 377318 421102 423406 667456 696953 40.35 68.1 1
12:17:33 2023-10-13 337367 333743 86062 84955 132981 132631 135178 133725 107170 105677 111011 112687 130659 129750 355143 384462 1114429 1106146 427652 441985 122680 106104 115776 116515 129631 125398 121799 121007 83617 85310 275973 238957 695140 691008 218050 214919 276653 279761 324956 316455 340166 342433 363299 365655 347501 387092 811570 857213 528283 451725 294675 290395 338149 337167 358269 362238 372130 374820 420661 422738 664520 698472 40.35 68.1 1
12:17:34 2023-10-13 333906 333983 86058 86626 132535 132768 135284 133725 107203 105677 111354 112776 128917 129904 358110 381489 1125121 1111672 425353 444304 122884 106144 115902 116482 129631 125779 120903 121218 83445 85699 275667 240445 689331 685074 216783 214919 277396 278295 324956 317406 337784 342902 361129 367295 346193 386173 811540 848155 535801 450494 294466 288904 336221 335987 357335 364304 369515 375040 421330 422143 673450 701027 40.35 68.1 1
12:17:35 2023-10-13 336890 333613 86058 86575 132627 132689 134991 133725 107096 105644 111354 112911 130569 129931 355143 386847 1124433 1108510 426038 441985 122272 106243 115583 116548 129451 125813 120903 121664 83387 85342 274404 240516 703010 693073 217306 214850 277503 279761 324775 317521 343563 343201 363193 369354 347079 387605 811717 849847 519434 449390 294909 288761 336728 336529 355976 364987 369479 378121 420075 420886 670444 699758 40.35 68.1 1
12:17:36 2023-10-13 339542 333839 86361 85135 131236 133050 135365 133624 107170 105579 111629 112468 129020 129183 357679 386776 1114392 1103788 429630 444195 122799 106356 115742 116904 129631 125847 120986 121996 83560 85460 274170 238993 688358 694582 216632 214953 276689 279761 324042 316712 338365 342794 364100 369609 347501 385376 809104 859736 537603 451910 293562 293327 338255 335481 358197 362959 374003 376412 418825 422774 665646 697941 40.35 68.1 2
12:17:37 2023-10-13 338322 333983 86163 86692 132788 133490 135305 134086 107236 105928 111508 112874 130659 129750 355143 381899 1120813 1111813 431179 444485 122510 106243 115583 116823 129631 126227 121069 121632 83502 85792 273498 242082 693507 692347 218031 215449 276546 279761 324812 318303 341616 342650 362578 369495 348550 386544 811540 857124 545887 450813 293527 288904 336257 337545 356405 361331 372611 376213 422328 420850 666119 700567 40.35 68.1 2
12:17:38 2023-10-13 333906 333807 86058 86692 132758 133089 134991 134129 107236 106000 111354 112906 130716 130147 355143 380723 1125268 1109791 422234 442413 122680 106243 115976 116790 131587 125847 121069 121748 83445 85408 274404 241228 695125 685074 217120 215552 277503 279331 325129 317630 339389 344842 362177 368428 348269 390368 815102 849993 529733 449537 293975 290356 339904 337273 358737 365407 369371 377060 423673 423642 678252 704558 40.35 68.1 2
12:17:39 2023-10-13 342150 340005 87752 85673 132843 137175 141961 139152 109200 107901 115676 115932 129535 135302 363961 391055 1143708 1123657 432516 454712 122769 109274 120208 123093 133902 131787 126785 127524 86722 85215 279913 247837 703562 707715 221635 221856 282064 284969 335859 326658 351561 351844 372685 375452 355842 398445 830947 872959 543264 458705 304300 297042 349291 345356 367700 375730 382541 386142 431614 438755 691890 717901 40.35 68.1 2
12:17:40 2023-10-13 347806 343630 88796 86592 135535 139926 141424 140175 112044 109066 114047 118223 132204 134500 366811 397025 1157888 1136446 440346 458466 124153 111204 124249 122151 137053 132338 129610 132090 87157 86642 279691 248552 722142 713357 224533 226793 285664 288523 338278 327490 353666 354219 377859 380598 358051 399372 838597 879791 547812 463613 305562 299917 353965 351308 372013 378916 386498 391330 438973 435467 694918 723321 40.35 68.1 2
12:17:41 2023-10-13 351912 349966 89415 87262 138066 143917 144777 143759 112778 110211 116661 120106 134208 135734 373852 402159 1172099 1153279 444779 463814 125405 111732 123556 124619 141652 135874 130079 130980 85896 87190 285999 249322 727953 722499 225837 222745 288906 290517 340878 331816 355889 355820 377859 385489 360772 399973 846266 886534 555185 459611 309538 301232 354002 354871 373181 378852 386608 390299 441420 439095 703489 731872 40.35 68.1 2
12:17:42 2023-10-13 353635 352010 89321 87088 138435 144136 145347 144360 113001 110474 116829 121943 134519 135870 374144 404788 1177205 1157702 447917 465017 124595 113470 122694 125303 141584 136741 130728 132265 85582 87254 284504 250095 711874 720458 228079 223244 288340 291669 340591 331028 357800 357897 376546 383348 360627 401068 848560 884262 545405 459611 307895 303106 351974 353870 375786 379915 386236 387484 436651 438099 700778 732913 40.35 68.0 2
12:17:43 2023-10-13 355593 355007 89219 86560 138267 144144 146329 144760 110381 110194 117476 122112 134749 135653 374039 404467 1173032 1168327 448964 465054 125006 111113 124139 125423 139010 136855 131815 132299 85588 86984 282959 249147 720595 721988 226139 225507 287283 295247 338824 331816 354776 356391 374400 380598 359649 395755 848671 893580 550481 466703 306676 301759 351974 351771 372658 376599 386608 386758 436149 436477 698518 730833 40.35 68.0 2
12:17:44 2023-10-13 358364 353732 88763 86224 138075 143782 146127 144897 112856 110292 117104 121943 134317 135460 373478 400540 1171368 1158562 449159 465345 124476 111113 123802 125423 142216 136871 131715 132564 85678 87126 284504 250023 721437 722389 225837 224334 286700 290372 338646 331819 351569 355891 376690 378932 358754 395591 844160 893735 553832 467873 305957 301065 354752 350350 373138 376788 385477 387448 435534 435126 694622 728687 40.35 68.0 2
12:17:45 2023-10-13 358098 355976 88763 85821 138332 143172 146467 143926 113001 109695 117185 121505 134073 134763 374899 406038 1162148 1155070 448585 464688 124645 110772 123802 125303 142152 136706 131058 132141 85534 86651 282959 247785 721772 726089 225837 223089 286329 288775 336208 330813 351569 354907 374137 378331 356378 394508 838888 888517 550481 459611 306388 300736 351758 350952 374158 377706 381783 388379 432912 435240 700889 728576 40.35 68.0 2
12:17:46 2023-10-13 357304 355303 88057 85755 137394 143646 145619 144897 112667 109872 116795 121977 133880 135648 374074 406038 1175442 1152233 446082 465273 124020 110521 124006 125409 142436 136866 131571 132473 85598 86802 284504 250554 721074 726919 225693 223434 286844 288437 337768 328250 351533 354907 373314 378296 354981 394508 838888 879489 552480 463664 306468 300002 351974 351771 369993 376523 380779 386178 436280 438746 702605 728761 40.35 68.0 2
12:17:47 2023-10-13 356480 355628 88154 85925 137749 143451 146127 144624 112845 110177 117024 121775 134006 135426 375762 407543 1175534 1159349 446598 465345 123863 110431 124139 125543 142449 137095 131848 132514 85598 86893 288750 250518 720959 725245 227115 222711 286240 288874 336751 330177 351677 355534 373093 378925 355825 396041 844921 880510 550481 462515 306542 300809 350732 351591 372086 376305 383119 386512 433012 435357 703104 732392 40.35 68.0 2
12:17:48 2023-10-13 357304 357778 88610 85952 138544 140264 147420 145465 110519 110448 117577 122214 134782 135802 378488 409490 1180558 1171006 451842 466033 124681 111036 125200 126205 140513 137772 132976 133039 85747 86984 286454 250479 738257 728434 227971 222711 287283 288793 336479 330777 351533 353688 369907 378331 354277 393319 848671 894214 549980 466477 306208 300283 350912 351807 373666 376788 382848 386512 435534 434034 700043 733031 40.35 68.0 2
12:17:49 2023-10-13 364007 358925 88768 85984 138791 144022 147595 146213 113483 111079 117678 122282 134985 135938 378704 407614 1180588 1165268 454398 466069 124714 111516 125200 126441 140383 137841 132776 133415 85747 87286 286454 251824 733409 728669 227596 225666 286061 290409 338171 329671 351424 355713 373101 378658 356475 393876 848069 892436 569217 468980 306033 301232 353965 350710 372875 376609 385184 386178 432939 432643 696432 730886 40.35 68.0 2
12:17:50 2023-10-13 364308 360434 88974 86528 139532 141580 148282 146412 110700 111233 118235 119436 135835 137041 383114 414360 1177275 1164382 456915 468737 125126 113426 125821 127455 141439 139206 133520 134415 86087 87741 285999 252540 737215 736714 227757 224473 286879 295270 339849 329813 354776 354255 373314 376309 353958 396299 849053 891139 557552 465780 306676 301691 354002 351771 373138 377759 384006 386722 432939 434176 709130 733587 40.35 68.0 2
12:17:51 2023-10-13 365705 360602 89072 86659 141812 142779 148280 147507 110839 113736 118665 120022 136245 137615 383894 413449 1189882 1164404 450926 471643 125752 112199 126486 127849 141781 139525 134015 134885 86323 88041 289094 255047 730078 737889 227115 224820 288797 290431 341430 331565 354630 355321 375525 380030 353179 395457 851084 888162 555185 469201 308302 300986 354419 354871 373138 377160 383192 387448 435071 433249 709213 737948 40.35 68.0 2
12:17:52 2023-10-13 364676 364859 89599 87052 141997 142488 151379 147541 111260 113736 118898 120251 136761 137641 382343 415787 1193191 1176064 454721 473122 125953 113685 126514 128122 141983 139950 134555 135203 86382 88198 288176 254832 735200 737889 227228 224820 288946 295074 341430 332859 356682 355321 373017 380065 354277 394848 853506 894218 556434 466881 308992 303887 354967 355373 374989 379879 385294 389265 438002 435254 712350 740545 40.35 68.0 2
12:17:53 2023-10-13 365192 364520 89758 87386 142825 143431 152258 151009 112169 114109 119857 121353 137706 138467 387628 414980 1196587 1189769 455719 475733 127105 114407 127884 128938 143469 140657 135677 135995 87164 88682 288684 254832 737389 736132 229428 224890 290987 290432 340878 333870 355601 356463 373910 382380 356414 395738 855800 902888 551990 468625 310414 304744 355003 354184 375462 378322 386608 387375 436508 439440 708747 740252 40.35 68.1 2
12:17:54 2023-10-13 371750 365616 89758 87689 142964 143731 152328 151289 113049 114415 120014 121451 139858 138710 387028 416114 1192932 1183723 459552 474293 127064 114329 127598 130907 143600 143136 135915 136382 87531 88845 288229 256278 741941 738799 227580 226322 288942 293822 342248 333654 356678 359519 375981 378791 356307 396493 857817 904659 564128 472718 308411 304743 358029 353122 377387 379879 386272 389748 434065 438773 706020 740581 40.35 68.1 2
12:17:55 2023-10-13 372936 369452 90468 88234 140463 144564 149832 148050 113568 112051 120732 122352 138358 139555 389911 423325 1195447 1184623 464953 477042 127417 114750 128322 131646 144496 144104 136394 137244 87900 89308 290093 257369 739178 746604 228288 226954 288942 293545 342983 333870 359036 358544 376725 380598 357452 396349 857669 902851 564652 468552 312176 305890 356592 354113 376555 383482 387707 391476 435320 438737 721534 743808 40.35 68.1 2
12:17:56 2023-10-13 375104 370042 90384 88331 140270 145605 150240 148520 113445 115132 120820 122886 140510 140414 390208 421397 1204678 1183007 459763 477859 127838 114943 128658 131681 144735 144079 137016 137775 88382 89763 291783 259201 747246 750298 227475 227589 292223 292028 346388 336233 358020 359373 378997 383186 357992 398556 860330 900157 565499 472718 312804 305566 359287 357143 375426 382300 385151 393287 441223 439368 716312 747090 40.35 68.1 2
12:17:57 2023-10-13 374162 372920 90509 88792 140790 146355 150173 150572 113945 112553 120939 123324 140872 141011 393488 421326 1217431 1195552 459552 482140 128419 112506 129299 132407 145475 144386 137707 138618 88512 89964 294054 259580 753461 747219 229069 228242 290771 293908 345265 334561 358020 360785 377823 385218 358754 396862 865881 909071 562757 478395 312619 308148 358746 359626 376591 381996 387434 392103 441665 440750 713128 750785 40.35 68.1 2
12:17:58 2023-10-13 373743 371928 91174 88991 141945 145674 151525 149742 114344 112236 121753 123088 141402 140582 391793 424029 1212743 1206007 468291 482712 128831 112361 130056 132610 145811 141008 138301 138593 88877 90054 291003 256612 747481 749394 231227 227694 290356 295342 344923 336040 359036 360316 376690 383526 359649 396312 868959 915883 564652 477004 313507 307114 357667 357430 378934 384005 387470 390887 439292 441777 719476 749687 40.35 68.1 2
12:17:59 2023-10-13 377657 372185 91269 88946 141995 146593 151626 150464 114455 112431 122008 123357 141402 141307 392691 422062 1211683 1194369 467158 483578 128968 112516 130309 132448 146220 144931 138194 138890 88852 90153 292767 258235 748324 750987 229746 229183 290771 294100 344762 336582 358527 360857 380996 384355 358315 397533 865734 919785 561386 481118 313952 306753 360844 358365 378862 382336 387161 394512 439005 441958 717328 748993 40.35 68.1 2
12:18:00 2023-10-13 381542 374489 91365 89255 143182 147203 152401 151996 114829 113287 122348 124446 138135 142294 395813 427327 1220330 1194237 467409 483172 129327 112980 130692 130695 146352 142865 138965 141515 89101 90782 291003 262730 743830 754603 230104 229897 290701 295615 346620 336040 357731 360893 378685 385760 357165 396421 867110 906610 564652 478395 312678 306789 360988 360749 378329 385209 387470 395669 442025 440391 724392 754094 40.35 68.2 2
12:18:01 2023-10-13 377960 375323 91558 89251 142921 147447 152639 151258 114836 113021 124492 124170 141800 144218 395436 430432 1220930 1199587 465026 486902 131391 112902 130971 129598 146765 142436 139194 141515 89194 90749 293685 261423 756558 757811 231327 228690 292440 295127 345436 337662 360076 363595 378817 385075 358495 398736 870611 901474 569612 479322 313804 310200 360626 360169 378595 386387 390728 393287 441593 442030 722270 755673 40.35 68.2 2
12:18:02 2023-10-13 382051 377486 91870 89779 143689 148301 153385 152165 115218 113417 124682 124427 139399 142342 396587 429138 1220930 1209221 473080 489089 131709 113213 131428 130133 147895 143329 141626 141880 89743 90847 295489 260638 754416 754603 231216 230058 293609 296807 346341 337599 358306 364512 378685 384668 359107 396385 869995 921047 574707 481808 312458 307400 363030 359916 381150 384668 390982 396558 441881 440423 719550 755238 40.35 68.2 2
12:18:03 2023-10-13 381119 378794 92037 89598 143914 147619 153940 152094 115251 113626 124891 124612 139395 144377 400177 432326 1212975 1212462 469880 489089 130593 113993 131910 130939 148271 143837 140251 142293 89874 90683 293777 259655 759983 763891 231180 230254 293511 296354 346878 339536 359533 360857 379033 385760 360808 400260 871264 919709 576096 478395 315137 307865 360988 360785 383039 386839 387470 395986 441629 444319 730324 757868 40.35 68.2 2
12:18:04 2023-10-13 378867 378839 92290 89881 143973 148724 154189 153007 115827 114351 125222 125602 139646 144879 401456 434096 1226687 1210943 469547 486909 132437 114393 133780 131136 148237 144062 141893 142182 89849 91448 295551 263070 759077 764980 231973 229897 295526 295543 347666 338655 360582 363484 379033 386303 359396 400009 876330 911809 576466 479073 314436 309989 360988 360857 381689 386477 390394 394475 445541 442693 730842 760508 40.35 68.2 2
12:18:05 2023-10-13 383096 378738 92070 90160 143918 149243 154120 153747 115317 114731 123499 125995 140197 141963 402484 431316 1238954 1216130 469437 489555 132376 114550 134001 131893 148375 144637 142087 142575 90151 91637 295177 264670 757151 761219 231937 230471 294407 295901 349805 339715 358306 364512 381177 385337 358566 396033 876330 919709 571927 483245 314658 311152 363030 363961 382228 385751 390982 395705 447255 443004 722818 760478 40.35 68.2 2
12:18:06 2023-10-13 383160 378738 92621 90066 144786 148305 154936 153216 116053 114384 125378 125282 140827 145130 403200 433043 1226687 1220255 476534 491230 132214 114616 134071 131745 150739 144296 140954 142613 90129 91637 298275 261590 763696 761219 232909 230613 293567 297536 349342 339429 359823 364734 378853 385382 360591 396312 878748 926239 567727 481395 314658 310748 360988 360497 382930 384685 391885 394475 441953 447050 726044 758792 40.35 68.2 2
12:18:07 2023-10-13 385454 383686 92708 90343 145047 149202 155083 154103 116306 114731 125922 125715 141011 145294 401905 436718 1224838 1212782 478298 493122 132437 114682 134437 132656 148962 145240 142558 140622 90381 91890 295551 264259 761356 769296 231973 231465 293511 297789 347701 338655 360582 363998 381840 384677 359107 399973 873848 919709 570983 480824 315654 309807 364608 360785 381150 386477 391303 396267 442169 441693 731449 760731 40.35 68.2 2
12:18:08 2023-10-13 385328 383107 92681 90259 144816 149276 155220 154274 116406 115345 125658 126056 141216 141831 402506 434132 1234045 1212669 470584 492694 132467 114682 134328 132357 149555 145099 139483 140574 90312 91954 299198 264971 764128 772573 231795 230992 295329 296376 349242 340120 360510 362971 381177 387903 358315 396421 877175 915748 572354 481460 317584 309772 363030 362750 382228 386442 387542 395388 443861 444349 736039 763324 40.35 68.2 2
12:18:09 2023-10-13 384726 384987 92971 90416 145930 149276 155810 154424 116794 114830 125903 125883 141347 141932 406934 434132 1235871 1229567 474614 494090 129271 114715 134813 132423 148116 145296 139932 139729 90542 91954 295794 264296 766951 768208 233060 230290 296246 297428 347701 340779 360546 362503 379033 384157 360808 396457 880586 926773 576096 484344 315690 311693 363030 362935 382033 385363 391019 394512 442061 444979 728475 763324 40.35 68.2 2
12:18:10 2023-10-13 391060 384516 92809 90507 145359 152287 155945 154497 116667 115372 125903 126473 141172 142297 406964 435380 1236163 1222219 476834 495491 129360 115315 134857 132756 147690 145640 140263 140771 90542 92470 299194 265420 763766 769150 231973 232053 294892 297789 349242 341488 359823 364512 380385 384157 359360 395719 876330 929505 565499 486208 315726 309086 363246 362935 382769 387018 387614 394539 444562 446527 731881 759940 40.35 68.2 2
12:18:11 2023-10-13 387494 384516 92961 90507 145832 152252 156226 154772 116861 114863 125973 126264 141631 145573 404994 440670 1230176 1222889 479804 492122 132501 115414 134398 132893 150740 145929 139258 140997 90509 92241 298403 265984 763679 772784 232861 231728 293511 297428 349841 339679 360366 364919 383338 385509 357381 396385 878161 919981 576096 483099 315545 310571 366677 363961 381471 386207 390982 398413 444417 442312 733560 763053 40.35 68.2 2
12:18:12 2023-10-13 387880 386897 93144 90720 146066 150711 156488 155238 116728 115849 122895 126911 141824 143257 405493 438253 1245017 1232498 474070 493616 129537 115540 134813 133406 148359 145826 140480 140901 91009 92241 298275 264670 769958 771657 233989 230648 296354 299473 348226 341776 360546 363047 379033 385760 360772 396421 883005 929930 577486 485103 315726 311983 363579 362935 384396 385363 392198 394512 442025 445014 730842 765332 40.35 68.2 2
12:18:13 2023-10-13 392249 388065 93065 90760 146069 152605 156766 155341 116894 115564 126078 126715 141796 143225 405745 435082 1235907 1220708 479804 494348 129715 115773 135019 133164 148362 145808 140989 140926 91108 92590 295794 266891 770318 774768 232518 231946 295651 297126 349662 342668 360366 364182 380084 386303 360614 396349 877970 928667 585579 483245 318330 310024 365124 364992 382641 385363 387578 396830 445541 445675 736833 764444 40.35 68.2 2
12:18:14 2023-10-13 387736 387407 93194 90786 146169 150250 157054 155843 117170 115564 123164 126998 142188 143286 408978 444594 1244171 1229567 479087 495850 132638 116006 134725 133792 151718 147003 140459 141882 90950 92975 301088 268447 764509 772573 233460 231728 296246 297789 351997 340743 360510 364173 378685 384192 357224 396349 883042 924776 574707 488974 315690 311038 365124 362503 381958 384755 392198 396267 444868 445267 730842 768909 40.35 68.2 2
12:18:15 2023-10-13 387880 388065 95006 90918 146715 152640 157343 155376 117446 115756 123197 126749 142255 143126 409955 440670 1240573 1236290 482316 498309 130072 115926 131891 133624 149171 146640 141303 141781 91326 92688 301058 266550 769599 772784 234520 231403 295508 299111 349523 341463 360582 364720 378650 385382 359685 396421 881873 932602 577486 487588 315395 312019 365124 362935 384088 386207 394329 396548 442025 444355 728770 767545 40.35 68.2 2
12:18:16 2023-10-13 394190 390812 94804 90984 146341 149525 157030 156744 117284 116336 123079 127588 142255 144257 409919 442093 1244171 1221346 476607 495959 129715 115833 131800 133725 149238 146779 140980 141848 91142 93974 298275 267686 767986 781767 233260 231403 297608 297789 350899 341535 360546 363484 379033 385337 358278 396385 883042 923460 577486 483245 318853 311474 364093 362757 383780 387666 387578 395388 444173 443039 741238 767701 40.35 68.2 2
12:18:17 2023-10-13 393374 391849 94902 90951 146609 153239 157343 156828 117718 116202 123585 127704 142615 144189 411334 441913 1255789 1232752 476159 495959 130072 115833 132073 133792 149684 146863 141273 141848 91426 92760 308719 266666 781527 777350 233460 232053 296412 297897 350652 342848 360510 362793 378420 385372 359685 395755 885550 931552 580266 488627 317584 311474 364608 363592 382910 385363 391608 395705 444903 447050 731449 768007 40.35 68.2 2
12:18:18 2023-10-13 395329 389597 95166 90984 146843 153208 158004 156709 117642 116142 123349 127466 142716 143824 411480 442201 1244207 1230739 483225 498837 129894 116026 132007 134091 149924 147362 141573 142168 91426 94136 295794 267686 774728 780292 232774 232563 295959 297392 350755 342740 359823 364770 383067 386503 358423 397671 881804 933573 580266 485827 318751 310860 365641 364476 386036 386512 387614 396608 445541 447050 740088 768636 40.35 68.2 2
12:18:19 2023-10-13 394169 390620 93605 91419 146714 149285 158044 156714 117785 116222 123467 127588 142716 144257 412719 446542 1252222 1234260 481169 500320 130575 116219 131982 134292 149924 147121 142132 142644 91493 94203 301049 268797 780162 778181 233460 232053 296246 297789 351997 342848 362623 363118 378685 385372 357452 397856 885550 929930 574707 488974 315798 311510 363282 364138 384127 384755 391019 396267 447191 445788 731449 768825 40.35 68.2 2
12:18:20 2023-10-13 394769 391403 95134 90984 146610 151134 158114 156888 117709 116256 123567 127588 143178 144500 409690 442268 1245127 1231777 483222 499578 130167 116406 132950 134432 150064 147238 141827 142505 91519 93176 301976 268829 772659 779444 233245 232706 296038 299473 350616 342570 362108 365803 379817 385760 358027 396899 882894 933841 578876 488280 318337 310748 364373 364734 383214 385328 387614 396867 445614 447050 737953 767818 40.35 68.2 2
12:18:21 2023-10-13 393877 392314 93711 91419 147330 149386 158225 157326 117987 116557 124089 127765 142980 144326 411456 447656 1252458 1233529 482538 501810 130542 116782 132541 134635 150165 147758 141861 142837 91619 93266 301049 270006 768669 779554 233825 232053 296246 297789 351997 342257 360220 363118 378385 385337 356151 396899 885550 930163 581528 486652 315798 311729 363246 364173 383310 385328 391608 396267 444868 445267 731540 769676 40.35 68.2 2
12:18:22 2023-10-13 394210 394425 95331 91393 147806 153274 161007 157107 118265 116175 124465 127649 143672 144155 415251 446482 1248557 1239567 486678 501236 131000 116507 133142 134635 150198 147704 141895 142572 91865 94493 301976 267675 793605 780660 233460 232727 294842 299896 350369 341812 359424 363627 379853 385489 357488 396580 885550 936286 582761 486616 319079 310748 364373 362468 384943 385059 387614 394539 444598 447168 736962 769730 40.35 68.2 2
12:18:23 2023-10-13 395255 393458 95237 91573 147358 149692 160930 157361 118068 116402 123752 130197 143515 144795 412143 449658 1254310 1235142 481785 503231 130509 116674 132347 134702 150165 147996 141895 143300 91682 94562 303761 270423 767693 779334 234154 232053 296872 297500 351997 341812 360256 363918 379033 386303 355308 394015 881536 932871 574707 490169 317584 311983 363282 363592 382228 385024 391921 395705 444868 441693 734936 774399 40.35 68.2 2
12:18:24 2023-10-13 395848 394387 95557 91453 148327 151666 159112 157152 118327 116302 124738 127874 143077 144215 413377 446300 1250443 1240999 486112 502520 131103 116816 133109 134970 150654 147480 142525 143039 91845 93266 303875 268572 782004 781213 233496 232053 295379 299473 350899 341812 360003 364173 378755 384677 357260 396899 885550 937216 579942 489441 318592 310784 364921 362468 380928 384755 389843 394539 444598 444008 737953 767970 40.35 68.2 2
12:18:25 2023-10-13 396858 394410 93902 91489 148254 151666 161112 157656 118462 116402 124599 127942 143672 144219 413377 450928 1244171 1228946 487985 503231 130923 116640 132642 134808 150513 148461 142821 143733 91865 94723 301976 270315 778962 786503 233281 233197 295859 299401 351961 341295 360294 362793 380421 386847 355807 396033 884295 924509 585579 488900 318106 310095 365505 363847 382968 387088 390743 395130 444208 441850 741668 769951 40.35 68.2 2
12:18:26 2023-10-13 396747 395890 95431 91585 148084 152021 159112 157361 118347 116436 124805 127942 143909 144692 414687 446956 1250683 1241903 487492 500333 131132 116640 133645 134702 150923 148429 142585 142871 92099 94529 303875 268797 781195 783643 234025 232053 296145 300320 350899 342329 360546 364209 378755 384677 356449 393979 884432 939046 578533 490169 318555 311002 365469 362468 384399 384755 387614 396977 441701 445158 737916 770346 40.35 68.2 2
12:18:27 2023-10-13 396966 395341 95366 91585 148249 149793 161259 157691 118462 116402 124805 127942 143710 144321 417061 450782 1246416 1232752 488147 503944 131033 116862 133544 135195 150822 148620 142321 143499 91845 94836 308719 270197 780799 788164 233424 232053 294158 300429 350647 340492 360582 362503 378755 384677 355308 395198 884295 926119 588398 488974 318106 311948 365505 362468 382228 387088 389880 394816 444598 441813 738425 769095 40.35 68.2 2
12:18:28 2023-10-13 396756 396790 95431 91778 148249 150409 161407 160386 118462 116791 124633 130199 143943 144829 414687 448269 1254347 1246416 486002 501073 131165 116640 133864 134820 151199 147961 143018 143435 92133 94836 303875 269211 783296 782463 234520 231728 295794 298268 350616 342329 360582 364173 378120 383562 356449 394570 884432 933841 585579 492013 317621 311038 365505 362468 380963 384755 391055 393984 444598 443004 735752 769095 40.35 68.2 2
12:18:29 2023-10-13 400131 396790 94460 91638 148567 150274 157626 157986 118955 116852 124977 128297 144374 144893 416960 452209 1245054 1235142 488914 504548 131103 117030 133616 135645 150923 148707 143018 143833 92032 94629 303875 270495 790690 789570 233989 232053 295343 300108 351997 340815 360402 361995 378755 384677 354774 395198 884922 927269 585579 486544 318367 311983 366311 362757 382391 387088 389843 394852 445299 441822 740591 769988 40.35 68.2 2
12:18:30 2023-10-13 396894 396184 95436 91892 147971 151031 161442 160645 118462 117019 124838 130087 143973 145506 414759 451107 1254347 1235649 483258 501850 131132 116835 133729 135364 150923 148759 142883 143598 92220 93728 304810 271521 779781 787533 234046 231946 296800 299860 351285 340528 362513 364685 379033 385489 354242 395755 890596 928047 585579 490862 315726 312897 366158 363011 381958 386477 392162 395388 441665 440352 737916 772445 40.35 68.2 2
12:18:31 2023-10-13 403575 399252 95655 91838 148429 151031 161781 158835 118462 117303 125083 130651 144142 145569 417731 450609 1252720 1238879 487183 504045 131989 116801 134150 135296 151652 148724 143313 143300 92454 94659 303761 268725 788471 791522 233424 232053 296663 297464 349278 342293 360618 364512 379033 384641 357991 395755 882782 934193 586989 488627 318555 311190 364338 363961 382606 387666 387578 395986 441079 444319 744946 769640 40.35 68.3 2
12:18:32 2023-10-13 403937 400176 95534 91900 148327 151550 161598 161164 118462 117214 124805 130843 144524 146158 417105 449931 1255678 1236025 485353 506772 131889 116929 134049 135530 151550 148686 143414 144032 92253 94985 304810 270423 781424 790928 234296 231605 296686 297428 351357 341535 362731 363011 378853 385760 355807 396033 884104 926349 582524 488974 318069 313373 364866 363011 380892 387701 390982 393881 445227 442348 740554 773066 40.35 68.2 2
12:18:33 2023-10-13 405083 398069 95563 91904 148484 152842 161894 160905 118790 117181 125011 130628 144172 146063 419282 447621 1254310 1240186 487529 504634 132386 116607 134555 135075 152035 148275 143778 143610 92454 94529 306753 269626 803170 790928 233388 232053 296246 300320 349242 341776 360654 363998 378515 383455 357452 395719 884432 934193 581656 488974 318555 311948 364338 363704 381498 387701 387312 395388 441223 443004 744836 770185 40.35 68.2 2
12:18:34 2023-10-13 403113 398694 95559 92064 148186 153057 159894 159576 118588 117614 124977 131113 144372 146347 418840 450890 1261383 1237177 483149 504436 131741 117030 134116 135757 151794 148967 143279 143765 92357 94726 304865 273466 784353 792119 234154 231728 297081 299473 351393 340468 362695 363047 378925 385218 355272 395440 889600 926737 580266 488974 315762 313373 364462 363011 382769 387666 391295 393881 444562 441813 742195 773615 40.35 68.2 2
12:18:35 2023-10-13 403717 398733 95733 92031 149148 150963 158254 160905 118790 117181 125337 130843 145354 145787 419651 454299 1250443 1236025 491737 504864 131741 117063 134083 135662 151199 148791 143018 144132 92421 94791 303875 271808 779330 792083 233424 232543 295307 297464 351961 340779 360546 364512 378685 384371 353639 396299 885642 927464 585579 486616 318069 311002 367160 363047 382228 386477 391583 396572 444936 441561 742158 774399 40.35 68.2 2
12:18:36 2023-10-13 400866 401588 95723 92025 149157 151381 158011 161164 118955 117214 125424 130752 145388 145990 419506 456120 1261494 1241881 489115 504526 131103 117421 133864 136342 151165 149313 143018 144682 92293 94923 306753 272758 775500 790961 233989 231728 296246 299473 351961 340743 360474 363592 378767 384371 355720 395738 889600 932871 582761 492361 315726 312019 363282 362722 381150 385328 390982 394475 445227 440352 737393 774200 40.35 68.2 2
12:18:37 2023-10-13 400984 399707 95733 91904 148471 151064 158675 161129 118955 117214 125424 130719 144372 145911 420914 451034 1259840 1249970 490267 507529 132220 117185 134606 135886 152038 149105 143676 144130 92609 95018 304810 274885 786704 789841 234154 231890 295794 300320 352329 342149 360474 363556 377823 382917 355807 395554 889600 937879 577486 494215 317091 312422 367160 363961 383310 385363 391608 395669 440279 445715 735752 771350 40.35 68.2 2
12:18:38 2023-10-13 403487 401196 95695 92031 151177 151550 161851 159130 118921 117214 125424 130752 144644 145976 420914 453799 1261494 1241865 486112 504900 131989 117030 134150 135585 151686 149246 143511 144132 92454 94759 306753 272613 802313 790964 233424 231728 296246 297789 351961 340743 359967 363047 378961 384371 355468 394544 889600 932871 582761 493480 315726 312641 365863 362976 381689 384755 389843 394475 441701 441705 736833 774750 40.35 68.2 2
12:18:39 2023-10-13 401620 403316 95729 92031 151207 151098 158784 161164 119217 117370 125703 129011 144875 145869 421698 453550 1261457 1249933 492362 507416 132286 117272 134522 135995 151929 149246 144007 144744 92508 94890 304810 272519 785587 789841 233317 231728 295937 300108 349805 341740 360510 363082 378479 382344 354242 395420 888268 939279 588183 493829 315509 311002 365469 364476 383039 386294 387578 395705 440935 441822 737916 771934 40.35 68.2 2
12:18:40 2023-10-13 403431 402356 95697 92128 151211 151550 158288 161269 120926 117606 125631 130877 145013 146534 421510 457214 1261665 1245530 489024 507575 131865 117454 134116 136441 151652 149839 143579 144500 92680 94956 317494 272940 793508 793276 233424 231505 296771 299473 351997 341499 359388 363047 377536 384371 354967 393355 889600 934854 591042 495069 315762 311948 363282 364102 381689 384755 390140 394196 445856 441850 739210 777717 40.35 68.2 2
12:18:41 2023-10-13 403426 402173 96059 92058 149295 151449 159368 161510 119450 117615 125838 130900 145114 145773 420407 454760 1261953 1249970 493212 507865 131989 117577 134861 136074 152174 149629 143778 144500 92680 94923 317494 272904 787942 790961 233424 232053 294158 300429 350616 341812 359967 363082 379033 382344 354242 394544 887519 941977 585324 493866 318294 310966 365177 362468 382769 386294 387542 395705 441953 440423 740181 772481 40.35 68.2 2
12:18:42 2023-10-13 404586 402042 95800 91875 151518 151098 159325 161234 121245 117214 125906 130628 145485 145994 420371 457250 1254273 1238249 493770 510223 131989 117617 134733 136237 151970 149977 143941 145082 92609 95250 317494 274221 786745 796578 232554 232670 296354 297789 351997 341259 360474 364624 380584 384641 355720 395420 886975 930017 585579 490862 318555 310060 365469 364102 382228 385363 387240 395705 445541 440352 743524 774787 40.35 68.2 2
12:18:43 2023-10-13 404225 403273 95796 91962 149295 151760 159181 161269 121043 117491 125838 131104 145182 146028 420371 453799 1259840 1248192 492302 510620 132204 117225 134852 136227 152174 149383 143812 145769 92680 94923 317494 273363 786468 792716 231973 232053 296354 297789 350333 342848 358271 362971 378515 382917 353639 392135 884396 939352 581351 486580 319079 311002 364338 364734 382069 385363 386308 394196 440971 441822 747321 774750 40.35 68.2 2
12:18:44 2023-10-13 409504 403592 95626 92191 151141 152038 158355 161565 121010 117572 125457 129370 145211 146722 423495 458820 1264189 1236968 490378 509949 132502 117678 134895 136305 152174 149943 143812 144735 92777 95314 307697 274740 787293 799588 233060 231367 296865 297536 349518 341812 360510 360929 377823 384677 353144 394508 889637 928812 584170 488974 319079 311983 364499 363011 382769 387053 386272 392139 441701 441777 749446 777027 40.35 68.3 2
12:18:45 2023-10-13 409708 404241 95767 92183 148912 152038 159181 161565 121077 117606 125664 131302 144875 146317 421070 451107 1260598 1245530 491811 509015 132668 117421 135030 135901 152698 149489 144513 144266 92906 94792 307697 272418 801586 799588 232861 231728 295579 300320 347452 340743 360546 363484 378428 381238 354206 395738 887011 934854 592471 486616 318330 311948 366122 363448 382769 387088 387506 393323 439292 441741 747210 774361 40.35 68.2 2
12:18:46 2023-10-13 409130 405442 96020 92413 148838 152671 159147 158439 119120 117864 125771 131024 144773 146929 420998 455538 1263567 1245849 488068 510620 132386 117454 134809 136857 152774 149801 144279 145189 92777 95121 306753 274367 788768 799588 233789 231007 296246 297789 350863 340229 360618 364512 376725 383491 353144 395738 892235 928812 586989 489405 315726 313409 365124 364992 381689 387088 389807 392139 441989 442030 741676 776512 40.35 68.2 2
12:18:47 2023-10-13 405944 405775 95800 92191 149574 151903 159435 161479 121245 117802 125872 131484 145859 146158 422329 455858 1253384 1242801 494618 510657 132419 117454 134776 136573 152208 149627 144211 144782 92777 95154 306753 273786 789024 800155 232697 232053 294336 297536 351925 340743 360510 363998 378767 382309 354465 394508 884104 931552 593901 490898 317331 311698 368239 364882 381078 386101 387398 394961 441773 441922 744762 774016 40.35 68.2 2
12:18:48 2023-10-13 406123 406016 95792 92191 149956 152324 160871 160249 121211 117965 125872 131575 146062 146974 422816 459976 1267160 1248192 486629 510926 132204 117536 134903 136453 152453 149697 144211 144632 92777 95121 309686 274692 789981 797890 233260 231403 296246 297464 351353 340779 359388 362503 377859 383222 353965 393319 889307 935517 591042 495339 315762 311983 365051 363011 381150 385024 387614 393287 441989 440427 740088 777064 40.35 68.2 2
12:18:49 2023-10-13 406160 406097 95834 92191 149789 151937 159536 161740 121278 117639 125906 131393 146043 146446 425715 457486 1267755 1257392 496030 510382 132660 117712 134928 136339 152562 150118 144375 144735 92777 94990 309311 274562 795988 796595 232661 232053 295135 297464 349877 341668 358306 362538 379033 381203 355468 391821 886055 943348 590506 494989 318592 310060 364921 364476 382228 385751 386889 394512 441917 441741 740554 774750 40.35 68.2 2
12:18:50 2023-10-13 408549 405980 95896 92191 149778 152072 159469 158506 121312 117999 125906 131377 145856 146929 422960 460084 1267237 1249970 492511 512373 132419 117617 134776 136509 152208 152472 144145 145441 92777 95221 306511 276710 785194 796761 232897 231367 295264 297753 351997 342848 358019 363998 377823 384677 354967 390955 893502 936555 582232 493866 317543 311693 364608 363592 381462 384755 387506 392103 442061 444644 738170 778169 40.35 68.3 2
12:18:51 2023-10-13 411337 405840 96125 92279 149818 152358 159469 158472 121479 117864 126221 131388 145922 146825 422780 457250 1267160 1249970 494506 512553 133260 117421 134996 136475 152698 149943 144275 144897 92906 95121 306753 274767 790784 799021 231973 231403 296038 297789 349559 342848 359388 360893 378428 382380 353958 392135 888304 938615 591042 489405 318330 311038 366122 363448 380928 386242 386272 392139 437737 441777 747210 773615 40.35 68.3 2
12:18:52 2023-10-13 410296 406097 95697 92382 149287 152562 159266 159012 121161 118066 125785 131445 145485 147719 423556 454508 1275500 1255715 490415 511649 132668 117617 135030 136475 152944 150048 144647 144769 93034 95023 310639 274098 798681 797325 233825 231007 295343 299473 349290 341812 359388 362503 376725 380633 355468 391843 890935 939352 592471 496078 315690 311474 367707 364294 382930 386423 389590 394329 439803 441764 738488 774016 40.35 68.2 2
12:18:53 2023-10-13 410606 405989 96059 92191 150083 152038 160233 160095 119699 117931 125906 131161 145177 146317 423664 459724 1257021 1246416 496223 512011 132419 117650 134809 136599 152419 149977 144211 145034 92906 95154 309686 274950 790733 800055 232498 231728 294443 297428 351429 340229 359388 362971 379033 381773 351902 392135 884104 930199 592471 491629 317584 310095 365505 362722 381150 385363 387197 394512 441989 441408 743854 774787 40.35 68.2 2
12:18:54 2023-10-13 410699 408390 95826 92191 149873 152317 159536 158220 121312 118032 125939 131161 145992 146317 423664 458646 1263567 1250258 494542 512373 132639 117617 135030 136509 152944 150153 144952 144803 92777 95023 309686 275340 795043 800155 231652 231043 296354 297536 349068 342848 359424 360605 377572 381792 356329 391989 890596 939504 583642 491410 318904 310824 365899 364992 383310 385328 385115 392103 440350 441669 746275 774824 40.35 68.2 2
12:18:55 2023-10-13 413822 408394 96058 92442 151421 152774 159469 158759 121278 118066 125906 131411 145620 147169 423628 460048 1267160 1241865 486629 510382 132419 117732 135030 136509 152698 150153 144513 145239 92906 95023 309686 276048 791796 802465 232009 230325 296980 297789 349841 340779 360510 360893 375261 382380 353965 393319 892235 929505 591042 486616 318106 311948 364535 362503 382228 386477 385115 390611 441953 441394 746841 778169 40.35 68.2 2
12:18:56 2023-10-13 410736 406959 95730 92601 149294 153342 159368 159452 121479 118489 125838 131707 145855 147305 423520 457142 1277202 1255715 489024 512373 132885 117611 135712 136475 153122 150048 144782 144803 93034 95217 325704 274367 797657 800155 233460 229932 295830 299473 348751 341812 358342 363741 374435 380065 355468 391821 893502 941347 590506 495376 316190 312019 364082 363448 382228 384755 387578 392103 438947 442030 737953 774787 40.35 68.2 2
12:18:57 2023-10-13 409559 407275 95726 92382 149434 152562 159536 159045 121312 118066 125939 131666 145768 147134 423737 460012 1267160 1248446 493063 512373 132386 117847 135170 136935 152592 149977 145068 145034 92970 95154 309686 275340 789102 801290 232796 230487 295794 297428 351997 340229 358055 363816 376389 381203 351794 390955 889307 933841 589613 496078 315762 311256 363246 363882 381777 386465 389916 391811 441809 439937 739978 778648 40.35 68.2 2
12:18:58 2023-10-13 409322 409895 96127 92379 152225 152388 160233 158187 121514 118032 126571 131514 145819 147071 423737 459328 1263567 1255327 496759 510023 132635 117650 135323 136544 152698 152472 144547 144671 92906 95023 309311 275340 793083 799021 231576 231403 294122 297789 349841 342329 356191 360929 377895 381167 351938 387479 888970 943348 588183 491629 318592 309812 363282 363961 380928 384183 387157 392103 439659 442138 744124 774824 40.35 68.2 2
12:18:59 2023-10-13 411671 407601 95863 92191 151596 152562 159536 158539 121312 118066 125939 131445 145890 146999 423737 460084 1276406 1252074 490415 510418 132852 117454 135345 136252 153190 150048 144782 144769 92906 95023 307343 275145 802622 800155 231973 229218 296246 297789 347737 341295 358055 360929 374400 380350 354748 390352 895042 940535 582761 492251 315029 311627 365087 362790 382192 386803 387506 390299 439870 442030 737695 777064 40.35 68.2 2
12:19:00 2023-10-13 413104 408202 95900 92436 149425 152849 160166 158902 121346 118032 125939 131302 145548 147134 426170 455894 1263530 1248192 494659 510777 132635 117650 135030 136509 152944 150153 144747 144803 92970 94990 308642 273786 798519 804776 231937 230487 294201 299473 348751 339441 359388 360663 375596 378596 351902 392135 887011 934267 585579 490515 315798 312034 365124 360893 379006 384790 385187 391476 436549 440750 747210 774361 40.35 68.2 2
12:19:01 2023-10-13 410408 408848 95792 92386 149465 152914 160354 161264 119782 118552 126415 131849 145647 147339 426025 462815 1269790 1249933 490839 510777 132668 117847 135064 136578 152986 149977 144782 145239 92906 95187 308375 276477 798565 802429 232697 230290 295379 297392 349805 338690 359388 363998 375297 381203 351830 392171 892868 930236 592471 493866 315654 311408 364608 363961 379006 384755 387506 390923 441435 439440 742238 777064 40.35 68.2 2
12:19:02 2023-10-13 412812 408812 95992 92191 151912 152072 160523 158472 121547 118066 126497 131229 146365 146999 427484 459868 1257914 1246416 498170 510813 132453 117881 135162 137047 152698 149977 144411 145236 92906 95154 309328 276122 793993 805916 231973 231403 293546 297428 350899 339751 358342 360929 377823 380065 351263 390955 884140 932211 591042 492397 315762 311593 364373 364219 379006 384183 388735 392994 440279 439189 745364 774676 40.35 68.3 2
12:19:03 2023-10-13 410881 409280 96131 92413 149533 152917 160422 159519 121564 118427 126322 131479 145945 147406 428089 463385 1268135 1252074 494272 515285 132544 117914 134996 137182 152596 150892 144441 146530 92777 95254 312162 277694 786363 800091 231973 230325 294158 297897 351465 341535 356191 363216 375560 382380 351227 387443 892309 937360 589613 496078 315726 310464 365124 363082 381150 385480 386000 390923 442025 438809 740088 778828 40.35 68.3 2
12:19:04 2023-10-13 416340 409387 95903 92446 151619 152569 159978 159265 121446 118393 125906 131627 146127 147684 427412 463704 1267160 1242764 493187 513046 132852 117813 134996 136699 153050 152579 145000 145475 93034 95154 324103 276906 798450 807058 231739 229897 296246 297716 349523 340707 359099 360555 374101 381167 351794 390882 894405 930147 584170 491410 315618 310860 364057 364440 381005 387930 387010 389494 439897 440714 749978 777717 40.35 68.2 2
12:19:05 2023-10-13 413470 409890 95959 92638 150240 153020 159469 159553 119782 118258 125906 131753 146127 147649 427448 459292 1277313 1255715 491461 511892 132852 117617 135439 136441 153190 150153 145218 145205 93034 95087 307343 274950 810462 801789 232462 229148 294443 297789 347666 340468 357731 362935 373243 378296 351902 387479 892199 939279 588574 496430 314694 310718 365124 360857 381150 385751 387470 390887 439133 440750 740088 774750 40.35 68.2 2
12:19:06 2023-10-13 410772 409997 95862 92191 149609 152774 160233 159409 121514 118066 126288 131849 146265 146917 427750 464688 1269864 1249970 492338 512288 132818 117617 135427 136896 153050 149977 144611 145034 92970 95154 310639 276122 794513 802429 231652 229614 294158 297176 350575 338548 360056 362826 374293 379853 349460 387299 889123 935517 589613 496078 315395 309776 364572 363704 378559 384668 386272 389676 440112 437813 740088 777064 40.35 68.2 2
12:19:07 2023-10-13 410371 410033 95962 92191 149993 152528 160746 159012 121682 118032 126497 131666 146672 146917 428392 460012 1268962 1259296 500810 513046 132852 117847 135030 136509 153156 152366 144782 145576 93034 95154 309311 276514 801238 800018 230497 230648 293191 297753 348751 341740 358527 360591 376089 378896 351758 386754 887639 943476 586989 495339 315726 310236 365124 362935 381150 384326 386608 391440 437808 440175 745295 777187 40.35 68.2 2
12:19:08 2023-10-13 414236 409855 96089 92379 152092 152883 160422 159198 121765 118224 126463 131525 146467 147101 428731 467325 1262560 1241844 498244 512288 132635 118004 135563 136923 152910 152614 144747 145677 93034 95187 309311 277694 801368 806486 230104 229932 294086 296318 349805 339679 357193 359662 375525 381167 350697 387479 889637 934193 588398 490898 317621 309051 364093 364734 379006 385751 385441 389712 439659 437777 750400 778169 40.35 68.2 2
12:19:09 2023-10-13 417524 410073 95862 92187 151808 152528 160489 159610 121480 118032 126288 131411 146127 147203 428428 460232 1267160 1248446 496334 512288 132852 117617 135473 136509 153543 152472 145252 145205 93034 95087 310530 274950 804834 807058 231216 229861 294407 297500 347142 338690 358306 360785 374400 376607 350903 390294 888304 935297 586989 492810 315437 312661 364572 360641 378790 386839 387321 389567 437674 439225 749335 773615 40.35 68.2 2
12:19:10 2023-10-13 414277 411294 96258 92540 149747 152880 160233 159553 121480 118591 126328 128197 146331 147925 428731 463704 1270767 1249970 493100 513806 132852 117780 135439 136828 153156 152472 144962 145576 92970 95187 309686 276906 806848 806486 232398 229148 294479 297716 348751 338108 358306 360569 373279 378932 350732 389744 893502 930163 592471 493094 314658 311439 363543 362935 378293 386394 386272 387411 437737 437755 742727 777064 40.35 68.2 2
12:19:11 2023-10-13 415071 411258 95958 92275 152089 152528 160746 159012 121749 117999 126706 131343 146568 146929 430055 464434 1261494 1246416 500810 513806 132419 117847 134996 137043 152944 150433 144511 145472 92906 95221 309686 278088 795343 807058 229782 230451 294158 296340 350046 339429 359945 360411 375981 380456 349496 387263 890703 932949 582761 493058 317548 308151 364866 364734 378790 385644 386024 391476 439041 438751 751430 777717 40.35 68.2 2
12:19:12 2023-10-13 413100 411873 95962 92446 151843 153020 160489 159553 121514 118427 126322 131627 146568 147581 430055 466177 1272750 1255715 496092 513878 132910 117813 135456 136923 153088 150681 144641 146123 93034 95187 309311 277262 802366 802429 231216 229218 295021 297477 348787 341776 359036 360857 373839 381167 351794 387335 894844 939315 589613 494565 315654 312034 360988 363448 382228 385480 387432 387339 437808 441718 744281 777872 40.35 68.2 2
12:19:13 2023-10-13 418713 412273 96262 92379 152268 152951 160901 159486 121883 118538 126605 128197 146428 147566 430360 460048 1268962 1253426 499034 513806 132897 117650 135456 136684 153582 152507 145506 145712 93034 95154 309686 276906 800876 806486 230497 229254 295318 297117 346620 340743 357731 360519 374364 378896 351866 387443 889600 938025 591042 490862 315726 309555 364608 362935 381958 385751 385477 389676 435754 441408 746841 775503 40.35 68.2 2
12:19:14 2023-10-13 414153 412560 95767 92574 151561 153547 160012 160318 121514 118707 126322 131849 146620 147925 430055 462723 1279135 1258399 493100 513878 132885 117650 135695 136509 153718 152507 145670 145239 93034 95154 312674 276122 807598 805916 231710 228437 294407 297753 347142 339715 356155 360461 372127 377732 351758 387335 893502 942013 591042 496136 315741 311444 365051 360533 378862 386030 389362 389567 438932 440225 739904 774639 40.35 68.2 2
12:19:15 2023-10-13 414813 412560 95962 92191 149883 152883 160867 159553 121682 118625 126497 131849 146259 147751 430970 460120 1263530 1251147 501009 513878 132897 117847 135162 137030 153190 150398 144611 145437 93034 95154 315682 276906 801160 809349 231018 229932 292618 297183 349805 338690 357731 360785 376124 377996 349112 387443 884140 932871 591042 493094 315654 311593 363282 362935 378631 385751 386882 390887 436580 437448 746606 774824 40.35 68.2 2
12:19:16 2023-10-13 413104 413215 96033 92382 149984 152460 161003 159351 121749 118427 126619 131666 146876 147372 430665 459868 1270872 1261346 501083 513878 132727 117813 135439 136923 153190 152756 145252 145677 93034 95187 309311 276906 799281 802429 230497 230254 292334 296555 347701 340181 357763 360533 375310 377627 350306 388468 889490 944611 581351 494069 315582 311152 364608 362935 381689 383517 385184 389676 439719 441520 742434 774361 40.35 68.2 2
12:19:17 2023-10-13 417599 413467 95958 92530 151838 152808 160891 159553 121631 118427 126585 131445 146568 147238 430360 465486 1263530 1242764 498216 513842 132635 117732 135251 136923 153122 152756 144782 145712 92906 95154 312674 276571 811903 809349 230462 228792 295307 295901 348751 338690 356155 359144 372127 378932 349639 387335 889343 928247 589613 489405 315726 311152 360988 362935 378970 385751 384859 387303 437737 438099 750400 778272 40.35 68.3 2
12:19:18 2023-10-13 414885 413467 95830 92354 152050 152914 160523 159553 121631 118427 126531 131627 146568 147684 430970 459724 1261665 1250258 502153 513878 132544 117881 135081 136923 152948 150892 144876 145773 92865 93303 309311 278088 795476 809262 230391 229720 292334 297897 349134 338512 359036 360241 374471 377732 348019 389574 889783 931544 588398 493131 315618 307975 365124 363448 377760 384668 386608 390850 438603 435865 744946 776609 40.35 68.2 2
12:19:19 2023-10-13 414754 413794 95830 92323 151843 153020 160523 160155 121547 118427 126497 131661 146467 147719 430665 469389 1270909 1254822 496759 513950 132668 117847 134996 136923 152944 152507 144747 145712 92777 95187 320529 278543 795631 804739 230301 228988 295522 295371 348751 340432 358020 360241 372720 378967 349035 387679 893502 936555 589613 493866 315137 309550 360772 362681 380933 384382 386498 389578 440379 439951 743780 776916 40.35 68.2 2
12:19:20 2023-10-13 418672 415389 96029 92191 151829 152761 160891 159452 121749 118393 126463 131593 146568 147581 430665 459904 1268962 1252111 499034 513878 132918 117454 135695 136475 153718 150153 145945 144769 93034 94924 324103 276122 818829 809349 230265 229183 293546 297753 346098 338417 357516 359976 372982 376012 350732 387443 888970 935595 592471 489441 315618 309086 363579 360713 378970 385751 385477 387411 436988 436584 749335 774399 40.35 68.2 2
12:19:21 2023-10-13 417251 415034 95896 92446 149783 153020 160523 159587 121514 118625 126322 131849 146022 147751 431275 462723 1276406 1264114 497825 513914 132981 117847 135545 136607 153224 150398 145013 145337 93034 95154 310639 276906 807021 804739 230533 228988 292618 296937 347142 338690 358561 360375 373590 378889 349388 389297 887865 940616 589613 497377 315516 311299 365087 360785 378934 383517 384844 391486 438002 438063 740088 774361 40.35 68.2 2
12:19:22 2023-10-13 414921 414678 96093 92191 150335 152554 161037 159333 121547 118427 126531 131211 146570 147475 429321 463421 1259840 1248446 502511 513950 132453 117881 134996 137182 152910 152791 144782 145983 92906 95221 312162 278484 807093 809349 229746 229932 292334 295335 349278 338382 359036 359698 374400 378331 347501 386209 888304 932871 588398 492397 315137 309324 364866 363448 377760 384632 385204 389712 437808 435254 747210 776512 40.35 68.2 2
12:19:23 2023-10-13 419182 415038 95830 92382 151877 152808 160891 159894 121749 118427 126531 131627 146568 147616 431275 464834 1269864 1253930 498244 513914 132918 117454 135473 136578 153547 152472 145252 145576 93034 93207 311351 278286 818752 810497 229962 228687 293369 295543 345472 339262 360056 358436 372685 376607 350697 386754 889498 936555 592471 490862 315137 309524 363030 360605 378934 385751 385477 387375 436511 436798 749335 774787 40.35 68.3 2
12:19:24 2023-10-13 417010 414849 95830 92612 149774 153054 160489 160063 121514 118823 126497 131849 146123 147854 431275 463456 1270909 1250258 494542 513950 132989 117813 135162 136633 153190 150398 144611 145236 93034 95187 312674 277694 801967 807058 230497 228472 293511 295614 347701 337599 358782 360821 371866 376607 346978 386790 889307 931618 589613 496782 313445 309807 360988 360569 376340 383232 387522 387267 439243 435360 741631 777605 40.35 68.3 2
12:19:25 2023-10-13 415233 414854 96226 92540 150093 152562 160746 159678 121547 118552 126605 131593 146328 147616 429603 463850 1274387 1261383 501796 513914 132910 117847 135362 136544 153122 150681 145701 146428 93034 95187 312162 276906 803094 805916 229069 229218 291925 296780 347178 339679 356682 359156 373839 376572 348264 385996 889783 944016 589434 492397 315654 308861 363579 360821 379006 383213 383698 387411 436424 439404 742471 774824 40.35 68.3 2
12:19:26 2023-10-13 414957 415101 95697 92574 151596 153441 160233 160608 121480 118857 126288 131832 146568 148271 431275 460459 1280079 1259296 493770 513986 132885 117992 135511 136733 153258 152507 145355 145611 93034 93175 311592 276710 808825 807058 230497 227729 292377 296699 346098 338690 358020 360821 374185 377751 349107 388321 890751 939169 589613 497803 315292 308945 364572 360569 378898 382908 386882 387411 440749 437813 740067 774750 40.35 68.2 2
12:19:27 2023-10-13 418330 415101 96258 92376 150413 152460 161260 159553 121547 118427 126619 131849 146978 147553 429997 465486 1259877 1251309 502511 516930 132635 117847 135349 137047 153190 151018 144611 145472 93034 95187 312674 276025 816582 811240 229746 228988 290842 295579 347701 337362 358561 358616 373839 376572 346978 385902 883479 929967 589613 492397 314436 307650 364608 360893 377495 383517 385204 387484 438094 435467 744946 774824 40.35 68.2 2
12:19:28 2023-10-13 420805 415106 95826 92191 151908 152808 160746 159587 121581 118625 126619 131695 146568 147581 429740 461367 1269034 1253388 500371 513986 132635 117847 135379 136828 153224 150665 145252 145746 93034 95187 313637 278484 809369 811607 229534 228367 292922 295794 345472 339536 358962 357861 372056 378925 350661 385594 888304 938579 593901 492460 315137 308186 363030 359662 378646 385408 384314 387339 435620 438099 749335 774552 40.35 68.2 2
12:19:29 2023-10-13 419884 415106 95796 92446 151737 153054 160523 160318 121598 118823 126322 131798 146568 148236 429962 464796 1271811 1248446 494929 516930 132852 117847 135064 136828 153224 152684 145151 145746 93034 93036 315963 278088 802862 809349 230301 228118 292689 295865 347142 336582 358527 360785 371015 376607 346420 386209 892235 932211 589613 495339 313189 309121 360988 360821 376062 383232 386388 389191 437943 435019 743251 776953 40.35 68.2 2
12:19:30 2023-10-13 415454 415002 94687 92379 149992 152917 161003 159553 121749 118461 126619 131666 146392 147751 429962 462015 1272750 1262778 503189 516966 132989 117650 135443 136844 153190 150665 144611 145437 92906 95187 312674 275989 806115 806787 229069 228792 291728 295371 346655 338144 356678 359445 373279 376012 347536 385413 886018 942602 581351 495376 316715 307650 363836 360821 378740 382032 383155 387375 435356 436513 744418 774824 40.35 68.2 2
12:19:31 2023-10-13 414921 414858 96042 92191 151873 153011 161037 159620 121581 118509 126531 131661 146568 147753 431275 467599 1278228 1258399 492375 516930 132852 117650 135473 136509 153190 152507 145252 145274 93034 95154 312674 276025 805311 807058 229104 227024 294746 295901 345578 338726 357749 358616 369613 376047 348826 386871 894405 940838 588183 493719 313630 309883 360844 360315 378790 383034 384440 387647 436457 437791 738170 776217 40.35 68.2 2
12:19:32 2023-10-13 421675 415106 95867 92191 151912 152914 161300 159553 121951 118427 126740 131661 146874 147566 433654 460685 1267237 1253930 498244 513986 133088 117813 135345 136828 153224 152542 145151 145746 93034 95056 309903 276514 809425 811545 229104 227764 292392 297297 346134 336618 356119 358580 371570 376618 347501 386209 887048 933841 593760 492397 314436 308186 364350 360785 376627 383589 385168 389444 434675 435162 745893 774824 40.35 68.2 2
12:19:33 2023-10-13 419852 415106 95962 92446 152124 152883 161037 159587 121699 118461 126740 131695 147114 147616 430033 464832 1269071 1255715 500371 516966 132852 117881 135345 136957 153190 152436 145286 145746 92906 95187 313637 276837 811279 811611 228857 228226 292405 295514 346878 339608 356825 357107 371985 378392 348897 385776 888268 939352 591042 491760 316640 308045 360988 360749 378970 384398 383119 389302 435756 439037 746841 774790 40.35 68.2 2
12:19:34 2023-10-13 421753 417894 95764 92446 151631 152849 160523 160115 121547 118823 126497 131798 146568 148236 430114 468105 1271848 1248192 495316 518465 132793 117847 135064 136828 153190 152542 145151 145746 92906 95154 312674 277298 803094 813342 229104 227059 293511 294713 346655 338107 356155 358076 369354 376607 347221 386209 893502 929505 589807 490169 313738 309555 360988 362667 377459 385209 384314 384985 438859 435926 745253 779238 40.35 68.2 2
12:19:35 2023-10-13 419555 414931 96000 92196 150334 152562 161518 159553 121783 118370 126740 131575 146497 147442 430978 468659 1261702 1250295 501491 518465 132852 118004 135524 136935 153376 151068 145043 146530 92967 95318 312162 280074 800040 813956 228537 227729 292370 295808 347178 337634 357473 356427 369942 376607 346455 386544 892309 933532 589613 489478 315654 307685 360988 360893 377193 382944 382001 385021 436651 435254 750400 778169 40.35 68.2 2
12:19:36 2023-10-13 419250 417468 95863 92386 151806 152808 161037 160096 121581 118461 126652 131695 146772 148014 430033 466213 1280116 1257504 493843 518599 132885 117650 135473 136509 153718 152507 145623 145692 93034 94991 323622 276025 806958 808775 229069 226356 294279 295901 345059 338417 357513 358580 369647 374370 348305 386544 893133 943513 586754 493610 315741 309918 360844 360061 378790 382766 384095 387499 435389 436278 737127 774860 40.35 68.3 2
12:19:37 2023-10-13 420786 417931 96131 92413 152085 153020 160925 159620 121615 118586 126672 131513 146772 147719 430136 461367 1269108 1253930 499661 517696 132852 117732 135379 136544 153258 152542 145286 145712 92970 95023 314599 275762 809308 813342 228838 227729 290560 296843 348354 336618 358782 357537 369942 376268 347536 387384 888341 933182 589613 492361 315292 308151 363654 359121 376062 383517 383155 386758 433169 437006 747321 774787 40.35 68.3 2
12:19:38 2023-10-13 414615 418339 95929 92191 152124 152774 161372 159587 121834 118591 126706 131627 146977 147925 431245 464725 1275500 1264977 503585 517660 132852 117813 135439 136794 153543 152721 145218 145540 93034 95121 315720 279003 803704 807058 228643 228402 292697 295579 348701 337859 356499 359519 371985 376725 347287 384900 891868 943201 590860 496782 315292 307150 363911 360461 377724 381123 383082 387303 436766 437934 744309 774787 40.35 68.2 2
12:19:39 2023-10-13 419482 417454 95992 92191 148612 152880 161518 159587 121918 118393 127160 131849 146735 147134 431281 469062 1263493 1249970 502519 519969 132818 117847 135451 137004 153156 150609 145013 145437 93034 95319 312674 278971 802297 813269 228253 227694 293028 293850 347386 337326 357476 355820 369907 376607 346384 386544 886682 934193 581704 490862 315618 307185 360988 360857 377423 382873 381622 385021 436615 435431 749349 777909 40.35 68.3 2
12:19:40 2023-10-13 422871 418044 95958 92446 149923 153020 161037 160063 121716 118591 126706 131661 146977 148063 431281 462015 1269034 1255678 500371 518428 132885 117813 135439 137085 153692 150926 145485 145674 93157 95283 311592 277496 806315 815113 228892 227554 291516 296167 345507 336276 358020 357466 373620 376124 346384 387642 886975 935517 589613 491831 315292 308151 360988 359085 376591 384632 383119 386142 433012 433553 746804 774787 40.35 68.2 2
12:19:41 2023-10-13 419524 416428 95967 92446 152111 153054 161260 160318 120281 118823 126706 131764 146977 148201 432010 467599 1275500 1255715 498244 518465 132852 117813 135456 136832 153224 152721 145355 145949 93034 95154 312674 278278 814172 810289 229033 227341 292342 295620 349566 335534 358527 359662 369871 375417 345379 387421 893502 930163 589613 494659 313730 311593 363407 360605 375020 383339 385294 387573 437274 432764 745463 778169 40.35 68.2 2
12:19:42 2023-10-13 417821 416424 95962 92382 150378 153342 161260 160063 121884 118591 126706 131695 146839 148061 432638 463421 1276406 1266816 503585 518062 132852 117813 135439 136923 153190 152721 145252 145949 92970 95154 313637 276801 804921 808202 228643 227729 290806 295414 345578 337563 355565 358580 372127 376797 346420 384758 889563 944016 584788 496078 315292 306935 363030 360713 377724 380589 382505 387031 436457 436114 742727 774787 40.35 68.2 2
12:19:43 2023-10-13 417931 416393 95975 92382 150338 153020 161294 160429 121749 118789 126706 131878 146977 148201 431925 471788 1276406 1259296 500371 520042 132852 117847 135030 136923 153190 152756 145218 146084 92906 95187 312674 279473 799714 809349 228643 227694 293234 293786 349342 338370 355561 358329 373056 378925 347838 385230 890568 935407 581528 497377 314845 308116 360988 360713 375163 380910 384985 388473 435932 432634 740707 778169 40.35 68.2 2
12:19:44 2023-10-13 418341 419227 96024 92191 152225 152774 161552 159587 121918 118625 126916 131849 146977 147719 432647 466177 1275500 1263178 502519 518831 132885 117847 135345 136923 153224 152756 145252 145746 93034 95154 315720 279799 804022 810289 228288 227694 291728 294963 347861 338690 355314 357466 372127 376797 346384 383869 889600 944685 588183 492324 314658 306935 360663 360749 378934 381729 381353 386142 436457 438553 747136 774787 40.35 68.2 2
12:19:45 2023-10-13 420206 417004 95826 92446 149923 153054 161037 160540 121749 118789 126740 131849 146701 147957 431925 466213 1282007 1259296 495280 518465 132981 117732 135553 136565 153932 149942 145416 145437 93123 93302 313637 277938 811731 811648 228928 226147 291783 295299 346732 337966 355816 357430 370020 375155 347501 386003 893502 939279 596660 493829 314398 309630 360265 359337 378329 382032 383969 386512 433012 437934 740088 774824 40.35 68.3 2
12:19:46 2023-10-13 423324 417301 95962 92191 150343 153020 161406 160318 121834 118707 126706 131729 147114 148063 432606 463385 1269864 1255715 501083 519198 132818 117813 135439 136927 153224 150892 146102 146530 93034 95121 315065 277694 809542 815070 228323 226989 290497 297059 345578 336040 357513 357214 369907 375739 344824 387092 889153 932871 578355 492361 314845 310273 363654 359086 377387 382928 382666 389265 432867 435552 746952 774565 40.35 68.3 2
12:19:47 2023-10-13 421638 417044 95962 92191 152229 153054 161518 160096 121749 118625 126740 131753 149214 147719 432615 468005 1274276 1260714 505804 519823 132789 117746 135563 137229 153582 150786 146662 146014 93034 95252 313637 277724 807165 810962 228277 227341 290806 295034 345543 338655 355022 358367 369942 376797 345379 383597 888268 942013 592310 490862 314401 307185 360988 360169 378898 383219 380779 388621 436457 436114 749335 774824 40.35 68.2 2
12:19:48 2023-10-13 423565 417336 95834 92391 149923 153513 161037 160540 121749 118857 126706 131575 146497 147957 432265 468990 1272676 1248192 498244 520005 132852 117847 135251 136923 153190 152756 145252 145746 92970 95154 312313 278579 803558 816226 228288 226287 292618 294064 345578 336618 357184 358440 369803 377715 348294 385230 890751 934083 602477 492460 314514 309834 360808 360749 376026 381194 378565 386217 438089 434105 751579 777616 40.35 68.2 2
12:19:49 2023-10-13 421078 419752 96093 92382 152081 153045 161294 160463 121867 118789 126740 131729 147114 148166 432265 468990 1281933 1259296 497582 520005 132918 117617 135473 136475 153684 152614 145945 145712 93034 95121 327202 277262 816390 809145 228288 225902 292377 294963 343471 337634 355889 357776 370020 376268 346699 384214 892199 939356 596660 493829 313189 308186 359829 358580 377760 381194 383082 386512 433246 435431 740591 776609 40.35 68.2 2
12:19:50 2023-10-13 421703 418291 95896 92446 150203 153088 161260 160463 121749 118823 126706 128430 147080 149070 432606 467563 1272787 1255715 498216 520042 132419 118207 134869 137164 152910 150926 144747 146491 92777 93367 313637 281274 800299 811648 228537 226849 291587 293708 347000 337457 354594 358136 369836 375452 343308 383055 893138 938111 585324 496782 312714 309251 360988 360749 376026 380589 383082 387610 435143 432563 740181 776180 40.35 68.2 2
12:19:51 2023-10-13 419815 418661 95996 92191 152260 153054 161586 160096 121986 118591 127038 131661 149248 147719 432732 467275 1272750 1259517 502875 520005 132852 117847 135345 136923 153543 152649 145252 145746 93034 95154 312674 278311 814053 812694 227934 226989 290842 295092 343506 337670 356645 355820 369871 376532 349319 383055 888268 942013 588183 490898 313738 309798 360988 360461 378610 382892 381368 387573 435099 435972 750326 774639 40.35 68.3 2
12:19:52 2023-10-13 422268 418616 95688 92446 149434 153582 160891 161147 121547 119221 126497 128623 146225 148405 432606 467987 1281970 1262778 498158 519713 133356 117746 135819 136876 153829 150292 145618 145437 93000 95283 311592 276801 812781 811508 229069 226779 290648 296398 343506 336582 355889 358580 369947 374649 348541 384214 893502 941347 588183 494915 313062 309227 360988 358544 376627 381194 384895 387060 432687 434176 740088 775961 40.35 68.2 2
12:19:53 2023-10-13 423471 418612 95962 92545 152155 153054 161552 160574 121952 118857 126950 131764 147836 148236 432714 466554 1269034 1255715 503944 520042 132902 117881 135362 136828 153122 150892 146005 146530 92970 95154 312162 277688 803059 815693 228323 226954 289888 296224 345578 335534 356682 356391 373620 375154 346673 386250 890056 935521 589613 492215 314845 309106 360844 358365 375319 382336 381928 387647 432939 435357 746878 774287 40.35 68.2 2
12:19:54 2023-10-13 420749 418946 95796 92446 150268 153088 161294 160884 121749 118857 126740 128754 146735 148236 432642 470463 1272787 1255715 499661 520042 132910 117847 135277 136828 153156 150681 146106 146530 93034 95154 312162 278543 809031 811545 228288 226287 290701 293770 347142 335569 355277 358004 370020 376268 345876 386270 889270 930199 588183 495339 313729 309880 360698 359662 374039 381729 384314 386512 435751 439365 741640 777064 40.35 68.2 2
12:19:55 2023-10-13 423200 418910 95988 92196 152194 152747 161586 160318 122006 118707 126950 131661 149282 147719 432777 472788 1267160 1249080 504448 520042 132668 117813 135461 136923 153190 152542 145252 145983 93034 95187 313637 281274 804224 818598 229698 226884 292476 293473 345472 336476 355634 357426 369911 377823 344271 384758 891566 932871 588183 491760 314622 307150 359901 360785 376026 382158 378565 386512 434065 433497 751579 778169 40.35 68.2 2
12:19:56 2023-10-13 422015 418621 95830 92191 151912 153020 161440 160574 121867 118857 126950 131764 149248 148201 432642 469026 1282007 1258586 497972 520042 133285 117813 135695 136509 153718 152507 145945 145712 93034 95121 327202 277688 810440 810899 228093 225552 291693 294100 343471 336618 355314 357238 369723 375475 345899 384177 892868 940764 578885 493866 313952 308186 359323 358508 376627 380891 382520 385088 432899 437624 742195 776572 40.35 68.3 2
12:19:57 2023-10-13 421078 418946 95925 92382 150238 153088 161518 160574 121749 118857 126740 131940 147080 149070 432678 469026 1276406 1257504 501411 521259 132718 118004 135303 137267 153088 150997 145557 146048 92967 95349 315065 279874 800598 812657 228128 226094 290701 295034 346513 335534 354739 358028 370020 376268 345767 385104 889307 931544 595210 496430 313507 307900 360988 359662 373741 380891 383155 386512 435751 433016 741141 776609 40.35 68.2 2
12:19:58 2023-10-13 420206 418946 95830 92382 150413 153054 161552 160463 121867 118857 126740 131849 147080 147887 432750 468061 1275500 1266816 505558 520042 132885 117881 135251 136862 153224 152577 145488 145746 92970 95056 312313 278543 807515 811545 227193 226356 290568 293680 344540 337634 353666 355036 369871 375739 343308 381610 889889 945674 588183 494455 313594 308307 360916 359447 377581 378782 378420 387610 432687 434021 742471 777717 40.35 68.2 2
12:19:59 2023-10-13 422272 418986 95867 92191 152120 153054 161552 160438 122306 118983 126956 128711 146977 148096 432651 473086 1283686 1259221 497707 521000 133218 117732 135485 136509 153578 150820 145759 145576 92970 95154 312313 278347 813282 813378 227580 225552 292137 294207 343471 336618 355314 356391 369427 376003 345379 383055 893502 942013 586754 493866 313507 310200 359901 358004 376627 381158 383155 385344 432599 434141 740088 774860 40.35 68.2 2
12:20:00 2023-10-13 423601 419017 95788 92191 150133 153088 161552 160608 121817 118823 126774 131849 146735 147957 432714 465849 1269071 1257504 503310 520778 132985 117847 135162 136930 153088 150433 145013 145506 92970 95187 313637 277688 805100 818598 229698 226744 292016 295100 347615 337662 356825 358677 369911 373839 347346 384884 888897 933841 595210 490898 314845 309397 360952 357681 374337 382109 380815 386365 432258 438891 748803 774750 40.35 68.2 2
12:20:01 2023-10-13 422272 422995 95929 92446 150133 153088 161518 160642 121783 118857 126740 128503 146735 148370 432750 468335 1276406 1257504 499661 521146 132981 117847 135541 137030 153578 150433 145214 145472 93034 95122 312313 279204 806199 813917 228128 226287 290842 293890 345578 334561 355601 358040 370020 375739 345388 385413 893502 931516 588183 493866 313507 308116 360444 359662 374039 382336 383155 385964 435244 432872 746394 778648 40.35 68.2 2
12:20:02 2023-10-13 421039 419901 95996 92191 152229 152808 161620 160371 122019 118427 127160 131627 149455 147238 435198 472868 1266261 1252111 504448 521515 133118 118120 135490 136908 153479 150997 145351 146083 92967 95317 313637 279329 806288 818542 227475 226094 291445 293480 345543 338619 355168 354219 369984 376797 346673 383055 893133 932871 586754 492361 313738 308452 360698 360785 374373 380891 378528 386512 437201 431645 749640 777064 40.35 68.2 2
12:20:03 2023-10-13 422272 420232 95868 92579 151943 153088 161552 160608 121783 118857 126774 131798 149317 148271 432822 470938 1281024 1257692 497972 521515 132885 117766 135439 136544 153684 152649 145725 145746 93034 95187 315720 279401 810162 811545 227580 225587 292377 293616 343506 337362 354776 356164 369427 376532 345379 382441 894405 943618 586754 494309 314584 308779 358638 358977 377581 380447 381208 384579 432989 434141 744675 777717 40.35 68.2 2
12:20:04 2023-10-13 422272 421169 95830 92446 150335 153079 161586 160608 121783 119017 126990 128744 147700 148612 435090 468954 1276295 1257355 502236 522181 132818 118106 135439 136923 153224 152826 145878 146183 93157 95350 315065 279401 806317 815070 228128 226078 290701 294028 346377 334596 354776 358351 370020 375739 344901 385104 889307 932211 588183 495376 313507 308116 360698 359662 373741 382073 383155 385964 435534 438163 743854 778169 40.35 68.2 2
12:20:05 2023-10-13 421078 421487 95863 92446 148239 153088 161586 160642 121817 119056 126774 131849 147080 149278 435886 465890 1278302 1266938 503660 522254 132852 117881 135473 136923 153684 152719 145623 146084 93034 95187 309568 279007 806021 810935 227228 227096 292223 293708 346878 338619 355168 357933 372113 374435 346819 382873 888494 941310 607837 497840 313062 308379 360736 358401 375426 378923 383155 387060 433156 435552 740088 774787 40.35 68.2 2
12:20:06 2023-10-13 424499 420859 95830 92382 152194 153054 161957 160352 121817 118857 126740 131798 149248 148236 435850 471788 1263567 1254822 506399 518974 132760 117847 135030 136957 153224 152826 145151 146322 92906 95221 315720 281126 807140 816226 226173 226322 290842 292892 345578 335569 354812 353971 368768 376797 345876 383055 887048 931581 586754 493866 311801 306789 360988 359698 373741 380589 378637 384985 436154 432800 748656 777492 40.35 68.2 2
12:20:07 2023-10-13 427094 420859 95792 92354 150338 153088 161586 160608 121817 118857 126774 131849 146804 147957 435235 466248 1272750 1258399 501454 521146 132906 117847 135481 136718 153871 151315 145749 145773 93000 95283 315065 278484 809731 818506 229049 226112 291484 296224 343471 334525 355853 355321 369911 373195 345876 384214 884177 934267 589613 490898 312494 306292 360444 357430 375198 381764 378601 385964 431614 431645 750400 774399 40.35 68.2 2
12:20:08 2023-10-13 423894 421527 95768 92446 151947 153582 161294 161181 121749 119056 126740 128503 149214 148720 435235 468845 1276406 1252111 499661 521515 132902 117881 135485 136991 153650 151103 146106 146530 92906 95056 315065 279240 820696 815648 227615 225587 290294 293516 344540 334256 355601 356463 369723 375739 344611 384794 889307 929505 589613 493863 313952 310054 359324 359519 374266 381925 381819 384579 432615 433016 744234 778169 40.35 68.2 2
12:20:09 2023-10-13 424674 421523 95863 92196 150338 153122 161586 160918 121851 118891 126808 128438 146735 148475 436247 471578 1268696 1257429 507280 522994 132751 118072 135243 137140 153088 152791 145218 146458 92777 95221 313637 281306 804696 816226 226173 226356 290806 293295 345472 335569 354776 354255 369061 376268 342564 383055 884104 930199 586754 493866 311801 306608 360988 359662 373741 380624 378637 387794 432723 438673 742507 774860 40.35 68.2 2
12:20:10 2023-10-13 421969 421191 95830 92382 151947 153088 161586 160608 121817 118857 126774 131798 149374 148271 435343 472369 1276406 1257692 503115 519776 132635 117881 135030 136991 153190 152826 145232 146220 92777 95221 315720 281759 800703 811581 227357 225587 290771 292001 348354 338619 353412 358511 369875 376389 342744 382836 892562 934046 589077 496635 313729 307114 360372 359337 373146 381380 382250 385854 432939 433088 741145 778272 40.35 68.2 2
12:20:11 2023-10-13 427471 421205 96258 92406 148481 153411 161966 160840 122154 118721 127024 129256 147386 148061 436466 472227 1269864 1248192 506563 520874 132602 117813 135030 136923 153437 151315 145567 146186 92777 95154 315720 281524 813355 817383 226548 225902 290806 292170 345265 335534 355026 355803 370020 376268 345632 382711 884104 931516 586754 493792 312678 306789 360988 360169 373705 380572 378492 387060 436149 433016 746804 776475 40.35 68.2 2
12:20:12 2023-10-13 422642 421451 95920 92191 152159 153054 161586 160608 119114 118823 126916 128373 149456 148236 436262 472369 1279766 1259296 502511 519740 133102 117813 135660 136889 153224 152863 145485 146148 92832 93303 313637 281613 806136 813956 229049 226112 292689 292064 347591 336440 351605 356391 370020 376797 344901 384316 894973 935124 592310 496782 313507 309178 360722 360749 374337 378552 380779 385344 436766 432594 740181 778722 40.35 68.2 2
12:20:13 2023-10-13 423471 421196 95962 92191 152225 153054 162069 160574 121986 118789 127038 131695 147815 148063 437247 469062 1275500 1261309 505307 522624 132852 117847 135217 136509 153543 152756 145589 145914 92777 95154 315720 279401 809007 816226 229049 225902 290153 293545 343506 337090 353666 354219 370020 374578 344789 380679 888268 939315 587647 490862 313952 309142 360120 358293 376340 382605 378420 385744 432114 433659 749150 774565 40.35 68.2 2
12:20:14 2023-10-13 424067 422116 95830 92191 150133 153513 161406 161088 121952 119022 126916 128438 146839 148236 435198 468809 1287309 1264323 499624 522687 132785 117678 135558 136760 153513 150538 145553 146339 92906 95121 313637 279437 813345 815113 229049 225517 291622 293097 345655 336547 351388 357933 369754 376532 345876 378501 893575 936518 593760 495339 313729 306257 358781 360169 376555 378888 378601 384762 435534 432643 742292 778169 40.35 68.2 2
12:20:15 2023-10-13 423899 422491 95933 92382 152181 153054 161586 160574 121986 118857 126740 131729 149456 148201 436924 471788 1276406 1259296 503231 522254 133285 117617 135695 136475 154180 152614 146199 145576 93034 94891 315720 278278 820308 818542 227034 225552 290153 294064 345546 336075 355026 356884 369731 374293 347482 380534 889331 939169 595210 492460 313804 306500 362117 358220 376519 381158 378492 385344 431465 436026 751045 774787 40.35 68.2 2
12:20:16 2023-10-13 424365 422751 95663 92601 150343 154085 161347 161467 121917 119483 126638 128930 146942 149066 436320 468443 1287480 1263178 499661 522254 132885 117645 136428 136475 153684 152721 145725 145712 93058 93175 314599 279799 814995 815070 227934 224855 290646 294028 345753 336040 354202 355286 367727 374017 343343 382751 889417 942013 586754 494179 312066 307650 359541 357430 375426 378923 382505 384726 431578 435321 739563 774824 40.35 68.2 2
12:20:17 2023-10-13 426333 422747 95992 92196 148512 153054 161552 160574 121867 119022 126774 131849 146770 147957 437465 468293 1270909 1258399 505382 522254 132981 117813 135451 136595 153650 150398 145214 145437 92970 93334 313637 280074 812664 820868 229049 225797 291192 293850 346878 337185 355671 356921 369947 372269 345632 383019 888268 937507 588183 490826 313952 306789 359865 357180 376183 381158 378456 385308 430401 432855 750511 773615 40.35 68.2 2
12:20:18 2023-10-13 428006 422760 95829 92446 152081 153547 161406 161088 121749 119221 126740 128623 149248 148963 436502 473122 1277037 1252036 500016 522994 132852 117813 135345 136879 153190 152756 145488 146050 92906 95121 311474 279401 812272 817962 227386 224890 290329 293097 343506 335759 355314 355856 368871 374614 345388 383869 892199 927464 592471 490862 313543 307615 358781 358544 377119 381480 380525 383889 432908 432980 747413 776916 40.35 68.2 2
12:20:19 2023-10-13 426972 423452 95933 92183 152150 153054 161586 160608 121901 118823 126774 131855 149386 148271 437256 467599 1276406 1260714 503832 522811 133520 117516 135558 136758 154043 150786 145790 145811 92933 95283 320529 280074 814880 817383 226647 225517 292223 292960 342983 336547 353666 353122 369984 373732 346365 378429 883443 942013 589613 491245 312714 306789 359865 358544 376290 380021 378456 385344 432939 432820 749335 774824 40.35 68.2 2
12:20:20 2023-10-13 428253 422783 95858 92191 152159 153407 161552 161122 121952 119022 126950 128470 149524 148632 436538 472298 1272750 1249080 502592 522811 132852 117847 135030 136744 153224 150680 145252 145476 92906 95154 323622 279473 808773 819704 226841 225018 290074 292687 343506 334561 355853 353936 366852 374328 345098 381537 893133 931406 589613 493049 314845 308524 358602 359483 376052 380377 379415 383837 435534 433102 750711 778828 40.35 68.2 2
12:20:21 2023-10-13 427273 424111 95800 92196 152150 153054 162123 160952 122459 118983 127342 128461 147386 148527 436701 468809 1276202 1259184 504662 521998 133193 117617 135695 136347 154330 149977 145927 145441 93034 94956 326774 279675 821110 818542 226173 225716 289466 293580 342983 336311 354202 353157 369687 373457 343308 381253 889783 936591 598110 491360 313507 306789 359829 356320 374337 381158 381453 384726 430293 439402 746841 774200 40.35 68.2 2
12:20:22 2023-10-13 426369 423383 95763 92191 152089 153547 161406 161122 121749 119602 126740 128623 149248 149206 436629 473122 1274276 1252111 500371 519704 132852 117813 135217 136845 153437 152756 145488 145949 92906 95154 313637 279437 809219 818395 229698 225309 290224 292991 346388 336709 355707 357426 367583 374400 344719 382368 891406 927464 589613 491760 313952 306187 358170 358544 373741 380891 378348 382987 432976 433102 748803 777064 40.35 68.2 2
12:20:23 2023-10-13 427503 424678 96064 92350 148443 153411 162191 161243 122036 118988 126740 131849 149490 148271 437010 468221 1272713 1257504 503227 522994 132852 117698 135345 136475 153650 152756 145690 145712 93034 95121 317494 277652 812171 819704 226173 224890 288535 294028 344923 336600 354776 354184 368871 372079 345876 381253 887920 933841 588398 490862 313507 306789 359829 358912 374039 380554 378456 384182 429315 438768 750400 773615 40.35 68.2 2
12:20:24 2023-10-13 427008 423713 95692 92319 151843 153088 161518 161088 121749 119221 126531 128461 149248 149171 437156 473122 1276406 1252074 499661 522811 133085 118004 135303 136684 153441 150786 145351 145947 92968 95250 315720 279293 812499 817309 226841 224820 289343 292241 343436 335324 354703 356070 368575 373457 342816 382763 892942 928812 589613 491629 312176 306935 358493 358256 372100 380056 378601 383023 432599 432474 742764 777064 40.35 68.2 2
12:20:25 2023-10-13 423601 423091 95788 92196 152089 153054 161552 160608 121952 119022 126740 131798 149214 148685 437501 468990 1280079 1267718 503944 522254 132852 117732 135217 136509 153437 152721 145488 145746 92906 94990 326896 278971 809197 811545 226173 224890 287962 293133 345411 337076 351605 356106 368280 371783 344864 378501 893973 942843 586754 493536 312619 309397 358062 357823 374159 378711 378492 382804 430257 433268 740265 774787 40.35 68.2 2
12:20:26 2023-10-13 423827 422383 95697 92191 152089 153088 161552 160865 121867 118983 127132 128711 147522 148787 437010 473755 1278147 1258915 501046 524107 132751 117712 135349 136616 153927 150433 145214 145842 93000 95121 327202 279473 826057 818542 227475 224820 289888 292206 345655 335759 355277 354219 367762 373492 344864 381828 890485 927464 585324 489441 313507 306222 357667 358004 374039 380891 378154 382987 433043 433016 749631 777064 40.35 68.2 2
12:20:27 2023-10-13 425844 424079 95597 92446 151834 153795 161037 161379 121749 119255 126740 128744 147175 148928 438234 469026 1285653 1261383 500371 519704 132852 117650 135473 136509 153684 152507 145725 145712 93134 94990 316692 278115 815667 816226 227386 224647 291810 293815 344778 335934 351533 356921 367031 373910 346256 378321 890568 939279 585324 493866 313099 306685 359555 357287 375127 378817 378528 382680 431070 432872 742764 776475 40.35 68.2 2
12:20:28 2023-10-13 424674 423944 95964 92574 148341 153734 161966 161243 122323 119085 127234 128526 149663 148720 437847 473122 1280002 1259296 502511 521277 132544 117881 135089 136957 153088 151103 146106 146836 92970 95154 315065 279473 804227 816226 226173 225666 289483 291957 345023 334256 351605 355321 368871 373457 342262 381865 888011 932175 590860 494586 312176 306257 358817 358544 373930 378888 380779 383023 432258 431762 738097 776512 40.35 68.2 2
12:20:29 2023-10-13 423360 423723 95834 92191 150338 153054 162069 160831 121986 119056 126774 131832 146804 148581 437883 469098 1278228 1268777 505806 521241 132852 117813 135618 136873 153692 151209 145485 146048 92967 95283 323622 279329 809128 816116 228079 225955 291398 293097 345655 337356 351569 357933 369875 372340 344864 380679 889307 940801 582232 497487 312176 306577 360698 356916 374039 378852 381389 385035 430553 433016 739816 774787 40.35 68.2 2
12:20:30 2023-10-13 421303 423719 95796 92191 148645 153342 161586 161088 121986 119221 126950 128711 147625 148685 438850 475140 1278221 1261346 502519 521313 132852 117847 135264 136544 153258 152826 145557 146186 92777 95154 315720 282665 806021 814494 226173 224855 290365 292150 343471 336321 351569 354255 368871 374685 344864 378393 891964 936518 585324 495376 313062 306789 358241 359121 374373 377759 378528 383023 433169 439293 741150 778169 40.35 68.2 2
12:20:31 2023-10-13 428646 423713 95796 92196 152194 153054 161620 160642 121986 118857 126950 131764 147522 148768 437592 474316 1276202 1259258 505022 524258 133402 117712 135558 136373 154039 150407 145488 145476 92970 95154 313637 279365 816934 818542 227757 225401 289009 292332 342983 336075 351569 354907 369427 372933 345388 377789 887011 942013 585324 493210 311801 306789 359865 357466 375498 378888 380066 384762 431749 439474 747321 774824 40.35 68.2 2
12:20:32 2023-10-13 428968 423764 95796 92191 152155 153079 161586 161122 122019 119437 127072 128623 149490 148928 437847 473698 1274133 1249080 503697 521313 132760 117732 135217 136879 153224 152826 145454 145844 92906 95187 315720 281126 809474 820588 226173 224161 289924 292643 346352 337625 351388 355013 367619 374471 342708 378393 890596 932029 585324 493334 312458 305530 359575 359373 375255 378747 376717 384998 433048 432407 746878 778301 40.35 68.2 2
12:20:33 2023-10-13 429420 423764 96125 92283 148345 153445 162001 161020 122188 119266 127234 128591 147591 148788 438813 471788 1274276 1260714 506524 522011 133419 117454 135695 136431 154330 150256 146097 145712 92906 95056 315720 279473 819847 818199 227918 224855 289448 292241 342983 335569 351641 354907 368907 372375 345632 377825 887011 942013 593760 490898 311801 306789 359575 357466 375498 378923 377320 384218 432353 439365 749446 774824 40.35 68.2 2
12:20:34 2023-10-13 430179 424124 95800 92191 152194 153547 161552 161122 122019 119138 126984 128503 149351 149226 437883 473734 1275500 1249970 501454 522625 132885 117847 135030 136509 153054 150962 145721 146028 92865 93334 316692 280981 808124 820868 228402 224334 290224 292099 345899 334490 351677 354907 368023 374614 342600 380679 888158 932871 585324 492128 313952 306573 358817 359121 372884 378852 377055 384182 433048 433016 750141 777616 40.35 68.2 2
12:20:35 2023-10-13 429457 424048 95800 92196 150338 153274 162382 161209 122070 119104 127072 131798 147213 148667 439019 471788 1272787 1257692 504448 523997 132981 117847 135558 136590 153718 150538 145485 145437 93034 94990 315561 278347 816273 820045 226139 225087 289009 293438 342983 334256 354239 355409 368871 371262 345876 378465 889637 937915 588183 492092 313062 306789 358781 355820 374337 378958 380643 383023 429013 438436 749335 774237 40.35 68.2 2
12:20:36 2023-10-13 429004 424120 95767 92382 149923 153582 161586 161379 121699 119437 126950 128744 146804 148891 437555 474389 1279525 1257082 501796 522675 132785 118106 135371 136961 153654 150997 145587 146186 92970 95154 316692 279545 811863 823202 226139 223503 290850 292206 345411 337148 351424 354907 367210 374052 342852 378501 889366 932871 593760 490898 311801 306789 358493 358580 372884 378852 376188 383023 433012 432407 749039 777064 40.35 68.2 2
12:20:37 2023-10-13 423899 426261 95834 92191 152190 153088 161620 161122 122019 119221 127072 128754 149455 148702 438951 473770 1284740 1260450 499224 522662 132918 117650 135473 136475 154039 152542 145759 145726 93034 94990 314599 279401 822598 817962 226841 223469 289651 292927 342983 334596 351352 356921 369267 373208 344792 378285 894025 939133 585324 494886 313062 306717 357380 357430 375426 378023 378299 382118 432245 433016 744675 777616 40.35 68.2 2
12:20:38 2023-10-13 428963 424120 96082 92473 150202 153871 161898 161569 122154 119284 127058 129105 147110 148786 438321 475469 1278221 1255715 499966 522083 133118 117678 135217 136699 153224 152791 145522 146183 92865 95023 315065 279545 821158 817962 226139 224473 289079 292241 343506 333870 351605 355321 367798 372375 341504 381289 888640 930163 586754 495303 311955 306222 358241 357466 373666 378923 378601 382950 431650 431155 742764 777064 40.35 68.2 2
12:20:39 2023-10-13 424637 424115 95726 92191 150449 152986 162069 161122 121851 119138 126950 131683 147695 149487 439197 469134 1281061 1268777 506883 521277 132852 117813 135358 136544 153258 152577 145658 145983 92832 93302 313637 281471 815764 816152 227596 225413 290794 293382 345644 337185 351388 355179 369984 371262 342852 378465 892586 939279 589613 497487 312176 306789 359577 356284 373181 376564 378528 385344 430329 432082 740352 774200 40.35 68.2 2
12:20:40 2023-10-13 426637 424007 95893 92125 150343 153547 161864 161122 121986 119182 127234 128707 149524 148475 438964 475176 1281750 1259517 500746 521313 132885 117650 135473 136509 153718 152542 145488 145746 92777 94990 315720 280895 816228 817383 227757 223434 289924 292001 344511 335605 351569 353971 366694 374351 342925 379350 893502 936555 592310 494989 312030 306789 359045 358004 374373 377723 378190 381833 433088 432800 740554 778169 40.35 68.2 2
12:20:41 2023-10-13 429879 424124 95867 92191 148575 153441 162103 161156 122019 119056 127072 131832 149559 148720 439819 469548 1275500 1262517 506809 524814 133658 117712 135862 136373 154360 150574 146164 145575 92933 95250 316692 279473 821406 819465 227596 224682 289026 293176 342983 335605 351605 354907 368468 372340 344901 377221 887011 942013 586754 490898 313507 306789 358817 356427 375198 378852 376224 383023 431132 438746 749335 774860 40.35 68.2 2
12:20:42 2023-10-13 427004 426519 95630 92446 150238 154334 161552 161413 121817 119255 126774 128679 149282 148822 438850 472454 1287480 1265014 498483 521313 132981 117488 135353 136629 153684 150433 145214 145472 92970 95023 314599 279437 814201 816226 226208 224161 288133 293026 342983 334525 351605 354219 366365 371227 342888 378393 892235 942013 595210 493829 311955 306720 357702 355856 374075 377759 378565 381833 429049 433016 740088 776512 40.35 68.2 2
12:20:43 2023-10-13 429927 424120 95896 92191 150338 153589 162417 161432 120749 119017 127302 128591 147314 148578 439673 468918 1276202 1259258 504191 521313 132639 117914 135030 136912 153343 151103 146227 146734 92841 95056 315065 281018 807323 820045 225789 224890 289027 293136 344762 333870 351605 353688 370020 372375 341468 380194 882819 932871 595210 492397 313062 306789 360722 356356 371508 378852 377356 384490 429013 431119 747210 774237 40.35 68.2 2
12:20:44 2023-10-13 425881 424120 95830 92191 148481 153582 161620 161156 121851 119172 126950 131934 149455 148720 439197 473734 1276417 1259480 502948 522451 132602 117881 135030 136957 153224 152719 145252 146356 92777 95056 312674 283010 808865 818016 228058 224404 291192 290361 346633 336709 351105 356921 367583 373314 341432 378465 888640 934193 585324 497414 312176 306789 358781 357466 373138 378182 378348 382716 431310 430513 741141 777064 40.35 68.2 2
12:20:45 2023-10-13 427503 423939 96093 92091 151179 153411 162363 160608 122087 118741 127228 131764 148003 148131 440131 476551 1269034 1253930 507390 522891 132668 117847 135030 136966 153578 152613 145557 146220 92777 95023 315720 281596 811629 822441 227435 223469 289853 292523 345411 336233 351569 353906 367174 373981 342744 378429 891045 932871 589613 493829 313507 306321 359829 358544 372029 378517 376152 384145 432976 431838 750933 777064 40.35 68.2 2
12:20:46 2023-10-13 427094 426519 95887 92196 150338 153240 162103 161122 122070 119221 127126 128503 147213 148893 439819 476551 1281933 1261309 502336 525522 133520 117645 135712 136339 154043 150891 145587 146014 92933 95250 316692 282203 817188 818542 227757 223434 289888 294337 342514 335534 351460 353652 366622 373457 344683 377753 893575 937879 585324 495303 312619 306789 356592 357968 374302 377688 377888 381491 432903 432728 738170 777064 40.35 68.2 2
12:20:47 2023-10-13 431988 426374 95861 92386 152085 153547 161586 161569 122289 119221 126916 128591 149524 149171 439275 473734 1279130 1252036 500673 522819 132822 117847 135311 136959 153684 152721 145557 146050 92906 95121 315720 281491 813850 820868 228079 223469 288974 292560 345485 333870 354202 353900 366329 372043 342744 382206 889600 927428 585324 489405 312619 306789 359045 357430 373146 378923 377018 381185 431861 431439 746275 778169 40.35 68.2 2
12:20:48 2023-10-13 428310 426523 95572 92446 149958 154043 161552 162208 122222 119415 126956 129545 147144 149798 439746 472715 1287369 1266498 502005 525223 132885 117813 135439 136475 153932 150926 145958 145705 93034 95087 314599 279401 815781 818542 226806 223469 288535 292892 342983 334490 351533 355661 366359 371191 342888 377753 893575 942013 593760 493829 312841 306222 356592 355820 373741 377723 378456 381491 428676 433016 742292 776475 40.35 68.2 2
12:20:49 2023-10-13 430753 424120 95891 92191 152194 153547 162069 161122 121986 119221 127160 128503 149801 148963 440209 471788 1276406 1259296 505126 522819 132635 117847 135030 136889 153224 152863 145454 146186 92906 95121 316692 280859 809477 823202 228079 225309 290540 292608 346427 333834 351533 355912 367583 369942 342046 381785 886901 933768 595210 492361 311993 308669 361565 355250 374194 378852 377320 383273 431321 430154 749446 773615 40.35 68.2 2
12:20:50 2023-10-13 428641 427387 96123 92125 151095 153342 162451 161243 122391 118988 127424 128430 147901 149070 439838 474462 1279130 1264077 508907 522855 134039 117847 135405 136475 153684 152863 145690 146084 92906 95121 315720 281925 819741 819429 227435 224473 288527 291761 342731 334596 351496 354406 367762 371747 342852 376089 884104 944016 589613 492324 313433 306789 358495 356427 374373 377723 375887 383023 430989 432800 747173 774787 40.35 68.2 2
12:20:51 2023-10-13 431440 429000 95834 92386 148406 153547 162069 161379 121986 119221 127194 128842 149801 149171 440131 476551 1276406 1250221 501418 522855 133085 117971 135584 136908 153799 150997 145587 146083 92933 95283 316692 280981 814077 823202 228402 223400 289009 291317 344923 336233 353912 354835 365487 372375 342503 378393 892015 932871 589613 490133 313507 306789 357129 358256 372065 378287 378487 381797 432903 431830 751467 778169 40.35 68.2 2
12:20:52 2023-10-13 431785 426265 96129 92346 150343 153761 162363 161156 121986 119148 127376 128503 149767 148963 440443 471788 1276406 1259296 506708 522819 132885 117813 135694 136488 153718 150398 145759 146089 93034 95087 317664 278971 818488 820661 227435 224126 288942 293097 342983 335759 353666 354907 367498 370083 342888 378393 889600 937879 581351 490898 312619 306789 358746 355250 373181 378888 376753 382950 427738 432407 746841 774200 40.35 68.2 2
12:20:53 2023-10-13 430536 425666 95767 92382 150334 153936 161347 161491 121986 119420 127376 129204 147762 149413 439609 473591 1281861 1257119 502511 525969 132785 117712 135217 136889 153543 152791 145488 146186 92832 95315 316692 281399 813964 821822 227757 223365 289009 291317 342731 335759 351641 354406 365487 372340 341744 378357 886682 932871 583895 490133 313729 306789 356592 357466 372065 377688 377950 381527 432258 430118 750400 778169 40.35 68.2 2
12:20:54 2023-10-13 432092 427122 95933 92183 152159 153407 162103 161379 121952 119022 127160 128591 149801 148963 440443 471788 1278221 1259296 504448 522819 132885 117847 135030 136699 153224 150433 145454 146186 92777 95121 316692 281399 829298 820661 227115 223469 288942 291965 344706 333870 351605 354907 367174 369495 341744 378465 888934 933804 581351 491976 312176 306789 360065 355250 373666 378587 377018 382409 427738 429478 749729 776609 40.35 68.2 2
12:20:55 2023-10-13 428310 428640 95997 92413 148374 153692 162226 161535 122188 119250 127234 128776 149698 149067 440525 473698 1279843 1261990 502875 522891 132386 117881 134827 137132 152944 153040 144782 146696 92454 95187 315720 282719 815158 817962 227435 223469 288535 290432 343506 334490 350436 353652 367174 373457 340676 377257 892235 935517 592310 497487 311955 306789 358206 356391 373138 376599 378492 382373 431717 429765 740088 777064 40.35 68.2 2
12:20:56 2023-10-13 426790 427428 95862 92191 148539 153054 162363 160865 121986 119138 127370 128373 149559 148720 440443 471600 1278191 1268621 510356 522855 132989 117847 135349 136795 153692 150537 145618 146045 92967 95283 316692 282015 810898 820286 227115 224334 290789 291796 344742 334525 349871 354907 368288 371191 342226 376089 888304 943348 585324 496430 312472 305890 359035 356356 372884 375478 376188 383023 429991 432082 742764 774750 40.35 68.2 2
12:20:57 2023-10-13 428920 425105 95962 92191 150614 153799 162103 161345 122629 119138 127160 128623 147589 148790 440443 476623 1287480 1263178 499966 522891 133285 117732 135473 136488 154180 150892 146551 146530 93034 95121 312162 279509 821068 818542 227757 223089 289079 291753 342717 334525 351002 355409 365522 372340 342888 379657 893502 939279 583895 494602 312176 306789 357116 356391 374302 377424 377320 380683 430329 432750 742202 778169 40.35 68.2 2
12:20:58 2023-10-13 431795 427730 95867 92191 150343 153547 162103 161761 122019 119221 127160 128623 148229 148961 440456 472570 1279843 1262890 505916 525596 133528 117712 135815 136360 154291 150334 146916 146428 93034 94990 315065 279220 838992 820625 227810 223503 289079 292671 342731 334525 351605 354406 367432 371227 342888 376920 886975 941347 591766 490898 312730 306789 358493 356391 374337 378552 376152 382716 429688 433016 750400 774824 40.35 68.2 2
12:20:59 2023-10-13 428895 425960 95563 92446 147927 154043 161552 162189 121783 119620 126740 128962 149386 149555 440443 470903 1287480 1265014 501027 522451 132852 117813 135439 136509 153684 152756 145623 145949 92906 94990 312418 279473 814986 817383 228240 223469 288942 292241 342983 335759 351533 354219 365522 369789 342816 377789 888640 941347 590506 494565 311293 306187 358206 355286 372622 376634 378492 381797 427774 431865 737990 774824 40.35 68.2 2
12:21:00 2023-10-13 431988 428257 96129 92215 150655 153593 162226 161389 122222 119367 127445 128832 147554 149031 441320 473122 1276406 1257655 509366 525969 132818 117813 135030 136544 153224 150820 145279 146186 92841 95154 315720 281274 812037 821822 227115 223469 288942 292206 344923 333870 351605 354907 367174 368979 341744 378465 884140 933804 589613 491629 312176 306789 358206 355250 373666 378587 376188 382409 427703 430224 749335 774200 40.35 68.2 2
12:21:01 2023-10-13 427680 425318 95758 92191 152159 153582 162069 161345 122019 119255 127126 128656 149767 149715 440443 473734 1278265 1259480 503660 522662 132386 118241 134555 137147 152944 153075 145013 147156 92670 93335 316692 282537 802381 819704 227757 223365 290540 291176 346388 333762 351496 354219 366910 371227 340389 381663 890035 930199 589613 494952 311147 306681 357380 356356 372875 377759 378528 381797 430329 429246 741420 777616 40.35 68.2 2
12:21:02 2023-10-13 429532 427730 95967 92064 148612 153020 162622 161175 122391 118823 127424 128373 147453 148271 440305 476299 1268962 1255715 507512 522855 132635 117847 135030 136794 153224 153040 145252 146220 92777 95023 315720 282902 809357 823059 225837 223469 289009 290397 344923 335522 351496 353906 368316 372340 340437 377789 886311 930199 585324 492397 312176 305675 359865 356928 373138 376634 376188 382987 430971 429161 742397 774824 40.35 68.2 2
12:21:03 2023-10-13 427080 427423 95758 92191 150343 153513 161830 161379 121901 119056 127160 128591 149593 148963 440525 477751 1282662 1262778 504301 522783 132785 117746 135371 136657 153547 150997 145553 146014 92744 95087 316692 282429 812259 818976 227435 223434 289651 290432 344656 334525 350328 354907 366658 372933 341708 378275 888787 935821 590860 496078 312176 306789 358481 358004 373181 376003 377018 381833 432389 432445 741141 778169 40.35 68.2 2
12:21:04 2023-10-13 429532 425251 95960 92191 152220 153088 162363 161088 122019 118823 127160 131832 149801 148685 440525 477631 1270872 1250258 505990 522927 132852 117813 135064 136828 153258 152684 145488 146084 92777 95023 315720 282305 809195 824225 227115 223400 289009 290467 342731 335522 351249 351916 365558 372340 341192 377789 888304 932211 583895 492434 313062 305675 357702 357466 373666 376634 377414 381869 431954 430046 746878 777064 40.35 68.2 2
12:21:05 2023-10-13 427684 425287 96091 92279 148481 153837 162382 161277 122222 119119 127268 128623 147797 149294 440383 476407 1281970 1260413 500709 522625 133335 117549 135439 136441 153932 152507 145759 146239 92967 95217 316692 279509 829777 818542 227435 222745 288133 291317 342983 334022 350472 354907 364968 371227 342816 376053 889417 936555 592310 494602 312176 306753 355485 355820 373181 376301 376188 378434 429147 432407 744171 777064 40.35 68.2 2
12:21:06 2023-10-13 427623 425389 95792 92128 148345 153513 162103 161345 121783 119138 126950 128359 147248 148787 440443 473770 1278221 1259296 502948 522891 131989 117881 134589 137147 152944 153110 144816 146696 92454 95187 315065 282756 800789 818542 227042 223434 289027 289991 343471 335759 349379 354907 365558 372340 339648 376089 887975 933804 583359 496782 310818 306573 357667 358005 374158 377742 379796 381578 432114 430396 741067 777468 40.35 68.2 2
12:21:07 2023-10-13 429390 428043 96093 92091 148407 153045 162363 161122 119046 119182 127376 128531 149801 148685 441067 473734 1279692 1264114 508907 522891 133160 117847 135495 136475 153684 152542 145725 145746 92777 94924 315720 281126 822460 819429 225837 223400 288942 290432 342717 334490 350436 351916 366622 370118 342503 377929 886384 942013 581351 490898 312619 305890 357439 355820 373741 376599 377414 381833 429049 431798 744652 774750 40.35 68.2 2
12:21:08 2023-10-13 432665 425256 95771 92191 152142 153582 161620 161379 122019 119221 127160 128591 147953 149067 440539 476623 1275500 1253994 504835 525969 132789 117746 135341 136691 153582 150997 145759 146048 92869 95283 331819 282865 829345 824225 227399 225666 291822 291741 344923 333870 351496 351916 367619 372340 340712 377221 884104 932211 593760 493866 312176 305675 359611 357466 373138 376599 375060 383023 431614 429197 749335 776512 40.35 68.2 2
12:21:09 2023-10-13 428212 425304 95834 92191 150471 153342 162622 160918 122019 118857 127194 131849 147798 149070 440443 473698 1276406 1265014 508907 522891 132885 117813 135030 136475 153684 152577 145488 146220 92777 94990 315720 281560 815736 820625 225837 223434 288942 290467 342983 334525 349907 351916 366946 370118 342262 377350 884104 942013 589613 491629 312841 305675 357702 355820 373217 376564 377414 381833 429049 432479 747173 774787 40.35 68.2 2
12:21:10 2023-10-13 433131 426552 95726 92191 150233 153555 162211 161949 122323 119182 127376 128832 150046 149066 441380 477114 1278021 1252607 506312 522891 132852 117732 135030 136544 153692 150820 145488 146186 92777 94990 316692 282341 813036 824225 225837 222745 288325 290397 342803 333870 350966 351916 365266 371783 340712 376655 884104 930199 592310 492397 313062 304994 359045 357179 373666 376599 376880 381797 431614 429478 750933 776512 40.35 68.2 2
12:21:11 2023-10-13 432472 426052 95796 92191 150238 153088 162054 161156 121986 119138 127160 128373 149593 148963 445686 470572 1278221 1258586 506708 522891 132793 117732 135030 136509 153258 152542 145725 145746 92777 94859 316692 279171 816273 824225 225837 223089 288942 291796 342465 333870 351569 351916 365522 368428 342262 378238 884396 935196 581351 490169 311074 306321 359045 354184 371508 377759 375060 381542 428813 433090 746620 772371 40.35 68.2 2
12:21:12 2023-10-13 432321 428936 95894 92383 150299 153799 161966 161569 121952 119420 126740 128688 149559 149241 440314 475140 1279130 1256609 501454 522819 132386 117650 135000 136509 152951 152542 145658 145746 92777 94956 318825 281163 809071 819429 225837 223089 288942 290925 344923 333834 351533 353157 365266 370118 338659 378393 890935 927501 581351 490898 310853 306789 356556 355820 373138 377759 377054 378506 429049 427966 740859 777064 40.35 68.2 2
12:21:13 2023-10-13 428640 426592 95630 92191 150338 153582 162103 161379 121817 119255 126774 128535 146839 149206 440539 470207 1285653 1269679 504301 525186 133118 117645 135269 136819 153122 150891 145486 145947 92676 95216 316692 281581 814418 818506 225837 223434 288954 290291 342731 335578 350858 353652 366587 368979 340676 376089 890559 937952 583895 496782 309174 305638 358459 355001 371473 375443 377356 381869 427527 430190 737953 772518 40.35 68.2 2
12:21:14 2023-10-13 428310 429847 95958 92191 152264 153088 161991 161379 120715 119182 126984 128503 149559 148963 445723 478039 1277322 1260450 504448 522927 132635 117650 134996 136599 152883 150433 145013 145506 92616 94990 315720 283703 823837 817383 225837 222745 288772 295129 344656 335759 349098 354657 365522 371783 339648 378238 889637 928515 590860 495376 311293 306357 357977 357466 373666 374362 376188 380683 431614 430248 740088 777064 40.35 68.2 2
12:21:15 2023-10-13 429532 425375 95859 92128 148616 153054 162363 161122 122087 118983 127410 128591 147520 148578 441693 473591 1276295 1264692 508435 525223 133402 117617 135405 136282 153966 150681 146406 145665 92777 94956 318022 281163 831780 820697 225837 223244 289027 290251 342464 334256 350189 351916 365594 370083 342262 377350 884432 942013 579590 490935 312176 305890 357667 355856 373217 376599 377414 381258 428712 431798 747173 774787 40.35 68.2 2
12:21:16 2023-10-13 429879 426552 95664 92191 148260 153547 161620 161637 122053 119056 127160 128503 147790 148963 440443 472369 1287480 1264114 499929 522855 132902 117454 135358 136533 153612 152507 145759 145746 92777 94826 315405 279473 815718 818542 227757 226972 288942 292560 342983 333870 350189 354406 363335 368721 341780 376053 886755 939352 580823 493131 310159 305333 355521 354219 372065 376599 376753 378398 426468 430347 739867 776609 40.35 68.2 2
12:21:17 2023-10-13 433843 428936 95889 92091 148243 153445 162451 161501 122323 119051 127234 128744 149767 148928 441067 473122 1278021 1259296 506671 522891 132419 118004 135235 136475 153156 152756 145252 146186 92744 95087 318569 282360 821556 823023 225837 223400 288746 290432 344742 333834 351496 353906 365487 367843 339648 378055 887438 934193 589613 490133 311734 305890 359045 353865 373138 377688 377950 380611 425167 428875 748766 772481 40.35 68.2 2
12:21:18 2023-10-13 426645 426548 95725 92191 150338 153513 161830 161379 121952 119221 127126 128503 149767 149206 438925 471564 1281970 1270581 507280 522891 132822 117698 134967 136475 153224 152721 145759 145712 92744 95054 318825 281126 815545 818542 225837 223434 288942 291741 344656 333870 349379 355409 366622 368650 340640 378201 889783 937879 592471 496877 310854 305566 359420 357390 373666 376752 379563 382497 430101 429997 739471 772445 40.35 68.2 2
12:21:19 2023-10-13 430536 425848 95999 91925 151470 152986 162622 160608 122138 118707 127370 128373 147589 148236 438960 477967 1267160 1255715 510356 522927 132635 117813 134962 136475 153190 152791 145454 146186 92680 95121 315720 282865 822785 824225 225585 223020 288535 295492 342983 333870 350436 351916 367174 371191 339374 376619 886311 930163 583895 492397 311734 304565 359287 356356 372086 376529 375587 382950 429955 427885 742397 774787 40.35 68.2 2
12:21:20 2023-10-13 427996 427152 95763 92191 150238 153513 162201 161379 122070 119104 127160 128623 147762 148961 441283 477787 1282773 1264692 505374 522747 132785 117712 135303 136339 153616 152827 145488 145949 92744 94956 316692 282829 814986 818542 225837 222745 290950 292018 342717 335759 349098 354406 365487 372043 340126 377591 889563 933804 590860 495339 311734 305315 357942 357143 372029 375146 376152 380647 431070 430818 740088 778169 40.35 68.2 2
12:21:21 2023-10-13 429854 426512 95792 92191 152402 153054 162363 161088 122222 118823 127194 131729 149940 148236 438978 478039 1270872 1252074 507464 522891 132635 117813 134996 136475 153190 152756 145218 146050 92777 94956 315720 282574 812764 825393 225837 226865 288500 290158 342983 333870 349907 351807 365230 371227 339612 376053 886975 930199 592310 492397 312176 304708 357667 356391 372875 376003 376346 381797 430365 428113 746804 777717 40.35 68.2 2
12:21:22 2023-10-13 429257 429847 96053 91991 148378 153445 162485 161535 122188 119250 127234 128711 147797 149399 441150 478039 1281933 1264323 505806 526434 132818 117813 135030 136475 153692 150926 145454 146132 92777 95087 315720 282865 815649 818542 225837 222711 289834 295382 342983 335759 348817 353906 364974 371747 339648 377350 891677 935160 583895 495339 311293 306321 356592 357430 374194 376788 375923 380647 431614 430441 740181 777064 40.35 68.2 2
12:21:23 2023-10-13 433746 427156 95667 92196 150128 153795 161586 161637 121986 119255 127072 128688 147213 149171 441380 477258 1278221 1252074 501418 522927 132727 117813 135349 136586 153543 150398 145315 145877 92906 95087 315720 281994 816562 821822 227115 222711 288942 290573 342983 333870 351605 354406 364129 370118 340401 377185 889563 928812 583895 489405 311956 306428 357992 358658 373857 377583 376733 378290 429950 429621 751579 777983 40.35 68.2 2
12:21:24 2023-10-13 431363 427447 95663 92196 152089 153795 162123 162052 121952 119269 126950 128591 149524 149171 441656 472298 1289312 1265014 501027 522891 132818 117617 134996 136457 153650 150292 145416 145437 92777 94923 316692 280859 825936 818542 227115 222711 288746 291388 342659 333870 349907 354657 363264 367843 340676 377886 888158 939279 590860 493094 309721 306789 357992 354149 373666 375443 377320 378398 425799 430154 737916 774200 40.35 68.2 2
12:21:25 2023-10-13 432052 426637 95758 92031 148338 153513 162069 161122 121986 119187 127126 128591 147418 148405 442172 473944 1276091 1261054 509371 522783 132535 117746 134861 136718 153054 150997 145557 146152 92646 94956 315065 282393 808411 823642 225837 223434 289027 289863 344923 333690 350472 353906 366587 367843 338624 377185 884396 932871 585324 490862 311734 305890 356592 353617 372086 376599 377414 378470 425808 427850 747136 771897 40.35 68.2 2
12:21:26 2023-10-13 429966 429852 95733 92191 152124 153513 161957 161379 121952 119221 127038 128623 149767 149398 441693 473791 1281970 1268740 505806 525691 132727 117583 134996 136556 153190 150398 145214 146304 92777 95087 315720 281126 814532 818542 225837 223434 288942 290573 342983 333870 349907 355409 366043 367878 340162 378570 888158 938579 592310 497216 310414 305890 357667 354184 373402 376788 378190 381797 426468 429161 737953 772518 40.35 68.2 2
12:21:27 2023-10-13 431135 428635 96053 92114 150654 153342 162485 161020 122273 119310 127268 128656 147349 148786 442283 476407 1267160 1257504 511082 525969 132627 117847 134967 136649 153224 152791 145355 146286 92609 95121 318022 283466 807128 823023 225202 223055 289027 295174 342983 333834 350153 353906 366622 370083 338624 376089 885415 930163 592310 492361 311293 304994 358458 355250 369993 376266 378218 382409 428978 427850 743854 773615 40.35 68.2 2
12:21:28 2023-10-13 426505 426557 95767 92064 152442 153054 162363 161122 121986 119403 127160 128470 149801 148928 438700 473698 1279843 1268740 510356 522927 132693 117732 135162 136621 153190 150292 145013 145437 92680 94956 315720 281994 815659 819392 225678 223244 288942 290573 342983 333870 348291 353906 366622 368979 339648 377922 886901 942013 586510 496078 311293 304744 357667 357896 373821 376573 377729 381651 427631 429219 742158 774399 40.35 68.2 2
12:21:29 2023-10-13 431330 429543 96055 92031 150338 153054 162622 161088 122138 118949 127479 128373 147658 147957 438960 478039 1272317 1252111 508907 522964 132852 117813 135000 136509 153224 152756 145658 146186 92680 94990 318022 282829 815204 824809 225837 226989 288675 295528 342983 333834 350153 351807 365230 371191 339374 378459 886975 930163 593760 493094 312176 304494 357667 356356 372611 375478 376880 381797 430329 427921 749335 774824 40.35 68.2 2
12:21:30 2023-10-13 427653 426557 95805 92064 148580 153054 162622 161088 122138 118857 127370 131764 149801 148983 439318 475140 1279130 1268621 510356 522734 132818 117650 135170 136578 153224 150398 145013 145894 92777 94990 315720 281994 818368 820625 225837 222711 288942 290573 342983 336233 348291 351916 366659 369911 339911 375952 889968 941867 589410 494806 312176 304779 357524 357390 374194 376788 376880 381221 427738 430190 742512 774163 40.35 68.2 2
12:21:31 2023-10-13 431988 427263 95763 92191 150303 153266 162363 161156 122053 119221 127160 128373 147658 148370 439924 478075 1272713 1250221 506708 522891 132731 117847 135000 136723 153224 152756 145557 145949 92582 94956 315065 283233 814304 824809 225837 226793 289027 295111 342695 333870 349907 351807 363335 370118 338659 378459 888268 932211 583895 491282 312176 304494 358537 356356 372875 375705 376310 378506 430549 427600 750400 776512 40.35 68.2 2
12:21:32 2023-10-13 429587 427289 95701 92191 150197 153452 162417 161467 122425 119085 127058 128535 147349 148682 441656 477859 1286430 1263141 501454 522927 132852 117454 135490 136339 153650 152686 145725 145746 92777 94891 315065 279401 818284 820286 225837 223768 289027 290432 341946 333870 348852 353906 362466 368979 340676 376245 890898 936518 583895 493829 311073 306321 354419 354255 373666 374362 377682 378059 426432 430477 740554 774824 40.35 68.2 2
12:21:33 2023-10-13 433279 427818 95593 92191 150260 153692 161586 161637 121783 119255 126740 128688 147695 149905 438925 475845 1278221 1255715 501454 522927 132731 117650 135030 136475 153258 152756 145658 146050 92616 94956 315720 281994 827383 820661 225837 226829 288942 289466 342983 332859 350472 354907 363335 368943 338350 376920 886682 926083 595210 490898 310414 306789 355201 355286 372875 378916 378339 381630 431321 429194 744271 774676 40.35 68.2 2
12:21:34 2023-10-13 431988 430156 95930 92282 150647 153837 162069 161603 121986 119337 127038 128776 147984 150129 438674 474126 1285653 1269213 506028 522891 132852 117617 134996 136475 153543 152542 145623 145949 92777 94891 315065 281675 820308 818542 225837 222711 288210 290432 342983 333870 349379 354907 363335 367808 340437 377886 890898 939315 590860 493829 310195 306789 356020 353617 373666 375181 376224 378398 425167 427564 737953 774787 40.35 68.2 2
12:21:35 2023-10-13 432358 429594 95663 92191 150128 153547 162069 161637 121817 119255 127038 129016 147213 148961 438960 475176 1278228 1257504 502911 522964 132419 117732 134776 136475 153084 152756 145252 145746 92680 94956 315065 282596 809255 819429 225837 226829 289027 289955 344706 332823 351945 353906 363299 368979 338659 379927 891826 928868 589613 491410 311293 306141 357016 357390 373666 378916 377876 378326 427832 427600 747321 776609 40.35 68.2 2
12:21:36 2023-10-13 431025 427863 95695 92196 151869 153582 161586 161603 122070 119420 126740 129237 149490 149677 438700 472298 1286566 1266816 503585 527464 132818 117617 135318 136572 153578 149986 145725 145540 92777 94923 316692 279509 815675 818542 225837 224608 288535 290467 342428 333870 349343 353906 362720 367586 340676 377350 891566 939315 583895 495069 310414 306753 354952 353617 373138 375181 378339 378326 425304 429800 737990 774787 40.35 68.2 2
12:21:37 2023-10-13 430220 430500 95729 92191 152155 153088 162069 161637 121901 119255 127038 128623 149593 149715 438700 475176 1278221 1259296 503660 522734 132386 117847 134150 136624 152664 150926 144611 146201 92454 95154 315963 283320 802381 818395 225729 224398 288870 291710 344923 333726 349236 354871 364825 369354 337390 379229 890898 930126 583895 495339 310195 305494 356056 354681 369956 374362 376152 380546 430674 426524 741141 774787 40.35 68.2 2
12:21:38 2023-10-13 427648 427827 95635 92128 152216 153054 162363 161122 122019 119403 127126 128623 149767 148963 438700 472333 1278021 1267839 509956 522927 132635 117454 134996 136303 153190 149977 145214 145674 92616 94891 315720 281958 814645 818235 225202 222745 288702 290573 342983 333834 347278 351916 365522 367878 338624 377350 886975 942013 568667 495376 311293 304030 357380 354184 372086 375730 376880 380683 430065 427636 741977 774399 40.35 68.2 2
12:21:39 2023-10-13 432055 427814 95922 91995 150523 152951 162485 161243 122391 118687 127194 131849 147693 148528 439924 477823 1270767 1252036 508907 525727 132735 117645 134903 136475 153224 152542 145286 146442 92680 94990 318022 282865 814191 825393 225837 223768 289027 295074 342983 333834 349379 351524 363874 370083 338588 377350 886975 930163 592310 492397 312176 304030 356556 356356 372086 375443 375740 378506 429991 427850 749335 774787 40.35 68.2 2
12:21:40 2023-10-13 433279 427607 95697 92064 150343 153088 162363 161122 122019 119138 127160 128591 147590 149014 441178 474472 1276406 1259517 507427 522698 132885 117454 135030 136252 153684 152507 145759 145967 92777 94923 318022 279437 818166 824225 225837 226989 288824 290467 341394 333870 350472 351844 364711 367551 340437 377350 884469 938062 583895 492460 312103 304815 356449 356884 374194 378383 376126 378290 430101 430298 746422 773651 40.35 68.2 2
12:21:41 2023-10-13 434785 427939 95924 92125 150343 153513 161586 161637 122019 119221 127058 128503 147248 148856 438960 477258 1279130 1252074 501454 522964 132852 117732 134996 136475 153224 152542 145286 145746 92713 94990 318022 281994 816562 823023 225837 226829 289027 295074 342717 333364 351285 353906 363299 368979 338624 378775 888934 924812 583895 489405 311293 306321 357216 355286 372611 376599 377147 378326 427774 429874 747173 774860 40.35 68.2 2
12:21:42 2023-10-13 433783 427966 95630 92128 150343 153088 162103 161156 121935 118891 127160 128503 147488 148683 441178 471600 1272787 1259296 507206 522927 132295 117732 134589 136475 152944 152649 145252 146220 92616 94956 315065 282341 807395 823642 225519 223244 288481 292054 342514 333076 352835 351735 364284 368871 338517 378385 889963 935443 592310 489405 311293 304887 356306 353122 373857 376564 376880 378434 427675 429197 749446 772481 40.35 68.2 2
12:21:43 2023-10-13 432579 427863 95597 92191 152124 153582 161620 161671 121867 119289 126950 128776 149524 149715 438700 475881 1278221 1255715 502556 522734 132453 117488 134776 136582 152880 150433 145013 145929 92616 94990 318825 282230 812524 820625 225837 226793 288942 295301 342983 332823 350189 354406 364164 368428 337331 376125 889600 926773 585324 490898 309975 306285 354454 354716 369993 376599 375887 378326 427518 426493 743103 777263 40.35 68.2 2
12:21:44 2023-10-13 428749 430922 95991 92125 148206 153479 162226 161569 122273 119085 127058 128776 147901 149206 438709 471966 1282007 1272242 507280 522927 132635 117650 134996 136322 153445 149977 145064 145437 92454 94826 315720 282360 817574 818542 225202 222711 288340 295474 342659 333834 348291 353906 365487 367330 338624 377083 887011 936518 590860 496782 309283 304958 359045 354184 372086 375994 375623 380683 425799 427654 737953 771934 40.35 68.2 2
12:21:45 2023-10-13 430259 427948 95593 92064 150343 153088 162328 161379 121969 119221 127072 128503 147488 148648 439960 478148 1281970 1260450 504484 523000 132852 117650 135030 136252 153684 152507 145623 145712 92680 94859 318022 282633 829201 819429 225837 223140 289027 295455 341382 333870 348327 351916 362755 370083 339648 375942 889637 933877 590860 493829 310867 304707 356797 357896 374194 376788 377341 377649 427596 432243 742121 774639 40.35 68.2 2
12:21:46 2023-10-13 433894 428538 95692 92064 148439 153274 162417 161345 121986 119056 126984 128470 147798 149800 443547 471671 1276406 1257692 507464 522964 132818 117454 134996 136381 153224 152542 145488 145746 92488 94792 317664 279437 813408 824225 225519 226793 287283 290467 342742 333364 350436 351880 363335 366747 338659 377886 881536 928515 589613 490169 310853 305030 356056 353087 372086 376301 376346 378434 427072 427983 747210 771934 40.35 68.2 2
12:21:47 2023-10-13 431435 428833 95593 92191 150413 153445 161586 161525 121851 119255 126950 128744 147695 150065 439960 471600 1284740 1268777 505484 522698 132453 117650 134776 136252 153224 152649 145522 146442 92713 94990 315720 281795 815773 818542 225519 226865 288093 295356 342464 333618 352334 354726 363880 368871 338552 376972 889453 937770 592310 494382 309320 306789 356020 353087 372611 374362 378413 378434 427675 427885 737393 772518 40.35 68.2 2
12:21:48 2023-10-13 433224 430805 95630 92064 150440 152986 162137 161156 122053 119138 126950 128503 147901 149487 440270 473698 1270008 1259296 511045 525995 132295 117684 134555 136509 152944 152791 144816 146220 92454 94990 315720 284237 808290 823059 224885 222745 288954 290409 342767 333328 348852 351880 365522 367913 336587 377922 885656 930199 592310 491629 310414 304994 359045 353652 369993 375443 377414 378506 425203 428212 744983 773651 40.35 68.2 2
12:21:49 2023-10-13 428606 427863 95796 91904 148445 152986 162510 161122 122053 118857 127194 131849 147901 149382 440305 475140 1278265 1268621 509056 523000 132760 117650 134996 136509 153224 152577 145286 145945 92542 95247 316692 282378 816000 822618 225447 224241 288906 292054 342285 335723 350302 351916 365522 367586 338624 375989 889928 939279 592142 496782 309871 304530 360065 354184 372086 375730 377147 378506 426432 427600 740088 772518 40.35 68.2 2
12:21:50 2023-10-13 431440 428875 95830 91904 148946 152951 162657 160976 122087 118659 127404 131666 147901 149070 440305 478148 1268061 1255715 507548 523000 132419 117650 134776 136475 153190 152542 145252 145983 92454 94826 315720 282902 811416 825393 225519 223140 288942 294549 342742 333834 348852 350746 363335 369824 337568 377083 882819 928849 590860 492361 311293 303106 358537 357896 369776 377441 374916 378362 428906 426472 746841 774602 40.35 68.2 2
12:21:51 2023-10-13 431372 428951 95831 92132 150510 153020 162103 161156 122459 119119 127126 128470 147798 149487 440270 477859 1285653 1259517 502629 522964 132760 117421 135030 136029 153578 152259 145286 145611 92616 94792 318825 281471 819842 819429 225678 222984 288942 295492 340076 333870 348046 351916 361199 369014 339648 375676 886682 933841 589613 493480 310414 304994 355756 354219 373666 376788 376346 377190 426468 427636 740030 774860 40.35 68.2 2
12:21:52 2023-10-13 432876 430154 95663 92191 150405 153445 162069 161671 121986 119255 127038 128744 147798 149800 439578 477967 1279130 1251110 502911 523000 132419 117502 134776 136252 153190 152472 145454 146050 92616 94858 318825 283033 816220 823023 225837 223454 288746 295382 342140 332787 350472 351916 365106 369911 338374 378238 889424 926312 583895 491410 311257 305710 356618 357390 372086 376564 376310 377190 427402 429886 747136 774787 40.35 68.2 2
12:21:53 2023-10-13 431440 429143 95431 92406 150440 153940 161586 162154 121867 119654 126706 129051 147490 150486 441489 472369 1287480 1265014 502519 522698 132635 117421 134996 136313 153224 152614 145488 146306 92616 94923 317486 281560 815667 819123 225837 223768 287283 290361 341910 333834 348291 354406 363038 366456 338588 376245 885392 937879 589613 494952 309501 306321 355485 355373 372611 376788 375587 378362 427373 427952 736833 772518 40.35 68.2 2
12:21:54 2023-10-13 428931 429518 95563 91938 150128 153054 162069 161379 121901 119022 126774 128438 149663 149067 438996 480852 1278221 1260413 506671 523000 132419 117617 134903 136252 152944 152507 145252 145746 92488 94923 313637 284325 812862 820831 225642 224083 288906 290372 342803 333762 350587 353725 363696 368358 336009 377350 884104 931544 590860 496745 309465 304994 354952 353936 369632 376573 375587 378326 426432 425282 739563 774750 40.35 68.2 2
12:21:55 2023-10-13 428920 428473 95729 91904 148305 152951 162363 161156 122053 118857 127038 128606 147901 149070 441489 473698 1277984 1268621 510356 523000 132419 117340 134776 136576 153190 152614 145252 145746 92454 94891 315720 281667 811947 820625 224885 223768 288093 294965 341910 333870 349347 351916 364682 367260 337603 376245 884432 938579 582466 496078 310195 303781 356592 353900 372086 374355 376890 378254 428740 427407 739945 774399 40.35 68.2 2
12:21:56 2023-10-13 432700 430761 96026 91865 151047 152849 162622 160642 122172 118625 127404 128430 148314 149452 440890 478111 1268962 1257106 511810 526878 132419 117617 134869 136475 152944 150398 145252 146683 92454 94990 318022 283703 816496 825393 224339 223611 289027 290409 342983 333364 348327 351807 365010 368943 336551 377350 885550 928812 590860 492128 310414 303568 357667 354184 369993 376788 377143 378506 427420 425349 742764 773615 40.35 68.2 2
12:21:57 2023-10-13 428289 429170 95597 92064 152194 153054 162510 161122 121986 119022 126774 128373 149559 148979 440198 473734 1276381 1266938 510319 527464 132602 117421 134962 136469 153190 149986 145252 145476 92616 94858 312709 281994 814759 819392 224885 224098 287890 295002 341910 333834 348852 353906 364136 366456 340379 375952 889238 940447 605283 496686 308411 305280 357775 355876 371977 376717 378487 378362 427072 427325 737916 774361 40.35 68.2 2
12:21:58 2023-10-13 432407 431371 95700 92039 150233 153088 162103 161535 121817 119056 126950 128373 147213 148963 440926 476551 1267160 1258399 511810 525958 132419 117650 134776 136347 152910 152542 145151 146084 92421 94956 315720 283904 810897 823642 224182 223768 288738 290409 342983 332775 348327 351844 364938 368393 336280 376816 887267 927464 589613 491629 310195 303460 356627 356578 369920 376788 376310 378470 426329 425371 744638 772481 40.35 68.2 2
12:21:59 2023-10-13 430829 431105 95692 91871 152194 153020 162363 161122 121986 118857 127160 131729 149801 148720 440926 476551 1276406 1261420 509631 523000 132852 117063 135030 135901 153224 150153 145488 145274 92454 94792 316692 282031 835230 824372 224950 223661 288152 292220 340220 333280 350836 351380 363958 369911 337935 373793 883406 939315 582466 492397 310232 304589 356270 356541 373402 376259 374907 378290 426347 429223 744675 773066 40.35 68.1 2
12:22:00 2023-10-13 434980 429130 95593 92031 152155 153342 162103 161379 121986 119221 126950 128503 149627 148963 440270 480852 1272750 1249970 507464 522964 132453 117536 134742 136029 153156 152614 145252 145746 92454 94858 329988 282629 815992 825393 225202 222543 288942 291024 341946 333364 348291 349688 361164 368943 337295 376245 882782 930163 590860 491723 311293 303106 354987 355286 369993 376788 374039 378326 431321 428818 749076 776609 40.35 68.1 2
12:22:01 2023-10-13 432939 429518 95597 91904 152159 153550 162103 161413 121817 118857 127072 128373 149559 148963 440270 472333 1272787 1259296 507427 522964 133118 117611 134827 136271 153020 150432 145115 146048 92545 95052 319806 282048 821418 825283 225058 223590 287081 295283 342947 332319 352334 351627 362720 365620 338588 377083 888156 934193 593760 486616 310414 304494 354952 352099 373138 375443 375209 378362 427072 427925 747210 770258 40.35 68.1 2
12:22:02 2023-10-13 446239 431066 95502 92069 151904 153547 161620 161671 121783 119420 126740 128666 149559 149241 441178 477294 1278221 1253893 502556 522964 132602 117617 134776 136347 153050 150012 145286 145746 92454 94792 329988 282665 820008 823023 225519 223140 288124 294965 342983 331529 349379 351916 362212 367551 337568 375525 887975 928868 588183 491760 310195 305782 356008 357243 372013 378916 377000 380005 429797 427850 744836 774860 40.35 68.1 2
12:22:03 2023-10-13 432393 429673 95824 92191 152089 153342 161991 161671 121986 119415 127166 128656 149731 149694 440926 472369 1284740 1268621 504374 522964 132635 117650 134903 136252 153190 152507 145488 145746 92488 94792 326774 281831 816000 818542 225202 226793 287283 295002 341946 333834 348327 353906 363299 365655 338077 376209 884104 937216 590860 495009 308556 304994 356020 355373 369993 375730 375024 378398 427072 427325 737953 771934 40.35 68.1 2
12:22:04 2023-10-13 428640 429130 95593 92128 152190 153589 162103 161379 122019 119221 127072 128503 149697 149206 440270 481872 1277322 1261346 507067 525995 132635 117421 134809 136475 153190 152401 145252 145746 92488 94826 315720 283703 815471 818235 225202 223625 288906 290490 341659 333654 350339 351771 363158 368803 338696 376062 890703 930017 589410 495979 309538 304994 354419 356884 369740 376259 377950 378059 425799 425929 739834 774824 40.35 68.1 2
12:22:05 2023-10-13 428699 431376 95733 91938 152299 153054 162363 161379 122053 119056 127160 128461 148662 149102 441273 475140 1276417 1266938 510173 522964 132635 117698 135030 136347 153224 152649 145252 145540 92488 94792 326774 282466 819349 820625 224569 223768 287890 295174 341946 333352 349347 353906 364427 366456 337603 376245 889600 936555 590860 496782 309757 302754 356592 356578 372086 374676 377414 378434 425380 426615 738995 774361 40.35 68.1 2
12:22:06 2023-10-13 430220 431367 95597 91904 151947 153088 162103 161379 121817 119221 127038 128503 149801 149102 441800 481532 1278265 1260413 507104 525995 132852 117421 134809 136029 153479 149836 145349 145506 92508 94986 320529 282320 816922 820868 225058 222913 288933 291230 340327 333352 347242 351844 364590 368838 338042 373903 887975 935517 585324 494455 309975 303211 354454 357626 372086 375730 376346 377793 428010 427549 739820 774860 40.35 68.1 2
12:22:07 2023-10-13 433622 429170 95597 92064 152194 153555 162250 161122 122019 118891 127126 131764 149835 148720 440926 476551 1276406 1260413 508907 523000 132918 117225 135702 135773 153718 150048 145725 144966 92680 94629 323622 279545 822714 824225 224569 222962 287890 295074 339849 333870 348327 350746 362755 367295 338659 374806 885661 937915 589613 491463 311147 304457 357486 356595 373138 377850 374761 378218 427639 427841 747025 774163 40.35 68.1 2
12:22:08 2023-10-13 432976 431717 95431 92064 151877 153837 162001 161637 121952 119255 126740 128535 147797 149449 440270 478039 1278221 1252111 502556 522964 132419 117454 134776 136252 152944 152472 145252 145746 92454 94792 315720 282429 814375 822477 225519 223140 288093 291024 341430 331229 349379 351880 361129 367295 337059 377922 891677 924740 588398 486616 309757 304100 355756 356614 369993 375478 376346 376058 426382 426360 744712 774824 40.35 68.1 2
12:22:09 2023-10-13 432412 432280 95593 91904 151947 153088 162103 161156 121851 119056 126950 128503 149627 149102 440926 472333 1272750 1254089 509520 525958 132295 117650 134184 136475 152558 152577 144816 146186 92454 94858 318825 282865 811064 824225 225202 226829 287283 294965 342695 332811 351547 351519 365106 367834 337461 377240 889424 932725 586754 491760 310305 304458 354916 352826 372086 375443 375218 378362 424034 427249 746938 770258 40.35 68.1 2
12:22:10 2023-10-13 433894 431135 95497 92191 151904 153803 162103 161525 121783 119255 126774 128776 149559 149485 440926 478003 1278221 1257504 504448 525995 132328 117536 134589 136252 152944 152507 145015 145746 92488 94826 326774 282466 810869 820661 225202 222927 287917 291024 342983 331314 348291 351916 361164 366747 335539 377387 884177 924776 589410 491299 308592 305460 353356 353652 369920 375181 377414 376623 425203 424722 741115 774824 40.35 68.2 2
12:22:11 2023-10-13 431929 430107 95630 92064 152159 153088 162137 161379 122019 119255 127160 128503 149627 149137 441273 475140 1268135 1257655 511810 525995 132237 117847 134555 136509 152910 152577 144816 146078 92444 95281 326774 283886 807310 824115 224389 224398 288061 290819 342875 332679 348327 351807 364974 367003 336044 377093 885656 930163 583895 491723 309975 304457 356449 352099 369956 374362 376346 378398 427072 425313 744983 771934 40.35 68.1 2
12:22:12 2023-10-13 430220 429832 95597 91938 151973 153088 162103 161413 121851 119056 126984 128535 149627 149241 440962 478039 1277322 1260413 505990 526774 132419 117732 134184 136252 152698 152791 144543 145983 92357 94990 326774 284508 813223 819429 225043 223140 288120 288775 342983 333244 346720 351916 362212 367878 335539 376282 887975 930236 590860 495339 309028 303673 356980 356322 369076 376008 377913 377649 428886 424878 739705 774016 40.35 68.1 2
12:22:13 2023-10-13 433007 431061 95664 91841 152299 152562 162657 160608 122053 118857 127160 131729 149870 148305 440926 478148 1268696 1257119 511624 525849 132544 117712 134716 136377 152811 150906 144942 146957 92320 94923 315065 283703 829245 824225 223895 223768 288205 288775 342983 331529 350477 351663 363880 365655 335539 377350 886355 930236 585324 490169 309975 304066 355236 354370 369956 374362 376043 377793 424070 425561 746432 770258 40.35 68.1 2
12:22:14 2023-10-13 430829 430132 95497 91904 151938 153079 161991 161379 121851 119255 126950 128591 149627 149241 441354 477330 1278228 1259517 505953 526810 132022 117847 134150 136582 152664 150679 144611 145945 92252 95023 330359 284471 809099 820045 224885 223140 288093 288883 342983 332787 349842 351591 365069 369609 338623 377896 890596 928978 585324 492460 308810 304456 356475 356379 369920 375408 377414 377154 428062 428212 740261 774750 40.35 68.1 2
12:22:15 2023-10-13 432052 430652 95625 92058 152081 153054 162069 161491 121918 119221 126916 128535 149767 149415 440198 473330 1281933 1268740 507243 525922 132697 117617 134967 136602 153190 152472 145355 145914 92646 94824 318825 281994 816861 820286 224849 223768 287283 291248 341634 333004 347278 353906 363264 365655 337532 376172 889563 936518 574305 496430 308520 303637 355985 355497 369993 375730 377414 378362 426469 426579 737644 771314 40.35 68.1 2
12:22:16 2023-10-13 430215 431978 95563 92031 152124 153054 161586 161379 121952 119104 126916 128503 149767 149067 440890 482212 1279130 1260376 506671 525958 132602 117617 134555 136106 153050 149942 145013 145437 92421 94890 316692 284087 822214 820831 225058 223105 288906 290427 341490 333172 349236 351663 364848 367773 335468 375640 888787 931581 566367 494915 308520 304708 354383 355766 369444 375730 377147 377154 425167 423982 740181 773578 40.35 68.1 2
12:22:17 2023-10-13 428895 430356 95629 91871 152190 152781 162328 161122 121986 119022 127126 131764 149767 148720 440818 475845 1278221 1268621 511082 525958 132419 117617 134776 136218 153190 152507 145218 145712 92454 94824 318825 282429 816790 820625 224339 223140 287890 290819 341358 333834 348852 351916 363299 365655 337059 375640 885684 935124 582466 496078 309501 303106 356020 355373 369993 374319 376586 381630 427119 426437 737856 773297 40.35 68.1 2
12:22:18 2023-10-13 429950 429979 95497 91871 152124 152815 162069 161122 121952 119138 126740 128503 149767 148891 440270 481532 1279130 1261309 507912 527839 132469 117645 134488 136356 152637 150538 144645 146389 92414 95282 316692 284288 807192 819392 224885 223140 287688 288559 342839 332283 349594 351880 361164 369609 338696 377350 888934 924740 595210 490096 308483 304994 356008 353617 369920 375146 376880 376587 425167 424980 739848 774750 40.35 68.1 2
12:22:19 2023-10-13 431440 430737 95530 91904 150124 153049 162069 161637 121952 119138 126950 128503 147453 148891 440926 473698 1281933 1268466 507280 522964 132453 117536 134555 136218 153156 152472 145218 145677 92454 94759 318022 281958 819807 819704 224533 223611 287193 291024 341394 331960 347278 351916 363264 365620 339657 375347 890713 938062 590860 494032 309045 304851 357016 354762 369848 376080 377840 377721 423998 426280 737069 774361 40.35 68.1 2
12:22:20 2023-10-13 429964 431367 95559 91871 149923 153054 162069 161467 122306 118983 127132 128711 147144 148682 442948 480671 1278073 1261915 505769 525886 132386 117421 134150 135995 152698 150679 144679 145712 92290 94792 318022 284508 811462 820868 224885 223140 288210 289005 342187 332968 348852 351880 361129 366456 334494 376245 888551 927428 582466 493443 308556 304958 356008 355154 368772 376259 377147 376623 425247 424017 739802 772481 40.35 68.1 2
[truncated: 156,706 more chars]
