# Supplementary material for: Methods for Estimating the Detection and Quantification Limits of Key Substances in Beer Maturation with Electronic Noses
Source: Sensors (Basel). 2024 May 30;24(11):3520. doi: 10.3390/s24113520 (PMC11175341; doi:10.3390/s24113520)
Supplement: Supplementary file 1 [file sensors-24-03520-s001.zip › Data/Diacetyl/raw data/Day 2/0,5ppm1.txt]

Time Date R01 R02 R03 R04 R05 R06 R07 R08 R09 R10 R11 R12 R13 R14 R15 R16 R17 R18 R19 R20 R21 R22 R23 R24 R25 R26 R27 R28 R29 R30 R31 R32 R33 R34 R35 R36 R37 R38 R39 R40 R41 R42 R43 R44 R45 R46 R47 R48 R49 R50 R51 R52 R53 R54 R55 R56 R57 R58 R59 R60 R61 R62 T01 H01 Phase
12:28:00 2023-10-13 333369 333517 87432 85978 128538 134515 132274 131136 105706 104390 109417 110971 127284 129321 355912 380195 1109553 1094516 423282 436361 119731 104973 115831 114560 127063 123024 122535 123102 82010 84672 271898 240480 675773 685446 213883 211697 269899 272876 320209 310314 333397 336856 354330 360876 340018 378422 797871 835855 530463 444244 288649 281781 331462 329724 349492 356564 363530 367906 409913 412261 661769 686775 40.45 68.3 1
12:28:01 2023-10-13 335904 333469 85714 86313 128933 130827 132639 131646 105996 104357 109653 110767 127624 128900 356884 381949 1102295 1090214 424485 436611 120093 105045 113196 114718 127300 122770 122808 122948 82136 83362 270338 238790 697263 682954 213248 212362 269418 272911 316623 311046 333005 334508 353374 359149 341744 377618 800297 841453 534898 441620 288567 283145 328929 330956 349750 354108 363820 368124 414328 412551 655011 690555 40.45 68.3 1
12:28:02 2023-10-13 333609 333043 87507 85923 128874 134421 132560 130918 105771 104052 109451 110692 127495 128645 355912 380421 1109976 1094516 418262 436575 119731 105302 113187 114527 127151 122855 122603 122948 82212 84581 274404 241223 682427 685483 213334 212185 272447 275182 318918 310131 332387 337680 354295 360553 340126 377789 797995 829365 530463 442079 288721 283975 329426 330723 350302 355459 360609 366507 413709 412587 664231 689285 40.45 68.3 1
12:28:03 2023-10-13 337076 332315 85729 85961 129468 134376 133289 130602 106094 103852 109822 110456 127950 128405 354113 384498 1097609 1088335 423282 439330 121799 104288 113385 114495 127538 122601 122876 122625 82301 84400 272808 237516 691238 685931 212878 212326 269899 272840 317066 310100 331023 334543 355824 358828 340712 376089 799730 841453 536250 441367 287365 284880 330692 328729 351411 355494 363857 367082 412439 414989 656417 691609 40.45 68.3 1
12:28:04 2023-10-13 338532 332814 87536 85893 129032 134067 132772 130684 106094 103949 109788 110639 127528 128309 355912 382202 1105222 1099198 420744 436575 121765 105276 113463 114744 127368 123109 123012 123068 82315 83362 272808 239686 699311 684815 213405 211697 271515 274598 316623 311854 332243 337680 354472 360190 338350 377789 799575 832091 533132 442246 288278 284481 329658 330455 350831 355779 360573 368124 413709 413203 665646 689811 40.45 68.3 1
12:28:05 2023-10-13 337844 332459 85639 85860 128933 134446 132739 130717 105803 104052 109788 110531 127692 128186 354113 385724 1097609 1088061 423282 436504 121799 104431 113274 114560 127334 122770 122808 122863 82301 84490 272808 238669 685368 687877 212913 212362 269899 272911 316623 311042 331996 334508 356645 359114 340472 376089 797995 841453 536250 441367 287562 284445 331462 328693 351447 355743 363820 367082 411209 412108 657885 690592 40.45 68.3 1
12:28:06 2023-10-13 338073 333043 85653 85927 128994 134254 132831 130807 105771 104020 109788 110616 127739 128432 356811 382525 1106970 1099123 422988 439861 120029 105269 113385 114731 127314 123024 120991 122999 82212 84548 274170 239177 686737 685931 213547 211331 271326 274987 316145 312043 332027 334472 355040 360225 338113 376125 799164 829365 537603 444190 287837 283613 329925 329724 350903 357603 363820 367082 412439 413821 663289 689811 40.45 68.3 1
12:28:07 2023-10-13 337844 333722 87420 86145 128785 134421 132523 130939 105771 104435 109451 110660 127528 128432 355912 385075 1097609 1085243 426260 436504 119731 104431 115900 114751 127389 122940 122637 122863 82212 84581 273604 239346 686653 687877 213248 211733 269899 272876 315942 310100 333306 333888 356645 359149 340162 374961 797357 841453 536250 445192 288694 283109 332000 328693 351681 355743 365513 368124 409984 414113 654492 687785 40.45 68.3 1
12:28:08 2023-10-13 336527 333043 87507 85901 128857 130835 132639 131299 106076 104357 109687 110616 127393 128721 356668 382597 1106220 1094331 423498 436575 119731 105125 115969 114777 126948 122940 122739 122863 82179 84465 270338 240026 679898 685446 214290 211366 269864 274302 315889 311193 332297 334472 355290 361375 340437 377350 799730 836598 537603 445520 288721 283308 330925 329724 348720 356314 364960 368124 411823 411357 657885 688797 40.45 68.3 1
12:28:09 2023-10-13 333635 333252 87346 86020 128178 134358 131877 131712 105593 104454 109417 110895 127393 129162 355912 380492 1109590 1092887 422683 436611 119399 105143 115762 114830 126348 123109 122331 123136 81977 84672 270338 239628 679586 685712 214005 211451 272411 272770 317031 308085 333505 335741 357487 361199 340018 379229 794993 829401 536250 441318 288635 282395 330960 330688 349246 356278 363530 368129 411209 412261 660327 686775 40.45 68.3 1
12:28:10 2023-10-13 336757 332931 85675 86091 128614 134489 132548 130807 105963 104188 109653 110616 127495 128467 355912 378755 1102147 1088094 424147 436575 119731 105125 113220 114560 127151 122770 122808 122948 82212 84581 270338 238993 680037 682991 213397 212695 269453 273883 317101 310973 332567 335516 353940 359149 341780 378570 800297 838379 534898 441584 288721 283657 328929 331726 350867 354676 364665 366028 414948 412623 656407 690826 40.45 68.3 1
12:28:11 2023-10-13 333834 332783 87507 85927 128815 134254 132523 130651 105738 103987 109451 110616 127570 128467 355912 380456 1109976 1094516 418262 436504 119731 104431 113143 114560 127246 123194 121293 121653 82330 83362 275322 240538 686368 682809 213405 211556 272447 272509 318543 308191 332567 335516 354495 360770 339911 378055 797995 829401 536250 441965 288504 284011 329693 330723 350584 356278 360357 366543 414328 413203 664231 689811 40.45 68.3 1
12:28:12 2023-10-13 336381 332931 85722 85861 129332 133811 132806 130340 106287 104195 109974 110499 127828 128008 360140 384248 1097609 1088335 423883 436611 122001 104804 113385 114416 127728 122517 122876 122659 82334 84465 272808 237551 686732 685931 212878 212397 269899 273586 317136 310100 331489 334578 356074 359114 340712 376125 799730 838343 536250 441548 287495 284481 330692 328729 351965 355209 363820 367082 412475 414697 656417 690863 40.45 68.3 1
12:28:13 2023-10-13 336854 332783 85679 85927 129024 134327 132772 130828 106094 103949 109485 110563 128041 128432 359886 381631 1105322 1100820 421815 440135 120029 104431 113463 114619 127382 122940 120991 123204 82372 83305 271898 237481 684635 683993 213583 211451 271445 272840 316587 310135 331561 334508 355028 360624 338624 378393 800297 829365 530463 441390 287837 284680 330960 329760 351681 357854 362980 367863 413382 413821 664231 691881 40.45 68.2 1
12:28:14 2023-10-13 337095 333048 85681 85912 128994 133997 132785 131233 106255 104052 109788 110543 127794 128152 356416 385039 1097609 1087561 423246 436504 119980 105012 113307 114527 127572 122770 122842 122829 82268 84400 272808 238669 687243 686903 212913 212362 269864 273812 316623 312075 331489 334472 356610 359114 340712 376089 797995 841453 536250 444190 287436 284175 331659 328693 351965 355779 364078 367082 411173 414989 657848 689811 40.45 68.3 1
12:28:15 2023-10-13 337844 333487 85658 85953 128994 134327 132743 130918 105771 104604 109923 110919 127577 128584 356632 382597 1106220 1097523 422988 439861 119995 105045 113319 114718 127538 122940 122773 122999 82330 84581 271898 237516 686357 685446 213583 211415 271825 272840 316145 310753 334053 334543 355789 360729 338624 377221 797995 829329 530463 445251 287801 284175 329960 329689 351398 357854 364007 368124 412439 413821 664231 689847 40.45 68.3 1
12:28:16 2023-10-13 337844 333048 87469 85978 128751 134219 132706 130906 105771 104085 109788 110703 127495 128432 355912 385346 1099948 1088335 424374 436198 119731 105045 113199 114718 127151 122940 122773 122863 82212 84523 272808 239007 683898 687877 213547 211733 269864 275182 315633 312075 332531 336252 356681 359938 340401 376089 797357 839075 536250 446501 287886 283507 332701 328693 351929 356278 364923 368124 409948 414989 656454 687785 40.45 68.2 1
12:28:17 2023-10-13 337367 333253 85686 86284 128933 130794 132743 130918 105963 104357 109838 110863 127679 128687 356847 382597 1103546 1096074 425655 438448 119946 105045 113253 114685 127185 122940 122773 121653 82282 84581 271898 238218 688357 685931 214068 211331 270688 272911 318142 310100 333036 334472 356382 362389 339684 376053 799730 835344 534898 445520 288685 283578 330925 329724 350867 356850 366612 368124 412439 413530 661300 690826 40.45 68.2 1
12:28:18 2023-10-13 336152 333039 85679 85987 128785 134515 132739 131004 105771 104938 109788 110843 127528 128859 355912 383348 1109374 1091299 422946 436611 119731 104868 113220 114718 127185 122940 122773 122982 82268 83501 272808 240709 686653 688705 214112 211556 270996 272770 319530 312075 333433 333780 356431 361270 340162 377221 794857 834561 530918 441475 288721 283542 332972 328427 351641 357854 363527 366543 409625 414405 664231 685730 40.45 68.3 1
12:28:19 2023-10-13 336471 333085 85622 86172 128822 130827 132743 130828 105738 104052 109451 110692 127965 128797 356668 381863 1102764 1094479 426489 439861 119731 104431 113310 114876 127151 122855 122773 122863 82212 84523 271898 238218 681145 683993 214254 211662 269899 273711 318142 310064 332495 336489 356382 362389 340712 377886 797995 837817 533546 445169 288689 283578 330925 329689 349246 356564 366908 368646 412439 411971 656417 689811 40.45 68.3 1
12:28:20 2023-10-13 333717 333039 87407 86053 128148 134546 132183 131960 105706 105440 109417 111079 127284 129286 355912 379888 1112539 1093701 423282 436611 119365 105366 113211 114843 126880 123845 120788 123513 82047 84897 272808 241223 681628 686307 214112 211697 270653 272876 317136 310973 333397 333492 355218 361305 340162 376884 795496 834671 530463 441548 288757 282678 332972 329689 350338 356850 364371 366801 409913 413203 663759 686252 40.45 68.3 1
12:28:21 2023-10-13 335904 332220 87503 85978 128720 130827 132743 130939 105771 104221 109451 110767 127611 128721 355912 378755 1101983 1091262 425692 436540 119731 104431 113241 114751 127151 122855 122603 122897 82212 84581 269437 238587 679662 682991 214290 212362 269641 274131 318628 310064 333036 334508 355811 362389 341744 377350 797959 839075 536250 444190 288721 283578 330960 331224 349246 355743 366059 366543 412439 412551 656873 688797 40.45 68.3 1
12:28:22 2023-10-13 332037 333043 87440 85987 128534 134289 132706 131646 105771 104919 109451 110895 127495 129286 355693 382183 1113024 1094368 422799 439861 119628 105078 113220 114843 127016 123109 120991 123204 81977 84613 271709 240445 687881 683848 214068 211662 269899 272876 318061 310095 333397 334508 354437 361305 340676 376920 796627 829401 536969 441728 288829 281817 331964 329724 349809 356564 363784 367906 410849 412587 661300 685730 40.45 68.3 1
12:28:23 2023-10-13 333938 332814 87532 85016 128827 134327 132743 130918 105738 104221 109485 110767 127495 128467 355912 378755 1100730 1088130 424227 436540 119731 104431 113187 114751 127151 122940 122688 122863 82010 84581 271898 238587 696887 682436 212928 212844 269418 272911 317136 309595 333036 335516 354175 359149 341985 378191 800297 838343 532193 441584 288721 283578 328929 331260 351362 354676 365761 366507 414948 413785 656873 690826 40.45 68.2 1
12:28:24 2023-10-13 334369 332103 87507 85953 128746 130835 132639 131332 106255 105277 109838 110843 127393 128721 356632 380315 1110015 1096898 419483 436504 119980 104431 113220 114777 127334 122940 122773 122914 82212 84581 272808 240709 689208 682991 213583 211733 269899 272008 318801 309564 332261 335552 354437 360225 340676 378357 799007 834202 537603 441619 290946 283507 329925 331224 350302 356278 363271 368237 414292 412623 659320 687748 40.45 68.2 1
12:28:25 2023-10-13 333906 332107 85703 86161 128998 134327 132772 130828 105738 104046 109451 110616 127528 128432 360359 382739 1099168 1088130 423662 436198 121934 104217 113463 114560 127572 122601 122808 122795 82212 84555 271898 238587 688850 686903 213263 212362 269899 272876 316623 311042 331525 334472 356645 359149 340712 376089 797959 840858 537603 444190 287562 284445 331695 328693 351965 355779 364654 367603 411209 414809 660582 691947 40.45 68.2 1
12:28:26 2023-10-13 338684 332661 85685 86091 128857 134431 132672 130906 105963 104325 109838 110616 127671 128432 355912 382167 1105444 1099198 419483 442655 121731 104431 113541 114777 127395 122770 122808 122829 82268 84465 270338 237481 694968 683993 213547 211768 271551 272424 317101 310722 332027 334543 355539 360225 338624 378357 800144 832311 530094 442246 288481 284454 329925 329760 350867 355708 360609 368161 414620 413821 664231 690337 40.45 68.2 1
12:28:27 2023-10-13 333906 333256 87432 85919 128746 134254 132792 130840 105771 104286 109451 110767 127528 128735 354544 385653 1106828 1090487 420447 436540 119731 104431 115969 114560 126948 123109 121293 121653 82184 83601 270338 240026 680566 689340 212772 211556 271410 272699 317920 309090 333270 334472 357685 359651 342287 381268 795030 836007 531798 441165 288694 284986 331964 328427 351965 356850 362722 366543 412985 412755 664231 687785 40.45 68.2 1
12:28:28 2023-10-13 335907 331933 85611 85894 128785 134067 132739 130959 106149 104501 109451 110616 127528 128645 355912 382525 1105222 1096853 425692 436575 119731 104431 113187 114718 127185 122855 122518 122863 82212 84548 272808 237551 680755 684962 214742 211331 270464 273676 316145 309816 332801 334508 355539 362424 340712 378191 798970 829401 536969 445169 288481 284210 330925 329760 351681 357854 364960 368124 413382 414405 663252 690863 40.45 68.2 1
12:28:29 2023-10-13 333978 333000 87532 85956 128998 134215 132426 130972 105771 104149 109518 110767 127828 128735 355912 384228 1110164 1094479 422426 440452 119662 105012 113286 114810 127260 123457 120991 123358 82249 83371 272808 240026 683808 687877 214254 211451 273217 272840 317136 309630 333613 333888 357470 362141 340161 377221 795066 829437 537603 441548 288856 283975 333008 329689 350867 357352 363857 366801 412985 413821 664231 686252 40.45 68.3 1
12:28:30 2023-10-13 333690 332778 85703 85945 128870 134327 132739 130972 105996 104775 109788 110767 127528 128645 360395 381934 1103619 1094516 425692 436540 119731 104431 113253 114830 127151 122855 122637 122863 82268 84581 277159 239686 689537 683957 214778 211733 269899 274131 316844 310100 333036 334508 355574 362932 341744 378570 797995 837817 536969 444854 288721 283542 330925 329724 349246 356029 366067 365992 412475 412261 656417 689285 40.45 68.3 1
12:28:31 2023-10-13 332895 332490 87398 86196 128445 134482 132393 131803 105898 105159 109551 111436 127257 129183 355300 379782 1113135 1096116 422499 439861 119594 105078 115958 114909 126732 123109 122450 120119 81977 83634 270732 240240 678099 684962 214147 212362 270688 272876 317172 307940 333649 334472 354507 361305 340425 376655 796793 829437 535968 440544 290599 283001 330692 331260 349809 356278 364078 368237 412152 412587 659320 686775 40.45 68.2 1
12:28:32 2023-10-13 333942 332783 87526 85956 128904 134515 132739 131623 106021 104741 109485 110767 127528 128859 355912 378755 1100422 1088167 424485 436575 119731 104431 113187 114751 127185 122855 122552 122948 82010 84523 275310 238253 682843 682954 213583 212879 269641 272946 317136 309595 333306 336022 354188 359938 342539 376089 800297 838379 530463 441584 288793 283578 329426 331762 351663 355209 364923 365992 414984 413821 656407 690826 40.45 68.2 1
12:28:33 2023-10-13 333546 332473 85685 86317 128861 134332 133298 131143 105996 104325 109762 110843 127746 128721 355912 379853 1109976 1096074 420015 436459 120063 105256 113208 114751 127395 123194 123012 122931 82212 83386 270338 238622 684201 683474 213583 212397 269934 272390 319060 309161 332531 336293 355005 360764 340425 378393 799164 829329 535801 441863 288842 284595 329960 330759 350903 356314 360645 366543 414948 413821 664231 690337 40.45 68.2 1
12:28:34 2023-10-13 333762 332783 85686 85827 129422 134327 133206 130561 106305 104195 109974 110520 127828 128220 359922 383348 1097609 1089885 423282 442691 122035 104288 113541 114527 127940 122686 122876 122829 82414 84432 277044 237551 690705 685931 212913 212546 269899 272911 317136 310788 331525 336058 356610 359686 341744 377221 800297 838379 530463 441584 288242 285352 330925 329689 351713 355994 364668 367903 413457 414989 659680 690679 40.45 68.3 1
12:28:35 2023-10-13 341554 332400 85782 86087 129130 134267 133298 130585 106127 104117 110008 110907 127889 128309 356416 382167 1106828 1100764 421377 442932 121799 105466 113307 114751 127518 122770 122876 122863 82301 83386 270338 237481 687012 683993 213918 212362 271586 272651 317136 311042 332531 334578 355574 360764 338410 378393 800297 829365 540823 441403 288332 285035 330960 330723 351965 357854 363820 368124 413673 414405 664231 691354 40.45 68.3 1
12:28:36 2023-10-13 336415 332553 87449 86167 128785 134289 132523 130939 105803 104839 109451 110843 127528 128645 355409 383958 1100730 1088335 426904 436575 119731 104431 115969 114830 127185 123024 122637 123017 82155 84613 270338 238455 678203 687877 213618 212397 270499 274358 316145 310100 333649 335777 356681 360764 341228 377350 796793 845487 534898 447621 288504 283467 332792 329546 351749 356315 366699 369133 410670 414989 655011 687748 40.45 68.2 1
12:28:37 2023-10-13 335795 332809 85746 85978 128895 134372 133035 130873 105771 104774 109889 110843 127495 128700 355912 378791 1103583 1092850 426297 436504 119731 105045 113220 114718 127151 122940 122773 123034 82179 83404 272808 240026 679012 682918 214254 211697 269829 274131 316587 309812 333541 334508 355218 362389 342456 378154 797959 840263 538081 441367 288721 283863 330925 331726 349456 355743 366030 369207 414157 412515 656873 688760 40.45 68.2 1
12:28:38 2023-10-13 333420 333043 87420 86072 128746 134348 132523 131679 105771 104454 109417 110971 127400 129045 355620 382146 1113135 1097681 424231 441135 119594 105078 113241 114843 127016 123109 122705 123034 82179 84581 273250 242082 677393 683364 213598 212326 270653 273535 319025 308156 333577 335481 355241 361305 340676 377185 797959 836561 537603 441638 290946 283817 329960 331726 351362 356779 364654 368201 414876 413785 660291 687748 40.45 68.3 1
12:28:39 2023-10-13 335317 331897 85654 85982 129391 134515 133348 130918 106094 104533 109754 110863 127495 128735 355912 382739 1101512 1091439 424184 436370 121968 104431 113463 114527 127572 122855 122978 122863 82235 83404 271898 238790 688850 686903 213547 212659 270688 273676 317136 311733 332459 334543 357685 359903 341432 377185 800297 842645 537603 444154 287801 285927 331928 329190 351965 356529 364629 368124 412152 413298 658314 690790 40.45 68.2 1
12:28:40 2023-10-13 337247 332072 85690 84962 128899 130736 133039 130906 106174 104487 110058 110767 127746 128652 355803 381721 1106755 1099198 424116 436540 119980 105012 113385 114764 127538 123024 121666 122999 82330 83420 271709 239177 688483 683993 213934 211662 271515 272876 316587 311042 332495 334543 356074 361305 339648 377221 800297 829401 537603 445132 288775 284463 331426 330455 351929 358358 365761 368945 413346 414405 663252 690790 40.45 68.2 1
12:28:41 2023-10-13 333902 332809 87378 86011 128538 134254 132307 131103 105738 104487 109451 110919 127372 128824 355409 382739 1101983 1085276 426600 436575 119648 105480 115992 114876 127029 123194 122739 123153 82179 84581 270338 238993 676426 687877 213883 212326 269829 274902 317101 309595 333649 336252 356610 360729 342456 377886 796756 843194 530463 441403 288829 283223 332431 331330 351929 355743 366622 370672 411501 414444 654752 687602 40.45 68.3 1
12:28:42 2023-10-13 336278 332391 85690 86176 128818 130925 132672 131432 106061 104292 109451 110692 127495 128611 355657 381105 1103078 1090487 424264 439184 119628 104940 113175 114909 127327 122940 122773 123034 82010 84639 272808 238587 679524 681954 213562 212809 269829 273711 317101 311670 333505 334508 354743 360729 342780 378570 800297 841453 536250 441367 288721 283975 329960 331762 350795 354676 365761 367095 414948 413168 656873 690790 40.45 68.3 1
12:28:43 2023-10-13 333866 332112 87465 85987 128964 134254 133298 131103 105803 104325 109754 110843 127495 128700 355912 383008 1106828 1088265 419483 436575 119731 105374 113220 114909 127151 123024 122773 123068 82268 83559 270338 238957 682512 686903 212878 212844 271480 272616 318543 309595 333577 334508 356324 359079 340389 378429 797357 837817 531798 443035 288599 284746 331408 332456 353920 356636 362577 369957 412295 414989 663538 689248 40.45 68.2 1
12:28:44 2023-10-13 336930 331802 85654 85861 129297 130670 132772 130738 106094 103916 109940 113474 127855 128049 355912 384462 1097609 1088335 422417 438016 119980 104360 113385 114527 127572 122770 122808 122829 82268 84548 271898 238331 693218 685931 213042 212695 270499 273676 317136 311514 332495 334508 357995 359903 341468 377185 798032 841453 536250 445444 287765 284445 331928 329190 351965 356278 364691 367863 411209 413333 658314 689811 40.45 68.2 1
12:28:45 2023-10-13 333902 332076 85671 85945 128751 134254 132931 130939 105771 104221 109754 110767 127495 128398 355409 381061 1109976 1091299 422946 436504 119365 105447 115831 114797 126908 123109 122484 123034 82179 84548 270338 240026 685897 685931 214742 212362 270688 273778 317172 310064 335573 335777 356396 362649 340940 380271 796046 835855 529129 444244 290282 282735 332522 330545 350831 357854 364923 368201 409984 412916 663178 686702 40.45 68.2 1
12:28:46 2023-10-13 332572 332072 87420 86381 128699 134703 132731 131712 105771 104728 109417 110919 127877 128859 355912 382739 1105186 1084435 425692 437839 119731 105143 115992 114909 127029 123109 122569 123068 82010 84730 277847 239699 675644 687390 213883 212362 269043 274323 317136 308226 333649 336252 356382 360764 342816 378154 795593 838451 530463 441728 290535 283074 331928 329724 351929 354711 365797 368237 412403 414405 656873 687225 40.45 68.2 1
12:28:47 2023-10-13 333942 332553 87411 85982 128746 134289 132606 131579 106255 104989 109923 110983 127393 128721 355839 381141 1103041 1091401 424374 436540 119731 104431 113175 114718 127151 123508 122773 122999 82235 84581 270338 239856 680644 682569 213583 212844 269864 273676 317136 310064 333541 336258 354153 360190 342744 376089 801433 838415 533546 441620 288879 284210 329658 331726 351929 355458 364960 367059 414984 413821 656407 690826 40.45 68.3 1
12:28:48 2023-10-13 333510 332094 85653 85987 128960 134254 132739 131037 106094 104454 109451 110843 127705 128645 355912 384462 1106828 1089885 419978 436575 119731 105110 113208 114830 127185 122940 122773 122982 82179 84613 270338 238957 681208 687877 212559 212879 271326 272840 319025 309559 333541 334508 356347 359079 340162 378393 796793 838410 529129 442264 288793 283684 331928 329689 353956 356815 363259 367095 412439 413009 662957 690470 40.45 68.2 1
12:28:49 2023-10-13 337076 332041 85744 86083 129164 134267 133106 130840 106320 104435 109838 110639 127780 128152 355912 385075 1097609 1089811 422946 436504 121765 104940 113385 114777 127436 122855 122808 122914 82301 84432 275322 238331 690095 685931 213397 212659 270688 272876 317101 311479 332225 334543 357720 360225 341744 377221 799164 838379 530463 441367 287805 284845 332431 329422 351965 356564 364923 368124 412113 412755 658350 689811 40.45 68.2 1
12:28:50 2023-10-13 333618 332098 87507 85987 128870 134254 132523 130840 105771 104390 109451 110767 127495 128432 355409 382775 1109976 1091299 422417 436540 119731 104836 113220 114718 127151 122940 122603 122948 82179 84581 270338 239856 695958 686903 213934 211733 270688 272876 317172 309812 333649 333888 357457 362424 340640 377257 795629 829401 530463 441728 288856 282678 333008 330437 350580 357604 364436 370220 410742 412443 662128 688507 40.45 68.3 1
12:28:51 2023-10-13 333690 332634 85579 86210 128499 134515 132274 131103 105738 105174 109847 110919 127461 128859 355409 382167 1105433 1083591 423534 435975 119565 105045 115992 114909 127029 123024 122569 123102 82010 84730 269437 239328 680944 686903 213883 212695 270914 274551 317136 308226 333685 336252 356610 361017 342852 376053 795593 843230 536250 445217 291151 283308 331964 330455 351699 355458 366622 368237 411823 414697 656407 686775 40.45 68.3 1
12:28:52 2023-10-13 334131 332107 87393 85953 128960 134254 132739 130906 105803 104188 109451 110692 127495 128645 355912 379853 1109976 1094516 420015 436504 119731 104836 113286 114718 127185 122855 122773 122863 82268 84581 270338 238790 683959 682954 213598 212362 270688 272459 319579 311229 333036 336293 355277 361270 341468 381663 801284 838823 530463 441619 290891 284068 329818 331583 350934 356636 364472 371422 414912 413530 661732 688760 40.45 68.2 1
12:28:53 2023-10-13 333894 333036 85653 86072 128960 134515 132560 131432 106222 104917 109451 110843 127284 128824 355912 381595 1106828 1086788 419519 435975 119731 104973 113286 114942 127185 122940 122773 123068 82010 84555 271898 240026 681050 685931 212913 213328 270688 272840 319060 309126 333613 334508 356324 359114 341744 378393 796229 839075 533132 442246 288829 283578 331462 329760 351965 355743 363271 367683 412475 413947 660291 687785 40.45 68.2 1
12:28:54 2023-10-13 335505 331798 87480 85835 129306 134067 132739 130561 106021 104020 109788 110563 127495 128398 355912 381595 1105222 1099198 422417 436198 119980 104431 113253 114718 127361 122940 122808 122863 82268 84465 272808 238669 685598 683957 213598 212362 271586 273464 319530 311265 333054 337644 356240 361164 340018 378285 800150 834634 530463 443905 288649 284880 331462 330455 351929 358683 365502 368646 413637 414405 664231 691169 40.45 68.3 1
12:28:55 2023-10-13 333906 332553 87445 85978 128781 134515 132739 131623 105989 104742 109451 110767 127495 128467 355409 384534 1109976 1091299 422011 436540 119731 105045 113253 114797 127185 123024 122773 123034 82179 84581 275310 240026 684266 687390 214254 211733 271101 272876 317172 309847 333613 333888 357720 362424 340437 377789 795629 829365 537603 441548 288793 283109 333477 329689 351434 357854 364629 367095 409984 413821 664231 687748 40.45 68.3 1
12:28:56 2023-10-13 333942 331816 85679 86249 128724 131015 132725 131646 105996 104630 109762 111047 127325 128721 355264 383277 1101983 1085243 423498 439787 119492 105110 113167 114909 127063 123024 122484 120136 82080 83404 272808 240026 676818 687390 213918 212362 269829 274551 317101 309161 333685 336252 356681 361017 342492 377922 795629 843194 530841 444227 288942 283041 332000 329760 351965 356314 367178 367942 413571 414697 655011 687261 40.45 68.3 1
12:28:57 2023-10-13 331816 331847 87420 86020 128781 134289 132706 130972 106094 104774 109485 110767 127495 128735 355912 379622 1109976 1096074 418262 436233 119833 104431 113286 114718 127185 122855 122603 122897 82268 84581 270338 238993 686406 681990 214254 212695 270688 272876 319768 309126 333306 336022 355290 361340 341228 378429 799164 829401 530463 441306 288829 284552 329960 331493 351398 355958 362468 370709 414696 413498 664120 690716 40.45 68.2 1
12:28:58 2023-10-13 334323 331924 85658 86124 128827 130835 132847 130873 105771 104286 109485 110767 127468 128652 355409 383241 1106007 1088335 421214 436566 119731 104431 113232 114718 127185 123109 122603 122982 82212 83404 270338 238587 680316 687390 212878 212879 271101 272459 318097 309595 333577 334543 356324 359149 340461 378429 797995 836634 540308 442357 288793 283863 331462 329226 353956 356815 363234 367131 412116 413947 664231 688797 40.45 68.2 1
12:28:59 2023-10-13 336890 331847 87416 86020 128994 134289 132739 130939 106021 104741 109485 110616 127495 128432 355912 382202 1105222 1097634 424411 436540 119731 104431 113319 114797 127219 122940 122808 122897 82301 84581 270338 237481 682164 683993 214104 211697 271551 273711 316658 311042 333036 334578 356645 362932 340162 377221 800297 836374 530463 445265 288541 284595 331785 330580 351785 358322 365884 368573 413202 413678 661769 690863 40.45 68.2 1
12:29:00 2023-10-13 333541 332036 87532 86220 128937 134515 133047 130918 105771 104117 109451 110863 127495 128432 355409 382202 1109976 1092887 422011 435758 119648 104575 116061 114909 127185 123109 122603 122948 82268 83404 271898 238253 690168 686903 214290 211733 270723 272911 317172 310064 335609 335777 356681 362424 340904 377789 795629 829401 537603 441394 288793 282997 333008 330723 350867 356850 364923 367942 412985 413530 662782 686738 40.45 68.2 1
12:29:01 2023-10-13 333906 331847 87474 85987 128960 134254 132647 130873 105771 104468 109485 110692 127495 128432 355661 378720 1102295 1088130 424485 435892 119731 104431 113220 114909 127566 122940 122808 122897 82301 84613 273604 238622 687730 681954 214254 213029 269899 273747 317136 310100 333361 338637 355005 361058 342744 379498 801359 843839 529129 441367 288649 284303 329782 332499 351663 355743 365513 367131 414876 413785 656873 691354 40.45 68.3 1
12:29:02 2023-10-13 331847 332067 85685 85960 128998 134421 132523 130651 105803 104253 109485 110692 127495 128735 355661 378791 1110765 1096074 418594 436540 119731 105302 113253 114718 127185 122940 122637 122897 82212 84581 277847 238622 683236 681954 214254 212695 270723 272651 319096 309595 333577 336564 355503 361340 341457 378465 799164 829365 530259 441863 288829 285031 330460 331762 351929 356850 362722 367683 414984 414405 665646 690826 40.45 68.2 1
12:29:03 2023-10-13 336818 332315 85654 85860 129024 134327 132806 130828 106305 104227 109974 110543 127528 127974 355661 384498 1097609 1088335 423282 436233 121799 104431 113385 114560 127811 122770 122876 122829 82447 84432 271898 238331 688889 685712 213783 212745 270996 273989 317990 311408 332423 337680 357542 360588 342082 377221 799164 841453 530463 445397 287990 285080 331928 329457 353689 356850 364668 366028 412439 413333 657848 689847 40.45 68.3 1
12:29:04 2023-10-13 336890 331600 87420 86020 128998 134067 133298 130906 106127 104085 109822 110692 127528 128432 355661 381061 1103619 1097634 423736 442655 119731 105302 113253 114830 127395 122940 122637 123102 82334 83444 270338 237481 687555 683993 214104 211697 271551 274097 317101 311078 332567 334543 356681 362389 339636 377789 800297 829401 530463 443900 288721 284595 331462 330723 351965 357854 365033 365992 414040 414772 662018 690532 40.45 68.2 1
12:29:05 2023-10-13 335322 331924 85622 86157 128861 130835 132672 131398 106142 104630 109754 110767 127495 128467 355409 383099 1109976 1092850 422417 436504 119731 105045 113319 114718 127185 122855 122671 122897 82155 84555 270338 238253 681349 686903 214326 211733 271136 272911 318097 310064 333685 335777 358319 363222 340748 377825 795629 829401 537603 441408 288829 283109 333477 329760 350903 357603 364691 367131 411209 413821 663759 687298 40.45 68.2 1
12:29:06 2023-10-13 333942 332067 87507 85960 128998 134254 133206 130906 105803 104182 109451 110692 127528 128467 354907 378155 1100386 1088167 424485 436540 119731 105269 115935 114718 127185 122940 122637 122863 82268 84613 270338 238253 683808 680955 214104 213029 269864 274076 317136 310100 333541 335552 354472 361052 342816 376125 800297 838379 534898 441584 288599 284419 329675 332014 351393 355601 364850 369957 414876 414261 657303 690642 40.45 68.3 1
12:29:07 2023-10-13 332475 331762 87420 85868 129028 134421 133110 131365 106214 104253 109754 110692 127604 128645 355876 378791 1109976 1096074 418299 435147 121681 104503 113319 114718 127185 122855 122842 122897 82155 84613 269437 238253 684254 681954 214254 212730 270688 272459 319543 309595 334290 336564 355326 361340 341744 378465 799730 829365 537136 441997 289068 285352 329996 331260 351681 356850 362432 367131 415020 414405 666119 690863 40.45 68.3 1
12:29:08 2023-10-13 336813 331027 85626 85953 128964 134313 132706 130774 106061 104188 109788 110627 127495 128398 355661 384462 1097609 1087524 422988 435954 119731 105125 113208 114527 127151 122940 122773 122965 82235 84548 272808 238331 684819 687390 213883 212993 270688 274267 316587 311194 333505 334508 358224 361023 341938 380541 800144 843802 537603 445397 288391 285775 331749 329510 353848 356779 364923 368646 413673 413912 661523 691807 40.45 68.3 1
12:29:09 2023-10-13 335505 331538 85707 85941 128964 134797 132743 130828 106061 104188 109788 110552 127570 128364 355912 381025 1105149 1099198 422762 438016 119731 104431 113274 114718 127327 122855 122773 122829 82268 84581 271898 238669 681693 683921 214219 211662 271551 272911 316587 311006 334766 335481 356324 362897 340126 377789 800297 834129 530463 446840 288685 284649 331892 330688 351929 358610 365665 369354 413673 414989 663215 691317 40.45 68.3 1
12:29:10 2023-10-13 333599 332031 87440 86066 128538 134511 132307 131070 105771 104630 109417 110971 127372 129038 355409 382739 1103546 1085169 426297 436504 119648 105335 116061 114942 127117 123423 122569 123153 81977 84730 270338 239496 686971 687877 214033 212745 272411 276943 320435 312552 335428 337441 357542 361199 342672 378385 799007 845615 533546 445520 290335 283542 332648 330545 351965 356815 367699 367906 411752 414809 656873 688797 40.45 68.3 1
12:29:11 2023-10-13 333906 332036 85707 86072 128960 134515 132772 130918 106094 104390 109485 110919 127747 128700 355912 378755 1105149 1093664 425692 435758 119897 105110 113319 114909 127361 123109 122773 123034 82268 84581 271898 239686 685952 682436 215267 212993 270464 274586 317101 311006 333577 335481 356324 363477 342780 376619 799127 840858 536250 446840 288757 284410 331928 331726 349774 356779 366848 367095 413637 413494 655417 692441 40.45 68.2 1
12:29:12 2023-10-13 332558 332040 87499 86011 128751 134254 132706 131070 105771 104519 109754 110919 127461 128824 355409 381560 1106792 1085206 420744 436504 119731 105125 113220 114876 127185 123109 122773 120236 82297 83559 272808 241223 681489 685785 214112 213891 272832 275887 319366 309887 333469 337203 356645 360155 342852 380504 797812 842645 531798 442357 291151 283975 332288 331189 351965 356243 364629 368792 413346 414989 656381 687785 40.45 68.3 1
12:29:13 2023-10-13 333834 331533 85643 85982 128955 134515 133097 131095 106094 104533 109788 110843 127781 128735 355912 380990 1100422 1091439 423282 436504 119980 104503 113286 114876 127361 123109 122808 123034 82414 84697 277847 240026 680626 685446 213583 213029 270688 274095 318097 311988 333000 336494 357709 360225 342226 378055 800297 838379 530463 441354 288649 286083 331928 329689 354311 356529 365518 368986 414112 414989 660619 691169 40.45 68.3 1
12:29:14 2023-10-13 336636 331346 85743 86168 129126 134219 132739 130873 106094 104221 109957 110919 127461 128364 355912 381061 1105186 1100727 421864 442760 119897 104431 113352 114718 127470 122855 122808 122863 82381 84548 270338 238669 685052 683957 214219 211697 272381 272911 317066 311479 333000 335516 356610 361305 340126 378393 801433 829365 530463 441367 288757 285080 331928 330723 351411 358862 365735 369317 413673 414989 664231 691572 40.45 68.3 1
12:29:15 2023-10-13 333510 332076 87494 86097 128746 134476 132307 131037 106094 104630 109451 110919 127482 128790 355409 383008 1102295 1086788 426904 436540 119731 105078 113167 114909 127117 123109 122739 123068 82235 84697 270338 240026 678523 687390 214068 212844 269899 274586 317101 310064 335573 334472 357709 361305 342744 378606 799007 843656 531798 446329 288649 283944 333803 329582 351857 356672 366702 370220 412224 414989 655417 689774 40.45 68.3 1
12:29:16 2023-10-13 335868 331489 85774 86150 128955 134433 132739 131037 106094 104390 109914 110767 127495 128432 355661 381061 1103619 1096579 426297 436198 119980 105045 113385 114797 127511 123024 122808 123034 82268 84697 270338 239346 683394 683957 215454 212326 270653 274551 317101 311006 333384 335516 356610 363512 342262 376655 799730 838806 534898 443900 288793 284445 331964 331224 350297 357352 367178 367095 413673 413821 656417 690555 40.45 68.3 1
12:29:17 2023-10-13 331852 331771 85643 86075 128751 134476 132523 131679 105989 104663 109451 110895 127359 128859 355409 381863 1106828 1085206 423282 437496 119731 104940 113175 114942 127185 123109 122773 123068 82268 84730 270732 239699 677994 685931 214254 213328 269829 273711 318847 309781 335283 337644 359775 361164 342708 380038 796046 844999 531798 442602 291056 283940 332701 330688 351965 355423 367033 369204 413601 414989 656345 687748 40.45 68.2 1
12:29:18 2023-10-13 333726 332208 87507 85978 128836 134502 132560 130963 105771 104253 109788 110767 127372 128611 355912 378755 1102295 1088130 423883 438693 119731 104503 113253 114797 127348 122940 122808 123068 82268 84672 271898 238552 683808 681954 213883 213477 270688 274095 318061 310100 333541 337072 355503 360225 342816 377753 801433 838415 536250 441385 288793 285316 329960 331691 353471 355743 365476 367131 415020 413333 657807 691572 40.45 68.2 1
12:29:19 2023-10-13 333834 331798 87507 85987 128870 134348 132706 130939 106094 104422 109754 110767 127570 128824 355661 385075 1109188 1090487 419483 436504 119731 104868 113286 114909 127361 122940 122773 123068 82268 84581 272808 240538 682764 688742 213969 212702 272241 272770 318660 310575 333469 337680 358933 361270 340640 378465 795629 835971 533132 441101 288793 284410 332972 329190 353956 358790 364595 367647 411788 413947 664231 688760 40.45 68.2 1
12:29:20 2023-10-13 336854 331525 85675 86101 128994 134506 133097 131103 106094 104422 109788 110767 127528 128432 355409 384498 1099948 1088335 425618 437782 119731 105078 113286 114876 127504 123109 122808 123068 82301 84697 274968 238669 679949 687877 214068 213029 271101 273711 316587 311988 333577 334472 358511 361270 341744 377221 797995 841453 537603 446186 288721 284011 333477 329689 351447 356850 366848 368986 411826 414845 658743 689356 40.45 68.3 1
12:29:21 2023-10-13 331816 331802 87407 86138 128410 134609 131877 131997 105738 104871 109417 111079 127489 129252 354907 378720 1111127 1094479 422982 436540 119565 105334 113265 114810 126914 123693 120991 123478 82080 85014 271898 241223 672531 683811 214714 212659 271066 273711 319530 308226 336340 337644 357421 362897 342262 378091 797959 837040 530463 441165 291357 283542 331695 331762 351398 357603 366315 369348 414584 413821 661264 687748 40.45 68.2 1
12:29:22 2023-10-13 331852 331453 87499 86071 128870 134378 132706 131679 106094 105179 109451 111003 127495 129072 355661 381863 1106109 1085243 422048 438090 119731 105012 113175 114830 127151 123109 122603 123068 82268 84613 270732 239735 683579 685931 214219 213477 269864 273711 319060 309781 333685 334543 356645 360764 342888 377753 796664 843194 530797 445397 291107 283329 332684 331314 351821 355601 367032 369204 412259 414917 656799 687712 40.45 68.3 1
12:29:23 2023-10-13 335605 331565 85679 85987 128937 131015 132972 131070 106094 104357 109451 110767 127359 128432 355409 378997 1100386 1088167 424485 436575 119731 104431 113319 114909 127185 123109 122773 123068 82212 84855 272808 238253 681725 681917 214290 213029 269864 274323 318061 310570 333577 336564 355503 361340 342600 377221 802002 838379 537603 441620 288919 284777 330692 332805 351893 356278 366622 367647 414660 414405 656873 691844 40.45 68.3 1
12:29:24 2023-10-13 332823 331448 85671 86011 128994 134280 132739 131004 105771 104454 109451 110919 127495 128735 355409 381828 1106933 1088335 419519 436540 119731 104973 113286 114909 127185 123024 122637 123068 82179 84581 270338 239856 679690 685931 212913 213029 271326 272876 319060 309852 333613 338637 357434 360898 341938 380534 797686 842608 530094 442874 290970 284267 332522 331081 351965 355743 364629 369052 413673 414881 658277 687748 40.45 68.2 1
12:29:25 2023-10-13 333280 331565 85626 86262 128857 134289 132831 131004 106094 104422 109788 110919 127495 128645 355912 380421 1100422 1090635 423883 436504 119731 105289 113253 114909 127185 122940 122773 123068 82179 83501 271709 238420 687790 684962 213883 213029 270688 273711 318097 311769 332495 336293 357720 360225 342492 378091 800297 838379 537603 441367 288685 286078 331928 330455 353956 356850 365771 366543 413385 413982 658314 691844 40.45 68.3 1
12:29:26 2023-10-13 333834 331144 87499 85987 128870 134250 132739 131004 106094 104253 109485 110767 127495 128611 355409 384498 1110164 1092887 421675 436575 119731 104431 113319 114909 127185 122940 122773 123034 82212 84581 272808 238420 679288 687730 214643 212376 273991 273989 318436 312961 333469 336727 358656 363299 341528 378285 796627 836598 531798 441511 288829 284716 333947 329653 353956 358358 364665 371010 412006 413947 664231 687822 40.45 68.3 1
12:29:27 2023-10-13 336527 331300 85615 85868 128866 134254 132772 130807 106094 104156 109788 110767 127495 128398 355409 384498 1099948 1088335 424374 443213 119731 105125 113131 114751 127151 122855 122603 123034 82268 84581 272808 238669 683682 686903 214068 213029 270723 274325 316145 311988 333613 334508 358799 361270 341180 377221 797995 842645 537603 444878 288757 283890 333477 329689 351965 356850 367178 366543 411788 414845 658632 691455 40.45 68.2 1
12:29:28 2023-10-13 332616 332319 87402 86171 128449 134393 132058 131712 105738 104951 109451 111079 127250 129072 354871 378791 1112776 1094479 422982 436611 119531 105175 115877 114942 126948 123997 120956 120299 82151 84897 272808 240709 676901 683848 214750 212482 271375 273954 318061 309090 336120 334508 356645 363229 341974 378321 796720 834166 530463 444765 291774 282678 332000 331726 350867 357854 365771 369384 413673 414405 661300 687748 40.45 68.2 1
12:29:29 2023-10-13 333420 331556 87386 86020 128781 134515 132560 131136 105771 104454 109451 110895 127250 128859 354907 381061 1106792 1084398 423282 436370 119731 105480 113155 114909 127151 123024 122569 123102 82122 84704 271898 239699 676817 685931 214254 213477 269641 274112 319025 310973 333685 334543 356681 361340 342925 377221 796793 838379 537603 442314 291151 284206 331713 330938 351677 355459 364814 369204 413202 414989 658238 689979 40.45 68.2 1
12:29:30 2023-10-13 333324 331583 85707 85860 128998 134160 132739 130717 106021 104599 109788 110692 127528 128432 355661 379924 1110164 1099249 420015 439238 120230 104908 113463 114810 127470 123024 121328 123204 82339 83420 272808 238182 682009 681917 214254 212745 271551 272579 319025 310100 333036 336564 355967 362135 341468 378538 800297 833490 533132 442357 288793 285352 330960 331260 351929 356850 363527 367131 414984 414989 666119 691354 40.45 68.2 1
12:29:31 2023-10-13 334845 331068 87449 85987 128994 134515 132706 131623 106021 104390 109788 110767 127495 128432 355409 384498 1106828 1088167 419556 436540 119731 105374 113220 114797 127151 122940 122773 123034 82155 84581 275310 240026 679940 687390 213918 213029 271965 273870 318837 310100 333613 335516 358799 360764 342486 382516 799575 839418 530463 442874 290318 284538 331821 331045 354670 356672 364335 368201 413673 413982 663215 690470 40.45 68.3 1
12:29:32 2023-10-13 336233 331310 85690 85802 129422 133869 133106 130561 106160 103813 109822 113318 127965 127974 355409 383384 1097609 1088335 422646 442618 121765 104288 113385 114527 127606 122770 122842 122795 82447 84432 272808 238500 686018 683993 213583 213029 270688 273711 318061 311769 332531 335787 357996 360729 342503 378357 799730 838379 537603 443887 288481 285463 332431 329724 353956 356850 365774 366507 413709 413982 658350 691354 40.45 68.3 1
12:29:33 2023-10-13 333040 331529 85647 85987 129024 134327 132739 130873 105803 104533 109822 110767 127495 128824 354907 383312 1109976 1094479 421377 436540 119731 105480 113208 114751 127185 122940 122603 122897 82212 84613 277847 238253 680441 686903 214778 212397 273797 274882 320889 310540 333541 336489 358692 363335 340318 378249 797871 837040 537603 441259 288829 284410 333712 329190 351785 358826 364887 367942 411209 413658 665536 687785 40.45 68.2 1
12:29:34 2023-10-13 336653 331852 85647 85952 128870 134289 132523 130807 105771 104260 109485 110767 127570 128432 354907 383312 1100730 1088335 426904 442618 119731 104431 115969 114909 127185 123024 122603 122982 82212 84613 270338 239346 682512 686903 214254 213029 270723 274323 316623 311042 333649 334437 358548 361340 342262 376125 797959 843230 524826 446621 288829 283679 333712 329689 351965 356850 366885 367131 411788 413333 656407 689450 40.45 68.2 1
12:29:35 2023-10-13 332239 331560 87474 86020 128568 134609 132274 132167 105738 104936 109417 111003 127074 129072 354621 378190 1111163 1094516 422982 437875 119731 105334 116027 114942 127151 123109 122569 120234 82071 83650 277847 241394 680167 683291 214147 212553 271221 276158 318883 310168 335938 335987 355503 362932 342021 378091 799918 834093 530463 441259 291357 282713 332684 331476 350903 357854 364960 369088 412403 413821 662275 687785 40.45 68.2 1
12:29:36 2023-10-13 331852 331453 87442 86011 128781 134350 132307 131498 105803 104487 109451 110895 127393 128859 354907 381061 1106007 1083665 422865 436861 119648 105078 115969 114942 127151 123109 122518 123102 82010 84613 270732 239028 676164 685931 214254 212879 269453 274586 318578 309161 336120 334508 357470 361340 342925 376089 795629 838451 537603 441318 291357 283688 332972 330759 351713 355459 366073 372066 413529 414989 656836 687115 40.45 68.3 1
12:29:37 2023-10-13 333420 331336 85681 85982 129242 134421 132880 130906 106094 104149 109788 110692 127495 128432 354907 378791 1107946 1096074 418262 439129 120294 106004 113619 114876 127470 123279 123012 123273 82249 83617 277044 240026 680786 681917 214254 213029 271326 272651 320299 310100 333541 337072 356610 361375 341974 380570 800297 829365 529733 441863 290499 285067 330960 332265 351965 357603 363820 367683 415056 414989 665646 690863 40.45 68.2 1
12:29:38 2023-10-13 332895 331453 87499 85978 128994 134152 132614 130906 105803 104253 109451 110843 127699 128467 354907 383348 1106828 1089885 419556 438108 120083 104431 113208 114863 127395 122940 122637 122897 82268 84613 270338 238587 680190 686903 213248 213029 271551 272876 319060 310100 333613 335516 358031 360225 341228 378501 799007 838820 534467 442800 290250 284414 332324 331081 354456 356100 364545 368908 414148 413982 659320 687785 40.45 68.2 1
12:29:39 2023-10-13 331583 331063 87507 85960 128896 134160 132975 130741 106127 104390 109822 110767 127434 128652 354326 381913 1112344 1094331 418449 439966 120029 105012 113385 114843 127436 123024 122637 122863 82268 83404 279527 240026 689652 681399 214290 212730 270723 273464 319921 309847 333577 336564 356109 361375 342262 378538 800297 829401 517829 441730 290499 286401 330960 331762 351965 356850 363527 367978 414732 414989 664231 689847 40.45 68.2 1
12:29:40 2023-10-13 332612 331569 87469 86220 128874 134289 132523 130873 105771 104221 109451 110692 127406 128432 354907 383312 1106828 1089885 419264 436233 119731 104934 113175 114909 127185 122940 122603 122897 82212 84613 270338 238253 682638 686903 213263 213029 271586 272876 319096 310758 333361 338361 358248 362939 340569 378357 797211 839418 530094 442874 290728 284267 331892 329653 354707 357854 364654 370973 414404 413912 664231 687748 40.45 68.2 1
12:29:41 2023-10-13 336527 330741 85786 85953 128955 134184 132739 130618 106061 104436 109788 110692 127461 128275 355409 383348 1097597 1089885 422609 438617 121934 104288 113619 114495 127749 122686 123012 122761 82381 84457 270338 238669 690896 683921 213547 213029 270688 273676 318061 311448 332459 336258 357936 360729 342226 377789 800144 838343 530094 441548 288793 285352 329925 331457 353956 356779 366030 367131 414984 413912 655881 691807 40.45 68.3 1
12:29:42 2023-10-13 333355 331771 85728 86373 128964 134609 132743 131103 106094 104533 109788 110767 127461 128700 354871 384498 1109976 1092850 422116 436504 119731 105078 113319 114909 127185 123109 122825 123034 82268 84639 271898 239856 681443 687730 214357 212710 272276 273989 318883 310864 333505 337680 359438 362247 341288 378429 796756 835971 537603 441223 290318 285045 333911 329653 351965 358862 365468 370973 411788 413982 665646 687748 40.45 68.2 1
12:29:43 2023-10-13 335541 331036 85622 86046 128874 134254 132706 131070 106061 104886 109788 110919 127495 128611 355409 383348 1100730 1089885 426260 436540 119980 105045 113319 114942 127361 123109 122773 123068 82381 84697 270338 239007 681743 687390 214219 213029 271291 274095 316844 311703 333613 334508 358835 362100 342780 377789 798970 843242 530094 445447 288721 285316 333441 329724 353956 357352 366030 366801 412768 417264 661523 692441 40.45 68.2 1
12:29:44 2023-10-13 333604 331538 85760 86313 128964 134609 132743 130963 106200 104663 109788 110919 127495 128432 354871 383348 1109976 1092850 424382 436540 120063 105045 113307 114843 127334 123594 121528 120153 82282 84864 274404 240026 684567 687803 214801 212482 272015 274146 318766 310570 333613 336489 358835 363229 341672 378393 796793 829437 537603 444765 290463 284175 333947 329724 351965 358862 365476 368201 411173 414989 664231 687748 40.45 68.2 1
12:29:45 2023-10-13 333870 331027 85647 85987 128836 134382 132614 131070 106061 104814 109451 110919 127461 128824 354907 382739 1103078 1086788 425692 436575 119731 105110 113187 114942 127151 123194 122569 123034 82235 84581 272808 239856 678078 686903 214254 213029 271326 275357 317066 310722 336084 337203 358764 362353 342744 376089 797760 843242 530094 446501 288793 284595 333658 330402 353775 357460 367552 369957 412259 417336 659680 689590 40.45 68.2 1
12:29:46 2023-10-13 333374 331529 87407 86410 128538 134515 132378 131893 105738 104839 109417 111047 127250 129038 354871 378755 1114608 1096861 423512 440172 119511 105432 113277 114909 126982 123997 120991 123547 82104 84788 271898 240026 673078 683957 214571 212745 273604 274060 318730 309812 336595 334508 357278 363477 342226 378393 797922 835344 537603 441584 291357 283308 332701 331726 351362 357854 366315 369348 413637 414405 662238 687748 40.45 68.2 1
12:29:47 2023-10-13 331816 331816 85671 86130 128994 134358 132489 131136 106061 104951 109451 110971 127372 129038 354621 381061 1106828 1085206 423883 436575 119731 105143 113220 114942 127151 123109 122739 123102 82179 84730 270732 239699 684324 685931 214254 213029 269829 274551 319025 309595 336321 335446 357720 362649 344574 380234 799575 846234 530463 445023 291212 283400 333532 330545 353616 356672 368221 369348 412439 413333 654716 690470 40.45 68.2 1
12:29:48 2023-10-13 332203 331497 85647 86046 128960 134515 132743 131432 106222 104982 109923 111155 127434 128900 354726 381141 1113135 1097485 421815 440484 119980 104431 113274 114876 127151 123024 121293 120236 82202 84697 269437 239699 677518 682569 214206 213029 271326 273711 320028 309126 333649 336564 356347 362389 342262 378393 799693 836634 530463 441619 291357 284845 330925 332463 351965 357603 364654 369348 415020 414989 662238 689774 40.45 68.2 1
12:29:49 2023-10-13 331852 331771 87420 86101 128840 134382 132614 131037 106061 104919 109754 110843 127461 128611 354871 380990 1106792 1087561 419186 436540 119731 104503 113229 114909 127185 123024 122739 123034 82235 84639 272808 240026 683635 685446 213547 213785 273604 273883 319779 310322 333541 338158 357577 360588 342636 380498 797775 840675 538971 442560 290910 284472 332467 331440 354957 356779 364593 369348 414620 414018 662503 687785 40.45 68.2 1
12:29:50 2023-10-13 333762 330067 85682 85886 129391 134184 133226 130552 106167 104085 109974 110616 127495 128398 354007 382131 1099948 1088130 423282 436504 122086 104360 113697 114560 127783 122686 122927 122829 82414 83404 270338 239346 685917 683957 213883 213477 271101 274131 318801 311479 333000 337344 357685 361270 342298 378357 801433 838415 537603 441367 288721 286840 331426 330455 353956 356815 365771 366543 414660 413982 657848 693429 40.45 68.2 1
12:29:51 2023-10-13 333834 331776 87447 85978 128874 134289 132706 131004 105771 104708 109754 110843 127461 128432 355158 384498 1109976 1091262 421675 436198 119731 105078 113352 114909 127185 123024 122773 120203 82297 83559 272808 240026 686931 687877 214112 212518 272241 273918 318624 310611 333613 336727 358835 362389 340712 381663 797959 834093 531798 441511 290581 284845 333875 329653 351965 356647 364960 368237 411173 412720 664231 686738 40.45 68.2 1
12:29:52 2023-10-13 333537 331538 85760 85982 128998 134609 132681 130963 105803 104422 109451 110843 127495 128398 354835 383043 1100730 1086601 426297 435758 119731 105578 113286 114942 127185 123109 122773 123068 82268 83617 269437 237516 684398 686903 214254 213029 271136 275553 316844 311479 335573 334472 358764 361340 342492 376089 799693 845055 536710 447150 288829 284090 333947 329439 351785 357604 368000 370973 412259 414989 657770 688613 40.45 68.2 1
12:29:53 2023-10-13 330849 332553 87474 86138 128534 134515 132307 132548 105738 104936 109417 111219 127074 129252 354334 378455 1111988 1094516 422688 440223 119492 105366 113352 114876 127607 123575 120991 123513 82136 84981 273713 241394 679392 683921 214964 212844 271515 273711 320662 309524 336321 335516 356610 363477 342492 381663 797995 835344 537603 440746 291769 283542 331964 332733 351663 357854 364960 369384 414584 414697 661300 687785 40.45 68.2 1
12:29:55 2023-10-13 331574 331569 87465 86037 128964 134609 132706 131623 106094 104598 109451 110919 127372 128859 354584 381025 1106792 1085106 422084 436540 119731 105400 113253 114942 127361 123109 122739 123273 82268 83617 277847 239496 688849 685931 214591 213627 269899 274938 321344 309630 335609 335481 358259 361375 344574 378321 800144 847398 530463 446031 291248 283983 333333 331314 351857 356672 367515 369240 412876 413298 656407 687785 40.45 68.2 1
12:29:56 2023-10-13 330813 332315 87420 86020 128836 134254 132739 131004 105771 104774 109451 111123 127223 128831 355082 378961 1113135 1095925 419410 439948 119878 105045 113463 114843 127327 122940 122773 123102 82268 83617 272808 239496 678854 681436 214742 213029 271445 274131 320063 309559 333649 336564 356074 362389 342816 378465 800297 836598 537603 441730 291357 285080 331426 332733 351965 357854 364371 369384 415056 414989 663215 689811 40.45 68.2 1
12:29:57 2023-10-13 332470 331032 85594 85987 128998 134515 132606 131623 106061 104533 109788 110919 127461 128735 355409 381025 1106828 1088335 419519 436575 119731 105143 113307 114909 127185 123024 122739 122982 82235 83404 277847 238587 680330 683993 213583 213927 271291 272911 319814 310758 333397 338397 358116 360084 342420 378357 797775 840675 530094 442874 290970 284768 332467 331493 353956 356815 364483 369052 413350 415179 660291 689285 40.45 68.2 1
12:29:58 2023-10-13 335832 330987 85718 86254 129147 130835 133072 131070 106280 104781 109948 110919 127535 128295 355227 380884 1106792 1099198 422462 436198 120177 104431 113463 114909 127572 122940 122808 121653 82330 84581 272808 238669 683275 682954 214742 212362 272416 273747 317172 312023 333541 336529 357433 362389 340712 378429 802002 834129 530463 445169 288793 285316 331928 331457 351965 356647 366030 367095 414584 413333 664231 691844 40.45 68.2 1
12:29:59 2023-10-13 333590 331072 85675 86015 128964 134289 133206 130939 105803 104357 109788 110767 127284 128432 354370 383384 1109976 1092975 422011 436540 119731 105302 113385 114909 127185 123024 122773 122982 82268 84730 272808 240026 680176 687730 215124 212887 272241 274989 318954 310864 333505 337203 359197 363477 340389 378465 796793 829437 531798 445110 290567 284125 333947 329689 351641 359260 365771 368201 411788 412720 664231 687748 40.45 68.2 1
12:30:00 2023-10-13 333582 331529 85679 86020 128870 134515 132652 131037 106094 104422 109485 110919 127699 128432 354907 382202 1102295 1088335 426297 436064 119731 104503 113220 114942 127185 123109 122603 123017 82122 84581 267019 239346 680874 686903 214290 213328 271515 275428 317101 311514 336120 334508 359076 362389 342816 377185 798032 845652 532193 446705 290535 284210 333947 330723 351965 357603 368847 371273 412188 414845 657807 689138 40.45 68.2 1
12:30:01 2023-10-13 332652 331574 87432 86163 128751 134615 132931 131960 105771 104871 109451 111079 127495 129038 354907 378826 1112776 1094479 422982 436504 119531 105737 113208 115510 126948 124064 120991 123478 82169 84864 270338 240026 673992 684815 215426 213029 271551 274689 318801 310570 336889 334543 357685 364278 342816 378465 799007 836598 531798 441548 290585 284210 333947 330723 351965 356896 366030 368237 411823 412720 664231 687785 40.45 68.2 1
12:30:02 2023-10-13 333546 331032 87474 86138 128870 134515 132743 131103 105771 104422 109822 110895 127359 128645 355409 383043 1100422 1088335 426297 436064 119731 105110 113208 114942 127151 123109 122773 123102 82301 84704 271898 239686 677075 686903 214778 213029 271551 275428 317101 311042 336595 334508 358548 362389 342816 376956 799127 845055 533546 449150 290861 284161 333731 331081 353920 357783 367853 369168 412295 414989 656799 689774 40.45 68.2 1
12:30:03 2023-10-13 330813 331569 85643 86104 128751 134358 132307 131712 105738 104936 109451 111284 127495 129286 355118 381032 1115438 1096705 422835 439952 119662 105478 113385 114876 127016 123760 120991 123239 82179 84795 270732 239699 679923 683775 214929 213029 271515 274302 319060 309488 337144 335552 356610 363548 342780 378429 797995 835971 530463 440746 291769 283578 331964 332769 351929 357854 366067 369420 414948 414697 661300 688797 40.45 68.2 1
12:30:04 2023-10-13 333183 331063 87480 86020 128990 134515 133097 131498 106094 104904 109788 111047 127393 128859 355409 381061 1106828 1085243 422084 436575 119731 105143 113241 114942 127151 123109 122603 123102 82212 84704 277847 239531 678636 685931 214290 213627 269899 274166 319543 309595 336084 338397 360047 362141 344647 378249 797812 845634 530094 443861 292149 284702 332792 331726 351965 356278 365738 369420 414660 413947 658275 688797 40.45 68.2 1
12:30:05 2023-10-13 332585 330072 87445 85952 128998 130835 132914 131365 106255 104806 109872 110939 127393 128508 355227 381949 1112307 1096668 418854 436566 121849 105158 113463 114810 127470 123194 122859 122897 82268 84581 271898 239856 681459 681436 214929 213328 271515 273622 320063 310824 333613 337581 356645 362932 342816 380715 800865 829401 535801 442246 290499 285615 331462 332229 351965 357854 364371 368273 417404 412720 664051 691881 40.45 68.2 1
12:30:06 2023-10-13 334131 331072 87528 86011 128994 134289 132739 130873 106127 104422 109788 110919 127877 128645 355409 383312 1106828 1090662 419519 436540 120234 105110 113307 114942 127185 123109 122808 123068 82301 84730 270338 238587 683682 687693 213633 213449 272170 273570 319921 310900 335464 336423 358356 361129 342600 381647 799693 839075 527460 440198 291103 285267 332936 331726 354957 357854 365761 369240 414948 415214 664231 689847 40.45 68.2 1
12:30:07 2023-10-13 336748 330889 85754 86124 129254 130745 133281 131398 106353 104734 109974 110616 127705 128398 355409 380456 1106828 1100764 421566 442618 121765 105335 113775 114942 127484 122940 122842 123068 82301 83501 282058 238669 686225 682954 214778 213029 272798 274325 318097 312023 333577 336564 357720 362424 340425 378501 801433 829401 530094 441403 288793 285031 332000 331278 351965 356682 366067 367131 414948 413333 665646 691844 40.45 68.2 1
12:30:08 2023-10-13 333040 330099 85732 85987 128994 134289 132739 131004 106094 104422 109822 110895 127406 128735 355409 383923 1109976 1092074 422116 436540 119731 105078 113241 114942 127545 123812 121293 123496 82330 84806 272808 240026 680566 687840 215088 212851 272241 274409 319060 311042 333685 334508 360232 363264 342226 378465 797959 834166 531798 444765 291009 285316 333947 329760 351965 356931 366648 368792 412439 413658 665646 688797 40.45 68.2 1
12:30:09 2023-10-13 333978 331847 85679 85960 128904 134515 132743 131103 106200 104951 109788 110843 127528 128432 355409 383348 1100386 1088335 426904 436281 119867 105143 113307 114942 127484 123194 122808 123068 82301 84613 269437 239346 681743 686903 214929 213627 271551 275428 317136 311769 335609 334543 358871 362389 342816 377257 800297 844422 530463 447109 290535 284631 333767 330938 354347 358143 369005 368648 412367 414989 658275 689664 40.45 68.2 1
12:30:10 2023-10-13 333040 332072 87469 86082 128568 131106 132307 131960 105771 104904 109822 111047 127528 128824 354907 379924 1113024 1097681 423512 440571 119628 105609 113220 114942 127050 124098 120991 123581 82429 84864 270338 239686 680396 685931 215606 213079 273991 274551 319060 311078 337657 334543 358320 364867 342816 378465 797995 835417 537603 441367 291357 283578 333947 331762 351965 356399 366648 369384 412475 412432 664231 688797 40.45 68.2 1
12:30:11 2023-10-13 332625 331852 85675 86104 128994 134327 132523 132349 105803 104984 109788 111003 127495 128893 354907 381934 1103619 1085206 425692 436611 119731 105175 116096 114942 127185 123457 122603 123273 82301 84679 277847 240026 692124 686903 214964 213328 270688 275851 318801 311854 336668 335516 358835 362968 345134 380271 800144 847435 530841 448376 290801 284339 333875 331045 353884 358286 368706 368756 412475 413982 654492 692441 40.45 68.2 1
12:30:12 2023-10-13 330527 331556 87413 86171 128568 134428 132307 131960 106076 105192 109737 111468 127257 129148 354726 381141 1115512 1097681 423625 440589 119628 105175 113122 114975 126941 123945 122484 120299 82169 84821 270338 239292 674341 683993 215104 213115 271551 274358 319060 310100 337180 335516 358031 364604 342852 378465 799164 836634 537603 441367 291769 283617 333477 332805 351965 356399 366908 369456 414328 414989 663759 688797 40.45 68.2 1
12:30:13 2023-10-13 331852 332319 85645 86077 128994 134515 132706 132349 106021 104936 109485 111155 127495 129072 354907 381631 1106933 1085243 423498 436611 119731 105175 113286 114975 127185 123194 122773 123307 82155 84762 275310 238957 679676 686903 214929 213328 272832 275831 319295 312690 337035 337680 358656 362826 344792 380038 797686 847435 533546 447109 291357 284246 333947 331224 353775 358358 368743 369348 412475 413982 656688 689664 40.45 68.2 1
12:30:14 2023-10-13 332128 331789 85690 85240 128861 131015 132672 131893 105996 105120 109653 111295 127237 129148 354871 378120 1112813 1096853 424193 440264 120063 105432 113385 114942 127416 123556 121512 123239 82235 84730 270732 239699 676295 683957 215096 213328 271515 274515 319732 309559 336869 336494 356610 364022 342780 378429 799693 836561 531798 440746 291769 284374 332431 333238 351929 358358 367142 369420 414984 414989 661732 688760 40.45 68.2 1
12:30:15 2023-10-13 331278 332787 85703 86130 128925 134515 132739 132167 106094 104904 109754 111079 127461 129038 354584 381025 1108510 1086788 422683 436361 120063 105110 113241 114942 127327 123623 122739 123239 82330 83650 277847 241394 688691 685785 214750 214042 272832 275022 320335 312247 336413 336458 358188 362389 345632 378357 801634 845652 529129 446477 291769 284410 333153 331476 351965 356850 368221 369384 413637 413912 656873 687748 40.45 68.2 1
12:30:16 2023-10-13 332364 331359 85750 86515 128792 131015 132706 131679 106094 104695 109788 111187 127610 128859 354798 378997 1112776 1097634 421047 436504 119731 105078 113352 114909 127151 123024 122739 123068 82235 84730 272808 239699 681489 681917 214420 213029 271515 274131 320513 309559 335573 337037 356382 363477 342816 378429 800297 839002 531798 441730 291769 285045 331426 333238 351965 357854 365797 369384 417404 414989 662202 689774 40.45 68.2 1
12:30:17 2023-10-13 331780 331780 85645 86011 128746 134515 132739 131623 106094 104799 109754 110919 127461 128467 354871 381025 1107721 1087561 419519 440062 120059 105366 113541 114810 127314 123627 120991 123410 82429 83535 277847 240709 680972 683921 213512 213927 271515 273711 320488 312690 335573 336494 358224 360729 342852 380534 800107 838415 531798 439874 291563 284445 332936 331457 351965 356243 366030 369384 414256 413333 656345 687748 40.55 68.2 1
12:30:18 2023-10-13 333328 331027 85732 86046 128964 134348 132975 131004 106094 104533 109754 110767 127461 128611 354007 378685 1102295 1091439 423583 436504 119731 104973 113352 114909 127361 123109 122773 122948 82268 83404 272808 239346 679301 681399 214219 213627 271066 274323 318061 311006 333541 337545 356324 361270 342334 378357 802571 844889 531798 445397 290619 286759 330782 332086 353884 356636 366662 371310 417595 413947 656345 691844 40.45 68.2 1
12:30:19 2023-10-13 332823 331816 85666 86011 128870 134515 132614 131623 105803 104422 109788 110971 127522 128797 354580 384518 1110015 1093774 420598 440080 119961 105078 113541 114843 127280 123109 122808 123034 82235 84730 280431 240026 682244 687877 214742 213029 272381 274302 319626 311150 333649 336258 359883 362135 341708 378501 797834 839075 534467 442560 290910 285080 332701 330420 354957 358106 364629 368756 414292 414018 664231 688797 40.45 68.2 1
12:30:20 2023-10-13 335795 330067 85711 85953 128998 134219 133226 130684 106240 103949 109974 110639 127705 127974 353971 383348 1097609 1088335 422946 436198 120063 104431 113385 114718 127572 122940 122773 122829 82381 83404 272808 237994 684006 685931 214556 213328 271515 274551 318097 312687 333289 339117 359306 362247 342154 378321 800113 843802 538955 445301 288541 286302 333676 329724 354456 357854 365701 369170 413314 413982 658350 691317 40.45 68.2 1
12:30:21 2023-10-13 333328 331780 85649 86377 129027 131173 133005 132349 106174 104630 109948 110939 127325 128687 354402 381989 1113479 1092813 421377 435678 119980 105366 113385 114909 127361 123024 122603 123034 82235 83477 271898 239686 679301 686903 214929 213029 272381 274095 319025 311440 333649 334543 359919 363477 341744 378465 797834 839039 533132 441097 290499 284845 332972 329724 354957 356612 364923 368756 413673 415179 663862 689811 40.45 68.2 1
12:30:22 2023-10-13 337062 330536 85711 86046 128998 134254 133159 131037 106094 104422 109974 110767 127794 128275 355409 383348 1100730 1088335 423025 443245 119980 104868 113307 114909 127361 123024 122773 123034 82301 83404 272808 238632 695096 687693 214607 213556 271410 274409 317031 312794 333433 338397 359450 362212 342154 378393 799693 842645 530918 446210 289347 285891 333947 330455 353956 357854 366812 367095 412188 413982 659787 689774 40.45 68.2 1
12:30:23 2023-10-13 333690 331381 85678 86239 128822 130917 133018 131736 106214 104519 109974 110895 127495 128790 354580 382167 1112539 1093664 422946 439310 120029 105110 113307 114942 127450 123024 122773 123034 82301 84672 271898 239686 686535 685931 215418 213029 271551 274515 319025 311404 337382 334508 358835 364604 342744 378465 798970 835971 531798 441367 290914 285080 333947 330688 353956 356931 366067 369052 411788 413982 666480 687785 40.45 68.2 1
12:30:24 2023-10-13 335274 331072 85686 86097 128998 134289 133005 131037 106094 104454 109788 110919 127495 128432 354584 382775 1102295 1088190 426600 436198 119731 105611 113619 115477 127334 123997 121378 123307 82429 83732 275322 239686 684188 687803 214750 213520 271515 275553 317101 312023 335609 337644 359631 362897 342492 377789 800297 845487 516546 445967 290499 284595 333947 329973 353956 357854 368221 367647 412439 413947 655454 689811 40.45 68.2 1
12:30:25 2023-10-13 330813 331216 87469 86167 128410 131267 132423 131893 105738 105113 109417 111219 127250 129148 354334 378720 1114922 1096074 423282 436281 119731 105175 116027 114975 127029 124064 122450 123307 82268 84821 271898 240026 671465 683993 215418 213029 271551 274131 319060 310575 337144 335516 357433 364313 342816 378429 797834 834166 538955 441367 290499 283578 333947 331457 351929 356647 366067 369348 412403 414989 664231 687748 40.45 68.2 1
12:30:26 2023-10-13 332270 330759 87507 86138 128746 134452 132307 131712 105771 104799 109788 110971 127495 128824 354621 384387 1105322 1088302 426904 439238 119628 105447 113286 114876 127016 123845 120991 123478 82202 84730 271709 240026 676557 686458 214750 213477 270464 275726 318543 310100 336340 337680 358764 362932 344864 377185 797959 845688 537603 444854 291357 283808 333477 331457 351965 356850 368221 369384 413055 413622 656873 687785 40.45 68.2 1
12:30:27 2023-10-13 330764 331072 85643 86015 128937 131015 132560 131209 106021 104454 109788 110919 127284 128735 354871 378155 1113333 1097634 420781 436281 121765 105110 113352 114909 127450 123109 122773 123068 82414 84762 267019 239531 677518 681917 214964 213328 271551 274515 320513 309816 335609 337309 356610 363477 342816 378429 801284 836598 530463 441056 292182 284175 332701 332769 351929 358358 366067 369456 414984 414989 662238 688760 40.45 68.2 1
12:30:28 2023-10-13 332475 330759 87507 86020 128870 134348 133092 131794 106149 105054 109889 111003 127359 128935 353326 380919 1108584 1087526 421901 436504 119731 105078 113253 114942 127151 123693 120991 123204 82235 83577 272808 239328 685415 685931 214929 213927 270653 274358 320028 310064 336357 336022 358259 361375 345110 378393 797959 838415 530094 442560 291357 285089 332972 331726 351965 356278 365771 369420 414296 413622 656417 687785 40.45 68.2 1
12:30:29 2023-10-13 333328 331274 87507 86350 128994 134254 132739 131037 105989 104422 109788 110767 127461 128432 354871 378755 1101983 1088130 422988 436504 121765 105045 113385 114942 127450 123109 121293 122982 82268 84730 270338 239686 681223 681917 214392 214085 273604 274951 318918 311372 333433 338494 356538 361164 342708 378285 802497 843194 530463 441620 291009 286226 332442 332697 353956 356850 366622 368237 417151 415214 656381 691881 40.45 68.2 1
12:30:30 2023-10-13 335046 330741 85716 86124 128857 130835 132706 131736 106142 104630 109838 110971 127461 128398 355643 383384 1110164 1094442 421974 436540 120093 105143 113307 114876 127226 123024 122773 123034 82268 84613 272808 239686 683682 686903 215267 212844 273991 274323 319060 311042 335573 334543 360462 364313 342262 380679 797959 834166 537603 441728 291215 285325 333947 330723 351965 356896 366067 369088 412403 413947 665646 687785 40.45 68.2 1
12:30:31 2023-10-13 333906 330768 87540 86071 128994 134609 132652 131646 106094 104422 109788 111210 127461 128645 354871 382739 1102295 1088335 426600 436504 119731 105110 113196 114942 127151 123931 121293 120268 82330 83650 271898 239686 678115 687353 214750 213520 271790 275708 316995 310651 336321 337607 359376 362932 342600 377221 799127 844422 533546 446186 290655 285210 333947 331189 351965 357281 368221 369348 412439 413947 656873 688797 40.45 68.2 1
12:30:32 2023-10-13 332401 330884 85626 86105 128768 131027 132523 131103 106222 104982 109417 111079 127041 128859 354584 377592 1116011 1097634 422646 436504 119731 105143 113319 114975 127185 123556 122808 123136 82119 84762 270732 239735 676818 682954 214964 213029 271551 274358 320028 311229 336631 336564 356645 363229 342816 378429 799730 837817 524826 442043 291561 285112 332737 333274 351965 358358 366918 369456 415056 412685 661769 689774 40.45 68.2 1
12:30:33 2023-10-13 332202 331068 85820 86011 128994 134289 132739 131498 106094 104454 109485 110907 127495 128824 354871 380492 1106828 1088139 420525 440099 119892 105399 113385 114876 127436 123931 121328 123444 82339 84864 272808 239328 678785 684510 215267 214228 273411 274551 320477 310064 336357 336338 358511 361199 344901 378501 797959 838451 530094 440198 291769 284880 333477 331762 353956 357340 366067 369420 414620 413982 656417 688797 40.45 68.2 1
12:30:34 2023-10-13 335762 330875 85690 86013 129422 130771 133139 131398 106287 104390 109822 110767 127528 128398 354907 379888 1108401 1100764 418854 435058 121968 104431 113463 114942 127606 122940 122842 122863 82525 84581 269437 237481 682824 680918 214929 213477 272381 272911 320063 311988 333613 337617 357433 363229 342262 381865 802002 829401 534467 442314 291089 286262 331928 332499 351965 356364 364923 370709 417404 413982 664484 691881 40.45 68.2 1
12:30:35 2023-10-13 332859 330804 85642 86020 129028 134324 132739 131004 106127 104839 109923 111123 127556 128797 354189 384355 1109902 1092900 419337 439861 120112 105399 113385 114942 127484 123712 122808 120136 82282 84864 270338 239686 681993 686458 214290 213115 272416 274131 319803 311042 335609 336810 359919 361340 342262 381559 797995 839075 531798 441165 291151 285410 332972 331330 354957 359501 365771 368792 414292 414053 664231 689811 40.45 68.2 1
12:30:36 2023-10-13 336550 330072 85675 85952 129032 134417 132772 130906 106370 104253 109974 110767 127528 128398 354871 383348 1100457 1088335 423662 442456 119731 104940 113307 114909 127484 123024 122808 122948 82414 84613 270338 238737 682873 686903 214778 213477 271551 274951 319982 312687 335319 336152 359486 362283 342708 378321 799546 842571 531798 444805 288721 285352 333947 330455 354812 358286 367699 367647 413382 414053 662032 691697 40.45 68.2 1
12:30:37 2023-10-13 334020 330777 85872 86355 129147 130925 133106 131200 106280 104871 109914 110895 127359 128687 353653 380990 1109976 1091289 422048 439861 119731 105143 113307 114942 127219 123660 121293 120268 82301 84646 270338 237551 688339 686458 215606 213029 271965 274586 319060 311514 337144 335256 359376 364640 342816 378501 797959 835381 531798 441584 291009 284011 333947 331762 351965 359212 366622 369052 412475 412432 664231 687785 40.45 68.2 1
12:30:38 2023-10-13 333094 331001 87465 86049 128785 134515 132378 131679 106045 104734 109451 111003 127318 128824 354334 381025 1105735 1085243 426297 436611 119731 105143 113253 114975 127151 123194 122603 123307 82330 83650 271898 241009 676687 687353 214821 213592 270996 275744 318883 310864 336486 337680 358799 363222 345632 377257 798733 844909 535339 445192 291151 284445 333947 331211 353811 358358 366086 369348 413055 413982 654686 689811 40.45 68.2 1
12:30:39 2023-10-13 330706 331637 85711 86428 128788 131196 132489 131893 105771 104936 109451 111219 127223 129196 354334 378120 1112813 1096003 422536 436361 119731 105175 113253 114942 127151 123194 122518 123273 82010 84795 270732 239664 676557 683474 215303 213029 271586 274586 319543 309630 337419 336338 356681 364604 342852 378501 799730 837225 530463 441201 292250 284445 333008 333509 351965 358995 367178 369492 415020 412720 662312 689811 40.45 68.2 1
12:30:40 2023-10-13 331623 331036 85690 86011 128998 134515 132743 131712 106222 104695 109788 111003 127528 128859 354907 381025 1109188 1087561 423282 439092 120093 105544 113541 115397 127436 123523 123012 123478 82372 85014 271898 241394 680846 685822 215231 214228 270688 275200 320548 310540 336998 336293 358799 362968 345876 378465 799312 843267 538955 441511 291769 284916 333477 332468 351965 356850 367178 369456 414948 413982 656149 689285 40.45 68.2 1
12:30:41 2023-10-13 331852 331310 85711 86262 129250 134313 132739 131004 106127 104461 109822 110939 127528 128467 354871 378755 1109553 1096041 418890 436198 121934 104503 113385 114942 127450 122940 122842 123034 82414 84613 270338 239346 683477 680955 214964 213477 271586 272911 320773 311042 333649 338410 356681 363512 342852 381865 801433 829437 537136 442357 290535 286226 331964 332769 351965 358383 364923 368792 417404 413368 664520 691881 40.45 68.2 1
12:30:42 2023-10-13 333604 331068 85685 86020 129032 134289 132772 131169 106287 104533 109822 110919 127434 128652 354580 383134 1109939 1091439 419337 439499 119995 105078 113541 114876 127436 123109 122773 123102 82301 84646 270338 239879 682512 687390 214219 213627 272416 273711 319921 311265 335609 336564 358799 361305 342780 381865 800026 839075 537136 440854 290946 285316 332972 330960 352253 356399 364996 369348 414984 416486 665847 689811 40.45 68.2 1
12:30:43 2023-10-13 333978 330558 85850 85987 129332 134515 132772 130738 106127 104253 110084 110767 127528 128432 354871 380456 1106828 1100034 423135 435834 121765 105110 113463 114942 127572 123024 122842 123017 82414 84646 269437 238669 681944 683474 214964 213029 273059 274586 318097 312937 333649 337319 357720 363512 341228 378538 801433 834166 531798 446793 288829 285989 333008 332265 351965 358311 367178 368237 415056 413982 664231 691881 40.45 68.2 1
12:30:44 2023-10-13 333604 331054 85594 86414 129027 131015 133039 131703 106564 104630 110058 111123 127393 128721 354726 383241 1112862 1094442 422646 436233 121765 105143 113619 114876 127450 123194 122842 123068 82301 84613 282058 240325 680190 685931 215454 213029 272416 274358 319096 311078 335609 334543 360498 364604 342780 380679 797688 834166 531798 441584 291151 285232 333947 330723 351965 356966 366918 369088 412475 413658 665646 687785 40.45 68.2 1
12:30:45 2023-10-13 334369 331314 85750 86044 129028 134327 132407 131623 106127 104533 109822 110994 127528 128432 354657 378826 1105222 1096041 423498 436540 121849 105143 113385 114975 127606 123864 122842 122931 82414 84646 277273 239346 680706 682569 216061 213328 271586 275851 318578 312023 335646 337319 358799 365480 342925 378393 801433 840858 530463 445556 290535 285352 332972 331798 351929 356743 365829 368792 414696 414809 662032 691697 40.45 68.2 1
12:30:46 2023-10-13 331983 331426 85700 86402 128401 131181 132423 132257 106239 104904 109417 111111 127108 129072 353834 381069 1114948 1096036 422048 436575 119565 105432 116061 114975 126941 124064 122434 123341 82212 84795 270338 240778 675380 683993 215606 213029 271965 274586 319096 310135 337419 336022 358259 364640 342852 378501 799459 836598 535801 441620 292044 284033 333477 332805 351965 356399 366918 369456 414620 412720 663252 688797 40.45 68.2 1
12:30:47 2023-10-13 332475 331027 85647 86053 128981 131184 132560 131679 105803 104871 109451 111003 127406 128893 354907 381025 1106828 1085243 421641 436233 119731 105143 113541 115318 127368 123997 121328 123513 82053 84872 271898 240709 679185 685822 215275 213856 271117 275200 320028 310100 336668 336058 358548 364996 345876 377789 797995 845091 531798 444748 292000 284445 333477 331762 351965 356850 367178 369456 414292 413982 655417 688797 40.45 68.2 1
12:30:48 2023-10-13 333063 330067 85647 86020 129032 134102 133039 130959 106370 104390 109788 110767 127406 128831 354617 378755 1110929 1097634 418927 442456 121934 104503 113463 114830 127484 122940 122671 122897 82334 84646 270338 239754 680397 680955 214964 213328 271551 272911 320809 311042 333613 337617 356681 363257 342925 381865 801161 829365 535801 441730 290499 286226 332000 332535 351965 357854 364665 368273 417404 413368 664520 691881 40.45 68.2 1
12:30:49 2023-10-13 333420 330099 85711 86020 129020 131018 132772 131037 106094 104487 109822 110831 127528 128432 354871 383134 1110164 1091289 421214 439238 120063 105110 113463 114876 127436 123279 121328 123358 82393 84730 272808 239686 682260 686903 214040 213414 272990 273711 319803 310824 335609 336494 359919 361023 342539 381559 797995 839075 530094 440157 291103 285316 333477 330723 354957 356399 365513 369348 414984 415540 665174 689847 40.45 68.2 1
12:30:50 2023-10-13 336609 330103 85714 86011 129365 131015 133172 131037 106287 104422 109898 110843 127495 128398 354871 380421 1106828 1099198 424337 435758 120234 105078 113541 114942 127572 123109 122842 123068 82414 84762 271898 239346 691286 683957 215382 212844 272762 274971 318543 312937 335573 336564 358511 364604 342226 378429 802299 837781 531798 447109 290463 285387 332972 331762 351965 356931 367960 368201 414984 413947 664231 691844 40.45 68.2 1
12:30:51 2023-10-13 334131 331036 85669 85982 128994 131027 133039 131794 106255 104806 109923 111079 127359 128687 354439 382025 1111480 1096116 421828 439238 119980 105078 113307 114909 127484 123897 122808 123204 82492 84730 272808 239346 684314 687840 215606 213029 272573 274551 319060 311479 336631 334508 359340 363993 342780 378501 797959 835971 531798 441511 290619 284077 333695 331726 351965 356896 366882 369348 413346 412720 664231 688760 40.45 68.2 1
12:30:52 2023-10-13 333568 330054 85685 86079 128998 134515 133097 130972 106370 104454 109974 110919 127495 128432 354871 378997 1104914 1091299 424485 435642 119731 104940 113385 114942 127572 123109 122808 123068 82414 84646 275310 239754 679940 679921 215267 213627 271101 275428 319060 311733 335609 336564 356645 363548 345632 378357 802299 838343 530094 444190 291357 285352 332737 333816 351965 357603 368221 369312 417404 412720 658127 693429 40.45 68.2 1
12:30:53 2023-10-13 332055 330741 85743 86243 128857 131150 132672 131613 106214 104839 109914 111047 127495 128790 353834 378997 1111163 1097485 419519 436504 119980 105078 113352 114810 127545 123109 122808 123034 82119 84613 270338 238993 686971 680918 214929 213328 272122 274551 320773 309812 333685 337581 356645 362903 342888 380679 801433 836007 538955 441933 291514 285370 331928 333274 351965 358358 364960 369420 417994 413333 664231 690826 40.45 68.2 1
12:30:54 2023-10-13 333568 330032 85786 85894 129391 134091 133390 130741 106549 104052 110084 110627 127794 128186 354907 381863 1100457 1088130 422609 435892 122001 104431 113697 114718 127994 122770 123081 122795 82560 84523 282058 238906 686793 683957 214290 213627 271551 274551 319096 312937 333541 337545 359629 362389 342888 378501 801730 843194 518034 441584 288757 287180 332684 330938 355387 358143 366848 369957 414840 415725 659173 691660 40.45 68.2 1
12:30:55 2023-10-13 336278 329885 85767 85953 129177 130951 132739 131037 106127 104598 110109 110767 127495 128275 354871 379888 1108584 1097313 425655 435669 119980 105110 113463 114942 127572 123109 122842 123102 82525 84613 269437 238669 680051 682954 215606 212695 272156 275200 318097 312059 333685 336564 358799 365159 342816 378393 801433 839075 534898 446074 291501 285989 333477 331762 351965 356966 368221 370898 415020 412755 661300 691844 40.45 68.2 1
12:30:56 2023-10-13 332859 330107 85610 86075 128785 134546 132307 131679 106021 104487 109788 110919 127495 128432 353834 378755 1112776 1094425 423025 440411 119492 105609 113286 115417 127050 124254 120991 123478 82282 84864 270338 239346 674116 685483 215606 213029 273991 274865 319508 311042 337657 335761 358799 365010 342852 378501 797995 835971 531798 441548 291975 284299 333947 332769 351965 359248 367178 369456 413673 412720 663723 687748 40.45 68.2 1
12:30:57 2023-10-13 335046 329711 85649 86097 128994 130961 132772 131794 106287 104533 109788 110919 127495 128824 354907 378997 1102764 1092887 425390 436281 119980 105110 113463 114942 127395 123109 122842 123068 82492 84730 271898 239346 680972 679921 215606 213627 271292 275428 318801 311514 335609 336600 356645 363158 345388 378357 802571 842048 530463 446162 290861 285316 333008 333780 351965 356850 367960 369312 417404 412685 655417 690826 40.45 68.2 1
12:30:58 2023-10-13 329849 330844 85679 86015 128994 134417 132739 131037 106094 104982 109923 111111 127257 128831 354726 378961 1114719 1097674 420598 440172 119912 105110 113463 114942 127572 123745 122808 123068 82330 84781 270338 238957 685154 680488 214964 213891 272156 274586 321034 309847 335609 338338 356645 363512 342888 380679 800865 836634 531798 442246 291357 286083 331964 333780 351965 358383 364960 369420 417994 413947 664231 690790 40.45 68.2 1
12:30:59 2023-10-13 333546 330058 85786 85953 129602 131272 133465 130462 106378 104020 110160 110616 127916 127974 354907 382775 1097609 1088094 423282 436540 122001 104431 113697 114830 127817 123024 123029 122863 82705 84613 277044 238669 689344 683957 214778 213627 271586 274586 319060 312973 333577 337581 359629 362141 342888 378501 801433 838451 530094 441295 288275 286902 333712 331260 354957 358358 367178 367131 414984 415832 659787 691881 40.45 68.2 1
12:31:00 2023-10-13 335927 330522 85968 86321 129147 130925 133072 130972 106247 104533 109991 111015 127535 128295 354689 379853 1106828 1100820 422835 439787 120329 105110 113541 114942 127572 123357 121582 123410 82504 84672 270338 238500 681177 682569 215303 213029 273250 274586 318578 312753 333649 337828 358547 363512 342262 380679 800050 834166 531798 445169 288915 286190 333008 332769 351965 360333 367178 368237 415020 413658 664231 691881 40.45 68.2 1
12:31:01 2023-10-13 334369 331068 85699 86204 128955 131271 132739 131679 106127 104767 109788 110939 127495 128824 353834 381061 1102019 1085243 426297 436540 119731 105175 113286 114942 127151 123490 122518 123102 82152 84821 270338 239686 677604 686903 214964 213627 271327 276080 318097 311042 337144 335516 359629 362071 344901 377753 797995 845688 534898 445556 291757 284530 333947 331726 353956 358683 369156 372368 414332 417336 657770 689627 40.45 68.2 1
12:31:02 2023-10-13 333726 331131 85750 86243 128857 130925 132739 131432 106094 104422 109822 110863 127556 128721 354871 378997 1103619 1094538 425618 436504 121765 105110 113463 114975 127572 123109 122637 123068 82301 84646 272808 239346 680441 679958 215454 213477 270723 275428 319060 311733 335609 337354 356681 364604 345388 378393 802571 838343 530463 441367 290535 285352 333008 333816 351965 357305 368221 369052 417404 412720 656381 691844 40.45 68.2 1
12:31:03 2023-10-13 332475 331063 85626 86053 128994 131015 132739 131070 106094 104663 109822 110895 127406 128645 354334 380456 1106828 1088335 420149 442968 119731 105078 113352 114942 127361 123109 122773 123068 82379 84704 270338 240026 679189 683993 214254 214077 272122 274131 320809 311042 336120 336564 358835 362939 344901 381828 799730 842462 537603 442837 291744 285682 333604 332391 354957 357747 365589 369276 414840 416309 661227 689811 40.45 68.2 1
12:31:04 2023-10-13 333094 330773 85775 86229 129498 134515 133139 130828 106273 104188 109974 110895 127495 128432 354907 381595 1100730 1091414 423282 442655 122205 104431 113697 114751 128028 122940 122995 122863 82560 84613 271898 237551 687459 683957 214326 213927 272001 275393 319543 312023 333577 338410 358835 362389 342961 378501 800050 843267 537603 441259 290499 287104 332972 331762 354957 356639 367178 368237 417404 415867 658387 691881 40.45 68.2 1
12:31:05 2023-10-13 335528 330099 85722 86020 129391 134324 133172 130840 106403 104286 110008 110692 127678 128618 355118 382760 1109629 1100764 419373 439238 120397 105045 113853 114843 127769 123024 122842 122863 82447 84613 282058 239267 690142 681917 215267 213477 273250 274131 318954 313306 333649 337581 358799 363548 342262 381865 802299 834166 531798 441620 290499 286342 333008 332265 353956 357001 366586 368237 417404 413982 663582 691881 40.45 68.2 1
12:31:06 2023-10-13 333690 330527 85878 86044 129028 134515 132739 131623 106127 104487 109788 110907 127495 128735 354370 382775 1100730 1088302 426297 436575 119731 105143 113463 114975 127484 123779 122842 123102 82301 84762 277044 239007 682260 686458 215000 213927 272001 275464 318061 312059 336668 336032 360752 363512 342925 378393 800297 845055 530094 446538 290946 285116 333947 331224 353956 356674 366158 368792 413709 414053 655454 689811 40.45 68.2 1
12:31:07 2023-10-13 333676 330063 85685 86414 129151 131196 133039 131827 106564 104663 109872 110971 127658 128721 354439 379782 1108309 1097634 426297 442655 121765 105078 113697 114876 127572 123194 122842 123068 82301 84613 270338 239607 678252 681990 216061 213328 271551 275464 318578 312023 335609 337072 358799 365736 344901 378393 802299 841453 535968 446186 290599 285347 333477 332769 351965 356364 366122 369348 415020 412720 658350 691881 40.45 68.2 1
12:31:08 2023-10-13 331314 331345 87507 86053 128985 134428 132706 131465 105803 104904 109822 111047 127406 129072 354621 380456 1106828 1085090 422982 436361 119731 105110 113274 114975 127484 123727 122842 123170 82301 84795 270732 238993 677341 685446 215303 214228 270723 275235 320773 310788 337180 337047 359629 363512 345876 378465 799730 844458 536969 440854 292182 284992 333477 332769 353956 357591 367178 369492 414696 417300 658632 689664 40.45 68.2 1
12:31:09 2023-10-13 333496 329920 85626 86124 129164 131015 132706 131646 106524 104454 109754 110843 127495 128432 354871 378853 1103311 1091225 423883 436198 121765 105078 113307 114942 127606 123109 122808 122931 82414 84646 272808 239754 680706 679958 214778 213927 271361 274622 319096 311988 333649 338637 357469 362389 345388 378538 800986 843230 531798 441367 291357 286866 331731 332769 354707 357603 367178 369088 415104 415214 656454 691881 40.45 68.2 1
12:31:10 2023-10-13 333420 330032 85744 86015 129067 134358 132772 131136 106094 104454 109822 110919 127528 128467 354871 383384 1108731 1091289 422011 436504 121765 105110 113463 114975 127606 123745 122842 123017 82301 84704 270338 237551 679426 685970 215606 213029 272833 274586 320028 311769 335646 335291 360752 364640 342816 380715 797995 836007 531798 441367 291345 285704 333839 331207 353956 358456 366772 369240 412876 417336 666045 687638 40.45 68.2 1
12:31:11 2023-10-13 333663 330036 87499 86044 128909 134515 133465 131679 106337 104422 109485 110971 127406 128831 353544 381061 1103311 1087561 426904 436575 119731 105110 113307 114975 127484 123279 122671 123136 82301 84704 274514 239754 676423 686903 215303 213627 271621 276310 318097 311550 337180 335552 359919 363512 342925 377789 797995 845724 530463 446222 291563 284246 333947 331762 353956 355867 366122 369420 413673 414018 656873 688797 40.45 68.2 1
12:31:12 2023-10-13 330953 330032 85771 86053 129028 134515 132743 131037 106127 104904 109788 110863 127318 128645 354907 377592 1111163 1096861 419556 436540 121765 105143 113385 114975 127484 123727 122842 123102 82268 84704 269437 238993 683303 680562 215606 213627 271586 275007 321070 310100 335646 338374 357470 364284 342600 381537 801891 836416 531798 442560 291830 286012 331785 333293 351821 356674 365735 369384 417994 414809 665823 690753 40.45 68.2 1
12:31:13 2023-10-13 332019 330000 85703 86097 129116 131279 132739 131136 106304 104454 109754 110895 127372 128824 353798 380385 1109703 1090662 419150 436504 119980 105110 113385 114942 127572 123194 122808 123153 82414 84730 270338 240436 679564 685931 214219 213927 272381 274095 320738 311479 336559 337037 358764 361305 342816 381828 800026 840858 531411 442874 291357 285396 333947 331726 353312 358862 366067 369348 414984 416450 664231 690826 40.45 68.2 1
12:31:14 2023-10-13 335433 329760 85722 86068 129422 130951 133440 131299 106613 104500 110296 110767 127780 128261 354689 382901 1100582 1090550 423062 438722 120401 105078 113619 114942 127994 123390 121666 123102 82606 84548 270338 237994 690507 685931 214893 213627 271551 274551 319060 313413 333541 336529 359883 362106 342888 378465 801433 838379 531798 443864 288203 286454 333947 331189 354957 358358 367142 367647 414584 415796 659787 691807 40.45 68.2 1
12:31:15 2023-10-13 333564 330768 85649 86134 128751 134546 132340 131893 106370 104422 109788 110939 127495 128611 354334 379853 1113294 1094442 422609 436575 119565 105143 113319 115008 127117 123912 122569 123307 82414 84788 270338 239754 676537 684962 215909 213627 272381 274971 319992 311042 337694 335516 358764 365152 342852 378501 799127 836561 531798 441584 292039 284410 333947 333238 351965 356896 367178 369456 414876 413298 663428 690470 40.45 68.2 1
12:31:16 2023-10-13 333583 331247 85658 86395 128822 131455 132743 132166 106142 105087 109914 111328 127427 129003 354584 380723 1106792 1086602 424485 436290 119731 105143 113463 115477 127511 123912 122773 123273 82152 84762 269437 240709 686180 685931 215267 213627 270688 275393 320477 310971 337657 336564 359340 364029 346121 378429 799090 845652 531798 442314 292740 285280 333947 331726 353956 356815 367178 373164 414948 414018 656381 688760 40.45 68.2 1
12:31:17 2023-10-13 333528 330036 85750 86097 129391 134254 133139 130972 106370 104487 109974 110843 127495 128398 354584 378755 1111281 1100764 419150 436504 121934 105045 113541 114909 127783 123024 122842 123034 82527 84697 270338 239754 681552 681399 215418 213927 272989 273676 320513 311988 333649 338328 358224 364022 342780 382711 802571 829401 535801 440746 290499 287068 332414 332482 354275 359766 365443 369204 417296 417336 668015 693171 40.45 68.2 1
12:31:18 2023-10-13 334295 330813 85750 86105 129353 131453 133097 131679 106273 105087 110024 110971 127427 128432 354835 383384 1112539 1092887 420410 436504 120063 105110 113385 114942 127572 123194 122808 123068 82492 84730 275310 239686 680581 687877 215267 213627 273215 274551 319992 311514 336357 336529 360970 363193 342780 381792 797922 837781 530094 441728 291452 285316 333947 330723 354957 356966 366586 369384 413637 415796 666119 689248 40.45 68.2 1
12:31:19 2023-10-13 333636 330036 85739 86015 129177 134515 132743 131004 106370 104533 109788 110843 127495 128432 354334 378455 1106556 1096074 425994 436198 121934 105110 113463 114975 127572 123109 122893 123239 82414 84762 271898 239754 684061 681399 216213 213627 271551 275851 319025 311988 336120 337309 358511 365701 345388 381663 802078 843656 531798 446004 291660 285811 333568 333564 351749 358790 369193 369348 414948 412685 656381 691280 40.45 68.2 1
12:31:20 2023-10-13 332290 331157 85703 86248 128990 131241 132647 132133 106255 105080 109754 111219 127461 129162 354871 378155 1112776 1097634 422011 436540 119731 105143 113307 114975 127361 123760 122808 123307 82492 84762 273250 240072 681090 682954 215606 213627 272156 274586 320999 310064 337657 337545 357720 364320 342852 380679 801433 839039 533132 441728 293082 285414 332972 333816 351965 356896 367178 369492 417404 413622 662238 689811 40.45 68.2 1
12:31:21 2023-10-13 333297 329996 85682 85978 129391 134219 132772 130807 106516 104454 109940 110744 127495 128432 354907 381595 1100115 1091262 423282 436504 122171 104868 113853 114909 127906 122855 123046 122948 82471 84646 272808 240026 683639 682918 214290 213927 271586 275144 319779 312651 333361 338494 359197 362247 344756 378357 802262 846234 523233 444118 290427 287104 333441 332234 355926 358862 367960 368201 417404 416450 660020 691586 40.45 68.2 1
12:31:22 2023-10-13 333582 330063 85690 86138 129383 130925 133172 130906 106305 104253 109788 110767 127794 128186 354871 379888 1106828 1100508 425316 436504 121934 105110 113463 114942 127606 123109 122842 123034 82525 84730 271709 238669 679524 683957 215606 212993 272798 275428 318578 312937 336357 337309 358835 365380 342816 378465 801218 839075 531798 444805 290798 286190 333712 332733 351965 357999 368743 368792 415020 413622 663252 691881 40.45 68.2 1
12:31:23 2023-10-13 333946 330777 85931 86355 129018 131354 132672 132349 106280 104871 109991 111079 127624 128866 353616 379853 1111127 1093587 422646 440557 119912 105642 113286 115008 127185 124407 121293 120364 82471 84762 275310 239686 676791 685483 216061 213477 272381 275393 320028 311988 338448 336268 358835 365701 342852 380679 799693 836598 530094 441584 292182 284410 333947 333274 351965 358276 367178 369456 414256 413622 664231 689248 40.45 68.2 1
12:31:24 2023-10-13 334369 330067 85739 86171 129028 131150 132772 131070 106094 104422 109974 111015 127528 128824 354334 378997 1102764 1091262 424184 436504 120063 105078 113385 114975 127572 123109 122842 123068 82412 84730 271898 239346 680065 680918 215267 214228 271551 275393 319768 311988 336631 338601 356681 363193 345876 378465 802351 844422 531798 444227 291694 285646 331964 333816 353956 357856 368000 372331 418995 417336 658743 693738 40.45 68.2 1
12:31:25 2023-10-13 337028 329894 85729 86243 129220 131106 132739 131465 106127 104519 109974 111015 127522 128611 354871 378685 1111163 1097643 418117 436540 122018 105143 113541 114975 127783 124031 122927 123068 82471 84730 270338 239686 683664 680488 215606 213627 272381 274131 321747 311733 333685 339362 357720 364313 344864 383019 802571 834166 511293 442874 291357 286978 332467 333780 353956 356709 365476 369384 418289 413982 664520 691881 40.45 68.2 1
12:31:26 2023-10-13 336289 330054 85748 86171 129512 130937 133172 130906 106127 104325 110084 110767 127528 128186 354871 383348 1100730 1089885 423282 436540 121765 105078 113541 114942 127817 123024 122842 123034 82672 84730 270338 237994 688608 685931 215267 213927 272573 275200 319060 313926 333685 337037 361006 362649 342925 378501 801433 844889 530094 446744 290401 286047 333947 331314 355459 358862 367552 370746 414732 416309 660254 691844 40.45 68.2 1
12:31:27 2023-10-13 333942 330032 85654 86321 129288 134382 132739 131070 106127 104533 109957 111047 127528 128432 354334 379888 1106007 1097606 424374 435138 120063 104973 113463 114909 127572 123194 122842 123102 82504 84730 272808 237446 685554 683957 215909 213029 272798 275428 318578 312973 335609 338338 359340 365736 342852 378429 800616 840263 534898 446186 291009 286190 333712 332499 351965 360309 368743 368756 415020 413333 662275 691881 40.45 68.2 1
12:31:28 2023-10-13 332475 330799 85653 86171 128925 131274 132706 131926 105803 104936 109788 111079 127461 129162 354334 380990 1106828 1087561 422234 436575 119731 105464 113385 115008 127450 123279 122637 123307 82119 84737 270338 240026 682689 685931 215454 213927 271292 275464 320513 309816 337402 339597 359342 365771 346574 378321 798943 845506 540308 444152 292510 285249 333423 332463 353956 356850 367699 371926 414984 413982 656381 689774 40.45 68.2 1
12:31:29 2023-10-13 332823 329782 85782 86134 129028 134382 132739 131712 106094 104487 109788 110971 127495 128735 354871 378997 1100422 1090487 423883 436504 119980 105110 113385 114942 127606 123457 122842 123068 82504 84762 270338 239686 680065 680918 214929 214228 271586 275428 319543 311988 335609 339947 357685 362932 345876 378538 801784 845055 538955 441367 291769 286866 331964 333780 354707 358131 367960 369384 415721 415214 657383 693849 40.45 68.2 1
12:31:30 2023-10-13 333894 330027 85739 86007 129203 131150 132739 131070 106094 104487 109822 111003 127495 128735 354621 384462 1109976 1092850 420781 436540 121849 105110 113697 114975 127606 123490 122842 123222 82639 84795 270338 240026 681082 687730 215167 213599 273144 274444 320370 311845 336450 337403 360826 364996 342636 382405 800297 839075 533132 444779 291621 285972 333947 331224 353312 357999 367032 369420 414948 416450 664520 690863 40.45 68.2 1
12:31:31 2023-10-13 333582 330067 85846 86171 129426 134609 133172 131712 106378 104519 110008 110919 127528 128398 354907 383348 1102295 1088302 424374 436540 121968 105175 113463 115008 127817 123964 122876 123102 82593 84762 271898 238331 685345 686458 215303 213927 272381 275428 318578 313926 336357 336338 361006 363512 344901 380715 802002 838415 531798 446890 290946 285989 333947 331762 354957 357741 368743 368237 414660 419109 662503 691734 40.45 68.2 1
12:31:32 2023-10-13 335455 330889 85786 86268 129254 131196 133072 131736 106597 104519 109940 110863 127705 128398 353508 380617 1106556 1099198 425692 436575 120294 105399 113541 114975 127783 123194 122842 123068 82560 84762 270338 239686 680691 683957 216213 213029 272416 275851 319025 312973 335609 338091 359629 365772 344864 378465 801552 841453 530463 446854 291151 286316 333947 332805 351965 357999 366673 369348 415056 413333 662312 691881 40.45 68.2 1
12:31:33 2023-10-13 332003 330107 85852 86163 129208 134428 132739 131960 105803 104806 109788 111187 127372 129072 354621 380723 1106828 1085090 421641 436575 119731 105175 113307 115008 127450 123964 122773 123307 82301 84795 270338 239531 681175 685483 215606 214077 271136 275851 320773 310788 337694 337319 359883 364058 349832 378429 799730 845055 530094 441511 292900 285067 333731 332482 354957 358598 367886 371474 414804 417336 659680 689627 40.45 68.2 1
12:31:34 2023-10-13 333600 330036 85654 86049 129391 134324 133222 131498 106370 104695 109788 110895 127495 128831 354580 378997 1103348 1090487 423282 436575 121849 105110 113430 114942 127606 123279 122842 123102 82447 84762 270338 239754 682386 680918 215303 214228 271586 275428 319768 311769 335609 338673 357720 362968 345876 378501 801218 844422 531798 441656 291421 286665 331964 333274 354707 358358 367699 369384 415721 415796 656454 693849 40.45 68.2 1
12:31:35 2023-10-13 332859 330804 85685 86015 129302 134358 132772 131103 106127 104663 109788 110863 127495 128611 353870 384192 1109976 1091252 420744 436575 120063 105143 113463 114975 127606 123964 122842 123068 82268 84613 270338 239346 679690 686458 215454 213627 273250 274622 320063 312023 336394 337354 360754 364029 342564 382456 798980 838893 534467 444133 291660 285922 333947 332272 355711 360587 367178 369420 413709 418517 667541 689774 40.45 68.1 1
12:31:36 2023-10-13 336622 330072 85686 86163 129151 131098 132772 131679 106403 104454 109822 110919 127495 128467 355409 383043 1100152 1089885 426904 436504 121731 105143 113463 114975 127572 123194 122808 123017 82447 84762 270338 239415 683935 686903 215454 213627 272381 275428 318543 312973 336906 336058 360716 363512 344901 378429 801433 846884 531798 445822 291357 285387 333947 331762 354456 356682 366673 369348 413673 415214 656454 690826 40.45 68.1 1
12:31:37 2023-10-13 329849 330063 85667 86086 128870 134428 132706 131926 105803 104936 109451 111176 127284 129196 353798 377627 1114429 1097681 423282 436575 119731 105497 113352 115008 127484 124031 122637 123222 82301 84828 270732 239735 674343 682532 215694 213935 272777 275795 320927 310900 338301 338196 358116 365010 342744 381108 802460 839039 531798 440854 292668 285352 333460 333564 351965 359501 367699 371655 418108 414989 663252 689811 40.45 68.1 1
12:31:38 2023-10-13 331619 330072 85739 86049 128998 134703 132743 131997 106403 104799 109822 111079 127495 128769 354621 380456 1109703 1088335 420818 436575 119731 105143 113352 114975 127606 123279 122808 123187 82447 84762 269437 240436 683050 685446 215454 217263 271586 274622 321070 311078 337144 337344 359629 362389 345876 381559 800026 843194 534467 440854 292182 285387 333947 332769 354957 357854 366622 369492 415020 416123 662503 692441 40.45 68.1 1
12:31:39 2023-10-13 333978 330027 85710 86020 129422 134515 133172 130939 106451 104422 110084 110895 127739 128432 354871 380456 1106828 1100820 423736 436370 121799 105078 113463 114942 127606 124265 121666 120169 82363 83650 271898 238669 683268 682421 215462 212922 273074 275479 318660 313413 335573 337581 358835 365736 342564 380715 802571 839039 538955 447109 291103 286486 333712 333238 353956 358847 366086 369348 415056 413982 664231 691881 40.45 68.1 1
12:31:40 2023-10-13 333591 330103 85767 86044 129032 134393 132772 131712 106370 104663 109974 110895 127528 128769 354370 381061 1112505 1094516 422048 436575 119731 105464 113385 114975 127429 123194 122842 123102 82447 84762 272808 239754 682160 685931 216061 213627 272416 275428 320063 312023 337730 336022 360208 365736 342888 380715 799459 837225 531798 441656 291769 284565 335727 332986 351785 359802 367739 369348 414476 414989 664157 689101 40.45 68.2 1
12:31:41 2023-10-13 333420 331350 85690 86197 128990 131274 132739 131960 106255 105192 109914 111143 127461 129072 354871 381061 1106644 1085243 425692 436504 119867 105464 113352 115008 127219 124098 122842 123341 82185 84795 272808 238957 678371 685931 215606 213927 271136 276310 320063 311042 337694 336564 359954 363264 349832 378429 798032 846957 531798 441367 292630 285116 333947 332499 354456 357854 366122 369492 414984 414018 654492 689811 40.45 68.2 1
12:31:42 2023-10-13 332590 330107 85654 86108 129032 134358 132772 130939 106370 104454 109906 110895 127528 128824 354907 378755 1111717 1097634 418262 436575 121968 105110 113541 114942 127817 123109 122876 123102 82504 84704 270338 240026 681394 681472 215606 213627 272416 274166 321106 311988 335609 338637 358547 364093 344901 382727 802151 837004 511293 442874 291801 286965 332828 333600 354456 359620 365884 369384 418585 414053 665570 691881 40.45 68.1 1
12:31:43 2023-10-13 334020 329929 85654 86011 129024 131125 132772 131827 106287 104552 109822 110831 127528 128645 354334 383348 1106828 1091299 419556 436575 121934 105175 113463 114975 127606 123279 122842 123102 82558 84704 269437 237551 679815 686903 214964 213627 273024 274551 320773 311988 336631 337581 361006 362395 342852 383019 800297 840858 534467 441728 291731 286226 333947 331224 353843 357001 366622 369420 414984 416486 666119 691354 40.45 68.1 1
12:31:44 2023-10-13 333713 330103 85681 86044 129302 134324 133172 131004 106403 104422 109974 110919 127528 128467 354370 379888 1106556 1097350 425692 435758 121714 105175 113463 114975 127817 123194 122842 123102 82504 84704 269437 239754 680051 681436 216213 213627 271586 276096 319554 312687 336377 337948 358728 365629 346084 378285 802534 843802 531798 447109 291357 286226 333947 333852 351677 358862 366122 369348 415056 413368 658632 691697 40.45 68.1 1
12:31:45 2023-10-13 331967 331072 85707 86053 128994 131250 132831 131836 106094 104871 109788 111111 127284 129162 353834 377592 1114429 1097634 423282 436611 121765 105143 113352 114975 127484 123556 122808 123136 82152 84795 274170 240107 675254 681954 215606 213627 272416 275428 321070 310788 337694 338091 357720 364867 344901 381253 800297 839075 533132 440198 293118 285463 333008 333852 351965 356682 367699 371655 418289 413947 662312 691844 40.45 68.1 1
12:31:46 2023-10-13 333640 329805 85718 85985 129391 134327 133649 130873 106549 104519 109974 110895 127739 128467 354907 381899 1100152 1091299 423282 436575 122035 104836 113697 114909 128028 122940 122910 122948 82396 83592 277847 239644 689951 683811 214821 214228 272241 275286 319885 312794 333505 338494 359883 362968 345388 380715 801175 845579 537136 441620 288865 287104 333477 332014 355962 356399 367699 368273 417404 416521 659823 693356 40.45 68.1 1
12:31:47 2023-10-13 333690 330027 85722 86053 129422 130937 133172 130939 106411 104533 110084 110767 127562 128432 354907 380456 1106828 1100545 424448 436504 121883 105110 113541 114942 127606 123109 122842 123068 82558 84646 271709 238669 681145 683474 215909 213029 272798 275428 318543 312973 336394 337581 359665 365451 342961 378538 800087 839075 536250 445192 291221 286262 333947 332805 351965 360889 369156 371542 414768 414989 662165 691734 40.45 68.1 1
12:31:48 2023-10-13 331619 330107 87472 86200 128998 134463 132739 131960 106370 104936 109788 111143 127284 129072 354370 380723 1108915 1085243 423498 440484 120093 105649 113541 115510 127470 124355 123012 123547 82372 85047 270338 241121 681506 686793 215570 214077 271515 276310 320738 311703 338687 336529 359847 364569 346610 378393 800144 848118 530463 446817 292182 285374 333947 332697 354707 356896 367189 369456 414876 415505 657807 690300 40.45 68.1 1
12:31:49 2023-10-13 333004 330067 85706 86138 129297 131217 133139 131679 106273 104871 110050 111079 127705 128700 354298 378997 1105186 1094442 425692 436504 120063 105464 113541 114975 127572 123457 122978 123239 82639 84821 272808 239686 684061 679921 216061 213927 271551 276238 319508 311988 336869 337581 357685 365380 346365 378429 800050 843692 533132 447096 291475 286486 333875 333672 351821 358826 369267 369240 418180 417336 656345 691807 40.45 68.1 1
12:31:50 2023-10-13 331459 331780 85808 86499 129387 131196 133139 131926 106094 104904 109957 111328 127495 129038 354835 377592 1114392 1097606 420818 436540 119980 105464 113541 114975 127572 123964 122808 123273 82471 84879 270338 240072 683556 682495 215606 213927 272381 275393 321747 310753 337144 338374 358224 364604 344901 380679 801433 840263 537136 442246 292182 286190 332936 333816 351965 357741 367178 371619 418585 413982 664157 691807 40.45 68.1 1
12:31:51 2023-10-13 333004 330067 85786 86020 129692 130951 133172 130918 106346 104454 110050 110820 127495 128432 354871 381560 1100730 1091262 423282 436281 122171 104431 113853 114909 128028 123024 123251 122999 82672 84762 269437 237516 683492 683437 214929 214228 272346 275428 320028 312651 333361 339375 359595 364996 345243 381108 804282 847435 533132 445397 290653 287769 333947 332427 353807 358862 368221 371802 417114 417363 660291 693849 40.45 68.1 1
12:31:52 2023-10-13 335322 330487 86005 86079 129602 134417 133356 131004 106419 104533 110160 110767 127705 128398 354871 380154 1106828 1102394 421602 436540 122137 105110 113853 114975 127783 123864 123012 123068 82560 84762 272808 238500 686100 682495 215606 214077 274087 275393 319768 313669 335573 338374 359629 364313 342744 382405 801784 836561 538955 445483 290910 287194 333947 333238 353956 360623 367960 369052 417404 415179 664990 693849 40.45 68.1 1
12:31:53 2023-10-13 333311 330992 85743 86171 128981 131544 133097 131926 106200 104871 109974 111079 127495 128700 354835 382167 1103583 1088335 426600 436575 119980 105143 113385 114975 127484 123760 122842 123307 82492 84912 275310 240026 679047 687693 215658 214121 272276 276785 319401 311881 338265 338637 360246 364142 345731 378357 800297 848155 536969 446270 292338 285045 333947 332463 354957 356896 370054 369492 414912 415832 654954 689774 40.45 68.1 1
12:31:54 2023-10-13 333894 330773 85835 86138 129173 134452 133172 131803 106240 104871 110160 110895 127495 128824 354334 378997 1106007 1093624 425692 436611 121849 105464 113541 114942 127749 123997 122808 123239 82471 84788 270338 239346 680455 680488 215909 214077 271551 276274 319768 312023 336595 337828 358224 365152 346365 378429 801218 838415 537603 444818 291833 286226 333477 333852 351965 358131 368743 369348 418367 414881 658632 691734 40.45 68.1 1
12:31:55 2023-10-13 332475 331032 85682 86200 129387 131271 132772 131803 106127 104871 109974 111079 127495 128824 354871 380990 1109976 1091439 419483 437189 119980 105110 113775 115477 127545 123997 121462 123478 82539 84897 272808 240026 679690 685785 214563 214228 272849 274515 321034 311988 337107 337581 359631 362035 342852 382982 801433 841453 528777 441165 292000 286307 333947 332265 354055 356931 366586 369420 415020 417398 666119 691317 40.45 68.1 1
12:31:56 2023-10-13 333834 329809 85718 86079 129602 134254 133390 130741 106305 104085 110160 110616 127705 127974 354584 383312 1100730 1090598 423246 436504 121968 105078 113619 114942 127994 123024 122961 123034 82593 84697 270338 237994 694538 685446 215267 213927 272381 275428 319060 313926 335537 337828 361006 363512 345388 381253 802571 843194 531798 445156 290209 286781 333767 333217 355962 359357 368147 368648 414804 417221 661585 691697 40.45 68.1 1
12:31:57 2023-10-13 332475 330795 85674 86259 128955 131654 132614 132266 105771 105257 109678 111392 127372 129286 354871 381032 1118655 1100820 423172 439952 119829 105609 113463 115576 127314 124064 120991 120364 82435 85028 270732 239664 672657 685483 216141 213927 272762 275393 320028 311006 338431 337913 358547 365416 344864 381522 800297 838446 531798 441367 293534 285352 333947 333816 351965 356931 367960 371619 417404 413947 663252 690826 40.45 68.1 1
12:31:58 2023-10-13 331496 330032 85718 86044 129208 134515 132739 132258 106273 104904 109822 111079 127495 128824 354334 380456 1109976 1088265 421749 437532 119731 105143 113385 114975 127572 123897 122808 123273 82414 84821 277847 238993 675255 684510 215606 217533 271551 275428 321485 311514 337657 337793 359595 362974 346709 381574 800150 846234 530094 442874 292803 285775 333839 333058 354957 356604 367178 369492 415020 418517 660144 689774 40.45 68.1 1
12:31:59 2023-10-13 333564 330036 85718 86167 129468 131057 133172 131803 106370 104799 109974 110971 127705 128735 354907 380421 1103348 1092850 423282 436540 121968 105110 113697 114942 127783 123024 122893 123017 82414 84704 270338 239754 685447 683993 215267 214228 272381 275428 320028 313926 333649 338091 360970 362932 344901 380679 802571 843230 531798 443864 288829 287068 333947 331224 353277 356647 368221 368237 414984 416486 660291 691881 40.45 68.1 1
12:32:00 2023-10-13 333364 330072 85742 86163 129422 134546 132772 131893 106127 104630 109974 110863 127372 128700 353798 379888 1111951 1094442 422646 436575 119731 105464 113385 114975 127151 124365 122808 123307 82447 84762 270338 239346 676955 686458 216338 213749 272968 275795 320406 311916 338541 336423 359739 365558 344683 381377 798943 837744 538955 441620 292250 285054 333767 333744 351965 357776 367699 371619 414804 413658 664231 689774 40.45 68.1 1
12:32:01 2023-10-13 331086 330036 85590 86167 128998 134515 132743 131997 106231 104871 109822 111219 127461 129072 353834 380456 1109703 1087561 422199 436544 119731 105143 113385 115008 127361 123523 122808 123273 82301 84821 271898 241121 678919 685931 215606 214228 271326 275428 321034 311042 337694 337072 359883 364604 343308 382405 800865 838415 530094 441165 292182 286190 333947 332769 353277 358358 366586 369492 415020 416486 662503 692441 40.45 68.2 1
12:32:02 2023-10-13 335322 329760 85840 86020 129417 134703 133172 131103 106305 104422 110160 110843 127671 128364 354907 379853 1106828 1102394 421566 436540 121968 105110 113697 114975 127906 124102 121666 120104 82396 83650 271898 238669 694664 682421 215498 213856 273910 275286 319626 313890 335573 338374 359883 364604 342528 381574 801182 837189 531798 444605 291277 287539 333712 333238 354456 358882 368221 368792 417404 415505 666119 693356 40.45 68.1 1
12:32:03 2023-10-13 333600 330072 85739 86044 129212 134487 132772 131803 106370 104695 109974 110895 127495 128735 354334 383043 1112505 1096074 422646 436575 121765 105110 113463 114975 127572 123194 122927 123239 82447 84795 270338 239754 683935 686903 216061 213627 273250 275200 320513 312717 337694 336258 361006 365772 342888 381828 800026 837817 536969 441620 291769 285432 336238 332446 353811 360853 368147 369348 414440 417336 666008 689101 40.45 68.1 1
12:32:04 2023-10-13 332859 330067 85703 86049 129426 134428 132772 131679 106273 104519 109822 110971 127495 128432 353834 378997 1103619 1094350 423625 440411 120093 105432 113619 114909 127470 124254 121328 123478 82429 84955 272808 239686 680316 682495 215303 217228 272586 276132 320477 312682 336120 339911 358224 363229 345876 380715 802388 845055 531798 444154 291975 287220 332701 333816 352289 358959 368221 369456 416340 416450 658350 693849 40.45 68.1 1
12:32:05 2023-10-13 333568 330032 85718 86011 129391 134324 133390 131070 106549 104533 110084 110919 127828 128432 354871 378755 1108461 1100545 421529 436540 121968 105143 113697 114975 127817 123109 123046 123068 82593 84762 269437 239075 683303 682954 215606 213927 274087 275200 319543 313962 336120 338126 359883 364604 342528 382456 804742 839418 537603 446040 291248 286961 333875 333094 354957 358930 368670 369348 417404 415214 666119 693590 40.45 68.1 1
12:32:06 2023-10-13 333635 330799 85710 86204 129323 131181 132772 131960 106127 105159 110219 111436 127644 129011 353689 382060 1107007 1090485 426829 440589 119995 105576 113385 114975 127450 124451 122842 120267 82462 84879 270338 239686 678523 685639 215998 214572 272416 277123 319096 312717 338724 337072 361006 364604 345876 378465 801433 848191 536250 445192 292182 285352 333983 333238 354957 357776 367261 371619 414948 416415 655417 691354 40.45 68.1 1
12:32:07 2023-10-13 333627 330103 85746 86196 129391 131015 133206 131926 106549 104799 110084 111035 127528 128859 354907 378997 1106556 1096074 426297 436575 121765 105464 113619 115008 127572 123860 122876 123136 82593 84762 270338 239754 680176 681436 216518 214077 273991 276873 319814 312687 337127 338221 358656 366694 346855 378357 804580 845634 530094 446150 291769 286226 333947 333852 351749 358431 366673 369420 417404 413658 660582 691881 40.45 68.1 1
12:32:08 2023-10-13 332239 330099 85658 86204 129297 131274 132739 131960 106127 104936 109822 111143 127495 129072 354621 377592 1115257 1097634 422084 437532 121765 105175 113541 115008 127572 123760 122842 123136 82615 84912 272808 240107 679063 681954 215909 214228 273024 275851 322009 312018 337694 338637 358547 365416 345388 381828 800050 841453 533132 441728 293534 286629 333477 333852 353956 357714 367960 372743 416340 414018 663252 691844 40.45 68.1 1
12:32:09 2023-10-13 333604 330036 85750 86011 129786 134289 133390 130642 106516 104454 110160 110767 127528 128309 354871 381863 1100152 1092074 423883 436540 122239 105045 114010 114909 128063 122940 123166 122863 82736 83592 270338 239718 686852 683738 215462 214228 272692 275708 320595 313747 333505 339483 360970 363477 345632 381559 804506 847435 538955 441656 290535 287629 333947 332590 353843 356896 368221 368828 417404 417106 660327 693849 40.45 68.1 1
12:32:10 2023-10-13 333546 330023 85754 86112 129602 131150 133172 131712 106305 104454 110160 110919 127950 128398 354907 379888 1106828 1100545 425655 436575 121799 105143 113697 114942 127817 123523 122876 123136 82672 84795 269437 237315 686828 683957 216213 213477 273250 276080 319096 313705 336631 338126 359919 366515 342961 380679 800050 840858 535968 446890 291913 286665 333947 333274 351749 360889 369717 372071 417151 414989 663105 693245 40.45 68.1 1
12:32:11 2023-10-13 331614 330804 85715 86196 129032 131181 132739 131960 106403 105185 109822 111263 127495 129072 354334 380758 1108915 1087561 423498 440236 120010 105722 113697 115510 127647 124064 123046 123616 82462 85047 272808 241464 677332 686903 215909 214228 271551 276345 320785 311988 339203 337309 360426 364640 344306 382456 802002 843267 531798 440764 292182 286226 333947 333274 354957 357854 367178 371619 415056 416450 660291 691354 40.45 68.1 1
12:32:12 2023-10-13 333316 330063 85718 86086 129387 131331 133198 131803 106338 104871 110084 111003 127705 128859 355409 379888 1105222 1093701 424184 436611 122086 105175 113619 115008 127817 123793 122876 123136 82705 84853 271709 239346 680200 683993 215606 214228 272798 275886 320513 313962 333685 338637 361006 363774 345632 381828 802387 847398 533132 446031 291378 287841 333911 332122 355962 359620 368670 371088 417259 417691 661769 693849 40.45 68.1 1
12:32:13 2023-10-13 332823 329644 85686 86077 129422 134419 133172 131926 106305 104799 110008 111404 127644 128921 354330 383063 1113135 1094368 421901 440823 120397 105399 113931 115384 127858 123760 122910 123102 82560 84795 270338 239856 681474 686903 216213 213627 273250 275708 322900 312717 338724 336564 361006 366544 342925 381865 800297 837817 533132 441656 291975 285445 335872 332769 353956 358569 365059 369492 414948 414018 663582 689811 40.45 68.1 1
12:32:14 2023-10-13 332811 330099 85658 86192 128994 131214 132831 132175 106160 105080 109856 111155 127739 128860 354871 382167 1106828 1088335 426297 436504 119731 105497 113463 115008 127395 123997 122671 123341 82447 84853 271709 238587 678129 685931 215606 213927 271586 276345 320063 312248 338431 339597 360717 365331 346855 378321 800187 848009 531798 445120 292803 285174 333947 333274 354957 356682 369156 372928 414948 416088 655454 690863 40.45 68.1 1
12:32:15 2023-10-13 332787 329448 85937 86380 129610 131496 133474 132510 106386 105152 110092 111219 127780 128721 354689 380320 1111988 1100508 419519 436361 122001 105544 114010 114975 128028 123457 123115 123136 82626 84930 271898 237481 683987 682954 216213 214228 274542 274723 320548 313962 336120 339423 359919 365444 342888 383634 802424 836598 533132 444190 291362 287746 333947 333816 354957 359105 367178 369384 415104 415832 665533 694342 40.45 68.1 1
12:32:16 2023-10-13 334095 330099 85733 86145 129420 131196 133172 131926 106305 104904 110084 111003 127739 128859 354907 384498 1112776 1096074 421377 438263 121883 105175 113697 114975 127817 123793 122876 120172 82504 84828 270338 240026 680566 688742 216034 214087 273981 275708 320892 312830 337511 337439 360934 365558 342888 383055 800297 839075 538971 441403 292414 286969 335872 331762 353312 360889 365829 369528 414948 416521 665533 691354 40.45 68.1 1
12:32:17 2023-10-13 333978 330107 85718 86196 129422 131106 133172 131926 106338 104871 110194 111003 127562 128645 353870 382810 1102019 1087858 426904 436504 121799 105464 113541 115008 127606 123760 122876 123222 82560 84853 270338 239177 685443 686903 215606 214228 272833 276345 319060 313962 338454 336600 361006 364640 345876 378501 802002 847922 534898 445895 291769 285387 335872 332769 355889 356966 367296 369240 414660 419702 658669 691462 40.45 68.1 1
12:32:18 2023-10-13 330589 330567 87474 86200 129032 131196 132772 132266 106094 105113 109822 111252 127570 129286 354621 378155 1116048 1099198 423282 437532 121765 105722 113853 115702 127756 124321 123046 120332 82462 85021 273250 240338 687351 683328 216482 214228 273215 275886 321783 311078 338724 338530 359113 365736 345632 381865 802002 840748 524246 441246 293083 286226 333947 333852 353956 356966 369119 372779 415721 414018 664231 691844 40.45 68.1 1
12:32:19 2023-10-13 330813 330804 85722 86204 129332 134515 132772 131997 106127 105305 109974 111143 127528 128859 354907 381025 1109976 1088335 420818 436433 121765 105143 113541 115008 127640 123623 122671 123136 82447 84795 269437 238993 691952 683993 215606 217335 272416 275428 322009 312023 337730 337617 360498 363477 346365 382711 801433 843267 535801 444133 292937 286378 333803 333636 355962 358862 367068 372298 417259 417256 661117 691844 40.45 68.1 1
12:32:20 2023-10-13 335637 330036 85746 86320 129426 134515 133390 131712 106305 104454 110008 110919 127739 128467 354330 382760 1110164 1103906 426055 440484 120397 105432 113931 115576 127858 124031 121971 123204 82527 84879 271898 238669 683268 683775 215926 213627 273250 275851 319732 313675 337475 338601 360426 366801 342888 381522 802388 840858 531798 446890 291769 287104 333947 333744 354957 359070 366895 369348 417404 415214 664231 693849 40.45 68.1 1
12:32:21 2023-10-13 333058 330987 85782 86197 129602 131196 133172 131926 106378 105272 110126 111143 127916 128824 354584 381025 1111951 1097634 422646 437496 121765 105464 113619 115008 127817 123945 123012 123273 82560 84762 272808 239686 689955 686417 216213 214077 273250 275393 320999 312651 339203 339117 360717 366515 344574 382836 799996 838264 530094 445397 292559 286450 336786 332014 354957 358784 368221 369456 414876 419109 667066 689737 40.45 68.1 1
12:32:22 2023-10-13 333465 330992 85750 86470 129391 131371 133478 132224 106507 105126 110058 111111 127746 128721 354689 378889 1108584 1097681 425927 437460 121968 105464 113697 115008 127790 124031 121921 123324 82593 84879 271898 239516 684061 680918 216490 214228 272156 276310 320252 312973 337382 338091 358547 365736 344271 380679 802388 847519 530094 444190 291975 286629 333441 333852 354957 356399 366637 369456 416924 415832 656417 693849 40.45 68.1 1
12:32:23 2023-10-13 331547 329733 85750 86134 129422 134522 133172 131803 106451 104951 110160 111155 127916 128824 354871 378755 1111951 1100764 419483 437839 122052 105143 113697 115008 127994 124031 123217 123273 82560 84853 270338 239686 683191 682569 215962 214422 272968 275109 321866 312508 335938 339518 358656 365230 345487 384031 804716 839039 540308 442874 293207 286920 333947 333816 354707 356966 367178 372144 419660 415214 667066 691881 40.45 68.1 1
12:32:24 2023-10-13 336259 329889 85852 86458 129717 130925 133507 131432 106678 104565 110398 110692 127916 128152 355158 383043 1103714 1091225 423625 437804 122205 105078 114373 115477 128418 123109 122006 123153 82593 84730 272808 238331 688979 685931 215622 214228 273215 276238 320773 314883 335573 338637 361006 364058 345876 381828 801218 845652 530094 446150 291151 287711 333947 332499 354091 356931 368743 369312 417404 417727 661732 693849 40.45 68.1 1
12:32:25 2023-10-13 333942 330032 85810 86167 129422 134452 133390 131103 106451 104951 110160 110939 127705 128432 354621 380421 1106828 1099690 426600 436504 121934 105464 113619 115008 127756 123997 121666 120299 82363 84897 272808 239346 679274 683291 216823 214192 273074 276750 320441 313531 337144 338601 360462 366515 346292 380643 801744 838379 536250 445858 291963 287068 333947 333780 351965 357999 367225 369420 417404 413947 660545 693356 40.45 68.1 1
12:32:26 2023-10-13 330813 330951 85739 86352 129173 131396 132975 132714 106094 105290 109974 111532 127495 129286 351411 378155 1116011 1097634 423883 438706 119980 105497 113463 115516 127572 124131 122808 123376 82414 85188 277847 239664 681331 683957 216213 214077 272989 275428 320963 311042 339203 338091 358799 365736 345354 381828 801433 840858 530094 441511 293425 287480 333731 333600 354311 360309 368968 373160 418221 417336 663538 691623 40.45 68.1 1
12:32:27 2023-10-13 332589 329773 85722 86138 129782 134515 133574 131070 106451 104951 110050 111047 127916 128735 354871 381025 1103194 1095260 424264 440548 120196 105432 113853 115417 127647 123931 123217 123547 82462 85014 274286 239686 684158 681954 215606 215435 272883 276045 320963 312937 336120 340175 358548 363370 346365 381828 802388 846920 531798 441367 292182 287949 332972 333816 353312 356896 365829 369456 416924 417398 658350 694835 40.45 68.1 1
12:32:28 2023-10-13 334369 329715 85749 86134 129692 134510 133843 131623 106378 104871 110194 110895 127705 128611 354871 379853 1109976 1102147 421901 438108 121968 105464 113697 114975 127994 123457 123046 123102 82593 85005 272808 238669 681161 683921 215909 213627 274279 275851 320028 314404 336595 338601 360426 365701 344053 382727 804742 839418 536969 446671 291660 288125 333839 333600 354957 359467 369230 369348 417740 415832 663546 693590 40.45 68.1 1
12:32:29 2023-10-13 331583 330067 85731 86323 129208 131214 132739 132142 106255 105529 110109 111870 127644 129183 354726 380919 1106681 1087413 426600 440484 120196 105464 113541 115008 127572 124098 122808 120364 82414 84912 272808 240026 675985 685931 216141 214228 271551 276310 321034 311448 338724 337581 360716 365408 345066 382405 801284 848191 537603 441620 293010 286190 333947 333274 354957 358358 366122 372743 415020 416123 657848 690826 40.45 68.1 1
12:32:30 2023-10-13 333328 329452 85682 86163 129422 131097 133226 131926 106127 104871 109974 111047 127495 128611 353471 378997 1103583 1092850 423883 438706 121968 105143 113619 114975 127606 123675 122876 123273 82560 85155 282058 239346 679940 681436 215454 217416 272968 276025 320749 313162 336450 340307 358656 363370 346295 381683 805997 847337 533132 444154 292039 288495 332972 333780 355962 358862 368743 369456 419624 417070 660619 693849 40.45 68.1 1
12:32:31 2023-10-13 334295 330750 85878 86439 129588 131196 133289 131860 106353 105239 110024 111219 127746 128811 353761 381061 1112776 1097634 423025 441135 119731 105464 113463 115008 127572 124407 123166 123307 82560 84853 272808 239686 678289 685931 216518 213927 273250 275815 320773 312651 339444 336564 361006 366801 345388 382405 801284 838446 533132 441656 292182 286338 336347 332769 354957 359070 368221 369456 414912 415214 664954 690337 40.45 68.1 1
12:32:32 2023-10-13 334131 330487 85746 86255 129422 131173 133314 132142 106378 105080 110008 111111 127528 129038 354835 381899 1106792 1089885 426038 437425 119731 105642 113541 115596 127606 124098 122808 120347 82363 84064 272808 240026 678261 687877 216141 214228 272276 277405 319885 312539 338541 337309 360970 364604 347200 378429 800040 848191 535968 445192 292803 285641 335764 333221 354957 356896 367261 372180 414624 416450 656381 690826 40.45 68.1 1
12:32:33 2023-10-13 334131 329894 85910 86357 129683 134511 133574 131136 106305 104951 110160 111219 127814 128700 354835 378791 1109590 1105481 419483 436504 122001 105143 113931 115008 127994 123523 123081 123273 82626 84795 270338 239177 682368 681954 216061 214228 274087 274586 321070 313603 336357 339626 360426 365701 342925 384214 802350 836598 540308 441367 291357 287913 333947 333816 354957 358534 367178 369384 416304 415832 665533 694835 40.45 68.1 1
12:32:34 2023-10-13 332553 331780 85774 86167 129422 131196 133444 131960 106451 105080 110084 111155 127794 128948 353471 383384 1112776 1096853 422116 440447 120294 105689 114010 115576 127892 124064 123251 123513 82462 84040 272808 240026 680566 687877 216213 213927 274087 275428 320820 311774 337621 337545 361006 365701 344307 382763 800865 839075 512877 441620 292182 287648 336347 332229 353277 359105 368221 371619 414660 417398 665533 690826 40.45 68.1 1
12:32:35 2023-10-13 335909 330768 85782 86529 129391 131196 133139 131960 106273 104904 110008 111155 127916 128859 354871 383348 1103583 1088130 427629 437532 121968 105497 113853 115008 127994 123827 121666 123307 82593 84821 270338 239346 688803 686903 215998 214228 273215 277123 319096 313926 337694 337072 361006 365152 345876 378538 801212 848638 532193 447583 292866 286047 336311 332626 355711 359874 370317 369312 414768 416450 656417 690826 40.45 68.1 1
12:32:36 2023-10-13 330813 330773 85754 86171 129602 131196 133628 131893 106451 105080 110084 111360 127678 129045 353753 380996 1114719 1099906 419373 440484 120397 105399 113853 115576 127994 124064 122995 123307 82593 85155 272808 240026 680023 681917 215909 214228 273215 275286 322498 312059 336631 340175 359340 365736 345658 384214 802388 837225 511293 440854 291833 287396 333712 333852 354957 357749 366918 369492 418995 415832 666984 693849 40.45 68.1 1
12:32:37 2023-10-13 332337 330072 85746 86196 129391 131185 133390 132179 106378 104936 110160 111079 127815 128859 354621 383312 1109976 1092887 420744 437875 122086 105497 113775 115008 127906 123793 122961 123307 82593 84795 269437 238218 679690 687390 215606 214228 273321 274971 321497 313127 337402 338352 360271 363335 344756 383759 801359 842571 528777 444492 292145 286629 333947 331762 354091 358033 367445 371474 417404 417691 665027 691881 40.45 68.1 1
12:32:38 2023-10-13 333510 330777 85829 86447 129610 131428 133650 131926 106386 104871 110092 111079 127780 128900 354689 380848 1106828 1097350 426600 436370 120294 105464 113775 115008 127783 123945 122961 123307 82495 84006 271898 239516 682370 681436 216671 214228 272416 277159 320028 313449 337694 338364 359629 366801 347459 378501 802388 843194 531798 447109 292182 287684 333947 333852 351965 356966 367261 369492 417151 413982 658350 691881 40.45 68.1 1
12:32:39 2023-10-13 329804 331036 85739 86439 129302 131196 132772 131960 106127 104969 109974 111360 127495 129072 354871 378120 1116048 1099198 423098 437875 121799 105497 113697 115041 127783 124131 121666 123341 82560 84828 273250 241394 678801 684510 216427 214228 273109 275938 322844 311336 338026 339483 358656 365558 345876 381865 801218 841453 533132 443487 293425 286750 333947 333852 354456 360381 364796 372779 416340 415214 664231 691881 40.45 68.1 1
12:32:40 2023-10-13 333654 329889 85856 86234 129747 130992 133998 132167 106484 104422 110194 110843 127916 128432 354039 384115 1100349 1092887 424485 436361 122442 105110 114088 114975 128452 123109 123320 122897 82626 84913 274627 236747 686793 683993 215606 214228 272989 275886 321034 314440 335609 338673 361006 363512 345915 381828 801821 846957 530094 444818 290946 288495 333947 332769 354126 356931 368743 369348 417114 417727 662238 693849 40.45 68.1 1
12:32:41 2023-10-13 333897 330072 85733 86477 129606 134358 133206 131803 106484 104728 110194 110895 127950 128611 354907 380723 1106828 1100508 427237 436504 121799 105366 113931 115543 127790 124031 121919 123478 82462 84930 272808 239346 682228 683811 216341 213627 273215 276345 319768 313705 337127 338494 360970 367317 345876 380715 801784 841829 531798 445229 291769 286902 333947 333780 353956 358569 367261 369456 417404 414018 662275 693356 40.45 68.1 1
12:32:42 2023-10-13 331803 330567 85654 86389 128994 131305 132831 132606 106094 105290 109974 111717 127495 129286 354370 378755 1116232 1097634 423282 436361 119731 105497 113307 115550 127151 124421 122773 123410 82414 85036 271709 239460 671962 683993 216518 214228 273215 276045 320999 311475 339203 337617 359919 366801 345632 382135 801175 840858 530094 446349 293841 285704 333803 333744 354456 360381 369267 373160 417849 417336 665780 691770 40.45 68.1 1
12:32:43 2023-10-13 332859 329715 85846 86108 129786 134510 133641 131623 106484 104728 110194 111480 127705 128645 355406 384387 1103751 1094554 423773 440172 122442 105045 114167 114909 128316 123594 120246 123034 82593 84762 277273 237481 694284 685931 215606 214228 273024 275886 320028 314086 336522 338316 361006 364604 345876 381865 800050 843230 537136 446890 290950 287220 333983 332265 353843 358647 366122 369384 415020 417727 662275 693356 40.45 68.1 1
12:32:44 2023-10-13 333388 330032 85818 86171 129606 134532 133172 131679 106305 104487 110084 110928 127528 128467 353834 380190 1109188 1097350 426297 436375 121799 105175 113619 115457 127817 123793 122961 123222 82593 84795 271898 239346 679912 680955 216518 214228 272381 277159 320028 312973 337419 338387 359631 366587 346746 378393 805724 845035 537603 448417 292145 286925 333875 335947 351965 356931 367225 369456 418071 414018 658547 691881 40.45 68.1 1
12:32:45 2023-10-13 331314 330522 85714 86200 129422 131420 133440 132257 106433 105159 110092 111219 127692 128935 354439 380884 1110690 1091301 419519 437425 121883 105675 113619 115510 127892 124407 122927 123136 82593 84795 270338 240026 683808 684996 214964 217452 273250 275235 322045 312059 337694 338410 360752 363477 345632 383942 800087 838451 535801 441367 292182 287104 333947 333780 354375 357776 367178 371655 417404 418385 665174 691881 40.45 68.1 1
12:32:46 2023-10-13 335492 329769 85824 86049 129786 134515 133834 130840 106729 104156 110228 110692 127916 128186 354907 382167 1100152 1091299 424184 436611 122035 105143 113853 114975 128063 123194 123115 123068 82626 84762 273498 238906 687071 686458 215391 214795 273003 276132 320892 314517 335501 338459 360862 364391 346292 382223 801784 845688 530094 446186 290655 288115 333947 332265 354375 356966 365865 369276 415056 417727 662275 693356 40.45 68.1 1
12:32:47 2023-10-13 332401 331673 85804 86486 129284 131627 132706 132722 106174 105546 109864 111717 127495 129321 353834 378817 1116048 1097681 423282 437911 120151 105754 113619 115550 127606 124440 122808 123376 82447 84977 270732 239699 672661 684510 216518 214228 273250 276274 321034 311550 339203 338374 359629 366544 345632 382405 800050 840263 506482 441399 293425 285989 333947 333852 353956 358847 366122 372779 418289 414018 664231 691354 40.45 68.1 1
12:32:48 2023-10-13 331588 330103 85658 86237 129606 131196 133172 131960 106476 105113 110084 111252 127528 129072 354907 380456 1109320 1089885 422683 438527 121883 105497 113697 115008 127756 124407 121666 120347 82396 85021 270338 241394 684731 685822 216141 215435 272657 276132 322462 312059 338724 338637 361006 364498 345343 384177 800050 838451 530094 443929 292182 286902 333947 333816 354410 356966 367178 372216 417404 418349 664231 691881 40.45 68.1 1
12:32:49 2023-10-13 333798 331274 85812 86204 129602 134393 133423 132257 106419 104663 110194 110919 127705 128432 354080 380350 1106828 1100578 421901 437568 122001 105464 113853 115041 128063 124064 123115 123136 82626 84853 272808 238669 689988 684510 216213 214228 274927 276080 320548 314697 336668 339433 360752 365736 342925 383055 804771 839039 533132 446854 291421 287104 333947 333852 352289 360623 366122 369420 415721 416486 664557 694342 40.45 68.1 1
12:32:50 2023-10-13 333627 330067 85778 86196 129606 131095 133482 131803 106580 104904 110084 111111 127828 128769 353834 383079 1116232 1099249 423025 437786 120397 105609 113931 115609 127892 124098 123251 123547 82462 84853 271898 240026 681725 686903 216374 214228 273285 275815 321034 313009 338208 339357 360970 366801 344901 382478 801161 838446 533132 441656 291975 285789 335872 333514 354456 358569 368221 369492 414948 415249 663783 689811 40.45 68.1 1
12:32:51 2023-10-13 333292 330773 85754 86145 129422 131461 133507 131960 106378 104936 110160 111143 127916 128859 354370 378997 1106828 1094442 426297 437732 122001 105497 113697 115041 127817 123860 122910 123170 82626 84853 272808 239346 680190 681472 216213 217228 272416 277159 321034 313449 337694 338445 358871 365772 344859 381559 804808 848191 538955 446477 292182 287104 333008 333852 352289 356709 366158 369528 417580 416486 658387 692310 40.45 68.1 1
12:32:52 2023-10-13 332594 330107 85814 86196 129391 134393 133206 132133 106597 105015 110143 111263 127814 128721 354762 381141 1115238 1100727 419337 440484 122171 105110 113775 115008 128028 123279 121666 120267 82593 84912 270338 239754 680569 681808 216061 217192 273250 274586 322045 313449 336394 339697 359919 365444 344901 384250 802155 836598 535801 441548 291769 287832 333712 333852 352253 357714 366918 369456 416375 415867 665570 693849 40.45 68.1 1
12:32:53 2023-10-13 333894 330099 85754 86086 129422 131241 133172 131960 106160 104904 110160 111003 127862 128859 354657 384228 1111200 1094516 420744 436504 121968 105497 113619 115041 127817 123827 122910 123256 82705 84853 273944 239346 679025 687877 215909 214121 274487 275602 320820 313306 337584 338530 363048 364760 344756 384031 801323 841343 534467 441367 292667 287104 335872 332661 354410 359105 368221 371655 414984 418830 665570 691881 40.45 68.1 1
12:32:54 2023-10-13 333388 329787 85856 86391 129558 131196 133381 131893 106597 105087 110024 111187 127712 128755 353725 378755 1109703 1100820 426904 436540 120230 105175 113697 115483 127756 124064 123012 123307 82560 84879 270338 239754 680162 682918 216823 214228 272762 277159 319992 313449 337657 338601 360970 367576 344271 380679 804698 845652 531798 443864 292182 287032 333947 335741 353956 356896 366931 369456 416340 413982 657347 693849 40.45 68.1 1
12:32:55 2023-10-13 332203 329992 85786 86171 129387 131398 133198 131926 106273 105080 110160 111143 127671 128859 354871 378120 1114392 1099980 420447 437496 121934 105464 113697 114975 127960 124064 121666 120397 82848 83881 271709 240709 680483 682569 216482 214830 273074 275866 322772 311845 337584 340103 359557 365416 345876 384428 802315 839002 530094 442874 293362 287661 333767 333852 354957 357964 367142 372116 416340 415796 665497 693849 40.45 68.1 1
12:32:56 2023-10-13 336400 329858 85828 86353 129662 134703 133608 131997 106729 104806 110398 110971 127882 128364 354835 383277 1105160 1088130 423282 436370 121968 105175 113775 114975 127994 123556 123046 123273 82560 84762 271898 238737 692747 686903 215909 214228 273215 276045 319060 314883 336631 338091 361006 364604 346121 382405 800913 843194 533132 448376 291357 287104 335872 332463 353807 357999 367189 369384 414984 417727 662238 693356 40.45 68.1 1
12:32:57 2023-10-13 336038 330067 85786 86171 129602 131364 133172 131893 106378 105113 110347 111155 127671 128824 354584 380990 1109188 1102394 426038 440411 120294 105689 113931 115417 127892 124064 123388 123513 82800 85014 272808 239346 680661 683957 216823 213627 273826 276873 321344 313890 337346 338637 360970 366479 345767 381217 802388 843242 536250 446744 291963 287207 333695 333816 353956 359035 368001 369420 418289 415179 663252 693849 40.45 68.1 1
12:32:58 2023-10-13 331552 330750 85714 86315 129391 131428 133465 132357 106370 105224 110160 111360 127705 129252 354871 381025 1111281 1089885 422199 437875 121900 105530 113619 115596 127906 124507 123012 123427 82560 84944 277847 241121 688541 686903 216213 217569 272346 276310 321973 312023 338963 338091 361006 365701 345343 383019 802571 845055 534467 441475 293010 286754 333947 333780 354339 356896 368221 372743 417994 418314 662238 691844 40.45 68.1 1
12:32:59 2023-10-13 334571 330027 85818 86290 129782 131260 133574 131926 106451 105048 110296 111577 127644 128838 354580 380848 1103863 1096116 423773 440259 120732 105078 114229 114942 128384 123590 123251 123239 82593 83881 271709 240026 688113 685931 216061 214228 273144 276274 320738 314883 336357 338637 361006 365438 345876 382405 801784 845652 533132 448376 291151 287913 333947 332733 354375 357964 366637 369190 417110 418314 662275 693849 40.45 68.1 1
12:33:00 2023-10-13 333906 330072 85760 86222 129602 134463 133390 131893 106484 104904 110419 111035 127916 128611 355373 380421 1109976 1102930 423570 436575 121968 105497 113697 114975 127783 123760 122961 123273 82593 84853 272808 239346 686077 683688 216823 214077 273215 277123 321690 313639 337147 338387 360826 367504 346574 380534 805425 846234 530463 446671 292246 287068 333947 333780 351965 360599 370843 369420 418289 413982 660291 693590 40.45 68.1 1
12:33:01 2023-10-13 333147 330746 85860 86507 129338 131428 133415 132290 106353 105224 110211 111500 127712 129114 354653 380884 1111554 1089885 421377 438880 120294 105642 113619 115483 127783 124131 123012 120270 82462 84912 270338 238957 694881 685931 216061 215777 273215 276238 322725 312023 338687 338566 360970 363512 344341 384214 800087 838379 535801 442763 292250 287104 333947 333816 355156 357964 367699 371619 417404 418314 666119 691844 40.45 68.1 1
12:33:02 2023-10-13 333834 328680 85850 86138 129782 134703 133608 131037 106484 104357 110457 110767 128128 128186 354871 382739 1103078 1090989 423282 436281 122171 105464 113931 114975 128179 123590 123251 123068 82626 83650 272808 238669 701456 686458 216106 214830 273144 276167 320595 314703 336657 338494 360898 364569 345876 382405 801784 848638 530708 448376 291357 287711 335872 332769 357529 358284 366122 369348 417404 418349 662238 693576 40.45 68.1 1
12:33:03 2023-10-13 331999 329894 85846 86387 129498 131214 133289 131926 106378 104904 110160 111111 127828 129148 354548 378997 1115220 1099980 419300 440172 122001 105497 113697 115008 127994 123760 122961 123273 82593 84853 270338 238957 681993 681399 216213 214228 273250 275464 322988 312023 337657 339661 359017 365736 345876 384140 802571 837817 530094 441246 292182 287104 333947 333852 354957 357964 365701 371619 416924 415832 665533 693849 40.45 68.1 1
12:33:04 2023-10-13 332475 330415 85686 86167 129426 131196 133172 131926 106273 104904 110050 111003 127705 128824 353798 382739 1109976 1092074 420447 436575 120294 105722 113931 115510 128022 124064 123217 123564 82495 85014 272808 240026 680316 687803 215606 214228 274087 275393 322009 312687 337511 338566 361006 364058 344864 384177 802497 842645 534467 441511 292250 287086 333947 332265 355713 358819 367699 371583 415056 417727 665497 691881 40.45 68.1 1
12:33:05 2023-10-13 333866 330072 85782 86499 130039 131276 133482 131893 106484 104936 110457 111404 127930 128824 354871 380990 1109188 1097350 426297 437839 121968 105143 113697 115483 127994 124098 123081 123307 82593 84912 272808 239686 683808 681436 216518 214228 272381 277123 320513 313669 337694 338601 359330 366801 344789 381253 804734 847556 531798 443864 292182 287068 333441 333852 354957 356896 368884 371583 417580 416123 657848 694835 40.45 68.1 1
12:33:06 2023-10-13 333420 330067 85786 86204 129602 131015 133172 131893 106451 105239 110160 111079 127705 129011 354580 381571 1116232 1100727 419337 440484 120397 105432 113931 115463 127892 124031 123183 123307 82593 84912 272808 240026 684934 681881 216213 217228 273215 274971 322737 313239 336631 340139 359883 365736 345876 384794 802350 836598 529733 441728 292182 287949 333947 333852 354957 357999 367178 369492 416340 416159 665533 693849 40.45 68.1 1
12:33:07 2023-10-13 333969 330036 85846 86167 129391 134515 133390 131997 106273 104904 110160 111003 127815 128824 354334 382739 1101983 1088130 426904 436370 121968 105497 113619 115483 127783 123827 123046 123307 82593 84912 269437 239346 684188 687390 216213 214228 273250 276928 319060 313962 338687 337581 360790 365444 346365 380679 800050 848155 534898 449377 292182 286226 335872 333238 353277 357749 371334 369492 414984 416486 656381 691844 40.45 68.1 1
12:33:08 2023-10-13 334845 330808 85697 86204 129451 131428 133474 132257 106287 105126 110058 111079 127658 128721 354653 378925 1106644 1096853 426904 436575 121934 105175 114010 115417 128468 123827 123046 123307 82593 84853 273604 239856 680441 679958 216671 214228 272381 277123 320513 313449 337419 338601 359629 366801 344306 381522 804165 846957 533132 444818 292250 287104 333477 335741 354957 356896 366931 371583 417580 416123 657848 695329 40.45 68.1 1
12:33:09 2023-10-13 332165 329992 85818 86171 129589 134234 133047 131997 106378 104904 110160 111079 127794 128611 354907 378685 1114392 1099249 418890 436575 122001 105611 113775 115008 127906 124098 123046 123307 82560 83881 269437 238218 698433 684510 216338 214759 273144 275060 322581 313306 336998 340510 359739 365558 345476 384758 802424 837817 517829 444996 292182 288031 333947 333852 352253 357999 367849 369492 417252 416450 667492 693849 40.45 68.1 1
12:33:10 2023-10-13 336997 330661 85818 86364 129588 131286 133507 132257 106532 105239 110160 111003 127916 128432 354334 383134 1102727 1090450 425655 436504 121968 105609 113697 114975 127906 123997 122927 123136 82593 84795 270338 238500 686098 686903 216061 214228 273250 276274 319060 314883 338172 337581 361006 365444 345876 381559 800050 846884 533132 446525 292182 286866 335872 332769 353277 357999 367813 369420 414948 417070 658350 691881 40.45 68.1 1
12:33:11 2023-10-13 333834 330036 85756 86196 129602 131196 133628 131712 106305 104799 110084 111047 127705 128824 351447 379888 1109188 1099198 426297 436540 121968 105497 113697 115543 127790 124031 121666 120232 82495 83808 272808 239686 682370 682569 216823 214228 273074 277123 320513 313926 337657 338601 360717 367798 347176 380679 801784 843158 530094 446708 292182 287684 333947 333852 351965 357749 367261 369492 417740 414018 659320 693356 40.45 68.1 1
12:33:12 2023-10-13 333383 330018 85722 86204 129422 131095 133172 132257 106386 105080 110126 111143 127528 129072 355227 381025 1110164 1089885 421414 436281 121849 105464 113697 115516 127817 123945 122876 123341 82593 84919 271898 238957 677730 685931 215909 213522 273024 276080 322725 312423 338687 338601 361006 363512 343343 384214 802350 838379 530094 441548 292182 287104 333947 332176 354907 357999 367960 372180 417404 418678 665860 691881 40.45 68.1 1
12:33:13 2023-10-13 333870 330000 85820 86044 129782 134358 133830 131004 106484 104214 110381 110767 128128 128186 354617 383099 1103714 1093624 423963 439861 120397 105399 114010 115384 127892 123964 123423 123478 82593 83750 270338 237994 686209 685931 215998 217533 273180 276310 320288 314919 336067 338494 361006 364604 344045 380715 802571 846884 533132 446562 292182 286902 335872 332769 353277 357499 368332 369420 414790 417398 658387 691881 40.45 68.1 1
12:33:14 2023-10-13 332203 331027 85686 86356 129330 131685 132772 132390 106127 105322 109974 111629 127528 129355 354334 378155 1119222 1099980 423282 437839 121934 105497 113541 115842 127572 124541 122842 123410 82504 84977 282058 239664 672413 683993 216518 217228 273250 276274 321070 311796 339444 338637 359919 366801 346365 382711 802388 841453 533132 441584 293498 286226 333947 335220 353956 357999 366122 373306 415686 415179 665646 691881 40.45 68.1 1
12:33:15 2023-10-13 330580 330063 85690 86204 129422 134515 133478 132257 106433 105192 110143 111360 127569 129148 354726 380884 1111480 1089774 421938 436433 120292 105497 113619 115041 127783 124407 122876 123273 82560 84912 269437 238993 678386 685822 216213 213522 273003 276310 321759 312023 338724 338601 361006 364349 344859 384177 802571 838415 537136 441511 292182 287104 333947 333816 355441 357749 367699 372180 417994 418678 665646 691881 40.45 68.1 1
12:33:16 2023-10-13 333388 329764 85810 86196 129606 134515 133390 131997 106451 104767 110194 111047 127950 128824 354621 379888 1111554 1100545 426297 437532 121968 105464 113775 115690 128028 123997 123046 123307 82626 84944 270338 239686 691181 683993 216823 214228 273285 276964 320028 313962 337657 338637 361006 367317 346610 380715 804501 838379 530463 445967 291975 287104 333947 333586 351965 358033 367813 369492 418289 414018 663172 693590 40.45 68.1 1
12:33:17 2023-10-13 332401 332008 85796 86482 128857 131619 132672 132722 106142 105257 109991 111814 127461 129252 353798 378190 1116232 1097350 421712 437425 121799 105175 113697 115609 127892 123997 122876 123307 82672 84944 270338 239699 680846 681954 216518 217345 273061 276080 323023 311988 337730 339697 358835 365380 346365 383019 801218 840263 541153 440746 293352 287104 333947 333852 354957 358033 367178 372479 417287 415505 666119 691881 40.45 68.1 1
12:33:18 2023-10-13 331314 330777 85686 86229 129602 131181 133390 132349 106305 104936 110084 111111 127528 128824 354334 380456 1109976 1091414 419556 436361 121934 105497 113619 115483 127817 124031 121666 120282 82396 83823 277847 240026 679940 685822 215124 214830 273144 275286 322319 312937 338172 339159 361006 363512 345658 384177 802571 838379 530094 441511 292900 287592 333947 333816 354907 358847 367178 371655 417404 418678 666119 691881 40.45 68.1 1
12:33:19 2023-10-13 336278 329889 85818 86197 129417 131150 133172 131997 106613 105159 110160 111003 127705 128467 354370 379924 1109976 1097350 426600 437875 121968 105497 113775 115008 127906 123997 122910 123307 82705 84853 270338 239177 681082 681954 216823 214228 273024 277159 320513 313926 337694 338637 360752 367361 344306 381559 804165 845688 531798 445520 292533 287220 333947 335741 353956 356896 367261 371890 417545 415505 657383 693849 40.45 68.1 1
12:33:20 2023-10-13 329813 330063 85721 86204 129692 131196 133390 131960 106305 104936 110008 111111 127495 128859 354871 378997 1116048 1103983 419930 440571 120294 105576 113697 115497 127892 124332 123217 123547 82462 85047 272808 238957 689210 682569 216213 217263 273840 276167 322988 312682 337694 340175 359883 365594 345876 384214 802388 839075 533132 440746 292182 287508 333712 333852 354957 358847 367178 372216 417580 416159 665533 693849 40.45 68.1 1
12:33:21 2023-10-13 337238 330027 85850 86053 129679 131150 133515 131860 106484 104422 110228 110767 127950 128008 354907 383348 1100422 1091262 423883 436575 122035 105175 113853 115008 128028 123490 123081 123102 82819 84762 270338 237994 695215 685446 215606 217380 273285 276310 320548 314919 336631 338637 361006 364356 346121 383055 801218 845688 519333 446744 291282 287135 333983 332769 354091 357749 366122 369384 415056 417762 662312 693356 40.45 68.1 1
12:33:22 2023-10-13 335322 330036 85898 86163 129692 134515 133172 131997 106378 104839 110330 111328 127978 128831 353689 380315 1109077 1102281 425205 439861 120397 105787 113697 115041 128028 124031 122910 120249 82656 84853 271898 239007 681584 684510 216715 214228 273285 276734 320028 314661 337694 339398 361006 367576 345632 381559 804165 838379 537603 447876 292182 287104 333947 333852 354456 360461 368332 369456 415686 415832 664231 693849 40.45 68.1 1
12:33:23 2023-10-13 332475 330063 85722 86204 129028 131464 132772 132357 106094 105113 109822 111219 127495 129162 353834 380492 1109976 1088335 422270 437732 121799 105497 113463 115516 127606 124164 122876 123376 82672 84944 270338 239328 684995 685931 216213 217533 272191 276345 322009 313442 338724 338126 361006 365159 344859 383055 801433 843267 534467 440638 293362 286665 333947 333816 353843 356399 367178 372415 417404 418349 662275 691844 40.45 68.1 1
12:33:24 2023-10-13 334369 329791 85877 86410 129605 130997 133541 131004 106386 104487 110058 111079 127780 128632 355409 381863 1100422 1093756 423963 440442 122374 105143 114088 114975 128363 123693 123491 122982 82626 84737 270338 236782 690141 684510 215606 217263 273250 276310 321034 314440 336120 339947 361006 364349 349759 382441 802424 846920 531798 444818 291357 288445 333947 333274 354410 360079 366122 369420 417994 418678 661806 693849 40.45 68.1 1
12:33:25 2023-10-13 331068 330067 85653 86297 128994 131845 132831 132390 106127 105290 109822 111532 127406 129286 354621 377627 1116048 1097634 423883 436611 121799 105530 113385 115516 127606 124164 122842 123410 82525 85010 271709 239699 673183 683993 216518 214228 273285 276080 321973 311769 339444 338637 359954 366551 345876 382748 802002 840858 536969 441584 294195 286356 333947 333852 353775 360889 369156 374993 419364 415725 664120 691697 40.45 68.1 1
12:33:26 2023-10-13 332239 329885 85806 86428 129460 131196 133139 131960 106127 104936 110084 111685 127644 128824 354298 380456 1109976 1091336 420671 436504 121765 105175 113619 115516 127817 124288 122876 123222 82504 84886 270338 238790 680469 684510 215606 213487 273024 275886 322760 312023 338208 338410 361006 363512 349832 383092 799485 843230 535801 441056 292803 286665 333947 333852 354375 359537 367178 372743 417404 418349 663289 691881 40.45 68.1 1
12:33:27 2023-10-13 333600 330036 85910 86130 129786 134358 133641 131103 106729 104487 110194 110831 127828 128467 354907 381899 1101748 1092887 423282 439787 120900 105366 114597 115318 128316 123490 123474 123273 82959 84897 270338 239584 690873 683993 215606 217452 273250 276345 321271 315290 336595 339661 361006 364640 343343 382727 802424 845688 533132 448193 291357 287220 335872 333274 354375 357999 367225 369420 415056 417762 662275 691881 40.45 68.1 1
12:33:28 2023-10-13 330580 329248 85812 86536 129602 131015 133172 131712 106305 104982 110092 111003 127739 128859 354657 377891 1112813 1100820 418890 437532 122001 105175 113697 115008 127940 124194 122995 123136 82593 84886 270338 238218 693364 682569 216213 217263 273250 275042 323023 313009 336906 340211 359954 365772 345876 384831 802424 836967 528921 441511 292250 288169 333947 333852 352289 358311 367178 369528 416959 416486 666512 693849 40.45 68.1 1
12:33:29 2023-10-13 331852 329787 85750 86141 129422 134604 133206 131997 106305 104904 110194 111404 127678 129045 354293 383134 1113135 1094368 420003 440172 120397 105432 114241 115576 127783 124098 122910 123170 82626 84886 271898 240026 680190 687877 215909 217228 274542 275322 322759 313009 337730 338637 359476 364640 344901 382690 800865 841453 534467 444589 292186 287104 335727 332265 354410 359105 368221 371655 414984 418349 665533 691881 40.45 68.1 1
12:33:30 2023-10-13 333582 329858 85750 86189 129602 131106 133172 131926 106273 104871 110308 111003 127705 128790 354584 378997 1106828 1097634 423498 436504 121934 105359 113697 115483 127872 123827 123012 123358 82560 84912 272808 239346 684188 681649 216823 214680 272381 277123 320477 313634 337366 338601 359305 366801 344824 381792 804092 849956 538955 445447 292182 287104 333441 333852 355459 356896 367189 371583 417545 416450 658314 692800 40.45 68.1 1
12:33:31 2023-10-13 331780 329381 85856 86499 129575 131296 133474 132476 106353 105120 110321 111295 127712 128900 354689 381951 1114356 1100764 418854 438090 122137 105544 114485 114975 127994 123523 123132 123273 82560 84897 272808 239686 684080 681917 216213 214680 273250 275109 322498 313413 336595 340414 359919 365701 344901 385303 803560 836561 531576 441511 292182 288445 333947 333852 354957 358534 367699 369456 416304 416450 666984 694835 40.45 68.1 1
12:33:32 2023-10-13 333870 329671 85718 86282 129417 131106 133172 131926 106273 104799 110050 111079 127495 128700 353798 381863 1103546 1091439 426904 436540 121934 105464 113619 115483 127804 124064 123012 123478 82560 84912 270338 239516 679974 686903 216213 214680 273250 277549 319992 313449 339414 337581 361006 365701 346365 378501 801433 849993 537603 446890 292595 286190 335872 333744 356160 357999 368332 372488 414732 419702 658632 691425 40.45 68.1 1
12:33:33 2023-10-13 333419 330236 85810 86420 129429 131263 133474 131893 106451 104904 110160 111079 127705 128824 354689 378889 1105933 1094479 425692 439110 120196 105656 113775 115008 127783 123912 122927 123273 82560 84762 270338 239346 680190 679921 216213 217228 272346 276837 320773 311667 337657 339351 358799 365701 344824 381828 803597 846884 533132 441367 292182 288165 333441 333852 353807 356931 366637 371583 417545 417691 658350 694342 40.45 68.1 1
12:33:34 2023-10-13 333894 331274 85802 86259 129606 131196 133139 131926 106273 105054 110050 111111 127528 128645 351771 381025 1111951 1097634 423282 437425 121765 105497 113541 115483 127572 124031 122961 123273 82560 84821 270338 239346 685250 685931 216823 214228 273285 275851 321034 313449 339684 337273 361006 367576 345876 382405 801433 839075 533132 446460 293352 285904 336238 333672 354707 358965 369267 373388 414840 418221 666008 691280 40.45 68.1 1
12:33:35 2023-10-13 331314 330777 85661 86315 129451 131495 133159 132357 106273 105257 110050 111532 127610 129183 354334 380723 1109976 1088335 423498 437804 120063 105530 113541 115483 127572 124064 122808 123478 82414 85155 270338 239328 680587 685931 216213 214680 272156 276345 322009 312023 339203 338601 361006 365736 348271 381559 801433 848191 530094 441548 293010 287243 333947 333780 353277 356896 366673 373306 417740 417398 659283 691317 40.45 68.1 1
12:33:36 2023-10-13 332589 330027 85750 86529 129391 131015 133172 131712 106127 104871 110050 111035 127705 128824 354580 380996 1106109 1096116 424838 440122 120397 105576 113931 115543 127824 124321 121971 123273 82560 84853 270338 239346 696385 682569 215926 213123 272989 276274 321034 313782 337107 340725 360462 364569 344306 382711 802388 848155 538955 441367 291357 288355 333947 333274 354375 357964 366673 369384 418289 418314 661769 693849 40.45 68.1 1
12:33:37 2023-10-13 332823 330032 85778 86507 129288 131196 133226 131926 106378 104799 110084 111079 127705 128611 351411 378791 1114392 1097634 422646 436575 119731 105642 113385 115516 127572 124164 122808 123376 82593 85155 270338 239346 673868 685446 216671 214228 274052 276274 321034 312498 339444 337545 360716 366801 345878 382711 802002 840263 533132 444154 293498 286401 333947 333852 353956 358033 366122 373306 417114 414018 664231 690790 40.45 68.1 1
12:33:38 2023-10-13 329876 330768 85718 86711 129302 131428 133294 132257 106255 105159 110058 111468 127658 129114 354189 380581 1109828 1088186 422988 437532 121968 105432 113619 115543 127756 124098 122978 123273 82560 84944 271898 241051 676555 685931 215962 213487 272762 276274 322462 312059 338724 338328 360740 364604 344824 384177 802571 838379 530094 441511 292182 287104 333947 333744 355406 356966 367949 371619 417994 418349 664231 691844 40.45 68.1 1
12:33:39 2023-10-13 333870 329760 85814 86167 129602 134452 133628 131070 106451 104422 110160 111047 127794 128432 351447 378791 1109188 1101327 426904 436370 121934 105497 113775 115008 127872 124064 123046 123273 82593 85122 271898 239177 680301 683474 216823 214077 273250 277123 320028 313926 337657 338637 361006 367834 346931 380715 802388 838415 537603 448059 292182 288089 333947 333816 353956 358033 367778 369492 418035 417300 662503 693553 40.45 68.1 1
12:33:40 2023-10-13 332475 330500 85718 86453 129284 131429 133072 132506 106142 105546 109914 111750 127877 129286 353834 378155 1119489 1100764 423883 437532 120200 105497 113697 115642 127572 124164 122842 123341 82414 84944 270732 239735 678061 682918 216518 214228 273215 276274 321426 311733 339203 338637 360196 366801 346365 382982 801182 841453 533132 440854 293841 287194 333947 335741 354957 358819 366996 373871 417216 415832 664231 693356 40.45 68.1 1
12:33:41 2023-10-13 333220 329497 85828 86138 129782 134515 134137 131623 106484 104533 110381 110928 127916 128432 353971 382167 1100422 1094442 424485 436575 122239 105175 114237 114975 128452 123194 123320 123068 82659 85005 277273 237280 687670 684962 215909 217604 273250 276310 321747 314919 336357 339661 361006 364604 346477 382368 802388 848155 530094 445169 291357 290091 333803 333492 357730 358930 369267 369312 418294 418830 662055 695749 40.45 68.1 1
12:33:42 2023-10-13 333753 329858 85792 86465 129696 131196 133608 132042 106638 104767 110423 111003 127916 128398 354907 380315 1109976 1100508 426630 436504 121968 105464 113853 115008 127994 124031 120006 123307 82593 84795 270338 239007 693842 683957 216521 214228 274052 277159 320252 314661 337657 338637 361006 367834 345876 381522 802388 838379 531798 446173 292182 287711 333983 333852 353956 359070 368332 369492 418289 415179 662275 693849 40.45 68.1 1
12:33:43 2023-10-13 330813 330036 85782 86229 129422 131214 133226 131993 106273 105080 110084 111187 127495 129072 353435 380456 1109976 1089885 422084 437532 121765 105497 113619 115516 127606 124131 122927 123341 82560 85155 270338 238993 681254 685446 216213 213522 273215 276274 322498 312023 338724 338637 361006 363229 347472 383884 802387 844909 534467 444415 293489 287086 335836 333636 355962 359620 368221 373270 417078 418349 663215 691549 40.45 68.1 1
12:33:44 2023-10-13 332675 329733 85729 86200 129786 134515 133847 131893 106451 104904 110160 111187 127815 128859 355158 380723 1105222 1094516 424485 436375 122239 105464 114088 115008 128418 123945 123115 123102 82593 84944 269437 239686 687493 685446 216061 217569 273250 276310 321034 315362 336869 338673 362599 365152 343343 381865 801254 848155 540308 448864 292186 287220 336584 333509 353843 358534 371097 369456 415056 417762 659823 693356 40.45 68.1 1
12:33:45 2023-10-13 333681 330027 85818 86204 129606 131181 133356 132038 106613 105424 110296 111404 127855 128721 354189 380350 1109040 1100689 426829 440589 122103 105497 113853 115041 128028 124064 121836 123547 82593 84912 270338 239346 680895 684510 216823 214228 273215 277584 320999 313603 338448 339661 361006 367834 344306 381559 804668 845724 533132 447109 292803 287508 333947 336215 354456 356931 368072 372180 417580 415249 658594 694835 40.45 68.1 1
12:33:46 2023-10-13 331852 330451 85782 86204 129602 131196 133390 131997 106160 104871 110194 111111 127705 128824 354370 383384 1109553 1096074 422417 437839 121968 105530 113853 115041 128028 124098 121921 123307 82593 84912 269437 239856 680065 687390 216338 214228 274927 275851 322009 313449 337730 338637 361006 365736 344901 384177 801433 840858 528777 441620 292182 287104 336584 332733 354339 359140 368743 372180 414984 418314 665533 691549 40.45 68.1 1
12:33:47 2023-10-13 333681 329787 85824 86420 129503 131338 133415 131893 106353 105048 110058 111436 127746 128790 353761 382739 1103714 1091289 427511 436361 122018 105497 113619 115516 127790 124474 122876 123341 82593 84944 270338 239346 679707 686903 216213 217380 273250 277584 319803 314073 338724 337581 361006 365701 346121 378538 801175 850595 530463 446890 292803 286333 335872 333780 353277 357999 368368 372443 415020 417398 657585 691844 40.45 68.1 1
12:33:48 2023-10-13 329778 331314 85778 86196 129422 134345 133139 131960 106305 104904 110160 111003 127528 128859 354621 378997 1115220 1097313 420511 436575 122171 105143 113853 115008 128028 123590 120004 123136 82626 84795 270338 237516 684562 681954 216413 217533 274735 274971 322009 313962 336631 340175 360716 365772 344901 385067 802388 837817 535801 441548 291975 288242 333947 333564 355926 360889 368000 369240 419770 417256 668966 695218 40.45 68.1 1
12:33:49 2023-10-13 333267 329849 85818 86395 129391 131196 133172 131960 106273 104871 110296 111436 127495 128700 354621 383384 1112987 1097634 422084 436504 121917 105464 113697 115650 127994 124131 123046 123256 82593 84886 282058 238182 684314 687877 216518 214228 274927 276310 322009 314653 338484 337617 360014 366801 345388 383634 802002 839075 533132 441367 292182 287350 336584 332986 353312 359643 366379 372180 414984 417106 667867 690826 40.45 68.1 1
12:33:50 2023-10-13 332859 329809 85733 86204 129422 131106 133172 131926 106305 104904 110194 111588 127528 128859 354334 378997 1105222 1094516 425390 436575 121968 105497 113697 115008 128028 124064 123046 123307 82593 84853 272808 239686 683935 679958 216213 217569 272381 276345 321034 313705 337694 339375 359376 365736 344824 382441 807107 848638 533132 446778 293010 288725 333839 333744 356718 358504 369267 372298 420661 418278 659320 691784 40.45 68.1 1
12:33:51 2023-10-13 333591 329746 85799 86163 129786 134487 133608 131136 106580 104702 110194 110971 127705 128398 354907 378791 1109553 1103751 422799 436611 122001 105175 113775 115008 128028 124031 123081 123136 82626 84853 270338 239415 683898 683957 216366 214077 274927 276310 320513 314919 337419 338673 361006 366801 344901 383019 803896 840263 536250 446890 291769 287220 333947 333852 355208 359894 367225 369456 418585 416486 665646 694342 40.45 68.1 1
12:33:52 2023-10-13 332239 330067 85814 86356 129297 131444 132772 132349 106127 105257 109974 111295 127495 129072 354370 380758 1109976 1088265 423534 437875 121883 105747 113697 115709 127606 124646 122842 123376 82560 84944 277847 239328 686164 685970 216213 217228 272346 277159 322211 312687 339464 339112 360754 365594 345272 382909 802534 846234 538971 444133 293425 287171 333947 333852 354375 357776 368037 372860 418289 418349 662312 691881 40.45 68.1 1
12:33:53 2023-10-13 332715 329608 85750 86077 129782 134443 133390 131136 106419 104936 110084 111035 127705 128859 354871 380990 1102801 1094479 423583 436198 122239 105110 114452 114975 128063 123194 123115 122982 82626 84795 272808 237516 688065 683993 215606 217676 273250 276345 321459 314883 336631 340450 361006 365152 343343 383019 801254 845724 533132 448376 291362 287711 335691 333274 354375 358033 367189 369420 415056 418678 662745 693849 40.45 68.1 1
12:33:54 2023-10-13 335641 329796 85833 86540 129614 131428 133474 132199 106386 104839 110245 111219 127746 128722 354689 380581 1109188 1099727 426600 436361 120496 105609 114010 115008 127994 123860 122961 123222 82769 85021 270338 239346 680316 681954 216823 214228 272833 277620 321034 312642 338208 339661 360752 365398 344859 381865 804771 847556 538955 443864 292182 287508 333947 335741 354957 357001 367296 372180 418202 415832 658350 694835 40.45 68.1 1
12:33:55 2023-10-13 332355 330808 85814 86204 129422 131196 133206 131926 106305 104904 110160 111143 127528 128859 354370 383384 1111163 1096074 421377 436504 122086 105722 113853 115516 128028 123793 122961 123341 82626 84944 272808 238218 680441 687877 216518 217228 274927 276025 322009 312651 338724 338673 360014 365772 344901 384794 802002 841453 534467 441367 292182 287104 336347 332733 354375 359140 368559 372452 414696 418100 668015 691206 40.45 68.1 1
12:33:56 2023-10-13 333825 329920 85818 86369 129468 131305 133742 132290 106273 104871 110194 111079 127815 129011 354043 382167 1103619 1088167 426904 440172 120397 105464 113697 115008 127817 123827 122876 123341 82593 84828 274855 239177 677728 686903 216213 217263 273285 277194 320028 313998 339203 338091 360826 365736 349796 380679 802002 850595 530463 448631 292803 286665 336347 333780 353312 358033 371371 372180 415020 417106 656381 691881 40.45 68.1 1
12:33:57 2023-10-13 331852 330036 85810 86196 129602 134463 133595 131926 106378 104904 110194 110971 127739 128769 351447 378455 1112813 1099980 419483 436611 122001 105497 113853 115008 128028 123523 122910 123222 82593 85071 270338 239346 681454 681954 216213 217263 273285 275428 323514 313962 337180 340725 360498 365772 346196 385376 802424 836598 531033 444765 292036 288387 333731 333708 355962 358714 367068 369348 419478 416344 669918 694835 40.45 68.1 1
12:33:58 2023-10-13 331883 329805 85782 86571 129579 131428 133356 131926 106273 104871 110160 111003 127678 128755 351807 383348 1111200 1094516 421815 436611 122001 105497 113697 115008 128028 123827 121666 123307 82593 84861 270338 239516 681725 687390 216338 217192 274735 275428 322009 313449 337694 338673 360014 365736 344901 384214 801433 840858 540308 441620 292255 287104 336347 332499 354375 359140 365858 372180 415020 418349 665533 691390 40.45 68.1 1
12:33:59 2023-10-13 333364 330036 85778 86204 129426 131196 133427 131926 106411 104871 110194 111079 127828 128645 354293 378997 1106828 1096074 423534 436575 122001 105497 113853 115041 128028 124064 122876 123307 82593 85071 270338 239177 683935 680955 216823 217263 272833 277584 321034 313926 337730 338673 359631 367102 348554 381880 805997 844313 531798 446708 292803 287490 333947 336416 354456 356931 368072 371619 417940 418517 660619 693849 40.45 68.1 1
12:34:00 2023-10-13 329831 330072 85790 86450 129627 131079 133390 132914 106305 104936 110084 111111 127528 128859 353834 377592 1116048 1099980 421814 436504 121968 105497 113775 115041 127906 124064 123136 123341 82626 84919 271127 239567 694096 681917 216518 217416 273285 276345 323059 312059 338724 339375 360208 366801 349832 384214 801821 840858 524332 440126 293010 287508 333947 333852 355459 358569 367960 373342 417580 416486 665497 691881 40.45 68.1 1
12:34:01 2023-10-13 333906 329533 85717 86049 129692 134393 133830 131712 106517 104357 110381 110767 127916 128186 354580 383348 1100459 1091299 423883 436575 122035 105143 113853 115008 127940 123279 122910 123102 82626 85096 270338 237826 688258 685931 216186 215435 273840 276678 320299 315254 337273 338530 363048 365010 347568 382873 802534 844422 533132 447559 290599 287135 336786 333130 354339 358033 368072 369420 416883 418207 662312 693356 40.45 68.1 1
12:34:02 2023-10-13 333902 329537 85782 86421 129606 134609 133482 131893 106305 104799 110194 110863 127528 128645 354621 379888 1106828 1097387 426327 436575 121968 105497 113775 115041 127851 123860 122876 123136 82626 84828 270338 239346 680316 680955 216823 217263 272833 277194 321034 313998 337730 339137 359990 367576 344859 381865 804771 848191 531798 445205 292186 287220 333712 335741 352289 358683 367225 371655 417616 416486 660582 694613 40.45 68.1 1
12:34:03 2023-10-13 332962 329782 85818 86342 129503 131181 133323 131860 106353 105048 110058 111155 127705 128645 354621 378155 1113024 1099727 419483 436575 122001 105175 113931 115869 127960 123194 123115 123136 82626 84795 271898 237114 684528 681990 216213 217299 274998 275428 321106 314661 336668 339733 361006 365772 344901 385104 804538 838446 534467 441403 291769 288355 333947 333586 353277 360216 368221 369492 416340 417141 667223 692310 40.45 68.1 1
12:34:04 2023-10-13 333400 330487 85770 86229 129422 131206 133081 131993 106160 104904 110008 111079 127528 128735 353834 381631 1105222 1091414 426904 436504 121934 105497 113541 115516 127606 124131 122893 123307 82560 84912 270338 239856 676686 687390 216518 214830 273250 277975 320738 313669 339444 338303 361006 365665 344306 381253 801433 848191 536250 445847 293633 286190 333731 333528 355926 360043 370243 373725 417259 417256 660619 691132 40.45 68.1 1
12:34:05 2023-10-13 333424 329818 85796 86257 129391 131106 133139 131926 106516 105159 110160 111111 127671 128700 354298 378997 1106335 1094479 424485 437496 121934 105497 113697 115483 127960 124098 123012 123358 82593 84944 270338 239754 680065 681881 216213 213487 273180 276274 320999 313669 337657 340654 359340 364860 345308 382982 804165 848118 538955 445483 292246 288766 333947 333780 354375 357964 366637 369456 416924 418643 660327 694835 40.45 68.1 1
12:34:06 2023-10-13 332823 329809 85721 86230 129417 131214 133172 131926 106094 104839 110050 111035 127705 128735 353798 382167 1111951 1096003 423246 436575 121934 105143 113697 115008 127783 124451 122927 123273 82560 84970 272808 239346 680957 686458 216823 214228 274087 276274 321034 313413 339684 337037 361006 367317 345876 383884 801175 839418 538971 441399 293010 285316 336786 333636 354921 359746 369230 373233 414948 415179 666119 691354 40.45 68.1 1
12:34:07 2023-10-13 333147 330616 85722 86409 128998 131214 132772 132142 106564 105192 109974 111284 127495 128859 354334 380723 1109703 1088335 425692 436504 120166 105497 113541 115483 127572 124098 122859 123341 82504 84970 270338 240436 679053 685931 216213 217569 272156 277123 321747 312023 339203 338091 361006 365701 345343 383019 801433 845652 533132 441385 293010 287068 333947 333780 353807 356647 368221 373306 418289 418314 661732 691844 40.45 68.1 1
12:34:08 2023-10-13 333906 329031 85784 86204 129589 131015 133172 131803 106305 104663 110050 111079 127705 128735 353798 380421 1106828 1100820 425655 437839 121968 105464 113775 115008 127994 124160 123046 123307 82593 84912 271898 239007 681725 684510 216823 214077 273285 277298 320488 314374 337402 339244 360862 368316 346292 382259 805997 843766 530463 448193 292182 287508 333947 333852 354561 360607 368851 369456 418585 415179 663723 693738 40.45 68.1 1
12:34:09 2023-10-13 332594 330032 85618 86348 128964 131404 132739 132357 106337 105185 109754 111468 127495 129252 353798 378155 1118155 1097634 422946 437532 119731 105675 113463 115709 127450 124507 122773 123547 82471 85094 270338 241121 673563 683957 216671 214228 273250 276274 321034 311988 339684 338601 360426 367317 346365 382982 802299 841453 531798 441620 293633 286311 333947 335741 354707 359035 366673 373907 416304 415796 664231 691844 40.45 68.1 1
12:34:10 2023-10-13 332290 330741 85945 86600 129446 131712 133289 132290 106320 105120 110024 111436 127624 129114 354152 380421 1111554 1089885 422084 441214 121968 105642 113853 115516 127783 124131 121836 120299 82705 85028 272808 238993 684672 685446 216518 213522 272798 276274 322988 312937 339203 338637 361006 364320 345343 385340 802571 838415 535801 441259 293570 287104 333947 333816 355441 357999 367960 372415 418585 418973 666119 691881 40.45 68.1 1
12:34:11 2023-10-13 333834 329680 85697 86226 129692 131188 133172 131803 106378 104904 110160 111079 127705 128645 353834 378791 1109976 1099980 426297 436540 122171 105464 114088 115008 127906 124064 123046 123307 82593 84853 269437 239346 682118 682954 216823 214228 273250 277354 320486 314404 338448 339387 361006 367834 344306 381828 802424 845018 530094 446186 292186 287104 333731 335741 353956 359766 370806 372189 419697 415981 660619 694724 40.45 68.1 1
12:34:12 2023-10-13 330911 329849 85878 86395 129558 131305 133172 131960 106346 105080 110050 111372 127644 129226 353798 377592 1114392 1100820 419410 436361 121968 105464 113853 115516 127960 124098 123046 123307 82593 84944 270338 238957 686880 681917 216518 217533 273250 276274 323023 312023 338172 340690 359919 367053 346365 384758 802388 839075 533132 441475 292668 287949 333947 333852 352253 359070 367960 373602 417545 416450 666984 693849 40.45 68.1 1
12:34:13 2023-10-13 335558 329680 85810 86163 129602 134478 133482 132112 106451 104728 110160 110939 127705 128398 354334 383085 1102295 1088130 423846 436540 122001 105432 113775 115008 127906 123827 123046 123102 82593 84795 272808 237994 685998 686903 216213 217569 273250 276310 320028 315362 337657 338364 361006 365701 346610 383019 801182 847398 534467 447900 291761 287702 336786 333130 356971 360889 370843 369276 414840 418171 662238 693356 40.45 68.1 1
12:34:14 2023-10-13 333352 329529 85833 86369 129476 131106 133390 131926 106484 104904 110058 110928 127495 128432 354334 379888 1106828 1100764 426297 437469 121968 105497 113775 115483 127994 123523 123046 120352 82593 84912 270338 239007 679787 683993 216823 214459 273250 277549 320513 314625 337730 339387 361006 367834 344271 381522 802351 843194 531798 447303 292182 287104 333947 335741 353956 356966 367813 371619 416304 415214 657848 691881 40.45 68.1 1
12:34:15 2023-10-13 330813 330183 85746 86196 129422 131184 133172 131926 106273 104871 110084 111143 127495 128824 353834 380954 1111554 1091262 419519 436504 121968 105770 113697 115041 127783 124031 122927 123307 82560 84912 272808 239686 680581 686903 215606 217370 274087 275690 322498 313419 338395 339375 360717 364427 345803 384920 802534 843802 537136 444876 293010 287365 333947 333274 355156 358819 368221 372488 418585 418937 664990 691881 40.45 68.1 1
12:34:16 2023-10-13 335528 329894 85760 86167 129696 134417 133390 131498 106378 104533 110160 110843 127815 128398 353798 382739 1100386 1090487 423883 436575 122001 105464 113853 115008 127994 123556 123046 123136 82593 84821 270338 237994 682605 685931 216213 217569 273285 276310 320063 315362 337694 338601 362599 365701 343308 381253 802571 850595 532193 448193 292182 286754 336584 333780 353807 358033 371625 371655 415020 417691 656417 691844 40.45 68.1 1
12:34:17 2023-10-13 331314 329773 85697 86163 129610 134522 133595 131960 106305 104767 110160 111079 127528 128824 351447 378685 1112813 1099980 418854 436575 121968 105143 113853 114975 128028 123760 123046 123136 82560 85038 270338 239856 682944 682569 216338 214680 273910 275251 322617 313747 336450 340510 360536 365558 345878 385376 802388 836598 531741 444765 292182 288586 333947 333852 352289 358965 367699 369492 420254 416486 667492 694835 40.45 68.1 1
12:34:18 2023-10-13 331847 330027 85786 86562 129391 131015 133206 131960 106273 104767 110160 111111 127705 128735 353798 383384 1111163 1096074 422116 436504 121968 105464 113853 115516 127994 124064 121666 123273 82593 84912 270338 239346 679940 687390 216302 214228 274927 275851 322009 313669 338448 338673 360014 365736 344901 384214 801433 841453 540308 441367 292182 287104 336584 332499 354339 359105 365858 371890 414696 418393 667867 690679 40.45 68.1 1
12:34:19 2023-10-13 335799 329617 85796 86395 129250 131181 133106 131893 106273 105370 110008 111219 127528 128824 353508 382597 1103981 1088167 423699 439092 120397 105464 113775 115008 128028 123912 122961 123136 82593 84912 271898 238331 682969 686903 216213 217569 273285 276345 320063 315038 337694 338601 360014 365701 343308 380679 801138 849993 530463 448193 292837 286665 336347 333780 353312 358569 369219 372743 415020 417691 657585 691844 40.45 68.1 1
12:34:20 2023-10-13 329311 329764 85778 86196 129391 131015 133172 131997 106127 104904 110050 111111 127693 129038 354584 378997 1115220 1099198 420781 436290 122001 105464 113697 115516 128028 124098 122961 123256 82593 84886 269437 238993 678913 681954 216518 217604 274087 276345 323514 312498 338687 340450 360138 366544 350079 384177 801821 840263 533132 443874 293804 287697 333731 335632 355711 358679 367295 373160 420661 416928 668015 693849 40.45 68.1 1
12:34:21 2023-10-13 332475 330768 85750 86293 129426 131461 133658 132233 106273 105094 110084 111111 127678 128755 353834 380990 1109553 1091299 420744 437496 121968 105497 113619 115483 128200 124064 123081 123341 82659 84944 271127 238253 680190 686903 215606 217604 274471 275815 322760 313705 338687 339387 361006 364313 345876 385067 800014 838415 535801 441548 293010 287220 333947 333816 355477 358534 368221 372743 418585 418973 664520 691881 40.45 68.1 1
12:34:22 2023-10-13 333866 330027 85850 86204 129696 131173 133649 131926 106378 104904 110194 111047 127815 128432 353834 379888 1109976 1100508 426600 436575 121968 105497 113775 115008 127994 123860 122961 123273 82593 84944 272705 239346 684314 681917 216823 217345 273250 277584 320999 313962 338448 339375 360271 367691 347765 381574 804853 846234 531798 447107 293010 287481 335836 335632 353956 357999 371371 371619 416304 418517 659787 693849 40.45 68.1 1
12:34:23 2023-10-13 332003 330768 85722 86574 129318 131338 133172 132266 106127 105450 109974 111641 127495 129286 353798 377592 1116048 1097350 419556 436281 122018 105497 113931 115516 128028 124098 123046 123222 82593 84912 269437 238957 682465 681954 216823 217380 273285 276310 323478 312973 337694 340690 360426 366801 343308 385376 802387 838446 530094 441548 292182 288355 333947 333852 353312 358819 368221 369528 417545 416486 667492 694835 40.45 68.1 1
12:34:24 2023-10-13 333942 329413 85782 86196 129602 131097 133390 131997 106484 104871 110160 111003 127781 128645 353798 382167 1103583 1091299 426297 436233 122001 105497 113775 115516 127994 124131 123046 123307 82626 84944 271898 239007 682118 687730 216679 215435 274259 277529 321800 315032 338577 338221 363807 365594 346855 382259 802571 848191 533132 448229 292182 286853 337024 333744 354339 358569 371890 372189 414912 418314 658350 691881 40.45 68.1 1
12:34:25 2023-10-13 333356 329529 85814 86237 129602 131196 133482 131926 106378 104951 110194 111003 127705 128645 353834 378455 1106828 1097634 426904 436611 121968 105464 113697 115516 127906 124131 123081 123341 82593 84828 271709 239346 683506 681917 216823 217263 273250 277815 320999 313639 338448 339626 361006 365620 344824 382441 805886 846920 535801 446186 292876 287104 333947 336215 354957 356966 367261 372743 418202 419109 660619 694613 40.45 68.1 1
12:34:26 2023-10-13 331583 329608 85669 86196 129426 131188 133206 131926 106305 104904 110084 111035 127727 128859 353834 383312 1109553 1094479 419556 436575 121883 105497 113697 115516 127790 124407 121666 120314 82429 85047 272808 239856 680316 687353 216106 214830 274750 275708 322009 313669 338687 338673 362636 364903 345876 384758 801433 842048 534467 445757 293010 287220 335872 332733 355156 359140 368522 372180 415056 418973 665533 691881 40.45 68.1 1
12:34:27 2023-10-13 335310 329773 85786 86204 129387 134428 133206 131926 106305 104984 110160 111047 127916 128735 353834 382739 1101983 1088167 426297 436504 121968 105497 113697 115516 127994 124064 122910 123376 82626 84944 271709 238669 682339 687390 216518 217604 274087 277159 320028 314919 338724 338126 360014 365772 344306 380715 802426 849993 533132 446525 292182 286853 337262 333492 356971 360889 368815 372035 414912 418536 660619 691734 40.45 68.1 1
12:34:28 2023-10-13 333690 329889 85850 86230 129589 131214 133628 132714 106353 104936 110160 111111 127562 128645 353834 381141 1109976 1097634 423534 436575 122001 105464 113775 115008 127994 124031 122961 123341 82626 85012 277503 239346 680426 681954 216823 217228 273250 277194 320513 313962 337730 338673 361006 365076 348271 381828 802388 843230 530094 446356 292182 288495 333947 335741 353956 357749 368368 371655 419031 415214 658387 693849 40.45 68.1 1
12:34:29 2023-10-13 332475 329800 85754 86237 129782 131196 133390 131997 106305 104936 110160 111187 127528 128859 354334 379888 1110164 1088130 420149 436611 121968 105497 113697 115516 128028 124064 122876 123341 82593 84919 271898 238622 679564 685931 215606 213487 274122 275886 322988 313375 338724 339423 361006 364640 346709 385083 804642 847435 535801 444244 293871 286961 335836 333672 356718 359620 368147 373306 415104 418973 662503 691549 40.45 68.1 1
12:34:30 2023-10-13 332589 329742 85778 86137 129778 134515 133628 132349 106305 104871 110084 111035 127528 128467 353508 381025 1102019 1093701 423883 436611 122442 105175 114167 115008 128452 123523 123200 122931 82593 85155 274855 239346 687823 683957 216061 213373 273285 276964 321747 314919 336668 340725 361006 365152 347213 383019 802424 846957 530094 444854 291769 293024 333947 333816 355441 358033 367225 369420 419031 418973 662275 692310 40.45 68.1 1
12:34:31 2023-10-13 333657 330032 85754 86204 129602 131196 133206 131997 106160 105114 110194 111111 127828 128859 353834 381061 1113333 1097634 422646 436611 121833 105497 113853 115516 127994 124098 123081 123341 82626 84944 271898 239686 685408 685931 216823 217228 274487 276873 322211 314122 340019 337984 361006 368352 346610 382873 801743 838929 527460 441367 293010 287751 334706 333274 356718 360216 366637 372743 415056 417434 667941 691697 40.45 68.1 1
12:34:32 2023-10-13 333364 330813 85725 86229 129422 131354 133503 132714 106305 104936 110084 111079 127528 128859 353834 381061 1106007 1088204 423606 436611 121714 105497 113619 115516 127817 124131 122876 123341 82593 85162 277388 238218 680237 685931 216518 217299 273285 278011 320773 313705 339203 338126 361006 365772 347495 381253 801433 849392 512877 446927 293425 287243 335872 333852 353843 358319 369183 373342 417114 417727 657383 691881 40.45 68.1 1
12:34:33 2023-10-13 333657 329071 85818 86086 129692 134393 133390 131803 106484 105114 110194 111003 127828 128467 353834 378720 1110164 1102967 421828 436575 122035 105175 113853 115008 128063 123793 123081 123170 82826 83823 272808 239177 683071 683775 216823 214680 275471 276167 320892 315152 337475 339518 361006 366801 344901 383092 807015 839075 530094 444154 291769 288355 333947 333744 355962 359140 368221 369492 416375 417434 665570 691821 40.45 68.1 1
12:34:34 2023-10-13 331888 329809 85733 86204 129602 134463 133260 131960 106411 104904 110194 111111 127562 128824 351447 383348 1112813 1097634 422048 436611 122001 105497 113775 115041 127817 124064 122910 123170 82593 85188 272808 239686 679940 686903 216671 217228 274963 276310 322009 313926 338724 338126 360518 366801 345658 384214 800297 839075 533132 444190 292255 287432 334706 333545 353312 360474 369156 372524 417701 417620 668015 690679 40.45 68.1 1
12:34:35 2023-10-13 333894 329809 85786 86237 129422 134522 133390 131926 106338 104951 110084 111003 127528 128859 353870 378997 1105186 1094479 424485 440447 120329 105722 114010 115702 127926 124098 123286 123581 82527 85047 272808 240026 680519 681954 216061 213522 273285 276964 321759 313854 337548 341722 361006 365188 345137 382763 804808 848191 533132 441367 291769 288761 333947 333816 355441 358033 366966 369456 416340 418973 661300 691821 40.45 68.1 1
12:34:36 2023-10-13 333906 329533 85818 86237 129602 134452 133662 131926 106484 104767 110194 110971 127739 128432 351447 378791 1109188 1102109 426297 436611 122086 105497 113775 115041 128028 124064 123081 123222 82626 85188 270338 239177 679662 683993 216823 213927 273321 277194 320548 314919 337730 338673 360681 365655 345117 381559 804742 847398 533132 446598 293005 287864 335836 336453 354707 360381 368779 372561 419501 415832 659356 693849 40.45 68.1 1
12:34:37 2023-10-13 329813 329715 85812 86196 129422 131177 133390 131997 106305 105192 110092 111794 127528 129072 353834 377292 1116048 1099727 419483 438706 122086 105497 113853 115516 128028 123827 122910 123170 82626 84861 270338 238253 680037 681917 216518 217452 273321 275464 323059 313962 337694 340929 361006 366801 343343 385413 804771 837854 534467 444854 291975 288445 333947 333852 353347 360889 365095 369528 416959 417434 666512 694835 40.45 68.1 1
12:34:38 2023-10-13 333657 330036 85746 86326 129426 134532 133465 131960 106305 105113 110194 111252 127528 129072 353834 381061 1106828 1086551 423606 437532 121937 105675 113697 115550 127817 124541 122910 123376 82396 84977 277159 240026 678261 686903 216518 217299 273862 278083 320749 313675 339501 338387 360826 365629 346035 382873 802571 848009 534467 441475 294748 287203 335872 333852 353843 356966 370280 373051 418585 417727 659823 691881 40.45 68.1 1
12:34:39 2023-10-13 334020 330630 85969 86323 129602 131181 133172 131960 106451 104936 110126 111111 127495 128824 353798 378997 1105186 1094404 424184 436504 122001 105675 113931 115596 127872 124407 123098 123307 82593 84970 272808 239686 684314 682495 216213 213522 273250 277123 321521 313890 337382 341492 360426 364604 344824 383019 804165 847519 533132 447109 291769 288761 333947 333780 355406 358847 367225 369420 415650 418973 662238 694835 40.45 68.1 1
12:34:40 2023-10-13 330513 330000 85782 86348 129391 131359 133139 132357 106451 105152 110126 111252 127495 129045 353798 378997 1116048 1100764 420781 436575 121968 105464 113775 115008 127872 124098 123046 123307 82843 84944 270338 241051 682267 682569 216823 215133 273946 276167 323335 312539 338228 340510 360246 366923 346855 384721 802388 840263 530094 441223 293987 287913 333947 335741 355459 358965 367960 373015 417580 417070 665497 693849 40.45 68.1 1
12:34:41 2023-10-13 331547 330032 85774 86315 129602 131124 133172 131960 106305 104871 110160 111219 127528 128824 353798 382131 1112344 1094538 420447 436575 121968 105675 113697 115596 127994 124612 123132 123341 82593 84944 270338 240026 680957 687435 215909 217604 274892 276238 322952 313926 338724 339911 361006 364604 345876 385067 801784 838379 534467 441584 292876 287508 333947 333780 355441 359922 368298 373015 418995 418759 668966 691734 40.45 68.1 1
12:34:42 2023-10-13 333297 330000 85760 86226 129571 131106 133172 131926 106305 104904 110160 111003 127705 128791 353834 378997 1106828 1096074 425692 436361 121968 105722 114167 115782 128056 124407 123371 123547 82495 85047 270338 239856 680566 682569 216823 213305 273144 277780 321521 313311 338395 340271 359847 367311 345379 382711 806496 849993 533132 443864 292803 288201 333947 335741 354091 357749 367261 372443 418202 417691 659787 692800 40.45 68.1 1
12:34:43 2023-10-13 333420 329502 85760 86259 129786 134581 133574 131926 106378 104695 110538 111047 127794 128611 354334 378755 1111951 1102657 421377 436540 122052 105143 113853 114975 128028 123556 123081 123102 82626 84821 270338 238669 693751 682918 216823 217228 275349 276274 321034 315362 338454 340139 361006 366801 345388 384177 804698 839994 534467 446598 292000 288233 333622 333708 356825 360075 370317 371438 419770 417549 667504 692531 40.45 68.1 1
12:34:44 2023-10-13 330808 330032 85754 86356 129391 131338 133465 132573 106127 105080 110008 111316 127781 129252 353544 383301 1112539 1088261 426904 441109 120230 105787 113931 115848 127824 124474 122978 123547 82593 85061 277847 239292 675514 687353 216823 217874 272762 277584 322498 312508 339684 338637 360754 366801 345899 384177 802571 846920 528777 441318 293633 287220 335872 333852 354375 356931 369119 373606 418585 418973 662238 691881 40.45 68.1 1
12:34:45 2023-10-13 334131 329773 85818 86264 129778 131196 133448 131960 106378 104984 110160 111111 127794 128948 354334 380421 1103619 1094479 424184 436504 122239 105143 114088 115008 128452 123793 123286 123273 82593 84944 272808 239686 692447 685931 216213 217640 274087 276928 321034 315843 337127 339375 362903 365451 346709 382909 805997 845543 534467 449647 291866 288247 336548 333708 354872 358534 367225 369456 417151 418830 663178 693849 40.45 68.1 1
12:34:46 2023-10-13 335083 329493 85925 86424 129782 131106 133658 131926 106484 104871 110160 111187 127882 128824 353834 379888 1109976 1100508 426600 436540 121968 105497 113775 115596 128028 124164 122961 123341 82593 85188 270338 239346 680316 681954 216823 217569 273250 278011 321034 314661 338724 340139 361006 365655 348541 381828 802388 843230 531798 446890 292255 287396 333947 335741 353956 358033 368368 371619 417704 415214 659356 693849 40.45 68.1 1
12:34:47 2023-10-13 332594 329769 85842 86288 129391 131106 133172 131926 106305 104871 110160 111111 127495 128824 353798 383008 1112987 1096853 422011 436504 121968 105497 113853 115516 127994 124098 123046 123307 82593 84944 270338 239686 681977 687693 216715 214759 274679 276203 321866 313973 338541 337948 363048 367468 346256 384449 801855 841453 536135 441620 293452 288159 336822 333202 355441 360181 366122 372634 415056 419008 666984 691881 40.45 68.1 1
12:34:48 2023-10-13 333942 329493 85782 86290 129422 131196 133498 131997 106305 104839 110160 111079 127705 128735 351447 382167 1103583 1090487 426904 436370 121968 105497 113697 115041 127906 124131 123046 123341 82593 85213 269437 239346 690003 686903 216518 217604 274087 277584 320063 314883 339203 338364 360014 366544 346931 381559 801182 850595 533546 449011 292803 287684 336584 333780 354091 358819 369479 372743 416861 418064 660545 691586 40.45 68.1 1
12:34:49 2023-10-13 331050 330036 85846 86255 129786 131214 132806 131997 106451 104951 110160 111079 127528 128824 354584 378120 1115717 1100764 419483 436575 122171 105497 113931 115702 128179 124407 122006 120477 82869 85138 271898 240026 685325 682569 216823 215435 274330 276045 323934 313926 338208 341241 360754 366694 344789 385923 804097 837817 530094 441223 292182 288761 333947 333852 354091 360181 368221 371619 417580 417691 667492 694835 40.45 68.1 1
12:34:50 2023-10-13 333420 330036 85792 86288 129602 131196 133628 131926 106484 105080 110194 111187 127528 128735 351447 383384 1112776 1096853 421712 436540 122001 105497 113853 115596 128028 124164 123081 123393 82593 85188 272808 239686 681349 687877 216671 217263 274963 276274 322498 313962 338687 338637 361093 366801 345842 384758 802002 840263 534467 444154 293443 288360 337501 332986 357224 360075 369267 372597 414588 418171 668966 691660 40.45 68.1 1
12:34:51 2023-10-13 333415 329992 85792 86233 129606 131196 133482 131960 106305 104871 110084 111111 127739 128824 353798 378442 1110164 1097643 425544 440172 120397 105609 113853 115935 127892 124440 123457 120200 82495 84944 272808 239686 680190 681436 216751 215435 273180 277780 322009 315097 338724 340582 360426 366801 345414 383055 807127 848191 533132 443864 292182 288761 333947 335220 355156 357499 367225 372743 418202 418643 661769 695329 40.45 68.1 1
12:34:52 2023-10-13 334369 329983 85796 86230 129782 134393 133608 131712 106378 104519 110194 111015 127794 128432 355141 378755 1108768 1103751 423809 436575 120528 105175 113931 115041 128063 124064 123081 123307 82887 84886 271709 238669 684693 683437 216518 214228 275293 277123 322748 315584 337730 340175 360681 367067 345622 383884 807144 840153 533132 446744 292182 288341 335800 333672 355962 360181 367742 369492 416340 416521 665934 695329 40.45 68.1 1
12:34:53 2023-10-13 332203 329644 85725 86229 129391 131206 133666 132473 106287 105192 110296 111782 127780 129114 353689 380315 1114719 1092038 421901 440484 121934 105497 113853 115882 127994 124646 123251 123461 82560 84977 270338 240709 677465 685822 216518 214001 273250 276310 323742 312973 339203 339387 361006 364640 345343 385376 800949 838379 528777 441584 293083 287508 333983 333816 355691 359070 368221 372779 415686 419044 664520 691881 40.45 68.1 1
12:34:54 2023-10-13 336280 329773 85824 86167 129786 131331 133608 131103 106484 104422 110381 110919 127916 128186 354334 382739 1101983 1090487 423883 436281 122205 105497 114010 114975 128063 123793 123115 123307 82967 84853 270338 237994 685957 685931 216338 215435 274418 276908 320785 315699 337511 339518 363561 364945 346855 382909 804853 846884 533132 449329 291963 287949 337262 333636 355406 358819 367225 369456 417404 418866 663723 694835 40.45 68.1 1
12:34:55 2023-10-13 333906 329769 85850 86196 129782 131196 133390 131803 106484 104871 110160 111047 127705 128735 353798 379888 1106828 1100820 425655 436361 121968 105464 113853 115008 127906 124031 123046 123222 82593 84886 270338 238669 686929 683957 216823 214228 274052 277584 320999 314919 338208 339911 361006 365620 343308 381865 802388 843194 538955 446890 292668 287711 333983 335741 353956 358882 368403 372443 416304 415832 662032 693590 40.45 68.1 1
12:34:56 2023-10-13 331852 330067 85810 86229 129606 131196 133390 131926 106305 104871 110194 111111 127528 128825 353798 383312 1109553 1094479 420744 436361 122001 105497 113775 115516 127906 124131 121836 120347 82769 85215 272808 240026 680316 687877 216177 215133 274785 276132 322581 313782 338687 339697 360553 366538 345658 385083 802571 838415 534467 441620 293083 287841 335872 333274 355441 360181 366086 373638 417404 419008 665570 691881 40.45 68.1 1
12:34:57 2023-10-13 333582 329769 85760 86208 129602 131196 133574 131997 106378 104871 110453 111047 127794 128432 354621 383043 1103583 1092887 426297 436370 121799 105497 113853 115516 128028 124098 122910 123341 82659 84944 271898 238669 682890 687606 216518 217640 274087 276345 319295 315362 338395 338091 360518 365772 343308 381253 802571 847127 530463 446890 293217 287068 336238 333564 355634 360889 372164 373461 417259 418207 660150 693701 40.45 68.1 1
12:34:58 2023-10-13 333174 329537 85824 86348 129614 131196 133608 131926 106451 104871 110194 111003 127705 128824 354621 378720 1109553 1103831 420914 441150 120698 105432 114010 115417 128227 124098 123457 120237 82836 85047 272808 239346 684831 681954 216671 215474 275100 276025 322462 314919 337144 340690 361006 366658 344901 385376 802424 837817 537303 444765 291975 288355 333947 333852 353312 359643 368221 369492 417252 417070 667020 694835 40.45 68.1 1
12:34:59 2023-10-13 333420 329177 85786 86204 129602 131181 133390 131893 106305 104799 110084 111068 127528 128824 353834 383043 1112776 1096579 421712 436611 122001 105464 113931 115008 127756 124098 123081 123341 82593 84944 270338 238218 679690 687390 216671 217228 274998 276345 322271 313962 338495 338091 360553 366801 345876 384501 802350 840007 534467 444854 293074 287841 337776 333600 356555 360075 369267 373270 414984 417106 665533 691609 40.45 68.1 1
12:35:00 2023-10-13 332589 329146 85782 86200 129606 131214 133172 131960 106411 105159 110330 111404 127611 129011 354189 378925 1105859 1094331 424411 440484 120397 105609 113853 115483 128028 124131 122910 123307 82769 84944 270338 239686 681349 681954 216213 214081 273895 277159 322009 313998 338484 341517 360452 365736 345379 383055 804202 848191 540308 441367 292186 288761 333947 333816 355477 358534 370533 369456 416375 419008 662275 692836 40.45 68.1 1
12:35:01 2023-10-13 333640 329004 85878 86196 129786 134487 133608 131803 106484 104951 110194 110895 127916 128398 354370 379853 1109976 1102147 425655 436575 122001 105497 113853 115041 128063 124098 123115 123170 82626 84919 272808 237481 682055 683993 216823 214228 274507 277529 320785 315266 338431 340032 360970 368871 346855 382873 807015 838893 530094 446744 292182 287949 333983 333852 354126 361155 367778 369456 416340 417727 665027 695823 40.45 68.1 1
12:35:02 2023-10-13 330849 331939 85760 86667 129361 131855 133110 132361 106353 105224 110058 111532 127952 129148 354152 380456 1109976 1088335 423534 440456 120230 105497 113697 115709 127817 124507 122842 120510 82495 85036 271898 239028 678922 686903 216671 217523 272416 277620 322498 312973 339684 338673 359755 366801 346177 384177 800652 846920 530094 441584 293633 287104 335872 333852 354375 357001 366409 373907 415104 418643 661769 691844 40.45 68.1 1
12:35:03 2023-10-13 333063 329537 85814 86204 129606 131106 133390 131960 106484 104904 110194 111219 127528 128859 354370 380421 1105322 1094479 424485 436575 122239 105143 114088 115008 128452 124098 123200 123136 82593 85248 270338 240026 686142 685675 216518 215284 273981 277016 320927 315180 337475 339793 363048 365736 344341 382748 804134 850447 543336 449647 292182 287104 336584 332410 356718 358569 368923 371655 415056 418349 660075 691881 40.45 68.1 1
12:35:04 2023-10-13 333040 329533 85814 86229 129606 131196 133578 131926 106411 104904 110194 111079 127562 128735 354043 378190 1106828 1099198 423534 436575 122001 105464 113775 115041 128063 124098 123029 123307 82626 85155 270338 239177 679940 680955 216823 217299 273250 278047 321034 314440 338724 339661 361006 365620 346158 382441 804808 847556 538955 445483 292876 287746 333947 333969 353277 357999 371107 373051 421883 419702 658204 695823 40.45 68.1 1
12:35:05 2023-10-13 333894 329644 85760 86352 129606 131196 133206 131960 106378 104936 110194 111111 127739 128859 353834 383348 1115257 1097634 421712 437839 120329 105722 114088 116069 127790 124474 123251 123650 82527 85112 270338 239916 680316 688852 216823 217380 274963 276310 322045 313962 338468 338601 361058 366801 345876 384250 801546 839075 533132 444154 292876 287795 336822 333514 353878 360181 367225 372743 415056 417727 665265 691390 40.45 68.1 1
12:35:06 2023-10-13 333316 329800 85786 86356 129387 131556 132806 131997 106338 104871 110008 111079 127528 128859 351807 381061 1106007 1088130 426904 436281 121799 105497 113697 115516 127906 124131 122876 123376 82705 84977 269437 239686 678654 686903 216671 217335 273862 278083 321034 313962 343145 338364 359727 365451 345379 381865 802002 848638 530094 446349 294220 286853 336311 333744 356466 359874 370317 373761 418512 417585 659283 691844 40.45 68.1 1
12:35:07 2023-10-13 333870 329715 85756 86196 129782 134419 133515 131926 106484 104734 110194 111003 127950 128618 354580 382219 1112539 1103906 423025 440172 122442 105609 114485 115576 128158 124064 123046 123307 82626 84944 282058 238331 682354 683921 216671 214228 274998 276381 321008 315807 338484 339697 361006 365330 345632 383092 804734 841453 537136 447876 292186 287949 333983 333852 353878 360216 368368 369528 416304 417141 666119 691821 40.45 68.1 1
12:35:08 2023-10-13 333103 329760 85729 86284 129426 131196 133206 131926 106305 104871 110042 111079 127739 128860 351807 379924 1112813 1096853 422048 436361 121681 105530 113619 115742 127640 124164 122910 123341 82626 84944 270338 239346 678760 684962 216823 217263 274087 276928 322009 313962 343182 338352 360790 368534 346709 383759 802534 840748 534467 444673 293909 286083 336311 333852 354707 359140 366966 374807 418367 418221 666119 691881 40.45 68.1 1
12:35:09 2023-10-13 333256 329417 85829 86077 130074 131097 134129 132012 106646 104734 110432 110971 128026 128295 354726 382943 1103863 1094554 423282 438090 122154 105110 114010 115477 128097 123279 123286 123102 82659 84795 272379 238331 700068 684962 216213 217335 274087 277159 321783 315843 337144 339697 360014 365736 344341 382784 802424 848155 540308 446562 291975 287544 336584 333780 354410 359105 368923 371619 415056 418678 658387 692864 40.45 68.1 1
12:35:10 2023-10-13 332844 329533 85774 86266 131820 134463 133515 131960 106484 104904 110194 111111 127821 128893 353834 378997 1106828 1096853 425692 436611 122001 105497 113775 115041 127940 124098 122944 123341 82626 84886 270338 239686 680441 682569 216787 215435 273003 277405 321604 314260 338541 339996 359958 367174 348578 382946 804698 847519 534467 446621 293559 287338 333947 336690 355459 357679 370769 372597 418790 416415 658314 694835 40.45 68.1 1
12:35:11 2023-10-13 332715 329858 85914 86424 129717 131428 133746 132290 106572 105015 110126 111328 127882 128824 351411 383942 1116306 1097597 421639 436575 122086 105722 113931 115483 127994 124131 123046 123393 82593 85155 270338 239686 681977 687390 216823 214228 274927 276274 322462 313926 338724 338055 361058 367317 346123 384758 802002 840858 537136 444154 293010 288179 337299 333274 353560 360216 366895 372443 414660 417363 665497 691317 40.45 68.1 1
12:35:12 2023-10-13 332846 330036 85750 86678 129571 131338 133172 132233 106273 104904 110160 111219 127794 128824 353761 381025 1105186 1089885 427629 437732 121934 105675 113697 115895 127790 124818 121936 120477 82495 85079 272808 240026 678785 687767 216535 215284 273109 278455 321938 313890 339684 338601 362937 366658 346106 382368 802571 848191 534467 441385 293841 287104 335872 333852 353807 356966 366673 373907 418585 417656 659283 691844 40.45 68.1 1
12:35:13 2023-10-13 333858 329497 85818 86204 129387 131106 133198 131960 106378 104904 110160 111187 127705 128735 354584 378997 1106896 1094479 424485 436361 121934 105464 113697 115324 128028 124131 123046 123307 82593 84944 271709 239686 680190 681917 216213 213853 274087 277123 322009 314330 337144 341722 360970 365152 344824 383019 804705 846884 533132 445447 291833 288617 336202 333203 357983 358714 370317 369348 419140 418830 663809 694724 40.45 68.1 1
12:35:14 2023-10-13 329742 329488 85725 86229 129692 131206 133206 132142 106273 104936 110050 111664 127705 128859 353798 378997 1118655 1100578 420525 440534 120397 105576 113931 115576 127892 124098 123251 120316 82462 85164 270338 238790 681097 681917 216671 215435 274052 276274 323970 312615 338448 340918 360536 366801 344306 385376 804698 838446 534467 441399 292182 288761 333947 333852 353807 360889 368221 371583 417545 417070 667456 694835 40.45 68.1 1
12:35:15 2023-10-13 332827 329497 85786 86323 129571 131214 133172 131926 106419 104904 110126 111187 127705 128824 353798 383277 1115220 1097634 422011 437804 121968 105642 113853 115882 127994 124098 123046 123513 82593 85036 270338 239856 679815 687877 216671 214228 274963 276310 322498 314404 339203 338328 360805 367619 346147 384465 802151 840117 539138 444673 293425 287931 337262 333334 356718 360544 366637 372743 415020 417656 665265 693429 40.45 68.1 1
12:35:16 2023-10-13 333383 329773 85878 86226 129597 131196 133172 132224 106613 105159 110296 111468 127658 128721 353653 378961 1107795 1094538 424000 440484 122103 105642 113853 115676 128028 124612 121666 123307 82593 85028 272808 239686 680190 684458 216482 213853 273285 277123 322045 313962 337657 342010 361006 365188 345343 384177 804165 848155 533132 445483 291833 288761 335872 333780 355441 358882 367261 369456 416269 419044 662275 694835 40.45 68.1 1
12:35:17 2023-10-13 335523 329502 85788 86200 129786 131106 133608 131997 106729 104871 110194 111155 127916 128432 353834 379888 1111281 1103751 426600 437532 122052 105464 113853 115483 128028 124131 123081 123341 82593 84944 272808 239754 679025 683957 216823 214759 274259 277760 321461 315218 338541 340032 360898 368871 347838 382529 807144 845018 537603 447839 292595 287949 333803 333600 355208 359105 369443 372443 416304 419109 662745 693849 40.45 68.1 1
12:35:18 2023-10-13 332475 329746 85827 86453 129713 131495 133507 132714 106353 105224 110287 111794 127712 128824 354334 380723 1109553 1094387 420932 437839 122103 105675 113931 115596 128179 124829 123046 123341 82593 84977 277273 240026 680581 686458 216061 213853 274507 276274 323478 313926 339444 339661 361006 365152 344306 386233 801218 843022 539138 444190 293425 288034 335872 333780 356512 360216 369005 373306 415068 419008 667456 693849 40.45 68.1 1
12:35:19 2023-10-13 333906 329644 85874 86259 129782 131188 133390 131926 106484 104767 110194 111111 127882 128645 354334 383043 1103583 1091262 425581 436504 121968 105464 114080 115563 128028 124098 121836 120297 82883 85215 272808 238669 685491 687840 216823 215284 274522 276980 321305 315699 339167 338601 360805 366801 344824 383731 801182 851800 536250 449011 293631 287467 337153 333816 354375 359105 369479 373570 417994 419702 657347 691881 40.45 68.1 1
12:35:20 2023-10-13 333537 329764 85764 86323 129696 131181 133390 131960 106484 104871 110160 111111 127495 129032 353834 378997 1106828 1097634 426297 440062 122086 105642 113853 115516 128028 124098 123081 123307 82593 84944 270338 239346 680316 679958 216823 217604 272798 277780 321070 314404 338724 339661 360426 367317 345899 383019 804771 848191 533132 445483 292876 287913 333947 336307 357476 360599 370843 372634 418719 418794 659640 695786 40.45 68.1 1
12:35:21 2023-10-13 332823 329809 85850 86323 129692 131214 133172 131960 106451 105185 110160 111111 127495 128824 351771 382202 1112776 1099249 423025 440447 120496 105947 114010 115609 128193 124440 123286 120380 82527 85164 272808 240026 680832 686903 216823 214228 274699 277473 322581 314086 339684 338055 360553 367834 346574 384214 802571 840263 540308 444818 293083 286665 336822 333852 352289 360181 367225 373306 415056 416486 665497 691844 40.45 68.1 1
12:35:22 2023-10-13 331314 329764 85750 86348 129391 131371 133139 132573 106127 105257 109974 111252 127781 129072 351771 380456 1106828 1088335 423570 436544 120200 105642 113619 115709 127728 124164 122842 123547 82593 85094 269437 240026 679715 685931 216671 217487 272798 278047 322498 313449 337819 338637 360790 366801 346420 383884 802387 848638 530094 441210 293841 287841 336548 333708 356718 360381 369795 373761 418585 418973 661264 691881 40.45 68.1 1
12:35:23 2023-10-13 333906 329769 85792 86251 129692 131196 133628 132142 106484 105126 110483 111468 127855 128921 351303 380315 1109902 1102333 426452 440172 120397 105754 113931 115483 128028 124131 122961 123341 82883 85323 272808 239177 689028 683957 216823 214795 273981 277780 320999 314919 338724 340450 361006 366456 347728 382405 802424 843194 537603 448229 292803 288076 335872 333852 354707 359643 369479 372706 418367 416450 662782 694835 40.45 68.1 1
12:35:24 2023-10-13 330813 329715 85686 86381 129297 131648 132739 132606 106094 105290 109974 111750 127877 129321 353798 378155 1116048 1099980 423282 436504 119980 105675 113619 115709 127572 124541 122808 123495 82593 85068 270732 239496 677840 683993 216823 217604 274087 276908 322211 312687 340501 339518 360668 367798 346855 384067 804853 842535 534467 441376 293841 287104 333947 335741 354848 360889 368621 375003 416924 416486 664231 691734 40.45 68.1 1
12:35:25 2023-10-13 333582 329253 85952 86567 129644 131106 133948 131860 106744 104565 110585 111047 128080 128295 354435 382167 1101983 1091299 423883 440548 120564 105464 114010 115516 128063 123760 120279 123513 82626 85239 270338 237994 685578 685931 216518 213487 274087 277123 321034 315843 337694 339387 360518 365736 345117 381901 801821 850595 533132 449647 293010 287104 336822 333816 354410 359105 369479 372743 417137 418973 657848 691881 40.45 68.1 1
12:35:26 2023-10-13 332859 329715 85729 86196 129782 131206 133206 131960 106378 104936 110194 111697 127916 128859 353834 378190 1109976 1098415 423570 438491 122001 105497 113931 115516 128028 124131 123081 123376 82883 85306 272808 240026 680802 682569 216823 215435 273180 277868 321604 313901 339020 342500 361006 365655 345414 383019 807107 849392 540308 446465 293083 287949 333947 336690 353277 360345 368296 372743 418861 417106 659320 692836 40.45 68.1 1
12:35:27 2023-10-13 333894 329849 85861 86614 129679 131676 133574 131993 106378 104904 110194 111512 127780 128824 353798 382775 1115220 1100820 423172 437732 122120 105497 113931 115709 128028 124131 123286 123341 82967 84977 270338 239856 680706 687877 216823 217569 275544 277159 322988 314404 339203 338601 361093 367325 343308 384794 801218 841453 534467 445169 294404 286902 334706 335741 353277 360181 367778 373944 417404 416521 666119 691881 40.45 68.1 1
12:35:28 2023-10-13 335132 330036 85750 86330 129426 131371 133172 132390 106378 105185 110160 111424 127528 129286 353798 380456 1109976 1088302 423534 441072 120294 106045 114010 116088 127769 124784 123251 120477 82495 85288 272808 241051 689714 687435 216823 213487 272798 278011 322737 313562 340166 339875 359979 366801 346420 384920 801218 846957 534467 441584 293706 287913 335872 333852 354375 358812 366158 373907 416340 418973 663252 691881 40.45 68.1 1
12:35:29 2023-10-13 332625 329146 85792 86229 129782 131120 133515 131997 106484 104936 110194 111219 127916 128859 354334 379853 1105222 1094516 423883 435975 122357 105175 114676 115516 128452 124131 123286 123307 82626 84977 271898 238218 694036 685446 216518 213487 274507 277389 322795 315843 337657 340175 360805 365772 345101 382727 804742 848638 528777 448926 293129 287949 337666 333672 355299 358965 369335 371999 417259 420593 660364 693849 40.45 68.1 1
12:35:30 2023-10-13 333183 329302 85764 86319 129782 131196 133390 131960 106411 104871 110194 111468 127644 128921 354043 381877 1116306 1103630 420040 440484 120564 105754 114088 115609 128295 124098 123166 123341 82626 84919 270338 240026 689709 681954 216823 213339 274927 276132 324006 314883 338933 341722 361006 367059 343343 385413 805341 839075 534467 443864 292182 288558 333983 333852 356701 360756 366673 371619 417580 417727 666984 692567 40.45 68.1 1
12:35:31 2023-10-13 332355 329805 85874 86288 129782 131124 133390 132266 106305 105113 110194 111219 127705 128859 354871 383312 1114429 1097634 422982 437875 122086 105836 114010 115709 128028 124507 123115 123376 82659 84977 270338 238218 681851 687877 216823 217228 274963 276873 322247 313388 338947 338387 364002 368352 346610 384648 802534 840117 530094 445338 293841 287913 337537 333816 354375 361296 370806 372488 415020 418349 665533 691844 40.45 68.1 1
12:35:32 2023-10-13 334095 329996 85860 86481 129575 131461 133566 132714 106386 105207 110092 111284 127780 129024 353616 378889 1106792 1094516 424485 437875 120580 105609 113931 115596 128028 124164 123115 123341 82902 85112 271709 237551 681553 681954 216518 213556 273321 277159 322498 313639 338724 341758 360970 365736 345379 383055 804742 848155 538971 445520 292182 288852 333947 333852 355726 358819 367261 371619 417580 419928 662275 692836 40.45 68.1 1
12:35:33 2023-10-13 333870 330027 85914 86237 129782 131196 134066 131926 106484 104767 110194 111003 127950 128432 351447 378755 1109976 1103751 425353 435758 122035 105497 113853 115550 128063 124131 123081 123307 82659 85213 271898 239686 683394 685483 216823 214228 274401 277672 320892 315218 338541 340032 360898 366456 344805 382441 802424 844925 530918 448193 293010 287949 335872 335741 354848 358965 369183 372479 416698 415832 659787 693849 40.45 68.1 1
12:35:34 2023-10-13 334091 329626 85852 86539 129717 131495 134035 132142 106451 104904 110228 111328 127739 129045 351483 383312 1116048 1097634 422011 437768 122035 105675 113931 115916 128028 124198 123115 123376 82626 84977 272808 239686 679940 687877 216671 217569 274998 276345 322534 313962 339203 338673 361093 366801 345876 385376 799818 841453 534467 441403 293010 288039 334706 333586 354410 360216 366673 373079 417404 419008 667223 691881 40.45 68.1 1
12:35:35 2023-10-13 333546 329751 85729 86297 129602 131260 133206 131960 106411 105080 110194 111111 127950 128893 353834 381899 1105222 1091299 427511 436504 120822 105754 114167 115895 128090 124818 123286 120347 82817 85079 272808 239686 678383 687840 216823 213487 275315 278083 320773 314919 339982 338637 360518 366801 344583 381865 802387 850595 538955 446186 294821 287104 336822 333852 354375 358033 369479 374509 415686 418973 658350 691881 40.45 68.1 1
12:35:36 2023-10-13 333604 329040 85792 86167 130044 134515 133608 131893 106762 104832 110228 111219 127780 128432 354621 378791 1110893 1103788 424073 437911 122239 105497 114010 115629 128063 124031 123115 123290 82659 84944 271086 239075 682856 683957 216823 217263 275613 277159 321070 315843 338724 340175 359979 365655 345876 384214 805948 841453 530094 448229 292182 288355 335872 333852 354375 361043 368923 372216 416959 417762 664520 692836 40.45 68.1 1
12:35:37 2023-10-13 334095 329796 85760 86237 129782 131564 133608 131960 106305 104936 110194 111252 127916 129045 353544 383301 1116232 1097523 423135 440172 120314 105609 113931 115609 127892 124474 123132 123307 82672 84944 271709 239686 682163 686903 216823 217569 274735 277159 322737 314517 337819 338091 359979 367655 343343 384250 801218 841453 533132 441367 292698 287104 335872 336215 352289 359140 367296 374747 417252 416486 664231 691881 40.45 68.1 1
12:35:38 2023-10-13 330545 330067 85786 86326 129422 131371 133390 132357 106338 105113 110194 111436 127528 129072 353798 379888 1109553 1089857 422084 437568 122001 105747 113775 115742 128063 124474 122995 123376 82593 84977 270338 239028 688952 685483 216823 214185 273285 277159 323778 313485 339464 340174 360826 365451 348824 384920 804282 846775 537970 444765 293841 287805 336548 333852 354907 358847 366158 373980 419660 419892 663178 691881 40.45 68.1 1
12:35:39 2023-10-13 333645 329796 85764 86237 129614 131461 133474 132257 106613 104871 110279 111219 127393 128929 353653 381680 1109077 1099198 426600 439751 122001 105497 114167 115702 127994 124131 123115 123341 82659 84919 272808 239346 684061 682472 216823 215097 273321 278047 321783 314919 338963 339936 361006 365655 345379 383055 805948 848191 533132 446222 292876 287949 333947 336215 354957 357999 368368 372779 418825 417106 658853 692836 40.45 68.1 1
12:35:40 2023-10-13 331261 329769 85729 86233 129606 131214 133390 131997 106160 104767 110194 111252 127528 128645 353834 377592 1115220 1100272 419150 436611 122154 105175 114010 115041 128385 123793 123183 123256 82659 84919 277503 237481 686430 684510 216787 215435 275471 275938 322880 315476 337584 341578 360934 367762 346574 386544 805984 839075 530094 446031 293206 288761 333947 333852 355214 360216 369267 372216 418202 418678 667492 692836 40.45 68.1 1
12:35:41 2023-10-13 333220 329853 85874 86453 129627 131495 133507 132544 106353 105048 110160 111187 127815 128859 353834 381953 1106792 1090524 426904 437875 121833 105787 113775 115742 127817 124541 122910 123410 82626 85010 269437 238218 675254 686903 216823 213487 274122 278902 321070 314697 337819 338637 362903 366801 345414 382441 800050 850595 530094 445288 294257 287104 335872 333852 354375 357001 370843 373944 415686 418349 658350 691881 40.45 68.1 1
12:35:42 2023-10-13 332536 329769 85814 86229 129687 131196 133390 132266 106451 105272 110194 111111 127705 128859 354370 378997 1106043 1096074 424485 437568 122035 105497 113853 115702 128090 124407 120148 120297 82527 85079 272808 239856 682969 682569 216823 214081 273946 277159 322534 314440 338724 341794 360717 365594 345379 384214 805886 848191 533132 441367 292182 292465 333947 333852 355441 358854 367261 369528 417287 419044 661806 692836 40.45 68.1 1
12:35:43 2023-10-13 331852 329680 85618 86322 129332 131495 133072 132864 106094 105290 110008 111424 127788 129321 353653 377627 1118427 1097350 421828 437465 122035 105675 113853 115709 128063 124507 122944 123410 82626 84977 269437 240107 679439 682954 216715 217523 274542 277194 324498 312973 339684 340725 360740 367834 344824 386544 804771 839075 529733 441584 293010 288558 333947 335741 354126 359140 365858 372779 418532 417762 667492 692310 40.45 68.1 1
12:35:44 2023-10-13 331588 329537 85878 86266 129606 131214 133390 131960 106411 105113 110228 111284 127739 128859 353834 383099 1113183 1097681 420635 440484 120397 105609 114088 115882 128193 124474 123354 120314 82626 85094 270338 239856 679940 687730 216715 213487 275384 276345 323059 314338 339187 341639 361093 365772 349302 385996 802387 843230 534467 441656 293083 287949 335872 333310 356047 360720 366158 373342 415104 419963 666844 693849 40.45 68.1 1
12:35:45 2023-10-13 333834 329381 85842 86348 129575 131268 133390 131926 106451 104904 110194 111111 127705 128645 351807 378455 1109188 1099198 426038 438108 122001 105497 113775 115041 128028 124098 123046 123341 82626 85003 270338 239346 683682 681436 216751 217604 273285 278047 321747 314883 339203 340139 360740 365655 345379 383019 805911 848155 527460 446186 293083 287913 333947 334203 353312 357999 368368 372743 418861 417070 658350 694835 40.45 68.1 1
12:35:46 2023-10-13 329809 329760 85796 86323 129786 131247 133662 132257 106613 105159 110330 111328 127780 128935 354439 378997 1118907 1102296 419337 436446 122171 105642 113931 115483 128179 124440 123457 123478 82593 84944 271898 239856 682086 682954 216823 213339 274507 276274 323970 314330 338448 341758 361006 366801 344824 386233 807107 839075 537136 444818 292182 288761 333947 333528 354339 360720 366122 371619 417580 417727 668855 695329 40.45 68.1 1
12:35:47 2023-10-13 333420 329533 85850 86297 129602 131214 133704 131960 106451 104904 110194 111143 127916 128824 353508 383043 1114392 1097634 422048 436575 121968 105464 113853 115563 128063 124131 123081 123341 82626 84977 270338 239686 682764 687390 216751 215133 275100 276873 322808 313818 339057 338494 364075 367762 346292 384575 802460 841453 534467 444190 293290 287742 337776 333780 353807 360216 367189 373306 414768 417585 665533 691881 40.45 68.1 1
12:35:48 2023-10-13 333311 329751 85828 86402 129717 131428 133507 131926 106630 105192 110287 111360 127495 128790 353834 378997 1106659 1097634 424485 437496 122001 105497 113853 115862 127892 124098 123081 123307 82593 84977 282058 239754 680581 681954 216518 214150 274087 277584 322498 314919 338484 341758 361006 365736 345379 384214 804771 848191 540308 443864 292182 292877 335872 333852 356011 359105 368072 371619 417580 420223 663252 692836 40.45 68.1 1
12:35:49 2023-10-13 333280 329035 85796 86297 129782 131416 133641 132349 106484 104799 110194 111079 127916 128797 353834 378755 1109976 1103751 426297 437225 122086 105497 113931 115629 128063 124440 120214 120380 82917 85248 272808 239346 680911 683848 216823 214830 274785 277832 321830 315807 339203 340690 360014 367550 347482 382727 804734 838415 538955 448901 293388 288400 335872 333852 352253 360756 369515 373338 416340 416486 664231 694835 40.45 68.1 1
12:35:50 2023-10-13 332475 330308 85920 86438 129602 131363 133390 132403 106613 105224 110160 111295 127528 128859 353834 383032 1112813 1093664 420744 438863 122086 105675 113853 115550 128028 124164 123081 123341 82626 84977 270338 239856 680581 686903 216213 213522 274927 276642 323742 314440 339684 340690 359979 365701 344306 386544 801218 838415 535801 441367 293010 288355 336822 333780 355976 360756 366931 373342 417404 419928 665533 691881 40.45 68.1 1
12:35:51 2023-10-13 333895 329764 85792 86348 132003 131281 133608 132266 106378 105080 110228 111252 127733 128859 351771 381061 1106007 1091289 427971 440484 120294 105787 113853 115609 127769 124507 123388 120364 82495 85196 272808 240026 678654 686903 216823 213487 273875 278491 321938 313962 340166 338601 362903 366694 345863 382441 802571 850595 534467 443923 293914 287135 336584 333852 354375 356966 371107 374738 415977 418678 659283 691881 40.45 68.1 1
12:35:52 2023-10-13 334882 329004 85824 86196 129786 134393 133939 131827 106638 104663 110194 111003 127916 128432 351447 378685 1109517 1103751 423736 436575 122086 105497 113931 115008 128063 124131 123115 123307 82659 85129 272808 238669 684303 683957 216671 214228 274963 277159 321034 315362 338724 340211 361006 365655 344081 383019 804771 844422 543182 446562 292803 287949 335872 333852 354957 359643 369479 372779 416698 416450 662238 693849 40.45 68.1 1
12:35:53 2023-10-13 329849 329787 85709 86414 129422 131619 132772 132989 106127 105513 109957 112440 127644 129689 353689 378961 1115901 1100727 423736 440484 120397 105820 113697 115709 127783 124541 122876 120593 82495 85094 277847 239699 681729 683993 216787 215284 274507 277159 322988 312331 337819 340403 361006 367834 344306 385340 802424 841453 538971 441548 293425 288039 333947 335741 353807 360889 368482 373907 418496 417398 665497 693849 40.45 68.1 1
12:35:54 2023-10-13 333834 329493 85791 86264 129782 131196 133608 131960 106517 104630 110491 111047 127950 128398 355141 383312 1103583 1092850 424485 436611 120698 105497 114010 115516 128063 124098 123234 123341 82626 84912 270338 237994 682946 685931 216823 213522 274224 277815 321070 315843 338724 340175 361058 366801 345101 383019 802388 849993 540308 449219 293010 287220 337060 333852 354410 359105 369515 372779 417994 418973 659320 691549 40.45 68.1 1
12:35:55 2023-10-13 333582 330527 85952 86625 129747 131495 133574 132506 106532 105120 110398 111858 127658 129024 354298 378755 1109976 1097350 426755 441084 122086 105642 113931 115629 128063 124646 123457 123341 82626 84977 271898 239516 680566 681436 216823 213522 273250 278047 322271 314919 339203 341492 360462 367834 346420 384177 806519 849993 530094 446186 293425 288355 333947 334437 354375 358882 368368 373306 418897 418678 658817 695329 40.45 68.1 1
12:35:56 2023-10-13 332554 329537 85796 86233 129786 131196 133608 131960 106729 104904 110194 111111 127739 128824 354334 378455 1114948 1102109 420781 436504 122120 105464 114088 115041 128063 124031 123149 120282 82917 83881 272808 239230 687216 682809 216823 215435 275664 276167 321866 315699 337548 340690 361006 367576 345876 385960 806372 839039 534467 445192 292182 288558 335836 333780 354375 361296 367225 371655 417252 417727 665570 692800 40.45 68.1 1
12:35:57 2023-10-13 330670 329853 85786 86581 129679 131437 133206 132266 106127 105257 110219 111890 127569 129252 351735 380421 1111554 1090522 422865 437732 121883 105675 113775 115709 127940 124604 122910 123495 82593 85036 270338 239531 686558 685154 216823 213522 273024 278047 323023 313705 340166 339661 359979 367317 346699 385376 801784 847361 543013 441259 293633 288165 335872 333852 355441 358276 366122 373980 416340 419928 663215 691881 40.45 68.1 1
12:35:58 2023-10-13 332625 329787 85846 86229 129782 131007 133608 131926 106273 104904 110194 111219 127739 128735 354907 380723 1105222 1096074 424264 440447 120984 105544 115138 115417 128528 123945 123526 123307 82869 85079 272808 239686 690914 685931 216671 213522 274507 277298 322126 315843 337657 340175 360805 365772 348294 384318 803597 848155 533132 448193 292250 288558 337226 333816 355477 359105 368072 371619 415721 418723 664231 692274 40.45 68.1 1
12:35:59 2023-10-13 331533 329778 85861 86547 129786 131247 133390 131993 106305 105192 110363 111252 127828 128859 353834 378997 1116048 1100272 419186 436575 122205 105530 114088 115550 128363 124164 123149 123341 82659 84977 269437 239346 686368 681954 216823 213487 274507 275851 323742 314919 338933 341758 361006 367317 343343 385960 805948 839075 530094 446538 292182 289018 335872 333852 357206 361043 367225 371655 417580 418349 666512 692567 40.45 68.1 1
12:36:00 2023-10-13 332355 329805 85814 86297 129606 131214 133390 132227 106305 104630 110330 111328 127678 129011 353544 385204 1115512 1097523 422462 440172 120397 105754 114010 115676 127994 124098 123029 123376 82626 85248 273376 239856 683808 686903 216823 217228 275329 277016 322760 314440 339444 338126 361093 365655 346365 385999 802002 840263 540308 444854 293083 287104 334706 333852 353843 360216 367261 373342 417404 417500 665533 691881 40.45 68.1 1
12:36:01 2023-10-13 333465 329484 85899 86389 129786 131196 133482 132266 106378 104936 110194 111143 127739 128859 354907 378997 1106828 1096074 424485 436611 122086 105497 113853 115516 128139 124164 123081 123376 82659 84944 270338 239346 684188 681954 216518 214150 274122 277584 322498 314919 338484 341794 361006 365736 345379 384214 804771 848191 540308 443864 292182 292877 333947 333852 356320 359070 368072 371619 417287 419633 662275 692836 40.45 68.1 1
12:36:02 2023-10-13 333834 329742 85898 86596 130040 131461 133574 131893 106419 104734 110432 111231 127780 128687 354439 381949 1110765 1103788 424411 440447 120732 105770 113931 115709 128028 123860 123115 120282 82869 84944 270338 239007 680023 683993 216823 217228 274927 277724 321070 314559 338724 340690 361006 365690 343343 382478 802424 844458 538955 448229 293083 287949 335872 335741 354707 359105 369479 372779 416375 415867 660364 693849 40.45 68.1 1
12:36:03 2023-10-13 331852 329217 85874 86293 129782 131206 133390 131960 106338 104936 110160 111143 127528 128859 351771 382775 1113333 1096853 421712 436504 121917 105675 113931 115709 128063 124131 123029 123376 82659 84977 270338 238253 683935 687877 216823 217523 275806 276381 323023 314809 339203 340211 361164 366801 345876 385413 801781 838415 534467 441367 293010 287949 334671 333780 356011 361049 369193 373652 417813 420008 667719 693245 40.45 68.1 1
12:36:04 2023-10-13 335711 329885 85892 86581 129713 131428 133935 132532 106411 104904 110228 111111 127767 128755 354334 382739 1105222 1092975 426644 437553 122001 105981 114010 115742 128063 124164 123029 123376 82626 84977 274170 238669 683268 687877 216823 213522 274542 277782 321070 315843 339684 338673 361093 366801 347765 383055 802424 848191 530094 447547 292803 287459 334706 333852 355192 359140 369515 372743 417404 418973 659823 693849 40.45 68.1 1
12:36:05 2023-10-13 333599 329573 85846 86229 129692 131196 133423 131960 106378 104799 110194 111035 128054 128735 351807 378791 1106828 1097313 425094 436504 120530 105722 114167 115895 128213 124474 123320 123616 82788 85112 272808 239856 684567 682569 216823 213522 273285 278083 322498 314631 339611 340175 360740 365620 346141 383092 805801 849392 534467 447109 293010 287949 333947 336453 354410 358033 368368 373342 418861 418385 659320 692836 40.45 68.1 1
12:36:06 2023-10-13 332356 330036 85760 86667 129614 131338 133628 131997 106305 104904 110330 111360 127528 128735 351447 382238 1112813 1097634 422683 436611 122001 105497 113853 115516 128028 124131 122944 123204 82659 85188 271898 238218 681867 686903 216823 217416 274998 276345 322534 313998 339203 338091 361093 365620 346441 385376 799449 840858 533132 445520 293010 288495 334741 333816 354091 360251 367261 373042 417151 417762 665533 691881 40.45 68.1 1
12:36:07 2023-10-13 333894 330036 85846 86510 129422 131286 133206 132390 106338 105080 110194 111143 127644 129045 353508 383301 1108584 1091401 427214 440484 120363 105754 114010 115848 127858 124507 121632 123341 82593 84912 272808 240026 677735 687390 216715 213487 273285 278438 321830 313962 339684 338637 360553 366801 345863 382405 802571 850595 534467 444154 293914 287711 336584 333852 354375 357714 368072 374738 418585 418349 659283 691881 40.45 68.1 1
12:36:08 2023-10-13 332274 329346 85802 86204 129786 131015 133482 131679 106378 104767 110160 111111 127828 128645 353989 378720 1109553 1103751 421864 436575 122171 105464 114010 114975 128452 124131 123251 123273 82626 84912 272808 238500 685578 682918 216823 217569 275577 277123 321070 315807 337694 340414 361006 367576 345876 384758 804734 839075 533132 446890 292250 288359 333947 333852 354091 361008 368036 371619 416924 417727 663546 694835 40.45 68.1 1
12:36:09 2023-10-13 333420 329497 85850 86600 129575 131371 133478 132257 106353 105015 110092 111761 127393 128866 351591 380884 1114719 1097634 423282 437875 121968 105497 114088 115709 127960 124098 123046 123341 82626 85273 271898 239686 679148 685931 216823 217533 274735 276928 322462 314919 338056 338838 359979 365690 344306 384758 801182 841453 537136 441656 294466 287104 335872 336453 355459 360889 367778 375076 417545 416486 665646 693356 40.45 68.1 1
12:36:10 2023-10-13 333762 329146 85766 86163 129786 134510 133641 131623 106663 104286 110491 110831 127950 128330 353798 382167 1100386 1091299 423282 436361 122205 105175 114088 115041 128418 123945 123286 123239 82626 84912 266386 237994 699690 685446 216518 213522 274122 277194 322009 315843 337657 340175 361058 367053 344824 383019 801784 848155 538971 448864 292803 287629 336822 333816 354907 359105 369479 372746 417151 418723 662032 693738 40.45 68.1 1
12:36:12 2023-10-13 333496 329359 85856 86453 129683 131371 133507 132075 106572 104936 110419 111047 127528 128824 354007 378685 1106828 1097350 425692 436370 120397 105497 113853 115596 128028 124131 123251 123376 82626 84977 271898 238218 683268 681649 216823 213522 273250 278011 320785 314883 338911 340175 360716 367834 346420 383055 805911 850325 537136 446186 293010 288355 333947 336453 355889 357999 368368 373306 418861 418349 658350 694836 40.45 68.1 1
12:36:13 2023-10-13 332475 329026 85882 86237 129782 131196 133608 132360 106451 105080 110160 111187 127705 128645 353834 378495 1112776 1100508 420447 436504 122120 105497 114551 115702 128357 124031 120246 123341 82902 84988 272808 238669 699690 682569 216823 215435 275771 275953 322009 315362 337657 340954 360754 367317 345876 385413 804734 839418 534467 444491 292182 288761 333947 333852 354091 361261 367225 371619 416959 417727 665533 694835 40.45 68.1 1
12:36:14 2023-10-13 329813 329680 85756 86322 129422 131718 133520 132357 106094 105272 110160 111500 127495 129148 351771 379888 1110765 1088335 422199 436504 121968 105497 113775 115709 128028 124507 122995 123341 82626 85094 272808 238993 680161 685931 216823 214001 273215 277584 323023 312651 339684 339626 359727 366801 346420 385340 801175 845055 530094 441548 293429 287949 335872 333852 355976 358033 366122 373907 416304 420259 663921 691881 40.45 68.1 1
12:36:15 2023-10-13 334095 328765 85956 86171 132073 134358 133910 131103 106484 104519 110381 110895 127950 128398 354043 383301 1103751 1096078 423773 440172 122611 105399 114618 115463 128741 124031 120179 123239 82968 85005 270338 238669 687823 685970 216823 213522 274507 277159 322988 315591 337511 340690 360014 365772 348294 384214 804771 848155 531905 446817 292182 288387 336347 333852 356011 359105 367778 369492 418367 419928 663252 694835 40.45 68.1 1
12:36:16 2023-10-13 329849 329488 85686 85039 129254 131714 132772 132573 106094 105290 109898 111782 127461 129286 353798 378997 1117859 1099198 423883 439015 120200 105642 113541 115709 127783 124541 122842 123581 82560 85127 270732 239699 675511 682954 216823 213339 274507 277159 322988 313091 337819 340175 361006 365620 344824 385340 805314 841453 540308 441511 293914 288355 333947 336215 353807 359105 368743 373907 418825 417691 667355 694835 40.45 68.1 1
12:36:17 2023-10-13 331973 329031 85796 86237 129426 131461 133931 132257 106433 105159 110092 111468 127569 129024 351339 383030 1113098 1095334 421377 437496 122001 105675 113853 115709 128179 124440 123081 123393 82659 85188 271898 240026 679940 686903 216213 213522 274963 276310 323742 314440 339444 340211 359979 365701 346709 386544 802424 843230 535801 441620 293217 288040 335872 333852 356512 359140 366122 373306 418662 420259 665533 693356 40.45 68.1 1
12:36:18 2023-10-13 333870 329813 85846 86288 129782 131214 133515 131926 106484 105113 110194 111219 127705 128645 353761 378755 1110164 1100545 426600 436446 122001 105642 113931 115629 128028 124131 123081 123376 82659 84977 269437 239346 680957 679958 216823 213522 273285 278474 321973 314845 339203 340690 361006 365655 346420 383055 808868 848191 530094 446538 293425 287949 333947 336271 353843 358033 368332 373306 418861 418064 661263 695675 40.45 68.1 1
12:36:19 2023-10-13 332234 329626 85893 86457 129752 131428 133914 132290 106638 105015 110398 111328 127916 128859 354043 378420 1117896 1100471 419446 436504 122289 105497 114651 115516 128452 124098 123320 123341 83001 84944 270338 239007 686974 681954 216823 213487 275806 276274 323023 315584 337366 341758 358939 367576 345876 386544 805948 839075 535801 441367 292803 288761 333983 335741 354375 360756 366122 372180 418202 418349 667529 692836 40.45 68.1 1
12:36:20 2023-10-13 332594 329769 85814 86330 129516 131404 133206 132423 106403 105290 110008 111328 127528 129038 351771 380456 1109703 1089110 423606 436504 121968 105708 113697 115742 127906 124541 122961 123530 82626 85127 270338 240709 676687 686903 216823 213522 273250 278902 322534 313926 338056 339423 360014 366801 346978 383905 801218 849993 534467 441620 293841 287733 336786 335523 356971 360381 370317 374893 419473 418536 661080 693208 40.45 68.1 1
12:36:21 2023-10-13 332679 329644 85792 86348 129782 131584 133423 132564 106386 105080 110194 111328 127916 128859 354871 381141 1106828 1096074 424147 436611 122035 105675 113853 115709 128063 124164 123115 123376 82967 84977 270338 238218 681082 682954 216518 214185 274122 277584 322760 314919 337730 342275 361006 365416 345414 384794 804771 848191 533132 445520 292813 292877 335872 333852 356547 359140 368332 373430 417252 420259 663289 692836 40.45 68.1 1
12:36:22 2023-10-13 335600 329769 85855 86229 129786 131106 133641 131997 106484 104487 110194 111079 127916 128432 353834 378791 1112539 1103858 422988 440466 120751 105609 114167 115609 128316 124571 123491 120299 83016 85138 269437 238669 692246 684510 216823 215133 275857 277159 322045 315843 338724 340725 360970 367576 345876 385376 805948 841453 533132 449011 292803 288761 335872 335741 354375 362155 368368 372743 417580 418973 665533 692836 40.45 68.1 1
12:36:23 2023-10-13 331816 330451 85756 86348 129602 131553 133415 132390 106273 105080 110194 111717 127828 129399 354334 381631 1109188 1089885 423606 436504 121765 105853 113697 115742 127817 124574 122995 123410 82626 85010 272808 240026 677604 686903 216823 213522 273285 278938 322760 313603 338092 339423 360553 365363 346978 383905 800087 849993 534467 444190 294257 287746 336584 333852 354410 358033 367813 375374 416340 418973 660327 691881 40.45 68.1 1
12:36:24 2023-10-13 332599 329796 85790 86237 129786 131338 133482 132175 106613 105159 110330 111794 127855 128935 354475 378925 1106681 1097674 424411 440484 120397 105642 113931 115629 128063 124604 121836 120347 82593 85061 272808 239686 680566 682569 216823 214185 274122 278011 322760 314919 338724 342275 361006 366286 345899 384794 805948 848601 534467 445520 292255 292877 335872 333852 356011 358847 367813 371619 417616 420294 662312 692836 40.45 68.1 1
12:36:25 2023-10-13 332391 330063 85697 86389 129426 131751 132806 132606 106127 105113 110050 111436 127562 129461 351807 378755 1116048 1097634 423883 440447 121765 105886 113619 115935 127783 124866 122876 123598 82626 85160 270338 240026 673485 685446 216823 215248 274927 277584 322760 313962 338365 339661 359441 365655 344824 384486 804165 838415 534467 441367 294257 287949 333983 334437 353312 359929 367296 375076 418825 417398 664231 693627 40.45 68.1 1
12:36:26 2023-10-13 332475 331939 85835 86671 129747 131404 133541 132539 106386 105224 110350 111532 127746 129114 353761 378791 1111988 1092887 421492 438491 122001 105675 113931 115709 128063 124646 123286 123376 82659 84977 270338 238957 680455 685662 216213 214185 274542 276345 322737 313962 339501 340211 360049 365772 345379 386544 802388 844823 535801 441656 293637 288445 336347 333852 357983 360181 366966 373907 417252 420886 667020 692872 40.45 68.1 1
12:36:27 2023-10-13 333834 329533 85882 86356 129782 131214 133482 132390 106484 104936 110194 111219 127815 128859 353834 377627 1109976 1097350 425692 437911 122035 105497 113931 115709 128063 124164 123029 123410 82659 84977 270338 239686 684061 680955 216823 213556 273285 278047 322534 314919 339684 341241 360488 367834 346942 384214 807163 850595 540308 444878 293425 288761 333947 335741 357983 360889 371440 373615 418754 418866 660181 696814 40.45 68.1 1
12:36:28 2023-10-13 332643 329381 85952 86424 130148 131354 134112 132175 106517 104904 110330 111328 127916 128824 354871 378755 1112813 1105481 419519 437875 122239 105497 114010 115550 128385 124064 123149 123256 82659 84886 277847 239177 685193 681990 216823 213487 275613 276080 323023 315362 338484 341517 361006 367317 345876 386544 805948 839075 537136 444190 292387 292671 335872 335741 355214 361261 366122 372479 418202 418349 668474 692836 40.45 68.1 1
12:36:29 2023-10-13 333040 330032 85882 86237 129602 131281 133515 132390 106378 104904 110194 111219 128054 128859 353834 381096 1106828 1091336 426038 437875 121799 105675 113853 115742 128063 124541 123029 123410 82626 85010 271898 239856 677470 686903 216823 213522 274542 278902 320785 314919 337819 338673 360904 367317 345414 383019 802423 851616 530094 446429 294675 287639 337299 335705 355050 360635 369105 374893 419177 418973 659320 691881 40.45 68.1 1
12:36:30 2023-10-13 332859 329524 85861 86605 129786 131404 133608 132357 106484 105415 110245 111284 127828 128859 351844 378997 1106828 1096074 424485 436575 122120 105675 113931 115709 128660 124541 123115 123410 83034 84977 273604 239686 681192 681990 216823 214185 274122 278047 322760 315362 339684 341794 361006 366801 346455 384214 805984 848191 527460 443864 293425 292877 333947 333852 356547 359105 368368 372779 418825 420259 662275 692836 40.45 68.1 1
12:36:31 2023-10-13 333292 329253 85824 86200 129782 131354 133641 132349 106517 104799 110228 111295 128067 128618 354080 381949 1113135 1103640 423963 439861 120648 105754 114167 115516 128063 124131 123115 123341 82659 84064 272808 238669 687981 683993 216823 217263 275980 277441 322045 315843 338724 340450 359727 365655 346183 384214 804808 842645 537136 448901 292807 288351 335872 335741 354375 360756 368959 372180 418995 417762 663077 692836 40.45 68.1 1
12:36:32 2023-10-13 332003 329992 85828 86356 129602 131371 133390 132357 106451 105272 110194 111360 127794 129162 353798 379853 1112344 1091439 422048 437839 121968 105747 113853 115709 128028 124131 123046 123513 82593 85094 272808 239328 694729 685931 216823 214517 274052 277159 323970 313567 340166 340414 361006 365736 346141 386544 802313 843194 537136 441548 293498 288359 335872 333852 356512 359607 369005 373834 416340 420223 665860 693849 40.45 68.1 1
12:36:33 2023-10-13 333834 329457 85962 86540 130005 131395 133960 131893 106711 104839 110508 111079 127923 128295 351303 382597 1103863 1092850 423883 436361 120900 105722 114088 115563 128295 124098 123251 123307 83016 83982 269956 238331 684654 685931 216823 213522 274471 277549 321034 315843 338411 339697 361093 366801 348517 384758 802424 848082 534467 449219 292182 288495 337299 333816 355940 359894 368332 371619 418662 420187 664194 694835 40.45 68.1 1
12:36:34 2023-10-13 331930 329996 85802 86356 129782 131371 133574 132714 106451 105080 110194 111252 127882 129038 353798 378997 1116232 1100508 419483 436361 122408 105497 114270 115596 128452 124164 123286 123478 83001 84977 271709 237481 688371 682918 216823 213522 275771 276274 323970 315554 338448 342239 361006 367834 343343 386544 808255 841453 533132 446854 292876 288761 335872 335741 354907 361014 371070 372452 420923 418687 667719 696814 40.45 68.1 1
12:36:35 2023-10-13 332409 329853 85867 86572 129713 131773 133998 132361 106484 105080 110194 111424 127910 128935 351411 383008 1114356 1097634 423098 436370 122171 105497 114010 115709 128028 124541 123132 123341 82626 85305 271898 239686 683935 687877 216823 217569 275771 277159 323023 314883 339684 338637 361129 366712 347176 385376 802571 841453 534467 447109 293425 288495 335645 333852 354375 361008 368036 373606 417078 418349 666475 691844 40.45 68.1 1
12:36:36 2023-10-13 333573 329992 85798 86319 129786 131214 133574 131997 106451 104936 110160 111219 127882 128824 353834 378997 1106896 1097634 424485 437839 122205 105675 114010 115709 128329 124507 123115 123376 82626 84944 271898 239686 680832 681954 216823 214150 274087 277780 322988 314559 339203 342516 361006 366801 346420 384177 807070 851051 530094 446666 292900 288689 335836 333708 356119 359467 370843 371474 420959 420044 662503 695823 40.45 68.1 1
12:36:37 2023-10-13 333798 329502 85888 86569 129782 131196 134015 131926 106484 104519 110483 111187 127882 128398 353508 378755 1109976 1103714 426297 436504 122205 105675 114010 115629 128063 124164 123251 123341 82626 85061 270338 239177 684693 685446 216823 214830 274963 278011 321747 315843 339444 340690 360014 366712 345101 383019 804129 845652 531798 448229 293217 288558 336584 336453 355459 359105 369515 373606 416924 416450 660291 695329 40.45 68.1 1
12:36:38 2023-10-13 331588 329733 85824 86293 129786 131247 133574 131997 106696 104936 110194 111252 127916 128859 354334 382167 1112505 1094516 421414 436544 122086 105675 113931 115709 128063 124541 123081 123427 82659 85036 269437 240607 683016 687877 216518 213853 275577 276928 323970 314117 339982 340439 363416 365487 346855 386397 806297 846834 535801 445421 293841 288689 336584 333816 356583 360216 366931 374446 419660 421146 666475 694835 40.45 68.1 1
12:36:39 2023-10-13 335505 329787 85929 86323 129782 131464 134045 131960 106663 104734 110568 111047 128128 128398 354334 382739 1101983 1093664 424485 437496 122205 105497 114088 115709 128329 124164 123286 123341 83081 84944 270338 238331 684344 686903 216823 213522 275087 277780 321747 315843 338687 340414 361129 365380 345379 383055 802424 850595 534467 449537 293534 287949 335680 333852 355477 359894 369515 373270 418289 419892 660291 694835 40.45 68.1 1
12:36:40 2023-10-13 334369 330032 86037 86607 129610 131863 133876 132544 106386 105015 110398 111328 127780 128900 354152 382219 1111443 1102394 427511 438491 122171 105780 114518 116028 128028 124818 123286 123376 82626 85306 271898 239346 681768 682569 218050 213487 274507 278670 322009 315362 339444 341216 360014 366747 346384 383019 807090 848155 530094 446854 293633 288558 335872 334472 353277 359635 369479 373306 418861 417363 660291 692800 40.45 68.1 1
12:36:41 2023-10-13 332599 329992 85743 86356 129786 131437 133482 132233 106451 105080 110381 111328 127705 129101 353798 382739 1115183 1099198 423246 441385 122205 105675 114010 115709 128063 124541 123251 123495 82626 85094 270338 239856 682764 687877 216823 215061 275771 277549 323023 314919 339684 338637 361129 365655 344306 385067 801182 842645 534467 445483 293706 287364 334706 335741 353277 360720 368072 374747 418071 419702 667867 691697 40.45 68.1 1
12:36:42 2023-10-13 332475 329929 85824 86605 129644 131954 133386 132726 106353 105257 110160 111717 127705 129286 353508 380723 1111554 1087858 426904 437661 120397 105853 113853 115742 128179 124541 123081 123530 82593 85094 269437 239328 679316 686903 216823 213522 273250 278670 323023 313926 338102 339900 361006 367317 346942 384758 801821 848155 537136 441584 294047 287913 336584 335741 355464 358284 367225 375040 416340 419008 662238 693356 40.45 68.1 1
12:36:43 2023-10-13 333870 329764 85816 86348 129786 131181 133608 132142 106451 104871 110194 111111 127815 128645 354584 379853 1111554 1103751 426904 438491 122171 105747 113931 115709 128063 124164 123286 123461 83001 84977 270338 239346 685871 683993 218050 217676 274735 278830 322009 315843 339444 340690 362636 367295 345343 383019 805948 847556 533132 447900 293905 288590 336750 337405 355962 358965 372647 373461 420959 417514 660107 695823 40.45 68.1 1
12:36:44 2023-10-13 331019 329992 85878 86344 129786 131954 133755 132573 106451 105450 110194 111424 127678 129148 354334 378997 1119222 1102109 420447 438835 122205 105747 114088 115709 128452 124198 123200 123376 82887 85068 282058 238587 691400 681917 216823 213522 274927 276310 324956 314338 339203 342552 361006 367834 345343 387092 807070 840858 543013 444154 292803 288852 335872 335741 354907 361008 367189 372479 418825 418973 667867 692836 40.45 68.1 1
12:36:45 2023-10-13 333906 329488 85824 86259 129782 131206 133608 132361 106484 104767 110194 111123 127739 128432 353798 382739 1103583 1092850 424042 439619 122086 105675 113931 115629 128063 124507 123115 123341 82659 84977 271898 238669 685618 687877 216679 213556 274735 277584 321034 315843 339684 339411 364837 367361 348294 383613 805997 848009 534467 450528 293526 288247 337739 333672 355441 359643 369321 372779 417404 419937 660254 693849 40.45 68.1 1
12:36:46 2023-10-13 333573 329529 85796 86633 129717 131214 133608 132357 106484 104936 110160 111111 127794 128824 353834 378755 1110164 1097350 426297 436361 122001 105675 113931 115709 128028 124164 123081 123461 82659 85094 270338 239686 681349 681436 216823 214150 273285 278866 322760 315031 339684 340690 361006 365585 346978 384177 808868 850595 534467 444878 293010 288761 333947 335997 355406 358569 368887 373871 420111 419928 662032 694872 40.45 68.1 1
12:36:47 2023-10-13 332589 329809 85820 86573 129782 131404 133641 132357 106484 105113 110347 111360 127950 129072 354298 383348 1116048 1099198 424213 437732 122120 105675 114088 115709 128063 124164 120054 123376 82626 84977 270338 238218 681082 688742 217872 215435 275944 277477 322880 315218 340129 339006 362035 368575 347346 385776 801182 841453 534467 443864 293841 288581 338733 333816 354907 361296 368332 373615 417922 418973 666984 691881 40.45 68.1 1
12:36:48 2023-10-13 334127 329996 85788 86381 129786 131495 133616 132714 106305 105113 110194 111284 127916 129038 353834 382167 1108510 1092887 427511 437589 122001 105853 113853 115901 128063 124507 123081 123495 82659 85094 277618 239856 679178 687877 216823 213522 274927 279295 321070 315289 338330 339626 361093 367317 346141 382711 802387 851800 536969 445520 294257 287629 336822 333528 354907 358033 368923 375040 416304 418723 660678 691586 40.45 68.1 1
12:36:49 2023-10-13 335046 329885 85865 86495 129735 131528 133541 132290 106605 105048 110398 111252 127916 128859 353798 378997 1110164 1097634 426297 437875 122001 105981 114485 115882 128063 124541 123286 123547 82659 84977 270338 239686 680441 681954 216823 214150 273285 278706 322498 315362 339684 340725 361006 365655 346942 384214 807163 848191 540308 444491 293425 288571 333947 336453 354410 358033 368368 373606 418861 418973 659823 692836 40.45 68.1 1
12:36:50 2023-10-13 331816 329181 85842 86348 129782 131206 133390 132357 106451 104904 110194 111143 127705 128824 351771 382202 1114608 1098415 423282 436504 122086 105497 114010 115709 128063 124164 123115 123410 82659 84977 270338 238218 680065 687877 216823 217604 275577 277584 323023 315289 338294 338673 361164 366456 344306 385376 802387 838343 540308 444605 294471 286817 337262 335980 355962 360580 368260 375461 419770 417549 668198 691697 40.45 68.1 1
12:36:51 2023-10-13 332601 330032 85860 86508 129786 131784 133750 132689 106353 105257 110160 111597 127528 129072 354370 380315 1109590 1088227 422865 437875 122001 106160 113853 115901 128028 124574 123115 123444 82593 85398 270338 239699 679579 685931 216823 214185 273250 278405 324042 313962 337819 340175 360014 367317 349815 384214 801784 849993 525021 441403 293841 287900 336347 335741 354907 357999 368072 375076 416340 418973 661264 691881 40.45 68.1 1
12:36:52 2023-10-13 333870 329452 85941 86229 129782 131206 133641 131960 106484 104904 110534 111079 127950 128432 354334 378791 1112539 1103751 426600 437839 122120 105853 114010 115895 128240 124164 123286 123461 82659 84977 270338 239177 681036 683993 216823 217416 274963 278047 321070 315577 339203 340725 360014 369875 348294 383884 809443 846234 531798 448718 293701 288725 336786 335852 355962 361120 369515 373042 417287 417398 663936 695675 40.45 68.1 1
12:36:53 2023-10-13 332324 329996 85750 86541 129391 131863 133536 132756 106127 105290 110008 111673 127495 129286 351375 377592 1118427 1097350 423282 437875 122086 105642 113853 115709 128028 124574 123081 123410 82659 85338 270338 240276 680720 683437 216823 213522 274927 278011 324727 313962 337819 341758 361006 365655 346193 387092 804771 840858 525833 441584 293841 288852 333983 334203 354410 360181 366158 373907 419848 418349 668474 692836 40.45 68.1 1
12:36:54 2023-10-13 333713 330036 85880 86385 129782 131528 133608 132390 106582 105113 110194 111284 127950 129072 353798 382202 1106556 1092887 427511 437839 122086 105853 113931 115742 128063 124746 123115 123495 82659 85010 270338 239754 677598 687877 216823 216043 274715 279043 321723 315735 340648 339554 361023 367834 345999 382873 804853 847429 540308 447912 294331 287711 337501 336215 355976 359070 369551 375608 416012 420080 659320 693849 40.45 68.1 1
12:36:55 2023-10-13 332589 329413 85794 86381 129782 131751 133608 132573 106411 105113 110228 111392 127739 128976 353834 378997 1106828 1097634 423534 437661 122120 105853 114088 115709 128363 124541 123320 123410 82971 85094 271898 238218 684693 681954 216823 214185 274087 278047 323023 315362 339684 341758 361006 367691 346942 384758 807127 850595 537136 446538 293575 288761 333947 336215 355976 359105 368923 373615 419780 420223 662032 697198 40.45 68.1 1
12:36:56 2023-10-13 331852 329800 85731 86352 129786 131247 133515 132357 106338 105185 110194 111328 127828 128859 353798 382202 1116048 1098415 422982 436611 122069 105780 114373 115742 128097 124541 120214 120477 82917 85365 272808 240026 683935 687877 216823 215284 275628 277636 323273 315440 338294 338601 361093 366712 344341 385083 802388 841453 541660 445520 294675 287585 337391 334203 353312 360216 368368 375910 417252 417106 663546 693356 40.45 68.1 1
12:36:57 2023-10-13 329885 331314 85910 86414 129602 131594 133390 132697 106378 105290 110194 111597 127739 129253 353798 380456 1111163 1088130 422865 437732 122001 105853 113853 115742 128028 124746 123081 123478 82659 85160 270338 239735 691431 686417 216823 214185 273285 278047 324042 313127 338056 340211 360553 365398 347501 385960 802388 848191 537136 441620 293841 287949 336347 336034 358745 360889 370280 375191 419770 420742 664083 693701 40.45 68.1 1
12:36:58 2023-10-13 332711 329622 85988 86356 129786 131015 133826 131960 106484 105192 110614 111284 127916 128893 354907 381025 1105896 1097634 423846 437875 122476 105675 114270 115629 128878 124098 123388 123307 82944 84977 272808 237551 684239 685177 216518 214185 274735 278011 323059 315807 337402 342311 360518 365772 345414 384794 804771 849993 540308 448901 292255 288761 336822 333852 356297 359643 368368 371619 415721 420259 664231 694381 40.45 68.1 1
12:36:59 2023-10-13 332355 329805 85729 86385 129426 131537 133206 132789 106378 105080 110194 111328 127815 129252 353834 378791 1116048 1099198 424485 438527 120117 105886 113541 116094 127851 124952 122876 120593 82659 85127 270338 240026 675104 685931 216823 213522 274963 277584 323023 314476 339115 339661 363184 366747 345379 385083 807144 844925 534467 441475 294539 288314 336311 337405 355962 360615 371514 375461 418825 417762 665646 693849 40.45 68.1 1
12:37:00 2023-10-13 332475 329680 85856 86352 129782 131674 133608 132390 106386 105562 110228 111328 127739 129072 354370 380421 1111163 1091299 422084 438835 122035 105853 114010 115742 128097 124574 123115 123495 82659 85127 271898 239028 681191 685931 216823 214850 274542 277194 324498 313675 342975 340725 360049 366544 346455 386544 804742 844458 537136 441620 293845 288355 336347 333852 356583 360181 366966 373944 417252 421514 665897 693849 40.45 68.1 1
12:37:01 2023-10-13 333906 329537 85767 86270 129782 131214 133608 132361 106411 104904 110194 111143 127950 128859 353834 379924 1109976 1102147 426755 437875 122120 105708 113931 115629 128063 124541 123149 123410 82920 85010 274968 239686 681067 681990 218050 213522 274122 279043 322737 315591 339501 340618 363293 369391 346592 383723 806943 849246 527460 446890 293841 288648 333983 334508 356466 359000 369285 373871 419780 417727 659823 695823 40.45 68.1 1
12:37:02 2023-10-13 329279 330813 85792 86377 129782 131247 133641 132390 106484 104936 110194 111316 127950 128859 353834 377292 1116269 1100582 420781 436446 122239 105675 114088 115709 128487 124164 123320 123204 83001 84977 271898 237551 686246 682954 216823 213522 275613 276310 324042 315289 338724 342311 359476 365655 344341 386544 808868 841453 537136 446890 293010 292877 336347 335523 355192 361331 367778 372779 418202 419008 669368 692872 40.45 68.1 1
12:37:03 2023-10-13 331265 330067 85850 86422 129602 131537 133390 132606 106160 105185 110194 111955 127528 129286 351807 379888 1109553 1088130 423606 438491 122001 105780 113853 115742 128063 124746 122910 123444 82803 85339 271709 241223 683437 687390 216823 214081 273180 278723 323335 314260 341132 340833 360014 367576 347221 385376 804742 848009 542194 441620 293841 288039 336584 333492 354943 360623 367261 375040 416375 419044 663252 693356 40.45 68.1 1
12:37:04 2023-10-13 332355 329004 85792 86330 129786 131247 133608 132175 106484 104936 110228 111252 127739 128859 353834 378791 1106828 1096074 424485 437425 122408 105497 114088 115550 128363 124164 123149 123204 82659 84977 270338 239346 685447 683993 216823 214150 274963 277620 322508 315843 338724 340761 361129 366801 345379 384250 803597 849392 530094 448901 292803 287949 337739 333852 357983 359970 369298 372488 417776 418901 660181 694761 40.45 68.1 1
12:37:05 2023-10-13 329311 329533 85828 86297 129786 131404 133834 132299 106338 104969 110228 111111 127739 128983 354621 378997 1116048 1101873 419483 440484 120900 105722 114584 115642 128501 124098 123560 123581 83016 85196 275322 239346 684683 681954 216823 213556 275842 276310 323490 315843 338933 342239 359727 365110 349832 387293 807163 840858 535801 441480 293010 292986 335872 335741 357459 361296 366673 372779 418532 419044 668474 693584 40.45 68.1 1
12:37:06 2023-10-13 333420 329529 85856 86270 129696 131247 133515 132390 106378 104936 110194 111143 127828 128859 353834 383384 1115257 1098415 422084 436504 122154 105836 113853 115709 128097 124198 123029 123410 82659 84977 270338 239856 683808 687877 216823 213487 276194 277460 323442 315584 339684 339661 362141 367834 344271 385340 802387 842425 534467 447640 293841 288039 338254 335632 355962 361120 370843 373688 418440 417691 665497 693849 40.45 68.1 1
12:37:07 2023-10-13 331816 330000 85835 86504 129786 131784 133608 132789 106451 105224 110321 111500 128054 129252 353798 380990 1109976 1091439 426904 438491 122052 105853 113775 115868 127994 124746 123012 123581 82593 85094 272808 240026 676818 686903 216823 213522 273250 278902 322988 314404 338294 339661 363698 367834 347465 385030 801218 849993 534467 441584 294331 288355 336822 335741 355156 358499 370796 375040 416375 419008 662238 693849 40.45 68.1 1
12:37:08 2023-10-13 333640 329502 85856 86348 129786 131305 133813 132357 106484 104936 110194 111111 127882 128824 353798 379817 1110765 1100508 426904 438491 122171 105820 114010 115676 128418 124507 123251 123513 82626 85305 269437 239346 680566 681954 216823 213522 274052 278902 322701 315554 339946 341194 360790 369391 348143 384031 806980 850448 530094 446671 294257 288761 333947 334472 354907 359070 369371 373907 420698 418937 659320 694836 40.45 68.1 1
12:37:09 2023-10-13 332401 329996 85860 86356 129769 131404 133641 132357 106484 104936 110194 111729 127916 129038 354334 378420 1116048 1100508 419483 437425 122374 105642 114167 115596 128542 124098 123286 123393 83001 84944 270338 239007 689897 682918 216823 213522 276194 276310 323514 315807 338724 341926 359979 367834 346610 387092 807090 840263 535801 441367 293010 293218 335872 335741 354907 360979 367189 372743 418202 418937 667456 692836 40.45 68.1 1
12:37:10 2023-10-13 330813 329644 85814 86463 129602 132389 133574 132573 106273 105322 110160 111814 127794 129045 353761 380723 1109517 1090662 426600 437732 122001 105853 113775 115901 127994 124832 123046 123564 82876 85127 273250 241051 686587 686683 216823 215739 273144 278526 323335 313747 341095 340271 363525 367583 347429 385376 802388 848638 535801 441259 294408 288355 336822 335741 357983 359105 367225 374747 417252 420259 664194 693356 40.45 68.1 1
12:37:11 2023-10-13 334100 329529 85952 86475 129786 131196 133641 132142 106451 105080 110194 111328 127828 128859 354871 379853 1106828 1096823 424485 437839 122527 105497 114518 115516 128631 124407 123320 123307 82626 84977 270338 239346 683999 684473 216823 214150 274699 278011 323023 315584 338411 342528 360805 366801 345899 385067 805341 848191 534467 448193 292250 288761 337299 333852 355976 360461 371371 372452 418403 419973 664083 695786 40.45 68.1 1
12:37:12 2023-10-13 329778 329809 85775 86297 129782 131247 133608 132357 106378 105113 110194 111252 128128 129219 354298 378997 1116048 1100471 419483 440062 120782 105722 114775 115782 128604 124098 123560 120265 82959 85138 274404 239686 688249 683255 216823 213967 276194 276310 323970 315074 339057 342239 361006 367834 343308 386507 806980 841453 537136 446854 292803 288761 336584 335741 355156 361331 368332 372443 418167 418973 666512 695823 40.45 68.1 1
12:37:13 2023-10-13 331852 329680 85856 86348 129782 131404 133574 132233 106484 105080 110419 111284 127916 129038 353798 382202 1116011 1100764 423282 437875 122001 105747 113931 115709 128028 124164 123251 123461 82626 85094 272808 239346 682244 687606 216823 217604 275542 277549 322140 315362 340985 338637 361129 366712 344789 385340 802388 842788 528777 445749 295517 287257 337262 337167 355456 360615 371107 375957 419770 417549 667066 694835 40.45 68.1 1
12:37:14 2023-10-13 331050 329992 85764 85183 129717 131537 133172 133202 106378 105322 110160 111814 127882 129286 353761 380764 1109553 1088130 424485 438835 122035 105853 113931 115981 128028 124541 123081 123581 82626 85127 277847 239496 676555 685931 216823 214517 273285 277688 324498 313962 337819 340414 360518 366801 346978 386544 802388 845652 538804 441548 293841 288445 336584 335741 356547 359105 366931 374473 417545 421182 666119 693849 40.45 68.1 1
12:37:15 2023-10-13 333834 329488 85835 86348 129782 131247 133608 132357 106484 104936 110347 111295 127950 128859 354334 380154 1109976 1100471 423534 438527 122001 105497 114088 115596 128317 124541 123115 123376 82626 85094 272808 239686 680957 681917 216823 213853 274052 278866 322952 315584 339464 340954 360754 368763 347323 384031 806980 850485 534467 445749 293841 288725 333947 334472 355713 359070 368923 373615 420075 418937 660291 694872 40.45 68.1 1
12:37:16 2023-10-13 331803 329787 85925 86377 129786 131437 134406 132357 106451 105113 110457 111328 127882 128824 354584 378155 1115220 1102893 420708 437875 122323 105894 114204 115742 128452 124164 123286 123341 83058 83997 272808 237481 694560 683437 216823 213522 276617 277515 322760 315843 338724 341722 360014 367834 346147 386818 807127 841453 541660 445967 293010 288653 336347 336215 355441 361331 368332 372743 418202 418973 668438 692836 40.45 68.1 1
12:37:17 2023-10-13 331350 330036 85878 86500 129602 131504 133390 132606 106273 105450 110194 111532 127794 129321 353834 380421 1111163 1090662 423534 438527 122086 105853 113853 115901 128063 124746 123081 123530 82626 85127 270338 241394 692868 687693 218050 216043 273946 278526 323826 313496 341132 340510 363818 368316 347358 386507 802350 848191 515886 445397 294739 288558 336822 335741 355976 358819 370317 375342 417580 420259 664231 693849 40.45 68.1 1
12:37:18 2023-10-13 332589 329680 85898 86440 129782 131239 134066 132361 106451 104936 110457 111392 127916 129038 353471 380456 1106828 1096853 424448 436544 122408 105497 114618 115709 128878 124098 123406 123341 82920 85338 271898 239686 687685 685931 216823 213522 274927 277780 322498 315843 338724 340725 361093 366801 346679 384177 804165 851800 534467 449537 293425 288445 335715 333852 355477 360181 369587 373615 419392 419973 662503 695786 40.45 68.1 1
12:37:19 2023-10-13 333183 330027 85828 86356 129782 131247 133641 132390 106886 104936 110381 111219 127950 129038 354871 378720 1116048 1102109 420744 437425 122323 105497 115066 115895 128604 124612 120309 120332 83049 85079 271709 239346 700321 683738 216823 215891 276617 276928 323454 315843 338468 341987 360518 367834 346365 387092 807163 841343 524246 444491 293010 292877 335872 335741 354907 361331 367225 372743 418532 418973 667492 692836 40.45 68.1 1
12:37:20 2023-10-13 331816 329497 85796 86356 129782 131878 133608 132390 106484 105080 110347 111316 127794 128859 354370 383348 1115220 1099980 423282 437839 122205 105675 114010 115742 128063 124541 123251 123495 82967 85094 272808 239856 682764 687877 216823 213339 275806 277584 323514 315362 339684 339661 362177 368727 344824 385376 802351 842645 534467 445895 294821 287365 338696 336690 356466 361155 368779 375168 418476 418171 668966 694342 40.45 68.1 1
12:37:21 2023-10-13 333067 329796 85924 86389 129786 131314 133641 132390 106451 105257 110534 111360 127916 129038 354580 381571 1110164 1099249 424411 440484 122442 105787 114788 115961 128316 124851 120147 123581 83001 85094 272808 239686 682716 685822 216823 214150 274927 277815 324233 315663 338541 341758 361129 366801 346420 384774 804771 848191 534467 447900 292801 288761 337739 333852 356547 360181 369515 372743 418585 419642 664231 694835 40.45 68.1 1
12:37:22 2023-10-13 334369 329004 85852 86352 129786 131247 133616 132714 106484 104904 110228 111219 127950 128825 353834 379888 1109976 1102147 426600 440411 122120 105642 114088 115709 128063 124574 123115 123410 82887 84977 270338 239346 681349 681436 216823 213522 274087 278866 322498 315584 339684 341194 360790 369319 349815 384031 805801 846738 536969 447693 293841 288815 336786 337644 355711 359105 369515 373606 421519 417549 660254 694835 40.45 68.1 1
12:37:23 2023-10-13 329546 330773 85824 86521 129782 131314 133608 132357 106378 105080 110194 111532 127916 129252 353798 378997 1116048 1100272 419483 436433 122239 105497 114138 115629 128480 124574 123354 123376 83034 84977 271898 238253 682078 681954 216823 213556 274963 276310 324498 315362 338933 342552 361006 367834 345101 387092 806519 841453 530094 445233 293008 292877 336347 335741 355999 361331 368036 372779 418532 419008 668948 694836 40.45 68.1 1
12:37:24 2023-10-13 332324 330072 85792 86414 129606 131537 133390 132606 106378 105290 110194 111629 128054 129286 353834 380723 1109553 1088130 423570 438527 121968 105820 113853 115742 128063 124832 123081 123478 82659 85185 270338 239531 677735 687206 218050 216043 273840 278759 323011 314517 341616 340307 364321 367762 347358 386049 802388 849993 543013 441620 295093 288707 336822 335741 355441 358534 367549 374893 417252 420223 663723 693849 40.45 68.0 1
12:37:25 2023-10-13 332355 329755 85824 86389 129782 131247 133641 132390 106484 105272 110228 111176 127705 128859 354334 379888 1106828 1097634 424485 437425 122476 105497 114167 115709 128878 124131 123320 123341 82920 85127 270338 238587 686831 685931 216823 214185 274963 278047 322988 315627 338687 340761 361164 367317 345414 384214 802387 849993 537136 449219 293252 288558 335715 333852 356512 360216 369587 373306 415686 420304 661043 695638 40.45 68.1 1
12:37:26 2023-10-13 329773 330036 85829 86778 129786 131347 133834 132390 106484 105257 110194 111532 127950 129162 354334 378997 1118427 1100545 421777 438527 122272 105530 114167 115928 128391 124407 122225 120427 82959 85229 275322 240026 695131 682569 217637 215891 275207 276785 324956 315362 339203 342552 359727 367834 344824 387092 807163 841453 526966 446040 292876 292877 336347 335741 355192 361331 368072 372743 418202 419008 667492 694344 40.45 68.1 1
12:37:27 2023-10-13 332270 329992 85941 86381 129786 131428 133608 132361 106484 104936 110194 111360 127950 128859 353834 382775 1116048 1099198 422946 437898 122154 105820 114088 116036 128063 124541 123200 123461 83001 85127 269437 239686 684061 687390 216823 217711 275771 277584 323742 315577 339684 339387 362247 366747 344824 385413 803327 842645 530094 445338 294877 287257 337739 337338 356718 361155 369074 376030 419177 418171 668692 691697 40.45 68.1 1
12:37:28 2023-10-13 333183 330313 85980 86381 129782 131247 133641 132390 106484 105113 110381 111392 127950 129038 354907 379888 1110164 1097599 424264 438384 122646 105787 114808 115642 128707 124751 120244 120330 82983 85127 272808 238587 684798 686458 216787 216043 274927 278011 323023 315843 338724 340474 364332 366801 345899 384794 804771 848565 534467 449219 293083 288558 336221 333852 355976 360496 369587 373306 415721 420259 662275 694835 40.45 68.1 1
12:37:29 2023-10-13 333636 329769 85824 86352 129786 131404 132906 132361 106729 105080 110228 111252 127950 128859 354907 379888 1111281 1100545 425994 437875 122120 105780 113931 115742 128363 124541 123149 123461 82659 85010 270338 240266 681725 681954 216823 214001 274087 278902 323023 315843 343145 340761 361006 369319 347287 384501 810596 851763 534467 446040 293845 288842 333947 337644 355299 359070 369183 373907 420738 419008 662503 695857 40.45 68.1 1
12:37:30 2023-10-13 333420 330072 85884 86385 129786 131437 133658 132689 106646 105192 110589 111826 128026 128935 353689 380919 1117896 1100452 423736 438835 122001 105820 114010 115742 128097 124851 120196 123461 82944 85010 270338 238218 687517 686866 218050 217640 275384 277815 323742 315362 341270 339423 361129 367295 345379 385413 804165 838185 534467 441367 293115 287949 336584 334472 356466 360756 368923 376213 418202 418349 664051 692567 40.45 68.1 1
12:37:31 2023-10-13 329813 330813 85792 86447 129782 131661 133616 132656 106484 105322 110194 111717 127862 129286 354370 381804 1111988 1088167 423282 438835 122120 105747 114921 115775 128097 124746 123234 123444 83034 85127 277847 239699 685384 685931 216823 214712 274259 277760 324667 314296 340648 340582 363818 366658 347323 386964 805997 845652 537136 441620 294257 288648 337470 336215 357335 359894 367225 374811 419697 422996 664520 693849 40.45 68.1 1
12:37:32 2023-10-13 334840 329035 85930 86200 130372 131196 134078 131803 106770 104454 110568 110919 128128 128398 354871 382202 1103619 1094516 424485 437469 122272 105642 114303 115629 128789 124064 123388 120105 83068 84828 272379 238669 700616 685446 216823 216234 274963 278047 323059 315843 338724 341517 361129 366801 345414 384831 804165 849993 534467 452573 293010 288575 334776 333852 356011 360181 369587 373306 415721 420259 661981 695638 40.45 68.1 1
12:37:33 2023-10-13 329546 330032 85820 86414 129782 131682 133608 132390 106411 105185 110228 111392 127828 129072 353870 377592 1119222 1102147 420744 438527 122188 106000 114167 115775 128487 124818 120229 120593 82917 84254 272808 240026 684710 683291 216823 216043 275435 277372 324884 315362 339444 342830 359727 365620 348531 387605 807090 841453 529733 441403 294251 288581 333983 335560 354943 360216 366966 373944 420111 419008 669495 694344 40.45 68.1 1
12:37:34 2023-10-13 331888 329680 85906 86414 129782 131429 133641 132423 106517 105113 110381 111424 127950 129107 354657 383043 1114429 1097634 421815 438563 122120 105853 114010 115742 128487 124780 123183 123495 82692 85010 270338 238622 680957 687877 216679 214150 276229 277194 324727 315362 337310 340761 361951 366801 344824 386544 802388 838379 534467 443937 293841 288761 338696 333564 358491 362132 368260 374327 418549 420778 668328 693738 40.45 68.1 1
12:37:35 2023-10-13 333563 330072 85803 86385 129786 131437 133864 132390 106663 105080 110381 111252 127950 128859 354580 378791 1109553 1100652 427362 441734 120900 105787 114167 115915 128528 124885 123526 120412 83016 85455 272808 239346 681208 682991 218050 213556 274715 278759 322498 315843 339684 340761 360553 367738 348042 384177 808344 848191 533132 445858 293841 288766 335872 334543 353807 359140 369515 373980 420806 418349 660327 694344 40.45 68.0 1
12:37:36 2023-10-13 329813 331314 85798 86381 129782 131404 133608 132390 106484 105113 110194 111794 127950 129107 353834 378190 1116048 1102967 419556 438527 122272 105675 114167 115742 128487 124198 123183 123324 83034 85010 270338 238253 687763 682991 216823 214150 274963 276381 324956 315843 339444 342312 360014 365655 348824 387458 809443 841233 532728 441511 293841 288852 336311 337167 355334 362894 369267 373907 420111 419008 669495 697731 40.45 68.1 1
12:37:37 2023-10-13 333690 330032 85833 86422 129782 132127 133675 132423 106484 105192 110517 111902 127978 129080 354225 382937 1106681 1096116 428083 438692 120564 105933 114088 115742 128097 124746 123149 120675 83096 85262 272808 239686 681653 687877 216823 214414 274998 278902 322009 315843 338092 339697 362212 367655 345899 383905 802461 847465 538955 448901 292853 287949 335715 335741 355477 360756 369623 375617 416340 420259 659860 693849 40.45 68.1 1
12:37:38 2023-10-13 332823 330027 85885 86270 129782 131314 133675 132390 106517 105113 110228 111252 127950 128859 354621 378997 1109976 1100034 426904 437772 122205 105853 114010 115775 128363 125016 123234 123478 83068 85068 271898 239686 681208 682569 216823 214185 274679 278651 322772 315591 340260 341097 360970 368871 347358 384611 808161 852187 530094 445822 293841 288761 333983 335481 357983 360889 369479 374473 420147 419044 662503 694909 40.45 68.1 1
12:37:39 2023-10-13 332815 329746 85934 85234 129752 131784 133944 132722 106711 105192 110585 111750 127957 129323 354298 383312 1116048 1097350 424300 442048 122018 105853 113931 116061 128063 125110 123526 123581 83001 85127 270338 238552 688487 686903 218050 215891 275806 278047 323742 315807 339353 339661 361129 367295 345343 386233 804734 838451 534467 443864 292960 287949 336822 334508 354091 360720 368887 376177 418825 418314 664520 693849 40.45 68.1 1
12:37:40 2023-10-13 332239 329764 85828 86389 129773 131661 133608 132573 106484 105257 110194 111814 127916 129252 353798 380421 1112776 1090989 424184 438491 122205 105820 114010 115901 128268 124541 123286 120675 82917 85516 272808 241394 686995 686830 216823 214781 274330 277868 324812 314445 341344 340690 361093 367317 347465 387092 807070 846847 511293 441728 294464 288648 337739 336690 358184 359643 367189 375040 417580 421514 666119 694835 40.45 68.1 1
12:37:41 2023-10-13 333419 329035 85898 86264 132068 131196 134078 131893 106663 104728 110644 111003 128128 128432 354871 382167 1105222 1096853 424147 437425 122476 105770 114684 115516 128878 124064 123423 123307 83182 84944 270338 237114 690351 685931 216823 214482 275384 279459 323742 315843 338687 341758 361093 366801 348258 385376 807127 850595 540308 445192 292803 288653 336822 333852 357336 360726 371371 372488 421105 421335 664046 696814 40.45 68.1 1
12:37:42 2023-10-13 329590 329497 85792 86356 129786 131682 133608 132390 106451 105522 110194 111500 127916 129072 353798 378997 1118427 1102147 420191 441421 120732 105972 114551 115676 128528 124507 123526 120412 82926 85347 274968 240026 682337 681917 216823 213853 274963 276908 324703 315002 339203 342516 361006 365655 346278 387642 808255 841453 537136 444818 293010 293399 336347 336690 355406 361261 367261 373606 418825 419008 669807 694836 40.45 68.1 1
12:37:43 2023-10-13 333420 329769 85856 86356 129786 131371 133847 132357 106484 105080 110381 111316 127950 129162 351447 383348 1116048 1099980 422646 437732 122205 105675 114010 115935 128329 124574 123200 123410 82626 85279 272808 239856 681851 687877 216823 213522 276423 277584 323970 315362 340166 340725 362212 365620 347495 386544 804742 843692 535801 445749 294257 288500 338493 333744 356369 361190 370843 374857 418221 420814 668474 693849 40.45 68.1 1
12:37:44 2023-10-13 332823 330027 85856 86389 129786 131470 133608 132266 106484 105080 110593 111858 127944 129045 354293 378889 1110301 1100764 426866 440484 120648 105787 114204 115901 128418 124541 123286 123581 83001 85398 274286 239686 680441 682472 218050 213522 274785 278902 322760 315518 339684 341481 360014 367295 347221 384758 808868 850595 534467 445858 293841 288761 335872 334508 354055 359105 369515 374738 420111 418349 660545 694836 40.45 68.1 1
12:37:45 2023-10-13 331533 329992 85860 86541 129782 131504 134137 132714 106484 105080 110381 111252 127828 129072 351447 377592 1116048 1102147 419483 437839 122408 105853 114336 115742 128665 124541 123388 123410 83092 85338 272808 238253 683185 683957 216823 214185 275806 277123 324739 315591 339187 342541 363048 368871 346608 387605 806980 842535 543013 446671 293290 293291 336584 336215 355477 362132 370843 373270 419517 419008 669459 697694 40.45 68.1 1
12:37:46 2023-10-13 332270 331939 85867 85119 129648 132277 134035 132722 106386 105224 110092 111782 127746 129114 353653 381453 1112344 1091414 426038 441072 120294 105965 113931 116269 128028 124866 123081 120841 83016 85192 270338 240709 679711 687877 216823 214185 274507 279761 323023 315362 338365 340450 361093 365620 347501 384758 802119 851800 535801 441367 294679 288355 336822 335741 355441 358534 368887 376177 416959 419008 660327 693849 40.45 68.1 1
12:37:47 2023-10-13 333568 330036 85856 86381 129786 131845 133608 132357 106484 105113 110194 111252 127950 129072 353834 378997 1106828 1096853 424485 437875 122120 105642 114010 115742 128329 124541 123149 123461 83114 85365 272808 240026 681318 684510 216823 214781 274980 278526 323562 315663 339574 342650 360898 365380 346942 385413 807127 850339 534467 446150 293950 293413 336347 335741 357192 359643 368923 372743 418861 421218 663289 694344 40.45 68.1 1
12:37:48 2023-10-13 332715 331404 85984 86672 130109 131875 133977 132697 106484 105113 110534 111500 128067 129114 353798 381025 1116048 1097350 424411 438871 122001 105886 114341 116128 128028 124985 122944 120675 82626 85310 270338 239664 674220 685931 218050 214150 275806 278011 324690 314661 339389 340725 359979 367295 345899 385046 805948 844458 534467 441367 292973 288761 336750 334508 354375 360720 368368 376213 420075 420703 666119 692310 40.45 68.1 2
12:37:49 2023-10-13 330804 330036 85835 86418 129786 131751 133641 132714 106484 105290 110568 111597 127950 129495 354370 380456 1112813 1092887 422084 441734 120698 106078 114808 116315 128515 124918 120294 120675 83049 85380 277044 241223 684567 686830 216823 214850 274963 278047 324956 315368 341132 341241 361058 366801 346978 387642 807144 846920 512243 444190 294257 288852 334706 333934 357909 360720 367261 375608 418532 421586 666984 692836 40.45 68.1 2
12:37:50 2023-10-13 333244 330032 85994 86330 132321 131281 134517 131960 106876 104832 110943 111111 128408 128824 355409 383312 1106828 1097360 424485 438656 122510 105886 115470 116014 129271 124746 120572 123650 83560 85160 271709 237551 691970 687877 216823 214884 276653 279564 324956 316420 338138 342902 363335 366747 348586 387679 810640 854712 537136 453169 295302 292261 338695 337644 360208 363942 373256 376600 420559 423966 668438 700829 40.45 68.0 2
12:37:51 2023-10-13 338690 338417 87845 85641 132872 137175 141953 138765 109125 107686 115641 115309 130717 131654 363377 390097 1143561 1131962 431986 450710 122952 109300 120513 122888 133969 131420 127096 127151 86590 84894 281749 245314 702875 701124 221705 220251 283790 285338 333897 325712 347278 351916 372127 378932 356414 396299 832160 875467 544252 460007 303653 297523 347191 348528 369993 374043 383119 387647 436149 433413 684612 719541 40.45 68.1 2
12:37:52 2023-10-13 346668 342735 88768 86192 135535 139430 141604 142942 111934 108299 113746 117276 132171 132395 366003 394580 1152928 1145887 439925 456229 123863 110397 124215 121147 136450 131701 129610 131587 87123 85832 279353 246640 710994 707214 224182 221892 286561 287900 334728 329492 351316 357426 375274 382775 360627 399160 839414 883097 545143 462626 306250 298884 349854 351735 371769 374327 386351 387339 436615 436834 689820 723358 40.45 68.1 2
12:37:53 2023-10-13 351294 346994 89223 86956 137244 141582 144343 143166 112665 109636 115839 119276 133679 134886 369546 396916 1161213 1146775 441417 459148 124892 111113 125465 123867 139022 134988 132642 130282 85577 86802 283585 248893 710762 711305 225837 222711 286240 290517 338789 330813 355314 358040 377292 381203 360228 396493 839229 887162 547812 464356 304775 301197 353965 351204 372065 376599 386272 390299 436149 436834 690479 724383 40.45 68.1 2
12:37:54 2023-10-13 351825 348876 88918 86469 137514 143594 144343 143166 112600 109805 116019 121236 133825 134984 373611 397529 1160427 1146775 443022 459148 125383 110959 122948 124071 141683 135022 129965 129897 85673 86856 281905 249246 719251 718429 225837 224714 286925 290336 338135 332373 351496 357426 377823 381203 359107 395162 839266 886869 546477 459647 306460 299373 353820 351555 373181 375478 384895 391486 434065 438751 695902 726034 40.45 68.1 2
12:37:55 2023-10-13 356723 350840 88516 86161 137246 143624 144643 144715 112400 109805 116306 121471 133599 135264 373616 402689 1165249 1144128 441417 459940 124153 110883 122779 124719 141451 135943 129876 131046 85406 86802 277274 249322 710624 718822 225837 222711 285094 288883 338789 328746 354776 354255 374471 377732 355842 396105 838260 879489 547812 459503 306635 299373 351974 349581 369993 376599 384314 387031 432939 433781 699050 723321 40.45 68.1 2
12:37:56 2023-10-13 351970 352010 88182 85821 137047 143011 144743 143861 112488 109805 116052 121471 133227 134763 373579 401174 1167110 1147028 442399 459615 124362 110500 122948 124585 141974 135840 130728 130996 85438 86588 279691 249246 721820 720458 225427 226793 287193 288022 337732 328250 351569 354406 374137 379782 354277 395738 838855 877486 544642 459539 307123 297528 351479 351771 369993 376788 380779 385870 436149 438927 701110 726549 40.45 68.0 2
12:37:57 2023-10-13 353403 352010 87997 85673 136948 142942 144777 143659 112555 109586 116052 121304 133444 134543 374144 405431 1170500 1151787 441525 459904 123084 110772 122525 125094 141451 135977 129698 131013 87190 86289 281905 249070 710900 718315 225837 226758 285245 288296 336751 327529 351641 354907 369977 377433 356366 396641 841454 876298 547812 460549 305598 299267 349675 349509 369848 378383 382973 386512 433012 438746 696432 729849 40.45 68.0 2
12:37:58 2023-10-13 355309 353929 88150 85673 137432 143341 145789 144624 110296 109940 117051 119773 133905 134950 376802 404644 1170433 1160887 449911 462469 124238 110772 123868 125336 142263 136631 131715 132282 85577 86829 283212 247820 720351 719221 227115 222711 285530 288775 336715 329778 351605 354184 371015 376607 355308 394544 844197 883483 546477 464017 304560 302438 351443 349653 373138 375181 385477 387757 432939 434021 695721 730314 40.45 68.0 2
12:37:59 2023-10-13 357586 352443 88214 85948 138109 143716 146263 144931 113035 110584 117104 121842 134477 135904 376098 403543 1169633 1156843 447816 465345 125057 111113 124582 125958 142614 137411 131914 132697 85614 86984 283861 249357 720351 723522 225765 225666 287684 290263 338408 330634 351388 356921 375417 378781 355166 393730 844234 893067 548423 466513 306518 302083 354930 351771 373138 376788 384006 391527 436172 435467 699014 731872 40.45 68.0 2
12:38:00 2023-10-13 360659 357157 89011 86869 139178 141777 147849 146722 110927 111774 118038 119599 135835 137286 378740 411276 1180675 1159349 450575 467090 125539 113809 125754 127577 141001 139206 133457 134103 86029 88225 285999 252432 716967 729651 226139 224890 287283 290432 341670 331583 357513 356427 376425 378896 356414 396457 846734 891176 559242 465122 309501 302999 353356 351880 373217 380056 386882 389748 434065 437791 711339 735862 40.45 68.0 2
12:38:01 2023-10-13 360911 360259 89529 87116 141962 142505 148628 147784 111043 113770 118467 119875 136503 137802 382989 412506 1182566 1165826 449514 468881 126403 114103 126480 127884 142033 139837 134120 134779 86559 88166 283410 252396 728690 736479 228402 226147 290987 290370 342983 333834 357476 356463 378709 384641 357165 396385 850480 893469 557890 468536 311293 303106 355521 355286 374337 380624 386608 392103 442169 439440 714212 744139 40.45 68.0 2
12:38:02 2023-10-13 364640 360102 89791 88299 138933 144769 149215 149408 112169 114710 119364 121715 137800 139915 384677 414396 1203493 1184693 453356 474126 127695 114818 127632 131213 143131 142936 135700 136253 87595 89092 286454 255554 745940 733716 228822 227024 289888 291140 344540 334596 358020 360857 379033 384227 359721 396457 859586 904165 564985 472754 311551 306789 357702 358580 378898 382336 387578 394475 445541 441813 711844 748793 40.45 68.0 2
12:38:03 2023-10-13 366008 361217 90574 88331 140429 144432 152503 151359 113322 114710 120534 122050 140481 139416 387393 419765 1203418 1193215 461217 477155 128618 112341 128700 130021 144164 141736 136292 136760 87964 89402 285781 254146 738968 736014 230427 228242 289888 295450 346315 338619 358271 363741 379033 385760 362994 400575 863968 910570 567898 472348 312619 307615 358781 356391 379006 385209 392790 394475 441917 446527 713870 750391 40.45 68.0 2
12:38:04 2023-10-13 369244 363894 90798 88792 141051 145575 150002 152168 113698 112280 120905 122853 141166 141047 389948 416406 1202437 1189776 460674 479529 129147 112670 129085 132132 144667 144267 137014 137689 88544 89931 287467 256097 734676 740417 229746 229318 292342 295621 345543 338405 361593 362681 384424 387939 365014 400429 863821 914405 561947 473678 315741 309178 360988 359626 383310 386294 391992 397921 444236 446929 721723 750785 40.45 68.0 2
12:38:05 2023-10-13 368150 368346 91804 89886 142753 147529 151769 150639 115007 113430 122228 123971 138749 142236 394530 423885 1216494 1196439 461365 480417 130593 114517 130593 129331 146696 141398 138194 139042 89714 90782 290093 258100 743990 749924 231973 230613 296246 296807 349242 339918 363757 365028 380990 389413 363034 406082 872536 908642 570983 473459 315690 310024 360988 363961 383310 388788 393383 396002 449583 448260 731881 760764 40.45 68.0 2
12:38:06 2023-10-13 369925 369560 92037 90222 142917 148164 151870 151745 115251 114037 124370 124546 139395 145020 392967 424066 1230176 1208336 463845 484262 132437 114649 131062 129958 147361 143638 139082 141601 89899 91468 291003 261051 738216 746321 233281 231585 295787 297608 351780 341596 362550 366740 384427 391746 363034 405506 876109 921010 563300 477602 315690 311002 365124 366544 383179 387088 396645 398740 450967 449703 723842 763288 40.45 68.0 2
12:38:07 2023-10-13 376397 373707 93227 90753 144782 149347 153693 152724 116439 114830 123935 125508 141011 141834 399012 426504 1224838 1214662 469844 485395 130820 115720 134328 131169 150983 143942 142125 142112 90476 91954 292876 259033 757284 755718 234520 233361 297919 300958 351997 345799 367188 366919 387975 392403 369157 405434 879113 930163 570983 479754 320889 312933 366569 364941 387551 392359 394947 402392 451003 453243 740088 768909 40.45 68.1 2
12:38:08 2023-10-13 380191 373039 95099 91238 145526 152287 154223 153710 116861 115756 125448 126144 141305 143092 400533 432813 1231357 1210188 473192 486693 130934 116970 134376 132756 149138 145167 142418 139894 90976 92463 293229 261409 748638 756812 234851 233059 297811 302446 355743 344824 368752 369763 387463 394580 368725 408413 881823 923729 575095 482413 320889 313527 369929 367507 386133 393570 396556 405437 456015 453486 740052 770003 40.45 68.1 2
12:38:09 2023-10-13 375131 374484 95265 91683 146684 150396 155117 154309 117642 115982 125903 126681 142050 143901 402630 435316 1241184 1221994 471650 490847 131198 116916 134844 133198 151333 145339 140117 140413 91460 94103 306664 261041 762303 760142 236847 231984 300353 300787 352284 344824 368377 371442 388011 394723 369461 411273 890522 926276 576466 482003 320889 315766 368637 368140 387114 396678 401242 404216 453060 452818 737764 773615 40.45 68.1 2
12:38:10 2023-10-13 381082 378559 95792 92191 147531 149316 156995 155567 118193 116979 123552 127452 143111 144893 404814 438928 1239836 1229418 475744 494090 133361 117617 133142 133842 149723 146660 142132 141761 92421 94366 293777 261041 769303 761875 238022 234174 301303 302906 354122 347288 369560 373088 389817 395279 373147 414676 886682 933804 570428 486172 322104 315903 373447 369170 390215 396871 402203 405367 454405 456616 748803 774824 40.45 68.1 2
12:38:11 2023-10-13 380525 379051 96062 92702 148008 150788 157343 156347 118462 117214 123752 128119 143909 145502 405637 440957 1253384 1235321 473698 494312 133319 118439 133142 134673 150165 148382 141759 142342 92454 94858 295794 264109 759681 768817 239374 234723 301197 305469 357510 346866 369488 376268 390532 396312 369677 412914 897389 935160 584436 489405 323869 317000 373265 373579 391319 394092 404672 408363 459981 457651 738170 781085 40.45 68.1 2
12:38:12 2023-10-13 386328 382274 96730 95050 149291 151937 159006 157696 119748 118278 125044 130628 145114 146248 409917 445851 1254237 1231320 477652 498619 134099 119466 134116 135867 151027 148967 142683 143532 93034 95287 298275 266846 762343 772573 236310 237191 303284 304864 360650 350199 372920 372728 392225 400085 374203 415007 898768 941347 580579 488280 324703 319854 373971 371874 392990 400076 404996 405439 460053 459717 755820 786310 40.45 68.1 2
12:38:13 2023-10-13 386859 382757 96627 95191 149330 153020 161154 161199 121514 118823 125424 131666 145143 147545 412063 441985 1270835 1248409 477657 499542 135203 119627 135269 136309 152800 148825 143613 143833 93550 93303 299194 265159 771220 773121 239051 236023 304245 306802 359526 351573 373903 377531 393365 397670 373572 416261 902395 951155 570428 494215 324595 319854 375507 371839 394168 398255 405461 411206 459981 460694 748803 784043 40.45 68.1 2
12:38:14 2023-10-13 387208 385388 94831 95425 152437 153582 158422 161269 119155 119381 126619 131661 149133 147959 413050 449270 1272750 1252111 482464 503231 135581 120638 135917 137277 153156 152472 144257 144735 95337 93527 303945 266256 782398 772820 239894 237961 306933 306766 363053 354889 376052 378408 393990 403083 376421 414376 907664 957511 581950 493829 328182 323866 374417 373585 396925 403413 405569 410262 463381 465566 753497 788521 40.45 68.1 2
12:38:15 2023-10-13 392239 386865 94920 95683 149155 154043 159469 157526 119305 119747 126956 128470 146597 148370 414470 446166 1269554 1256223 485985 504622 136578 120805 136693 137406 153761 152614 144782 145000 95637 93590 300100 266172 780909 781213 240299 238699 306501 309410 360492 354889 375596 378171 396988 400120 376156 421726 909675 953177 584692 493829 329344 322813 378979 374146 395665 403677 405497 414056 464036 463104 759949 789712 40.45 68.1 2
12:38:16 2023-10-13 387844 387808 94952 95882 149970 154609 159502 158439 122527 120089 126950 128623 149686 149206 414723 451568 1278221 1259296 486603 504081 136021 123200 135960 140521 153122 151847 144727 146836 95537 94005 301058 269211 771920 778451 241357 239192 306861 310689 366663 354853 376209 378416 396916 405966 375149 418263 910860 957474 589995 497487 329577 323830 377518 378704 399844 404265 407936 412811 466987 467679 757914 796687 40.45 68.1 2
12:38:17 2023-10-13 393579 391740 95503 94136 150660 155970 160901 159961 119933 120689 127615 129432 148210 149867 419615 450854 1285616 1264040 487640 504936 137501 123732 137423 140884 154962 151847 146145 146352 96070 94327 312268 268536 794720 781874 243106 240219 308706 309391 363268 353140 376161 382991 399307 402795 375856 418744 915732 958450 583321 498506 330512 324816 378979 378885 401542 404246 409778 414350 468886 469071 758838 799945 40.45 68.1 2
12:38:18 2023-10-13 395889 389875 95628 96353 151241 156113 161518 160188 120144 120758 128038 129708 150425 150219 420914 454760 1282007 1268621 491112 509374 138306 124007 138445 139207 155974 150023 146606 146593 96368 94872 300112 268653 785665 786309 242136 241367 308706 312490 363268 356480 381737 380774 398016 404255 378547 421974 915659 961035 588804 497840 331920 326241 381159 378438 400409 405257 410394 416192 467955 468704 769686 798956 40.45 68.1 2
12:38:19 2023-10-13 396786 392283 96687 94303 152216 156906 162510 161122 121029 121601 129110 130855 147176 153429 421034 455595 1287422 1274313 493212 512373 141011 124253 139145 141546 157011 151149 147390 147860 96505 95845 303829 270459 798029 790400 243485 241984 308363 311783 365491 358634 380788 382719 399275 403464 382778 423546 918440 965907 591546 498194 331556 325182 383356 378848 399493 407712 411667 414380 466181 468137 773661 801235 40.45 68.1 2
12:38:20 2023-10-13 394186 394629 96906 94422 152609 157125 162657 161671 121292 123646 129110 131594 150400 152021 425413 457750 1294788 1277909 493137 512989 138237 121502 138461 142242 156504 152717 147427 148375 94611 95942 306511 271917 775309 789841 243864 242666 308433 311854 369395 356445 378272 382754 399871 407399 378763 420671 922430 970125 590175 503007 331556 325707 381698 382682 402842 405328 414153 414308 471756 470983 769206 807093 40.45 68.1 2
12:38:21 2023-10-13 400413 395261 96974 94518 153025 157960 163405 162189 121658 123594 129420 131404 148759 151842 423471 453163 1294899 1277946 493770 510777 141161 124577 139556 142049 156916 152192 147871 148340 94695 95975 302866 270006 795053 794472 243864 243350 310455 316134 367444 357269 381792 385163 403364 405196 378691 423699 922282 965871 596944 503175 333573 325182 385496 384854 400652 407676 411667 418121 471533 471724 778731 807093 40.45 68.1 2
12:38:22 2023-10-13 400123 396939 97581 94848 153910 158624 164352 163092 122393 124180 130289 131470 149542 150416 427412 462699 1296635 1274313 496796 513684 141507 122256 140084 142450 157890 153210 149533 149470 94675 96499 306681 274562 785509 799021 245244 241343 312197 313463 369988 360803 384904 383058 400839 407756 382778 423353 926271 963826 591701 502971 334286 328671 383295 382450 400969 408319 414147 417790 473796 469592 771396 809867 40.45 68.2 2
12:38:23 2023-10-13 399575 397074 97805 94904 154656 158659 165088 163264 122891 124076 130714 132229 150062 154359 428089 460120 1303872 1292910 501083 513950 141894 122088 140989 140438 158553 154029 149289 147657 95095 96896 307616 273676 802125 797161 245937 243404 311180 315227 369434 360911 381668 382951 403507 407720 381865 424250 926234 980441 598334 501513 335641 328476 384409 380737 404689 412061 415072 418713 469066 473779 781356 806893 40.45 68.2 2
12:38:24 2023-10-13 405083 401236 98147 95684 154764 162002 165618 164382 122895 124386 131010 132943 150504 151733 430665 460120 1304145 1289163 500223 518501 142272 122509 142975 140571 160689 154269 151135 151648 95225 97420 306609 273786 793501 802392 246459 242830 311251 315816 372643 360839 385177 385433 406002 410193 382778 423390 928974 970063 616908 506694 337470 329239 384409 385397 405260 412350 415072 420020 475073 474481 786319 815785 40.45 68.2 2
12:38:25 2023-10-13 403753 399965 97980 96112 154794 162672 165318 165475 122927 121763 130905 133863 150820 153529 432046 463996 1322763 1300117 496575 519456 139756 123847 143545 141026 160898 154548 151661 148428 95617 97358 307536 274367 806440 798621 246174 243508 312233 317603 370024 362953 384305 387826 406002 408937 382472 423055 930012 987722 598263 508683 338479 329471 387648 385090 408344 410220 415366 421942 473631 478048 781721 815206 40.45 68.2 2
12:38:26 2023-10-13 405835 400937 98484 96144 155363 162637 166730 165705 123365 121581 131551 133628 151368 152713 433654 467599 1313391 1287272 497854 521515 140092 123947 143480 141093 157668 154802 151483 149205 95551 97423 308552 276122 795469 807058 245795 243404 314990 317349 374153 362880 387679 387682 404288 410701 384950 427062 936958 975743 605310 510196 337726 331507 387359 387610 405867 411410 416965 421708 477611 474898 778731 818450 40.45 68.2 2
12:38:27 2023-10-13 406234 403449 99089 96704 156230 159292 167199 166215 124012 122245 134019 134065 151994 154364 432651 472570 1324611 1302209 501491 524405 141133 124323 144281 142276 158986 155459 149184 149656 96169 97858 307536 276514 804843 804170 245795 243896 315947 318276 372643 363100 386617 390129 404144 410193 384806 423462 938204 989122 606673 512605 337762 331776 390224 386555 408344 412350 418612 424489 475037 478084 780540 816061 40.45 68.2 2
12:38:28 2023-10-13 405862 403664 98780 96699 157133 159359 167691 166041 124178 121847 134346 133951 152378 153559 435235 470903 1315258 1292910 505953 522083 140605 124838 140424 142774 159325 156249 151077 150445 96628 98195 312162 278210 805532 811648 248738 244364 315947 318501 375814 362846 389611 387574 405644 412649 383116 430189 940833 978581 603894 510629 338719 333559 388029 387754 405939 413512 419510 423250 478008 476632 781131 820923 40.45 68.2 2
12:38:29 2023-10-13 405871 405579 99674 97265 157383 160379 170571 167460 124587 122845 134625 134756 152902 154445 437192 476480 1328070 1306742 505236 522927 141414 125006 144531 142535 160003 156707 150144 150647 97024 98427 308463 276642 808500 807058 246625 244775 315983 319738 371835 364774 385124 391269 406002 411455 386290 425966 940870 992534 602504 514805 339199 333794 391917 387790 409499 413803 419547 423322 477191 478084 784016 820886 40.45 68.2 2
12:38:30 2023-10-13 409495 406092 99668 97100 158047 160157 170916 167006 124792 122812 135241 134740 153331 154522 437806 474961 1320881 1300080 509594 525813 141445 125245 144834 142963 159561 157105 150522 151449 97491 98630 310422 277688 804623 815377 247731 245188 317546 316802 374404 364227 387393 391269 406074 411559 385384 430154 941826 984859 602504 515535 340161 333830 390775 391509 409499 411585 419547 424489 482217 478084 785970 825638 40.45 68.2 2
12:38:31 2023-10-13 410699 409136 99932 97489 160593 161217 171070 170183 124998 123519 134931 135639 153569 155264 439819 476216 1337327 1314312 502985 527964 142233 125279 142080 142997 160583 157359 151144 151165 97722 98763 314515 276837 814481 811581 249270 245188 315983 319690 373248 366709 386353 390492 406296 412649 386306 428489 943631 998702 605310 516267 342340 333830 392472 391232 409953 413421 418217 426154 477792 481785 795322 825601 40.45 68.2 2
12:38:32 2023-10-13 415445 410699 100007 98033 158268 161855 167180 166487 125276 123978 135120 135895 154030 155766 440333 476551 1331971 1305923 504484 526855 142329 125867 142080 143693 160839 158161 151212 151896 97722 98829 313363 278543 807807 816226 249481 246704 315707 318759 376057 363936 386353 390766 406332 412205 383924 427884 948070 993975 601983 515901 341369 335718 390224 391785 411178 417318 420772 424489 481536 481255 790655 827021 40.45 68.2 2
12:38:33 2023-10-13 415380 408812 100145 97993 160926 161509 167648 170645 125477 123755 135193 135988 154420 155766 438960 470572 1331883 1315248 510356 528419 142526 126288 142344 144156 161217 158533 151529 152388 97958 99342 309311 278399 810368 819704 248849 247884 315983 319725 377756 367863 387551 392376 409369 414079 384842 430312 944643 988229 603894 510629 341612 337352 391917 389600 409917 417851 421405 424489 482303 479835 797263 830106 40.45 68.2 2
12:38:34 2023-10-13 412958 411120 100447 98156 161261 162511 167898 167814 125656 124420 135449 136597 155095 156524 441620 478003 1337327 1320807 510356 530265 142699 126734 142276 144458 161319 158967 151664 153190 97787 99815 313499 282393 804984 816226 249692 247884 319535 318723 379002 369260 387515 390492 406332 415311 387849 428526 950295 1000187 605283 515901 341340 335494 392172 391785 411142 416574 424285 426606 480785 481291 788603 827644 40.45 68.2 2
12:38:35 2023-10-13 415380 410095 100998 98189 157919 162026 169435 167250 126454 124406 132607 136136 155389 156454 441548 482517 1330180 1319002 515694 530229 142959 126856 143139 144762 161646 159200 152397 153122 98257 99815 314307 282031 811505 825545 249306 248303 318395 319725 378966 368345 391653 392099 406902 414150 387740 433090 951004 990324 606673 516599 341612 335530 392172 391936 409271 415956 424586 423430 483284 479870 792673 834317 40.45 68.2 2
12:38:36 2023-10-13 414655 413754 101112 98838 157509 163589 169435 168681 126588 125123 132458 136821 156029 157320 445205 480852 1355384 1328141 508907 531833 143888 127153 144350 145333 163135 159636 153135 153156 98491 100124 310154 279437 819677 820008 251810 248268 317141 322647 377756 369484 389852 394011 410880 413430 387777 431105 952791 1008859 616770 518499 342695 337548 393900 391900 414845 419026 421745 429345 483145 485296 802308 832319 40.45 68.2 2
12:38:37 2023-10-13 420206 414894 101147 99378 158464 164011 169871 169217 126481 125363 132583 137487 155320 158494 446538 483236 1346436 1324573 512427 531941 143490 127574 144045 145497 162648 162445 152889 154111 98491 100398 315251 281994 814212 822544 251030 248826 318582 322122 381721 369484 387551 392834 409944 417789 387777 429813 956555 1007431 606673 517329 341515 338104 392136 390695 415339 419026 425794 423430 482899 484148 793273 835825 40.45 68.2 2
12:38:38 2023-10-13 418558 415074 101311 98862 158742 163624 169973 168983 126757 125329 132725 137487 158705 157760 446963 478075 1337253 1326216 519294 536710 144627 127970 144202 146143 163032 160534 153067 154506 98969 100678 313363 283959 815455 825393 249656 250406 321158 321383 381918 369745 390991 392376 409369 417496 387632 432059 953774 993975 613623 516633 342043 338068 393347 393110 411106 419686 423118 426907 482569 481255 797734 836801 40.45 68.2 2
12:38:39 2023-10-13 417821 417160 101527 98904 159540 164892 170988 170024 127142 125690 133662 140053 156687 158378 448974 487017 1354219 1333899 516684 536572 144526 127854 144735 146556 163727 162516 153914 154536 99271 100846 318022 283703 821565 824809 251632 249421 321074 322683 378966 372543 392208 394011 408759 415311 392158 432403 959310 1008492 616585 524836 344670 336507 396934 393110 414225 418403 423151 429781 482569 484865 800072 834359 40.45 68.2 2
12:38:40 2023-10-13 423471 417459 101557 99346 159430 164962 171276 170699 127325 126575 134066 138157 157478 158751 447827 486458 1354845 1324462 513142 537820 145029 128243 144880 146735 164114 162928 154124 154678 99271 100846 316195 283995 818524 828496 252842 249808 320553 323173 381182 369224 392244 395544 410880 416548 387740 433090 959310 1007431 613766 522806 344670 338341 395784 395822 414989 419722 425491 425898 485472 486665 800072 838620 40.45 68.2 2
12:38:41 2023-10-13 418737 416424 102175 99541 160421 164676 171670 170058 127773 125810 134201 140015 159424 158892 452278 484784 1356560 1343224 521159 538237 144688 128702 145450 146515 164780 162885 154691 155212 99508 101125 316785 284306 827209 829499 251597 250934 320553 323305 381182 373597 394302 393146 411819 416548 392435 434975 959310 1006006 609453 519672 345790 338352 397043 395508 413973 421353 426251 431464 486467 484004 807028 840968 40.45 68.1 2
12:38:42 2023-10-13 420895 419820 102228 99753 160494 165205 171670 170870 127862 126260 134878 138727 155679 159196 449150 489881 1368868 1341528 513579 539799 145836 128737 145752 146826 165309 161666 155190 155177 99816 101125 316035 283302 834098 829940 252878 250406 320813 324721 381182 372806 393429 396768 412470 415929 391881 433742 959310 1018027 608063 524364 347861 338068 396970 395472 419209 421603 424586 430427 485094 487098 806902 838657 40.45 68.1 2
12:38:43 2023-10-13 422563 421308 102188 100061 160600 165802 171756 171211 127596 126643 134201 140797 159646 160151 452168 487089 1361555 1339783 517681 540726 145034 129171 145507 147784 164676 159553 155052 155797 100025 101405 321034 285315 821391 829777 252878 251108 323213 324649 382065 372543 392244 396137 412327 420653 390079 432096 962942 1012171 616585 522806 345485 341219 395674 394011 417373 421603 423561 428189 483248 487098 801281 839326 40.45 68.1 2
12:38:44 2023-10-13 425771 418946 102471 100030 161109 165806 172286 171602 128305 126294 135047 140639 158360 160114 450669 487089 1360588 1343224 521851 538952 146036 129129 146296 147509 166409 161738 155943 155961 100502 101438 316970 284105 832765 836930 252878 251288 322049 327360 381721 372018 395811 395544 414324 416548 390115 432620 959310 1007431 618875 522843 348847 338650 397007 396804 415025 422792 424586 429441 487022 487098 816375 843527 40.45 68.1 2
12:38:45 2023-10-13 423226 421155 102471 100539 161200 166594 172558 172234 128182 126994 134979 137403 156340 160827 454855 486079 1370814 1354034 518742 539253 146101 129282 146414 147472 166374 160813 154914 156470 100301 101826 321062 285315 830112 829741 252878 252351 321074 324794 383342 373597 393114 395544 414944 418447 392158 432403 960109 1015148 619404 521181 347861 340906 397043 394880 417409 422306 423525 431073 486291 487098 815215 844183 40.45 68.1 2
12:38:46 2023-10-13 428025 422751 104394 100639 161371 167179 172853 172406 130422 127340 135268 141300 156614 163532 455715 491998 1367861 1343224 519628 540883 146546 129592 146296 150067 166293 161104 156195 156976 100502 103520 318084 286126 847814 834561 254309 251819 322512 326667 383281 373597 394022 396804 414324 421326 391291 433742 968530 1016586 617994 525480 347615 342807 396682 396407 419259 423840 427162 429598 485292 490546 805771 846513 40.45 68.1 2
12:38:47 2023-10-13 426982 424595 104717 100499 162427 166607 173940 172131 128896 126994 135900 141124 157571 162967 456079 492887 1359622 1338415 525904 540955 146856 130134 146296 150276 166409 161172 156230 156976 100502 103553 316001 287348 826806 840675 254309 251288 324731 326667 382100 372817 395270 396840 412470 420357 392435 435609 968258 1009241 617994 526778 347861 342253 399289 400889 418294 422792 426066 431110 492002 486702 807102 848509 40.45 68.1 2
12:38:48 2023-10-13 428859 423415 104751 100606 161971 167295 173905 172372 130637 127130 135712 141133 157713 163267 456079 486873 1370224 1350831 525208 540811 146442 130316 147078 148262 166840 161518 156249 157195 100778 103553 317905 285315 834879 842891 254309 252351 322013 328054 382637 373716 396862 396804 415088 419990 391015 432367 964308 1009241 611712 522030 348847 342771 397043 399121 418589 426347 423489 430427 489849 486530 813443 847871 40.45 68.1 2
12:38:49 2023-10-13 427155 424115 104751 101331 161697 167917 173905 174027 130637 128007 135934 138622 157746 159871 458454 491998 1380073 1364138 522594 544856 147539 132281 147112 150485 167108 161879 156954 157091 101054 103658 319972 286940 832903 836659 254309 251102 323028 328054 383210 373079 395540 396840 415088 420984 393269 433742 968530 1021328 622222 524364 349342 342771 400418 396768 419774 424331 423561 432444 485472 487283 819718 847871 40.45 68.1 2
12:38:50 2023-10-13 426908 425960 103467 101058 162631 167811 174391 173611 131147 127803 136312 138330 158400 159412 458778 498946 1380073 1352550 519577 546507 148788 132155 147629 150380 169542 161957 157173 157195 101088 103692 320916 286736 851542 838820 255569 251426 324731 328518 382065 374199 394051 400925 414980 419071 391337 432507 970594 1025935 621059 530090 350583 342253 401588 400040 418830 421830 426701 433709 489813 490204 819658 847233 40.45 68.1 2
12:38:51 2023-10-13 432665 426519 105211 101360 163024 168388 175088 174183 131169 128007 136767 138622 158787 163975 459429 498982 1374132 1350625 522476 546930 147745 132718 147732 150798 169542 162579 157069 160032 101295 104046 318474 287288 836078 843132 255750 250717 324960 328286 384972 372485 396654 400925 415016 421612 392435 432480 972073 1024253 620813 530356 350224 344565 399954 400213 422011 422778 428444 431574 490396 491440 811710 851933 40.45 68.1 2
12:38:52 2023-10-13 430220 427893 105245 101509 163589 167701 175613 173871 131169 128041 136767 139162 158939 163975 458892 496103 1367896 1348704 528766 548941 147537 132753 147766 150938 169542 162727 157173 160067 101295 104079 319972 288378 838593 846124 255028 250717 326726 327591 384972 374235 396529 400076 414360 421290 390752 437019 973488 1016586 620813 529985 349342 342843 401588 402308 419478 422849 428590 433437 490021 490168 815215 853455 40.45 68.1 2
12:38:53 2023-10-13 432052 428863 105236 101500 163290 171245 175525 174617 131294 128431 136896 139162 159489 160886 462297 495491 1372713 1359315 531014 548794 147985 133204 147729 149791 169744 163249 157538 158846 101329 104560 322078 288342 837871 846124 255028 252857 324888 328518 386780 374796 395306 396876 418026 421606 390752 432570 972073 1015148 622222 525853 349342 345514 401304 401172 419774 426369 429914 433058 492002 486810 816033 854670 40.45 68.1 2
12:38:54 2023-10-13 430001 427859 105458 101649 163809 171351 176210 175210 131675 128767 137221 139518 159293 161168 459719 495260 1382036 1371603 533046 550108 150411 133041 148319 147309 170038 163249 158089 160395 101784 104290 320916 288414 836282 843729 255028 252857 324960 330150 385621 378225 395863 399157 418026 422503 396908 432556 972073 1023529 617792 527349 350831 344783 402285 400323 419774 426369 428626 432408 489849 491514 824553 855701 40.45 68.1 2
12:38:55 2023-10-13 429964 428685 105795 101927 163740 169335 176316 175560 128262 128685 137312 139555 159547 161134 459683 503908 1395272 1366255 525494 548206 150585 133274 149011 151218 170332 162761 160373 160249 101993 104146 321861 287091 846290 845524 254549 251067 324888 328046 384431 376223 396177 400215 417436 421612 391958 434994 974906 1033395 625347 531974 351829 342843 401085 401201 421335 424735 427307 432372 492002 493147 825238 853455 40.45 68.1 2
12:38:56 2023-10-13 436987 431987 105639 102068 163563 171688 175858 175981 131583 128925 137251 139617 159691 162134 462356 499036 1383426 1360210 527399 549860 148468 133296 148005 147715 169919 163808 160227 159068 102134 104391 323984 288486 837050 846702 256293 252294 326835 327551 387786 375923 395270 401492 417436 422858 391337 432272 981776 1029963 622222 531869 350831 346737 402404 401419 423356 425260 431060 433562 486697 492382 815215 852732 40.45 68.1 2
12:38:57 2023-10-13 433852 430537 105858 101857 164936 171626 179856 175140 128627 128465 137866 139294 159869 160586 463046 502029 1381054 1352110 528392 549896 149830 133296 149254 147715 170381 163808 160262 160724 102168 104464 323984 290191 843699 852150 256838 251872 327297 327515 387325 375395 398881 399653 415088 420358 391372 437719 977749 1027195 628205 533557 350831 343264 401588 400848 423592 425473 429877 433709 491507 493111 815215 853941 40.45 68.1 2
12:38:58 2023-10-13 432610 430410 105921 101927 165466 171626 180206 175771 128840 128954 138078 139452 160500 161100 466665 503336 1379618 1351177 533314 549896 149424 133614 149430 148786 167225 164126 158718 160948 102143 104569 324811 290637 839107 855318 256293 252259 325656 327551 387907 376560 399481 399618 415088 421971 391993 438608 978393 1021328 622222 532849 350831 343334 401049 402048 421964 425104 430864 432336 492963 493841 815492 856439 40.45 68.1 2
12:38:59 2023-10-13 436676 431987 105775 103974 164936 172043 179856 176509 131874 129318 137866 140228 160380 162202 465195 500393 1374206 1365320 537135 553152 149160 133707 148974 148960 167292 164632 160702 159926 102452 104849 326148 292068 838151 854106 255750 253104 325919 329107 388015 377657 396601 400359 417436 422858 391958 436914 977749 1019807 619182 528825 350831 344368 402285 402649 421822 427589 431597 436032 496902 490061 819867 859484 40.45 68.1 2
12:39:00 2023-10-13 438857 432199 106117 102355 165797 168754 177111 176633 131874 129533 137905 140537 160979 162168 465195 499687 1383389 1368009 534199 549968 149195 133620 149254 149230 167523 164368 160667 158128 102310 104782 325283 290843 853843 852897 254549 253882 326690 328542 390247 376524 396601 400359 417318 423921 391887 436914 977749 1020565 623632 527223 351829 345370 402249 400848 420369 427974 432540 432304 490092 490168 817264 861502 40.45 68.1 2
12:39:01 2023-10-13 439325 433093 106132 104189 165732 168788 180179 179211 128543 129533 137935 140454 161398 162575 467284 499036 1388346 1371200 534580 553152 149474 133893 150058 149330 167856 164782 157902 158414 102594 104815 325520 291048 851070 855318 255072 253847 324996 329608 390247 376524 396637 402484 420991 423993 394590 440105 980493 1025631 625041 530356 353333 345748 403868 404594 420044 429286 432540 432336 495071 491476 820896 865855 40.45 68.1 2
12:39:02 2023-10-13 432876 433174 103710 102635 166024 168520 180502 179433 129290 129623 138831 140819 161295 162688 467615 503960 1390320 1371200 535087 553970 147643 133620 152481 149024 168923 164368 158426 160898 102879 102120 321436 288486 864692 855200 254905 253669 325428 330607 386780 377657 400118 399653 416371 422206 391958 438608 977749 1025828 625041 532765 354570 343264 402249 402968 421335 429588 428626 435376 493693 493111 825060 861502 40.45 68.1 2
12:39:03 2023-10-13 432944 432872 103830 102777 166515 168720 178732 176757 129520 129644 139093 140808 161786 162880 469238 503336 1391309 1374606 537791 555610 150206 133707 149915 149296 168890 164931 158359 158785 102879 102400 324938 291981 852737 855318 255297 253882 325954 331358 386780 378312 400720 399653 416371 422503 394974 439677 978123 1028911 626450 533557 351636 343299 402249 403287 421370 429890 428663 432408 494076 495573 826481 862115 40.45 68.1 2
12:39:04 2023-10-13 432953 436552 106171 104400 166063 168822 180573 177714 128970 129713 138775 140941 161440 163210 467163 505374 1392572 1374606 537791 556469 148446 130699 150301 149263 169191 164782 159904 158414 102879 102356 324938 292082 854421 856531 255119 253917 325954 330808 387361 378867 400720 400250 416406 422801 395301 439266 979834 1027421 633923 533557 354845 346700 405660 404280 423656 427974 429427 436120 495783 492967 829968 865148 40.45 68.1 2
12:39:05 2023-10-13 432912 437792 106205 104506 166558 169218 177015 175697 129212 129713 138960 141364 161664 164087 468589 502029 1395615 1380251 539706 556469 147643 130699 152481 150153 169209 165462 158426 159173 103093 102529 324203 292845 868208 856531 255297 253917 325954 329644 387979 378614 401040 399653 417318 420946 395566 439613 982706 1026637 626450 534315 351636 343334 403489 404496 421964 428010 429573 432444 495193 493182 825274 863955 40.45 68.1 2
12:39:06 2023-10-13 432912 434842 106239 104295 166353 169358 177273 179728 129343 129713 138809 141136 161923 163596 470571 504792 1398255 1380488 541245 557542 150242 130879 150300 150190 169090 165462 158426 159206 103022 102613 331819 293114 854987 857016 255332 253917 325954 330464 388015 381082 401004 399653 417026 420358 395566 439613 980546 1030439 620051 533557 351672 343334 403489 404532 422000 430908 428663 432408 495193 494260 826444 863236 40.45 68.1 2
12:39:07 2023-10-13 435398 436482 103863 104506 167028 169358 177833 179798 129716 129713 139224 141266 161991 163245 471142 505080 1396606 1379268 538939 557688 149359 133828 150970 150016 170116 165427 159329 158919 103380 102517 324203 292018 859483 859627 255368 253917 326939 331610 387979 378867 401360 400286 417611 420358 393168 439961 981041 1024088 633923 535073 354844 345441 403489 403911 422630 430567 431891 432408 494424 492860 827888 867615 40.45 68.1 2
12:39:08 2023-10-13 437756 438412 103893 104844 167379 169794 177765 176109 130251 130256 139551 141233 162362 163811 468661 508046 1399586 1384922 538173 558083 149053 131059 150793 150257 169494 165994 158965 159427 103165 102517 330949 291532 866954 862065 255368 253917 325463 331646 390247 378225 400720 400920 418928 422231 391993 438955 981278 1028947 627331 533557 354593 347528 404129 403891 421335 437261 433806 432444 494076 493111 825647 866269 40.45 68.1 2
12:39:09 2023-10-13 441854 436740 103828 104714 167024 170437 177867 176311 130138 132562 139963 141430 162769 164180 468697 505008 1396606 1380526 542618 559269 147744 131330 152623 150773 168923 166564 158679 160003 103093 102678 324938 295346 847397 861454 255297 255518 326939 329608 391904 378578 400118 401492 417647 425411 393757 440105 986748 1027222 618751 533447 353584 348189 405197 404316 423356 429219 435003 436054 494388 493147 825647 866306 40.45 68.1 2
12:39:10 2023-10-13 445285 437661 104019 104936 167276 170437 178113 176977 130532 132551 139558 141855 162735 164260 468697 505008 1396606 1380526 542544 559665 148782 131511 152729 151086 169426 166762 158898 160447 103308 102959 324938 295346 845216 862065 257566 255482 327397 329608 392458 378903 400684 402630 418233 425411 394311 438918 986969 1018328 630301 534315 351564 347492 405912 405745 422261 428951 433806 435885 495999 496076 826408 866886 40.45 68.1 2
12:39:11 2023-10-13 441570 438041 103883 104897 167379 170437 178292 179458 130430 130766 139906 142180 162892 164569 471239 507529 1393215 1380414 544341 558802 149226 132612 150617 151258 169794 167065 159405 160447 103308 103029 324453 295415 857947 862065 255297 256234 327397 330308 392458 378903 400684 402630 418857 425375 394047 438571 989776 1027385 631691 534315 353836 348541 405912 404496 421299 429890 432430 435636 494424 494536 825647 866912 40.45 68.1 2
12:39:12 2023-10-13 441818 438688 103954 104897 167082 170674 178394 177358 130528 132839 139725 142148 162995 164593 472420 507974 1391548 1380526 543462 558874 149326 131511 153014 151120 169847 166913 159185 160225 103452 103029 328073 296186 849436 865738 257566 255055 328920 329573 392181 381046 402497 400496 416335 425077 394311 440273 986969 1026332 636782 536241 351636 347492 405984 405781 423714 429339 433511 438671 495891 498846 829179 868183 40.45 68.1 2
12:39:13 2023-10-13 443114 439202 104237 105271 167730 170979 178429 177934 130528 132470 140234 142213 163370 165088 473867 510743 1395272 1380526 544270 558910 149292 132612 151253 151224 169999 167065 159473 160481 105016 103029 324453 296260 850582 866967 255332 255055 328920 330772 392181 381046 402534 400848 416335 425375 394951 440236 989776 1030403 627860 537035 353836 347528 405984 408149 423858 429250 435040 436334 498878 496112 829416 866949 40.45 68.1 2
12:39:14 2023-10-13 444426 440467 104157 105114 170135 171014 178463 177918 130561 132874 140151 142314 163404 165165 474238 509483 1392572 1379543 544270 558946 149772 132560 153226 151258 169999 167334 159473 160515 105016 103241 337457 296396 867192 866205 256119 255233 329649 330571 392458 381621 403455 404307 419692 427598 395350 441412 991888 1033037 633387 540424 351528 347385 405876 405781 427040 431515 433806 438671 495819 498566 825238 866849 40.45 68.1 2
12:39:15 2023-10-13 441566 439596 104165 105144 170337 171048 179241 177782 130594 132908 140417 142309 163552 165238 474275 513753 1396569 1372616 539479 558910 149772 132859 151430 151292 170033 167100 159982 160515 105049 103100 329036 295420 856617 866168 257340 254272 328955 332351 391904 381082 403141 403891 417576 424744 395301 441247 991850 1036512 631064 540303 353734 347492 405019 404496 427378 430567 433806 436032 494424 496112 826822 866912 40.45 68.1 2
12:39:16 2023-10-13 445322 440400 104601 105456 168786 171148 179525 177850 131314 130801 141142 142146 163938 164684 475509 514058 1401829 1378561 538025 558838 150219 132560 153548 151258 170574 167357 160392 160737 105195 103241 326844 295346 857543 866967 258099 255019 328689 332971 391904 378312 401324 405102 418233 424447 391993 439010 993022 1047188 632493 539502 354807 349630 405948 404140 426401 431173 432466 435031 492927 495715 829453 866949 40.45 68.1 2
12:39:17 2023-10-13 448467 442039 104157 105289 170373 171951 178993 179143 130863 133382 140550 143039 163814 165804 475655 513828 1409854 1386945 540475 563011 149326 133026 153049 152128 169999 168180 159473 161397 105016 104179 324663 297275 845963 863287 256909 255447 328654 331072 391537 382701 400118 403252 418269 426677 396088 436914 993294 1044405 627860 540424 355075 349907 409942 404922 423822 429782 436278 439439 493549 495932 836628 866949 40.45 68.1 2
12:39:18 2023-10-13 446131 441710 104161 103038 167965 172139 178958 179078 130594 133348 140515 143170 163928 165955 475692 513986 1408938 1389851 541045 563409 149978 133210 151643 152128 170067 168451 159948 161543 105016 104068 329036 297949 851811 864511 257485 255518 329453 330607 392123 380790 400684 403891 418233 427347 396439 437605 995483 1045530 635352 537868 351708 348541 409616 405709 424002 429926 433806 439545 495891 498047 836847 866949 40.45 68.1 2
12:39:19 2023-10-13 441818 441755 104360 105357 170751 172070 179559 179267 131199 133525 140736 143071 164076 166454 477114 518672 1411012 1392317 539515 564677 150769 132993 153905 151745 171389 167639 160494 160883 105409 104179 327797 296396 875646 865738 258664 255022 330701 332869 391445 383242 402066 405279 419802 423993 396574 438772 994006 1051293 651254 542751 357238 347278 408858 405745 428285 432465 432847 437341 494316 495727 839298 870762 40.45 68.1 2
12:39:20 2023-10-13 441818 444354 104456 105503 170751 172105 179627 178954 130986 133128 140648 143039 164111 165920 477114 520042 1419126 1391160 536291 563843 150769 133453 153795 151474 171542 167639 161007 161028 105409 103241 329704 295136 868242 865738 258533 255055 328689 333699 391350 380529 402497 405745 420142 422858 395530 438918 990446 1050935 631064 541105 357003 348541 408063 404460 426474 431023 433806 440700 495459 499661 843284 869340 40.45 68.1 2
12:39:21 2023-10-13 444605 445751 104569 105694 169050 172036 180024 179383 131388 133804 140943 142907 164145 166222 478211 520042 1415062 1394169 537465 564967 151116 132959 150135 151745 171696 167639 161041 160994 105477 103422 327526 295346 867320 866168 258248 255055 331602 333627 391350 380755 402249 405745 418527 422858 396124 439682 993294 1053205 634359 542751 357003 347528 408353 405709 428285 430849 433191 437665 492963 496112 839298 872615 40.45 68.1 2
12:39:22 2023-10-13 445127 444644 104730 105425 170822 172174 180002 179112 131413 133382 141042 143271 164867 165955 478468 518940 1424345 1404497 544086 564714 151011 133427 153868 152023 171423 168451 160561 161285 105477 103751 330961 296186 862562 865738 256944 257060 328689 333627 390369 382545 400684 402048 420805 424868 396430 439642 994402 1045457 638640 538122 355775 349415 410376 407968 423750 433048 434731 440241 498841 495787 843969 873540 40.45 68.1 2
12:39:23 2023-10-13 446095 445591 104534 105639 168880 172859 179593 179679 131199 133579 140845 143968 164145 167330 476151 512432 1415099 1402463 547186 565549 150769 133427 150135 152233 171542 168215 161060 161543 105477 104068 327797 295543 866009 869999 258270 256269 329417 333157 391904 381967 404681 404918 418928 422968 396790 441601 990409 1042367 638211 537941 355958 347528 406056 409413 426401 430988 433191 437228 500361 496112 834442 873576 40.45 68.1 2
12:39:24 2023-10-13 446047 445683 104997 105391 167574 172174 180767 179078 131479 133382 143698 143172 165131 165955 477566 517039 1414094 1394169 545892 565549 151254 133620 150135 152520 171969 168451 161298 161397 105545 104418 333040 296186 868872 874945 257631 256163 328547 333627 392458 382087 403639 404316 421361 422928 393721 440939 992482 1037465 636782 537452 358015 350688 407796 405565 424002 431325 432620 437228 495999 495846 833734 874890 40.45 68.1 2
12:39:25 2023-10-13 448101 445596 104832 105571 167330 172208 180447 179645 131446 133417 143598 143305 167762 166489 477602 518574 1414094 1394169 545619 567224 151011 133461 150135 152724 171696 168723 161075 161948 105545 104483 328751 295020 860464 873086 258135 256880 327963 333699 392158 382160 403177 404532 421433 426677 393721 439929 993330 1042574 636782 535862 357003 351785 408712 407896 426674 431636 436899 437428 495855 495968 833548 876978 40.45 68.1 2
12:39:26 2023-10-13 459915 447278 104973 105605 167723 172963 181290 180292 131413 133897 143798 143161 165131 166524 479643 513480 1415099 1395198 550571 567224 150870 133771 153760 152758 171542 169197 161041 162095 105545 104548 332241 297356 859998 873705 257521 257708 330688 333157 393333 380755 403463 402119 421433 429031 394938 440337 996189 1035743 636782 536313 355921 351254 409508 409413 423966 431476 432538 437692 501105 496112 834920 874853 40.45 68.1 2
12:39:27 2023-10-13 451692 444328 105037 105673 167865 173118 180767 180122 131479 133521 143833 143769 165392 167026 477710 514022 1405852 1395198 551992 568028 151116 133897 150135 152792 171696 169078 161134 162354 105545 104580 331682 297500 856683 874945 256944 256664 331453 332652 392194 383983 403492 405037 421588 427505 395422 440090 996116 1037999 633497 539282 355164 350405 409508 409992 427378 430886 436278 437573 501105 497575 834405 875967 40.45 68.1 2
12:39:28 2023-10-13 449482 445613 105139 105673 167749 172998 180767 179713 131479 133486 143633 143769 165131 167026 477710 516807 1405852 1387873 547808 568833 151288 133897 150239 152792 171969 169078 161298 162354 105545 104940 330961 297104 859385 875284 258135 256269 330665 332652 392123 380826 405580 404532 418563 426043 395566 442260 996189 1039555 642142 544293 357238 350194 406056 409413 428890 431780 432466 436650 498914 497191 831922 874298 40.45 68.1 2
12:39:29 2023-10-13 449592 446840 105671 103127 168626 172619 181811 179576 132171 129965 141834 143170 165823 166373 477710 520651 1411012 1388346 544270 568833 151288 133897 150447 153011 172139 168960 161556 162095 105652 104515 330961 296901 868571 873705 258569 255518 330951 333392 391537 382160 404718 405817 418892 425411 393757 441380 998313 1045602 637139 543907 357003 350688 405768 405781 428587 432693 432538 436347 495157 499442 833734 872000 40.45 68.1 2
12:39:30 2023-10-13 450904 445649 105200 103182 167376 173827 180767 180853 131479 133741 143633 144236 167749 167600 480485 519655 1420269 1399177 545504 566182 150803 134335 153760 153318 171542 171708 161041 162909 105579 105268 327655 299570 858829 871232 258352 256664 331491 332652 393958 382503 401965 405138 420142 427983 396718 437824 998125 1050248 633145 541652 355397 350436 411831 408004 427909 431708 436278 440718 495819 501037 842993 871067 40.45 68.1 2
12:39:31 2023-10-13 450125 448080 105667 103402 167873 173792 180801 180887 131479 130800 141437 144270 167831 167670 477710 517988 1417865 1399177 547057 567888 151321 134116 151090 153045 172277 169197 161590 162614 105760 104900 331682 300138 866359 871232 258533 257060 332494 332617 392158 383148 403214 405138 418233 426712 396826 439577 998869 1053205 633497 544293 355921 349384 411525 408222 428890 431780 433806 440278 496071 498854 843573 872302 40.45 68.1 2
12:39:32 2023-10-13 448504 447643 105591 103245 167932 173308 181451 180567 131545 133776 143969 144270 168203 167635 483248 523108 1428399 1403461 543462 567016 152291 134432 152061 152826 172981 171517 162367 162614 103519 104580 331610 295475 883970 871907 259919 256811 330469 335916 393570 382969 403316 405745 422513 424972 396574 438777 998313 1054656 635352 542420 359430 350580 410377 405781 427680 433014 434509 439087 495157 496112 844192 876132 40.45 68.1 2
12:39:33 2023-10-13 449776 449551 105628 103217 167974 173827 181661 180853 132271 130858 143873 144943 168134 167635 481201 523036 1433344 1413796 549787 567016 151808 134340 151678 153321 172312 171588 161961 162614 105828 104900 329704 296268 865611 871232 257773 257888 329951 333771 392158 383076 402213 403323 421433 425446 396403 437605 996189 1048671 641070 537941 357509 350723 411537 409992 426437 431627 436167 441270 500070 498470 848407 877926 40.45 68.1 2
12:39:34 2023-10-13 451692 448233 105708 103443 168368 174121 181236 180887 131512 130653 143833 144973 166110 168612 481881 518574 1424345 1409705 552654 567852 152018 134432 151712 153318 172826 171588 162142 162909 105940 104932 333213 297144 868931 875284 257737 256880 330951 333771 390678 383148 405580 404211 420805 424780 396826 442260 996189 1047117 638211 541142 357762 349103 409508 410572 428622 431627 433806 437610 501105 496110 841796 878111 40.45 68.1 2
12:39:35 2023-10-13 456215 449066 105802 103154 168974 173308 181984 180282 132598 130231 144175 143765 168238 167330 482635 519919 1420306 1400759 549005 567888 152052 134116 151746 153284 173412 171588 162142 162614 105975 104580 330657 297601 869808 877874 258569 256880 329489 335732 393534 380524 405005 405138 423037 427598 396908 442436 996116 1045336 639640 539392 359541 351677 410051 409231 426437 431592 435058 437610 498914 496040 834369 880646 40.45 68.1 2
12:39:36 2023-10-13 461073 448340 105794 103570 168857 173706 181949 180853 132337 134032 144241 144270 168238 167635 483391 519189 1420306 1400433 553453 567960 151321 134588 151123 153364 172346 170030 161624 163431 105794 105286 330961 299642 861630 878679 257737 258322 330987 333699 394549 381663 403822 403323 421101 428122 395216 439613 998125 1041800 635860 539538 355994 351821 410414 410572 426808 431856 432574 438923 501460 497611 836884 876206 40.45 68.1 2
12:39:37 2023-10-13 452260 449012 105874 103309 168732 173862 181984 180922 132337 130488 144342 144303 168273 167705 483391 520687 1415099 1390135 549471 567960 152052 134369 151712 153318 173102 171744 162367 163190 103596 105122 331682 300537 872829 880290 259007 256163 332819 333555 395770 384872 406156 405781 418857 426712 396124 444807 1001866 1045529 633923 545841 357509 351641 409146 409413 429497 431023 432570 436919 496071 497611 834920 874890 40.45 68.1 2
12:39:38 2023-10-13 453224 449359 106162 103275 169411 173274 182851 180693 132768 133707 144377 144002 168542 166944 484833 526919 1418219 1393177 545892 567960 152263 134470 152095 153364 173378 169637 162142 163169 106009 105076 331923 297212 867062 879928 259586 256700 331758 333771 393333 380790 404718 405889 420142 426378 393757 440310 1002524 1053205 637139 545841 357832 351569 410268 407896 429836 432998 436216 437464 495783 500329 839088 876978 40.45 68.1 2
12:39:39 2023-10-13 456782 449712 105984 103346 168970 174173 182744 181748 132611 130620 144342 144604 168542 168305 486355 526140 1426370 1402463 546152 571245 151288 134902 151157 154309 172312 172332 161658 163762 103300 105286 332885 299454 866543 874048 258604 257095 331489 333699 395418 383112 402570 405781 420805 428998 396160 437605 1003984 1053167 638211 543227 355994 351821 409962 409413 428285 431780 437173 441564 496035 499081 843536 874927 40.45 68.1 2
12:39:40 2023-10-13 450942 451052 105984 103608 169008 174417 182561 182036 132644 130629 144342 144800 168577 168447 485937 528410 1433591 1407499 546668 571282 152542 134479 152235 153011 173810 170245 162921 163396 106077 105181 331610 296685 873256 874675 260170 257095 330701 336463 394686 385418 404927 408077 423181 425304 396610 438425 1001866 1060425 635352 543907 359286 351537 410704 407896 427571 433586 432466 439581 495927 495895 849327 880021 40.45 68.1 2
12:39:41 2023-10-13 453260 451089 105984 103406 169008 174417 182561 181909 132644 130596 144342 145446 168611 168754 484833 523072 1434560 1418978 553379 572031 152263 134445 152201 153778 173654 172070 162627 163396 103584 105253 332885 297140 873285 876187 258099 257966 331417 335696 393298 384838 403712 404460 421397 426008 396790 437605 999022 1049687 633497 542022 358015 350723 412159 410572 427680 431662 433806 441215 501814 499442 848936 881994 40.45 68.1 2
12:39:42 2023-10-13 452324 452371 106304 103414 169814 174382 183176 182001 133135 130596 144848 145195 168812 168376 486245 523000 1425357 1405810 550213 571245 152901 135013 152589 154000 174069 170150 163010 163407 103649 105188 331610 298724 877920 883922 258498 257060 329951 336681 393298 384836 405884 405709 423587 426008 394311 441017 1000442 1045565 639640 541105 359541 351821 410377 409375 427076 433400 436017 437665 499619 496112 839262 881273 40.45 68.1 2
12:39:43 2023-10-13 457171 451089 106198 103471 169511 174681 182816 182001 132989 130719 144790 144432 169012 168718 486282 519919 1426370 1407499 556644 574919 152263 135030 152201 154274 173378 172489 162592 164218 106151 105608 333213 301951 873633 880483 257737 258788 331955 333699 395661 383076 405005 403891 421111 428922 395530 440062 1003931 1045220 640377 541762 357362 351677 411540 412318 427534 432962 437210 439595 502524 499045 841759 881124 40.45 68.1 2
12:39:44 2023-10-13 459674 452264 106267 103499 169511 174939 182862 181932 133122 130719 144570 144766 169012 168718 487316 521018 1414826 1399177 556322 573780 152508 135030 152474 154133 173896 172453 162661 163658 103655 105286 335156 301951 868111 884779 258533 257095 333504 333699 394513 383076 406156 405709 418892 428041 396403 442962 1002487 1045530 647408 545331 357762 351267 410087 411735 430106 431290 432782 438539 500145 499081 836847 880021 40.45 68.1 2
12:39:45 2023-10-13 454878 451161 106586 103467 170050 174838 183176 181875 133168 130596 144945 144938 169151 168176 487662 528032 1428399 1399177 546925 574919 152787 135157 152657 154167 174209 172368 163148 163693 103682 105608 336615 300769 875181 883690 260027 257426 332585 336298 394092 384328 404498 408041 421218 427912 394347 440273 1005409 1056758 635082 546679 358777 353848 411285 409086 429996 431733 436475 439508 495963 499045 842993 880021 40.45 68.1 2
12:39:46 2023-10-13 459843 451161 106341 103675 169780 175254 183141 182614 133340 131064 144614 145208 168881 169109 488008 527290 1429180 1408502 550571 574628 152403 135472 152099 155056 173343 172873 162627 164481 106111 105785 336495 302917 861258 879777 259368 257888 332728 333735 396326 384261 403785 405853 421397 430237 396790 438882 1005409 1057431 638211 545841 357509 351591 411187 410317 429655 432890 438144 442080 498733 500026 849011 878549 40.45 68.1 2
12:39:47 2023-10-13 472159 454566 106731 103774 169780 175569 183106 182903 132968 132087 144711 145680 168846 169739 487662 525849 1433591 1413759 552668 574592 152973 135030 152555 154309 174051 172453 163182 163727 103682 105535 336374 301061 874397 879117 259332 256880 333974 333771 392194 384838 405580 405817 418892 425411 396862 440236 1003931 1060034 638211 546984 359031 350723 411868 410317 428982 432943 435040 440902 500398 499081 850769 880646 40.45 68.1 2
12:39:48 2023-10-13 453527 454425 106700 103778 169923 175525 183723 182903 133202 131443 144817 145242 169082 169501 485823 528032 1443862 1417827 550571 574665 153280 135340 152726 154309 174330 172489 163671 163762 103812 105640 333848 299352 875865 877874 259368 258685 331453 336634 393958 386512 403455 405529 423633 427169 399170 438425 1003291 1059193 639640 543374 359796 351821 412091 410572 427982 436375 437521 442856 499582 496806 853464 885672 40.45 68.1 2
12:39:49 2023-10-13 456243 453599 106308 103979 169511 176126 182816 183810 132735 132245 142947 146256 169082 170145 485859 523036 1437671 1422820 558304 574701 152939 135340 152521 154772 174821 172489 163706 164218 103735 105640 333517 300272 878264 882899 258316 257888 331991 335732 393922 387610 406156 405138 421433 426712 399144 442260 1002487 1053205 641070 544293 359031 350723 411576 409726 428890 432943 434731 440241 498969 497575 846004 883597 40.45 68.1 2
12:39:50 2023-10-13 456170 454354 106700 103727 170084 175411 184143 182692 133202 131188 144989 145851 169291 169264 486616 527373 1429415 1408630 555742 574665 152787 135904 152589 155031 174243 169423 163430 164607 103844 106058 333848 301085 868215 885407 258426 258542 331919 333735 396326 383112 405292 404280 423181 429223 395494 441247 1003947 1046976 642678 542751 358302 353848 411868 409690 427680 431325 436361 439948 500373 498659 843592 883783 40.45 68.1 2
12:39:51 2023-10-13 458943 454996 106692 103806 170109 175534 183758 183066 133168 131320 144852 145680 169186 169501 485859 522964 1420232 1408502 555255 576366 153139 135352 152726 154772 174487 172560 163444 164481 103747 105640 336128 301658 871265 884861 259332 257095 333974 335696 394513 383998 404222 405817 418928 427647 396403 442966 1005409 1051403 639640 549736 358921 351713 410412 412318 431325 432998 437210 438393 501741 503131 838666 881273 40.45 68.1 2
12:39:52 2023-10-13 457508 456249 106667 103636 170919 174817 184764 182036 133235 130965 145090 145446 166308 168754 486616 528846 1426370 1400396 550496 576366 153173 135369 153218 154772 174521 172802 163769 164481 103779 105818 332885 300272 876168 884152 260710 257456 332999 336206 394513 382503 405005 408833 421433 427948 394347 439925 1005409 1056184 647408 546175 359031 354848 411868 409992 429497 432943 437706 440241 495999 498695 845393 883155 40.45 68.1 2
12:39:53 2023-10-13 464037 456020 106692 103938 170075 175973 183723 183228 133168 132239 144909 146256 169388 172670 486616 529158 1435390 1415810 549860 576366 153808 135361 153465 154561 175359 172767 164494 164253 104007 105785 333848 300096 897762 884319 259919 256776 333866 337085 393190 385272 405757 409267 421218 425866 396610 440273 1005409 1063782 639640 550519 360051 351785 411826 410282 429071 437297 436167 440902 495999 498782 851042 882527 40.45 68.1 2
12:39:54 2023-10-13 455883 453185 106700 103914 170114 175850 184050 183228 133202 131848 144887 145916 166262 169775 486652 531192 1446944 1417827 551113 576366 153314 135565 153218 154665 175079 172802 163775 164516 103974 105891 334810 299847 877310 880400 259368 258286 331991 337157 394513 384838 403749 405889 423957 426717 396754 437642 1004696 1062360 636782 544293 359541 351821 412416 410282 428622 437297 437484 442597 498624 499976 855250 886303 40.45 68.1 2
12:39:55 2023-10-13 455883 453857 106733 103942 170659 175850 184342 183263 133511 132464 145126 145950 166017 172428 486724 527664 1436478 1418543 556892 576926 154167 135664 154106 154360 175534 168508 164620 164080 104292 105898 334810 300537 887589 888419 259332 258218 332819 337634 395246 383112 404258 405601 423037 425411 394974 441265 1001777 1051679 639640 546617 361075 351857 410704 409079 428890 434052 435709 438886 501105 496075 842993 885389 40.45 68.1 2
12:39:56 2023-10-13 459975 455962 106733 104188 170625 175973 184342 183263 133670 131848 145329 146053 166475 169775 486724 526884 1435629 1413796 558192 577592 153280 136005 153218 154858 174556 169355 163740 165160 104007 106029 333848 301658 874292 887851 259769 258756 331991 336681 396921 383956 405868 405457 423669 429612 395872 440126 1005299 1050434 639640 543374 359031 354525 412707 412318 428622 431697 436397 440241 503090 498659 844192 882770 40.45 68.1 2
12:39:57 2023-10-13 459584 457540 107256 104011 170625 176131 184998 183810 133636 131848 145126 146052 166509 172584 491447 523108 1424345 1412753 557726 578001 153314 135825 153252 155307 175079 169560 163775 165044 104052 106029 337100 302587 873396 890939 259296 257888 333974 335732 395732 384838 405149 405817 420142 428019 396754 442966 1005409 1048240 648858 549736 358777 351857 410704 409761 429089 431697 437521 438891 500058 500592 841162 880198 40.45 68.1 2
12:39:58 2023-10-13 461549 454526 106758 104046 170659 176448 184799 183845 133636 132063 145024 146134 166509 172584 486724 531603 1436650 1413221 550250 577592 153667 135762 153465 155056 175114 172296 164516 165066 104436 106368 333848 302770 879954 888013 259991 258073 333324 337048 396777 383956 403455 408835 422360 430253 395386 438969 1007244 1057555 635963 548954 360051 352077 412416 410572 430106 431733 437360 442994 498914 499081 848936 882770 40.45 68.2 2
12:39:59 2023-10-13 459886 455876 106725 104383 170152 176730 184342 184430 133289 132531 145267 146218 166509 173141 490356 530409 1436595 1417827 555927 575413 154022 135984 153465 155341 175359 169594 164266 165344 103936 106281 334185 304566 878493 884239 259951 257966 333974 333807 396326 387190 405580 408222 420107 429299 399180 440048 1007957 1063113 639640 551422 358884 351569 414796 412318 432243 432998 436004 442814 501314 501859 855213 883155 40.45 68.1 2
12:40:00 2023-10-13 458294 458193 106766 104147 170659 176404 184799 184266 133733 132154 141763 146113 166935 170505 491834 531905 1451066 1427078 554768 579194 154133 136036 153961 155307 175639 169594 164266 165160 104364 106335 334810 302415 887337 884239 259368 258613 332494 337157 395696 385180 404431 405817 423993 427957 396790 437724 1004683 1060857 648858 544293 360051 353848 413687 412500 428890 434921 435058 443022 501814 497575 856214 885393 40.45 68.1 2
12:40:01 2023-10-13 460246 467463 106663 104677 170109 176408 184342 185016 133281 132743 145064 146557 166509 173563 490278 528410 1442837 1427198 559381 578637 154197 136078 153747 154889 175516 169594 164494 165079 104150 106062 337100 302843 881059 884109 259118 258720 333252 337489 394298 387046 407311 405673 424586 426834 399845 442828 1005262 1056942 645000 545099 360051 351533 413036 410950 429497 434265 432430 440369 503839 498695 848592 885389 40.45 68.2 2
12:40:02 2023-10-13 457376 457012 107241 104076 171202 176571 185517 183845 133960 132349 145480 145879 166772 172584 491702 527290 1437671 1417933 557907 575171 154339 135950 153781 155341 175885 169526 164828 164815 104292 105996 333781 301061 885309 888608 259951 258322 333034 337489 394513 383183 404258 408222 423993 426079 395566 443054 1005409 1051403 641070 546211 359998 351817 409926 409726 427707 437172 436397 439714 501595 500220 845809 887800 40.45 68.1 2
12:40:03 2023-10-13 459917 455916 107274 104348 171202 176730 185387 184465 133934 132531 145475 145879 167069 170876 491738 527664 1427389 1417827 561820 580530 154064 136414 153930 155238 175534 170031 164654 165479 104292 106580 337100 304566 880829 889238 259733 257924 333974 336189 396957 385415 405470 405889 420474 427734 396502 443054 1007244 1053951 641963 550273 359541 353848 411868 410986 430262 432998 435094 440021 500481 501332 842993 882807 40.45 68.2 2
12:40:04 2023-10-13 460899 458225 107306 104372 171743 176571 185552 184137 133934 132257 145475 145879 167103 172691 492122 532085 1429489 1407499 553564 577109 154197 136193 153606 154996 175639 169594 164758 165344 104221 106387 334810 303273 878759 884145 261011 257888 333739 336939 396326 383148 406156 410028 422062 427734 396761 440737 1011064 1060711 654296 549737 360051 355853 413036 410499 431325 434229 438398 440346 498914 502456 846004 882770 40.45 68.2 2
12:40:05 2023-10-13 463900 457267 107624 104556 171559 176730 185517 184465 133955 132531 145378 146116 167069 173177 491738 532157 1438672 1417933 555927 576901 153774 136654 153252 156095 174800 170641 163775 165911 104007 106566 333848 305215 868631 882787 260170 258322 333739 335732 397029 387226 405005 408258 421469 430575 396862 439705 1011027 1062245 648858 547021 358523 353848 413105 409534 427707 431583 435108 443022 501105 502074 855287 882770 40.45 68.2 2
12:40:06 2023-10-13 457243 457303 106799 104452 171228 176730 185552 184852 133942 132531 145475 146319 167069 173141 492470 534914 1452083 1423095 554707 576937 154339 136414 154102 155376 176008 170099 165092 165066 104579 106547 335773 302660 884329 885495 260612 258578 332621 339041 396146 386122 404858 409449 424066 427988 396596 438393 1007280 1063746 642499 543757 360051 354452 415385 410572 428587 437172 435094 442524 500398 497960 856485 887981 40.45 68.2 2
12:40:07 2023-10-13 460715 458664 106791 104592 170926 177226 184964 185405 133968 132714 141910 146557 167069 173177 491738 527326 1446865 1432119 562747 576901 154339 136207 153781 155065 175885 170404 164678 165725 104292 106387 338072 303488 886707 886023 259368 258720 333504 337157 396641 387520 404258 405853 423361 428019 399780 441697 1005819 1057824 645358 545367 360051 351569 414796 414957 430678 434768 435968 442209 504306 500026 853353 887796 40.45 68.2 2
12:40:08 2023-10-13 465682 458664 107451 104523 171747 176730 186073 184441 134414 132531 145843 146150 167565 170660 493683 535041 1441655 1421874 561382 581288 154201 137066 154106 155788 175534 170675 164793 165876 104364 106580 334810 303299 881532 889201 260170 259520 332764 337489 396885 384874 404258 405853 424029 430575 395566 441693 1008744 1053205 644107 545453 360051 353135 411837 410950 428890 434265 437706 441307 501185 499081 843573 887981 40.45 68.1 2
12:40:09 2023-10-13 465095 458664 107417 104653 171628 177226 185552 185016 134190 132714 145581 146354 167599 173248 492507 525775 1429526 1418978 561912 577046 154339 136654 153781 155878 176008 170709 164828 165911 104364 106712 337100 305432 883721 891909 259769 258720 334010 336463 396705 386128 409051 405745 421254 429152 396646 442911 1012577 1054625 641070 550273 359541 354347 412999 414957 430786 432696 436361 440360 501573 501787 845958 885426 40.45 68.2 2
12:40:10 2023-10-13 459949 458700 107455 104933 172075 176730 186073 184758 134215 132714 145648 146388 167928 173212 494712 532121 1432573 1408667 554916 577009 154695 136241 154278 155567 176131 170641 165353 165911 104436 106387 334810 304134 879674 889274 261590 258322 333974 337157 396957 384297 404258 410389 422693 429259 395252 442735 1011718 1062360 644509 551126 360051 353135 409962 411153 429959 434300 437742 440003 500044 503167 847691 888557 40.45 68.1 2
12:40:11 2023-10-13 464661 459841 107348 105066 171236 177723 185552 185570 134182 133193 145484 146895 167450 169590 493975 532157 1445841 1424108 557332 580310 155061 136672 154535 156110 176237 170878 165218 165771 104723 106646 337100 304345 889650 888013 260170 258286 334010 336681 395768 387520 406156 408799 420769 427683 399144 440401 1011571 1066867 645000 552728 360051 351857 413095 409761 431582 434945 432538 442703 501814 502074 856485 885389 40.45 68.1 2
12:40:12 2023-10-13 459594 459386 107455 104862 171782 177217 185552 185311 134215 132743 145480 146728 167632 173355 494712 535815 1447929 1425122 554744 577009 155337 136688 154527 155878 176377 170522 165357 165841 104579 106533 336735 302843 906397 884072 261379 258468 333034 336343 395696 386573 405580 410608 423957 426712 396790 439389 1010990 1072959 647408 548073 361846 354812 414208 411371 430763 437369 438144 442260 498841 498274 855161 888796 40.45 68.2 2
12:40:13 2023-10-13 459809 459516 107603 105359 172021 177723 186073 185358 134676 133448 142555 147032 168029 170027 495266 529483 1445878 1431189 563098 581130 155337 136654 154708 156031 177049 170606 165819 165876 104579 106639 338072 304350 897200 891203 259951 258720 333974 337634 394513 386918 405470 408222 423325 426043 396826 443054 1007552 1057787 641070 547021 361589 353848 412152 411889 428946 438403 432538 440305 501149 500329 852252 890545 40.45 68.1 2
12:40:14 2023-10-13 460572 461669 107818 104901 172294 176730 186595 185016 134629 132714 142789 146375 168130 173177 495449 532085 1442837 1423095 559896 581166 155052 136878 154278 156347 176377 170675 165588 166374 104651 106712 335773 303089 882907 895461 260321 258542 332819 339311 396777 385001 407311 408653 423849 427841 395494 441711 1008268 1057751 654291 544561 361075 353630 411765 410950 429422 436260 438398 440998 498934 498309 846004 890545 40.45 68.1 2
12:40:15 2023-10-13 465359 460030 107759 105005 171782 177474 186073 185570 134511 132743 142057 146693 168130 173527 496585 529663 1442837 1423095 565588 581577 154660 137102 154102 156600 176131 171219 165322 166374 104436 106745 337100 305866 877155 893175 258569 259520 333974 336681 399311 386573 404258 405817 422360 430544 396754 441702 1011681 1054698 646787 546752 359541 352112 412452 413122 432550 436679 437181 442353 502915 502637 850857 887833 40.45 68.1 2
12:40:16 2023-10-13 462555 460071 107818 105005 172363 177226 186595 185275 134844 132714 142789 146576 168164 173212 496504 537396 1445841 1419975 556533 581842 155164 136999 154639 156208 176624 171115 165715 166467 104723 106745 338072 304566 893446 893721 261127 258542 333974 337634 396957 384838 407505 410389 422693 428692 394938 441596 1014629 1063866 647408 551126 360819 354197 412091 409402 430226 434017 439019 441564 500398 500592 852252 885513 40.45 68.2 2
12:40:17 2023-10-13 466678 460102 107628 105383 172051 177920 186334 185570 134545 132776 142495 147827 168130 169521 496504 536228 1446944 1425122 557689 584185 154339 137457 153781 156818 175885 171799 165207 166840 104507 106811 338072 306301 873279 891461 260206 258899 333974 336681 399311 387808 405971 409158 424513 431636 396682 439467 1014519 1069916 643928 549819 360051 355601 414890 410625 429284 432802 436397 444430 501814 503525 855198 885490 40.45 68.2 2
12:40:18 2023-10-13 462761 459890 107982 105290 172221 178097 186595 186055 134630 133478 143054 148239 168063 170297 496856 539361 1455181 1428250 556892 582847 155371 136973 154742 156347 179024 171150 166248 166374 105109 106745 337698 303488 901567 889568 261820 258685 333974 336414 396326 387226 406156 410608 424066 427736 396826 440273 1010990 1071515 656873 549457 360578 354848 413069 412208 427743 436566 436361 442929 499972 499045 857466 890624 40.45 68.2 2
12:40:19 2023-10-13 464183 460174 107809 105392 172325 180703 186595 186090 134549 133177 142652 149377 168130 171841 496856 535851 1457112 1437523 562526 582615 155337 137007 154742 156382 177084 171557 165645 166661 105529 107006 338072 305215 886028 892056 259808 259924 333866 338591 396957 387844 406156 405853 423836 429036 398926 439577 1008781 1063866 645358 547394 361589 352112 414962 412179 430106 437297 436361 444541 501537 499818 860288 887778 40.45 68.2 2
12:40:20 2023-10-13 465506 462782 107636 105424 171816 180767 186334 188981 134545 133612 142428 148239 168014 170671 496856 532013 1446828 1434434 565186 583350 155194 137111 154635 156818 178774 171219 165889 166607 105141 106811 338072 304455 889739 893553 259987 259302 333974 338691 395732 387880 405542 408222 423957 426784 399736 442962 1008744 1062360 645358 550519 361846 353666 414208 413269 431325 436153 436899 441417 504663 501153 855287 890628 40.45 68.2 2
12:40:21 2023-10-13 468107 462782 108000 105392 172363 177723 189493 186090 134861 133361 143185 147298 168912 170670 498120 531905 1446906 1427078 566684 583599 155164 137771 154493 157037 176624 171799 165738 166840 105286 106811 337100 306955 881397 894517 259332 259960 333974 336681 399876 387226 404864 405817 422693 430575 396790 442370 1013910 1053911 677858 546984 360051 353135 413069 413448 428982 435329 437706 442680 503412 502817 852252 890737 40.45 68.2 2
12:40:22 2023-10-13 466746 462773 107991 105416 172363 180640 189228 188681 134950 133361 143731 146864 168231 170129 494860 536754 1437671 1414802 557332 582178 155337 137218 154777 156709 176624 171491 165889 166607 105004 106778 338072 305141 884905 896194 261311 258399 333866 338471 396705 385308 405398 411480 422549 429080 398886 442814 1014519 1063866 643059 553513 361075 355816 411187 409726 431351 435591 437706 439948 500107 502038 847880 889280 40.45 68.2 2
12:40:23 2023-10-13 465359 462456 108339 105392 172428 180596 189830 185570 135052 133177 143684 149308 168697 169419 495594 538603 1447892 1426878 559418 585057 155052 137813 154209 159211 178801 171868 165623 167307 104723 107360 336374 306955 876731 892848 261011 258792 333974 337634 400441 386866 406156 410318 423957 431789 396826 440273 1016398 1066903 650308 550309 360051 353949 414962 410950 429923 433925 438809 444635 501595 502529 858336 889132 40.45 68.2 2
12:40:24 2023-10-13 459917 464086 107843 105449 172424 180675 189529 186839 134798 133612 143156 148508 168231 170671 495594 540833 1457112 1431338 558987 583526 155814 137312 155173 156505 177368 171695 166318 166770 105594 107286 337698 304350 888219 889311 261856 258756 333974 337797 396921 387736 403937 410608 424102 427876 396574 440278 1013191 1072274 639640 550273 363377 352112 413687 409726 428645 436673 436361 443916 500398 499116 860251 889366 40.45 68.2 2
12:40:25 2023-10-13 463973 463177 107991 105449 172368 180767 189529 188946 134764 133394 143289 149619 168697 170636 494860 532157 1456216 1441692 567199 584041 155371 137342 154811 156287 179095 171645 166236 166840 105522 106844 339044 305432 890300 893516 260170 260068 333974 335907 397065 387916 405149 408186 423669 429404 400091 442002 1011571 1063792 653208 546875 362103 354561 416529 413923 429586 434931 432592 444226 503412 502618 857775 889036 40.45 68.2 2
12:40:26 2023-10-13 466833 463759 108339 105648 173406 178437 187193 186613 134989 133511 144230 147307 169131 170415 499684 538201 1447855 1428250 565805 583744 155606 138167 154742 157321 178810 171799 165889 167237 105562 107286 338072 306084 885886 894480 260975 260251 333492 337634 400441 387190 404864 408222 424102 431234 396439 442370 1013910 1054728 643750 546598 361075 354233 413651 412215 429801 434910 439056 442680 502668 500557 851042 889440 40.45 68.2 2
12:40:27 2023-10-13 469182 461810 108070 105738 173188 180964 189564 188981 135098 133944 143930 147548 168965 170671 495666 535168 1438526 1419015 563583 585181 155406 137651 154811 156928 179060 171799 166236 167201 105594 107268 339044 306951 884190 899936 260831 258361 336338 337634 396849 387628 405579 410608 421469 429935 396790 444221 1017514 1063113 650308 553513 361075 355853 412188 412215 431690 435556 437706 440278 500445 503171 847880 890545 40.45 68.1 2
12:40:28 2023-10-13 467509 462483 108240 105383 173776 177723 190007 185570 135460 133177 143888 149377 169267 169590 495702 541027 1447929 1425122 558553 585508 155873 137587 154846 159065 178845 171764 166353 166840 105319 106811 339408 305866 885084 894443 261011 258756 333974 336378 400158 386645 403653 410608 423957 431789 396160 439925 1016435 1069999 650308 551945 362103 357620 414709 413781 431173 435108 439019 444119 501314 501894 858336 891738 40.45 68.1 2
12:40:29 2023-10-13 464179 462757 108215 105779 173188 181000 189936 189087 135189 133612 143422 149687 169063 171077 499610 540847 1455905 1434291 558304 585325 155927 137640 155932 156714 179380 171730 166701 166723 105693 106811 339044 304166 892288 893993 261856 258720 333974 337323 396957 387844 404330 409115 424102 428019 396862 441670 1014629 1072836 645958 552728 360650 355816 414306 409761 430298 438876 436706 442929 500424 499152 857738 891332 40.45 68.2 2
12:40:30 2023-10-13 464994 465295 108182 105779 173188 180991 189901 189051 135052 133645 143422 149780 168999 170705 495666 534687 1461329 1445804 567603 585508 156091 137621 154846 156818 179130 171799 166585 166840 105660 107286 339044 305866 892017 895487 259769 259885 333830 339071 396777 389893 407311 408077 423921 429214 400200 440750 1014795 1066885 651075 548644 360288 352112 415034 416950 431937 435883 435094 449482 503376 501894 862463 890370 40.45 68.2 2
12:40:31 2023-10-13 465872 465405 108481 105859 173360 178723 186197 186875 135597 133612 144530 147514 169267 170636 500358 540527 1452083 1432394 564162 586338 155987 137943 154846 159245 179095 171868 166585 167307 105693 107319 339044 306084 889270 899725 261011 260251 333974 339551 400441 387262 405506 410028 426501 431182 396466 442740 1014629 1060857 654827 547021 360288 355299 413687 412251 427743 436923 439714 443008 501185 500557 852252 893304 40.45 68.1 2
12:40:32 2023-10-13 470440 462753 108664 105779 173499 181325 189972 189219 135557 133645 143917 147788 168999 171061 495738 535204 1441813 1431101 565230 586191 156100 137892 155428 157117 175835 172278 166818 167541 105951 107549 336735 307500 886605 901926 260756 259338 336612 337634 399058 389265 405615 409413 422062 430237 396790 444147 1016398 1060857 648858 553513 360051 353666 412126 413484 432662 435591 437706 442264 503448 504698 848592 891332 40.45 68.2 2
12:40:33 2023-10-13 467449 462748 108240 105775 173897 180964 189972 188752 135018 133645 143888 149791 169267 171299 498578 541135 1447929 1423095 558985 586338 156125 137813 155312 159211 179235 171868 166585 167073 105726 107393 339651 304970 888951 897464 261856 259338 334010 336414 400158 386645 404258 409115 424029 431182 395872 440016 1018813 1069060 643392 553513 362618 355727 414781 413488 431063 437606 440475 442929 501460 502145 857614 893659 40.45 68.1 2
12:40:34 2023-10-13 465031 463514 108249 106099 173256 179226 188041 187663 135257 133981 144036 150244 169433 171657 499527 544088 1460365 1435456 558553 586338 156739 137797 156075 159322 179682 171764 166853 167073 106049 107449 338660 304566 892970 894854 261892 258756 333974 337975 396993 387650 405506 409761 424102 428108 396862 442297 1014691 1074463 644509 553513 360722 353666 415385 410950 431582 437902 437051 442929 501105 503167 860288 889073 40.45 68.1 2
12:40:35 2023-10-13 467179 463474 108274 106022 173553 181071 189972 189387 135494 133864 143854 149860 169301 171214 498578 539433 1465489 1445730 567380 586753 156234 137943 155563 159245 179360 171868 166955 169271 105951 107664 339044 307174 889579 894258 260566 260143 333974 339551 399094 389929 407600 408940 423993 429863 400026 439966 1016910 1066867 644772 548607 360542 354162 417237 414651 428946 436852 437014 444931 503412 501261 863965 894337 40.45 68.1 2
12:40:36 2023-10-13 467775 464783 108211 106127 173154 181452 190132 189652 135069 134268 144330 148201 169199 171760 495702 538274 1452046 1436478 566796 585595 156855 137517 156284 157037 176707 171764 167320 166840 106195 106844 339044 304455 913122 901287 260975 259484 335487 337904 396885 387772 405579 410028 423993 427027 396790 444221 1011681 1063866 642499 551871 360686 355816 415053 415251 433779 438647 436869 441380 504663 500378 855821 897545 40.45 68.2 2
12:40:37 2023-10-13 470773 467275 108473 105920 173499 181285 186299 189652 135460 134015 144041 148202 169501 171214 502534 537258 1453110 1435315 570846 588065 156169 137987 155606 157696 177866 172758 166818 169709 105627 107648 338072 308050 885874 903573 259697 259702 336612 337634 400825 387844 405542 408222 422657 431182 396754 442925 1017514 1060821 653208 551871 361075 353914 414270 414723 432701 435591 437706 442929 504122 504662 852858 891927 40.45 68.1 2
12:40:38 2023-10-13 469440 465616 108219 106103 173499 181285 188174 189688 135426 133923 143854 150104 169535 171452 502177 537738 1444888 1418978 561838 587260 156101 138091 155433 159356 179646 172347 167086 167541 106242 107467 339044 307174 893088 902400 261783 258720 335900 339274 399021 387211 410217 412647 423479 430132 396574 444041 1020410 1069916 647408 554434 362103 354197 412380 411853 434703 436495 439394 441532 501814 503561 852067 893082 40.45 68.2 2
12:40:39 2023-10-13 470700 466449 108447 106358 173352 177688 187909 185698 135257 134386 143786 146298 169233 171760 499672 540955 1458251 1436478 559381 586977 156849 137957 156075 156689 176219 171557 167320 167073 106017 107319 337698 305866 902790 898373 261820 257888 334010 337394 396921 387844 405149 411772 423957 427647 396790 441596 1014629 1079068 649517 555087 360650 353100 414926 410950 432606 439494 436035 442929 500751 500557 862124 892597 40.45 68.1 2
12:40:40 2023-10-13 466860 464456 108473 106103 173897 181416 186265 189458 135426 134015 143854 150034 169653 171452 501281 541063 1465255 1447865 568374 587169 156570 137832 155897 157591 178116 172758 167051 167776 105984 107549 341427 306955 894318 897809 260027 260251 333974 336886 399311 390111 407890 409087 424029 429984 400026 440236 1014482 1066867 657558 550039 360578 354197 417418 414067 428982 435883 437437 441421 503767 501297 861835 891670 40.45 68.2 2
12:40:41 2023-10-13 468850 465871 108439 106136 173447 181466 190238 185800 135426 134301 143854 150172 169501 171794 500061 536982 1456216 1436478 567603 587169 157177 137552 156546 157037 176985 171764 167554 166840 106228 106844 339044 304566 902225 901646 260975 259520 335900 337939 396691 387808 405615 410028 423957 427948 396790 444069 1016186 1065982 643928 552581 362618 355634 412889 414215 431063 440566 437523 442274 504516 500557 854555 898148 40.45 68.1 2
12:40:42 2023-10-13 468670 465499 108573 106127 174053 179478 188438 187663 135636 134285 144240 148305 169702 171691 500659 540563 1445878 1425936 564384 590117 156377 138086 155814 157776 176117 172707 166818 168128 106017 107500 339894 308124 895654 903847 261783 258493 336374 338591 399311 387808 405615 411772 423691 429899 396790 443906 1017912 1066903 653930 555087 360542 353949 412416 412179 432558 436852 437478 441219 501814 502817 852252 891964 40.45 68.1 2
12:40:43 2023-10-13 469650 463479 108656 105925 174330 181289 186850 189387 135825 133923 144355 149896 170226 171027 501513 545038 1455770 1434434 564347 585879 155371 138493 154811 159648 179220 172931 166353 169968 105693 107830 338679 308929 885199 899725 261455 259341 335863 338591 401574 387736 407311 410535 423849 432398 396862 440273 1020875 1076013 639487 553513 361075 357603 415070 414957 433471 434874 437742 450084 500885 504306 861511 890627 40.45 68.1 2
12:40:44 2023-10-13 467928 469733 108781 106091 173892 179222 186557 185800 135538 134293 144187 150348 169838 171760 500805 540811 1466332 1446795 569221 587817 156630 138073 155779 159356 179521 172501 167203 169542 106017 107500 340016 305400 896891 897060 260170 260356 333974 337158 399311 390698 404543 408835 423669 429264 400345 440314 1014629 1069206 657558 550002 360614 353701 415034 414687 429621 438403 435709 450135 503448 502074 861872 897375 40.45 68.2 2
12:40:45 2023-10-13 467841 466235 108548 106132 173732 177230 186299 185766 135382 134268 144330 148201 169804 171794 501550 541256 1459357 1439420 567603 588922 157217 137991 156650 157551 177197 172603 167519 167190 106374 107286 335670 304492 905294 903885 260939 259448 334010 338414 396993 387211 405615 410318 424066 427983 396124 442966 1014629 1063866 650308 551945 362799 355037 413033 413448 430374 439494 439019 441601 501661 499081 853464 897227 40.45 68.1 2
12:40:46 2023-10-13 470440 465836 108860 106136 174604 177476 186884 189723 135775 134175 144330 148202 170074 171726 501586 536192 1456216 1436478 571082 584766 156308 138527 155459 159648 178116 172931 166853 169849 105944 107830 346397 309004 886461 902669 260134 260068 336374 337634 400223 387592 409051 408508 423335 431717 396682 442149 1021997 1063713 649646 551297 361846 354233 414962 414601 430298 435918 438644 442929 504869 504662 856449 895629 40.45 68.1 2
12:40:47 2023-10-13 473546 468701 108839 106415 174304 177969 186816 188155 135772 134259 144274 146132 170208 171726 501586 543906 1457112 1439514 565990 586023 156377 138484 155779 160247 176185 173172 166853 169968 105693 108012 341813 309812 881356 898736 261011 259520 336612 337634 401290 390698 404864 410608 422693 431562 400345 440273 1020875 1072836 643928 553513 361589 353949 415070 413122 431546 434017 436397 445268 501149 505089 861872 888407 40.45 68.1 2
12:40:48 2023-10-13 470172 467621 108731 106132 174053 177756 186557 186187 135460 134268 144573 150138 170226 171829 501586 547003 1457149 1436478 560608 585915 157067 138073 156328 157591 177163 172964 167754 167776 106341 107623 339623 306301 906996 896912 261711 258542 333974 338450 396993 389843 405470 412866 424066 427952 396826 441702 1017242 1079100 647408 553513 362763 353666 416270 410986 430262 439637 437051 443022 501105 503167 862737 897375 40.45 68.1 2
12:40:49 2023-10-13 469103 466231 108765 106136 174073 177756 186884 186384 135745 134268 144730 148201 170074 171760 501586 540193 1465255 1449922 571548 585663 156849 138177 156175 159648 176707 172897 167494 169814 106082 107830 340016 307611 894544 901117 260710 260251 334010 337158 399876 391250 405506 409122 424029 430237 400382 441596 1016910 1069880 649646 552091 363135 355601 414890 414615 432550 437974 435564 445416 504905 502038 862737 898539 40.45 68.1 2
12:40:50 2023-10-13 471584 469104 108765 106136 174330 181391 186850 188191 135666 134319 144654 146399 170242 171691 501440 539799 1451066 1438392 572069 585915 156849 138658 155779 158102 178116 173310 167519 170086 106195 107863 341397 308248 899478 903700 259769 259520 336850 335836 400441 387880 407909 409124 422693 431182 396790 444221 1017155 1062360 654658 553513 361589 354233 417404 414759 432872 436239 437738 442929 504194 504823 853464 894609 40.45 68.1 2
12:40:51 2023-10-13 468823 467643 108723 106136 174087 181466 186884 186221 135715 134268 144355 149999 170192 171794 502688 546616 1454148 1427153 562274 585879 156849 138108 155814 159537 176185 172381 167320 169542 106082 107648 340016 308050 912971 903294 261531 259198 335863 339551 400971 387355 407600 411772 423813 431731 395809 440278 1020875 1073034 643928 555087 360578 356369 415034 412179 431621 436153 440374 444226 501814 502110 859604 891001 40.45 68.1 2
12:40:52 2023-10-13 465397 467468 108806 106391 174417 181778 186884 186316 135873 134453 145032 148655 170192 171794 502688 547390 1473817 1446758 563762 585663 156501 138601 155897 159648 176740 172931 167554 169814 106228 107682 337698 306955 898359 899197 260975 260251 333974 337430 400173 387880 404222 409449 424102 429299 396790 439343 1014629 1071515 654658 549847 360650 355780 417418 413448 429080 438188 437706 450121 503766 500592 865692 897227 40.45 68.1 2
12:40:53 2023-10-13 470589 467612 108539 106665 173732 178352 186557 187003 135464 134601 144079 147323 169804 172892 503044 539397 1463526 1444409 569035 589675 157726 137944 156720 156942 177722 172572 167754 167776 106341 107830 344267 307248 900063 902436 260723 259341 335863 337904 396993 387880 408613 410389 423993 427312 396826 444221 1014629 1065323 651758 553513 363348 354197 413687 414395 431261 437902 436497 442264 502668 501297 860251 898502 40.45 68.1 2
12:40:54 2023-10-13 469169 467283 108940 106127 174643 179731 187472 189829 135937 134082 144389 149964 170378 171760 503830 541135 1457075 1436478 571745 590661 156377 138886 155563 159940 176185 173449 166853 168718 106049 108012 340016 308212 888229 902705 260206 260719 334010 336107 401290 387880 409342 409122 426919 431609 396610 442113 1020410 1060697 649000 550126 361846 355157 414926 414759 429621 434052 438772 443022 504905 503525 856449 894609 40.45 68.1 2
12:40:55 2023-10-13 472594 468028 109211 106655 174504 178126 187403 186574 136212 134386 144722 146331 170276 171691 503044 546616 1461329 1441478 565157 585987 155996 138851 155502 159863 177902 173794 166853 170073 106049 108228 340822 309885 885999 899725 261415 259520 335900 337634 401574 391250 405149 410608 423325 431789 399744 440333 1021788 1075983 651758 553513 361075 354233 417418 415251 431582 436142 437051 450131 501185 505089 864121 892502 40.45 68.1 2
12:40:56 2023-10-13 468859 468458 108765 106485 174600 179727 186918 186969 136001 134643 144730 146931 170226 172858 503830 546701 1461329 1441692 562747 590471 159574 138203 156715 158137 177688 173240 168224 168246 106374 107764 339623 306663 901764 902400 261747 260165 335863 338450 399311 387916 405542 409761 425993 428429 396826 442223 1017912 1079141 647408 555876 362799 353949 414962 410986 431047 439530 437360 443873 501105 501332 862737 897190 40.45 68.1 2
12:40:57 2023-10-13 469107 469107 109029 106570 174600 178160 187766 186676 136187 135119 144887 150240 170378 172617 504581 541027 1457149 1440356 568816 585987 157182 138527 156571 159682 177607 172897 169862 169696 106473 107682 339236 305866 923883 905299 261011 259520 333974 338485 397065 386938 405615 410608 426501 428019 396124 442962 1016435 1064534 653208 552728 363898 355334 414306 414103 430298 440148 440337 442929 501926 500592 854555 899178 40.45 68.1 2
12:40:58 2023-10-13 470341 468347 108982 106461 174678 178071 187472 186384 135971 134386 144889 146497 170952 172979 504040 539289 1460365 1440541 574114 590062 156963 138983 156284 160009 176219 173518 167754 166562 106407 108228 341397 309630 887181 908997 260508 260251 336850 336378 401574 387916 405579 409449 423957 431865 396826 442647 1020152 1063113 651075 552728 359998 355334 414998 414831 431582 434974 439056 443873 504977 505089 857738 897508 40.45 68.1 2
12:40:59 2023-10-13 473456 469039 108940 106387 174639 178194 187472 187100 135941 134301 144445 146462 170412 172582 505691 544902 1452083 1427198 564384 589338 159317 138890 156353 159828 176740 172931 167554 170121 106407 108146 340016 308489 895377 906722 261603 259234 336813 339551 400404 387355 405470 412939 423813 430396 395386 443045 1022324 1073034 656873 554458 363895 356369 414270 412251 432921 439033 441238 443935 498969 503597 855198 897375 40.45 68.1 2
12:41:00 2023-10-13 471839 468940 109069 106750 174748 178813 187437 186969 135971 134555 144808 149448 171309 173080 504581 546772 1463407 1444694 564913 591369 157616 138720 156755 159794 177332 172897 169862 169849 106473 107863 344024 307248 907792 901287 261892 258756 335900 338450 399311 390147 405579 410758 424102 428055 396862 441633 1019429 1082168 652459 554458 362835 354233 414998 411889 433779 439530 437478 444226 501460 502074 862737 898266 40.45 68.1 2
12:41:01 2023-10-13 468823 469120 108948 106493 174330 178352 187561 186969 135937 134521 144287 146530 170446 172582 504223 544269 1470575 1456112 573295 592187 157484 138844 156511 160212 177230 173379 167789 166065 106341 108094 343359 306406 896456 902566 260170 260071 337057 337430 400441 391527 405542 409449 423957 432027 400382 441283 1016398 1071515 649646 551554 360686 353701 417418 414831 430298 436816 436053 450158 504941 502110 865079 897005 40.45 68.1 2
12:41:02 2023-10-13 471584 469048 109032 106489 175193 178318 187931 186676 136382 134521 145094 146364 170954 171829 505333 541027 1461329 1440630 573075 591114 157067 139177 156318 160156 176740 174038 167554 170227 106228 108261 338072 309885 896459 906306 260170 260251 336612 336378 401574 387916 405542 409160 424029 431789 396826 442370 1020152 1063782 652505 551945 361589 355869 415034 414831 432606 437172 439056 444286 504977 505089 857775 898650 40.45 68.1 2
12:41:03 2023-10-13 473768 468823 109107 106679 174918 178318 188194 186901 136327 134626 145334 148615 170783 172788 505250 546616 1452083 1428250 565805 585667 159539 139043 156571 159975 177298 173518 167789 170192 106750 108079 340016 308929 896900 906619 261856 258756 336850 337193 400441 387808 407945 409797 423993 430575 396160 442971 1022397 1072123 656873 557819 360686 355869 414306 412251 433048 438188 440149 442269 499706 504342 854592 894646 40.45 68.1 2
12:41:04 2023-10-13 471010 469111 109158 106489 175079 178352 188061 187003 136322 134754 145032 146666 171226 172582 505333 545968 1464447 1441692 565193 593043 156849 138987 155883 160079 176185 174384 167754 167654 106308 108651 347162 311162 884011 903847 261235 259742 336813 338591 402260 391250 405185 410608 423993 432867 399035 441988 1023849 1077579 651758 555876 360034 355050 418008 413484 432227 436239 437870 450196 503053 505125 865042 893046 40.45 68.1 2
12:41:05 2023-10-13 472060 469152 109007 106712 175062 178386 188061 187003 136254 134555 144859 147265 170954 172892 505333 541171 1470575 1455129 573186 593029 159609 138983 156825 159975 177332 173795 169625 170073 106473 108228 340987 306514 895948 903573 260608 260539 335900 337465 400441 391804 405579 410028 423741 430575 400984 441697 1017912 1073034 654827 552457 360686 354233 418008 414867 431243 438876 436397 450168 504977 503171 865692 899817 40.45 68.1 2
12:41:06 2023-10-13 468670 471842 108982 106698 175202 178386 188061 187557 136305 134681 145536 149343 171223 173512 506943 544088 1464100 1443634 572069 589039 158057 138896 157333 159905 177892 172966 170002 168364 107061 107912 340224 306737 925305 907903 261531 260036 335900 339509 399311 387880 407982 410608 426501 428019 396790 442962 1016435 1066903 651758 554693 364743 356177 414926 414759 432357 440148 439056 442929 503183 501332 857093 898534 40.45 68.1 2
12:41:07 2023-10-13 472355 469156 109371 106669 175639 178386 188096 186969 136605 134555 145094 146495 171226 172617 506050 541171 1462368 1441692 573482 592442 159352 139371 156353 160337 177163 174073 169590 170297 106440 108295 343237 310141 888182 907903 260321 260876 336813 339551 402143 390002 405470 409340 423885 433007 396646 442076 1020299 1063866 656793 551945 360324 356262 414998 418199 430298 436816 439833 444152 505013 504698 857775 894461 40.45 68.1 2
12:41:08 2023-10-13 474467 468967 109544 106717 175587 178779 188812 187352 136761 134487 145296 146364 171463 172650 507487 551204 1465489 1442682 568411 592405 156849 139655 156249 160267 176707 174038 167554 167490 106473 108485 343359 309484 888485 904217 261379 259885 336612 337132 400402 390974 405434 411772 424029 430394 398840 440278 1023849 1076019 654658 555087 361589 356083 418599 414067 432531 435236 440337 445268 501501 505053 865195 892935 40.45 68.1 2
12:41:09 2023-10-13 476603 471847 108940 106844 174565 179164 188027 188147 136126 134995 145077 147665 170920 173410 506768 547003 1465489 1444619 565805 593873 157952 139582 157193 160436 178037 173344 168495 168600 106880 108094 340987 308709 904341 903778 261747 258468 337767 338272 399239 390982 405579 410950 423957 427734 399144 442334 1020875 1083736 645000 556100 362763 354197 414673 413412 432944 439530 436361 443971 502524 503982 865655 898502 40.45 68.1 2
12:41:10 2023-10-13 474130 471838 109107 106844 174286 179482 189102 188181 135907 135403 144240 147731 170886 173999 506768 541099 1465489 1445804 571930 591005 158351 138856 157333 159905 178139 173328 170205 170121 106473 108261 344024 308929 903937 907903 261343 259885 337021 337904 397029 390111 408847 410608 424029 427663 396862 444221 1016398 1069963 643928 554693 363861 354197 414561 414723 431587 440458 436461 442892 503412 502074 862124 901098 40.45 68.1 2
12:41:11 2023-10-13 468670 472241 109443 106684 175885 178745 189041 186901 136659 134848 145227 147032 171599 172754 507413 547280 1463526 1443746 575077 593873 157252 139371 156537 160219 177019 174038 169792 167688 106473 108560 340190 309812 892444 907903 261415 260801 335900 337394 401574 387916 405579 409413 426501 432398 396718 443128 1022361 1065374 651758 551908 360614 356369 414768 414759 429621 436852 439989 442929 504869 503171 857701 899178 40.45 68.1 2
12:41:12 2023-10-13 476297 468719 108944 106738 175202 178352 188061 187523 136382 134521 145060 147128 171429 173133 506768 544233 1452083 1431301 567707 590062 159609 139389 156825 158363 177701 173638 168460 168718 106814 108360 344787 309047 897806 910864 261675 258542 337767 339551 401574 387736 409136 409761 423957 430647 396538 444781 1023812 1072836 650308 556137 363911 356083 414270 414067 435198 436566 438672 442892 501149 505053 855198 894498 40.45 68.1 2
12:41:13 2023-10-13 478199 473921 109313 106877 175315 179409 188323 188147 136325 135373 145133 148176 171361 173929 504571 545897 1466060 1447865 565193 590787 159866 139065 157620 159037 178139 173760 170205 170157 106506 108228 337698 308929 915249 902669 261599 258685 337326 337939 399311 391250 405542 410950 423587 428019 399144 442223 1022361 1081963 645958 556100 363861 355037 415034 412215 432872 440768 437806 444189 501814 502038 864355 899817 40.45 68.1 2
12:41:14 2023-10-13 480870 472513 109270 106848 175477 178916 188357 187557 136382 134588 145060 147566 171496 173633 507303 547207 1474687 1461365 574187 590932 157837 139135 156685 160163 177969 173882 169946 170192 106473 108360 344753 308212 897021 904861 260134 260251 336539 337430 400441 391804 405542 409449 424066 430575 400628 441601 1018776 1073034 657558 552728 360686 354197 418599 418826 431243 438840 436361 441421 504941 503525 865655 901739 40.45 68.1 2
12:41:15 2023-10-13 476121 472504 109309 106844 175442 178882 188619 187941 136571 134555 145330 147128 171498 173168 507487 544408 1457112 1443746 575263 592897 159574 139398 156825 160267 177298 174073 169862 167225 106440 108519 342378 311092 891824 910480 260170 259885 337326 336860 401574 390111 408558 410028 423325 431794 396632 443054 1022361 1065287 656108 555876 362618 356369 415034 417214 432872 438479 439019 442597 504688 504837 858299 901851 40.45 68.1 2
12:41:16 2023-10-13 476159 472729 109468 106782 175547 179345 188550 188010 136478 135037 145687 147531 171736 173410 508458 550005 1460218 1434434 565157 592423 157552 139360 156860 158615 177332 174038 170051 167191 106506 108485 340987 308929 899835 907903 261856 259520 336850 337904 401007 387614 405542 409797 424029 430575 396088 441596 1023849 1075946 651758 556100 362763 357479 414673 413484 433039 439185 441697 443873 500409 504337 861511 899178 40.45 68.1 2
12:41:17 2023-10-13 478068 473181 109346 106853 175555 179323 188357 188147 136571 134974 145133 147599 171498 173444 504643 547964 1466332 1445804 572853 595987 158775 139391 157018 156335 178037 174489 168661 167688 106995 108643 342623 312555 892900 902632 261626 259885 335742 339515 402427 392081 405542 411625 422693 432093 400163 441247 1026032 1080670 643928 556100 360542 354233 418303 414723 432944 436887 437137 441421 501962 505125 866958 899817 40.45 68.1 2
12:41:18 2023-10-13 473022 472918 109317 106853 175622 179198 188653 188147 136829 135392 145330 147665 171498 173444 504607 547390 1473817 1458140 575263 592897 159866 139371 157223 156413 177892 174594 170170 167225 106947 108295 340987 309812 896916 907261 260572 260251 336612 337939 401007 392358 405579 410318 426501 430647 400948 441840 1020875 1074555 651075 553513 362763 354233 418626 417214 431582 437559 436325 441421 504977 503561 866958 899521 40.45 68.1 2
12:41:19 2023-10-13 468895 474183 109351 107290 175880 179340 189041 188010 136564 135208 145227 147665 171752 173859 508930 546894 1467537 1445804 571930 591732 157987 139384 157483 158253 178420 173794 166675 170227 107249 108360 342510 306370 906136 910291 261783 260251 335900 340023 400158 387916 408847 411480 427405 429259 396754 444318 1020115 1071515 653208 555087 365001 356405 414962 414795 432642 441498 440337 443022 504158 502038 857738 903778 40.45 68.1 2
12:41:20 2023-10-13 476530 473168 109716 106881 176034 179447 189062 187852 136902 135046 145840 147665 172009 173289 509580 545459 1465489 1445804 577312 592114 159720 141961 156860 160595 177735 174908 170016 167721 107307 108726 342378 311587 890862 910346 260429 260984 337528 339551 403283 390829 407764 410028 424066 430359 396826 442283 1023849 1065827 653934 553218 360614 356191 414890 417840 431695 436923 440044 444198 505049 505125 862737 899817 40.45 68.1 2
12:41:21 2023-10-13 479632 473177 109721 106853 176289 179482 189144 187976 136829 134961 145803 147498 172044 173477 508930 550041 1466332 1445804 568512 594613 159539 141900 156571 160476 177264 174908 169827 167823 106473 108777 340987 310983 893153 906343 261783 259885 336850 336921 400437 391527 405506 411772 424066 431953 399144 440273 1025562 1082201 651758 554421 360578 356369 419191 414687 432714 436887 439714 443955 501890 505125 866958 898539 40.45 68.1 2
12:41:22 2023-10-13 477059 473841 109342 106910 175714 180015 188096 188181 136610 135343 145249 147764 171498 174345 510105 552060 1471757 1449930 566796 592678 160466 139271 157458 160541 178352 173968 167055 170262 107054 108261 342931 309421 908205 906582 261892 258364 336850 341240 400368 391250 405615 410986 424029 429034 399144 442611 1023849 1085062 644643 555010 364412 355833 417418 413448 432227 440768 438672 449978 500022 503171 869461 898534 40.45 68.1 2
12:41:23 2023-10-13 468958 473837 109683 106910 175762 179516 188985 188181 136829 135216 145330 147698 171890 173721 504715 547390 1466295 1446795 571967 594650 158062 139371 157053 160267 178215 174073 166939 167191 107054 108261 345518 306370 904950 911773 261599 259885 335900 340023 400441 387916 408522 411772 424865 429295 396754 442962 1018776 1069963 652505 553513 364743 356440 414998 414470 431582 440768 440475 442929 505700 501787 861739 901972 40.45 68.1 2
12:41:24 2023-10-13 477059 474185 109620 106820 176219 179943 189179 188471 136977 135267 145668 147698 172044 173789 504715 545554 1465489 1445804 576902 595644 157947 139837 156895 160483 177858 174629 169932 168072 106473 108811 340190 311790 891580 912420 260170 260251 334768 336414 399840 390111 407945 410028 423993 437537 396826 442962 1023849 1066076 662814 553513 360650 356083 417418 417876 432531 439601 439677 445006 505013 505125 862737 898919 40.45 68.1 2
12:41:25 2023-10-13 477279 472128 109611 106919 176161 179512 189116 188216 136829 135182 145330 147698 172044 173877 507643 550424 1457149 1435456 566430 594357 158168 139801 157488 156551 178352 174489 166608 167688 107061 108643 340987 309739 896690 908812 261856 259520 334732 338258 400861 387736 408522 411564 424029 431258 396488 443832 1026761 1075983 650308 557785 362799 357156 414962 413448 432980 437559 441348 442247 500445 505125 857775 896894 40.45 68.1 2
12:41:26 2023-10-13 475856 474512 109527 106943 176281 180231 189179 188774 136897 135547 145536 148477 172008 174033 504751 550113 1470575 1449922 567895 592532 160193 139657 157878 160302 178454 174107 167586 167258 107194 108519 342510 308929 910178 907903 261892 258756 334732 339235 400441 391250 407945 411986 424102 429295 399144 442962 1023849 1086666 659150 558612 365001 355833 418008 413448 432692 439104 437747 450688 500409 503597 868843 899574 40.45 68.1 2
12:41:27 2023-10-13 473456 474176 109712 106910 176078 179912 189144 188864 137004 135335 145700 148411 171941 173929 510016 549896 1482124 1460253 573408 594193 158354 141668 157598 160372 178296 174629 166709 167639 107054 108627 344267 309229 898492 905940 261415 260801 336783 338485 401290 391804 405506 410608 427103 430271 399144 440273 1020912 1075222 651758 553513 362799 356119 419487 414831 431243 439530 438827 444027 504905 502817 872009 901158 40.45 68.1 2
12:41:28 2023-10-13 474174 472927 109754 106886 176783 179198 189351 188147 137114 134588 145803 147632 172078 173168 508360 548000 1466332 1445804 574632 594650 159713 141767 157223 160561 177892 174664 166675 167789 106980 108627 341959 310104 899395 911587 261856 260984 335900 338485 400437 390111 407945 410608 427405 431865 396754 442962 1023123 1066940 654658 553121 362799 357479 417164 414507 433507 437688 441688 444783 504760 503417 860066 900689 40.45 68.1 2
12:41:29 2023-10-13 479989 474512 109712 106939 176289 179516 189282 188567 137294 135403 145769 147731 172044 173877 510105 546507 1456042 1440667 575263 595492 159824 141801 157368 160483 178173 174629 170072 167755 106506 108627 340987 310872 897721 911785 261820 258399 336248 337430 401574 391250 410440 409761 423993 431789 396862 450177 1026032 1073034 651433 559207 360686 356369 414998 417250 436154 438840 439444 443022 504941 505125 856485 899817 40.45 68.1 2
12:41:30 2023-10-13 476306 474521 109788 106881 176783 178950 189913 187591 137385 135088 146144 147665 172472 173444 511105 553043 1472628 1443663 569221 592459 160466 139830 157845 156443 178318 174489 167204 167721 107160 108627 339236 310698 901503 909191 261820 259885 336850 338450 403854 390111 405470 410697 424066 437609 396754 440273 1026316 1079104 655401 556100 362799 359158 419191 414723 433061 438045 441734 450196 501661 505053 865655 898919 40.45 68.1 2
12:41:31 2023-10-13 473027 472133 109712 106910 176280 180159 189151 188608 136829 135216 145365 147764 172317 174033 508397 554899 1482979 1453058 568512 595222 159970 141668 157623 160337 178454 174594 166742 167937 107160 108811 340190 309229 906783 903737 261892 260251 335900 339545 401007 391250 405506 409797 424937 430575 396862 440278 1023849 1082201 645358 555087 364485 356369 419191 414067 431582 439243 439056 441457 500445 502817 873686 904842 40.45 68.1 2
12:41:32 2023-10-13 477177 475856 109611 107319 176056 180551 189179 189230 136693 135617 145903 147764 172044 174033 507607 545130 1477008 1460216 575973 592569 159935 141737 157593 160588 178420 174629 167088 167755 107160 108661 345322 310773 899165 910480 261011 260251 336850 340968 401007 390509 409208 410608 426200 430042 400976 443906 1022397 1072873 659008 555087 362799 354233 417418 418171 432872 437902 436411 450047 505049 504306 864429 899558 40.45 68.1 2
12:41:33 2023-10-13 479883 472316 109712 106919 176074 179516 189317 188774 136902 135305 145840 147731 172437 173999 508397 547003 1457149 1446795 575602 593444 159935 141884 157368 159059 178330 175030 170275 167823 106980 108919 343359 311240 900446 914405 261045 259885 336519 337430 399840 391250 410440 410608 423993 431996 396898 445317 1026576 1072197 659815 559446 363652 356298 414890 418026 432958 438009 439531 444078 504977 505125 857775 901553 40.45 68.1 2
12:41:34 2023-10-13 479238 473756 109674 106914 176536 179550 189317 189161 137229 135437 145702 147764 172592 174033 509152 554507 1465255 1437560 566904 596336 159935 141703 157403 160372 178207 174629 166742 167789 107160 108811 344267 310177 904837 910480 261892 259520 337528 338450 401574 387916 405542 411021 424066 431996 395566 441136 1026761 1078341 659815 556137 363630 358593 418599 414103 432944 439530 441872 450121 500445 505089 863779 898206 40.45 68.1 2
12:41:35 2023-10-13 479989 475518 109641 106943 176166 180084 189075 189196 136590 135883 145936 149866 172214 174450 507498 549896 1472830 1454072 571782 596336 159970 141935 157403 156954 178813 174925 167237 167823 107194 108886 343472 312011 899076 907903 261820 259885 336755 337394 401290 389653 405615 409474 423325 430575 400382 441633 1024102 1082201 653208 559477 362763 354765 419255 414795 436154 438224 437014 450196 503412 505125 870771 899817 40.45 68.1 2
12:41:36 2023-10-13 477279 474235 109342 107452 175797 180655 188855 189403 136497 136004 145536 149089 172078 175183 510379 545166 1472666 1453962 575973 593864 160375 141793 157878 160372 178488 174142 167237 167823 107473 108811 345322 310698 912827 911773 261415 260068 334732 338450 399311 391804 409787 409151 424102 428958 400063 450079 1022397 1075248 656108 556593 364449 355263 414998 417250 432741 441209 438619 442671 504869 504909 866427 903480 40.45 68.1 2
12:41:37 2023-10-13 473586 476274 110109 107294 176779 179731 189386 188477 137114 135426 146020 147599 172592 173721 509152 549194 1471913 1448891 574224 595987 159970 141943 157438 157789 178454 175065 167088 168321 107160 109028 347162 312077 895688 911785 261856 260617 335900 338485 400437 390111 407945 410608 424887 437501 396754 442652 1023849 1069242 653208 553121 362799 358018 418330 414831 430320 438876 441849 450047 504549 503561 861511 902474 40.45 68.1 2
12:41:38 2023-10-13 479993 472391 109746 106943 176280 180050 189317 188774 137059 135471 145803 148673 172626 174033 509152 545968 1460253 1444656 576827 597605 158062 139760 157518 156659 178352 175048 167435 167755 107094 108852 341959 311570 898599 912956 261531 259198 336213 338177 399840 391250 409858 412903 423993 431485 396898 450117 1025590 1074426 653208 559477 362799 356405 414998 417250 436502 439494 439069 442929 504977 505125 857738 899817 40.45 68.1 2
12:41:39 2023-10-13 482469 474347 109712 107427 176285 180655 189317 189403 136833 135437 146285 148613 172317 174590 508756 550041 1471335 1453058 573630 594357 160263 141810 157999 160441 178522 174908 167502 167823 107160 108844 345322 311570 916453 907903 261856 259885 336790 337939 401305 390236 407982 409797 423659 430575 400984 442421 1025590 1081963 654658 559477 365001 356119 418303 414795 436263 441389 437706 450196 504626 505125 871390 903555 40.45 68.1 2
12:41:40 2023-10-13 475335 477210 109923 107549 176589 180482 190039 189230 137107 135745 146140 148919 172488 174694 509079 554935 1484052 1465471 571745 596336 160270 142098 157843 160476 179096 174942 167237 167789 107160 108777 344267 310104 922074 907633 261563 260617 336612 339235 401574 391804 405277 411480 427707 431182 396826 440236 1023086 1080670 650308 553513 363898 356369 419784 414723 431546 438826 439124 445538 503376 503525 873586 903755 40.45 68.1 2
12:41:41 2023-10-13 475550 473752 110092 106906 176783 179482 189351 188739 139641 135216 146106 147698 172661 173721 510232 549968 1470575 1449885 576790 596336 159935 142133 157588 156767 178454 175188 167204 167823 107160 108961 344954 310799 896410 911785 261783 260801 336374 340274 401000 390111 407945 410608 427707 432779 396718 442925 1026032 1071115 656108 553292 364170 358690 417899 414651 431099 437688 441514 445062 504724 504626 862737 902158 40.45 68.1 2
12:41:42 2023-10-13 479777 476949 110147 107381 176783 180296 189351 189071 137209 135831 146072 148580 172592 174033 509152 545932 1457149 1444774 574273 594857 160193 142098 157733 160630 179092 175188 167237 167823 107160 108994 345322 312011 900195 914368 261783 259484 336213 337939 401574 391250 410403 410661 423957 431789 396862 445731 1029165 1074390 654658 559441 362763 356405 414962 417903 436117 438840 439019 442985 504905 505125 857738 902381 40.45 68.1 2
12:41:43 2023-10-13 478294 474163 110274 106881 179675 179840 190478 188443 137531 135655 146347 149656 173141 173738 510520 556003 1473854 1448825 571253 595626 160159 142150 157878 156659 178488 175153 169206 168786 107308 108961 345322 311142 899347 912638 261531 259885 337326 338414 401036 390974 405542 409797 426233 430997 396754 440241 1028536 1080670 652505 556137 362763 358018 419191 414759 433007 436566 441697 441421 501149 505053 866921 901739 40.45 68.1 2
12:41:44 2023-10-13 476159 474454 109754 106952 176531 180084 189351 189202 137209 135437 145852 148613 172626 174433 509152 550149 1484033 1464179 576865 597182 160228 142098 157878 160665 178454 175030 167502 167823 107160 108994 341959 311092 910725 910480 261379 260617 336850 338450 401574 393045 405506 410608 426501 431254 400345 440934 1023849 1075983 652505 554693 363604 356405 419784 417840 431546 438920 439033 447321 504724 504126 874456 903331 40.45 68.1 2
12:41:45 2023-10-13 479566 475014 109923 107731 176078 180620 189282 189368 136829 135881 145668 149195 172626 175113 509835 546772 1472666 1453960 575263 596336 160549 139934 158683 160302 179585 174594 167835 167490 107522 108777 341959 308720 910190 911748 261495 260068 337253 340262 400441 390974 410077 409726 426501 429223 396826 444323 1022361 1074555 654658 555278 366072 356405 414998 417214 432908 441854 439019 443022 504905 503171 864579 910618 40.45 68.1 2
12:41:46 2023-10-13 477868 476420 110118 107571 176783 180620 189351 189202 137209 135753 146188 148613 172661 174834 510666 548350 1461292 1437523 572004 598103 160263 142137 157843 157300 178488 175188 167652 167823 107194 108994 344389 311570 900298 912883 261856 259484 335706 338414 401574 390111 410403 414111 423705 431537 396502 444779 1029683 1079136 650308 559257 363130 356262 418146 414723 435479 439494 439120 443238 501890 504823 860251 901739 40.45 68.1 2
12:41:47 2023-10-13 478634 476877 110122 106914 176783 180050 190178 188608 137632 135403 146278 147698 173473 173721 509872 554935 1472666 1449885 571930 594857 159866 142232 156860 158002 177858 175626 170240 168856 107087 109254 345322 312528 890656 910291 261820 260068 334732 337430 401071 392358 405542 409761 424066 430997 399144 440273 1029302 1083493 654658 558576 360650 355833 419784 414831 436502 436566 437706 441457 503412 505125 872009 898169 40.45 68.1 2
12:41:48 2023-10-13 476310 478303 109851 107656 176598 180551 189248 189265 137141 135651 146140 148989 172488 174729 511335 556506 1479785 1454093 570809 594857 160676 141865 158391 160595 179052 174768 167801 167823 107522 108886 341547 309192 910680 907903 261892 259127 336850 340023 401007 391804 405651 411925 427103 429899 399144 441693 1026032 1085099 658102 555603 364706 356369 419784 414723 431677 440768 439677 441196 501149 503561 872930 903114 40.45 68.1 2
12:41:49 2023-10-13 482935 475162 110202 107575 176774 180495 190212 189202 137400 135787 146278 148613 173142 174590 510702 550005 1473713 1454093 575263 594857 160410 141935 158280 156767 179379 175188 167768 167823 107522 108994 344875 308720 907929 915737 261820 260251 335900 340537 401574 390111 409172 409761 424900 430575 396682 442962 1024775 1073034 646787 555765 365520 358306 417309 418090 432082 441976 442140 444041 503978 501894 862737 910646 40.45 68.1 2
12:41:50 2023-10-13 479809 475158 110228 107509 179861 180620 190345 189368 137400 136476 146209 149023 172661 174679 510666 546737 1469531 1450991 579393 594893 160263 142202 157913 158036 178454 175749 167502 168856 107194 109363 346769 313341 897780 917071 260975 260801 335706 337430 401071 391804 408558 410608 424102 430997 396862 442962 1027144 1071515 667164 556271 362763 358018 418599 419095 432872 438562 441035 450121 507942 505125 864392 904805 40.45 68.1 2
12:41:51 2023-10-13 482006 476198 110016 107604 179614 180689 190212 189758 137400 136087 146140 148956 172900 174903 510556 553125 1465377 1443663 571782 599728 156472 140473 157878 157433 179018 175223 167768 168686 107612 109145 341959 312011 901539 915737 261603 259341 335742 338972 402427 390698 410403 411600 424029 431789 396596 450158 1027080 1080670 651758 560271 364170 357192 414998 414795 436462 440566 440374 442210 502668 505125 860251 904422 40.45 68.1 2
12:41:52 2023-10-13 480680 476605 109780 107616 176536 180689 189317 190000 137114 135910 146030 149023 172626 175766 510666 553261 1474761 1455129 572004 598951 160521 141935 158391 156659 179301 175188 167768 167823 107522 108961 347530 311754 913223 910480 261495 259520 336755 338485 401290 390474 407982 410986 423993 430237 400345 442297 1027043 1088246 657657 560271 365037 356369 418599 414723 436462 439565 438380 445305 503839 504765 871279 905913 40.45 68.1 2
12:41:53 2023-10-13 477169 479248 110207 107731 176770 180543 190374 189368 137400 135753 146177 148646 173175 174973 511389 554571 1484772 1466551 575710 594857 160487 140410 157913 156659 179018 175223 167801 168321 107522 109288 345322 311092 913163 908965 261820 260801 336612 340273 401574 392081 405542 410608 427707 431254 399476 439925 1023849 1080670 656108 555087 364412 356405 419820 414831 432227 439171 440026 446536 504158 503597 873586 904805 40.45 68.1 2
12:41:54 2023-10-13 475893 476569 110279 107501 179782 180369 190547 189071 139737 135568 146347 148613 173261 174433 512186 550113 1472666 1453058 574309 595621 160444 142254 158245 157534 179052 175223 168085 168622 107522 109179 342510 310920 904273 915773 261856 260251 335900 339987 401036 391250 408558 412596 428469 432181 396466 442634 1026687 1075901 654658 554619 363716 358414 418194 417178 433164 440768 442361 444189 507173 503381 862737 906200 40.45 68.1 2
12:41:55 2023-10-13 481400 475229 110143 107575 179609 180620 190212 189437 139568 135787 146313 148646 172695 174590 510702 546772 1463407 1450991 577753 594965 160298 142167 157913 158002 178860 175503 167768 168739 107448 109397 344389 312897 902330 917071 260975 259885 339203 337430 400402 391250 410440 411189 423993 431537 396826 444890 1026280 1073034 657558 558612 362763 357192 417418 419095 435502 438840 440466 450047 505049 505125 862124 903792 40.45 68.1 2
12:41:56 2023-10-13 483763 478972 110219 107772 177173 181307 190408 189334 137495 136179 146209 148989 173279 175008 512765 558046 1469756 1443746 570273 598767 160333 142232 158245 158292 179018 175468 168165 168788 107522 109363 343472 311755 923072 913758 261892 259885 335706 338521 399805 390111 407945 411635 424066 431794 396124 442504 1028587 1082201 653930 559441 364412 358593 418330 414759 432980 440148 443026 444226 501537 505125 865195 901158 40.45 68.1 2
12:41:57 2023-10-13 478023 476641 110122 107600 179614 180689 190579 189437 139711 136000 146347 149089 173176 175148 513292 555736 1480124 1455129 571082 596080 160556 142146 158426 156659 179335 175223 167801 168321 107804 109145 344875 309812 907925 910480 263187 260068 336612 340537 401574 392081 405579 411925 424687 430575 399144 440934 1025553 1085135 659815 556841 364709 357229 420900 414615 432046 441353 441278 447396 504663 503417 876987 903792 40.45 68.1 2
12:41:58 2023-10-13 479648 477312 109788 107608 176677 181663 189317 190564 139533 136103 146075 149401 173038 175428 511787 549617 1477722 1462370 579393 594893 160444 142167 158366 157500 179301 175503 167768 168355 107522 109363 346119 312011 906875 914441 261415 260251 334768 338521 401305 390783 410440 409438 426501 430273 401268 444258 1023849 1079104 665700 555242 363898 357873 417418 419095 432872 440458 437051 450047 504760 505089 866995 903866 40.45 68.1 2
12:41:59 2023-10-13 481400 478298 110308 107600 179680 180482 190547 189437 139664 135693 146347 148646 173487 174625 513348 547964 1466332 1455129 580289 599617 160410 142301 157949 158002 179052 175784 167768 168856 107374 109397 345778 313563 907707 917071 260688 261815 338724 340515 403854 392322 410294 411480 423633 432971 396646 443864 1029683 1073034 661364 556137 360722 357229 418599 419391 435466 438840 440374 445384 507797 507983 863965 903792 40.45 68.1 2
12:42:00 2023-10-13 477643 476641 110126 107790 179645 180689 190345 189437 139539 136000 146347 149089 173452 175148 513748 554457 1466332 1443746 571930 597845 160521 142254 158391 157969 179335 175749 167801 168588 107522 109179 345322 312011 904637 914405 261892 259520 335706 341482 399805 390147 409172 411635 424102 431789 396150 442966 1027080 1082201 658344 560704 364155 358557 417418 414759 435606 440458 442398 443967 504590 504873 865009 904954 40.45 68.1 2
12:42:01 2023-10-13 482654 477168 110678 107838 177527 180586 190974 190161 139892 135915 146889 149089 173763 175183 513748 556506 1475552 1454854 575757 598439 160228 142435 157878 158287 179049 176347 167502 169158 107194 109767 350981 313786 896963 911773 261856 259885 335471 337430 402235 393045 405615 410986 424066 431032 400345 441596 1033069 1085099 664228 561102 362763 355833 419820 414867 436770 438876 437742 443991 503448 505125 872312 901834 40.45 68.1 2
12:42:02 2023-10-13 477643 477317 110274 107637 179398 181227 189948 190034 139661 136012 146347 149089 173573 175183 512186 550005 1478859 1464454 580252 598730 158944 142276 158426 158036 179335 175749 167835 168739 107556 109212 345322 312011 902107 914405 261011 260251 337767 338521 399524 391403 410077 409115 426283 432467 400693 443999 1028220 1078195 656108 556667 364267 355691 419154 419578 433048 440768 437360 441457 507942 504837 872009 906436 40.45 68.1 2
12:42:03 2023-10-13 476941 477832 110385 107863 179719 180724 190582 189472 139664 135904 146347 149089 173729 175183 513748 553297 1477008 1455129 576902 594965 160626 142202 158683 158326 179494 175749 168334 168739 107556 109028 345999 309338 910807 917071 261820 260251 336850 340573 401574 391250 410113 409797 425234 429935 396754 444221 1023849 1074426 654658 555278 366145 358305 417740 417250 432908 439446 441817 444189 504941 503206 861872 907799 40.45 68.1 2
12:42:04 2023-10-13 480721 477873 110279 107633 179554 180685 190759 189472 139698 135915 146382 149122 173729 175464 514183 554935 1466332 1443746 572004 594965 160591 142435 158426 158036 179052 175784 168432 169222 108035 109497 345322 312602 904380 918834 261783 259377 338521 339092 403283 390829 410403 412215 424066 431562 396754 444668 1030184 1082201 659815 563159 363934 357623 417124 414831 436462 438862 442090 442929 502668 505125 862737 902158 40.45 68.1 2
12:42:05 2023-10-13 481210 476645 110423 107604 177572 180689 191148 189437 139928 135725 146416 148646 174040 174590 513785 555700 1475317 1455129 574854 595001 160228 142838 157850 158321 178522 176382 167768 169426 107374 109397 342931 312566 901799 914261 261856 260251 334768 338212 402271 390509 405615 411021 426501 431334 396862 440374 1031568 1081963 654658 558576 364170 357503 420900 416924 432971 438697 438909 444328 504495 507911 875739 904954 40.45 68.1 2
12:42:06 2023-10-13 479653 478093 110304 108005 179684 181594 190582 190599 137400 136373 146140 149631 173141 176201 513748 556946 1475589 1460290 571967 599376 156796 142004 158976 157534 179937 175258 168601 168355 107812 109028 348397 310799 918200 911785 261892 259520 335742 340298 401290 389653 408883 412251 426501 429935 399180 442962 1027699 1090596 651758 556173 365590 357479 418599 414565 432908 439174 439714 450121 501537 503597 873622 910913 40.45 68.1 2
12:42:07 2023-10-13 476862 478093 110312 107930 179719 180758 190547 190391 139664 136137 146347 149228 173763 175779 513785 553739 1474468 1456031 578547 595001 157463 140480 158976 156767 179653 175188 168368 167856 107845 109028 347285 309702 913595 917071 261820 260036 337767 340801 401465 391767 410294 412939 427671 429756 396646 444226 1023738 1074390 661002 556173 365816 357515 417200 418321 432944 439824 440374 442671 504688 504306 863131 907799 40.45 68.1 2
12:42:08 2023-10-13 480372 477312 110499 107641 179880 180689 190980 189437 139805 135991 147529 148987 174040 174869 513785 550113 1475644 1453652 582839 597845 160263 142560 157913 158506 179052 176347 167801 169275 107556 109582 345322 313341 902698 916422 261011 260984 334768 338450 402235 391585 408847 410608 426501 431334 396826 442962 1030106 1071515 656793 554030 362835 358593 418599 419391 432335 439530 441734 450121 507652 504837 866315 903718 40.45 68.1 2
12:42:09 2023-10-13 482721 477541 110397 107859 177599 181376 190841 190161 137591 136103 146347 149122 173763 175183 513492 549932 1465489 1444774 574224 599544 158843 142237 157933 158002 179585 175784 167667 168739 107556 109321 343660 312675 923645 917071 261373 259338 336755 338485 400437 391804 410476 411635 424029 431692 396898 445671 1030358 1080670 661286 561935 363934 356440 415070 417250 436770 439279 440158 442929 503448 505125 862737 904842 40.45 68.1 2
12:42:10 2023-10-13 477981 477940 110228 107889 179715 181837 190247 190634 139437 136367 146313 149601 173729 176184 513748 555700 1478061 1458177 571967 598403 156688 142167 158940 158158 179653 175503 168635 168355 107737 109212 342931 311129 918951 914261 261892 258756 335777 340023 401290 389689 408594 412251 424102 429648 399772 442750 1029609 1091296 648858 558898 365998 357049 419218 414579 432890 439139 439677 441457 501185 504342 873797 906436 40.45 68.1 2
12:42:11 2023-10-13 479993 479239 110418 107897 177527 181296 190582 190034 139698 135915 146382 149122 174040 175621 513785 553297 1488085 1469589 581113 599728 160549 142501 158683 158229 179619 175502 168368 168890 107737 109397 349734 312011 909677 912993 261011 260251 334732 339509 399840 391714 407945 410608 427103 431182 400984 441596 1024102 1082201 661908 554458 364485 356440 420414 419095 432678 440768 437838 445320 507942 505125 872348 907154 40.45 68.1 2
12:42:12 2023-10-13 479846 478098 110533 107641 179986 180724 191183 190000 139960 135915 147063 149122 174162 174904 515243 554935 1478771 1456068 580553 598439 160333 142470 158512 158539 179335 176382 167835 169275 107753 109531 345322 313416 899588 918986 261747 261352 337326 338379 402430 392322 409027 410608 425198 430997 396790 442962 1031148 1071515 656108 555087 363348 358306 419191 418503 432227 437866 442398 450121 504724 505125 863167 904880 40.45 68.1 2
12:42:13 2023-10-13 484769 478062 110491 107666 179754 180724 190847 190334 139732 135915 146382 149600 173798 175464 513785 550077 1465292 1448825 577753 598439 160626 142336 158683 158254 179619 175819 167869 168923 107556 109430 345778 313119 912008 919403 261856 259520 336826 338485 401036 389653 412062 411021 424066 437228 398862 450163 1031604 1078341 660639 561139 363898 358055 417164 418840 437169 439135 440264 442939 504905 507911 863890 904954 40.45 68.1 2
12:42:14 2023-10-13 482043 477990 110725 107600 180294 180985 191944 189299 140168 135949 146960 148953 174127 174869 515096 557338 1475612 1449930 571893 599617 156688 142660 158391 158363 179585 176312 167835 169222 107704 109363 345322 312675 907364 914405 261856 259986 335706 338485 402518 391250 405579 411564 427137 433007 396403 440236 1033032 1083736 653208 558576 364412 359640 419820 414795 433084 439530 442712 443955 501890 505089 871390 903792 40.45 68.1 2
12:42:16 2023-10-13 478634 477909 110500 107748 179936 181227 190813 190599 139892 136137 146347 149328 174127 175709 513748 556518 1491185 1471645 576865 598403 156472 142400 158683 158002 179943 175713 167835 168856 107556 109254 343903 312011 911965 912420 261783 260801 336850 340250 403246 392212 409634 412355 428275 431436 398962 440053 1029090 1085236 649646 556271 364964 357479 421010 418199 434703 440337 440301 445283 504513 504306 878864 907462 40.45 68.1 2
12:42:17 2023-10-13 477909 478134 110084 108145 176779 182481 190178 191200 137209 136807 146313 149634 173452 176589 513748 550077 1478734 1463412 579393 598099 156796 142599 158648 158254 179619 176065 167835 169175 107704 109548 346304 312897 921318 917071 261599 260251 335706 338485 401290 391368 410440 409761 426501 429899 400382 444318 1023849 1078305 655565 556100 364964 355833 417418 419095 432944 444984 437669 445382 505013 504765 871380 910242 40.45 68.1 2
12:42:18 2023-10-13 485138 478057 110457 107860 179845 181227 191113 190264 139664 135881 146874 149023 173729 175183 514513 549581 1465489 1454854 581150 599802 159055 140936 158296 158405 179947 176206 168499 169324 107712 109598 347653 313786 904451 920943 261199 260068 336755 338177 401036 392176 411056 411772 423921 432402 396826 444221 1032157 1072836 657558 559404 363348 357479 418008 419391 436117 439458 440452 444226 505049 505125 862737 903829 40.45 68.1 2
[truncated: 158,429 more chars]
