# Supplementary material for: Methods for Estimating the Detection and Quantification Limits of Key Substances in Beer Maturation with Electronic Noses
Source: Sensors (Basel). 2024 May 30;24(11):3520. doi: 10.3390/s24113520 (PMC11175341; doi:10.3390/s24113520)
Supplement: Supplementary file 1 [file sensors-24-03520-s001.zip › Data/Diacetyl/raw data/Day 2/0,5ppm2.txt]

Time Date R01 R02 R03 R04 R05 R06 R07 R08 R09 R10 R11 R12 R13 R14 R15 R16 R17 R18 R19 R20 R21 R22 R23 R24 R25 R26 R27 R28 R29 R30 R31 R32 R33 R34 R35 R36 R37 R38 R39 R40 R41 R42 R43 R44 R45 R46 R47 R48 R49 R50 R51 R52 R53 R54 R55 R56 R57 R58 R59 R60 R61 R62 T01 H01 Phase
12:48:00 2023-10-13 338722 336839 87419 85351 133564 134601 135816 135063 107960 106391 111956 113469 132006 134032 362862 389888 1131164 1114772 432476 450426 120430 108082 115856 117686 129631 127113 121069 122899 84022 86091 277883 244614 683130 696898 218667 214081 276546 279187 324884 315735 340273 341578 363048 369651 345343 385413 811504 856091 535801 447864 294559 288054 334706 336529 355441 362238 369219 377051 421366 420259 673450 702794 40.45 68.1 1
12:48:01 2023-10-13 341668 336190 87416 85476 130390 134340 135997 134500 107927 106358 112111 113281 131921 131993 363670 393990 1120813 1106533 435866 449725 120678 107933 116002 117327 132198 126472 121942 122689 84138 86051 274846 243111 690107 698033 216823 214185 276689 279761 323023 315026 338365 340725 365106 365620 345899 383055 809140 856406 537136 450367 294011 292877 337272 334472 356583 361296 371460 375644 418202 421550 665533 701101 40.45 68.1 1
12:48:02 2023-10-13 339476 336259 87325 85351 133434 134306 135876 134668 107960 106391 111766 113281 131887 134175 363411 386921 1123636 1112750 433397 447527 120678 107915 116416 117484 130596 126511 122008 122800 84254 84402 277883 243310 706889 692891 217896 214815 276194 279761 324956 315843 341300 342686 361006 365620 347501 385376 816379 859019 535801 451884 292973 288952 336822 336258 358436 360216 369515 375040 422328 421514 667492 701916 40.45 68.1 1
12:48:03 2023-10-13 340375 336292 86958 85319 130192 134678 135978 134715 107853 106391 111921 113469 132373 134125 362899 393436 1127889 1113024 431180 445452 120595 107900 116002 117327 132198 126297 121975 122463 84138 85926 275322 243075 694111 697044 218050 213487 277344 279331 324956 315843 338330 340175 363038 367295 344341 385376 811791 850595 534467 451133 293975 288852 337509 335951 355441 361366 369249 375910 417580 419008 674886 700033 40.45 68.1 1
12:48:04 2023-10-13 337161 336613 86954 85409 133171 134441 135467 135075 107779 107028 111766 113625 131853 132557 362572 391390 1128815 1103603 431105 449015 120678 107982 115935 117470 130173 126579 121578 122749 84022 85959 276956 243562 693706 696514 216823 214666 275384 279761 324956 315446 338436 341758 361129 365655 347536 386544 810382 854742 536679 449219 293769 293363 336493 335481 358449 360216 368332 375910 418897 422810 671829 701064 40.55 68.1 1
12:48:05 2023-10-13 338762 337780 87082 85319 133655 134002 136312 134883 107812 106391 111800 113314 132006 131993 360461 390471 1118721 1109791 432476 446542 120678 107718 116356 117327 132198 125880 122041 121996 84254 84148 274846 241470 702197 695073 216823 214185 276689 279761 324956 315978 339464 342505 365106 367361 349543 385230 814099 857125 548420 451762 294675 289502 338733 336690 358197 361331 369515 373342 422481 422774 671432 703095 40.45 68.1 1
12:48:06 2023-10-13 338459 336323 86767 85414 129947 134340 135779 135429 107547 106684 111663 113625 132190 132698 362681 390206 1138140 1116232 429315 445104 120513 107900 116222 117459 130355 126263 121561 122463 84080 85926 275953 244868 695778 692057 216823 214001 276689 279367 324956 315807 338365 342830 361006 365690 345414 387367 813643 848191 542474 448583 293151 288904 334706 336268 356011 361296 367225 375040 421402 420259 676364 703095 40.45 68.1 1
12:48:07 2023-10-13 339281 336332 86895 85351 133430 134272 135910 134635 107335 106391 111956 113314 131853 134047 360821 392225 1127667 1106570 429242 448453 120595 108007 116002 117294 132198 126297 121477 122463 84239 85926 274404 243319 691926 697923 216787 215891 277396 278526 324884 315807 341132 341854 362614 367476 346855 386507 810640 847392 511293 451563 296463 291025 337710 336215 358197 362959 371107 374893 416375 422810 674100 701101 40.45 68.1 1
12:48:08 2023-10-13 340376 335711 87261 85351 130110 134340 136078 135025 107828 106358 111921 113281 132006 134032 362862 387867 1125231 1112987 433705 445452 120513 107907 116250 117294 131838 126263 121180 122430 84022 85959 275322 243111 689469 691044 216823 214368 275806 279761 324690 315843 338092 342830 361006 365655 347501 384465 813913 857307 541660 451133 292768 288904 337501 335987 356619 360216 369479 375040 421402 419937 665533 703095 40.45 68.1 1
12:48:09 2023-10-13 339615 334851 87046 85286 133473 134002 135782 134415 107779 106033 111800 113203 131853 131893 362862 388726 1127667 1117822 427957 446858 120678 107718 116497 117093 130355 126477 122376 122364 84313 86030 277356 241872 711060 692891 216823 214081 278248 278866 324727 315501 339684 341987 364002 368871 346855 387092 813876 848191 537136 451453 294257 288763 335751 335481 356547 363503 368368 373638 419816 420886 674613 703095 40.45 68.1 1
12:48:10 2023-10-13 337844 336084 86863 85377 133555 134601 135774 134991 107672 106717 111732 113469 131823 132337 360641 390792 1125268 1103788 428672 445452 120430 108213 116002 117361 131804 126297 121444 122664 84080 85959 275322 243598 689472 696058 216823 214884 275806 279437 324956 315038 338401 341794 361129 366801 347501 387092 810321 852295 544365 448901 293527 293363 335715 334508 358449 361261 367813 375342 418897 422810 673450 701101 40.45 68.0 1
12:48:11 2023-10-13 340172 334816 87206 85303 130489 133566 136231 134267 107960 106033 112146 112906 132006 131485 362862 391976 1119489 1109940 431533 447746 120678 107800 116289 117193 130355 126336 121910 122590 84138 85926 275953 241228 691449 696861 216787 214150 276423 279367 324006 315978 340166 341277 365106 365365 345414 383634 810321 859736 543013 450403 292669 292981 337781 334437 356583 361296 369371 373944 417580 421550 665570 701101 40.45 68.0 1
12:48:12 2023-10-13 337844 335835 87046 85356 130159 134188 135866 134635 107335 106358 111766 113281 131818 133954 360461 387227 1129562 1115438 426677 446895 120761 107718 116036 117132 132198 125880 121942 121963 84138 84117 275322 242769 700896 693109 216823 214185 277929 278938 324727 315501 343108 342830 360553 365655 344045 385104 813337 851197 537136 450561 294257 288325 336221 334508 356547 363503 369587 373907 420111 420921 673450 703594 40.45 68.1 1
12:48:13 2023-10-13 338180 336259 87078 85345 133365 134670 135861 134839 107877 106585 111784 113565 132197 131818 360605 391461 1129961 1114847 430800 446858 123431 108049 115742 117843 129528 126681 121069 122866 83906 86044 279389 243166 683964 694582 216823 213522 276653 279331 324956 315807 339902 340929 360518 367295 345379 385340 810894 851800 535801 449647 294909 293363 334741 336494 355441 362097 369443 377051 421034 418973 672936 701101 40.45 68.1 1
12:48:14 2023-10-13 338344 334851 87078 85377 133564 134407 135666 134635 107746 106391 111732 113281 131784 134175 360785 389853 1128468 1106933 427618 447113 120513 107900 115969 117327 131804 126472 121236 122463 84022 85952 277883 243238 686396 695731 216715 216652 276403 278526 324956 315771 341132 341614 364075 366622 346278 387531 811791 847429 537136 448535 295512 290769 336422 336453 358701 362380 368036 375424 418861 423406 674100 701064 40.45 68.0 1
12:48:15 2023-10-13 340727 335911 87450 85382 129980 134306 135842 134639 107720 106511 111887 113249 131915 131853 360785 387795 1125268 1112315 433705 444756 120513 107882 115935 117327 129631 126465 121477 122463 84080 86044 275322 243111 693254 692021 216823 214185 275577 279761 324956 315843 337819 342516 361006 365655 347501 384758 813913 860345 541660 451453 293115 288904 336822 336494 356547 360181 369479 375040 421995 421182 667456 702836 40.45 68.1 1
12:48:16 2023-10-13 339281 337511 87046 85278 133586 134179 135910 134415 107779 106358 111766 113281 131818 131669 360749 387569 1130073 1117822 427920 447113 120761 107685 116363 117254 130537 126269 122311 122532 84254 86097 277356 241908 693600 693264 218050 214414 278177 278402 324690 315466 339684 342830 362939 368468 346610 387035 813913 848191 525529 450101 294464 288763 338217 334508 356512 362380 367261 373606 420702 419937 674613 703095 40.45 68.1 1
12:48:17 2023-10-13 338509 334816 86831 85413 133374 134407 135694 135153 107269 106504 111654 113547 131915 134219 360641 389853 1124396 1101873 429923 447113 120348 107718 115935 117327 130065 126263 121153 122463 84022 85926 274170 243562 688026 695565 216823 214815 275577 279761 324956 315843 339115 341758 361093 365365 347501 386544 809140 854778 537136 448864 293939 293363 336221 334508 358436 360181 368036 375910 418825 422774 670957 701064 40.45 68.1 1
12:48:18 2023-10-13 339762 334807 87010 85310 133746 134002 135987 134478 107779 106358 111732 113171 131915 131888 362826 391237 1120628 1109940 431570 448380 120844 107866 116289 117112 130355 126336 122376 122364 84371 84473 275953 241228 696652 695073 216823 214414 276617 279495 324956 315978 339444 342650 361164 367317 348258 385376 811504 857307 544365 450634 293841 292041 336221 335997 358161 361008 369479 373306 418897 422810 669459 702596 40.45 68.1 1
12:48:19 2023-10-13 339492 334851 86954 85286 129988 134306 135467 134601 107779 106391 111732 113281 131818 131993 360713 389888 1128815 1112196 431179 446895 120185 107900 115583 117523 129631 126593 120903 122866 83906 86077 277883 243418 687258 694582 218050 213853 276689 279761 324956 315361 339902 341205 360518 367295 345379 385376 811606 853190 541660 448229 293939 293363 334706 338324 355441 361331 369479 376783 420738 419008 673266 701064 40.45 68.0 1
12:48:20 2023-10-13 337277 334812 86895 85261 133555 134281 135938 134839 107762 106585 111836 113371 132281 132037 360388 389438 1127208 1107060 428453 447746 120348 107933 115889 117327 131712 126477 121153 122430 84022 84160 276956 243562 692512 695492 216823 214850 275806 278938 324956 315843 338365 341758 361093 367059 348042 387092 811791 852259 536679 447693 293527 293291 336186 334472 358701 360720 367261 375608 418598 422810 673450 701064 40.45 68.1 1
12:48:21 2023-10-13 341423 337542 86890 85303 133560 133965 135679 134381 107302 106358 111732 113093 131818 131669 360749 387569 1125268 1113024 433705 446209 120430 107718 115969 117099 131804 125880 121412 122430 83906 85893 275322 242482 694964 690520 216823 214185 275806 279761 324498 315843 338330 342275 361006 366747 347465 384214 813876 857307 540308 450273 293080 293363 336584 336494 356512 360181 369479 375003 421995 420886 667904 703872 40.45 68.1 1
12:48:22 2023-10-13 338609 337542 87169 85381 130079 134581 135791 134500 107828 106438 111595 113371 131823 131796 360749 388011 1132037 1115642 427815 447113 120678 107536 115969 116998 131838 125847 121760 121930 84022 85860 275322 242015 691218 691080 216823 214001 277539 278011 324956 315843 339444 342866 360014 366489 343343 386544 812725 848191 541660 451773 293914 288562 335751 334508 356547 363503 369183 373638 419780 420886 676326 703095 40.45 68.1 1
12:48:23 2023-10-13 339615 334768 86835 85286 133560 134314 135556 134584 107335 106358 111962 113171 131823 131888 360785 392261 1128468 1113024 430532 445452 120315 107718 115969 117294 131621 126477 121942 122734 84313 84402 276674 242626 693642 696774 218358 215435 276546 279384 324582 315843 342588 340175 362212 367551 347838 386507 811215 850595 537136 450813 295512 289018 337781 334472 355441 362415 369219 375076 416959 419963 674886 701064 40.45 68.0 1
12:48:24 2023-10-13 340244 337744 87022 85345 129953 134179 135501 134508 107762 106585 111732 113249 128528 131888 362862 391033 1118758 1106570 431179 445560 120844 107355 116389 116904 132090 125813 121910 121334 84138 85742 277883 241604 696561 693109 216823 214185 276229 279331 324956 317630 339203 342866 364800 367317 346177 385376 810321 854778 541660 451946 293841 288325 336764 335741 357622 361296 372154 373306 417580 422476 670444 702596 40.45 68.0 1
12:48:25 2023-10-13 339746 334781 86954 85286 133408 134002 135467 134196 107335 106341 111766 112939 131727 131485 360749 388726 1124730 1119631 433447 446931 120678 107800 115935 117193 130173 126336 121760 122397 84138 86064 275322 241979 694314 691044 218050 215891 276265 279761 323970 315663 337819 341794 363818 367843 346420 383905 811606 853536 540308 451453 293115 293363 334776 336494 354339 360181 369587 373944 420738 419008 666371 701101 40.45 68.1 1
12:48:26 2023-10-13 338801 334507 86831 85335 133331 134002 135365 134381 107302 106285 111732 112939 131602 131669 360749 392225 1125268 1106570 429303 445173 120430 107718 115889 117099 129631 125847 121069 122028 83906 85893 287258 242356 692640 696058 216751 217676 276724 278706 324956 315843 337855 340211 362748 366456 344306 385413 809491 848155 541660 450175 294675 288558 337745 334472 355156 361366 368923 373980 416340 419008 673450 699005 40.55 68.1 1
12:48:27 2023-10-13 336653 337542 86621 85319 133374 134399 135025 134601 107547 106552 111492 113494 132060 132037 360569 389711 1125089 1103119 433668 446397 120348 107718 115583 117213 129631 126263 121153 122650 83906 85978 275322 243075 692388 696721 216823 213556 274963 279761 324498 315325 339115 340725 361129 365365 347221 384214 809197 857307 535801 448901 293939 293291 336221 336509 356011 359105 368403 376177 418825 420886 667867 699041 40.45 68.1 1
12:48:28 2023-10-13 340060 334511 86681 85223 133560 134188 135556 134470 107302 106212 111732 113286 131823 131485 360713 386380 1121970 1111443 432476 447113 120430 107751 115969 117132 131587 125880 121069 121996 84022 85893 274170 242733 687852 689996 216823 214185 275613 279761 324498 315518 337855 341987 361006 365690 346978 384794 813876 857307 538470 450813 292874 293399 336584 336022 356547 360889 369515 375040 422031 420886 665497 702873 40.45 68.1 1
12:48:29 2023-10-13 338865 337303 87197 85349 133545 133902 135774 134500 107862 106292 111595 113106 131979 131669 360713 386380 1128195 1116438 428730 447186 120678 107388 116002 116937 130355 125880 121677 121516 84080 85860 274846 242127 707120 691044 216823 214185 277539 278047 324667 315026 339444 342830 360553 365655 349832 387092 811540 847556 540308 450604 293841 288763 334741 334508 356547 362669 367296 373606 420111 420886 674136 702596 40.45 68.1 1
12:48:30 2023-10-13 337571 334816 87176 85318 133119 134407 135339 134635 107269 106391 111543 113281 131602 134141 360677 388691 1125268 1102970 433090 444133 123362 107718 115776 117327 129631 126470 121069 122463 83906 85926 275322 243490 684203 695731 216823 214185 274735 279761 324956 315843 339115 340761 360841 365620 347465 385413 809491 856605 535801 447876 293769 293404 336221 337607 358745 360889 371107 375764 418719 421370 668328 698821 40.45 68.1 1
12:48:31 2023-10-13 338472 334666 87046 85250 133301 134002 135245 134381 107335 106405 111784 113093 131784 131485 360749 387533 1122408 1106533 430873 446482 120678 107355 116363 116904 132198 125813 121677 121367 84080 85591 276956 241264 696039 693073 216823 214185 276265 279331 324690 315501 339203 342311 361129 366801 345450 385010 809140 853536 537136 450561 293841 293363 339423 336215 357622 361296 369515 372779 417252 421155 669495 701101 40.45 68.1 1
12:48:32 2023-10-13 338762 334547 86863 85303 133331 133969 135501 134381 107335 106285 111766 113093 131636 131485 360749 387569 1122007 1116438 433483 446407 120678 107800 115935 117227 129992 126162 121793 122668 84138 86064 277883 241979 691052 690032 218050 215777 275557 279725 323970 315843 337855 341794 360588 368287 346978 383905 811540 854815 543351 451306 292874 292950 334706 336529 354410 359929 369551 374509 421366 419008 664520 701101 40.45 68.1 1
12:48:33 2023-10-13 339126 334640 86767 85335 133378 134229 135467 134208 107498 106358 111654 112939 131823 131485 360713 392261 1125268 1109791 429242 447113 123397 107536 115809 117132 129631 125914 121069 121864 83906 84117 275322 242356 690388 694582 216823 217676 276724 278938 324956 315843 339353 339697 361129 366747 347765 385376 809491 848191 544196 450175 292874 288351 336799 334472 354943 362415 368923 375040 419291 419008 673450 699005 40.45 68.1 1
12:48:34 2023-10-13 337625 334503 86585 85250 132930 134221 135025 134542 107269 106552 111492 113339 132094 131897 360243 389165 1122408 1103119 434270 446045 120233 107841 115550 117179 129631 125914 120821 122397 84046 86030 275322 243418 688241 695073 216823 214081 274963 279761 324498 315843 339389 340761 360869 365620 347501 384794 810640 856702 541660 447337 294046 292877 335986 334508 356261 359140 368953 376213 418238 420921 665533 699005 40.45 68.1 1
12:48:35 2023-10-13 338726 337035 86704 85240 133273 133994 135644 134196 107302 106066 111732 112906 131636 131485 360316 387569 1121970 1113061 433397 447113 120348 107644 115969 116937 131621 125880 121069 121930 83906 84085 275322 241979 694264 689022 216823 214150 275613 279761 324042 315843 337855 341794 359476 367038 348042 384177 811577 857307 540308 449280 294675 293363 336347 336529 355477 359140 369515 374774 421766 420259 665497 701101 40.45 68.0 1
12:48:36 2023-10-13 337341 336827 87073 85319 133503 134087 135553 134466 107170 106259 111560 113221 131945 131748 360641 388011 1130073 1112987 427667 446045 120595 107503 115935 116870 129631 125813 121760 121650 84080 85827 277883 241568 691289 688986 216823 213522 277467 277975 324956 315843 339444 342276 360518 367834 343308 386507 811467 848118 540308 451773 293914 288115 335680 334472 356512 363184 368923 373270 418825 420259 674886 701064 40.45 68.0 1
12:48:37 2023-10-13 337367 334710 86799 85318 133374 134226 135212 134381 107236 106358 111508 113249 131716 131643 360677 387533 1125231 1102893 426002 446797 120348 107355 115935 116984 129631 125880 121069 122028 83906 85860 276956 243075 685788 693073 216671 214666 276653 278047 324956 315224 338330 341758 361093 367053 345379 387092 810640 851800 537136 448864 294884 293291 335680 335741 358450 362132 370806 375045 418389 422594 676289 700843 40.45 68.1 1
12:48:38 2023-10-13 341695 336340 87018 85349 129980 133927 135433 134162 107302 106000 112544 113041 132557 131324 360641 391055 1116048 1106510 433594 445488 120265 107536 115935 116937 129631 125847 121069 122028 83906 85860 277883 241738 687220 695073 216823 214150 276229 279725 322988 315843 339089 340654 362177 367834 345379 383019 809491 859128 540308 452094 293527 288761 336728 334437 358728 360756 369623 375571 417216 420850 666119 699725 40.45 68.1 1
12:48:39 2023-10-13 339508 334476 86799 85271 133305 133969 135433 134348 107746 106358 111732 113249 131693 131669 360677 387393 1121610 1106607 431876 446895 120678 108164 115869 117079 129631 126128 121236 122247 84138 84390 275322 242383 694011 689829 216823 214666 275542 279207 324775 315843 340166 342794 361006 366801 349815 384611 811504 856629 540308 450494 294748 293291 336347 336494 356512 360181 369479 374436 421366 420554 665497 703095 40.45 68.1 1
12:48:40 2023-10-13 338801 337050 87082 85307 133236 133969 135245 134162 107269 106292 111560 113093 131567 131669 360641 391019 1128468 1109717 429205 447186 123226 107718 115550 117294 131551 126229 120903 122430 84022 85860 274404 241979 684519 693109 218050 213487 276423 278902 324956 315843 339389 340414 360805 367551 345101 385376 811215 849392 537136 448901 294046 288761 335680 336458 354410 361296 369479 377318 420075 418973 672422 699997 40.45 68.1 1
12:48:41 2023-10-13 337367 337542 86803 85282 133203 133965 135644 134474 107269 106391 111802 113494 128528 132082 360388 391310 1125605 1103906 429740 447040 120348 107767 115869 117179 129631 125880 120986 122028 84022 84287 276814 243490 689369 695073 216823 214850 275207 279331 324956 315584 339115 341722 361093 365620 350288 384758 811215 857271 543013 448901 293939 287936 336186 334472 356261 359643 368923 376213 421817 421182 665533 698968 40.45 68.1 1
12:48:42 2023-10-13 339950 333740 86862 85191 133564 133969 135522 134259 107269 106506 111698 112906 131823 131485 360641 387569 1122685 1114645 433705 447113 120348 107503 115776 117099 129631 125847 120986 121963 83906 85860 275322 241979 690797 688986 218050 213818 275577 279761 324006 315663 338056 342275 362792 367551 346942 384177 811606 854778 540308 450813 294675 293381 336822 336494 354907 359894 369515 373907 421366 419008 665860 701101 40.45 68.1 1
12:48:43 2023-10-13 336890 336818 87045 85314 129885 134285 135780 134500 107613 106292 111595 113183 131945 131748 360280 387975 1129270 1112987 423534 446542 120513 107322 115935 116904 129631 125813 121069 121897 83906 85860 274404 241979 690248 688986 216823 213853 276617 277584 324956 315843 339203 342830 359979 365655 344341 387092 811467 846920 544365 450175 293841 288325 337299 334472 355976 362380 368332 373306 419745 420259 674886 702596 40.45 68.1 1
12:48:44 2023-10-13 336839 334242 86589 85244 133085 133969 134991 134348 107236 106358 111354 113093 131533 131761 360061 387533 1125268 1100508 426978 447113 123465 107536 115742 117099 129631 125847 120821 121897 83906 85860 275322 243202 686336 693073 216671 214666 276194 278670 324956 315807 338330 341241 360805 366544 346420 386544 810640 847356 544365 446562 294675 293291 334706 335741 358161 361049 370243 374747 421556 422297 674775 699849 40.45 68.0 1
12:48:45 2023-10-13 341231 335868 87078 85307 130074 133889 135462 134129 107335 105968 111732 112776 128846 131014 360569 390435 1116011 1105406 431180 446166 120348 107355 115935 116904 131804 125813 121153 121682 84239 85709 275953 240445 696326 693073 216823 213556 276229 278902 324006 315943 339203 341758 361164 367067 345379 384177 810640 854742 545718 450489 294404 292981 337236 336215 356547 361261 371714 373615 416375 421514 665533 700033 40.45 68.0 1
12:48:46 2023-10-13 336616 336242 86707 85240 133203 133742 135305 134162 107302 106033 111654 112906 131567 131485 360641 388011 1128468 1113024 426297 441660 120430 107355 116330 116904 131769 125813 121263 121533 84022 85860 275322 241979 691970 689022 216823 213556 276689 277584 324690 315554 339684 342830 360014 365655 344341 386798 811570 848638 544365 452205 294675 290805 338390 337405 356369 362746 368743 373388 419932 420528 675845 702596 40.45 68.0 1
12:48:48 2023-10-13 338801 334273 86982 85303 133328 133969 135305 134348 107269 106445 111492 112906 131567 133790 360351 390471 1125268 1108929 428635 446858 123465 107355 115776 116904 129631 125880 121069 121864 83906 85860 275322 241979 689344 695073 216823 215061 276653 278902 324956 315843 339353 340175 361164 366747 344824 385067 810065 848155 541660 448889 293783 288761 335680 335481 354375 361296 368923 376177 418496 418937 672459 698472 40.45 68.0 1
12:48:49 2023-10-13 337148 334278 86648 85254 133081 133969 134957 134381 107236 106358 111354 113151 131751 131678 360352 390648 1124805 1103630 430422 447004 120348 107585 115869 117126 129459 125847 120903 121996 83848 85893 277883 243490 689724 694090 216823 214185 274927 279187 324956 315584 339125 341241 361058 365620 347465 386233 809491 852295 543013 446890 292973 292986 336221 334472 357897 359643 367261 375644 418496 422143 668474 698968 40.45 68.0 1
12:48:50 2023-10-13 341210 335659 86854 85204 133238 133742 135433 134129 107302 106000 111732 112687 131760 131084 360641 387533 1121970 1115438 433031 446482 123362 107355 115776 116904 129631 125847 121069 121748 83906 85860 275322 241604 692165 691044 216751 217569 276229 279492 323514 315843 340166 341794 360869 367551 344824 383055 811791 847429 538955 451269 294675 293363 335715 335446 354375 361008 369587 373907 418861 418937 665533 700530 40.45 68.1 1
12:48:51 2023-10-13 336622 333775 86730 85388 131241 134601 135195 134563 107170 106651 111294 113482 131728 132095 360171 387557 1132037 1111406 426111 447113 120430 107882 115742 117221 129631 125880 120903 121864 83906 85893 275322 243526 684489 688986 216823 213522 276423 278902 324956 315577 338092 342794 361006 365655 345343 387092 811504 845688 535362 446854 294748 288290 336822 338055 355441 361261 366673 373944 420738 419928 674613 701064 40.45 68.1 1
12:48:52 2023-10-13 339290 333740 86822 85244 133085 133935 134991 134162 107269 106033 111543 112906 131533 131393 360097 387604 1119222 1100615 433705 445488 123260 107610 115470 117132 129451 126356 120738 121632 83675 85742 275322 241944 684313 694249 216823 213522 275806 279761 323023 315843 339353 340461 361129 367834 345899 383019 809491 857271 540308 450285 293769 288761 335951 334437 355976 359957 372429 375920 420923 420008 667029 697794 40.45 68.1 1
12:48:53 2023-10-13 338801 335659 86735 85219 133460 133860 135263 134129 107236 106033 111508 112906 131533 131240 360497 386812 1118427 1106933 431180 445209 123500 107355 115942 116823 129631 125813 120903 121599 83906 85742 275322 241944 690248 691044 216823 213853 275806 278902 324690 317630 339203 342275 361129 366801 345414 385046 811215 852295 534467 452205 293633 293291 339423 335741 356583 360720 369479 372743 416340 420563 667492 699005 40.45 68.1 1
12:48:54 2023-10-13 335578 333507 86676 85307 133081 133566 134991 134129 107269 106033 111354 112906 131351 131485 359519 387429 1128468 1112750 423570 445851 123345 107322 115856 116904 130065 125606 121153 121533 83906 85742 276674 242015 690161 688986 216823 213556 276423 277620 324956 315843 339414 342830 359979 365655 344895 387092 810321 847398 537136 449280 294739 291216 337537 337405 356964 362817 370580 373160 419932 420080 675365 701101 40.45 68.0 1
12:48:55 2023-10-13 337844 333230 86636 85314 133436 133935 135271 134263 107269 106000 111388 112841 131823 131485 360097 389924 1125268 1106607 427957 446166 123362 107836 115776 117132 129631 125813 120903 121897 83848 84441 275322 241979 686670 693109 216823 217640 276689 279066 324956 315843 338401 339661 361164 367295 346709 385376 809491 846920 537136 447864 294675 288545 337509 335487 354410 361331 368368 373944 416304 419008 673450 696953 40.45 68.0 1
12:48:56 2023-10-13 338532 333239 86644 85155 133378 133859 135178 134179 107302 106179 111354 112874 131823 131119 360351 387429 1119489 1106933 428635 445851 120513 107322 115969 116864 129631 125432 121069 121135 83906 85860 275322 241979 700727 692547 216823 214150 275806 278902 323778 317738 339187 341470 364848 367102 346035 384067 811519 856642 534467 451442 294466 288761 336728 336422 356547 360756 369587 373315 419770 420850 665301 699005 40.45 68.1 1
12:48:57 2023-10-13 340170 335868 86680 85180 133374 133532 135216 134129 107269 106033 111354 112719 131641 131119 360097 388155 1118721 1109791 432403 445851 123328 107355 115583 116937 129631 125813 120986 121632 84007 85827 274170 241568 687347 685038 216823 213556 275544 279761 324042 315843 337819 341722 361006 368468 346942 384758 811504 854778 541660 450175 295240 293291 335872 335987 355441 359140 369515 373944 421366 419892 664520 701101 40.45 68.0 1
12:48:58 2023-10-13 334028 333731 87009 85310 129928 133872 135511 134179 107170 106292 111517 112841 131762 131345 360461 387285 1125121 1112608 423570 445924 120283 107667 115902 116904 129631 125678 120821 121450 83906 85846 276956 241979 690073 689719 216823 213556 276265 278047 324956 315843 339684 342636 359727 365655 345379 387679 810894 845055 537136 448229 294257 288763 336822 334508 356011 362662 367261 373606 420738 420294 673624 701101 40.45 68.0 1
12:48:59 2023-10-13 337655 333771 86525 85307 133016 133969 134584 134196 107302 106358 111276 112939 131385 131695 359554 387533 1120813 1097350 429582 444195 123294 107610 115550 116937 129451 125847 120738 121930 83906 85893 275322 243283 686886 693109 216823 214185 274927 279367 324956 314559 338401 340725 361093 365433 347501 386270 808917 852295 537136 445895 292960 293291 335715 334472 356547 359929 367813 376219 421556 421263 670358 698857 40.45 68.1 1
12:49:00 2023-10-13 338472 333978 86767 85371 133616 133683 135297 134061 107269 106252 111892 112906 131567 131119 360388 387975 1116048 1107446 429886 444895 120761 107248 115969 116742 131621 125398 121153 120924 84080 85526 276674 240480 694366 691532 216823 214185 275842 279331 324727 315501 339414 342311 361164 367317 345899 385376 811215 852295 540308 450172 293498 293295 336799 335741 357108 360756 369515 373306 416340 421514 668985 700792 40.45 68.1 1
12:49:01 2023-10-13 333978 335609 86612 85299 133076 133868 134618 134162 107236 106033 111354 112906 131956 131485 360097 386847 1128468 1111406 423534 445851 123448 107388 115776 116937 129631 125639 120986 121632 83848 85742 274404 242015 689952 685074 216823 214001 276459 278011 324956 315843 339684 342866 362636 365655 345414 387092 810930 843267 519434 447937 294675 291216 337739 337644 355869 361190 369859 373160 419932 420080 675771 701064 40.45 68.0 1
12:49:02 2023-10-13 337835 332738 86585 85212 129838 134019 135178 134129 107236 106308 111354 112719 131728 131119 359554 390471 1125268 1106933 427316 444403 123294 107248 115583 116856 129541 125813 120903 121599 83675 85709 275322 241944 687196 693109 216823 217640 276689 278083 324498 315591 337819 339697 361164 366747 344306 385413 808868 846920 549048 449537 295093 288355 336764 334472 354410 361331 368923 375608 416340 418973 673266 696953 40.45 68.0 1
12:49:03 2023-10-13 337844 332734 86589 85180 133378 133532 135194 134259 107269 106033 111354 112906 131994 131393 360097 386847 1116048 1106933 428599 445537 120430 107141 115969 116548 129631 125432 121069 120924 83675 85624 275953 241604 694370 692057 216823 213853 275806 278474 324006 315026 338155 341470 364837 367102 348578 385193 811754 855428 535801 452094 293841 290486 338254 336453 357622 360756 369249 372779 420959 422143 668438 700070 40.45 68.1 1
12:49:04 2023-10-13 339762 333843 86878 85299 133042 133306 135025 133725 107269 106033 111354 112687 131317 131084 359554 388011 1121086 1113061 432023 444916 123328 107322 115583 116823 129631 125639 120821 121483 83675 85742 274404 241264 686693 689022 218050 217640 275842 279761 323023 317217 343631 341794 360841 367843 345414 383055 811570 847429 537136 450813 294257 293291 334741 337607 353843 359929 369551 373907 418861 418349 665860 700070 40.45 68.1 1
12:49:05 2023-10-13 334623 333762 86485 85236 131241 134019 135567 134399 107071 106292 111217 113183 131545 131599 361505 386668 1128394 1112196 423534 441696 123362 107355 115869 117012 129631 125813 120821 121301 83848 84136 277883 242626 689751 685074 216823 213556 276265 278118 324956 315621 339684 342866 361006 365620 346715 387092 810357 843230 544365 448059 294257 288325 336822 334508 355976 361296 367225 373907 421137 420590 675365 701101 40.45 68.1 1
12:49:06 2023-10-13 337917 332773 86589 85180 133193 133532 135126 134166 107038 106000 111354 112719 131549 131119 359013 387604 1116048 1103751 432476 445851 123140 107388 115199 116937 129271 125847 120655 121632 83675 85742 275322 242558 682349 693109 216823 213556 274542 279761 324498 315362 338401 340211 360553 367834 347501 384214 808917 854815 541660 447559 293562 288852 335715 334437 356261 359105 368959 376213 421556 419973 667392 699796 40.45 68.1 1
12:49:07 2023-10-13 337808 333735 86664 85236 133274 133952 135110 134061 107170 106186 111508 112719 131317 131119 359554 386560 1119222 1106146 428599 441804 120348 107256 115969 116515 131621 125606 120986 121007 84007 85624 274404 241604 694840 692057 216823 213556 275842 278938 324006 315061 339203 341517 361923 367096 345414 384214 809491 854138 535801 449186 293841 292568 336728 335741 356583 360756 369587 373046 416340 421218 665533 699041 40.45 68.1 1
12:49:08 2023-10-13 335578 332804 86521 85176 133081 133566 134991 134112 107269 106033 111319 112719 131317 131119 359590 385402 1125268 1111406 423570 441696 120348 107355 115776 116615 131222 125432 120903 121090 83675 85624 273606 241264 693845 688852 216823 217747 276689 277620 324956 315554 339203 342830 359762 365655 344341 384752 810357 845688 543013 450310 294675 290805 337739 337607 356155 362817 368260 373197 419637 420443 675255 700917 40.45 68.1 1
12:49:09 2023-10-13 337844 332734 86585 85204 129760 133834 135229 134002 107236 106066 111242 112719 131533 131240 359590 389924 1125268 1108510 427957 445851 123209 107322 115583 116937 129451 125847 120738 122220 83906 85716 275322 241809 691458 693109 216823 217523 276653 278706 324498 315843 338401 339661 364553 366782 344824 385376 808917 848191 541660 448265 293562 287949 335715 334543 354126 361296 371371 376213 417580 418678 670993 696953 40.45 68.1 1
12:49:10 2023-10-13 337835 332273 86462 86993 133119 133532 135025 133759 107236 106033 111354 112719 131317 131119 359554 388011 1116048 1106146 428296 445609 120348 107325 116002 116582 129631 125398 121069 120924 84022 85983 274404 240276 693556 690483 216823 214150 275771 279495 324462 317630 339203 342794 364517 366515 348531 385046 811791 855428 534467 450965 293841 291034 337739 336618 357730 360181 369183 372743 418825 421263 667456 700493 40.45 68.1 1
12:49:11 2023-10-13 339615 333983 86676 85217 131608 133465 135144 133692 107269 105895 111508 112500 131749 130831 360061 388011 1120813 1113024 431488 445500 123431 107248 115742 116870 129631 125606 120821 121185 83848 85794 275322 240480 686567 688950 216823 217533 276423 279331 323023 315843 339684 341722 360798 367295 344306 383019 811215 852403 538955 450519 294257 288761 335680 334472 354339 360720 371447 373871 418825 418314 664990 699997 40.45 68.1 1
12:49:12 2023-10-13 337367 333843 86640 85240 133374 133524 135388 134267 107236 106033 111319 112874 131823 131084 360992 389544 1121933 1106146 423570 444304 123260 107289 115583 116904 129541 125813 120821 121533 83848 84140 275322 241774 692119 694582 216787 215435 276403 278187 324703 315735 340648 341338 362868 367762 347568 386323 806907 847483 537303 448510 294675 288761 339176 335668 357299 362380 368036 373907 419355 421370 673450 696386 40.45 68.1 1
12:49:13 2023-10-13 338468 332738 86612 85224 132981 134060 134991 134296 107236 106000 111319 112533 131499 131049 359519 388691 1114392 1102109 432745 441660 123192 107322 115550 116904 129451 125813 120572 121697 83675 85794 275322 241738 683807 693037 216823 213522 275771 279761 323023 315843 338365 339817 361093 367834 346384 383019 807127 854778 540308 448864 293527 288761 335680 336690 355691 360817 369479 376177 417580 420223 665860 699758 40.45 68.1 1
12:49:14 2023-10-13 338891 333870 86612 85271 133332 133650 135076 134028 107137 106080 111337 112809 131465 131049 359519 385617 1119489 1106933 428526 444485 123397 107248 115583 117034 129597 125606 120821 121450 83906 85709 275322 241568 703754 689996 216823 214150 275806 278902 324498 317630 339203 342794 361093 366801 345899 385030 810368 847429 534467 450136 293425 293291 336693 335947 356547 360720 369443 372743 416924 421478 668168 698968 40.45 68.1 1
12:49:15 2023-10-13 334091 333879 86568 85236 132754 133927 134647 134474 107023 106358 110943 113249 131215 131761 359230 386232 1130073 1111813 427920 445924 123226 107355 115199 116937 129271 126269 120572 121599 83675 85827 269437 243039 683297 689719 216823 213487 275806 278670 324462 314847 339353 341492 361006 366712 345343 385340 811215 848155 537136 446150 293115 293254 337262 338600 357983 361836 370317 376030 421223 418830 672201 698747 40.45 68.1 1
12:49:16 2023-10-13 336477 333987 86580 85144 132981 133499 134584 133910 107614 106226 111285 112874 131283 131084 359519 387722 1125331 1102109 423534 441624 123311 107215 115583 116870 129451 125606 120821 121334 83675 85794 275322 241428 690198 693073 216671 213522 276653 277584 323682 315807 340407 341481 361129 366472 344306 386233 807127 846920 541660 449329 294466 293291 336728 333852 356512 361331 368332 373907 418585 420886 673450 696879 40.45 68.1 1
12:49:17 2023-10-13 337844 333978 86718 85144 133012 133503 135041 133692 107236 106000 111319 112533 131641 131049 359519 384498 1116048 1107022 430800 444521 123226 107322 115776 116548 129541 126019 120738 121367 83675 85709 274404 241568 686462 687657 216823 214150 274927 279761 324006 315843 337784 341241 361006 365655 349815 383884 813337 855318 540308 450776 294884 288761 337024 338600 356971 360572 369371 374436 420738 418937 666119 701793 40.45 68.0 1
12:49:18 2023-10-13 335306 333428 86616 85240 133016 133566 134957 134061 107606 106033 111208 112874 131317 131084 359483 386232 1128195 1111369 423498 445149 123380 107215 115776 116823 129631 125813 120821 121218 83848 85827 272808 242010 688065 689340 216823 213522 276194 277584 324956 315843 339684 342830 361006 365620 345379 387092 811791 844422 535801 446489 293845 288325 336822 334437 355477 362380 367225 373306 420075 420223 674886 701064 40.45 68.0 1
12:49:19 2023-10-13 333654 332738 86430 85240 132754 133566 134647 134259 107129 106033 111136 112906 131549 131485 358977 388011 1120813 1097350 426038 444521 123140 107215 115550 116823 129271 125779 120655 121566 83675 85709 277503 242733 696968 691044 216823 216652 275293 278615 324775 315554 341160 341338 363818 366694 347323 386908 809270 852663 518150 446744 294675 288852 334741 337057 360019 360685 367225 375040 418202 422143 671829 699762 40.45 68.1 1
12:49:20 2023-10-13 337735 334395 86826 86889 133301 133064 135433 133712 107302 105644 111508 112128 131499 130614 359519 390025 1112776 1103788 428562 445295 123260 107141 115583 116548 129631 125606 120738 121090 83906 85584 274508 239531 690361 692547 216823 213522 275806 278902 322988 317630 339684 340725 362177 367317 345379 383599 809491 855987 537136 452094 294466 288761 336728 335741 356261 360216 369623 373907 416304 420850 664231 699796 40.45 68.1 1
12:49:21 2023-10-13 333676 333217 86548 85212 133016 133532 134550 133725 107236 106275 111208 112719 131465 131119 358436 386232 1125268 1109791 423163 445149 123465 107248 115550 116548 129631 125606 121153 121533 83955 84346 275322 241121 691257 689829 216823 215435 276016 277405 324884 315735 339203 342794 361006 367834 344824 386835 811717 843158 535801 449537 293498 288045 337537 334437 355477 362380 368072 372670 418861 420223 673450 701064 40.45 68.0 1
12:49:22 2023-10-13 337039 332699 86466 85171 132827 133503 135298 133692 107236 106033 111242 112533 131641 131084 359968 389271 1123599 1106933 427316 444521 123140 107322 115583 116904 129541 125779 120738 121218 83675 84109 275322 241568 695876 692021 216823 217523 276229 278866 324498 315843 338401 339661 361093 367260 345117 385067 808308 846920 541660 448901 293975 288445 337299 338324 356971 361014 371899 376067 419669 418830 669349 699796 40.45 68.1 1
12:49:23 2023-10-13 333798 333978 86616 85242 132981 133566 134550 134036 107236 106372 111269 112906 131249 131485 358436 388011 1124005 1100764 429009 441660 123260 107215 115583 116904 129451 125813 120911 121599 83848 85709 276126 243111 686379 691044 216823 214517 274927 278902 324956 315362 338365 340367 360553 367317 347465 386544 808308 847356 529601 446854 293115 288761 334741 334437 357873 359894 367225 375608 418790 422440 668474 696953 40.45 68.1 1
12:49:24 2023-10-13 338432 332734 86585 85105 133378 133586 135084 133725 107269 106000 111354 112687 131823 131084 358977 388011 1120813 1112987 431717 445149 123431 107322 115550 116742 129541 125606 120821 121367 83891 85827 273498 240516 691962 685074 218050 213339 275806 279761 323478 315843 340166 341758 360553 369875 345379 383884 811606 852860 538971 451453 295031 288852 337776 338600 356971 360040 369443 374601 420040 418643 666119 699041 40.45 68.0 1
12:49:25 2023-10-13 335799 333239 86741 85238 133046 133566 134584 134272 107137 106325 111242 112906 131283 131119 358436 385653 1127667 1111813 426075 441660 123226 107248 115199 116823 129271 126019 120738 121334 83675 85742 275322 243111 682928 689719 216823 213522 276194 278902 324956 313639 338330 342311 361006 365655 345379 387092 811791 843656 534045 447109 294675 293363 335872 335446 355441 361036 366966 374774 421070 420259 675365 701027 40.45 68.0 1
12:49:26 2023-10-13 337844 333879 86521 85176 133007 133566 134584 133725 107236 106033 111354 112796 131283 131411 358436 387533 1116048 1099727 430873 444859 123106 107322 115199 116856 129271 125847 120572 121632 83675 85860 275322 241979 683958 692547 216823 215703 274507 279473 324703 315332 341579 340546 363818 367834 347358 385156 809307 855428 535801 446854 295167 288761 334741 336690 357983 360889 368072 375874 418202 420223 666881 699796 40.45 68.1 1
12:49:27 2023-10-13 337575 332699 86580 85112 133378 133503 135067 133897 107203 105968 111242 112719 131641 131084 359266 387429 1116048 1105085 427957 441985 120348 106667 116002 116515 130139 125365 121069 120758 83906 85500 275322 240312 691375 689996 216823 214150 275806 278902 324498 315843 338933 342275 361129 366801 345414 385376 810065 847465 541660 452094 293631 293399 336764 335741 358472 360756 369479 372779 416340 421514 667492 698968 40.45 68.0 1
12:49:28 2023-10-13 333942 332738 86398 85212 132827 133566 134550 134162 107236 106325 110977 113281 131101 131669 358436 385689 1128468 1109754 426260 444521 123226 107248 115583 116548 129451 125639 120738 121218 83839 84314 277883 242311 685662 688852 216607 215739 276087 278723 324956 315440 340612 342650 359720 365655 345379 387367 811606 845055 517829 445192 293841 288527 336056 337644 355976 361296 367225 373907 421070 420223 675365 701064 40.45 68.0 1
12:49:29 2023-10-13 336890 333879 86513 85176 133374 133851 134991 133817 107269 106033 111319 112906 131732 131119 359013 389271 1122259 1106933 423606 444304 123260 107355 115550 116864 129451 125606 120821 121218 83675 85827 275322 241228 687117 693109 216823 217676 276689 278083 324727 315577 337819 339697 362720 365655 344306 385376 809491 845688 540308 448901 294748 288558 336764 337265 357476 362132 371371 374747 419770 418866 673340 696276 40.45 68.1 1
12:49:30 2023-10-13 337003 332734 86521 85249 133046 133532 134991 133759 107269 106000 111354 113074 131317 131119 359266 385653 1116048 1106146 429953 441444 120513 107304 115835 116482 129631 125712 120986 121483 83906 85931 275322 241460 695557 691715 216823 214150 275806 278902 324210 318042 339203 342528 361164 367317 348258 385230 811791 853536 541660 451563 293633 288527 335751 336215 357658 361071 369479 372779 418238 422476 667456 700567 40.45 68.1 1
12:49:31 2023-10-13 339281 332466 86580 85217 133076 133315 134991 133725 107269 106000 111354 112533 131283 130866 358472 388011 1118721 1113024 431790 441949 123294 107322 115623 116582 129451 125606 120738 121090 83675 85591 275322 240516 685536 685110 218050 217640 275806 279564 324233 315843 340166 341758 361093 367843 345899 383342 810994 852860 538955 449697 294675 288761 337666 338600 356466 360580 369407 373761 418683 419702 666119 699005 40.45 68.1 1
12:49:32 2023-10-13 333906 333591 86671 85172 132754 133553 134550 133759 107236 106259 111011 112906 131192 131735 358472 385689 1125268 1109791 423498 446870 123294 106700 115470 116582 129451 125606 120738 121090 83675 85650 275322 241264 686968 687877 216823 215400 275842 278011 324956 315843 339684 342830 361006 365655 345379 387092 810321 844458 537136 446890 293914 288115 336822 334472 355477 361366 367261 373871 420111 420259 674886 701101 40.45 68.1 1
12:49:33 2023-10-13 335578 332734 86357 85234 132788 133843 134550 134162 107236 106285 110977 112906 131192 131393 359266 388011 1118721 1097350 427014 445500 123226 107506 115199 116904 129451 125813 120738 121632 83675 84326 274404 242733 682718 691044 216823 214850 274963 279298 324775 315554 341542 341470 363818 367504 349778 385230 808734 855428 535801 445785 296134 288617 334741 335997 356261 360889 371371 375608 418496 420259 665497 697731 40.45 68.1 1
12:49:34 2023-10-13 337532 333983 86489 85193 133042 133532 134584 133725 107236 106000 111011 112610 131192 131084 358472 386847 1116048 1103788 428998 441985 123311 106667 115969 116515 131621 125312 121069 120841 83906 85526 275322 239771 692824 690032 216679 214185 276229 278902 324727 315026 338724 342552 360904 366801 345414 384794 809491 847429 534467 451269 293425 292877 336728 335741 356583 360756 369515 372779 416340 421514 665606 698509 40.45 68.1 1
12:49:35 2023-10-13 333866 333978 86466 86960 133193 133532 134668 133725 107269 106000 111011 112719 131549 131084 358472 385689 1125268 1109791 422865 444521 120355 106700 115776 116515 129631 125432 120903 120924 83864 85865 273498 240978 696596 688742 216823 213933 277522 277016 324848 315771 339574 342650 363012 365620 344341 387092 809140 847398 535801 450494 294404 293381 334741 334472 357983 362415 368368 373342 418897 420294 673450 701064 40.45 68.1 1
12:49:36 2023-10-13 336527 332466 86466 85229 133033 133532 134991 133725 107236 106000 111242 112796 131226 131049 358472 388726 1125268 1106933 426978 445609 123021 107355 115503 116904 129271 125678 120738 121367 83675 85650 274404 241228 688013 691752 216823 213487 276265 278902 324727 315843 339389 340186 361129 367295 345343 385413 808917 846920 537136 448901 294011 288355 334741 335516 354375 361872 371899 376490 421854 418759 669349 696769 40.45 68.1 1
12:49:37 2023-10-13 337367 333807 86645 87005 133111 133089 135245 133474 107269 105677 111242 112193 131283 130548 358184 388011 1112025 1102930 427280 441962 120283 107156 115835 116670 129631 125538 120821 121173 83906 85780 275322 240709 696047 691789 216823 213522 275842 278902 323023 315374 339684 340725 362177 365398 345414 383634 809270 854778 541660 449186 294331 288761 336764 335741 356261 360756 369623 373907 416340 420886 664231 697978 40.45 68.0 1
12:49:38 2023-10-13 337575 333978 86521 86960 133193 133319 135063 133692 107236 105928 111242 112193 131549 130866 358472 386303 1119222 1106298 431179 441985 123209 106700 115550 116548 129459 125432 120655 120924 83675 85559 275322 241059 695705 686903 216823 214185 274963 279761 324042 315843 338102 341758 361006 365655 347221 384214 810321 856605 534467 449280 295093 290472 336311 337644 358728 359789 369335 373761 421223 420080 666119 700792 40.45 68.0 1
12:49:39 2023-10-13 336527 333508 86489 85144 131232 133097 134957 133290 107236 105677 111303 112500 131283 130649 358436 386847 1121175 1113024 426297 444485 123328 107273 115776 116548 129631 125432 120821 120924 83848 85526 275322 239771 693143 685038 216823 213556 277539 279298 324042 315026 339444 342275 360518 365620 345622 386544 809140 845091 541660 450175 293633 290359 334706 334472 356011 362959 368923 373342 418861 420294 673450 700567 40.45 68.0 1
12:49:40 2023-10-13 333978 333879 86462 85144 132642 133851 134584 133809 107236 106033 111011 112906 131095 131302 358149 388011 1121885 1097350 423570 441822 123174 107322 115550 116864 129271 125639 120655 121218 83675 85591 275322 242015 686886 689022 216823 214551 275806 278474 324956 315433 341300 341987 364002 366694 346835 387293 811178 851087 541660 446671 294957 288761 337537 336551 358197 361296 370280 374784 418532 422476 673450 697978 40.45 68.1 1
12:49:41 2023-10-13 338792 333951 86585 87013 133193 132768 135109 133256 107269 105355 111543 111782 131641 130182 358472 387569 1111163 1102184 430312 441985 120190 107141 115583 116548 129451 125606 120821 121007 83806 85559 273498 239531 686462 691044 216823 213556 276461 278938 322796 315026 337819 340175 361164 367317 345414 383019 807200 856665 537603 450813 295240 288039 336221 336215 356011 360720 369623 374774 416375 420259 664231 696423 40.45 68.0 1
12:49:42 2023-10-13 337844 333987 86580 86918 133042 133097 135178 133440 107236 105822 111474 112193 131431 130580 358436 386812 1118685 1112987 428120 441552 120168 107141 115589 116515 129451 125572 120738 121090 83675 85728 275322 241394 699900 690734 216751 215133 277360 278295 324053 317593 339538 341578 363012 368835 346610 384664 811791 845652 534467 449221 293841 288761 337464 336690 355441 362782 369443 373306 418825 418973 670957 699997 40.45 68.0 1
12:49:43 2023-10-13 336854 333699 86418 87005 132973 133490 134550 133692 107203 105968 110977 112533 131249 130913 357358 388011 1121970 1106933 427280 445924 122918 107322 114696 116937 128878 125847 123474 121930 83560 85794 275322 241908 677796 689829 216823 213487 275771 278438 324727 314919 339353 340690 360483 367260 345343 385340 810640 849993 546306 445520 293733 288761 336822 335951 354907 361261 371371 375883 423051 418723 669275 697794 40.45 68.0 1
12:49:44 2023-10-13 339652 333978 86462 85164 133012 133407 134584 133658 107203 105968 111208 112687 131283 130797 358401 390315 1114392 1100508 431790 441949 123226 107636 115450 116945 129334 126060 120738 121599 83642 84378 276956 241050 685702 693756 216823 213487 275313 279495 323478 315843 341542 340690 361058 367834 349282 382982 808868 858521 538955 450315 295093 288545 336457 336690 355976 360756 369587 375040 416340 420223 664231 696386 40.45 68.0 1
12:49:45 2023-10-13 337605 333978 86398 87046 132973 133281 134550 133692 107203 106000 111208 112533 131067 130923 358401 383348 1116048 1106933 430222 441949 123397 107141 115470 116548 129451 125692 120572 121090 83675 85643 287258 241193 684760 687877 216679 214185 274963 279295 324498 315843 340407 342830 360740 367317 346906 385067 811791 854102 543013 447961 294675 291216 336786 337167 357479 360075 369335 373688 420855 421335 667978 699997 40.45 68.0 1
12:49:46 2023-10-13 333942 333974 86361 85212 132451 133566 134483 134267 106876 106358 110943 113061 131215 131643 359968 385095 1128815 1110052 423498 444376 120438 107444 115676 116770 129438 125746 120738 121334 83772 85827 280200 242733 683610 687877 216823 213522 276814 278670 324775 314595 338056 342516 361006 365655 345379 387642 811791 843194 543429 446186 295240 288904 336822 334508 355976 361008 366931 373907 421034 420223 675365 699997 40.45 68.0 1
12:49:47 2023-10-13 335541 333978 86457 86927 132822 133281 134517 133692 107236 106000 110977 112687 131249 130831 358401 387498 1120344 1106146 423570 445295 123260 107355 115550 116904 129451 125712 120738 121090 83675 85676 274404 241193 695831 693756 216823 213191 276653 278047 324462 315843 340501 340689 365106 368727 347592 386360 806980 846738 543013 449647 295093 288725 339453 335741 356512 362887 368368 373615 419140 421442 673377 695893 40.45 68.0 1
12:49:48 2023-10-13 338801 333983 86580 87034 132977 133407 134550 133692 107500 105895 110977 112719 131249 130831 357897 387498 1114121 1100508 431827 444485 123072 107322 115166 116870 129271 125813 120572 121417 83617 85827 275322 241715 681954 691044 216823 213522 274927 279761 323383 315584 338365 340690 361093 367834 347465 384177 808881 854778 541660 445822 293304 288761 335645 334437 355976 359105 369479 376177 418202 420850 666119 696916 40.45 68.0 1
12:49:49 2023-10-13 337835 333987 86489 87042 133016 133097 134550 133599 107236 105895 111131 112533 131033 130797 358401 387393 1119222 1108694 430495 441985 123260 107108 115583 116790 129459 125398 120655 121090 83675 85559 275322 242082 701456 687657 218050 216043 274821 279581 323826 315771 340860 341578 360898 369391 347323 384721 811791 852259 547120 449280 294539 288761 335836 335481 356284 359140 371371 373907 421330 420223 665646 700033 40.45 68.0 1
12:49:50 2023-10-13 333582 333743 86489 86960 133189 133135 135041 133692 107236 105895 111208 112193 131158 130958 358436 385653 1121970 1109754 425692 441913 123380 107381 115776 116401 129631 125365 120821 120758 83675 85526 274170 239735 689918 687877 216823 213487 277503 277747 324006 315843 339203 342758 360518 365620 346392 387092 811791 843194 537136 447230 293425 290769 336822 336618 355477 362345 367778 372452 422153 419973 673155 699353 40.45 68.0 1
12:49:51 2023-10-13 333942 333807 86430 85197 132788 133528 134517 133759 107203 106033 110943 112906 131181 131393 357897 387702 1119489 1099198 427316 441696 123157 107141 115450 116864 129244 125678 120821 121450 83675 85898 275322 242383 680477 691789 216823 214414 274522 278866 324956 314294 338330 340163 363818 367576 347186 386544 809443 850339 517829 446150 294748 288761 334706 335487 357622 359894 367261 375040 418202 422179 668817 695893 40.45 68.0 1
12:49:52 2023-10-13 337502 333748 86644 86819 133378 132664 135388 133223 107236 105355 111319 112161 131641 130216 358401 388011 1111163 1103751 427920 441913 123226 107108 115583 116515 129451 125572 120821 121007 83675 84061 275953 238957 692896 691008 216823 213853 275771 278866 322988 314990 339684 340725 362212 367317 346193 383019 809491 854742 535801 451983 294884 288734 339176 336690 356440 361120 372167 373761 419501 421003 664083 699796 40.45 68.0 1
12:49:53 2023-10-13 333942 333752 86462 86918 133042 133281 134584 133599 107716 106000 111354 112533 131499 130866 358726 385980 1125531 1112278 425692 441480 120348 107223 115869 116656 129597 125505 120903 120924 83848 85526 275322 239735 688299 687730 216823 213522 277503 277159 324439 317485 338691 342516 360553 365655 343308 385413 811791 845688 540308 450923 293841 293363 336951 334472 355976 362923 369479 373342 418825 420259 672422 699997 40.45 68.0 1
12:49:54 2023-10-13 336890 333505 86434 85112 132788 133306 134550 133692 107236 105928 111242 112533 131283 130948 357358 387533 1124360 1106933 427280 441696 122953 107355 114336 116904 128912 125813 123594 121533 83675 85643 275322 240480 678891 688986 216823 213339 275771 278866 324498 314487 339389 340403 363452 369646 348294 385813 806980 845506 541660 448681 295586 288247 337776 337644 354339 361296 369183 376476 419660 418723 670408 696349 40.45 68.0 1
12:49:55 2023-10-13 336016 333517 86430 87005 133370 133273 135068 133557 107038 106193 111183 112809 131602 130909 358329 387521 1116306 1105481 427243 441949 120283 106667 115835 116589 129631 125245 120821 120924 83675 85584 276814 242082 696138 688986 216823 214001 276229 278866 324690 315501 338724 341794 361129 367317 345899 384774 809491 847465 541660 451773 294047 292877 339176 335741 356547 360756 369551 373306 416340 419973 664520 698472 40.45 68.0 1
12:49:56 2023-10-13 337844 333513 86477 86918 133007 133553 134584 133566 107269 106000 111354 112533 131283 130831 358149 387393 1119222 1108966 431179 444485 123260 107141 115550 116548 129451 125606 120655 121102 83675 85676 275322 240516 690450 687730 218667 215891 275100 279617 323598 315807 340648 341614 363012 368251 347287 383994 811791 852259 535801 448181 295093 289388 335872 335987 354872 359140 369515 375457 421366 418937 664231 699005 40.45 68.0 1
12:49:57 2023-10-13 333834 333464 86457 86889 132788 133089 134567 133599 107203 106000 111205 112500 131249 130866 357897 385075 1124433 1108966 424485 441804 123226 106667 115583 116515 129451 125398 120655 120841 83675 85559 275322 240480 688550 687390 216823 213522 276653 277159 324956 315843 339194 342830 360014 365655 344824 387092 811791 844787 541660 449537 293706 293435 336822 334437 357983 362923 368332 373306 421854 419973 673155 700497 40.45 68.0 1
12:49:58 2023-10-13 333618 333978 86398 87020 132696 133499 134517 133725 107129 106000 110977 112687 129485 131084 357897 387357 1119222 1097634 428259 441588 123192 107141 115099 116898 129244 125712 120821 121832 83642 85872 275322 242212 682201 691789 216823 214563 274558 278866 324956 315362 338365 340725 363734 367655 347465 386544 808344 850595 541660 447109 294675 288761 334706 334437 357335 359140 370496 375040 418167 421550 667492 696386 40.45 68.0 1
12:49:59 2023-10-13 336342 333465 86548 86841 133046 132664 134991 132856 107236 105677 111242 112161 131249 130523 357897 388011 1109590 1102930 426640 441949 123260 106667 115550 116515 131460 125398 120821 120924 83906 85526 275973 238993 689015 689996 216823 213556 275806 278670 323059 315843 339444 341241 362212 367317 345899 383905 809491 853499 534467 450592 294675 288617 338696 335997 358491 360615 369479 373761 419770 420707 664083 698800 40.45 68.0 1
12:50:00 2023-10-13 335863 333508 86457 85073 133378 133135 134673 133474 107236 105822 111011 112500 131549 130649 358436 385980 1125531 1113146 426556 441804 120185 107189 115789 116415 129597 125298 121370 121007 83906 85551 273604 239531 687552 687390 216823 215739 277503 277975 324270 315843 339203 341326 360518 365620 343308 384794 811215 845688 532632 450813 293841 293399 337299 334437 356011 362923 369515 373342 418790 420259 670481 699997 40.45 68.0 1
12:50:01 2023-10-13 335541 333978 86457 87046 132827 133097 134550 133507 107203 105822 110977 112193 131158 130614 357323 388011 1122259 1106146 427280 441696 122953 107322 114402 116904 128789 125813 123474 121632 83560 85860 274404 241908 681565 685074 216823 213487 276229 278902 324006 315067 339389 340725 362939 369875 348578 385083 809220 845543 541660 448754 295512 287931 337776 337644 356971 361261 368887 376213 418202 418973 670097 696879 40.45 68.0 1
12:50:02 2023-10-13 336379 332688 86398 86956 133374 133127 135162 133557 107038 105902 111269 113164 131477 130944 358329 387557 1116306 1103906 428730 444666 123431 106667 115550 116401 129541 125644 120986 120841 83675 85676 274404 240480 690915 691261 216823 214001 275771 278902 324498 315026 338724 342010 361129 367317 345414 385104 809491 847429 538971 451773 293841 292779 336728 335741 356547 361071 369551 373306 416340 421514 664520 697978 40.45 68.0 1
12:50:03 2023-10-13 338532 333048 86489 86952 133016 133097 134584 133474 107377 105822 111011 112161 131101 130614 357358 387156 1118949 1106570 430837 444666 123106 106667 115199 116515 129271 125398 120490 120924 83675 85526 271898 242152 684383 686903 218358 216043 274715 279509 323370 315771 340648 341338 360970 369651 347323 384031 811717 852223 530094 449219 294257 288725 336311 338361 355156 359105 369515 373944 421115 418866 664231 699005 40.45 68.0 1
12:50:04 2023-10-13 333546 333278 86402 86980 132814 133318 134550 133599 107236 106000 110977 112500 131067 130770 357358 384804 1123636 1106533 424485 441552 123260 106667 115583 116515 129451 125312 120821 120758 83675 85559 275322 240107 688397 687877 216823 213522 276724 277584 324727 315843 339444 342830 360049 366454 343343 386544 811791 843230 534467 450604 293633 293363 334706 334437 356011 362959 368923 373638 418861 420259 672641 701793 40.45 68.0 1
12:50:05 2023-10-13 333870 333807 86398 86921 132661 133524 134517 133692 107236 106000 110977 112719 131067 131084 357861 387429 1119222 1098415 423678 441728 123021 107273 115132 116548 129092 125644 120821 121766 83575 85865 275322 241872 688241 690808 216823 214746 274785 278863 324884 314266 338330 340761 360841 366515 349815 385156 806482 847465 530094 446186 295307 288761 335680 334472 356011 359105 368368 375910 417580 420259 666119 695893 40.45 68.0 1
12:50:06 2023-10-13 337103 333508 86398 87038 132797 133097 134550 133474 107056 105822 111011 112533 129554 130649 357897 385075 1116048 1103751 426978 441552 123328 106634 115776 116321 129631 124985 120821 120593 83675 85467 272808 239567 691690 685038 216518 214185 275577 278083 324042 315843 338724 342794 361951 366801 346455 385376 809491 847392 541660 450813 293010 288689 338696 335523 357372 361014 369335 372634 419770 421370 668966 697794 40.45 68.0 1
12:50:07 2023-10-13 333328 333278 86398 86885 132822 133499 134818 133725 107203 106000 111011 112533 131067 130992 359458 384228 1127171 1109903 424337 441696 120153 107042 115676 116448 129631 125505 120903 121007 83642 84124 275322 240480 686400 687390 216823 216043 275806 277087 324956 315843 339444 342866 360970 365620 348554 387367 810640 838451 532728 446186 293841 288645 336584 334472 355477 360756 367225 373944 423051 420259 673450 699041 40.45 68.0 1
12:50:08 2023-10-13 333978 333265 86353 87005 132730 133306 134550 133474 107236 105855 110977 112193 131134 130831 357358 387533 1118758 1103751 425544 444353 123106 106700 115437 116515 129271 125606 123559 120924 83675 85559 274404 240480 685179 691080 216751 217406 276653 278083 324498 315843 337819 340175 363038 365690 346746 386560 808293 845543 543013 449329 294888 288761 339213 333744 356405 362238 369177 375003 415686 421550 673450 698762 40.45 68.0 1
12:50:09 2023-10-13 335578 333508 86398 87013 132827 133131 134962 133474 107038 106193 111380 112667 129559 130727 359895 384085 1116306 1105481 429341 441768 120055 106667 115166 116515 129271 125606 120903 121185 83675 84010 275322 240516 688660 686683 216787 214185 274963 278902 324042 315843 337784 342830 361006 367317 347797 385376 811215 853499 534467 448901 293841 288904 336347 334437 357622 360181 369479 373907 421137 421586 666119 699005 40.45 68.0 1
12:50:10 2023-10-13 337092 333758 86394 85186 132827 132664 134957 133223 107236 105644 110977 112161 131101 130216 357323 385689 1119222 1112196 427954 441913 123055 106667 115232 116354 129451 125312 120911 120758 83675 85526 270338 239363 690669 687877 217782 215284 277022 278615 323227 317557 339648 341373 363048 368871 346819 385193 811717 847435 541660 450813 293633 293327 334671 337094 355905 362380 369479 372779 418825 419973 671432 699005 40.45 68.0 1
12:50:11 2023-10-13 338042 333297 86580 85167 132878 133465 134945 134187 107104 105935 110841 112841 131451 131014 357323 386847 1119222 1100820 423534 441913 123157 106700 115166 116548 129279 125644 120490 121007 83560 84010 277503 241604 684819 685110 216823 214850 274998 278083 324956 315362 338330 341517 360841 366801 349815 386544 807163 847429 537136 446222 293115 288423 334741 334437 356512 359105 368368 376213 420588 421514 665533 696423 40.45 68.0 1
12:50:12 2023-10-13 336415 333043 86457 86918 132822 133097 134550 133507 107236 105928 111011 112193 131067 130614 357394 386232 1114429 1103751 428655 440894 123465 106634 115889 116241 129631 124985 121236 120924 83955 85766 275322 239460 697491 689340 216535 214116 275664 278723 324318 317593 339203 342794 361916 366801 346455 385083 810640 847392 541660 451884 293425 290359 336728 335741 356619 360756 369479 372779 416959 422179 666984 698509 40.45 68.0 1
12:50:13 2023-10-13 337844 333726 86398 86972 132822 133064 134550 133290 107203 105822 110977 112193 131067 130614 357358 386812 1117896 1106607 430532 441949 123021 106700 115199 116703 129271 125398 120490 120924 83675 85559 272808 240107 688454 687390 216823 217676 274998 279761 323059 314767 339684 341758 360553 367295 346420 383905 810321 847392 544935 447937 293841 292877 336822 338351 356971 360889 369335 374363 420595 418794 666082 697757 40.45 68.0 1
12:50:14 2023-10-13 336865 333508 86398 87009 132797 133135 134652 133474 107236 105855 110977 112699 131033 130649 357358 387533 1121970 1107060 426186 441660 120055 107156 115404 116609 129237 125712 120655 121185 83675 85780 274404 240373 683484 691080 216823 213522 276403 277903 324727 315843 343182 342046 362212 367691 347346 386544 806592 845724 535801 447876 294466 292877 336728 333852 356619 362379 367778 374473 416012 421550 672973 695930 40.45 68.0 1
12:50:15 2023-10-13 338322 333048 86416 86825 132822 132697 134550 133474 107369 105677 111276 112161 131101 130649 357072 388011 1111988 1097424 431179 441949 123021 107141 115053 116582 129181 125639 123525 121090 83617 85559 275322 240516 684081 690520 216823 213556 275806 279761 322701 315843 338401 340211 361164 365620 345899 382800 809443 857858 534467 447754 295302 288522 337666 336654 355869 359502 369407 376030 417545 420259 664231 694909 40.45 68.0 1
12:50:16 2023-10-13 337596 333048 86398 86856 133193 132768 134698 133256 107236 105869 111531 112403 129739 130336 358041 386704 1119980 1114847 429953 441732 120053 107189 115550 116482 129271 125432 120572 120924 83839 85813 277503 239328 687266 687606 216823 214830 276724 278706 321723 315843 339464 341758 360588 366782 344341 383905 809491 850927 533132 450813 293845 292986 334741 334437 355926 361331 369623 373907 418825 418056 665533 700070 40.45 68.0 1
12:50:17 2023-10-13 335441 333043 86184 85180 132325 133566 134112 134167 106876 106066 110866 112906 130852 131119 356284 385460 1125268 1106933 426111 444730 123021 106700 115199 116548 129092 125398 123559 120924 83617 85709 271898 242015 679818 687877 216823 213522 275522 278399 324812 314631 341579 341650 360970 368871 346035 387257 809344 846234 530094 445483 294675 293156 336584 335446 357983 361261 367153 374967 420702 418973 674708 698968 40.45 68.0 1
12:50:18 2023-10-13 338619 333253 86671 85194 131236 133030 134449 133591 107104 105902 111148 112436 129379 130406 357287 388011 1111163 1097313 432413 441480 123123 107108 115166 116515 129204 125572 120572 120924 83675 85643 272808 240445 681407 691008 216823 214001 275771 279761 322498 315843 338365 340139 362177 367834 345863 383019 807090 854742 531798 449537 295376 288558 335680 336690 356249 359105 369587 375571 416924 420223 663723 694836 40.45 68.0 1
12:50:19 2023-10-13 335868 332688 86398 87005 132749 133131 134656 133566 107096 105968 110943 112193 131215 130614 357323 383312 1115975 1105359 427280 441913 123328 107473 115358 116515 129271 125606 120490 121007 83806 84931 275322 242082 684238 687840 216823 214746 275400 279315 323826 315699 340612 342830 361006 367317 349567 385067 811606 854102 530094 447547 294262 290322 336713 337279 356512 359894 369479 374701 421366 420223 665646 699997 40.45 68.0 1
12:50:20 2023-10-13 336278 333373 86580 85197 133175 133281 134517 133474 107170 105951 110977 112744 131386 130762 357287 388011 1121933 1105997 425966 441949 122918 107322 114651 116870 128878 125779 123508 121185 83675 85676 275322 240516 678611 685074 216823 213487 276194 278670 324006 315591 339389 339626 360518 366747 345343 385376 809443 845688 534467 444878 293769 288761 336822 335481 354375 361261 369443 376213 418861 418937 668817 695893 40.45 68.0 1
12:50:21 2023-10-13 333834 333513 86361 87011 132535 133315 134695 133817 107129 106000 110943 112687 131090 130831 358838 386812 1119222 1097634 426904 441624 120090 107304 115337 116415 129168 125712 120572 121256 83608 84053 279968 241800 691917 689829 216823 214666 274927 278438 324739 315218 338330 341241 360553 366801 349543 385046 806482 851800 530094 445520 294675 293096 337537 336690 355976 359070 368332 375608 420886 420850 665461 695857 40.45 68.0 1
12:50:22 2023-10-13 333933 332814 86357 85277 132762 132631 134483 133474 107203 105789 110943 112161 131033 130580 357036 385617 1112776 1102109 427350 440858 123226 106634 115583 116288 129541 124985 121040 120593 83675 85493 274846 238993 691569 689340 216449 213818 275771 278670 324498 315554 338724 341758 361093 366801 345379 385376 810596 852183 533966 452205 293845 288761 338733 333744 356405 360580 369371 373088 419437 421146 666119 695893 40.45 68.0 1
12:50:23 2023-10-13 334369 333048 86398 86980 132666 133691 134517 133440 107096 105644 110977 112590 129379 130553 359968 383942 1124005 1109225 424411 441732 120185 106568 115676 116382 129451 125278 120738 120758 83857 85766 275322 239735 704378 686903 216823 213522 276953 277493 324727 315843 339203 342794 360483 367289 344306 386544 811215 843194 536135 448645 294195 293295 337299 334437 355976 362923 369183 373306 418861 420223 672936 699005 40.45 68.0 1
12:50:24 2023-10-13 335799 333508 86548 86976 132696 133135 134656 133566 107129 105862 110943 112500 131124 130614 357036 387533 1121933 1105369 426904 441913 123157 107174 115199 116515 129271 125644 120490 120841 83675 85643 274404 240480 688327 690661 216823 213487 276617 278047 324439 315627 340501 340138 365106 369391 347592 386397 805194 847435 543013 448364 294675 288761 336693 335741 355976 363206 371371 374893 418585 420850 672459 694836 40.45 68.0 1
12:50:25 2023-10-13 336622 333048 86580 85212 131058 133981 134975 133817 107137 105935 111183 112468 129516 130631 357682 384284 1114356 1102109 427511 440894 120513 107123 115742 116368 129631 124985 120655 120593 83675 85526 275322 240480 690756 685074 216823 214001 276000 278634 323742 315554 338724 341481 362177 367570 345863 384214 808308 852259 534467 450556 293841 288761 336457 335741 356512 360756 369587 373606 416340 420850 664231 696386 40.45 68.0 1
12:50:26 2023-10-13 336563 333043 86361 86860 132666 133097 134567 133256 107236 105644 110977 112161 131158 130614 356785 386267 1116048 1108235 429546 441913 123226 106667 115166 116515 129459 125398 120572 120924 83675 85584 275322 242082 685830 685675 216823 214081 275207 279581 323598 315735 341102 341542 360898 366712 347186 384758 811791 852860 541660 448791 294331 288761 335872 335481 358220 360889 369479 373907 421366 419008 664231 699005 40.45 68.0 1
12:50:27 2023-10-13 335723 332617 86457 85144 133078 133432 134449 133532 107096 105822 110943 112193 131282 130644 357358 388011 1120344 1105359 426112 441444 123021 106667 115166 116548 129271 125398 120490 120924 83675 85526 275322 240480 684654 689996 216715 217640 276653 278047 324498 315843 338056 339936 363003 367260 344824 385960 807127 845652 534467 449011 294675 287949 336457 336690 354375 361331 369213 375874 416304 418643 670444 694872 40.45 68.0 1
12:50:28 2023-10-13 333681 333039 86298 87013 132509 133097 134078 133692 106843 106000 110909 112687 130908 131014 356284 386812 1117822 1096853 429546 441913 122953 107485 115258 116864 128941 125678 120490 121301 83675 85872 275322 241594 680489 691789 216823 213522 274052 279761 324498 315074 341579 342500 361058 367834 347501 385376 807070 852860 534467 445834 295167 288761 334741 336215 355441 359070 368332 376177 418202 420223 665388 695857 40.45 68.0 1
12:50:29 2023-10-13 337367 332575 86386 86938 131236 132810 134517 133256 107203 105895 110977 112866 129559 130614 357072 386503 1116048 1106570 429886 440894 123192 106667 115232 116482 129271 125398 120572 120924 83675 85617 274404 240276 686209 687390 218050 213487 275806 279761 323023 315843 340166 342528 360841 367551 346455 384177 811215 851800 537136 449537 294257 292877 336822 336494 354339 360748 369587 374473 420111 418973 664231 696916 40.45 68.0 1
12:50:30 2023-10-13 332823 333771 86353 86885 132696 133093 134517 133566 107203 106000 110977 112533 131033 130770 359713 383134 1127171 1109225 423809 441444 120055 107083 115556 116382 129348 125471 120490 120758 83675 85584 272808 240516 687243 687390 216823 213522 276000 277584 326418 315591 339684 342794 361006 365655 346141 387421 810640 838415 543013 446890 294047 288325 337501 334437 355976 361331 367225 373306 420075 418687 673450 698968 40.45 68.0 1
12:50:31 2023-10-13 333974 333043 86361 86980 132797 133097 134517 133507 107203 105822 110977 112161 131033 130862 356284 388011 1120344 1105359 426600 441624 123021 106667 115166 116515 129271 125398 120490 120924 83617 85526 275322 240480 683628 690520 216823 215061 276653 278438 324498 315843 340985 339411 365106 369839 347765 386397 805801 846234 535801 448047 294748 288725 339213 335741 355441 362380 368923 375040 419327 420223 672422 694872 40.45 68.0 1
12:50:32 2023-10-13 335868 333043 86361 86860 131145 133181 134975 133557 107038 105902 111106 112468 131260 130475 357718 384319 1116306 1102893 427511 442165 123465 107111 116189 116315 129631 125192 120738 120675 83675 85884 274404 240107 696145 688986 216823 213853 275771 278902 323059 315026 339203 341241 361164 367576 348824 385413 809491 847356 537136 450813 293425 290055 336186 335741 357371 360756 369479 372479 418995 421514 665533 697941 40.45 68.0 1
12:50:33 2023-10-13 337844 332760 86398 86938 132788 133097 134550 133256 107236 105644 110977 112161 131248 130489 357323 385689 1116048 1106570 430566 440238 123192 106634 115199 116482 129271 125572 120490 120841 83560 85526 272808 239735 685830 687693 218448 215435 275435 279617 323370 315771 340612 341578 363807 369911 346764 384140 810640 850595 533132 450604 294675 288761 336822 335481 353843 359105 369298 374592 420075 418020 664231 697941 40.45 68.0 1
12:50:34 2023-10-13 333546 332931 86457 85222 132955 133030 134416 133591 107104 105968 110943 112193 131033 130614 357059 387867 1120307 1103751 426904 441840 119945 107149 115199 116515 129181 125398 123559 120758 83617 85526 274170 240480 684024 688986 216823 217640 276332 278083 323526 315843 338401 339661 361164 367295 345343 385413 807127 844422 541660 448229 293733 287949 335680 334472 354410 361296 368959 376213 418202 418973 668474 694872 40.45 68.0 1
12:50:35 2023-10-13 333870 333043 86176 85045 132569 133135 134264 133474 106843 106000 110977 112533 130908 130831 356284 385689 1118427 1097634 427048 441949 122987 106700 115450 116864 129065 125678 120745 121185 83675 85780 274404 241836 685835 690808 216823 214712 274750 278902 324956 314919 338365 340367 364002 368611 347465 386544 806519 851800 530918 444805 294675 288761 334741 334437 356583 359105 367296 375608 418202 421550 665533 694872 40.45 68.0 1
12:50:36 2023-10-13 336850 332103 86361 86860 132797 133117 134754 133641 107170 105677 110943 112161 131033 130553 358949 384534 1116011 1105359 428599 441877 123021 106667 115166 116401 129181 125365 123542 120841 83560 85526 272808 240107 683628 685931 216823 213853 274735 279761 323778 315843 340166 341758 361006 367071 347221 384214 811215 852259 534467 446598 294466 293291 335872 335481 355976 359643 369479 374807 421366 420590 664231 699005 40.45 68.0 1
12:50:37 2023-10-13 335322 332805 86402 86980 132608 132664 134567 133474 107129 105789 111479 112161 130942 130489 356284 384248 1122259 1111535 423172 441768 120185 107042 115517 116415 129382 125505 120738 120924 83617 85551 273498 240445 686793 686683 216823 213522 275771 277159 324956 315843 339695 342722 360014 365620 345414 387642 810640 842963 535801 448193 293633 292999 336822 336690 357983 362380 367778 373342 419780 420259 673450 700792 40.45 68.0 1
12:50:38 2023-10-13 333942 333043 86402 86920 132424 132972 134517 133679 107129 105677 110977 112193 130942 130614 356284 387795 1120344 1103788 426600 442165 123072 106667 115166 116548 129271 125365 123628 120924 83560 85526 274978 240480 684780 689022 216823 217640 276459 278670 324498 315843 338365 339697 365106 369911 348294 385705 806372 846234 535801 449647 294884 288725 339213 336654 355441 361296 369183 375040 416304 419642 672422 694836 40.45 68.0 1
12:50:39 2023-10-13 336627 332783 86357 86856 132578 132768 134382 133557 107005 106136 111080 112468 131178 130510 357180 383170 1115512 1103906 428730 441840 123021 106667 115166 116515 129279 125505 120490 120924 83617 85526 274404 240276 686541 686903 216823 214517 274963 278902 324006 315843 337855 342866 361006 367576 346978 385376 811215 852259 530094 448229 293841 288562 335872 334437 356583 360216 369515 373907 420738 421550 665646 698472 40.45 68.0 1
12:50:40 2023-10-13 336203 332112 86430 86823 132822 132631 134416 132856 107129 105644 111011 111987 131033 130182 356320 385689 1119222 1111369 426904 440858 123106 106634 115166 116401 129271 125365 120490 120841 83675 85746 275322 238993 687370 687730 216823 215435 277253 278579 322880 315518 339611 341614 363561 368871 346295 385230 810640 843230 540308 449207 293425 290953 334706 336690 355441 362415 369515 372779 422043 420223 670481 698472 40.45 68.0 1
12:50:41 2023-10-13 334248 332940 86398 85218 132818 133030 134416 133465 106998 105902 110841 112161 130999 130614 356284 385689 1122685 1097634 422234 442165 122987 106667 115450 116839 129092 125398 120490 120924 83617 85559 274404 241023 683268 688852 216823 214666 275577 278047 324956 315577 337819 341758 360805 366544 346177 387092 809491 848191 529733 446186 294466 293218 334706 336277 357658 361008 367225 373944 418202 421550 672936 696423 40.45 68.0 1
12:50:42 2023-10-13 338312 332571 86398 86794 133004 132631 134588 132856 107236 105322 111242 111750 131458 129966 357095 388011 1111554 1097350 429363 440548 119945 106700 115199 116515 129279 125644 120738 121269 83748 85688 275322 240026 687946 691789 216823 215891 275962 278723 322725 315843 337819 340725 362212 367691 346835 383019 807163 854742 536250 452205 295715 288355 336221 336215 356547 360756 369623 375076 416340 420259 663252 694872 40.45 68.0 1
12:50:43 2023-10-13 336916 333726 86430 86792 132822 132664 134550 133524 107351 105644 110977 112128 130999 130216 356320 384248 1118451 1109791 426297 441877 123021 106634 115232 116161 129271 124985 120572 120675 83675 85493 272808 240778 688407 687390 216823 217370 276724 278047 323514 315843 339203 341758 360805 365655 343308 384214 809491 848155 540308 450813 293914 292877 334741 333969 354410 362415 369587 373379 418825 418973 668511 697978 40.45 68.0 1
12:50:44 2023-10-13 333974 332814 86357 86860 132394 133721 134390 133658 107056 105822 110943 112193 130976 130770 355999 385111 1124693 1107060 426755 441804 123072 107256 114941 116689 128775 125712 120490 121090 83723 85526 274404 240480 689643 685074 218050 215435 276281 278438 324498 315843 339389 339697 363488 369875 345379 385376 807127 845055 537303 446890 293783 288355 336822 335446 354410 361261 369219 375883 418825 418385 667492 694872 40.45 68.0 1
12:50:45 2023-10-13 336709 332040 86458 86785 133374 132589 135229 132789 107269 105322 111011 111424 131067 129390 356320 388011 1110765 1097387 428730 441877 122987 106667 115397 116321 128912 125019 123491 120675 83560 85375 272808 238253 686083 688986 216823 213522 275806 278474 323741 315026 343182 340450 362212 367576 345414 382763 807127 854778 543565 450813 294331 288355 338696 335741 356261 360756 369659 374738 416340 419606 663289 695893 40.45 68.0 1
12:50:46 2023-10-13 335904 332495 86357 86829 132696 133127 134647 133557 107038 105869 111003 112590 131269 130722 356929 382937 1115901 1105211 429341 444881 123192 106700 115199 116515 129092 125644 120655 120924 83675 85526 273498 240276 682302 685822 216823 216347 274963 278938 324006 315843 337819 342311 361006 365655 347501 385067 811215 852295 535801 447230 294466 293413 335872 334543 356583 359643 369479 374774 421070 421218 664231 699005 40.45 68.0 1
12:50:47 2023-10-13 333942 332103 86357 86707 132704 132664 134550 132889 107203 105644 110977 112128 130852 130216 356284 384498 1119222 1109518 424485 442165 123226 106634 115391 116128 129279 124985 120572 120593 83675 85493 272808 238790 690352 686903 216787 215891 277253 277760 323227 315807 339377 341614 363048 367798 346819 386397 809344 838415 541660 449647 293425 292950 337739 337167 358220 362415 368923 372815 418861 419678 671469 698733 40.45 68.0 1
12:50:48 2023-10-13 333076 332787 86361 85143 132562 133248 134449 133591 106998 105935 110841 112622 131282 130614 356249 385724 1119222 1099249 423570 441913 122987 106700 115132 116703 128851 125398 123491 120924 83560 85559 272808 241228 681420 685074 216823 214701 274963 278083 324956 314919 338365 341241 363734 366801 347257 387092 806555 848191 537136 445520 294675 292779 334741 334437 357693 360216 370570 375076 418202 422179 669459 695893 40.45 68.0 1
12:50:49 2023-10-13 337330 331413 86489 86666 132891 132373 134991 132822 107269 105627 111354 111597 131158 129966 356320 388011 1108731 1099727 427098 441840 123021 106667 115199 116515 129181 125644 120738 121090 83748 85799 274404 240026 687898 690808 216823 214081 275664 278723 322355 317303 340166 340690 362212 365620 345414 383613 807107 854742 537603 450813 294257 288725 336728 335741 356547 360756 369659 374774 416340 420886 663289 694872 40.45 68.0 1
12:50:50 2023-10-13 336278 332594 86572 85049 132934 132697 134550 133256 107038 105869 111097 112505 131181 130489 356249 383348 1121138 1110089 424485 441804 123192 106634 115550 116482 129271 124985 120738 120758 83675 85460 275322 238957 697923 685931 216823 213818 277503 277939 323970 315518 339444 342433 360553 367834 346855 387092 810640 838379 540308 447693 293498 293705 337299 334437 355976 361014 368332 373570 419745 420223 673414 698968 40.45 68.0 1
12:50:51 2023-10-13 335600 332575 86345 86942 132569 132939 134656 133256 107270 105644 110909 112161 130965 130580 356213 388011 1120831 1107022 426452 441484 120105 107116 115483 116689 129168 125625 120738 121173 83608 85773 276956 241910 684402 690483 216823 213487 276403 278347 324691 315843 338056 340414 362720 368987 345066 385923 805874 843158 537136 448193 294466 287949 336693 336453 354375 361296 368887 374473 418881 418973 670920 692836 40.45 68.0 1
12:50:52 2023-10-13 335165 332760 86361 86947 132539 133135 134483 133373 107096 105612 110943 112128 130999 130398 356249 381863 1112740 1103971 428562 440894 123157 106667 115199 116515 129092 125365 120407 120758 83675 85526 274404 240072 683377 685931 216823 214150 274699 279295 323706 315843 340166 342528 361006 365655 347501 385030 811791 852223 537136 448864 294257 293291 335872 335481 356512 360461 369443 373907 421330 420850 664231 698968 40.45 68.0 1
12:50:53 2023-10-13 333870 332076 86398 86938 132788 132664 134517 132856 107023 105869 111046 112403 129379 130553 357215 384355 1122408 1110015 424337 441133 120103 107116 115589 116288 129451 124985 120655 121007 83715 85551 275322 238957 689189 686417 216787 216043 277503 277354 324690 315843 339444 342552 360518 365620 344306 385010 811215 845018 534467 450494 293839 293291 337739 336690 356226 362923 369479 373570 418825 419606 669459 698436 40.45 68.0 1
12:50:54 2023-10-13 332850 333048 86357 86893 132509 133319 134264 133474 106843 106000 111067 112533 130874 130831 355963 385653 1116011 1097360 426978 442165 122953 106667 114941 116401 128912 125398 123560 120841 83445 85643 274404 241532 691609 689340 216823 214150 274471 278902 324956 314883 341270 340690 361093 367834 347501 386544 806519 851529 529733 445483 294675 288761 337299 336453 358999 359105 368072 375608 418167 421514 667066 697420 40.45 68.0 1
12:50:55 2023-10-13 336278 331785 86520 85169 132994 132597 134822 133156 107071 105902 110772 112436 129289 130315 356213 386546 1111554 1100508 427362 441133 123294 107090 115199 116288 129181 125264 120821 120593 83675 85460 274846 238218 698058 689340 216823 213522 275577 277688 323023 315843 339203 341722 362177 367317 345379 384177 807090 847429 541660 451563 293841 289018 336693 335741 356512 360720 369623 373871 416304 420850 664231 695364 40.45 68.0 1
12:50:56 2023-10-13 335868 332809 86353 86790 132754 132697 134483 133256 107236 105644 110943 112161 131248 130489 356249 385075 1116048 1106933 429266 441877 123157 106667 115199 116515 129181 125278 120325 121090 83508 85917 272808 241394 683735 684815 218050 215435 274750 279115 323562 315699 340612 341686 359468 366712 347465 384758 810957 847392 540308 446489 293841 288761 335836 335481 355976 359140 369249 374738 421366 420187 664231 698968 40.45 68.0 1
12:50:57 2023-10-13 333496 331852 86394 85190 130875 132664 134099 133256 107023 105644 110969 112403 130931 130147 357243 386812 1120813 1105406 426297 441840 122987 106634 115132 116321 128912 125192 123594 120758 83560 84035 274404 240072 691004 685074 216823 217604 275806 278047 324006 315843 339115 339661 361129 367551 348307 385376 804734 844422 541660 448193 294257 288495 336457 336453 354375 361296 369147 375040 419624 418973 670920 694344 40.45 68.0 1
12:50:58 2023-10-13 333004 333043 86243 85345 132505 133315 134264 133474 106843 106000 110789 112687 130784 130831 355713 386812 1116011 1096074 431301 441624 120040 107156 115337 116770 128775 125678 122517 121090 83608 85865 275322 241050 679154 688950 216787 213818 274735 279473 324210 315807 339353 340414 361129 365620 348300 385376 805948 852295 543013 446186 293527 288761 335715 336690 356261 359105 369443 376213 418202 420850 664231 695857 40.45 68.0 1
12:50:59 2023-10-13 336616 332437 86357 86905 132627 132656 134656 133223 107005 105836 110909 112096 130999 130182 356021 385382 1116011 1106933 428599 441804 119945 106634 115166 116435 128912 125192 123491 120675 83560 85493 273498 239699 684819 683993 216823 213487 274453 279528 323970 315843 337819 341205 361006 366712 346942 384758 810640 847429 540308 448901 294464 288852 335872 335481 355406 359105 369479 373907 421366 419633 664231 698472 40.45 68.0 1
12:51:00 2023-10-13 333324 332067 86361 86827 132670 132664 134390 133256 107096 105644 111046 112878 129254 130462 359203 383205 1122408 1108435 424374 440130 120120 106535 115676 116288 129451 124985 120572 120758 83806 85629 274404 239664 688914 685931 216823 215891 277217 277584 324727 315843 339444 342636 360014 367834 344306 386544 810640 843194 537136 449537 293841 293291 337299 334437 355477 362923 369443 373306 418825 420223 670920 697941 40.45 68.0 1
12:51:01 2023-10-13 332589 332076 86298 86819 132535 133318 134078 133290 106876 105968 110943 112533 130999 130700 356249 385653 1119222 1097634 422865 441877 122987 106667 115166 116515 128912 125278 123508 120924 83708 85584 272808 240480 694130 687877 216823 214850 274963 278047 324956 314919 338330 341241 361093 366515 346942 387642 807127 848191 511293 445483 294268 288761 334706 336453 358161 360720 367189 375278 418202 422774 669459 695893 40.45 68.0 1
12:51:02 2023-10-13 336745 332401 86916 85214 131236 132556 134856 132756 107137 105257 111183 111750 131451 129793 356142 387975 1109976 1100820 426904 441205 120103 106634 115550 116128 129451 125396 120655 120675 83675 85342 274404 238622 693021 687693 216823 214185 275577 278670 324006 315843 339203 342275 361164 367317 346141 385376 808308 852261 537136 451133 293425 292877 336693 335741 356583 361008 369515 373342 416340 421182 665027 696916 40.45 68.0 1
12:51:03 2023-10-13 333420 332809 86353 86976 132661 132697 134483 133290 107023 105822 110943 112193 130965 130862 356249 382435 1122007 1108510 423282 441588 123226 106634 115166 116515 129181 125398 120490 120758 83675 85526 272808 239771 686944 685931 216823 216043 275806 277584 324956 315843 339684 342830 360014 365655 345379 387642 810640 838415 536135 446173 293841 288325 336822 334437 355976 362132 370243 373615 422153 420080 672789 698821 40.45 68.0 1
12:51:04 2023-10-13 333726 331892 86402 85137 130871 132997 134576 133231 106876 105644 110943 112193 129289 130614 356213 388011 1120813 1103441 426792 441840 122953 106634 115053 116401 128991 125158 123457 120841 83502 85493 272808 240107 683251 685110 216823 217640 276617 278438 324498 315843 339089 339661 362212 367295 345343 385923 805341 844458 540308 447839 293527 288152 335680 334472 355179 361296 369183 376213 417580 418973 668474 694344 40.45 68.0 1
12:51:05 2023-10-13 332859 332796 86235 86972 132535 133127 134264 133256 106876 105895 110755 112533 130784 130649 355713 385689 1116048 1096853 427014 441484 120009 107454 115258 116703 128775 125625 120342 121090 83584 84346 274404 241050 678905 690808 216823 214150 274507 279298 323718 315074 339079 340690 361093 365655 350707 384465 807127 852259 535801 447150 294296 288581 335680 334437 356261 359105 369479 376177 418202 421182 664231 694836 40.45 68.0 1
12:51:06 2023-10-13 336088 332107 86516 86819 132631 132664 134390 132856 107023 105668 110841 112096 130818 130182 355963 385075 1114571 1106933 428599 441493 122953 106634 115166 116354 128912 124985 123594 120675 83560 85526 272808 239735 683502 683993 216823 213522 274735 279761 323514 315591 340166 341758 359476 366747 346942 384214 811751 847429 534467 446562 293841 288761 333983 335481 355441 359105 369479 374473 421366 419008 664394 698436 40.45 68.0 1
12:51:07 2023-10-13 332859 332067 86243 86760 132561 132631 134741 133256 107023 105355 110977 112436 129344 130336 358654 382830 1122408 1106821 424374 441002 120105 106535 115483 116268 129271 124952 120490 120593 83617 85375 275322 238993 690873 685931 216823 213522 276689 277016 324042 315843 339444 342275 360518 367834 343308 385413 809491 843194 534467 449537 293498 292877 336822 336690 355477 362380 369479 372779 418861 419669 669495 696953 40.45 68.0 1
12:51:08 2023-10-13 333041 331789 86239 86827 132578 132664 134592 133256 106876 105822 110943 112161 130818 130398 355678 385382 1119222 1097681 422234 440858 122953 106667 114908 116690 128912 125192 123491 120924 83445 85526 275322 241738 685745 687877 216366 214517 275349 277815 324956 315362 337819 340761 360805 366286 346420 387092 808074 847556 537136 446186 294675 288761 334706 335473 357658 361296 367261 374774 418825 422179 671161 695364 40.45 68.0 1
12:51:09 2023-10-13 337076 332103 86548 85133 131053 133047 134382 132789 107104 105257 110875 111923 129379 129883 358440 387867 1111554 1099198 426904 440526 119990 107123 115166 116128 129181 124985 123663 120593 83656 85766 275322 239516 689497 685038 216823 214150 275967 278670 322760 315026 339684 340725 362212 366515 345899 384214 808344 854138 531798 449280 294821 288761 336764 335741 356512 361261 371750 374738 416340 421182 664231 695401 40.45 68.0 1
12:51:10 2023-10-13 331816 331718 86298 86856 132385 132697 134112 133256 107023 105644 110755 112161 130818 130614 356249 382202 1121175 1106933 423583 440202 123140 106634 115589 116161 129271 124985 123491 120593 83617 85526 275322 239735 686188 685931 216823 213522 276229 277159 324690 315843 339444 342830 360014 365620 345379 387384 809491 838379 535801 449011 293535 293399 337501 334437 355976 361366 371107 373615 422153 421974 671798 698821 40.45 68.0 1
12:51:11 2023-10-13 335223 332431 86370 85105 130784 133030 134416 133223 106990 105677 110943 112096 130908 130856 356249 388011 1118758 1103751 423534 444881 122987 106634 115132 116401 129092 125192 123491 120758 83560 85526 272808 240107 685998 685074 216823 215097 276229 278474 324498 315843 339115 339661 361164 367586 345379 385413 807127 845055 541660 446562 293371 288355 334741 335446 354375 361331 368923 376783 418202 418973 668474 694836 40.45 68.0 1
12:51:12 2023-10-13 333420 332067 86239 86893 132535 133097 134112 133474 106876 105895 110866 112500 130784 130614 355179 385653 1116048 1095800 423606 441877 119990 107123 115450 116670 129128 125538 120407 121007 83584 85780 274286 241594 678774 689829 216823 214482 274699 278902 324956 315362 342315 340439 361058 365620 347536 386544 809443 847429 537136 445483 292973 292981 335715 334472 358184 359643 368072 375947 418825 422476 665533 695893 40.45 68.0 1
12:51:13 2023-10-13 336854 331216 86357 85135 131053 132989 134483 132856 107129 105355 110943 112403 131384 130182 356249 385111 1116048 1106570 429915 441182 123021 106634 115166 116321 128912 124985 123491 120758 83560 85375 272808 239028 699354 685931 216823 217640 275384 279761 323059 315843 337310 341517 360869 367586 346420 384177 809491 850595 533132 447864 294257 292877 334706 335752 354339 360181 369587 374738 420075 418349 664231 696916 40.45 68.0 1
12:51:14 2023-10-13 332324 332112 86298 86856 132578 133490 134483 133448 107023 105928 110866 112161 130784 130770 358949 382525 1125817 1108472 423172 441732 123226 106601 115483 116764 129134 125331 120490 120758 83617 85526 270338 241910 697480 686903 216823 213853 275842 278047 324812 315433 339684 342866 359727 365655 345414 385016 811791 838415 534467 446150 293706 288325 336822 337302 355477 362380 367225 373306 419780 420259 673450 697978 40.45 68.0 1
12:51:15 2023-10-13 333942 332103 86357 85153 132351 132697 134297 133474 107056 105822 110977 112193 130852 130614 355713 386847 1112776 1097643 429886 440894 122987 106667 114974 116515 128912 125398 123423 120758 83560 85526 272808 240107 682093 685074 216823 213522 275613 279761 323023 315843 338401 340976 361164 367834 346942 383905 805948 853536 533132 446210 292960 288558 334741 334437 356011 360623 369587 376213 417909 420259 664231 693853 40.45 68.0 1
12:51:16 2023-10-13 333906 331789 86357 86860 131053 132997 134382 133524 107484 105789 110875 112128 131260 130475 357933 381453 1114719 1102109 426038 441182 122987 106634 115450 116415 128912 124985 123457 120758 83675 85526 275322 239771 682194 685931 216823 214517 275384 278902 324174 315843 338431 342866 360014 367317 346455 385413 809491 847465 534467 448229 293290 288194 334741 335741 357658 360756 369479 373306 418897 421550 664557 697978 40.45 68.0 1
12:51:17 2023-10-13 333582 332112 86357 86852 132351 133064 134078 133256 107023 105644 111016 112193 130852 130216 355214 384534 1122007 1105085 423642 440238 122918 106667 114651 116548 128823 125398 123354 121007 83445 85617 273250 241568 683177 687390 216823 213522 275806 278902 324498 313639 340152 341517 360014 366782 345414 386270 808917 845724 534467 444227 292874 292877 336347 334543 357713 360756 367261 375883 421151 419973 671829 696536 40.45 68.0 1
12:51:18 2023-10-13 333726 332436 86489 85133 130784 133030 134416 133557 107071 105822 110943 112193 130761 130216 358694 385402 1119222 1097634 422234 440894 119958 107319 115166 116515 129092 125365 123457 120758 83560 85441 272808 240516 683646 687877 216518 214701 276229 278151 324956 314559 338330 341794 361129 366801 346420 385016 807200 848191 535801 446186 292910 293291 334741 333852 358197 361331 368108 375003 418825 422179 671469 695893 40.45 68.0 1
12:51:19 2023-10-13 335637 332112 86357 86856 132578 132664 134331 132856 107056 105644 110866 112161 130818 130216 355963 381061 1115401 1102967 427316 442165 123021 106667 115166 116348 129271 125312 123542 120758 83560 85441 271898 239735 683898 684962 216823 214219 274963 279331 324498 315577 337819 342866 361006 365110 347257 385376 808569 852259 530094 447937 294675 291216 336750 337083 357228 360075 369371 374363 420595 421370 667504 698821 40.45 68.0 1
12:51:20 2023-10-13 333582 331838 86361 86794 132814 132564 134382 132822 107203 105355 110977 111661 130852 130078 357095 384498 1118427 1109791 426904 440238 119995 106634 115199 116288 129181 124985 123491 120593 83675 85375 272808 238622 684740 685931 216823 217523 277184 278083 323059 315843 339684 341794 360553 366712 344306 384794 809491 848155 537603 450923 294047 292877 334741 334437 354410 362415 369623 373944 418861 418678 665570 696953 40.45 68.0 1
12:51:21 2023-10-13 333942 332107 86231 87009 132351 133097 133986 133474 106876 106000 110977 112854 130852 130649 358694 384284 1125568 1107060 426904 441732 122867 107223 114369 116803 128528 125712 120309 121090 83560 85526 272808 239735 682021 689756 218050 213339 276194 278474 324042 315843 339795 341492 360841 367295 345414 385413 807163 845724 534467 445205 293733 288761 334706 335516 354410 360824 368959 376213 420111 419008 666984 694872 40.45 68.0 1
12:51:22 2023-10-13 333424 332067 86298 85137 131053 132664 134331 132889 106909 105677 110866 112128 130784 130422 355749 385382 1109590 1099763 423642 440274 123174 106601 115583 116128 129181 124952 123559 123512 83675 85375 274846 237551 695506 687877 216823 213556 275806 278670 324042 315026 339203 341794 361164 365398 346420 384831 808344 851800 541660 449244 293633 292465 336728 333852 356583 360756 369587 373638 416340 420886 664231 694909 40.45 68.0 1
12:51:23 2023-10-13 336379 331838 86239 86819 132569 132963 134576 133306 107038 105869 111342 112096 129371 130294 356142 384932 1116306 1108160 428562 441877 123021 106634 115132 116348 129065 125298 123491 120758 83560 85408 272808 241394 683610 683993 216823 213556 274735 279761 323778 315843 338102 341517 361006 366782 347465 384794 810640 847465 540308 448266 293914 292841 335872 335516 357713 359678 369515 374774 421438 419044 663759 698733 40.45 68.0 1
12:51:24 2023-10-13 333798 332031 86357 86980 132578 132664 134390 133223 107023 105644 110909 112128 129270 130182 355678 388011 1120813 1102930 423462 440202 122953 106634 115132 116401 128912 125365 120407 120758 83617 85584 272808 239735 683251 688950 216823 213487 276653 278011 324727 315843 338056 340175 365870 367260 345066 386507 806519 843194 534467 449011 294675 288355 336693 336928 354907 361331 372154 375608 416340 418723 671829 697161 40.45 68.0 1
12:51:25 2023-10-13 335763 332886 86361 85201 130507 133453 134255 133591 107071 106242 110772 112500 130874 130580 355678 385653 1117896 1094442 428562 441840 122918 106634 115099 116515 128878 125398 123423 120924 83560 85584 274170 240445 683794 689829 216823 214001 274927 279761 323970 315260 339389 340618 361093 365655 347501 385030 806459 847429 543013 446501 293527 288761 335680 336690 356512 359105 369479 376177 418202 420223 664231 694836 40.45 68.0 1
12:51:26 2023-10-13 337092 331956 86357 86905 132754 132622 134517 132822 107129 105290 110943 112351 130999 130147 355963 385039 1116048 1108929 428380 441804 123038 106634 115166 116401 129092 125245 120407 120758 83560 85493 274404 238993 684574 687390 218050 217910 276423 279528 323478 315843 339684 341962 361093 367843 345379 384177 809454 850595 519434 450494 295093 288689 337739 337571 356971 360889 369479 374592 418683 418465 665971 699297 40.45 68.0 1
12:51:27 2023-10-13 334091 332539 86239 86986 132383 133097 134778 133742 106810 106000 110568 112874 130569 131014 357679 382167 1125268 1106933 422234 440202 123038 106634 115132 116515 128878 124985 123508 120758 83560 85584 272808 241693 680677 685931 216823 214001 276194 278902 324956 314883 338330 342794 359979 366712 346420 385016 809491 838415 532728 445132 294466 293363 336584 334472 356476 360973 367189 375040 421330 420223 673377 697941 40.45 68.0 1
12:51:28 2023-10-13 337844 332031 86499 86887 132653 132664 134390 133223 107023 105644 110943 112064 130784 130147 355678 387702 1111554 1100820 427436 442165 122987 106667 115132 116482 128912 125396 123525 120675 83560 85493 271898 240026 685198 690208 216823 214185 275771 278670 322498 315843 337784 340414 362212 367655 348824 384774 809443 852113 534467 451884 293841 288973 338733 336143 356405 361036 369551 373570 416340 421478 663972 695857 40.45 68.0 1
12:51:29 2023-10-13 336316 331731 86298 86785 132670 132631 134356 132822 107343 105644 110909 112096 130965 130182 355143 384462 1115739 1106933 428599 441146 123038 106634 115132 116401 129092 124985 123594 120758 83560 85493 272808 239809 681944 685446 217896 214001 274963 279761 323155 315843 338056 341758 360014 367295 347465 384758 810640 847429 534467 446562 294262 288761 335872 335987 355406 359643 369515 374473 421366 418937 664231 698436 40.45 68.0 1
12:51:30 2023-10-13 333573 332067 86302 86947 132636 133285 135064 133524 106972 105869 110935 112590 129020 130414 358440 382597 1122408 1106784 423098 441146 123157 106601 115199 116321 129271 125230 120490 120675 83675 85434 272808 238993 687125 686458 216823 214001 276653 277123 324956 315843 339684 342830 360518 367001 344824 387367 810640 838415 534467 449537 293498 293363 337060 334437 356226 362923 368887 373638 418861 420223 671469 698968 40.45 68.0 1
12:51:31 2023-10-13 333364 332783 86121 86887 132413 133281 134078 133474 106876 105822 110755 112500 130716 130614 355143 385653 1115975 1094516 428599 441840 122918 107090 114336 116482 128699 125398 123388 120924 83445 85526 272808 240445 677733 689829 216823 213556 274507 279437 324006 315362 339389 340725 361093 365655 347501 385376 805341 847392 543013 443864 295093 288611 334741 336453 355976 359105 368368 376213 417580 420259 663972 697161 40.45 68.0 1
12:51:32 2023-10-13 333613 331749 86357 85190 130784 132631 134576 133340 107038 105724 110806 112096 129236 130147 355678 383312 1113333 1100508 423570 441457 123311 106601 115583 116221 129382 124746 120655 120510 83675 85342 272808 238993 689520 687390 216823 214150 275806 278670 324006 315843 339203 342794 364248 367317 346420 385376 808308 853153 534467 450494 293083 292877 336221 335741 356583 360720 372154 372779 416340 421514 665497 696386 40.45 68.0 1
12:51:33 2023-10-13 331583 332112 86239 86980 132500 133097 134133 133440 106843 106000 110568 112687 130784 130831 357243 382167 1123599 1106933 423282 440202 122987 106601 114908 116321 128912 124985 123542 120675 83560 85772 272808 240480 685871 683993 216823 213522 275806 277815 324956 314919 339684 342794 361006 365655 346679 387367 809491 843242 543013 446793 293841 287888 337262 337296 357983 361014 370317 373761 420662 420116 673229 698289 40.45 68.0 1
12:51:34 2023-10-13 333690 332405 86416 85218 132535 132664 134297 133256 107005 105757 110909 112128 130784 130182 355179 387758 1119222 1102109 423304 441146 122953 106601 115020 116401 128878 125158 120497 120758 83560 85493 272808 239735 682354 685110 217782 213339 276689 278047 324498 315843 337784 340175 362755 366747 344824 386233 804771 843230 526966 446525 294675 288355 336728 334437 354375 361296 368923 375608 416340 418973 669459 692872 40.45 68.0 1
12:51:35 2023-10-13 333681 331565 86243 86794 132543 132664 134264 133256 107023 105644 110755 112161 130874 130216 355713 383348 1111914 1100508 423606 441182 120108 106601 115776 116128 129451 124746 120738 123615 83772 85342 274404 238993 691848 686903 216823 214150 276390 278902 324006 317915 339203 342794 361129 367317 349319 385666 809234 852860 535801 448047 293694 290805 337739 335668 357982 360832 369335 373006 418825 422476 667066 699796 40.45 68.0 1
12:51:36 2023-10-13 337423 332036 86429 86794 132758 132506 134754 133089 107056 105322 110977 112351 130965 129931 355963 384498 1116048 1106570 427171 441146 122918 106601 115086 116288 128912 124985 123560 120593 83445 85460 275322 238993 684150 686903 216823 217569 275806 278902 322988 316298 340166 341470 361058 367878 345343 384214 809491 850595 538955 448889 294257 293084 334706 335446 354091 362930 369587 375040 418825 418349 664231 696916 40.45 68.0 1
12:51:37 2023-10-13 333870 331144 86235 86790 132754 132760 134297 133223 106876 105644 110943 112161 130693 130443 355179 388011 1119222 1100545 424485 440274 122987 106634 115132 116435 129181 125192 123594 120758 83675 85526 277732 239699 686780 688986 216823 215739 277022 278187 324667 315627 340648 340582 363158 367479 347838 387220 807144 846234 537136 446854 294471 292877 336728 335523 356583 362888 368887 375906 415977 419973 671651 692836 40.45 68.0 1
12:51:38 2023-10-13 337341 332067 86239 86848 132543 132664 134264 133223 106876 105644 111016 112096 130784 130182 355713 387429 1109517 1099980 429886 441146 122953 106601 114875 116515 128912 125398 123423 120758 83560 85526 272808 239699 681000 688755 216823 213853 275806 279761 321687 315843 341542 340175 362755 365655 346420 383597 804771 854510 534467 447900 292893 288355 335715 336453 357983 359894 371714 376177 417252 420850 662238 698762 40.45 68.0 1
12:51:39 2023-10-13 333654 331780 86489 85221 132766 132905 134416 133377 107030 105902 110806 112128 129020 130441 355678 381940 1111988 1100615 428998 440490 122918 106601 115199 116482 129092 125298 123457 120758 83560 85493 272808 239735 686907 683993 216823 214185 274963 279564 324042 315843 338056 342239 361006 365655 347501 385376 810640 852259 541660 448229 294257 293435 335872 334508 356547 360181 369479 375040 421366 421514 664231 698968 40.45 68.0 1
12:51:40 2023-10-13 333902 332040 86298 86823 132578 132664 134264 133164 106876 105984 110943 112128 130818 130216 355179 385724 1118721 1103751 426904 439892 122544 106667 114336 116548 128487 125432 123320 121007 83330 85650 272808 240952 676245 687390 216823 213522 276229 278706 324498 314559 339389 340725 359979 367295 345414 385413 809443 847556 541660 444190 294296 288761 336584 338600 357730 361049 371371 376600 420891 418830 667719 697806 40.45 68.0 1
12:51:41 2023-10-13 334571 331928 86402 85222 132693 133030 134348 133256 106843 105691 110738 112436 130750 130182 355179 385075 1119148 1097634 424184 441493 122953 106634 114875 116321 128878 124985 123508 120758 83560 84112 272808 240445 681474 687877 216823 214850 275806 278011 324956 315584 338092 341722 361093 366801 348824 387092 805948 848191 518792 445520 294675 288423 334706 334437 357622 360181 367261 375608 420254 422476 667456 694872 40.45 68.0 1
12:51:42 2023-10-13 335795 331718 86357 86790 132788 132656 134297 132822 107056 105322 110977 111814 130999 129966 355963 384228 1117859 1106570 427280 441340 122987 106634 115132 116321 128912 124985 123491 120675 83560 85526 275322 238790 689164 686903 216823 217604 276229 279331 323023 317217 339684 341758 361058 367843 345343 383884 809220 850339 533132 450101 294539 288761 337776 336363 356466 361120 369443 373761 418790 418349 663936 695930 40.45 68.0 1
12:51:43 2023-10-13 331346 331749 86121 86980 132509 133135 134099 133692 106744 106000 110755 112874 130659 130866 356701 382202 1122007 1106146 421605 441840 122987 106634 115132 116435 128912 125192 123423 120758 83445 85772 275322 241228 680802 685931 216823 213556 275806 278706 324956 314919 337310 342794 361006 365690 349048 386544 808344 843267 523233 441480 294675 288067 335872 335446 355156 360756 366966 375910 421079 419008 670444 695893 40.45 68.0 1
12:51:44 2023-10-13 336672 331068 86298 86878 132569 133122 134517 133081 107023 105322 110943 111846 130818 130147 355214 387429 1109553 1099198 428424 441182 122953 106601 115020 116423 128912 124985 123423 120593 83560 85493 273498 239686 687183 685038 216823 214150 275806 278615 322701 318224 340501 340439 362071 367834 346313 383488 806673 855428 537603 449134 294675 288039 336221 334212 356011 361049 371714 375003 416340 420886 662980 697309 40.45 68.0 1
12:51:45 2023-10-13 333906 330750 86235 86726 132535 132651 134078 132822 107056 105644 110789 112096 130750 130182 355736 381061 1112813 1102147 426978 442165 119783 106634 115166 116321 128912 124985 123457 120593 83675 85493 271898 239699 685471 683993 216823 214517 275224 279331 324042 315843 337855 342866 361006 367834 347501 385376 810640 847429 537136 448229 294464 288325 335872 334437 357622 360181 369479 373944 421070 421550 664231 697941 40.45 68.0 1
12:51:46 2023-10-13 333388 331287 86516 85154 130840 132597 134449 132756 107104 105257 110994 112416 129020 129918 357933 383348 1116048 1108929 426904 440822 120090 106601 115166 116288 128912 124952 120655 120924 83560 85375 272808 238253 685830 685931 216823 217335 276724 278670 323023 315843 339684 342600 360553 366747 344341 384214 809491 848155 538955 450923 293841 292877 334706 334437 354126 362662 369587 373944 418825 418385 665533 696953 40.45 68.0 1
12:51:47 2023-10-13 332859 331099 86243 86827 132543 132934 134078 132889 106876 105644 110789 112096 130784 130216 355179 386847 1116048 1097350 424485 441182 122953 106634 114875 116321 128912 124985 123508 120593 83593 85408 272808 239735 683125 685110 216823 217558 276689 278011 324498 315843 337345 340761 362720 368468 344824 386270 804165 843230 541660 446927 292853 288355 336764 335741 355441 362676 371899 377216 419031 419785 670334 696814 40.45 68.0 1
12:51:48 2023-10-13 333798 331610 86435 85249 130515 133310 134078 133256 106876 105822 110789 112590 129020 130350 355143 385689 1112776 1097681 431180 441493 122714 106634 114303 116515 128699 125463 123388 120924 83445 85467 274404 240107 680894 689682 216823 214001 274963 279761 323514 315843 338401 340690 361164 365655 347465 384214 804771 852823 537136 446538 293151 288761 334741 334437 356011 359105 369551 376250 417580 420259 663252 694344 40.45 68.0 1
12:51:49 2023-10-13 335578 331565 86302 86827 132573 132631 134078 132822 106876 105322 110755 111846 130818 130056 355678 384498 1114392 1105359 427957 440629 122987 106634 114875 116401 128912 124985 123423 120924 83560 85493 274170 238993 685198 683993 216823 216081 274963 279761 323742 315843 337819 341758 358974 367586 347465 384794 810065 852860 534467 449219 294675 288761 335836 336352 355299 359537 369371 374857 421187 418866 664194 696953 40.45 68.0 1
12:51:50 2023-10-13 331852 330674 86398 85133 130507 132631 134264 132822 107056 105644 110738 112403 130784 130182 355179 382167 1118721 1106659 422946 440526 123021 106634 115199 116161 129239 124952 123491 120510 83560 85375 275322 238957 683999 683993 216823 213522 276689 277159 324956 315843 339444 342830 360553 365655 344341 386544 809491 838415 534467 447900 293425 292882 336822 336453 355999 362415 369183 373342 418861 420259 669532 696916 40.45 68.0 1
12:51:51 2023-10-13 333676 331843 86184 86827 132291 132697 133952 132856 106663 105644 110602 112096 130850 130216 354645 385382 1112813 1094479 428635 441840 122748 106634 114270 116515 128699 125019 123388 120841 83445 85559 272808 240107 678785 685074 216823 213887 274963 279761 324006 315332 341616 340474 364837 368763 347394 384611 804625 854822 538955 445120 295512 288725 334741 336453 356011 359070 369249 375920 420661 420223 664231 693853 40.45 68.0 1
12:51:52 2023-10-13 333582 331520 86366 86800 132263 132631 134112 132856 106909 105878 110755 111987 130818 130182 355179 381061 1109590 1099763 426904 440526 123055 106601 115199 116128 129271 124985 123542 123444 83502 85408 284634 239735 687295 687390 216823 214185 275806 278706 324042 317521 339203 342275 362247 367576 346177 385413 808868 850595 541660 449918 293425 288761 336257 333852 356547 360251 369551 373342 416375 421550 663972 695893 40.45 68.0 1
12:51:53 2023-10-13 330813 331251 86176 86819 132201 132656 134470 132856 106876 105644 110755 112557 130784 130216 355179 382167 1121175 1106933 423282 441182 123021 106601 115166 116128 129092 124952 123508 123650 83560 85493 272808 241051 683851 686458 218050 214116 276546 277441 324884 315807 339574 342456 363048 368871 344824 387367 810640 838415 534467 448254 293841 293381 336822 334437 355477 362958 371371 373342 418897 420259 671469 696953 40.45 68.0 1
12:51:54 2023-10-13 333311 331843 86239 86707 132359 132597 134592 133223 106876 105644 110755 112096 130784 130091 355179 387465 1118721 1102147 425692 441182 122578 106634 114435 116321 128823 124985 123457 120593 83560 85408 271898 241394 685917 687877 216823 217676 275842 278510 324498 315843 339389 339697 361129 367843 345414 385996 806248 843230 537136 446222 293562 287949 334706 335481 354410 361008 368923 376526 422153 418723 669881 697309 40.45 68.0 1
12:51:55 2023-10-13 333894 331960 86302 85190 130680 133117 134163 133189 106843 105644 110602 112161 130603 130432 357896 383942 1116048 1094516 423570 439964 123072 106634 114518 116321 128912 125019 123423 120758 83559 85408 275322 240516 680232 687877 216823 214551 274927 278902 324956 314919 338365 341241 361093 367361 347536 387092 805948 849392 537136 441367 293300 288761 334741 336690 357658 360181 367261 375351 418238 422810 666512 694909 40.45 68.0 1
12:51:56 2023-10-13 335868 331251 86239 86703 132511 132760 134470 132889 107056 105355 110866 112096 130784 129966 355179 384498 1115257 1106146 428599 441493 122953 106634 115397 116321 128912 125019 123457 120593 83560 85408 273498 239531 686125 683993 218050 213556 274963 279761 323777 315843 337819 341794 360014 367586 347501 384501 810640 847429 528777 448608 295093 288797 336263 336116 355334 359789 369443 374893 421223 421487 663068 696953 40.45 68.0 1
12:51:57 2023-10-13 331310 331605 86239 86827 130875 132963 134399 132856 107023 105677 110789 112096 128985 130371 355179 381899 1120344 1106146 422982 441899 123192 106601 115199 116161 129181 124985 123491 120758 83617 85408 274404 239028 695462 684962 216823 215777 276689 277194 324956 315843 339203 342866 360014 365690 345137 387404 809491 838379 537136 447510 293425 293498 336822 336690 355441 362380 368332 373270 418825 420187 670920 696916 40.45 68.0 1
12:51:58 2023-10-13 331852 331027 86093 86913 132278 132664 133918 133679 106843 105895 110568 112161 130750 130454 355108 385366 1115183 1093664 428562 441457 122884 106634 114303 116515 128542 125365 123354 120924 83445 85643 273376 240409 681967 689340 216823 214150 274471 279761 324462 315362 339389 340439 364517 368727 348300 386089 807144 854216 535801 445301 295512 288820 337739 336654 356190 359105 368368 376177 421519 419973 665646 696814 40.45 68.0 1
12:51:59 2023-10-13 333834 330679 86294 85176 132989 132656 134078 132856 107023 105290 110909 112128 129096 130056 355143 382167 1111127 1100764 426600 439892 122918 106601 115132 116288 128912 124985 123628 120758 83445 85551 275322 239699 682228 683993 216823 214482 274963 278866 324006 315843 339684 342866 362831 367317 347465 385376 809454 847429 534467 447923 293429 288290 336822 335741 357622 360181 372164 372743 418861 421514 666119 696916 40.45 68.0 1
12:52:00 2023-10-13 332475 331529 86121 86947 132286 133064 134137 133633 106484 106000 110534 112193 128764 130614 355620 381061 1123562 1106933 423282 440144 122918 106601 114435 116128 128912 124985 123508 120675 83560 84144 272808 240516 682856 686458 218050 216043 275909 278723 324920 314481 340648 342614 362976 368871 347060 388505 809454 838379 532728 445169 294739 288763 336822 334472 355441 360973 367225 373652 421066 420223 672459 696953 40.45 68.0 1
12:52:01 2023-10-13 333328 331269 86357 84974 132505 132631 134045 132822 106843 105612 110755 112096 130750 130022 355143 387393 1119222 1100508 425419 441146 122987 106634 114908 116128 128912 124985 120497 120675 83675 85493 277618 239699 681977 685074 216823 213522 276689 278047 324727 315843 338056 339340 363264 366712 344824 386233 804734 843158 533966 446890 294675 288445 336764 336690 354907 362345 369183 375040 419291 418759 671829 695675 40.45 68.0 1
12:52:02 2023-10-13 333645 331063 86243 86827 132543 132717 134264 132822 106843 105644 110721 111923 130693 130056 355143 380990 1109553 1097350 426297 440490 123192 106495 115550 116281 129334 125230 120738 120758 83723 85629 272808 241051 689939 688815 216823 216043 275628 278830 324006 317630 339444 341758 365106 367476 346384 385030 806519 851800 535801 452205 293987 288761 336693 335741 356547 360720 369551 373579 416304 421182 664231 694872 40.45 68.0 1
12:52:03 2023-10-13 335541 331520 86243 86794 132505 132597 134078 132822 106843 105612 110832 111846 130625 129931 355143 383348 1114392 1105359 428562 440180 122918 106634 114875 116435 128878 125404 123474 120593 83445 85493 274170 239496 682479 684510 216823 214001 274963 279528 323023 315843 340166 342010 361114 367295 347501 385030 810640 847429 534467 446562 295093 288653 336238 338600 355833 360607 369407 374555 421151 419713 663068 699796 40.45 68.0 1
12:52:04 2023-10-13 331780 331001 86235 86785 132500 132539 134314 133319 106990 105612 110755 112064 130750 130245 357823 382167 1119222 1106933 423883 440526 122953 106601 115556 116128 129181 124746 123542 120593 83560 85375 275322 238790 684450 685446 216823 214001 277503 277549 324401 315843 339684 342794 360805 366456 344306 386544 809491 843194 534467 449537 293706 293291 337501 334437 355976 362923 369479 373570 418861 420223 669495 696916 40.45 68.0 1
12:52:05 2023-10-13 332221 331802 86285 86852 132475 132697 134045 133256 106843 105822 110568 112193 130625 130489 354894 384498 1116011 1094442 426677 441146 122714 106634 114336 116482 128789 125429 123320 120758 83445 85526 272808 240480 685545 687657 216823 214150 274699 279528 324956 315362 339353 341481 364553 368799 348790 386250 806372 852150 535801 443864 295302 288973 337776 337167 356369 359887 368332 376213 418496 421191 667066 693817 40.45 68.0 1
12:52:06 2023-10-13 333438 331032 86361 86794 130688 132631 134390 132822 107023 105644 110755 112128 130784 130147 355179 383312 1109553 1097350 426297 440180 123157 106568 115589 116094 129271 124713 120407 123547 83675 85310 272808 238218 695383 687390 216823 214150 275771 278866 324690 317630 339203 342516 361164 367576 346420 386176 808344 851800 534467 450494 293498 293084 338906 335741 356583 360720 369515 373270 416340 421155 664520 695364 40.45 68.0 1
12:52:07 2023-10-13 330813 331448 86239 86785 132500 132656 134078 132856 106843 105644 111101 112161 130784 130182 355179 381061 1121175 1106659 422048 441790 122953 106601 115199 116128 129271 124985 123577 120427 83560 85401 274404 238993 684971 685970 218050 216347 276403 277724 324884 315771 340377 342686 363561 368871 348331 388431 810640 838113 517829 446477 294877 290769 336165 337167 358491 361261 367261 373944 420783 420223 673450 698733 40.45 68.0 1
12:52:08 2023-10-13 333609 331529 86302 86860 132543 132664 134045 132856 106876 105644 110866 112161 130784 130147 355179 388011 1119222 1102109 425390 441146 122918 106912 114941 116321 128912 125019 123474 120675 83502 85493 272808 239699 683520 685074 216823 213487 276653 278311 324727 315002 338294 340690 363299 366712 345343 386544 804734 838451 534467 446210 294466 288355 336764 336453 355441 361331 369183 375040 416304 418759 671829 695675 40.45 68.0 1
12:52:09 2023-10-13 333834 332549 86239 86912 132500 132664 134078 132856 106843 105836 110755 112064 130750 130056 355143 381025 1109517 1097350 423534 440490 123226 106462 115358 116128 129279 124851 120655 120510 83508 85629 274404 240709 693718 685858 216823 214563 275593 278687 324426 315843 338724 342866 361058 367361 346835 385886 807070 850595 537136 450236 293596 293291 335715 333852 357622 361008 369183 372779 417252 421514 666119 695893 40.45 68.0 1
12:52:10 2023-10-13 335868 330679 86243 86781 132500 132535 134133 132822 106843 105322 110755 111661 130750 129931 356449 383348 1114392 1106933 427957 438965 122884 106601 115099 116321 128878 124985 123594 120593 83445 85713 275322 238993 682228 684962 218050 213522 275384 279761 323023 315843 337819 341758 361093 367843 347238 384214 809491 850595 541660 448864 294257 288689 337262 338600 356971 360889 369443 374893 420958 418830 664009 698800 40.45 68.0 1
12:52:11 2023-10-13 331131 331354 86302 86827 132359 132631 134078 133306 106972 105612 110721 112537 130750 130216 355143 383301 1118721 1106933 422048 439834 122987 106601 115132 116128 129092 124952 120490 120510 83560 85493 272808 239328 688371 683993 216823 214001 275806 277159 324956 315781 339684 342505 360014 365690 346177 387642 809491 838379 535801 445192 293425 287888 336822 334437 355441 362640 368332 373606 419780 420259 671469 696916 40.45 68.0 1
12:52:12 2023-10-13 332859 332067 86243 86893 132286 133365 134045 133256 106843 105677 110755 112161 130750 130489 354859 384804 1112740 1094442 428599 439583 122629 106601 114167 116401 128487 124985 123354 120758 83468 85526 272808 240036 688043 685038 216823 214150 274737 279761 323970 315584 339353 340690 361129 367404 348300 385046 807144 853007 536135 448059 296079 288689 337776 336928 355833 358965 368887 376213 417580 420259 663899 694836 40.45 68.0 1
12:52:13 2023-10-13 334369 330643 86389 86785 132500 132556 134314 132856 106843 105322 110755 111846 130535 130056 355214 381595 1109553 1100820 426297 440526 122748 106634 114908 116401 128878 125230 123423 123684 83445 85375 272808 239699 682228 684510 216823 214517 274998 278902 324006 315843 339444 342636 359979 367317 346978 385413 809491 847429 534467 446890 293498 288115 334706 335741 357622 361071 369479 373306 418825 422179 666119 696953 40.45 68.0 1
12:52:14 2023-10-13 332003 331807 86121 86819 132321 132664 133641 133256 106663 105822 110568 112533 130569 130548 354894 381595 1123599 1105359 422982 440274 122782 106634 114908 116288 128878 124952 123423 120593 83445 85375 274404 240480 682496 683993 216823 216043 275557 278187 324775 314827 340648 342722 363048 369125 346278 387568 809307 842645 537136 444854 293841 288325 337262 337571 355441 361261 367225 374505 420738 419785 672459 696916 40.45 68.0 1
12:52:15 2023-10-13 332859 331063 86239 86794 132500 132631 134045 132822 106876 105644 110828 112096 130750 130182 355143 388011 1119222 1100272 424485 438965 122953 106601 114941 116321 128789 124985 123354 120593 83445 85375 272808 239363 682228 689340 216823 213522 276653 278474 324727 315843 340750 340175 362755 366747 345343 385960 804771 842999 534467 446890 294466 287949 336728 336690 357476 361331 369479 375874 416304 418973 671829 697457 40.45 68.0 1
12:52:16 2023-10-13 333640 331036 86239 86699 130801 132631 134045 133223 106843 105355 110755 112032 130750 130056 355179 382202 1111127 1097387 425692 439870 123192 106495 115583 116014 129271 124746 120821 120849 83806 85648 272479 238886 691604 687353 216823 214414 275628 278723 324282 315807 339203 342830 363966 367317 348824 385666 809454 847392 537136 448949 293425 288658 337299 335741 357658 360720 371371 373306 418861 421550 666119 696953 40.45 68.0 1
12:52:17 2023-10-13 333582 331184 86357 86814 132569 132539 134297 132789 106876 105290 110866 111673 130693 129355 354645 383348 1116048 1108510 427243 438965 122953 106601 115132 116288 129018 124985 123457 123581 83560 85375 276126 238622 685704 685931 216823 217569 276265 278938 322988 315843 340166 341794 360841 367843 345379 384214 808917 849993 540308 449240 293841 288761 337739 337571 356971 361049 371460 374592 418683 418500 664083 697806 40.45 68.0 1
12:52:18 2023-10-13 332823 330750 86176 86819 132500 132656 133952 132822 106876 105355 110602 112460 130693 129966 354113 388011 1116048 1100652 423025 440894 119959 106568 114808 116382 128741 124918 120309 120758 83460 85655 275322 239531 681977 685038 216823 214185 276439 277868 324727 314559 338092 341470 362755 367798 344341 386544 802424 843194 538955 446854 294257 288852 336764 333852 356011 362097 368368 375040 416012 420294 670957 692800 40.45 68.0 1
12:52:19 2023-10-13 333424 331072 86117 86785 132325 132631 134045 132822 106770 105322 110721 111987 130625 129966 354610 385689 1111163 1097634 428599 438965 122748 106601 114303 116617 128912 125278 123388 120675 83445 85375 272808 238993 682224 687877 216823 214001 275806 279761 322498 315843 338401 340211 362212 365655 348824 383613 809169 856605 538955 449134 294675 288725 336587 337136 356369 361120 371605 375003 416340 420886 662980 695675 40.45 68.0 1
12:52:20 2023-10-13 333618 331766 86345 86913 132530 132631 134204 133089 107005 105355 110602 112096 130603 129966 354859 380492 1114392 1102147 426038 440490 122918 106601 114875 116321 128878 124952 123423 120593 83559 85375 272808 239531 682873 683474 216823 214185 275158 279331 324042 315843 337819 342275 361006 367619 347501 385376 809491 847465 536135 447559 294821 293363 335872 334508 356547 359643 369479 375003 421070 421514 664231 696953 40.45 68.0 1
12:52:21 2023-10-13 333636 330107 86180 86790 132509 132381 134045 132822 106795 105322 110602 111878 130569 129966 354113 386267 1120540 1102147 425390 438965 122510 106667 114088 116435 128398 125365 123217 120841 83445 85401 275322 241121 679682 687390 216823 213487 275557 278419 324174 315591 341616 340032 363818 369911 346278 385776 806335 846234 534467 447109 294296 288761 336822 334508 357224 361261 368887 376783 419486 418973 668015 693853 40.45 68.0 1
12:52:22 2023-10-13 332095 331063 86184 86794 132325 133193 133952 132856 106770 105677 110755 112193 130569 130336 354113 383384 1116048 1094516 421937 441182 122748 106601 114908 116321 128699 124985 123388 120675 83559 85526 270338 240480 682224 686903 216823 214850 274998 278670 324956 314919 338330 341758 361093 367067 347501 387679 805948 848191 537136 445520 292853 288761 334741 336453 357658 360216 368072 375315 418202 422179 668474 695675 40.45 68.0 1
12:52:23 2023-10-13 335868 331816 86239 86699 132535 132631 134112 132822 106876 105322 110755 111846 130750 129785 354113 383384 1114429 1106933 427920 438965 122918 106601 115397 116288 128878 124985 123423 120924 83542 85766 272808 241051 681427 683848 218358 214081 274821 279617 324317 315771 340648 342275 360553 367843 347465 384501 810994 847356 535801 448901 294047 293171 336769 338600 354410 359929 369551 374774 421070 421073 663252 696953 40.45 68.0 1
12:52:24 2023-10-13 330813 331068 86121 86819 132451 132539 134045 132822 106843 105644 110568 112064 130569 130610 354894 381096 1120381 1106933 422084 440894 122987 106601 115132 116128 128912 124952 123457 123512 83560 85375 272808 239028 688006 683993 216823 215891 276229 277159 324956 315843 339684 342866 360014 365690 345414 387679 809491 838379 537136 446525 293222 293327 334671 334437 357983 362930 371107 373615 419968 420116 671359 696806 40.45 68.0 1
12:52:25 2023-10-13 332391 331054 86125 86827 131919 132664 133675 132856 106517 105677 110568 112128 130535 130216 354078 384534 1114392 1094516 429953 441444 123191 107212 114808 116415 128562 125331 120262 120924 83460 85747 272808 241394 684362 687877 216823 214001 274542 279509 323718 314523 339317 340690 361164 365655 348300 385083 804771 847429 535801 446793 293115 288563 334741 334168 356011 359105 368923 376213 418532 420259 664231 692872 40.45 68.0 1
12:52:26 2023-10-13 333599 331852 86121 86759 132408 132415 134045 132822 106843 105322 110602 111846 130816 129966 355179 381025 1109976 1097350 425544 439216 122987 106276 115199 115742 129092 124541 120490 123410 83560 85258 272808 238288 688155 685931 216671 213556 275577 278510 324498 315843 338724 342866 361916 367317 346420 385413 808868 850375 535801 448987 293010 289018 338254 335705 357192 360580 369141 373124 416340 421478 663582 694872 40.45 68.0 1
12:52:27 2023-10-13 332203 330103 86239 86670 132325 132199 134314 132822 106843 105322 110704 112032 128951 129939 357316 380919 1121610 1105211 421864 441002 123363 106502 115132 116128 128912 124746 123423 123444 83445 84144 271803 238587 696283 683993 216823 213556 276582 277159 324498 315843 338724 342588 360553 365655 346746 384746 809491 841453 537136 446538 293425 290537 336347 334472 356011 361366 367261 373342 422153 419928 671469 696953 40.45 68.0 1
12:52:28 2023-10-13 333328 330107 86121 86823 132079 132381 134078 132989 106876 105322 110568 111846 130543 129966 354149 387429 1119222 1100545 425507 438965 122748 106634 114941 116354 128823 124746 120342 123581 83445 85375 270338 239028 681977 687877 218050 217558 276459 278187 324210 315627 341579 339924 362106 367738 345308 386123 806570 845634 534467 446708 293527 287913 334741 334472 354375 361049 369335 376213 418167 419008 667492 694650 40.45 68.0 1
12:52:29 2023-10-13 336790 331847 86093 86860 132321 132539 133952 132856 106550 105677 110602 112161 130569 130216 354113 383384 1116048 1093701 423606 441182 122748 106601 114303 116456 128521 124985 123183 120675 83445 85526 282058 240480 683091 687390 216823 214850 274927 278938 324956 315577 338401 341517 361129 365655 347536 387092 806893 849993 535801 441403 292910 288761 334706 334248 357622 359643 367813 375608 418496 421550 665228 692872 40.45 68.0 1
12:52:30 2023-10-13 335274 330759 86143 86787 132470 132415 134045 132756 106843 105290 110755 112132 130750 129716 354574 383312 1112776 1106146 427582 438965 122884 106568 114875 116094 128754 124952 123491 120510 83560 85733 272808 240709 682462 683811 218050 215435 274785 279581 323299 315735 340612 342023 363048 367808 347186 384177 809491 851580 543336 449011 294257 288761 335872 335446 357224 360889 369443 374738 421330 418973 662238 696879 40.45 68.1 1
12:52:31 2023-10-13 330777 330036 86180 86752 132500 132597 134045 132789 106861 105290 110721 111846 130716 129931 354610 380990 1120017 1103751 421974 439180 122918 106495 115166 116094 128878 124541 120309 123444 83560 85401 275322 238587 686430 683957 216823 214001 276653 277159 324439 315843 339444 342758 360770 366421 344306 386544 809491 838415 541660 447864 293841 293291 336822 336690 355940 362676 372429 373615 422153 420080 669312 699297 40.45 68.0 1
12:52:32 2023-10-13 331305 330768 86121 86756 132357 132232 134045 132822 106663 105644 110794 111782 128799 130022 355912 383043 1115183 1096853 423282 442989 119961 106469 115066 116281 128707 124918 120277 120675 83460 85622 274404 241394 684188 687533 216823 214815 275771 277780 324956 315332 340448 341445 361023 366801 346420 387367 807107 848155 529733 445169 294466 288761 337299 333852 358413 361296 367778 375040 418202 422440 670920 696916 40.45 68.0 1
12:52:33 2023-10-13 336222 330032 86302 86760 132505 132415 134268 133009 107023 105290 110755 111987 130659 129750 354113 387709 1109188 1097634 426600 440490 122918 106601 115053 116174 128912 124918 123508 120510 83560 85368 271709 239177 700032 687877 216823 214150 275771 278543 322725 315843 340407 341241 362720 367834 346384 384177 805911 855281 542506 448987 295093 288725 338733 336416 356369 361084 372130 374820 419437 420671 661732 692836 40.45 68.0 1
12:52:34 2023-10-13 333292 330415 86239 86723 132535 131946 134264 132573 106990 105290 110832 111717 128917 129870 357823 382490 1119706 1110015 424264 438821 123328 106535 115099 116502 128920 124713 123560 123598 83560 85375 273498 240026 684760 685410 216823 213487 277308 278579 323898 315683 339684 342239 360805 365655 344306 385340 810640 845652 533132 450175 293633 288852 337299 336990 354375 362380 369587 373871 418825 418973 667529 696916 40.45 68.0 1
12:52:35 2023-10-13 333328 330992 86121 86905 132256 133030 134175 133223 106876 105322 110755 112064 130659 129931 357243 382739 1121610 1102930 425692 442165 122884 106634 114875 116401 128487 125278 123406 120758 83445 85526 269437 241193 679416 685931 216823 213853 276194 278866 324956 314595 341247 341470 362903 369651 346278 386945 808124 847435 530094 444009 295512 288761 336584 335446 355441 361261 370806 377318 421330 419892 669422 695857 40.45 68.0 1
12:52:36 2023-10-13 333894 330884 86239 86913 132500 132631 133952 132822 106843 105644 110832 112634 130750 130182 354574 383348 1116048 1097634 423282 440144 122884 106601 114954 116288 128878 124985 123354 120675 83560 85526 275322 239735 681474 686903 216823 214850 275806 278047 324956 315843 338365 342528 361129 367317 346699 387679 807127 847519 537136 444491 294675 288761 334706 335741 358125 361801 368036 375003 418825 422143 670444 694836 40.45 68.0 1
12:52:37 2023-10-13 333906 330679 86180 86785 132500 132626 134045 132822 106810 105290 110755 111782 130659 130045 354610 381899 1112776 1103714 426640 439964 122918 106601 114941 116288 128789 124985 123354 120593 83560 85493 274404 241223 685072 685483 218050 214414 274821 279384 323826 315374 340612 341578 360934 369646 347465 385376 810640 847429 537136 446416 294466 288761 335872 335481 356512 360889 369515 375640 421366 420259 663252 696916 40.45 68.1 1
12:52:38 2023-10-13 333063 330804 86239 86790 132509 132506 134078 132789 106843 105322 110794 111717 130634 129931 354859 381595 1119222 1106933 423246 438965 122953 106568 115166 116094 129181 124832 123491 123581 83560 85342 275322 238253 697438 683993 216823 214150 277272 277159 324498 315843 339895 342516 360553 365655 344306 386270 809491 838451 534467 449537 293425 293291 336822 336453 358220 362380 372429 373579 422153 419973 669918 698525 40.45 68.0 1
12:52:39 2023-10-13 331583 331533 86117 86938 132286 132664 133826 133223 106663 105644 110534 112193 130748 130216 354078 383348 1114392 1092850 423570 442165 122884 107016 115033 116556 128604 125437 120179 120758 83493 85747 274404 241738 684242 687840 216823 214185 274471 279295 324956 315362 341579 341758 361881 365620 348269 386818 806496 850595 537136 441480 293080 288761 335680 336690 356547 359643 368332 376177 418861 421550 666119 694344 40.45 68.0 1
12:52:40 2023-10-13 333328 329680 86239 86790 132715 132199 134045 132789 106843 105322 110755 112064 130535 129931 355143 383348 1113333 1097313 423534 438965 122987 106601 115199 116248 129092 124746 120490 123530 83675 85342 274846 237481 691604 686903 216823 214185 275806 278866 324498 316160 339203 342203 362177 367317 346420 385960 809491 850595 535801 452205 294257 288689 338733 335858 356440 360867 369443 373424 419770 421335 667504 694872 40.45 68.0 1
12:52:41 2023-10-13 332475 331032 86239 86913 132470 132415 134045 132822 106843 105322 110755 112557 130716 130336 357280 383301 1122259 1105211 421901 439785 123363 106535 115371 116268 128920 124885 120292 120510 83560 85493 272808 240709 683612 683957 216823 214001 276194 277159 324739 315699 339684 342636 360553 365655 345379 387642 809491 838379 535801 447523 293498 293363 336822 334437 355976 363242 368332 373306 419780 420259 671432 696916 40.45 68.0 1
12:52:42 2023-10-13 332859 331032 86125 86760 132509 132506 134045 132789 106810 105322 110568 111653 130659 129931 354610 386847 1119222 1102109 423163 440526 122918 106568 115066 116288 128789 124832 123354 120593 83445 85493 272808 238993 685618 687877 217896 213522 276423 278670 324439 315843 342588 340403 365106 369911 348331 386397 807144 845035 530094 447340 295093 288689 339213 336690 355156 362380 369479 375040 419624 419892 668948 694835 40.45 68.0 1
12:52:43 2023-10-13 333604 331036 86180 86785 130749 132589 134204 133089 107005 105579 110913 112096 128930 130043 357390 382760 1113098 1101290 423534 440180 123157 106389 115609 116281 129271 124832 123491 123615 83445 85434 272808 239496 686490 687390 216823 214150 275771 278866 324006 315843 339157 341758 362177 367576 345934 385376 807127 847127 534467 449170 293841 288761 336457 335741 358999 361261 369623 373606 416304 421182 664231 695623 40.45 68.0 1
12:52:44 2023-10-13 333546 330063 86184 86794 132316 132939 134045 133081 106663 105290 110568 111641 128799 129931 354113 383085 1112776 1103788 426677 440526 122748 106469 114908 116128 128665 124952 123388 123512 83445 85375 272808 240709 685072 684510 218358 216347 274785 279293 323826 315080 340612 341578 360934 369911 347394 385030 810065 847392 540128 448254 293914 289018 335872 335481 355976 359643 372429 375003 421366 420259 663252 697941 40.45 68.0 1
12:52:45 2023-10-13 331816 330063 86243 86794 132316 132166 134078 132822 106843 105322 110721 111782 128967 129931 354610 381025 1120017 1103751 422048 439834 122953 106422 115199 116094 129092 124918 123577 123547 83560 85342 271086 238587 689344 683957 216823 214150 277308 277584 324956 315843 339684 342830 363661 365655 344547 386544 809491 838379 534467 449537 293633 293399 334671 336690 355477 362923 372154 373579 422153 419937 671829 698800 40.45 68.0 1
12:52:46 2023-10-13 330373 330067 86116 86785 132291 132381 134099 132822 106517 105355 110457 111814 130625 130056 355657 383348 1116048 1094516 423282 440490 122884 106601 115033 116315 128638 125264 120309 120758 83493 84010 275322 241394 684188 687840 216823 214781 275506 278011 324956 315362 338092 341470 364075 366801 350039 387092 804771 847900 537136 444190 293115 293096 334741 334437 357299 359140 367778 375608 420923 421514 664990 692836 40.45 68.0 1
12:52:47 2023-10-13 334131 331036 86239 85287 132565 131863 134264 132606 106843 105322 110755 111846 130603 129966 354894 383348 1109976 1099980 426415 439216 123192 106422 115470 116094 129271 124608 120655 123478 83445 85375 271898 238993 684151 686903 217746 214185 275806 278902 324006 315466 339203 341794 362720 367576 346455 385413 807090 851800 541660 450556 294466 288761 339176 336179 356440 361155 371605 373761 419770 421335 664083 698302 40.45 68.0 1
12:52:48 2023-10-13 330813 330679 86180 86790 132413 132415 134045 132822 106843 105644 110602 111987 130750 130091 357280 383301 1122259 1108641 421938 440382 119848 106535 115099 116382 128741 124918 120277 120477 83502 85460 272808 239699 680147 685483 216823 213522 275911 278011 324956 315074 340464 342866 359979 365690 346420 385016 809491 842048 517829 441367 294047 288290 336584 334508 356011 361296 367225 373944 420407 420223 671469 696916 40.45 68.0 1
12:52:49 2023-10-13 332594 330072 86121 86756 132543 133031 133952 133081 106876 105322 110568 112294 130569 130056 354113 387429 1119222 1100508 424485 440526 122748 106601 114875 116321 128912 124985 123423 120593 83445 85375 270338 239328 681851 687877 216823 213522 276689 278047 324498 315843 337819 340138 365881 369875 348294 386835 805997 845035 538971 446708 294675 288842 339213 335632 355976 362097 368923 375040 415721 419973 670920 695329 40.45 68.0 1
12:52:50 2023-10-13 333599 331345 86239 86947 132404 133047 134314 133306 107005 105691 110806 112128 128930 130008 357426 382219 1113098 1100764 427511 440144 122918 106601 114875 116315 128817 125177 123525 120593 83593 85493 272808 241223 683502 682954 216823 214517 275544 279564 324042 315843 337855 342794 361006 367583 347536 385413 810640 847429 535968 448229 294821 293570 335872 334472 356583 360181 369515 375040 421402 421514 664231 697978 40.45 68.0 1
12:52:51 2023-10-13 333885 330107 86480 86790 132543 132166 134264 132606 106843 105290 110602 111565 130569 129355 354113 382202 1118427 1109433 422011 440490 122987 106601 115132 116128 129092 125144 123491 123512 83445 85401 271898 238993 683842 684288 218050 216043 276403 277441 324848 315807 339648 342492 363818 368871 347838 387605 809491 842645 535801 444854 294460 290359 336822 334437 356011 362698 367261 373652 421070 420223 671982 696953 40.45 68.0 1
12:52:52 2023-10-13 333420 330889 86235 85182 130325 133612 133944 133725 106711 105935 110432 112161 128709 130336 355912 383348 1116232 1092850 427316 440526 122748 106667 114842 116354 128487 125192 123320 120593 83387 85526 277273 240445 678636 687877 216823 214185 274507 279564 324727 314919 339115 341241 361129 368498 348550 386544 804771 850595 532070 444854 293080 288852 334741 336453 356547 359643 368368 375613 418532 421514 665646 692872 40.45 68.0 1
12:52:53 2023-10-13 332823 329751 86349 86785 132316 132622 134406 132822 106876 105322 110602 111814 130535 129750 354113 382775 1108731 1100820 426297 438965 123038 106568 114875 116128 128907 125295 120407 120758 83508 85596 275322 240709 685145 688414 216823 214746 275664 278723 324462 317630 339203 342311 362212 367691 348824 385960 808344 850339 541660 450354 294409 288763 335715 335741 357658 360756 369515 372779 418202 421586 666119 696953 40.45 68.0 1
12:52:54 2023-10-13 336079 330067 86243 86760 132543 132448 134078 132822 106876 105322 110602 111532 130569 129390 354149 382775 1113602 1106933 427243 439216 122918 106601 115172 116128 128912 124952 123388 120593 83445 85342 272808 238622 682479 685931 218050 217676 275842 279367 323741 315843 337310 341758 361093 367878 346141 383921 807163 848191 533132 447864 293841 288689 337557 338361 356971 360111 369515 374893 418719 420520 663068 697806 40.45 68.0 1
12:52:55 2023-10-13 331852 330067 86184 86794 132321 132415 133952 132789 106770 105322 110602 111987 130543 129841 354113 386847 1119489 1102694 423025 439108 122952 106535 114908 116221 128741 125177 120179 120593 83460 85460 271898 238993 682748 685002 217896 215891 276653 277975 324727 315843 340750 341338 363299 365690 344824 386544 802388 838149 537136 446890 294466 288355 336764 335741 357476 361366 368923 374774 416304 419008 669495 692604 40.45 68.0 1
12:52:56 2023-10-13 332895 329715 86058 86785 132098 132664 133641 132822 106517 105322 110568 112032 130535 129966 360140 384235 1111163 1092887 427957 439037 122544 106634 114204 116321 128452 124985 123320 120758 83215 85493 270338 239735 679711 687877 216823 214150 274963 279473 324006 315362 339115 340725 361164 368763 348300 385083 807107 854216 538955 444805 295517 288725 337776 336690 356369 360181 369443 376783 417616 420259 662018 694308 40.45 68.0 1
12:52:57 2023-10-13 333582 330036 86180 86701 132438 132132 134045 132726 106972 105779 110738 112032 129020 129827 356921 383205 1116306 1106821 429035 439749 122918 106601 114684 116128 128912 125230 120374 120510 83502 85375 275196 238587 682479 685970 218050 217630 275613 279761 323023 315663 337819 342034 361093 367878 346455 384214 809443 849392 538971 448010 294257 292981 334437 335481 353843 359140 369551 373944 418861 418349 662503 694909 40.45 68.0 1
12:52:58 2023-10-13 329849 331041 86121 86790 132316 132664 134066 132822 106696 105355 110568 111987 130535 130216 355693 380456 1118758 1105359 422084 438701 122918 106601 114941 116128 128912 124780 123388 123547 83445 84080 271898 239531 683772 683957 218050 216043 275944 277760 324812 315771 340648 342758 363048 369391 347131 388707 809307 842645 537136 445520 293633 293435 337262 337167 355940 361366 367261 373907 420815 420008 671469 696953 40.45 68.0 1
12:52:59 2023-10-13 333004 330777 86184 85158 130420 132631 133574 133156 106711 105724 110508 112128 128305 130182 355912 383312 1115220 1094479 426038 440144 122578 106601 114088 116490 128350 125019 123149 120675 83330 85408 270338 240107 674995 687877 216823 214185 274122 279761 324498 315355 338436 340725 361129 365655 348305 386270 805714 847356 541660 441403 293115 288766 335715 335220 356011 359643 368403 376213 418202 420259 665374 692836 40.45 68.0 1
12:53:00 2023-10-13 333040 331063 86180 86748 132535 132506 134078 132789 106770 105290 110602 111673 130543 129966 354645 381899 1109976 1099198 425692 439870 119646 106601 114908 116161 128789 125230 120490 120758 83572 85766 274404 240709 682479 683848 216823 214746 276247 279384 324354 315843 339684 342902 359979 367317 347287 386086 808308 847392 537136 446744 293987 291025 336822 336215 357658 360756 369515 373342 418897 422810 664231 696953 40.45 68.0 1
12:53:01 2023-10-13 333184 330607 86357 86872 132466 132502 134204 132822 106550 105513 110602 111987 130750 130091 359922 384534 1119185 1102147 425390 441182 122476 106634 114564 116515 128097 125432 123149 120841 83387 85526 272808 240036 681764 686903 216823 213556 276229 278902 324690 315398 339902 340690 361093 367843 346420 385939 807163 845688 534467 445169 293939 288761 337739 335516 355441 361331 369551 377051 420111 418687 665570 694872 40.45 68.0 1
12:53:02 2023-10-13 331319 331036 86121 86666 132325 132631 134045 132822 106770 105644 110568 112096 130208 130749 354113 383384 1116048 1096078 424374 442805 119877 106535 115099 116415 128741 125298 120277 120841 83460 85747 274404 240072 691347 686903 216823 216652 275136 278794 324956 315584 338401 341758 361129 367691 348407 387092 805948 848191 529733 444190 292223 292877 334741 334472 358161 360216 367813 375644 418238 422179 665497 693853 40.45 68.0 1
12:53:03 2023-10-13 334369 330072 86357 86600 132696 131561 134331 132266 106876 104936 110602 111068 130208 129355 354113 384498 1106828 1097115 423534 438965 123021 106601 115166 116014 128851 124780 123423 123650 83560 85342 272808 237516 684615 687877 216823 214150 276265 278706 323059 315663 342838 341794 362212 367576 346420 385083 809443 852860 549395 450514 294464 288761 336622 335668 357754 360867 371569 373871 416304 421218 662312 695675 40.45 68.0 1
12:53:04 2023-10-13 329813 330607 86113 86785 132444 132589 134011 132822 106810 105764 110670 112064 128816 130085 357173 380848 1122370 1107060 424485 440966 123123 106535 114908 116288 128665 124985 123406 120510 83508 85493 274404 241157 683303 683957 216823 214081 276194 278634 324703 314883 338330 342516 360546 366712 346384 387642 808271 841453 536679 444118 294262 293363 336347 334472 355691 361261 368102 375040 421034 419892 671432 695857 40.45 68.0 1
12:53:05 2023-10-13 333067 331032 86239 86880 132291 131999 133826 132697 106810 105805 110534 111878 128573 130112 355912 385310 1115401 1098415 423282 440490 122884 106601 114684 116288 128878 124952 123354 120510 83445 85493 272808 238993 684472 687877 216671 214482 276617 277724 324703 315302 341263 342095 364075 367210 345792 387531 807015 846738 511293 445447 294748 288761 337299 335741 357372 361049 367742 375571 418532 422476 669459 695638 40.45 68.0 1
12:53:06 2023-10-13 333582 332410 86457 85150 130871 132556 134382 132756 107071 105257 110772 111782 131156 129758 357679 382972 1114429 1108510 427629 442689 123123 106568 115132 116288 128754 124952 123423 120924 83508 85493 272808 238218 687354 685931 216823 217604 276617 279295 323023 315843 340407 342275 361916 367878 345379 384758 808308 848155 540308 448535 293841 293291 337299 334437 354339 361296 371483 375003 418790 418643 664231 695893 40.45 68.0 1
12:53:07 2023-10-13 330773 330067 86026 86980 129786 132664 133608 133256 106484 105968 110423 112500 128305 130580 355912 381025 1122685 1103714 420976 439037 122748 106601 114369 116128 128665 124985 123320 120593 83508 85766 272808 242599 679690 683811 218050 214081 276087 278723 324884 314850 341616 342577 361006 366712 346384 387679 809443 843839 517829 444118 294539 293363 335872 337242 357983 361261 367225 375608 421366 420223 671829 695857 40.45 68.0 1
12:53:08 2023-10-13 335687 329822 86357 85026 130507 132531 134045 132664 106843 105290 110568 111424 128917 129689 356668 386196 1106828 1097634 427697 439834 122884 106568 114684 116094 128878 124866 120414 120510 83675 85401 273604 239007 685704 687877 216823 214150 275806 278866 322760 317630 339684 340128 362720 367834 346420 383869 805948 852259 533038 448571 294466 288761 336728 335741 356512 361008 371750 375003 416924 421182 662238 692836 40.45 68.0 1
12:53:09 2023-10-13 333316 329751 86239 86816 132413 133122 134045 133081 106843 105644 110721 111750 130634 129841 354078 381631 1115183 1102930 426604 442989 119992 106469 115066 116315 128741 124918 120294 120593 83493 85622 272808 241394 682102 683921 216823 214185 274963 279761 323454 315807 338330 341722 359979 366747 347501 385083 811791 847356 534467 448193 294539 288761 335872 335481 355976 359643 369515 375003 421366 420223 663215 696916 40.45 68.0 1
12:53:10 2023-10-13 332536 329764 86499 85118 132524 132506 134045 132789 106843 105290 110696 112064 128730 129931 354574 386812 1119222 1103182 424184 438965 122918 106601 114875 116208 128789 125396 123388 120593 83560 85493 270338 239328 684567 689157 216823 213853 276689 278670 324956 315843 338294 340725 363299 366712 345343 386544 804734 844350 534467 447337 294466 288575 336764 336453 355441 362662 369479 375040 416340 419008 669459 695823 40.45 68.0 1
12:53:11 2023-10-13 333364 331036 86121 86913 132321 132664 134045 132856 106737 105644 110568 112371 128704 129939 356738 384788 1113135 1094331 429341 440346 123055 106535 115330 116382 128665 124985 123354 120593 83445 85493 272808 241051 678386 688852 216823 214185 276229 279653 324690 315843 339389 340690 362720 365655 347186 383848 804734 852295 538955 448229 293733 288761 338696 336690 356547 359894 371714 377014 417580 419937 662238 692800 40.45 68.0 1
12:53:12 2023-10-13 332859 329680 86235 86785 132535 132410 134045 132822 106843 105322 110602 111814 130634 130080 355912 378791 1111554 1100764 426002 439655 122918 106601 115053 116288 128878 124952 123388 120593 83445 85375 271898 238957 684567 682954 216823 214185 274927 279331 324006 315663 340538 342469 360826 367479 347429 385230 809344 854179 530094 447340 294679 288761 335836 335481 356547 360181 372429 376779 421330 420814 663252 696916 40.45 68.0 1
12:53:13 2023-10-13 333420 330036 86357 85158 130476 132564 134095 132756 106891 105579 110696 112064 128841 129883 356595 385823 1119222 1100545 424485 440490 121068 107319 114010 116448 128063 125158 123286 120758 83345 85596 275322 239328 677499 687390 218050 213522 276617 278579 324498 315700 339866 340690 361129 367843 346420 386544 807127 844422 534467 443900 293975 288761 334706 335481 354375 361296 369479 377318 419780 418973 665497 692836 40.45 68.1 1
12:53:14 2023-10-13 330545 330032 86117 86819 132286 132664 134204 132864 106663 105644 110568 111987 128664 130182 354078 383348 1116048 1094442 422865 440490 122850 106601 114270 116128 128665 124985 123354 120593 83445 85526 277847 242082 678770 687693 216823 214781 274785 278723 324848 315182 341616 341062 364335 365620 348269 387642 804771 848638 532728 447057 294675 288852 334741 334437 357622 360889 370806 376177 418825 421514 664520 692836 40.45 68.0 1
12:53:15 2023-10-13 335455 329929 86239 85090 130511 132531 134032 132664 106810 105290 110568 111629 130501 129779 355657 383008 1112776 1106933 427316 438965 122918 106601 114875 116128 128754 124985 123388 120427 83445 85714 272808 238754 682228 683437 218358 214001 274963 279761 323059 315843 337819 341758 360841 367843 348251 385376 810065 847356 534467 449011 294466 293291 336584 336222 354375 359929 369587 375040 421102 418973 662238 696386 40.45 68.0 1
12:53:16 2023-10-13 332239 330067 86113 86790 132316 132597 133826 132822 106737 105322 110568 112351 130625 130147 354078 380421 1120344 1105359 422048 440490 119958 106502 115417 116315 128851 124918 120277 120758 83551 85596 272808 240709 689287 683255 216823 214150 275806 277815 324956 315843 340223 342312 360518 366677 346420 388653 810596 838379 511293 443864 293633 288080 336822 334437 355940 362640 367225 373871 420702 420259 671945 696916 40.45 68.0 1
12:53:17 2023-10-13 331852 330679 86089 85218 130437 132622 133608 132822 106484 105322 110568 112403 128525 130261 355912 383348 1111951 1092887 427280 439037 122680 106601 114303 116321 128452 124985 123149 120675 83387 85493 271898 239735 681037 687877 216823 214150 274735 279761 323742 314523 339353 340690 361129 366454 348025 385303 804734 847429 537136 445520 293562 288761 335680 336690 356261 359105 369479 377047 418202 420259 663215 692800 40.45 68.0 1
12:53:18 2023-10-13 333063 330036 86121 86760 132509 132415 133918 132822 106770 105322 110794 111661 130543 129904 357280 383030 1113333 1100764 426829 440036 123038 106535 115099 116301 128707 124885 123406 123512 83445 85375 272808 240709 681443 683401 216823 214815 275384 279295 324439 315627 340992 342902 359979 367834 347536 386233 810640 852028 534467 446525 293841 288763 336347 336690 357372 360216 369515 373944 420738 421550 664231 698733 40.45 68.0 1
12:53:19 2023-10-13 332859 330808 86294 86794 132321 132631 134045 132822 106843 105322 110602 111629 128664 129750 355912 386267 1119222 1100545 424485 439005 122680 106568 114402 116288 128699 125158 123354 120510 83445 85342 271898 238993 681751 687877 218050 213522 276229 278670 324498 315843 339389 339697 364837 367808 345414 386270 804734 843194 537136 446890 293769 287949 337299 335446 354375 361296 372154 377051 418825 418973 666475 692836 40.45 68.0 1
12:53:20 2023-10-13 330813 329751 86089 85214 130472 132963 134314 133306 106744 105885 110466 112064 128841 130441 356847 383205 1117896 1094442 423498 440526 122884 106601 115066 116321 128631 124985 123149 120593 83387 85825 275322 240445 679129 687390 216823 214517 274735 279331 324956 314919 338365 341722 361129 365655 348550 387092 805911 848191 537136 441367 294888 288761 334741 336690 356583 359643 367813 376213 418790 422143 666119 692872 40.45 68.0 1
12:53:21 2023-10-13 334095 330036 86239 86752 132543 132041 134314 132606 106737 105322 110568 111717 128620 129750 359959 383312 1109976 1099198 425692 439180 122987 106424 115166 116128 128912 124746 123594 123512 83445 85733 272808 240709 696210 687693 216787 216347 275664 278723 323862 317630 339334 342095 362614 367762 349420 385923 807127 847356 541660 449280 294043 290055 335680 335741 357586 360720 369371 373306 419624 421550 666119 695893 40.45 68.0 1
12:53:22 2023-10-13 331349 331166 86125 85126 130325 132597 133818 133122 106711 105612 110457 112096 128442 130182 355657 382760 1121102 1105359 421450 438965 119927 106469 114908 116423 128699 124746 123388 123564 83445 85434 272808 239531 681333 683437 216823 214185 275806 278047 324956 315362 337819 342866 359979 366747 346942 385052 809220 838343 517829 444854 293841 293777 336822 334248 356261 361296 367261 373944 420738 420223 672187 696916 40.45 68.0 1
12:53:23 2023-10-13 332589 329715 86180 86790 132316 132406 133952 132822 106843 105322 110602 111673 130569 129966 353852 385653 1116048 1097350 424184 439216 119850 106495 115066 116315 128638 124885 120374 120675 83493 85629 275322 240709 682354 689829 218050 215435 276953 278011 324956 315843 338330 340954 363335 366712 345343 386544 802424 845634 531033 445229 294882 288355 337236 336453 355477 362380 369183 375076 416340 419008 669495 695329 40.45 68.0 1
12:53:24 2023-10-13 333420 330036 86058 86760 132413 132531 133658 132789 106810 105322 110568 111750 128738 129904 355912 379853 1109517 1097387 425994 442165 122748 106601 115205 116161 128699 124985 123388 120593 83445 85342 271898 238993 681851 683993 216823 214850 275806 279367 324690 315843 339684 342902 360518 367576 347221 385629 808917 847392 537136 446744 293215 288325 337739 335741 358161 360720 369515 373606 419780 420859 664231 696916 40.45 68.0 1
12:53:25 2023-10-13 333834 329996 86239 86633 132569 132166 134078 132390 106843 105080 110755 111328 130535 129745 357316 382794 1116269 1110225 423662 442288 123192 106502 115099 116188 128741 124885 120342 123581 83560 85342 272808 237516 685830 685483 216823 215855 277539 278047 324006 318006 339464 342794 361093 366456 344306 385413 808917 844422 538955 448926 293841 293291 334706 334472 355512 362415 369587 373907 418861 419044 665570 696423 40.45 68.0 1
12:53:26 2023-10-13 331556 330063 86093 86847 132475 132664 133641 133227 106663 105677 110381 112161 130354 130147 355912 383121 1115220 1092887 422865 438965 122714 106601 114237 116128 128487 124985 123149 120510 83215 85375 270338 240480 677339 687390 216823 214815 274735 279331 324956 315362 338401 341241 361129 365655 348269 387092 804771 848191 537136 444190 292669 292877 334741 336453 357622 359929 367813 375910 418532 422143 666119 692836 40.45 68.0 1
12:53:27 2023-10-13 333364 329760 86239 86674 132481 132406 134348 132689 106972 105513 110619 111794 128774 129827 356921 383170 1109077 1099123 424485 439216 123072 106389 115199 116201 129065 124574 123560 123564 83445 85375 271803 240538 687339 686417 216823 214185 275806 279331 324498 315061 339684 342311 364837 367834 346942 385996 806555 850595 534467 449207 293633 288761 336728 335741 356583 361296 371229 373944 416340 421514 664231 694872 40.45 68.0 1
12:53:28 2023-10-13 330953 329680 86180 86785 132316 132622 134095 132822 106737 105322 110568 112096 130569 130091 355912 379888 1118721 1105359 421450 439870 122953 106601 115053 116128 128699 124985 123388 123512 83445 85621 271086 239028 694351 682954 216823 214001 275842 278047 324956 315843 339684 342866 360014 365690 349048 387826 807127 838343 536679 441399 294262 288505 335872 334472 355477 360756 367225 375076 420783 419973 673266 698228 40.45 68.0 1
12:53:29 2023-10-13 332959 329885 86239 85355 130420 132564 133944 132756 106858 105546 110534 111878 130535 129750 355912 385346 1116048 1099198 422426 440490 122953 106469 115099 116128 128823 124866 120242 123598 83445 85375 272808 239028 682370 687877 216679 214185 276459 278011 324956 315843 338365 341794 361129 366801 345414 387679 802461 844494 543013 444528 294466 292877 336457 333852 358161 362380 368368 375040 416340 422179 670444 692872 40.45 68.0 1
12:53:30 2023-10-13 335868 330036 86168 86790 132351 132381 133952 132606 106843 105627 110678 111641 130569 129390 355912 385689 1106828 1096853 427815 439216 122697 106528 114750 116281 128638 125057 120407 120675 83493 85596 272808 239177 685824 688852 216823 214081 275664 278723 322725 317485 343218 340725 362755 368468 346420 384177 806496 852295 534898 450310 294675 288445 336728 336215 356547 361261 371787 375076 416340 421550 662503 692872 40.45 68.0 1
12:53:31 2023-10-13 331664 330036 86121 86756 132325 132199 134314 132756 106843 105322 110755 112165 130535 129966 356921 381025 1117101 1103788 421675 438348 122953 106276 115166 116014 128912 124746 123508 123444 83445 85342 272808 238253 686430 683993 216823 214150 277308 277584 324956 315843 339684 342276 361093 366747 345101 387404 809491 838379 534467 448901 293429 293363 334671 334437 356261 363220 369479 373907 418897 420259 670481 696953 40.45 68.0 1
12:53:32 2023-10-13 333045 330067 86184 86674 132325 132448 134061 132789 106876 105322 110568 111814 130535 129966 355912 385689 1120628 1103983 423662 440072 122952 106535 114875 116356 128741 124885 120212 120758 83551 85401 270338 239028 682890 688852 218050 213522 276689 278438 324498 315843 338330 340546 363299 366782 345379 386544 803327 838415 541660 446890 294331 288355 336728 336453 354410 361366 369219 375040 416340 419008 668985 692310 40.45 68.0 1
12:53:33 2023-10-13 333328 331547 86376 86730 130780 132564 134078 132822 106770 105322 110568 111629 130569 129390 360140 378755 1109976 1100820 426600 439216 122782 106601 114875 116288 128699 124851 123354 120593 83387 85375 272808 238993 681725 682532 216823 214517 275384 279761 324498 315843 338365 342636 360014 366747 348586 386270 810640 847465 534467 446562 294466 293570 336347 335987 356583 361071 369587 375644 422031 421514 663759 697978 40.45 68.0 1
12:53:34 2023-10-13 333099 330099 86184 86707 132578 132381 134784 132722 107285 105724 110738 112032 128751 129827 356921 380919 1122097 1107060 421566 439019 123038 106601 115132 116128 128912 125230 120359 120593 83502 85375 272808 241121 692998 685483 216823 214185 276459 278047 324956 315843 337310 342902 360553 366782 346455 385902 809491 838379 537136 445520 293841 288702 336822 334508 356547 361331 368072 374509 420738 420921 672973 697978 40.45 68.0 1
12:53:35 2023-10-13 335904 330063 86408 86734 132351 132381 133952 132789 106876 105322 110602 111705 130569 129966 355912 385689 1109188 1097681 426833 438871 122612 106601 114908 116354 128699 125223 123388 123512 83445 85375 270338 237551 690169 687693 216823 214185 275842 278938 323023 315026 338092 340725 363299 365690 346455 384214 805377 852823 536250 450175 293115 288982 336764 333934 356583 361071 372312 375644 417616 421218 661981 695712 40.45 68.0 1
12:53:36 2023-10-13 333618 330464 86294 85118 130507 132589 134163 132756 106891 105579 110696 112064 130634 129750 360177 379924 1112813 1103751 426002 440490 122816 106601 115397 116348 128851 125019 123388 120593 83445 85434 277618 239363 682354 682991 218050 214701 275420 279761 324690 315843 338365 342311 360014 367843 348305 385666 810640 852295 534467 448266 294675 293399 336994 336022 356547 360216 369587 375644 422031 420008 663289 696953 40.45 68.0 1
12:53:37 2023-10-13 331588 330072 86180 86726 132417 132415 133859 132697 106770 105322 110568 111738 130535 129750 354113 380758 1117929 1103788 422048 441899 122953 106455 115166 116128 128912 124885 120490 122847 83542 85674 274404 238886 688097 683811 216823 216386 276510 277868 324884 315843 339684 342866 360553 366747 348824 387458 808881 838379 537136 446518 294675 290805 336584 334508 356011 361296 367261 374774 421070 420259 671506 696423 40.45 68.0 1
12:53:38 2023-10-13 333184 329889 86239 86819 132316 132539 133641 132906 106825 105691 110568 111923 130535 129966 355912 383134 1112813 1094516 427957 440180 122544 106912 114270 116161 128521 124985 123183 123632 83387 85375 272808 238957 678255 687877 216823 214150 276194 279279 322988 315843 339353 340690 362177 366456 346942 384177 804734 852259 534467 448229 293527 288342 336186 334437 356512 360181 371750 376783 417545 421182 661732 695823 40.55 68.0 1
12:53:39 2023-10-13 332787 329644 86239 86752 132282 132626 134011 132789 106810 105290 110568 111794 130567 129750 355912 378720 1111554 1100578 427362 442781 119910 106535 115099 116268 128775 125125 120309 120593 83460 85714 272808 238957 683394 682436 216823 214482 275207 279725 323970 315843 338092 341758 362636 369579 347536 385376 809491 847392 534467 448193 294471 293084 336347 335951 356547 360181 369551 375040 421402 420850 663215 696916 40.45 68.0 1
12:53:40 2023-10-13 333420 329965 86180 86794 132505 132631 134045 132756 106843 105290 110568 111878 128799 129716 354632 385689 1116048 1099727 424485 440490 119817 106568 114974 116288 128912 124985 123354 123581 83445 85375 277618 238957 681725 687877 216823 213522 276332 278474 324727 315843 338330 340211 363299 366747 345343 386544 802388 838415 535801 446890 294675 288445 336764 336453 355441 362380 369479 375608 416340 419008 669495 692800 40.45 68.0 1
12:53:41 2023-10-13 332589 330808 86125 86794 132286 132664 133641 132822 106972 105836 110670 112371 128738 130008 355839 383241 1113135 1096898 429341 439892 122935 106568 114303 116321 128452 125192 123269 120924 83508 85519 270338 239496 679576 687877 218050 214185 275577 279761 323514 315843 339389 341216 362212 366712 347465 384758 804771 852259 541660 448376 293769 288761 335715 334402 356512 360496 369587 376783 418167 420886 662238 692836 40.45 68.0 1
12:53:42 2023-10-13 333568 330032 86369 86752 132636 132451 134078 132390 107023 105322 110755 111456 130750 129654 354078 382167 1116048 1109299 424448 439216 122953 106601 114941 116128 128912 124952 123508 123512 83560 85342 270338 237516 696712 683957 216823 213522 277539 278634 323970 315843 339684 342794 361093 369573 344824 385376 808917 845688 541998 450175 293914 293291 334706 334472 355192 362415 369587 374441 418825 419008 665533 697769 40.45 68.0 1
12:53:43 2023-10-13 334295 330750 86350 85212 130507 132564 134163 132726 106744 105579 110619 112032 128806 129793 355912 383312 1119222 1103182 424300 439037 122595 106568 114303 116128 128699 125155 120277 120427 83445 85375 271898 238957 688211 686647 218050 213522 276265 278866 324498 315843 339424 340139 362177 367843 346177 386233 804771 843619 530094 446890 293769 288355 334741 334508 354410 361296 369515 377318 418825 418937 665570 695823 40.45 68.0 1
12:53:44 2023-10-13 332819 329764 86129 86785 132291 132939 133952 133081 106843 105322 110602 111878 130543 130358 354113 381595 1109976 1097313 425390 442361 123072 106243 115470 116014 129271 124541 123491 123376 83675 85310 270338 237516 689035 685931 216823 216347 276229 279099 324498 315843 339444 342830 362212 367576 346942 386544 807163 850595 541660 450175 293498 293363 336493 335741 357372 361049 369335 373615 419770 421406 667541 697806 40.45 68.0 1
12:53:45 2023-10-13 335970 329849 86357 85259 130511 132381 133859 132573 106843 105290 110704 111846 128978 129321 355912 382167 1112776 1109156 426904 438276 122782 106601 115166 116094 128907 124866 123388 123581 83445 85342 271898 238218 684402 685931 216823 213522 277308 279295 323514 315843 338102 342552 361129 367843 345379 385067 809491 848155 530094 450175 294047 293291 334741 334472 355214 362415 371750 375040 418861 419008 664990 695857 40.45 68.0 1
12:53:46 2023-10-13 331888 330072 86026 86878 129786 132697 133608 132856 106517 105612 110381 112096 128709 130022 355912 381025 1120307 1100545 425581 440202 121544 107107 114842 116382 128350 124918 123594 120758 83312 85681 273250 240373 676426 683957 216823 214150 276229 278938 324848 315584 339866 342552 360266 367295 349567 386250 807127 843230 534467 441367 293371 288766 336822 335481 354907 361331 369479 377318 420075 419008 665497 692872 40.45 68.0 1
12:53:47 2023-10-13 333685 329742 86357 86541 132578 131537 134297 131960 107005 105417 110755 111360 130569 129321 355912 384498 1106828 1097634 425390 437732 123157 106316 115199 115742 129181 124541 123525 123376 83560 85310 272808 238253 688141 685931 216823 214517 275806 278938 324498 315843 339444 342866 362177 365620 347221 386544 807070 850595 534467 450494 293425 293363 336221 335741 357658 361296 369479 373342 417580 421550 666119 694872 40.45 68.0 1
12:53:48 2023-10-13 333654 330036 86239 86726 132500 132166 133952 132606 106843 105290 110704 111967 128525 129689 355693 382060 1114719 1105997 428120 439037 123089 107030 115066 116288 128665 124985 123354 120510 83445 84579 269292 238754 683520 683993 216145 213522 275664 279495 323059 315843 340166 342034 361129 367878 349319 384758 807163 848191 538955 447864 293914 288689 337299 336690 354091 361296 371714 374738 418861 418385 664231 694872 40.45 68.0 1
12:53:49 2023-10-13 333420 329715 86117 86692 132248 132191 133641 132606 106517 105322 110457 111661 130535 129966 355912 385075 1115401 1099198 422084 438656 122748 106568 114402 116128 128665 124952 123354 120510 83445 85460 272808 239363 682638 687877 216823 214219 276459 278011 324956 315361 338330 341794 361129 366801 345414 387679 805923 843230 535801 447109 294675 288761 336221 333456 357658 362380 368368 375644 416340 422179 671829 692872 40.45 68.0 1
12:53:50 2023-10-13 336590 329742 86361 85178 130476 132564 134032 132756 106744 105257 110466 111870 128841 129577 355839 385473 1109188 1096074 427511 441734 123191 106469 114618 116094 128699 124952 123388 120675 83508 85588 272808 239177 683268 687877 216823 214185 276229 278902 322760 315026 338092 340725 363045 365655 349543 385450 807127 850595 534467 450813 293841 288242 336764 335741 356583 361008 369587 373907 419660 421550 664231 694872 40.45 68.0 1
12:53:51 2023-10-13 331422 330808 86125 86701 132286 132415 133641 132606 106517 105322 110568 111846 128743 129750 355912 379924 1118758 1103751 420781 437732 122918 106389 114908 116309 128912 124574 123354 123444 83445 85375 272808 238993 684952 682954 216823 214185 276229 277620 324956 315843 339684 342902 360553 366747 346491 385052 809220 838343 543013 446890 293841 293435 336822 334212 356011 362132 370843 373615 420487 421038 671051 698800 40.45 68.0 1
12:53:52 2023-10-13 332715 329573 86353 85170 130507 132556 133977 132664 106737 105290 110568 111717 128738 129827 356614 385689 1118427 1099727 425242 439749 123042 106422 114618 116094 128665 124866 123354 123478 83330 85342 270338 238790 681851 687390 218050 213339 276140 278902 324498 315843 339353 340211 362755 367843 345414 386544 804165 838451 535801 445192 292973 288355 335715 334472 354410 361331 369479 376783 417252 418973 667456 692836 40.45 68.0 1
12:53:53 2023-10-13 332032 330036 86121 86794 132321 132381 133859 132606 106843 105322 110568 111500 130535 129750 360395 379924 1110765 1097313 425390 438276 123021 106422 115589 115935 129181 124608 123423 123530 83445 85408 271898 238993 691516 685931 216823 214219 275842 278902 324690 315501 339444 342275 362720 365365 346942 385939 807127 850339 535801 450629 294466 288852 339386 335705 357479 361155 371569 373725 419770 421119 666119 694909 40.45 68.0 1
12:53:54 2023-10-13 333870 330027 86370 85126 132470 132415 133952 132573 106876 105290 110653 111717 130535 129390 355912 382775 1111988 1105359 426038 441899 122748 106601 114941 116321 128789 125019 123388 120758 83445 85375 271898 238790 682228 683957 216783 216081 275577 279761 323742 315663 337819 342311 361129 367913 347501 385376 809491 850595 537136 447864 294257 292877 334706 336222 354410 360216 369623 375076 420738 418973 662745 694872 40.45 68.0 1
12:53:55 2023-10-13 329813 329715 86089 86785 132282 132626 133641 132822 106550 105322 110760 111846 128738 130155 356485 382760 1122408 1106547 421267 438965 123123 106502 115099 116268 128707 124952 123388 123512 83560 85434 271803 239965 692589 683957 216823 214185 276229 278419 324848 315843 338138 342902 360014 366747 346455 385594 809491 838379 537136 446477 293841 288325 336822 334472 358220 361043 367261 373944 420738 420259 671945 696682 40.45 68.0 1
12:53:56 2023-10-13 335046 329782 86067 86827 132229 132631 133608 132822 106696 105322 110415 111717 130206 129750 355912 384228 1109976 1094516 426978 439216 122544 106601 114270 116161 128487 124952 123183 120593 83387 85460 272808 238993 677861 687877 216823 214219 276229 279761 322772 315843 339389 340725 363073 366747 346978 384214 804771 852295 534467 448901 293562 288648 336493 334437 356547 360216 372343 376250 417580 421182 662275 692836 40.45 68.0 1
12:53:57 2023-10-13 332895 330540 86361 85158 130654 132963 134095 132722 106777 105594 110653 111782 128628 129793 356632 381680 1109553 1097350 425994 439216 122714 106469 114875 116128 128665 124952 123354 123650 83451 85733 271898 238957 681301 681954 216823 214850 274998 279331 324042 315591 338092 342902 365455 365655 347536 385996 809443 847392 537136 447559 293841 288325 336347 334203 357693 360216 369515 373944 421070 422476 664394 696953 40.45 68.0 1
12:53:58 2023-10-13 333099 330036 86089 85287 131958 132224 133834 132789 106663 105290 110568 111750 128709 129390 355661 385075 1116048 1100545 423268 439252 122476 106667 114010 116321 128398 125019 120119 120593 83387 85375 272808 238993 677636 686903 218398 213556 276689 278902 324727 315843 339424 340450 361129 367878 346177 386544 805341 843230 533966 446222 293939 288558 334741 335481 354410 361331 369298 377060 422153 418759 668015 695823 40.45 68.0 1
12:53:59 2023-10-13 332438 329925 86125 85327 130498 132597 133944 132756 106484 105791 110381 112064 128305 130336 356668 383043 1114571 1092887 423534 438893 122629 106601 114270 116321 128699 124985 123269 120593 83387 85526 269437 240276 684880 686903 216823 214701 274735 279367 324956 315038 339424 341794 361129 366491 348586 387092 807107 849993 537136 444854 293115 292877 335715 334472 356583 359929 368368 376250 418532 421550 663936 692836 40.45 68.0 1
12:54:00 2023-10-13 333906 329484 86121 86719 132432 132095 133918 132357 106631 105257 110500 111923 128305 129321 355912 382131 1112740 1103751 428120 439480 122850 106568 114369 116094 128631 124746 123525 123787 83445 85427 272808 238587 683268 683921 218512 213818 275542 279761 323023 315843 338294 342492 361093 367878 347465 385030 809454 849392 534467 447644 294884 288689 337776 338600 356971 360895 369443 374857 419932 418794 662055 694799 40.45 68.0 1
12:54:01 2023-10-13 329582 330036 86180 86760 130442 132631 133608 132789 106762 105322 110534 112064 128594 129931 355912 378755 1118451 1103714 420744 439180 122884 106601 114987 116094 128720 124952 123406 120427 83445 85401 272808 241121 680551 682882 216823 214150 276194 277975 324956 315584 340166 342830 359979 366712 346420 387679 808881 841453 511293 444190 293914 288194 336584 334472 356261 361296 367225 373907 420702 420223 670920 696879 40.45 68.0 1
12:54:02 2023-10-13 333870 330000 86281 86872 132340 132199 133608 132789 106810 105290 110534 111705 128799 129806 355912 384498 1109976 1097606 427582 439180 122850 106568 114369 116288 128452 125275 123320 120510 83445 85493 272808 239856 680079 687657 216823 214482 276194 279725 322952 315843 341542 340918 365881 368763 347358 384611 807144 854688 538955 448743 295512 288973 338733 336690 356512 362119 371714 375315 420886 421442 661696 692836 40.45 68.1 1
12:54:03 2023-10-13 332823 329680 86357 86872 132374 132626 134204 132789 106843 105290 110721 111750 128662 129750 355912 378755 1111951 1100508 423570 439180 122850 106568 115205 116094 128844 124952 123320 120510 83445 85460 272808 238957 684965 681954 216823 214815 275349 279725 324690 315843 338330 342794 361006 366712 348514 386176 810640 847392 541660 448193 294748 293705 336957 335681 356547 360181 369515 375571 422031 421155 663215 696916 40.45 68.0 1
12:54:04 2023-10-13 332288 329769 86239 86752 130840 132531 134281 132726 106972 105257 110619 111814 128628 129612 356847 380848 1118280 1105285 421974 440261 122953 106568 115450 116301 128878 124746 123423 120593 83560 85342 271086 237516 692200 683921 216823 216386 277467 277549 324956 315843 339684 342830 361093 366712 345343 387092 809454 838343 538971 448535 293841 292986 337299 334437 356512 363432 369515 373907 418861 420886 669459 696916 40.45 68.0 1
12:54:05 2023-10-13 329813 330036 86121 86849 132357 132506 134035 132822 106737 105644 110457 112096 128305 130147 355912 382167 1112776 1091262 423534 439180 122850 106845 114361 116401 128452 124985 123320 120593 83330 85493 272808 240480 676293 687390 216823 214482 274699 279135 324956 315362 339353 341481 361129 366712 348550 387367 804771 850595 534467 441367 292960 288982 335680 334402 356476 360181 368332 375847 421854 421191 665388 696814 40.45 68.0 1
12:54:06 2023-10-13 332679 331233 86239 85122 130507 132564 133944 132756 106965 105290 110534 111846 128630 129750 356668 384115 1111554 1099198 425390 439144 119944 106469 114369 116128 128699 124952 123354 120510 83445 85375 272808 238957 681851 683921 216823 214815 275771 278902 323383 315843 339684 342902 360833 367834 347501 386544 809491 847356 535801 447839 293845 288904 337299 335741 358413 360973 371447 373871 420702 422143 666119 696879 40.45 68.0 1
12:54:07 2023-10-13 332475 330000 86035 86909 129786 132664 133797 132822 106663 105612 110568 111923 128305 130147 355620 381025 1121610 1100508 424485 438348 122646 106601 114245 116128 128452 124985 123200 120593 83297 85434 270732 240552 677203 683993 216823 214150 275806 278866 324956 314883 339353 342239 360014 367260 346141 387367 807090 838379 535801 446050 295512 290359 337262 338324 355869 361190 368188 376030 421187 420044 671350 697806 40.45 68.0 1
12:54:08 2023-10-13 331278 330418 86121 84930 132286 132531 133986 132789 106737 105355 110568 111673 128305 129612 355912 382131 1114429 1094479 423011 439180 122714 106535 114237 116128 128665 124918 120332 120510 83445 85460 270338 239699 681867 685931 216485 214815 276229 278011 324956 315807 338330 341758 361093 366801 346420 385866 804734 845652 519434 445483 294539 288761 334741 333852 358161 361331 368332 375608 418825 422774 669459 694836 40.45 68.0 1
12:54:09 2023-10-13 333645 329760 86063 86604 132256 132116 133608 132390 106484 105290 110457 111424 128305 129321 355912 381025 1111951 1100508 426904 438348 122714 106389 114270 116094 128665 124866 123320 120510 83262 85434 270338 238587 681082 681954 216823 214517 275315 279761 324006 315843 338056 341470 360826 368475 348300 385629 809344 852970 535968 448762 294539 289009 336548 338361 356226 360181 369551 375040 421366 420599 663178 696879 40.45 68.0 1
12:54:10 2023-10-13 332475 329502 86121 85148 130658 131751 133952 132357 106737 105290 110534 111858 128305 129321 355912 381025 1116048 1103751 421675 438527 122918 106389 114974 115901 128789 124164 123354 123376 83445 85310 272808 239346 684886 683921 216823 214001 277503 277549 324498 315843 339684 342636 361058 365690 344789 386544 808881 838379 534467 447547 293425 293291 336822 336690 355976 362633 369515 373871 418825 420223 666984 695893 40.45 68.0 1
12:54:11 2023-10-13 329849 329644 86085 86752 132156 132406 133608 132789 106484 105322 110194 111955 128305 130227 355661 382202 1115220 1091299 423498 438656 122595 106462 114518 116128 128063 124952 123251 120510 83215 85493 272808 240072 676424 686683 218050 216652 274644 279043 324884 314487 341616 341578 364590 368606 348371 387531 805874 849392 537136 444190 294679 289302 335680 336690 357622 360181 368332 376182 421556 422143 666119 692800 40.45 68.0 1
12:54:12 2023-10-13 333573 329262 86184 86701 132509 131570 134045 132390 106517 105290 110419 111532 128305 129321 360140 382167 1106828 1099198 424485 439144 122953 106210 115166 115775 128912 124541 123560 123410 83445 85342 272808 238790 687261 685931 216823 214150 275806 278866 324006 315722 337557 342239 362720 367576 346942 385413 805911 850595 541660 448852 293841 288761 336728 335741 357072 361008 371714 373907 416340 421227 663465 697420 40.45 68.0 1
12:54:13 2023-10-13 334221 329359 86357 86727 130507 132939 133944 133081 106711 105257 110508 111456 128305 129321 355661 382167 1112987 1102930 425966 439144 122629 106878 115066 116281 128665 124746 123406 120510 83445 85401 272808 238587 681600 681954 218050 214185 274963 279243 324006 315843 338092 342552 360014 367878 347501 385340 809491 851800 540308 446744 294331 293048 335872 335987 355477 360181 369551 375040 422031 419928 662275 696916 40.45 68.0 1
12:54:14 2023-10-13 331816 329452 86089 86663 132282 132132 133641 132789 106663 105627 110568 111532 128305 129355 355912 385689 1116048 1099980 422048 439180 122714 106568 114651 116128 128487 124866 123320 123478 83445 85401 272808 238957 681945 687877 216823 213853 276689 278011 324727 315843 338330 341758 363299 367834 345379 387092 802424 838415 535801 445156 294262 288689 339693 335523 358745 362676 369335 375159 419177 420116 669275 695255 40.45 68.0 1
12:54:15 2023-10-13 333496 329858 86089 86752 132265 132631 134035 132689 106792 105257 110534 111532 128305 129355 355661 383241 1109976 1094516 427280 439180 122476 106845 114204 116128 128452 124952 123149 123512 83330 85434 272808 240026 680101 687877 216823 214185 276229 279243 322988 315843 339115 340690 362177 366456 346942 384214 804165 847356 541660 447559 293527 288103 335986 336453 356261 359929 369623 376213 417580 420886 661769 694835 40.45 68.0 1
12:54:16 2023-10-13 332517 329813 86239 86633 132466 131975 133952 132357 106843 105185 110568 111392 128799 129321 355912 380990 1116269 1106933 422909 439144 122748 106568 115020 116281 128789 124541 123354 123530 83445 85310 272808 237516 696159 683957 216823 214185 277539 278047 324006 315719 339684 342794 361129 366456 347765 387495 810382 843692 535801 447693 293914 290617 337262 337388 356369 363326 369298 373871 420075 420886 671829 699796 40.45 68.0 1
12:54:17 2023-10-13 332679 329960 86239 86785 132383 132199 133910 132756 106663 105322 110568 111750 128709 129355 356468 385689 1119222 1099727 424485 439870 122629 106568 114584 116128 128878 124952 123388 123598 83387 85317 274968 238957 682244 687877 218050 213522 276653 278706 324498 315843 341506 340175 362720 367843 345899 386544 804771 838415 543013 446890 293562 288039 335715 335446 354375 361331 369479 377318 418202 419008 666984 692800 40.45 68.0 1
12:54:18 2023-10-13 332355 329537 86117 86633 132316 131851 133826 132390 106663 105322 110568 111717 128305 129355 355912 381863 1106343 1099198 425692 439180 123123 106389 115384 116128 128878 124746 123388 123547 83445 85375 270338 238993 684683 685931 216823 214219 276368 278615 324474 317521 339334 342650 362614 367834 346800 386029 806335 849209 535801 449207 293425 288761 338936 335560 357121 361261 369587 373871 416340 420599 663972 694872 40.45 68.1 1
12:54:19 2023-10-13 333834 329452 86121 86756 132316 132157 133641 132573 106737 105290 110568 111424 128305 129961 355912 382167 1111200 1103788 426002 441734 122714 106568 114270 116048 128665 124746 123320 123615 83387 85375 270338 238587 681333 681954 218050 215891 274998 279761 323742 315843 337855 342275 360553 367878 347501 384794 809491 850595 535801 448901 294331 292877 335872 336258 355441 360181 369587 375040 421366 418973 662275 698762 40.45 68.0 1
12:54:20 2023-10-13 331768 329751 86522 85154 130420 132597 133944 132756 106744 105579 110585 112032 128504 129793 355912 379888 1120017 1105406 421938 440144 122850 106568 114336 116094 128487 125295 120342 123478 83445 85342 271898 240072 679025 684510 216823 214482 276229 278902 324956 314919 338092 342830 360014 366747 346455 386173 808881 841805 529733 444190 293841 288356 336822 334508 356547 361071 367778 374473 421366 420259 671469 696386 40.45 68.0 1
12:54:21 2023-10-13 333942 329778 86121 86752 132286 132351 133834 132423 106843 105322 110568 111532 130453 129750 355912 384498 1106828 1096074 428120 438871 122714 106495 114369 116128 128699 124866 123320 123650 83296 85342 271086 238218 683142 687877 216823 214185 276229 279331 322988 314990 338365 340690 363264 368763 346455 384214 804771 852295 531905 452245 293748 288445 336728 336034 356333 361084 372620 375663 419770 421038 661154 695823 40.45 68.0 1
12:54:22 2023-10-13 332950 329537 86340 85090 132432 132157 133641 132606 106517 105322 110670 111890 128305 129321 355912 378755 1109590 1103983 426038 438656 122680 106422 114270 116094 128699 125016 123354 123444 83445 85342 270338 238253 684567 682569 218050 214185 274963 279761 323778 315843 338330 342275 360014 367586 347536 385413 809491 851656 541660 449011 294471 292877 335872 336258 355976 359957 369587 375608 421402 420259 662275 696916 40.45 68.0 1
12:54:23 2023-10-13 331816 329529 86089 86641 132103 132290 133641 132606 106663 105290 110568 111717 128442 129829 355912 385653 1116048 1097350 424485 438205 122714 106495 114270 116128 128665 124985 123354 123598 83445 85342 270338 238790 682512 687877 216823 213522 276689 278706 324498 315038 337819 340175 363299 367585 345379 386544 806496 843692 535801 446708 294918 287958 338733 337167 356971 362203 369335 376329 416924 419044 667492 694342 40.45 68.0 1
12:54:24 2023-10-13 332475 329559 86243 86794 129782 132539 133515 132822 106646 105691 110385 111846 128305 130056 355912 382202 1112776 1092614 426075 438656 122561 106601 114088 116128 128363 124952 123149 123598 83215 85493 272808 239699 682310 686903 216823 214185 274507 279761 324956 315362 342315 341241 361164 366456 348586 386544 804165 847091 541660 444227 293151 288761 334741 334437 357983 359678 368923 376213 418825 420850 664231 694111 40.45 68.0 1
12:54:25 2023-10-13 333316 329031 86121 86608 132321 131863 134045 132361 106770 105185 110602 111111 128664 129286 355912 381025 1111988 1106933 426904 437661 122714 106389 114908 116128 128665 124780 123354 123478 83445 85342 271086 239686 685072 684962 216823 217676 276265 279473 323227 317521 340538 342023 361845 368545 346070 385230 806980 848009 540308 450064 294466 293399 334741 334472 354410 361084 371496 375003 418861 418678 664231 697806 40.45 68.0 1
12:54:26 2023-10-13 329813 330036 85934 86819 129782 132631 133206 132822 106484 105984 110194 112161 128217 130182 355409 379888 1118758 1102967 422683 438276 122680 106495 114303 116128 128665 124985 123183 123684 83387 85434 269437 240480 681349 682954 216823 214150 275842 278902 324956 314595 338365 342830 359979 367295 346455 385594 809443 841453 536679 441656 293841 293363 336347 334543 356011 361331 367261 375076 421070 420259 671829 696386 40.45 68.0 1
12:54:27 2023-10-13 333938 329533 86125 86760 132233 132381 133675 132606 106770 105322 110602 111761 130535 129355 355661 385075 1106828 1096074 427511 439180 122748 106389 114651 116128 128699 124866 123303 123512 83445 85615 275322 239346 685072 687877 216823 214116 276122 278759 322844 317630 341132 341097 362720 365620 346455 384214 804771 855354 525529 449537 294466 288648 336728 336307 358745 361049 371750 375608 416375 420921 661300 692836 40.45 68.0 1
12:54:28 2023-10-13 332536 329529 86121 86701 132282 131942 133641 132390 106729 105322 110525 111424 130535 129355 355912 378791 1109590 1099727 426600 439180 122544 106389 114336 116094 128699 124746 123354 123564 83387 85375 271898 238587 681725 681954 216823 214517 274998 279564 324210 315843 338365 342311 361006 366747 348305 385413 809491 847429 537136 446927 294257 293363 333803 335446 356583 360889 369335 375351 421115 420742 662128 698800 40.45 68.0 1
12:54:29 2023-10-13 331709 329359 86239 86805 130507 132784 133608 132390 106663 105322 110491 111532 128525 129654 355912 380421 1116048 1105359 421864 437732 122918 106389 115099 115742 128878 124541 123388 123376 83445 85192 270338 237481 684198 682954 216823 214185 277539 277815 324042 315627 339203 342866 360841 366489 344341 386270 807163 838451 538955 449537 293633 292950 334706 334437 356011 363213 369551 373675 418861 420294 667492 695401 40.45 68.0 1
12:54:30 2023-10-13 329845 329537 86058 86756 132199 132756 133641 132989 106517 105322 110415 111846 128305 129875 355661 382202 1115220 1093701 423282 439870 122629 106772 114270 116128 128487 124952 123354 120593 83330 85375 277388 240072 685675 685931 216823 214884 274998 278615 324956 314302 338401 341794 361129 365365 348550 385052 805948 848638 525833 446666 295093 288852 337776 337167 358593 361120 368224 376030 418719 422810 665461 692872 40.45 68.0 1
12:54:31 2023-10-13 334369 328995 86548 86608 132723 131470 134078 131960 106876 104936 110841 111252 128698 129321 355912 383384 1106828 1097634 424485 437732 123021 106243 115391 115775 129181 124164 123577 123444 83445 85284 272808 238825 690312 684962 216823 214850 275842 278938 324498 315843 339684 342902 364837 365076 347257 386544 807163 851800 534467 449240 293425 293435 336186 335741 358197 361296 369033 373907 417616 422810 665646 694909 40.45 68.0 1
12:54:32 2023-10-13 328818 329680 86026 86790 132103 132622 133850 132856 106411 105322 110228 112128 128305 130216 355409 378791 1118758 1102967 422084 439942 122663 106457 114270 116161 128699 124866 123354 123547 83387 85707 270338 240143 680190 683474 216823 214185 275842 279495 324775 315110 341579 342577 363452 369391 349493 387568 806980 846834 535801 441223 295512 288689 336584 335951 355477 361296 371371 376783 420702 419044 667456 694344 40.45 68.0 1
12:54:33 2023-10-13 332203 329782 86121 86785 132325 132099 133641 132606 106517 105322 110568 111597 128476 129785 355661 381631 1114429 1094479 421121 438656 122544 106422 114237 116128 128487 124746 123320 123512 83387 85375 270338 239567 681741 685931 216715 214884 275806 278083 324956 315584 338365 341794 361951 367317 347501 385016 805377 845724 534467 444227 294675 292877 335715 336215 358737 361331 368072 375644 418861 422810 668474 692872 40.45 68.0 1
12:54:34 2023-10-13 333870 329773 86180 86727 132286 132132 134032 132361 106810 105290 110568 111532 128573 129321 355045 381863 1111914 1105359 427280 439108 122884 106568 114908 116208 128844 124952 123406 123753 83445 85647 274968 240026 682228 685970 218976 215891 276051 279617 323826 315771 341095 342336 364848 368908 348215 385067 808881 848155 535801 448535 294675 293399 337299 336458 356971 360832 371714 375040 420438 418643 662275 694836 40.45 68.0 1
12:54:35 2023-10-13 329279 329680 86089 86756 132248 132622 133608 132789 106484 105322 110457 112428 128305 129966 355912 378755 1120813 1103751 421377 438276 122850 106495 114717 116128 128631 124746 123320 123615 83445 85460 271898 239664 679538 682436 216823 214185 276000 278866 324956 315584 338294 342312 360518 367260 346942 386173 808881 842645 529733 444190 294257 288290 336822 334472 356512 362097 370806 375315 421115 420563 671248 699297 40.45 68.0 1
12:54:36 2023-10-13 333618 329462 86180 86760 132470 132070 133641 132664 106843 105290 110568 111500 128305 129286 355912 385075 1106828 1096036 425544 439144 119685 106436 115337 116281 128604 124818 120212 120427 83460 85530 272808 238669 690079 687803 216823 214150 276067 278866 321651 315466 340464 342239 363229 368352 346420 385067 807107 852259 541660 450175 294673 288852 336728 336215 356547 361261 372575 374738 416924 421514 662238 692836 40.45 68.1 1
12:54:37 2023-10-13 333328 329809 86125 86727 132286 132348 133641 132390 106737 105257 110534 111500 128305 129321 355912 381061 1111951 1101327 425966 439144 122680 106568 114618 116128 128452 124818 123320 123615 83445 85342 271898 239856 681600 681974 218050 214150 274927 279725 323970 315843 338294 342528 359979 367808 347501 385376 809454 851800 530094 447547 295093 288689 336548 338361 356119 360860 369443 375122 421223 420044 662055 696843 40.45 68.1 1
12:54:38 2023-10-13 330777 329217 86121 86723 130472 132265 134011 132789 106517 105322 110534 112032 128368 129321 355912 378755 1118427 1103677 420708 437732 122884 106210 115205 115901 128878 124574 123406 123461 83445 85277 272808 239686 683754 682918 216823 214185 276653 277549 324690 315843 339684 342830 361058 366712 345414 387421 808917 838379 528777 448193 293839 293363 337739 336690 356512 362923 369443 373907 420111 419937 669459 696386 40.45 68.1 1
12:54:39 2023-10-13 333420 329733 86085 86765 132256 132631 133608 132789 106631 105322 110457 111673 128305 129716 355661 383312 1111554 1094205 427316 438585 122714 106568 114270 116401 128391 124952 123320 120593 83387 85401 271898 238957 681961 687877 216823 214185 276194 279761 322988 315843 342315 341194 365622 369319 349815 384067 805765 854822 539452 450923 295093 288730 339213 336453 359237 361296 372575 375608 419660 421478 660291 694075 40.45 68.0 1
12:54:40 2023-10-13 332823 329813 86239 85143 132248 132381 133641 132573 106810 105290 110534 111500 128305 129355 355661 379888 1111951 1100545 423570 439144 122714 106259 114684 116094 128452 124746 123320 123615 83387 85368 272808 238587 684712 680918 216823 214517 274927 279171 323970 315843 338330 341758 359979 366747 348550 385960 809491 847392 541660 445858 294466 288982 335872 335951 356512 360181 369515 375571 421402 420886 663215 696916 40.45 68.0 1
12:54:41 2023-10-13 333067 330041 86121 86760 132291 132631 133608 132390 106517 105290 110457 111532 128305 129321 355912 385075 1118655 1100764 423883 439180 122714 106495 114717 116128 128452 124746 123354 123753 83445 85427 271898 238957 682102 688705 218358 216043 276510 278295 324812 315518 341132 341026 363193 369911 348331 387642 804097 838415 535801 446562 295714 288761 336693 333852 356547 362888 369335 375040 416304 421550 669807 694835 40.45 68.0 1
12:54:42 2023-10-13 333942 329769 86125 86719 132282 132132 134066 132573 106663 105322 110568 111392 128305 129321 354257 384192 1106828 1096074 428120 438527 122680 106422 114237 116094 128452 124746 123320 123650 83387 85673 270338 239686 686802 687877 216823 214185 276194 279331 322988 315843 338330 340690 363009 365690 349543 385340 804771 847429 538804 450494 294257 293128 336728 333636 356547 361225 371750 374473 419369 421263 661981 696665 40.45 68.0 1
12:54:43 2023-10-13 329279 329497 86089 86752 132291 132099 133608 132573 106484 105257 110568 111629 128305 129321 355912 378755 1121086 1103751 421414 438656 123004 106495 115099 116469 128817 124851 120374 120427 83345 85563 275322 240026 691995 682569 218050 214081 276051 277549 324956 315577 339684 342505 364002 366712 346420 385016 809491 841197 537136 448059 293841 288527 336822 337265 356011 362923 368332 373944 420075 420259 671432 695364 40.45 68.1 1
12:54:44 2023-10-13 333420 329529 86089 86608 132252 132166 133641 132573 106810 105322 110534 111532 128305 129355 355643 385346 1118427 1097350 424485 438835 119687 106389 114875 116128 128665 124866 123320 123530 83445 85342 271709 238587 681725 687877 218050 213522 276368 278866 323754 315843 339353 340175 363299 367843 345899 387092 804165 838343 534467 446380 295512 288581 338696 337571 355050 362238 369371 376867 419770 418830 669442 694724 40.45 68.0 1
12:54:45 2023-10-13 333858 329413 86117 86697 132291 132157 134406 132573 106663 105322 110534 111456 128442 129355 355912 382723 1112159 1100219 425692 438965 122952 106502 114908 116523 128617 124885 120344 120593 83445 85460 272808 240026 681851 684510 216823 214850 275542 279331 324498 315843 340648 342902 360553 365620 347536 386544 809220 847392 541660 447523 293841 288728 336822 334177 358413 360756 369515 373907 421034 422440 663959 696916 40.45 68.0 1
12:54:46 2023-10-13 333573 329497 86302 86760 132543 131866 134045 132357 106843 105080 110568 111219 130535 129286 355912 381025 1114392 1106933 424448 438491 122884 106243 114651 116014 128789 124746 123388 123444 83559 85342 270338 237481 685072 683993 216823 213522 277860 278866 323514 315026 340166 342794 364553 369031 348258 387421 808161 843839 537136 449390 294528 290395 337776 337405 356512 363432 369551 373944 418861 420895 669459 696843 40.45 68.0 1
12:54:47 2023-10-13 332475 329040 86089 85186 130437 132415 133859 132664 106517 105290 110534 112165 128305 129355 355409 384498 1116048 1100508 423883 439834 122476 106568 114010 116128 128063 124985 123115 123650 83445 85342 274968 238790 683874 685931 218050 213522 276229 278670 324498 315843 340416 341492 361129 367878 346420 386544 804734 843194 538304 445483 293975 288648 334706 335481 354410 361872 369515 377318 419780 418973 665497 694835 40.45 68.0 1
12:54:48 2023-10-13 331816 328649 86180 86600 132321 131339 134045 132175 106663 105145 110457 111360 128305 129649 355912 382167 1106828 1097634 424485 437875 122987 106243 115166 115742 128912 124098 123388 123376 83445 85284 272808 238253 685797 685483 216787 216499 275944 278615 324318 315807 339057 342722 364075 368606 347043 386360 805874 850595 541660 449537 293498 290359 338493 335741 357622 361261 369515 373346 420923 421550 665646 694872 40.45 68.0 1
12:54:49 2023-10-13 335605 328995 86121 86760 132475 132132 133641 132361 106770 105185 110751 111252 128799 129286 355912 381061 1111163 1105872 426978 438527 122714 106243 114204 116128 128487 124746 123354 123581 83330 85251 270338 239686 681851 683993 218358 214001 275806 279761 323059 315843 338138 341758 361093 368428 346942 385067 808917 848191 541660 448229 294257 292981 334741 335951 357206 360181 369623 374774 420111 418687 661475 697457 40.45 68.1 1
12:54:50 2023-10-13 331816 329497 86121 86633 132286 132132 133641 132606 106517 105290 110457 111392 130477 129355 355409 385075 1116048 1099198 422946 439180 122680 106389 114303 116014 128515 124851 120392 120593 83451 85596 272808 240026 684314 688815 216823 214081 277129 277868 324956 315843 338330 342275 363073 368208 345999 387367 802424 838415 525529 445120 294466 292877 337236 335741 356547 362415 369479 375608 416340 421218 669459 693849 40.45 68.0 1
12:54:51 2023-10-13 333834 329181 86125 86697 132190 133122 133641 132989 106517 105290 110457 111424 128408 129355 355409 384192 1110164 1096074 427280 438728 122595 106601 114336 116094 128665 124985 123320 123598 83445 85342 275082 239856 680363 687877 216823 214185 276229 279761 323023 317738 338401 340725 363264 366456 346942 384214 807070 853536 536802 449537 294296 288712 339176 336254 358999 361190 372466 376067 419770 420707 661845 695786 40.45 68.0 1
12:54:52 2023-10-13 332475 328774 86089 84983 132539 131909 134045 132357 106843 105185 110534 111360 128305 129286 355912 380421 1119489 1109433 422454 439037 123157 106469 115099 115995 128741 124679 122431 120395 83460 85368 272808 238253 686853 681954 218244 216347 276653 277549 324956 315843 339684 342577 363452 366747 345414 385052 808344 841453 528283 446210 293425 293435 334706 334437 356261 362669 368923 373907 419745 420259 669495 695930 40.45 68.0 1
12:54:53 2023-10-13 333420 329742 86054 86633 132190 132099 133826 132789 106517 105290 110381 111392 128305 129355 355661 384498 1119222 1097350 424184 438527 122510 106243 114237 116069 128487 124746 123286 123530 83387 85342 272808 238587 689548 686903 218050 213556 276653 278670 323454 315577 339627 340175 362177 369911 348824 386835 807107 843839 535801 446708 294675 288585 339213 337119 356971 362746 369479 376177 416340 419008 671829 695786 40.45 68.0 1
12:54:54 2023-10-13 332306 329031 86125 86641 132194 131975 133952 132689 106792 105513 110593 112254 128271 129217 355803 381680 1109865 1099123 426260 439001 122850 106389 114684 116128 128487 124851 120244 120593 83445 85427 271709 238587 682890 682290 216823 214850 275384 278902 324498 315518 337819 342577 361006 365365 347501 386544 807163 847356 534467 446890 293914 288527 336822 334437 357658 360889 369515 373907 420738 422179 664231 695893 40.45 68.0 1
12:54:55 2023-10-13 333532 328774 86239 86637 132500 131863 134078 132361 106795 105113 110568 111219 128305 129162 355912 381025 1114121 1106933 424411 437875 122714 106495 114875 115775 128789 124541 123354 123530 83387 85310 272592 239584 689709 683993 216823 215435 276439 278615 323227 317630 340129 342408 361023 369911 347838 386360 806943 838379 530094 449537 293633 293291 337739 337571 356512 363213 369587 373944 418861 420742 668474 696386 40.45 68.1 1
12:54:56 2023-10-13 331852 329680 86093 86600 132282 132451 133641 132789 106517 105290 110491 111878 128305 129689 355409 383384 1116048 1099690 424184 437732 122239 106601 113775 116321 128028 124985 122961 120593 83215 85460 272808 240026 672535 685446 218050 213556 276229 278670 324462 314152 339902 340725 361129 368169 346420 386270 805948 843230 541660 441340 293313 288761 336822 335481 355156 361331 369479 377051 420738 419008 667904 695675 40.45 68.0 1
12:54:57 2023-10-13 334369 329031 86243 86575 132539 131404 134264 132360 106876 104936 110755 111111 128305 128893 355661 384811 1105222 1096853 424485 437875 122953 106210 115199 115742 128912 124164 120490 120362 83542 85549 274404 239177 690751 685337 216823 214712 276051 278435 324318 317593 339684 342866 362212 367834 349815 386560 807127 850595 540308 446854 293460 290395 337776 335741 358161 360756 369515 373342 418532 422179 664231 695930 40.45 68.0 1
12:54:59 2023-10-13 333834 329773 86125 86641 132573 131603 133952 132357 106876 105113 110755 111219 128491 129162 355409 381595 1111163 1106933 426904 438871 122714 106495 114651 116128 128878 124746 123388 123564 83445 85342 270338 237551 683016 683993 218050 213522 276653 279761 323059 315843 337855 342552 364811 368943 346141 384831 807127 848191 538955 448265 294257 292877 337739 337607 356971 361084 374519 374930 418754 418830 664083 697806 40.45 68.0 1
12:55:00 2023-10-13 331319 329040 86089 86633 132173 131863 133973 132606 106550 105290 110194 111532 128305 129321 355409 384498 1115220 1100820 421791 441739 123157 106502 114875 116188 128562 124885 123560 120510 83345 84182 271898 238754 682118 687877 216823 214185 276439 277760 324956 315807 338365 341794 361164 367798 348444 385016 804771 845724 537136 446477 294675 288067 334741 335741 358737 361331 368072 375910 421854 422810 668948 692836 40.45 68.1 1
12:55:01 2023-10-13 333834 329035 86180 85279 132355 131751 134078 132390 106843 104904 110602 111003 130535 128859 355912 384498 1106828 1094516 424300 438835 122782 106243 115099 115935 128789 124507 120374 123376 83445 85251 272808 238500 688304 685931 216823 214517 276229 278938 324042 315978 339684 342311 362755 365655 346942 386250 808293 850375 549395 450776 294539 288766 337366 336179 357479 361155 371605 373871 416924 421550 664231 695144 40.45 68.0 1
12:55:02 2023-10-13 329306 329537 86111 86633 132325 132166 133641 132573 106696 105546 110670 112032 128436 129723 355315 381680 1120776 1105481 421267 438965 123089 106502 114303 116094 128699 124866 123183 120675 83451 85707 282058 240480 681082 682954 216823 214597 276689 278938 324956 315362 338365 342902 360518 367295 346455 386173 808344 841453 532728 444190 294257 288325 336822 334508 356011 361296 367261 375608 421402 420259 671432 695930 40.45 68.1 1
12:55:03 2023-10-13 333147 329520 86125 86760 132286 132166 133641 132390 106517 105290 110602 112165 128305 129355 355409 384192 1115257 1097634 420781 438527 122714 106389 114303 116128 128699 124780 123320 123530 83445 85342 271709 238993 681993 686903 216823 214517 276439 277760 324775 315266 341337 342397 362071 367798 346313 387605 805997 846234 535801 446817 294539 293291 336221 333852 358450 362132 368887 375608 416375 422810 671829 696814 40.45 68.0 1
12:55:04 2023-10-13 334131 331468 86357 85130 130507 132780 133944 132756 106744 105546 110585 111814 128237 129731 355409 378720 1109590 1097387 426415 438348 122714 106495 114270 116128 128521 124780 123560 123478 83387 85375 270338 238253 682890 681990 216823 214850 274998 279761 324042 315591 338365 342830 360014 367328 348586 385960 809491 847429 534467 448376 294675 293363 335872 335516 356583 360216 369551 375644 422031 421514 662275 696423 40.45 68.1 1
12:55:05 2023-10-13 331314 329031 86121 86641 132291 131784 133641 132357 106517 105290 110555 111641 130388 129355 355912 378791 1116048 1105085 421377 438527 122748 106243 115053 115775 128699 124164 123423 120427 83508 85699 272808 240026 686336 683328 217896 214414 277396 277601 324583 315807 340377 342830 361093 365690 344859 386544 809443 838415 534467 447864 293841 293363 337739 337607 356035 362959 369551 373944 418897 420294 667529 696646 40.45 68.0 1
12:55:06 2023-10-13 333420 329035 86125 86760 132321 132099 133641 132390 106517 105290 110415 111360 128305 129355 355409 383419 1116048 1097350 424184 438527 122272 106845 113931 116321 128063 125019 123115 123718 83387 85342 274170 238622 679129 686417 218050 214185 276459 278778 324498 315843 339902 340690 361164 367913 346420 386544 804808 838451 528777 445556 293939 288761 334776 335516 357730 362132 369335 377060 419968 418901 668015 695823 40.45 68.0 1
12:55:07 2023-10-13 331852 329181 86093 86633 132351 131561 133826 132175 106517 105257 110228 111284 128305 129355 355912 382202 1108584 1097634 424300 441734 119942 106436 115483 115995 128810 124507 120359 120395 83460 85596 272808 240026 686309 683957 216823 214701 275771 278902 324475 315518 339444 342902 361129 365365 347501 386360 807107 850595 534467 447510 293633 288290 336186 335741 357586 361261 369515 373871 418202 422107 665342 695857 40.45 68.0 1
12:55:08 2023-10-13 333568 328969 86125 86694 132475 132066 134137 132714 106737 105290 110721 111252 128305 129286 355409 380990 1113135 1106146 426904 438491 122816 106568 114651 116128 128665 124832 123371 120477 83445 85614 272808 239686 681977 683957 218358 213487 276229 279725 323478 315843 338294 342758 361129 368685 347238 385067 809443 850447 533132 449244 293914 288761 337776 337644 356971 361120 371569 375388 420107 418937 663215 694836 40.45 68.1 1
12:55:09 2023-10-13 331588 329497 86148 86727 132344 132381 133641 132573 106729 105290 110483 112032 128491 129904 355620 383170 1116032 1097681 421194 438965 123021 106469 114954 116061 128631 124918 123286 120477 83445 85792 271803 241121 684459 687877 216823 214517 276510 278011 324956 315807 338330 342275 361129 367317 346141 387679 802424 843230 537136 447109 294675 288761 336693 335741 358161 362888 368887 375608 417252 422774 669459 692836 40.45 68.1 1
12:55:10 2023-10-13 333870 328684 86117 86752 132466 132851 133641 132606 106737 105290 110534 111392 128305 129439 355409 384462 1106828 1094479 425581 438527 122680 106462 114684 116128 128754 124746 123320 123581 83559 85368 272808 238669 686379 687877 216823 214482 276617 279295 322737 318230 340501 341434 363667 369103 347358 384611 807144 854822 534898 450064 294895 288761 336728 336453 356547 361049 372429 375241 416924 421514 661264 695638 40.45 68.1 1
12:55:11 2023-10-13 329279 329715 86357 85154 130442 132497 133944 132756 106711 105546 110432 112032 128470 129793 355730 381141 1119222 1103714 420744 441509 123089 106356 115364 115981 128665 124746 123320 120395 83387 85310 270338 238957 680911 681917 216823 214150 276229 277584 326527 315843 339684 342830 360518 367260 346942 387421 809491 841453 537136 445483 293631 288290 337739 334437 356512 362380 368036 373871 420075 418687 669459 695893 40.45 68.0 1
12:55:12 2023-10-13 331547 329738 86058 86659 132248 132099 133574 132573 106810 105257 110534 111392 128305 129891 355409 385075 1116048 1100764 423246 441697 122680 106389 114369 116094 128487 124866 123320 123530 83387 85733 272808 240709 681333 688705 216823 215935 277360 278687 324812 315771 341616 342336 363667 366677 345343 387367 802388 843656 549395 445863 294748 293291 337236 333311 356369 363213 369479 375608 416340 420886 669459 693849 40.45 68.1 1
12:55:13 2023-10-13 332891 329040 86089 86723 129786 132323 133608 132423 106663 105290 110453 111500 128305 129321 355409 383043 1109976 1096853 426002 437772 122680 106568 114303 116321 128452 124832 123200 123564 83387 85460 271898 240026 678249 687606 216823 214517 276423 279761 323023 315843 341542 340725 362720 366712 346942 384758 802424 853499 537136 448864 293527 288761 336186 336690 356547 360761 372584 376757 420886 421335 660144 696814 40.45 68.0 1
12:55:14 2023-10-13 330777 329000 86180 86719 132374 132166 133918 132390 106810 105290 110534 111456 128630 129321 355912 379853 1116048 1103714 421340 440411 120025 106436 115417 116248 128775 124679 120309 120330 83493 85563 272808 239686 701204 684024 216823 214482 277503 277780 324956 317521 340166 342794 364764 366747 345343 387642 811174 838379 538955 449219 293914 293570 337299 334472 356547 363503 372685 373871 420075 421182 668985 695857 40.45 68.1 1
12:55:15 2023-10-13 331816 329417 86121 86723 132261 132124 133641 132390 106517 105257 110568 111456 128305 129321 355158 384498 1116048 1099727 424485 439180 122476 106601 114167 116288 128660 124952 123320 123650 83445 85375 273604 238754 680082 686417 218050 214150 276459 278866 324956 315843 340141 340690 362177 368393 346420 387092 805304 846161 530094 446562 296352 288820 337776 337644 355050 362238 369371 377171 419602 419454 665461 695823 40.45 68.1 1
12:55:16 2023-10-13 333420 328738 86089 86756 132470 131661 133608 132390 106484 105290 110194 111436 128491 129474 355657 384115 1109077 1097523 424838 438384 123123 106469 115132 115961 128707 124541 123491 123376 83387 85427 272808 240538 685412 685446 216715 214517 276229 278579 324619 315722 339444 342275 363038 367834 347221 386270 805948 850595 534467 448498 293841 288761 336728 335741 357622 361261 369623 373907 417252 421514 664231 692836 40.45 68.0 1
12:55:17 2023-10-13 333364 328995 86125 86760 132278 132066 133826 132714 106484 105450 110457 111392 128305 129286 355409 381025 1111127 1103714 426904 438835 122714 106389 114237 116094 128665 124746 123320 123530 83387 85342 272808 238385 681851 681954 218512 214185 275384 279761 323970 315446 341021 342228 364002 368545 347394 385230 810485 851690 534467 448010 294748 289014 336584 335987 355156 360146 369371 375315 421330 418937 661994 695857 40.45 68.0 1
12:55:18 2023-10-13 331538 329502 86357 85210 130476 132531 133910 132722 106711 105257 110432 112132 128203 129183 355191 385509 1118427 1097350 423883 437661 122595 106469 115066 116061 128631 124746 123320 123615 83360 85615 271898 238587 681851 686903 218050 213853 276653 278670 324956 315843 339389 340174 363009 367878 346384 386818 804129 838379 537136 446854 293975 288355 335680 335446 354375 362097 369515 377318 418202 418973 665533 694835 40.45 68.1 1
12:55:19 2023-10-13 331533 329262 86058 86748 129782 132506 133423 132789 106813 105290 110194 111846 128217 129841 355158 381863 1111951 1090487 423498 439180 122476 106568 114204 116128 128418 124952 123286 120510 83182 85460 272808 241807 680073 686683 218050 214712 274785 279581 324559 315182 342101 341578 362035 369391 349040 387092 804734 849993 517829 441367 295093 288761 334706 334437 356583 360075 368368 376213 418825 422143 664231 695329 40.45 68.0 1
12:55:20 2023-10-13 333726 329573 86440 85139 130325 132340 133944 132726 106737 105113 110568 111360 128305 129114 355406 381025 1111951 1105406 427815 439072 122850 106389 114237 116094 128452 124982 123320 123581 83445 85342 271898 239346 683142 685483 218050 213522 276229 279528 322988 315843 337784 342239 361129 367878 346420 385067 805948 848638 537136 449219 294257 288761 334741 335481 354375 361008 371714 375076 418825 419008 663723 694344 40.45 68.0 1
12:55:21 2023-10-13 329515 329502 86026 86756 129786 132381 133574 132789 106451 105612 110160 111955 128128 129966 354907 378720 1118721 1102147 421450 437732 122680 106469 115297 116281 128515 124885 123474 120593 83345 85563 272808 241051 683808 682569 218050 214632 276617 278938 326527 315362 340501 342577 360483 367225 346420 387421 807163 841380 517829 444190 294047 288325 337262 334472 355976 361296 367778 374774 421034 419901 670957 695893 40.45 68.1 1
12:55:22 2023-10-13 332475 328995 86089 86723 132103 132132 133826 132697 106737 105290 110457 111750 128305 129926 355409 384498 1116048 1099198 422011 441385 122680 106422 114237 116094 128452 124746 123286 123530 83330 85368 270338 238587 681993 687877 216823 216043 276689 278011 324956 315843 338330 341758 362720 367317 345414 387679 802388 838415 535801 446744 295157 288689 337603 335632 357479 362782 369335 375424 419140 421335 669275 693849 40.45 68.0 1
12:55:23 2023-10-13 331816 328649 86089 86604 132156 132099 133608 132357 106770 105257 110381 111532 128305 129114 355406 378817 1110164 1099943 426904 438384 122969 106812 114875 116155 128316 124885 120179 123615 83387 85310 270338 238587 681208 682954 216823 214815 274927 279171 324498 315807 338330 342275 359979 366747 348514 385413 808917 847356 534467 445858 294262 293291 335872 335481 356512 360181 369515 375608 421402 421182 662238 696423 40.45 68.1 1
12:55:24 2023-10-13 331588 328503 86121 86633 132509 131718 133826 132357 106663 105322 110534 111328 130386 129321 355409 378791 1116048 1103751 421815 439180 122918 106389 115053 116014 128912 124574 123423 123376 83445 85251 272808 237516 682677 681954 216823 214185 277539 277584 324727 315843 339501 342577 364542 369319 347802 388468 806943 841380 537136 446004 293841 290486 337501 334437 356512 362923 368657 373907 422153 420850 669459 695893 40.45 68.1 1
12:55:25 2023-10-13 329849 329773 85998 86701 130221 132564 133931 132722 106613 105579 110092 112064 128203 129793 354362 381453 1114719 1091262 423534 439180 122510 106422 114551 116315 128418 124952 123081 123547 83182 85621 272808 241223 676295 685931 216823 214185 274927 279761 324727 314919 339079 341241 361129 366456 349107 386544 802461 850595 535801 441367 293115 293096 334741 336690 356226 359140 368368 376213 421854 421514 664231 692800 40.45 68.1 1
12:55:26 2023-10-13 331807 329040 86058 85191 132173 132042 133834 132357 106484 105113 110381 111392 128305 129321 355158 380456 1106828 1096074 424264 438527 122884 106243 114584 115742 128452 124574 120311 123410 83387 85310 274968 238253 684452 686458 217565 216347 276051 278759 324354 317630 339334 342614 362578 367798 346800 386507 805911 848191 536135 449954 293905 288761 336693 335741 356583 361261 371460 373944 416340 421514 664231 692836 40.45 68.1 1
12:55:27 2023-10-13 330411 328898 86180 86807 130329 132348 134133 132506 106711 105257 110457 111316 128305 129321 355118 381032 1119222 1102109 419556 437465 122918 106436 115066 115742 128699 124164 123320 123461 83445 85284 271898 238253 684321 681954 216823 214185 276689 277584 324956 315843 339684 342866 360553 365690 345915 385016 807163 841453 530094 446744 293425 293363 336822 334437 356261 362415 369183 373871 418861 420259 668474 694872 40.45 68.1 1
12:55:28 2023-10-13 331314 328738 86018 84983 132282 131784 133608 132390 106411 105185 110194 111252 128305 129321 354871 383384 1116011 1099980 422988 438491 122544 106389 114270 116121 128604 124851 122312 120510 83345 85445 272808 240026 681725 687840 218367 215435 276510 278438 324498 315843 338092 340175 366140 367738 345343 386544 802461 838379 535801 445120 294675 287949 336693 334472 354907 361366 369479 376213 416924 418973 666984 693849 40.45 68.1 1
12:55:29 2023-10-13 333584 328995 86125 86608 132256 131661 133927 132473 106484 105257 110194 111219 128305 129286 355551 379888 1109188 1097634 424485 437732 122510 106422 114167 115935 128452 124574 123149 123495 83215 85555 272808 238253 680832 682954 216823 214850 275806 279331 324498 315843 339684 342902 360014 367834 350422 385996 809491 847356 541660 445895 294466 290948 335872 334472 357622 360216 369551 375040 420487 422143 663252 696423 40.45 68.1 1
12:55:30 2023-10-13 331816 329000 86117 86600 132133 131437 134204 131960 106517 105113 110534 111143 128305 129286 355409 383301 1117896 1108641 421628 438384 123157 106396 115132 115995 128741 124507 120244 120362 83460 85310 275082 237551 686339 681954 217796 214219 277467 277549 324956 315843 339684 342722 360869 366747 345414 387679 807163 838379 534467 448193 293425 293381 334741 334437 356547 362959 369479 373606 418861 420294 668474 695364 40.45 68.1 1
12:55:31 2023-10-13 331583 328990 86089 86663 131915 131967 133608 132357 106663 105290 110228 111360 128305 129355 354907 383419 1117064 1097350 423883 437772 122476 106568 114088 116281 128097 124746 123149 123564 83215 85342 269437 238587 683546 685931 218050 213522 276265 278902 324498 315577 339902 340175 365106 369911 348824 386286 805765 843839 535801 448376 295093 288508 339213 337388 356971 362345 369479 376177 416340 419008 670110 693849 40.45 68.1 1
12:55:32 2023-10-13 332475 328769 86058 84981 132107 131954 133876 132726 106646 105441 110517 111532 128271 129217 355300 381949 1109865 1097523 425913 438491 122680 106389 114270 116128 128487 124851 120167 123615 83445 85342 271898 238587 681725 682569 216823 214850 275806 279135 324498 315843 343182 342541 360553 367576 347501 386544 807163 850595 524046 446429 293633 288527 336822 336215 358161 360756 369515 373907 419780 422476 664231 695893 40.45 68.1 1
12:55:33 2023-10-13 334809 328769 86089 86604 132316 131470 134313 132175 106696 104904 110568 111187 128305 129072 355409 381025 1112813 1106933 426297 437732 122680 106243 114303 116014 128487 124541 123354 123410 83387 85310 272808 239346 684567 683993 218050 215435 276403 279043 322880 317630 340648 342131 364075 367738 346278 384920 806943 846884 538955 449537 293841 288689 337776 334472 354304 361296 371750 373980 421854 418973 664231 692872 40.45 68.1 1
12:55:34 2023-10-13 332470 329894 86163 86840 130113 132066 133541 132897 106605 105224 110398 111500 128305 129321 354907 383384 1115438 1100822 420744 437875 122544 106422 114303 116188 128528 124982 123354 123478 83445 85375 273498 238790 681223 687657 216823 214517 276724 278083 324956 315843 338365 342311 362755 367576 345414 387679 802388 843692 539471 446186 294466 293197 336728 333852 356583 362380 368368 375910 416304 421550 669495 693849 40.45 68.0 1
12:55:35 2023-10-13 333546 328995 86050 86659 132098 131751 133549 132390 106484 105185 110228 111328 128305 129286 354907 383384 1106828 1093701 427511 436504 122510 106243 114822 116128 128363 124818 120147 120593 83360 85674 272808 239516 682890 687877 216823 214563 276475 279384 323561 315843 338365 340725 362755 365690 349567 383884 804734 847392 534467 448571 294466 288761 338696 335741 356547 361043 371750 374473 416340 421218 661300 692836 40.45 68.1 1
12:55:36 2023-10-13 332003 329075 86089 86692 132194 131674 133608 132390 106792 105113 110453 111424 128305 129321 355409 381949 1116048 1103788 420781 437875 122748 106243 114717 115775 128754 124541 123388 123410 83445 85342 272808 237516 688493 682686 216823 214219 277539 277620 323718 315843 339428 342866 361129 366747 344859 387404 808917 838185 541660 448864 293633 293413 334706 334472 357983 363213 369515 373944 418861 420294 668511 696953 40.45 68.0 1
12:55:37 2023-10-13 331623 328774 86058 86633 132141 131999 133608 132610 106663 105322 110381 111500 128305 129355 355409 385388 1117896 1100615 423362 441200 122867 106502 114954 116221 128439 124885 123594 120593 83345 85563 282058 238587 681223 687390 216823 215891 277165 278670 324956 315843 338365 340725 363887 367878 345414 387092 802461 838415 535801 446538 294466 287949 336728 334437 354410 362415 369515 376177 416340 419008 667492 693849 40.45 68.0 1
12:55:38 2023-10-13 331709 329150 86062 86641 132107 131863 133784 132544 106517 105290 110415 111284 128217 129286 355409 378755 1109188 1097634 424485 437661 122595 106243 114167 115935 128385 124541 123149 123444 83330 85375 271898 238622 682512 681954 216823 214850 275842 279331 324042 315843 337819 342902 360014 365655 347536 386544 808917 851197 537136 446890 293841 288360 336822 333934 358472 360756 369515 373643 420774 422810 664231 695930 40.45 68.1 1
12:55:39 2023-10-13 333283 328083 86121 86604 132325 131470 134406 131993 106972 105192 110704 111436 128436 129183 355839 380884 1113135 1106821 425507 438348 122918 106210 114336 116014 128487 124541 120277 120593 83445 85555 270338 239007 693230 684510 216823 213522 277344 278902 323514 315026 337819 342830 361164 367843 348541 386544 808344 838451 534467 447900 293633 290091 334741 334472 356547 362959 369587 373907 421519 420886 667492 694909 40.45 68.1 1
12:55:40 2023-10-13 333147 329035 86062 86641 132103 131884 133608 132390 106517 105290 110228 111360 128305 129321 354907 382775 1116048 1097387 424300 438563 122306 106601 114010 116321 128063 125019 121666 123615 83215 85460 270338 238957 678300 685446 218667 216043 276403 278651 324703 315627 340309 340582 361058 368323 346835 386945 807144 845035 534467 444227 293939 292805 334741 338600 356971 361296 369551 377318 420147 418759 665533 692872 40.45 68.1 1
12:55:41 2023-10-13 334369 331197 86425 86825 130775 131553 134403 131893 106858 105192 110551 111328 128594 129128 354507 383008 1106007 1099249 425353 439323 123089 106177 115437 115709 128996 124407 123474 123307 83445 85547 272808 237516 684719 683957 216823 214666 275771 278866 324498 315843 339684 342866 362141 367834 349543 386544 807127 851800 534467 446854 293498 289418 337299 336215 358161 360973 369515 373871 422752 422738 664231 695857 40.45 68.1 1
12:55:42 2023-10-13 333532 328969 86239 85163 132475 131773 133641 132179 106810 105257 110500 111143 128305 129252 355661 380990 1111127 1106933 427541 437839 122816 106495 114237 116061 128665 124541 120167 120593 83475 85666 272592 239856 681302 683775 218326 215435 276475 279545 323526 318042 340648 342480 361093 368650 345379 385046 808255 847446 516246 449537 294464 288752 337776 334437 354339 361296 371714 375003 418825 418937 664231 694836 40.45 68.1 1
12:55:43 2023-10-13 332475 328822 86180 85195 130234 132166 134015 132390 106517 105481 110593 111360 128305 129286 355082 384462 1116306 1097634 421712 437875 122646 106243 114204 116094 128418 124713 123286 123547 83330 85427 270338 238957 681600 687877 216823 214150 276653 277975 324956 315843 338365 342239 362974 367834 345379 387642 802388 838415 534467 445120 294675 293291 336764 333852 356547 362923 368923 375571 419177 421514 668948 694835 40.45 68.0 1
12:55:44 2023-10-13 333834 328684 86089 86723 132436 132166 133608 132573 106517 105257 110347 111923 128305 129286 354907 383348 1106828 1096041 428581 441421 121068 106436 114618 116155 128528 124885 123560 120510 83369 85589 272808 239856 679949 686903 216823 214185 276194 279473 322808 315843 338365 341492 362974 368173 347323 384758 804129 847429 538955 449219 295098 288648 336693 336690 356547 360824 372312 376177 417545 420850 660291 694835 40.45 68.1 1
12:55:45 2023-10-13 332475 329760 86117 86694 132103 132285 133608 132403 106711 105290 110534 111328 128305 129286 355409 378755 1116048 1102109 420708 437839 122884 106356 114842 115709 128754 124507 123320 123376 83559 85192 272808 239177 686853 680955 216823 214150 277467 277549 324498 315843 339684 342830 361058 369283 344824 387092 808271 842645 538955 447510 293570 293291 337060 336690 356226 363468 369515 373579 418861 420850 667492 695893 40.45 68.1 1
12:55:46 2023-10-13 331816 329244 86163 86752 132378 131884 133918 132897 106517 105290 110483 111999 128402 129474 355264 383241 1117896 1102318 423699 441109 122850 106469 114303 116061 128329 124982 123286 123495 83360 85563 277503 240026 681600 685639 218050 214081 276653 278866 324727 315843 339353 340414 363009 367808 346141 387092 802424 843002 531905 446854 295302 288445 335680 334472 354410 361296 369443 377051 418167 418973 665533 694835 40.45 68.1 1
12:55:47 2023-10-13 329813 329000 85994 86752 129786 132506 133482 132822 106886 105322 110194 111532 128305 129716 354871 381595 1111951 1090487 423163 438348 122527 106389 114088 116094 128028 124746 123081 120593 83330 85460 272808 240182 682950 686903 216823 214815 274927 279473 324451 315554 342551 342131 362071 369391 349214 386982 807144 849847 530094 446054 295302 288761 335680 334437 358999 360889 369407 377014 418790 422107 664231 695786 40.45 68.0 1
12:55:48 2023-10-13 333582 328715 86376 85086 130437 132099 134313 132324 106711 105257 110585 111532 128203 129148 354689 380687 1111554 1103794 426260 440447 123021 106356 114651 116094 128665 124982 120342 120593 83445 85342 272808 237516 684188 685483 218358 213487 276229 279761 323023 315843 338056 342275 361093 368393 346141 385067 807090 848638 540308 449537 294257 293399 335680 335951 354375 361008 371750 375040 418861 418973 663252 694344 40.45 68.1 1
12:55:49 2023-10-13 328818 329452 85990 86785 132248 132626 133482 132822 106484 105644 110160 112128 128217 130056 354835 378420 1120813 1102072 421450 438835 122680 106389 114855 116094 128329 124952 123320 123684 83417 85733 271898 241394 679551 682569 218050 214563 276051 279115 326952 315182 341374 342686 360483 367260 346942 388559 809443 841380 534045 444118 294466 288290 337232 337644 356547 361296 367261 375040 421366 419901 670920 694872 40.45 68.1 1
12:55:50 2023-10-13 335799 329351 86243 85146 130507 132589 133834 132573 106737 105290 110457 111870 128237 129286 355409 383348 1106792 1095802 427934 437875 122680 106568 114369 116094 128452 124832 123286 123615 83330 85310 271086 239007 684567 686903 216823 214482 276229 279331 322988 315722 339161 341205 363264 365655 347186 384758 804734 847429 531798 448645 294675 288852 336728 336690 357072 361296 372538 376177 417216 421478 660327 692567 40.45 68.0 1
12:55:51 2023-10-13 331852 328995 86109 86723 132374 132132 133641 132390 106484 105224 110457 111717 128305 129321 355409 378155 1112344 1099980 426002 441826 121068 106370 115066 116281 128316 124679 123526 120510 83493 85589 272808 239686 684188 681399 218050 214185 275349 279401 323718 315663 338330 342239 360014 367878 347536 386086 809491 850595 534467 448376 294675 293291 335872 336222 355441 360181 369551 375608 421402 419633 661264 695328 40.45 68.1 1
12:55:52 2023-10-13 331588 328508 86357 86820 130148 132132 133641 132573 106484 105594 110432 111424 128305 129321 355409 385075 1116048 1097387 423583 438527 122561 106462 114270 116094 128665 124780 123354 123615 83330 85368 270338 240026 684683 686903 218050 213522 276653 278866 324727 315591 339389 340654 362755 368943 346420 386818 804705 838415 541660 446854 293939 288355 335715 335446 355156 361331 369515 377318 418825 419008 666807 694835 40.45 68.0 1
12:55:53 2023-10-13 331533 329493 86089 86760 132291 132415 133662 132789 106451 105290 110194 111717 128101 129904 354576 384115 1115512 1091439 425692 441139 123021 106502 114651 116268 128282 124918 122995 123512 83215 85647 274404 241394 676818 685931 216823 214815 274927 279473 324884 315362 339115 341758 361129 366677 349088 387642 804165 849993 537136 444854 293115 293024 334741 334472 357335 360181 368923 376250 420474 422143 664231 695329 40.45 68.0 1
12:55:54 2023-10-13 333582 329537 86063 86600 132282 132128 133641 132390 106517 105290 110534 111328 128305 129321 355409 381025 1112813 1106146 427511 439323 122714 106243 114875 116128 128452 124574 123286 123581 83330 85310 270338 240026 680832 682954 216783 214150 275577 279761 323514 315843 338365 342794 361129 368685 347501 385376 808881 849993 534467 446562 294466 293291 334706 336458 354907 360216 369623 375608 421330 419008 662238 694836 40.45 68.1 1
12:55:55 2023-10-13 328738 329502 86239 85158 130442 132925 134204 132722 106711 105579 110432 112032 128203 129793 354689 378961 1120813 1102147 420447 438491 122680 106469 115066 116094 128631 124746 123286 123495 83360 85445 270338 238790 685640 681917 216823 214482 276229 278011 324956 315843 337345 342902 360805 367585 346942 386173 808881 841453 537136 444818 293914 288763 336822 334472 356512 362345 368368 375072 421034 420886 670957 695893 40.45 68.1 1
12:55:56 2023-10-13 333183 329000 86115 86701 130144 131954 133608 132390 106484 105257 110725 111392 128305 129286 354907 384498 1114429 1100489 422011 437465 122680 106568 114717 116094 128487 124746 123320 123478 83445 85460 271898 240709 681977 687730 218050 214746 277360 278723 324884 315771 341344 342336 363958 368871 345379 387642 802351 838415 537136 446319 294675 293291 337745 335741 357072 363326 369479 375644 416304 420886 669459 694562 40.45 68.1 1
12:55:57 2023-10-13 331709 329079 86180 85120 130619 131933 133944 132722 106737 105290 110534 111392 128279 129114 355082 378997 1109976 1097634 426600 440484 122969 106243 114270 116014 128452 124541 123320 123581 83330 85342 272808 238587 684188 679958 216823 214666 274963 279761 324042 315843 338330 342516 360826 367843 348550 386544 808344 847392 534467 447606 294471 292981 335872 335987 356547 360181 369335 375608 422328 421182 661769 695893 40.45 68.1 1
12:55:58 2023-10-13 331556 329270 86062 86608 132199 131942 133608 132390 106517 105594 110194 111348 128305 129321 355409 378791 1116048 1102147 420744 437875 122918 106436 115417 116248 128638 124732 120212 120265 83493 85445 271898 239686 702257 682569 218050 214482 277503 277975 324956 315843 339501 342722 361093 367225 345343 387367 807070 843802 537303 449219 293633 293363 337299 334472 356547 363213 369515 373907 418861 420886 668474 695857 40.45 68.0 1
12:55:59 2023-10-13 328782 329279 85994 84983 130225 132406 133574 132357 106517 105290 110228 111597 128114 129355 354907 381025 1112813 1091299 423611 438527 122561 106243 114167 116094 128363 124780 120004 123478 83330 85310 272808 239531 678520 683993 218090 214919 275542 278866 324956 315362 338365 341758 361129 367576 347536 385594 804771 846920 511293 444154 294748 293291 335680 334437 358737 361296 368368 376213 418825 422810 666512 692836 40.45 68.1 1
12:56:00 2023-10-13 334057 327728 86239 86566 132565 131272 134078 131997 106843 104799 110568 110928 128442 128859 355118 383063 1107060 1097560 424374 440589 123004 106323 115099 115995 128707 124507 123526 123615 83330 85310 270338 238587 683806 685931 216823 214666 275806 278902 324498 317933 339611 342830 362755 365655 347465 387092 807107 849993 537136 450813 293429 293291 336728 333564 357622 361296 371714 373907 416924 421586 663936 692836 40.45 68.1 1
12:56:01 2023-10-13 328782 328991 85986 85323 129791 132199 133390 132697 106451 105290 110194 111629 128128 129841 354871 377627 1119222 1101327 421180 438527 122595 106243 114204 116014 128452 124541 120201 123495 83330 85342 272808 238993 680190 680918 218090 214185 276229 278047 324956 315362 338092 342902 360518 366747 346942 386173 807163 841453 530918 444154 293914 288115 336822 334472 356297 361296 367778 373944 420738 420259 670481 694872 40.45 68.0 1
12:56:02 2023-10-13 332475 329239 86093 86667 130468 132497 133876 132726 106792 105224 110432 111500 128203 129217 354726 384896 1117896 1100764 421675 438563 122680 106422 114237 116530 128515 124541 123286 123478 83330 85342 271898 240538 681349 687390 216823 214185 277308 278083 324956 315843 338365 342275 363299 365655 345414 387367 802155 838379 537136 446538 294675 293084 337236 335947 356583 363213 369479 375910 416304 421218 669225 694342 40.45 68.0 1
12:56:03 2023-10-13 333621 329040 86054 86701 132286 131975 133608 132714 106484 105113 110457 111252 128305 129321 354907 378997 1109976 1097681 426297 437589 122680 106243 114336 116094 128452 124746 123320 123444 83445 85225 271709 238253 681082 680955 216823 214666 274927 279761 324006 315843 338330 342600 359979 367295 348550 386233 809491 847392 538637 446890 294466 292986 335872 336022 356547 361001 369551 375608 421744 420931 663921 698762 40.45 68.0 1
12:56:04 2023-10-13 332475 328893 86121 86747 130507 132066 133944 132506 106711 105224 110347 111360 128128 129196 354907 382183 1115864 1103677 420744 437661 122748 106323 115489 115901 128912 124198 123354 123376 83445 85251 269437 237481 688006 681990 216823 214219 277539 278011 324690 315843 339684 342866 361093 366782 345101 386798 807163 838379 537136 449219 293839 293363 337739 334472 356583 363503 369551 373907 418861 419937 667529 695893 40.45 68.0 1
12:56:05 2023-10-13 331852 329452 86121 86692 132098 131838 133574 132390 106517 105290 110381 111392 128128 129835 354621 383384 1116048 1097350 423282 441734 122239 106601 113853 116315 127824 125230 121666 120758 83345 85596 275322 240026 678984 685785 218667 216275 276281 278902 324956 315843 340141 340690 364590 368287 346420 386544 805948 838451 528777 447109 294011 288761 334671 335987 354410 361331 369551 377318 420111 419008 664520 692800 40.45 68.1 1
12:56:06 2023-10-13 334295 328003 86243 86575 132355 131371 134314 131997 106810 104904 110491 111035 128442 129072 355551 382471 1106828 1097634 424485 438527 122987 106436 115199 115709 128912 124131 123423 123341 83445 85251 269437 237516 689742 683993 216823 214517 275806 278579 324498 315843 339203 342866 362177 367834 346978 386544 805948 848191 537136 448645 293425 292950 336221 335741 357622 361331 369515 373907 416959 422179 664231 693853 40.45 68.0 1
12:56:07 2023-10-13 333364 328043 86054 86570 132190 131537 133641 132390 106517 105113 110457 111219 128417 129196 354907 383301 1112987 1106233 426681 438384 122918 106396 114842 115995 128316 124765 120229 120427 83387 85368 270338 239177 680566 684510 218667 215435 276617 279564 323778 315843 339982 342650 364800 368685 346141 385376 807127 848155 533132 447900 294257 293291 334741 334508 354375 361331 372315 375378 418861 418349 663759 694381 40.45 68.1 1
12:56:08 2023-10-13 331663 328534 86125 86641 130476 132132 133750 132573 106484 105290 110194 111424 128305 129321 354907 381025 1112776 1094479 421450 437732 122544 106568 114303 115935 128097 124574 123115 123581 83215 85555 282058 238993 683429 684962 216823 214884 276459 278047 324956 315843 338365 342311 361164 367317 347287 385594 805948 845688 525833 446477 294675 288102 335715 335741 358737 361366 368368 375644 422153 422810 668948 692836 40.45 68.0 1
12:56:09 2023-10-13 333834 328756 86125 85247 132334 131594 133910 132440 106825 105159 110704 111219 128271 128935 355264 383205 1107007 1096116 424838 437839 122765 106210 114684 115742 128638 124612 122347 123461 83445 85251 270338 237994 693157 685712 218050 214185 276229 278938 323778 315722 339684 342275 363264 365655 347221 385413 804808 847392 535801 450175 293914 292877 336799 335741 356583 361331 372348 374774 416375 421550 662312 692836 40.45 68.1 1
12:56:10 2023-10-13 328813 328769 86062 86633 132073 131884 133608 132357 106517 105113 110228 111252 128128 129286 354849 378720 1117634 1102930 419556 437875 122748 106243 114684 115935 128878 124198 123354 123410 83445 85284 269437 237551 694598 681954 216823 214219 276689 277584 324956 315843 343182 342902 361129 366747 345899 385052 808917 842645 537136 446890 293637 288325 334706 334472 356297 363213 369479 373907 420075 419973 671829 698762 40.45 68.0 1
12:56:11 2023-10-13 333626 328889 86148 86854 130329 132315 133541 132506 106638 105257 110432 112132 128305 129321 354907 384228 1118692 1099906 423282 438871 122629 106422 114237 116028 128487 124746 123183 123478 83330 85342 270338 238587 681223 687877 216823 213853 277344 278902 324956 315843 338330 340403 363335 367295 345414 387092 802388 838379 534467 445229 294675 288355 336764 334203 355192 361049 369515 375644 416340 419044 667529 693849 40.45 68.0 1
12:56:12 2023-10-13 331350 329813 86026 86633 132098 131888 133641 132606 106517 105290 110228 111360 128305 129355 354907 378155 1109976 1098415 425692 437732 122769 106495 114270 116128 128699 124780 123388 123444 83417 85342 272808 238587 683808 681472 216823 214850 276426 279564 324498 315843 338330 342902 359727 365655 348586 386544 809491 847392 536135 448376 295240 290805 336786 337607 357407 360761 369443 375195 421258 421406 662091 697806 40.45 68.1 1
12:56:13 2023-10-13 332281 327901 86357 86667 132325 131504 133641 132038 106825 105224 110500 111143 128408 129196 354907 379782 1114466 1105444 420447 437875 122748 106243 115020 116094 128789 124818 123354 123410 83445 85342 270338 237551 686610 681528 216823 214517 276724 277815 324956 315843 339684 342636 361093 366747 345414 385052 808344 838379 534467 448229 293706 287713 334741 334508 356583 364369 369479 373907 419816 420886 669495 695930 40.45 68.1 1
12:56:14 2023-10-13 332475 328769 86062 86641 131736 131954 133641 132390 106484 105113 110194 111284 128128 129321 354907 383384 1117896 1100578 422988 441109 122833 106502 114967 116028 128473 124799 123526 120510 83460 85563 269437 239856 684188 686903 216823 216043 277396 278670 324437 315843 338365 340690 363738 367843 345379 387092 802424 838379 530094 446890 294466 287949 338973 334437 354943 361366 369551 376250 416340 419008 665570 693849 40.45 68.1 1
12:56:15 2023-10-13 331780 328720 86195 86641 132133 131904 133574 132714 106550 105290 110228 111252 128217 129321 354907 378720 1108401 1099249 424485 437911 122510 106422 114237 115968 128487 124896 123149 123444 83387 85375 274968 238253 681600 682569 216823 214919 275806 279564 324727 315843 337345 342902 360553 365655 348305 386544 807200 851051 538971 446854 293845 288904 337299 336690 358701 361036 369515 373907 421330 422774 664231 696386 40.45 68.0 1
12:56:16 2023-10-13 333609 328503 86184 86694 132325 131784 133826 132357 106972 105192 110704 111468 128525 129148 355515 380315 1114719 1108361 424227 440484 123055 106356 115330 116014 128665 124746 120374 120593 83575 85368 271898 238669 691004 683957 218050 213522 277929 278902 324461 315466 337819 342794 361129 367551 345343 385666 807163 845652 530094 450175 294466 293498 338427 334472 355441 362959 372275 375040 418861 418687 664520 694872 40.45 68.1 1
12:56:17 2023-10-13 329778 329004 86121 86756 132286 132199 133608 132573 106484 105290 110381 111532 128217 129321 354871 381025 1114392 1094205 422048 438835 122561 106243 114440 116094 128452 124866 123149 123581 83215 85342 272808 238993 681756 685446 216823 214884 276194 278670 324956 315843 339638 342794 362177 367576 347501 385902 804734 845688 537136 441399 294748 292882 334741 336215 358185 361296 368368 376177 418861 422810 667456 696391 40.45 68.1 1
12:56:18 2023-10-13 335322 330530 86357 86829 130507 131764 133977 132270 106891 104871 110772 111079 128628 128790 355373 383312 1106007 1097643 424485 438491 122850 106226 114908 115742 128817 124679 123474 123341 83560 85277 272379 238669 690507 684962 216823 214815 276229 279437 324956 318083 339684 342830 362720 365655 347501 387092 805911 849392 537136 450175 293845 292913 336728 335741 357622 361331 371714 373907 417252 422476 665646 692836 40.45 68.1 1
12:56:19 2023-10-13 330017 329502 86058 86790 132286 132415 133608 132390 106484 105627 110194 111717 128305 129355 354871 378420 1119222 1102930 420447 438527 122680 106422 114303 116094 128452 124574 123234 123581 83445 85342 270338 238957 681643 681436 216823 214517 276229 278047 324956 315591 337819 342902 361058 367295 347221 386173 809443 842645 537136 441367 294257 288763 336822 337607 358745 362132 371371 374893 421223 420707 671679 697806 40.45 68.1 1
12:56:20 2023-10-13 332475 328858 86180 85191 132261 131942 134137 132897 106517 105224 110517 111500 128305 129321 353471 383348 1116306 1099198 421377 438835 122646 106243 114167 115981 128452 124746 123320 123444 83387 85614 274968 240026 681349 687390 216823 214185 276689 278047 324956 315843 338365 342794 363299 367834 348554 385594 804734 845688 529733 445483 294675 288268 335680 335741 358701 362923 368887 376177 420959 422810 669459 692800 40.45 68.1 1
12:56:21 2023-10-13 333045 328765 86084 86727 132261 131784 133608 132357 106484 105185 110381 111456 128305 129321 354907 380758 1113333 1102147 426904 437786 122646 106422 114303 116248 128487 124574 123320 123444 83445 85342 270338 238218 684188 681436 218358 214666 275613 279761 324498 315498 338365 342794 361093 368685 348550 385939 811606 852823 537136 448047 294957 288766 336786 339217 355833 360580 369479 375993 422292 419928 663723 695893 40.45 68.1 1
12:56:22 2023-10-13 331026 328893 86125 86727 132077 132132 133608 132390 106565 105290 110568 111532 128305 129355 354907 378155 1118427 1102930 420447 437839 122769 106243 114941 115742 128699 124541 123320 123461 83417 85342 270338 238218 683520 681917 216823 214517 277275 278011 324956 315843 339684 342902 361093 366747 346455 386173 808881 841453 537136 446854 294404 293435 334706 334472 356512 363213 368368 373907 420407 420886 669495 696386 40.45 68.1 1
12:56:23 2023-10-13 332165 329279 86321 86723 132248 131909 133641 132390 106517 105441 110483 111685 128101 129474 354689 384049 1115864 1099921 422499 438965 123021 106502 114270 116094 128452 124885 123320 123615 83508 85596 272808 240026 681223 687924 216823 214414 277539 278902 324956 315843 338330 342010 363335 366747 345414 387367 802388 838379 543013 446854 294675 289018 337272 336453 355976 364042 369515 375910 416340 420259 668948 693849 40.45 68.1 1
12:56:24 2023-10-13 333420 329035 86030 86667 131919 132460 133608 132390 106484 105290 110381 111392 128217 129321 355409 378997 1109976 1099198 426297 437661 122510 106389 114336 116094 128487 124832 123320 123615 83559 85342 271898 238253 681474 679958 218050 214666 274963 279761 324498 315843 338365 342552 360049 369875 348586 386544 809491 847392 537136 447559 293264 293291 336347 336258 356583 360756 369587 375883 422328 420886 662275 696916 40.45 68.0 1
12:56:25 2023-10-13 332475 329253 86463 85090 130437 132348 133977 132722 106711 105224 110432 111500 128203 129148 355264 378720 1116048 1102970 419519 439072 122884 106389 114908 116094 128665 124776 120212 120427 83445 85342 282058 238587 692182 682569 216823 214517 276423 278047 324956 315843 337819 342902 360805 366747 346978 386173 808308 841805 537136 443864 293841 288558 337299 334508 356261 362952 368332 374774 420738 420850 670481 695893 40.45 68.0 1
12:56:26 2023-10-13 333609 329031 86062 86701 132164 132166 133608 132390 106517 105113 110457 111328 128128 129614 354621 382775 1106828 1094516 426640 436504 122442 106243 114167 116128 128487 124713 123115 123615 83330 85342 272808 239686 681032 686903 216823 214185 276229 279761 323023 315843 339389 340761 363299 367585 347221 384794 804734 852295 534467 448583 293527 288761 336221 334437 356547 361014 372320 377361 420923 421038 660144 694798 40.45 68.1 1
12:56:27 2023-10-13 331673 329324 86180 86873 130416 132348 133641 132573 106517 105290 110419 111967 128135 129183 354835 378997 1109976 1099757 426866 438527 122595 106389 114518 116014 128363 124541 123149 123444 83387 85310 270338 238218 681600 679958 216823 214850 274963 279761 324498 315843 341234 342552 360553 367330 349076 386544 809491 847163 534467 446890 294539 293291 335872 335516 358745 360181 369551 375608 421402 421182 662238 697670 40.45 68.1 1
12:56:28 2023-10-13 331310 329040 86121 86755 132291 132132 133608 132390 106517 105257 110228 111208 128328 129321 354370 382739 1116048 1097350 423883 437772 122239 106601 113853 116321 127851 124985 122995 120593 83215 85375 269437 238886 673188 685446 218512 214185 276653 279331 323718 315843 340452 340761 363038 368685 346942 387092 805923 846161 537136 446666 296357 288761 337299 338121 355370 361190 369177 377171 420559 418973 664520 694835 40.45 68.1 1
12:56:29 2023-10-13 329590 328765 86121 85114 130148 132008 133608 132390 106484 105546 110330 111468 128217 129321 354907 381025 1112987 1091299 422982 438835 122510 106495 114167 116128 128487 124780 123234 123512 83215 85375 272808 239735 676813 685446 216823 214919 275771 279331 324956 315554 339389 342275 361164 365655 349076 385594 805923 848191 530094 441367 292960 293291 335715 334472 358737 360756 368403 376250 418861 422810 665425 692836 40.45 68.1 1
12:56:30 2023-10-13 333834 329778 86089 86633 132282 131784 133641 132390 106517 105113 110568 111794 128305 129196 354907 380723 1111163 1105359 427511 437911 122714 106243 114270 116014 128487 124574 123320 123444 83445 85375 271898 239346 682102 683993 216783 213853 276653 279761 323550 315338 341300 342325 365106 369425 347358 385230 806943 847973 530094 449036 295093 293291 335680 335987 354943 363588 372584 376067 418861 418973 663289 694836 40.45 68.0 1
12:56:31 2023-10-13 331266 329253 86089 86790 132073 132381 133515 132822 106580 105644 110194 112064 128039 130147 353834 378155 1120344 1102147 421785 438348 122544 106422 114303 116128 128487 124780 123149 123478 83330 85342 270338 241635 679690 681954 218050 214517 276653 279331 324956 314919 338401 342902 360805 367295 346978 386209 807163 841453 527133 444154 294262 293363 336347 334508 356547 361296 367261 375644 421402 420886 669495 695893 40.45 68.1 1
12:56:32 2023-10-13 331556 328796 86243 85178 130260 132717 133876 132539 106638 105257 110432 111814 128203 129675 354689 383170 1112740 1097634 421377 438527 122680 106436 114875 116094 128452 124574 123115 123444 83360 85563 272808 238790 681615 686903 216823 214517 277344 278474 324956 315843 338401 342794 362755 365433 346420 385052 802424 838451 535801 445520 294539 293084 336764 333852 358197 363213 369219 375979 416340 422512 669495 694342 40.45 68.1 1
12:56:33 2023-10-13 331852 329778 86085 86666 132169 131909 133641 132390 106517 105290 110381 111360 128305 129321 354907 378495 1111200 1099727 426297 438348 122544 106436 114369 116128 128610 124746 123183 123530 83445 85342 270338 238253 680972 681472 218050 214850 274963 279509 324498 315591 338365 342794 360014 366782 348550 386544 809491 847429 541660 448376 294675 293363 336347 336258 356619 360756 369335 375920 422374 421299 662128 698800 40.45 68.1 1
12:56:34 2023-10-13 330701 328631 86121 86798 130511 132132 133944 132506 106631 105113 110491 111424 128239 129114 355118 378720 1116048 1103714 421377 438384 123038 106243 115132 116128 128789 124198 123388 123444 83445 85225 272808 239346 683735 682472 216823 214517 277734 278047 324956 314990 343631 342902 364800 366747 345414 385016 809491 838379 534467 447547 293845 288360 335715 334508 356583 363539 369105 373944 420111 421514 667529 695893 40.45 68.1 1
12:56:35 2023-10-13 331063 329040 86058 86831 132190 132631 133662 132822 106517 105322 110194 111846 128128 129750 353471 381025 1112813 1091299 423570 439216 122510 106495 114088 116128 128487 124780 123149 120593 83215 85680 269437 239735 682950 685931 216823 214666 274963 279761 324956 315843 340177 342275 362212 366747 349124 387092 804771 847356 530094 446666 295756 290091 338457 337644 356476 360111 369371 377171 420626 421335 664046 694835 40.45 68.1 1
12:56:36 2023-10-13 331350 329546 86062 85227 130437 132348 133641 132390 106517 105185 110415 111424 128135 129474 354907 378791 1109976 1097634 424264 438527 122544 106422 114336 116128 128699 124574 120262 123478 83330 85284 270338 238253 683429 681954 218050 214884 275842 279564 324956 315843 337618 344842 360553 365690 348305 386544 808917 847429 534467 445543 293841 288799 334741 333969 358737 361331 369587 373980 420738 422810 664231 695930 40.45 68.1 1
12:56:37 2023-10-13 331664 329044 85962 86707 129786 132664 133206 132822 106517 105322 110194 111750 128128 129355 354621 379888 1118721 1097424 423883 437661 122544 106528 114237 116128 128097 124780 123115 123444 83296 85408 275310 240107 673312 682991 218050 214219 277275 279331 324956 314919 339938 342577 364002 369623 349815 387019 805765 845634 530094 444673 296774 288725 337776 338600 355477 361366 369551 377318 420487 420116 667066 694835 40.45 68.0 1
12:56:38 2023-10-13 328818 328543 86058 85227 132098 132381 133608 132573 106517 105322 110228 112165 128128 129355 354657 380492 1112776 1091299 422683 438527 122510 106210 114167 116048 128097 124746 123115 123444 83215 85342 270338 239399 677467 683993 216823 214919 275806 278742 324956 315843 339115 342239 362212 365655 349112 385902 804771 846322 517829 441367 292754 292877 335715 334472 358701 361049 368403 376250 418897 422810 665533 692836 40.45 68.0 1
12:56:39 2023-10-13 332715 329279 86294 86480 132569 131842 134348 132224 107336 105192 110653 111187 128662 128969 355300 382632 1107007 1097523 424485 437875 122816 106210 115166 115742 129065 124098 123423 123307 83445 85192 270338 239754 689465 683993 216823 214551 275842 279367 324210 320721 339444 342902 362212 365400 347501 386544 805948 849993 535801 449537 293425 292981 336693 335741 357622 361261 369551 373871 417545 422774 665646 692836 40.45 68.0 1
12:56:40 2023-10-13 330177 328007 86035 86727 130144 131942 133574 132357 106451 105257 110453 111360 128305 129286 354871 379141 1119222 1103441 420113 437425 122884 106210 114651 115901 128665 124746 123286 123376 83445 85310 270338 238218 684442 681436 217896 214815 276617 277780 324956 315843 338067 342902 361093 367260 346420 385866 808308 842645 535801 447523 293841 288527 334706 334472 358728 363468 369183 373907 420075 421191 671829 698488 40.45 68.1 1
12:56:41 2023-10-13 333420 328862 86180 85227 130507 132448 133818 132751 106678 105224 110398 111532 128305 129286 354835 384235 1119489 1100764 422946 437589 122680 106243 114842 116188 128631 124832 123320 123530 83387 85368 288684 239856 681474 687390 218050 214150 277503 278579 324956 315843 338365 341205 364100 367808 345863 387642 802388 843242 535801 446817 294748 288761 337473 334437 355441 362923 369515 375874 416304 419008 667492 694342 40.45 68.1 1
12:56:42 2023-10-13 331314 328007 86059 86719 130329 131975 133608 132573 106484 105257 110194 111360 128217 129286 355409 378120 1110127 1097634 424485 437839 122646 106356 114270 116061 128452 124746 123286 123478 83215 85427 272808 239686 681474 681436 216823 214850 275349 279331 324498 315663 338365 344842 360518 365655 348550 386818 809443 851800 543013 445858 294675 291628 337262 337571 358414 361155 369443 374893 421258 422558 664793 698800 40.45 68.1 1
12:56:43 2023-10-13 334057 328463 86184 86694 132417 131594 134234 132257 106998 105257 110610 111111 128305 129072 355369 380315 1114392 1106933 423809 437839 122714 106389 114684 115981 128789 124713 123320 123444 83445 85310 272808 239007 691368 683437 218050 214001 277929 278902 324006 317630 340407 342830 362141 367260 345343 386233 808308 845018 534467 450175 294331 293295 335680 334472 355477 363178 371714 375040 418825 418973 664520 694872 40.45 68.1 1
12:56:44 2023-10-13 331188 328684 86121 86752 132256 132381 134035 132789 106484 105290 110194 111436 128217 129716 355158 381025 1115183 1092975 423883 438835 122680 106535 114518 116624 128452 124952 123286 120593 83387 85493 272808 241394 675774 685931 216823 214884 274927 279331 324956 315584 339389 342480 362177 369283 349352 388596 808019 848009 544365 443864 295517 288761 337776 337644 358557 360832 368887 377051 419745 422774 666881 695107 40.45 68.1 1
12:56:45 2023-10-13 332522 328694 86243 86633 132509 132525 134204 132357 106810 105257 110347 111360 128305 129286 355409 381595 1106828 1097634 424485 437839 123038 106210 115132 115742 128912 124541 123474 123410 83526 85368 274968 238552 685296 683993 216823 214850 276653 279331 324727 315943 339684 342794 363264 368727 347465 386544 805911 848155 531946 450494 294060 293291 336764 335741 357622 361296 371750 374711 417580 422143 664231 692836 40.45 68.1 1
12:56:46 2023-10-13 328516 329738 86021 86760 129782 132415 133482 132789 106378 105322 110160 112096 128128 130056 354584 378120 1120813 1102109 421749 437732 122680 106389 114855 116094 128665 124746 123320 123478 83297 85342 272808 239699 680065 681954 218050 216652 276403 279437 327183 315440 341616 342722 363818 369911 347358 388964 808087 842645 534045 445847 294675 288728 337252 338121 356512 361296 368332 376177 421366 423393 671432 695857 40.55 68.1 1
12:56:47 2023-10-13 330813 328383 86027 86659 130144 132091 133608 132390 106484 105257 110381 111424 128217 129926 354871 383312 1114392 1097634 421377 440447 122680 106422 114518 116094 128452 124746 123320 123478 83445 85375 272808 238754 681474 687877 216823 214850 277503 278438 324956 315843 338401 342794 363264 367834 346420 385594 802424 843230 535801 445834 294748 293291 337236 335741 358161 363468 369479 376177 417252 422774 671829 695638 40.45 68.1 1
12:56:48 2023-10-13 333429 328711 86357 85259 130329 132066 133851 132544 106711 105224 110398 111436 128203 129217 354871 383348 1106792 1094057 426904 437804 122510 106243 114684 116014 128350 124885 123286 123495 83330 85427 271898 238669 684188 686903 216823 214517 276459 279295 323023 315466 339161 341241 363299 366712 347221 385030 804129 847429 537603 449537 294675 288558 336728 336690 357072 361261 372575 376177 417252 421550 660291 694562 40.45 68.1 1
12:56:49 2023-10-13 329279 329742 86117 86719 132173 131851 133834 132357 106484 105257 110457 111500 128239 129321 355158 378755 1116048 1102930 420410 438491 122884 106210 114908 115742 128878 124541 123388 123376 83445 85310 270338 239346 686853 681954 218050 214517 277503 278011 324956 315843 340166 342902 361916 367295 346141 386173 808917 842645 540308 448193 293914 288325 338217 337607 356834 363220 372429 374592 420559 421335 669349 698800 40.45 68.1 1
12:56:50 2023-10-13 331395 328862 86298 86876 130329 131954 133608 132390 106484 105192 110457 111500 128305 129286 354584 383384 1119706 1097350 423883 438835 122646 106568 114303 116281 128452 124918 123286 123478 83445 85493 277159 238754 685238 686903 218358 214150 276689 279295 324956 315242 340141 340725 363335 368685 346942 387642 806519 838379 538637 447559 294917 288648 336493 338331 355441 362380 369551 377318 418202 419928 668474 694835 40.45 68.1 1
12:56:51 2023-10-13 331583 328047 86089 86608 132286 132166 133641 132390 106484 105257 110457 111826 128128 129286 355409 378755 1109188 1097634 424485 437875 122646 106243 114303 116094 128452 124866 123320 123512 83330 85342 272808 238587 681474 681954 216823 214919 275806 279761 324956 315843 337819 344357 361058 365655 350311 386524 809220 852860 535801 446744 294675 290896 336548 337644 357479 362858 369407 376140 422292 422476 663215 697694 40.45 68.1 1
12:56:52 2023-10-13 333147 331197 86227 86686 132316 131586 133641 132440 106663 105290 110534 111392 128305 129286 355409 378791 1115776 1105359 421377 437875 122748 106243 114908 115901 128789 124541 123354 123410 83445 85310 271898 239415 691368 682918 216823 214666 278124 278047 324691 317630 339684 342866 361164 367551 345343 387092 809491 843194 512877 449537 293841 293363 335680 334472 356583 363468 371750 375040 419780 420886 667492 695893 40.45 68.1 1
12:56:53 2023-10-13 332003 328995 86030 86913 131898 132415 133649 132731 106484 105322 110691 111782 128305 129716 354621 381025 1111127 1091026 423570 439180 122476 106495 114237 116288 128452 124952 123115 120593 83215 85493 277044 239460 677867 686417 216823 214666 275293 279581 324703 315627 343067 341614 362903 369911 349460 386360 807144 852700 528777 445169 294011 288852 336221 334508 359727 360075 369515 377318 418825 421514 663575 694602 40.45 68.1 1
12:56:54 2023-10-13 331583 328738 86121 86785 132282 132166 133641 132842 106517 105290 110534 111360 128305 129321 355409 378745 1109976 1097634 424485 437732 122680 106389 114303 116094 128487 124746 123286 123410 83330 85342 270902 239686 680706 681436 216823 214884 275806 279761 324727 315843 338365 342902 360805 366747 349076 387407 809491 847429 541660 448376 294675 289202 336584 334508 358737 361261 369587 375910 422031 423140 664194 696916 40.45 68.1 1
12:56:55 2023-10-13 331588 329452 86089 86697 132256 132132 133641 132390 106517 105290 110381 111565 128305 129321 354907 381061 1116048 1097387 424485 439144 122442 106601 114088 116354 128660 125019 122995 121090 83212 85858 276126 241394 673051 685300 218667 214563 276510 279348 324848 315699 340788 341722 361093 368685 346942 387367 809443 844422 535801 441656 293939 292877 337739 336387 355976 362380 369587 377853 421366 419928 664990 692836 40.45 68.1 1
12:56:56 2023-10-13 331063 328729 86030 86760 129782 132166 133574 132390 106517 105322 110457 111424 128217 129321 354907 381025 1114392 1092887 422084 438527 122680 106292 114237 116321 128487 124952 123286 123512 83330 85342 269437 239699 680993 684962 216823 214919 275806 278579 324956 315134 339389 342794 362212 367834 348831 386173 804771 846920 537136 444227 294675 293291 334741 334437 358486 361049 371371 375920 418719 422666 669442 695823 40.45 68.1 1
12:56:57 2023-10-13 333076 328818 86357 86796 130693 131305 134078 131926 106843 104695 110704 111155 128767 128432 355122 382202 1105186 1094331 424485 437875 122918 106104 115132 115742 128878 124131 123388 123307 83560 85218 272808 238669 687580 683957 216823 214701 276229 278902 324727 315061 339684 342866 363038 365655 347465 387092 805948 849993 541660 448571 293633 293291 337236 335741 357622 361331 369623 373944 416959 422143 666119 694344 40.45 68.1 1
12:56:58 2023-10-13 328555 328734 86058 86633 132107 132166 133608 132390 106484 105290 110228 111629 128128 129321 355158 378155 1119222 1102930 420447 438527 122735 106243 115053 116094 128789 124866 123354 123444 83417 85342 274968 238622 683268 681917 218050 214517 277275 278047 324956 315843 338092 342902 360805 367260 346978 386209 809443 840602 498699 445229 294957 289510 337776 337644 356405 362746 368779 374857 421330 421478 670957 695893 40.45 68.1 1
12:56:59 2023-10-13 332475 328742 86113 86727 132252 131851 133608 132390 106517 105257 110381 111955 128128 129321 354871 384462 1116048 1099198 422048 437732 122595 106389 114303 116014 128487 124746 123320 123444 83445 85342 272808 239856 681474 687390 216823 214185 277308 278083 324956 315843 338365 342276 364391 366456 345379 387642 802424 838379 534467 446705 294675 293291 337745 335741 356547 362676 369515 376177 416340 420921 668474 693849 40.45 68.1 1
12:57:00 2023-10-13 331583 328418 86085 86600 132098 132522 133608 132423 106517 105290 110415 111424 128305 129405 354907 378997 1109976 1099198 426297 438527 122510 106389 114303 116128 128665 124574 123320 123564 83296 85375 269437 238587 681600 680955 218050 214850 275420 279761 324703 315699 341542 342541 363048 369767 348969 386982 809307 852970 537303 446744 294033 293705 336347 335987 356619 361014 369479 375847 421959 421514 661769 698762 40.45 68.0 1
12:57:01 2023-10-13 332055 328534 86298 86641 132291 131851 133641 132142 106663 105113 110228 111252 128128 129286 354907 378755 1116048 1103182 420447 437875 122714 106389 114908 116094 128699 124818 123183 123444 83387 85342 270338 238587 683839 682532 216823 214517 276423 278047 324956 315843 337855 344574 361093 367295 347501 386173 808917 841453 535801 444805 293841 288728 336822 334508 356547 364078 368368 373944 420738 420886 670957 695893 40.45 68.1 1
12:57:02 2023-10-13 331350 329778 86026 86752 132064 132166 133390 132606 106484 105290 110194 111532 128128 129683 354334 381061 1109976 1091299 426904 437732 122442 106495 114010 116128 128063 124780 123115 123547 83330 85733 270338 240709 678788 686720 218050 214746 275700 279689 323826 315410 340273 341578 363158 367293 348514 385376 804202 852860 543336 447109 293975 288761 336221 334472 356440 359929 369587 377318 418202 421514 662238 694835 40.45 68.1 1
12:57:03 2023-10-13 331345 328530 86093 86608 132291 131942 133641 132357 106484 105257 110453 111424 127950 129286 354621 378997 1106828 1099198 424485 437875 122680 106243 114167 115775 128487 124746 123320 123410 83330 85342 270338 239686 680972 682686 216823 214919 275577 279761 324727 315843 341021 342902 360518 365690 348586 386544 809491 847465 535801 446927 292910 288597 336584 334508 358449 361014 369371 375920 421744 422522 663612 698821 40.45 68.0 1
12:57:04 2023-10-13 330849 329035 86093 86701 132194 132066 133641 132606 106517 105290 110381 111360 130533 129321 354621 381061 1116048 1097350 422988 441421 121068 106469 114584 116315 127926 125177 123320 120758 83254 85629 271898 241394 673046 683811 218512 214517 276423 279331 324956 315591 340452 341758 360869 368428 347501 387092 809443 844458 537136 441656 294046 292950 336822 336494 356011 361331 369219 377318 421330 420259 665027 692872 40.45 68.1 1
12:57:05 2023-10-13 329315 328883 86054 86633 132156 132124 133608 132390 106484 105290 110194 111316 128217 129355 354907 381025 1114608 1093664 421414 439480 122476 106389 114204 116094 128452 124866 123320 123444 83215 85342 272808 238993 682008 683993 216823 214919 276229 278902 324956 315361 338401 342830 362177 365110 347501 386173 805960 848638 525833 446778 295512 288761 337776 335415 358593 362238 369074 376030 419637 423226 669844 692836 40.45 68.1 1
12:57:06 2023-10-13 334174 328503 86366 86773 130511 131594 134137 132349 106843 104904 110704 111295 130363 128859 353508 383348 1105222 1094516 424184 438527 122714 106243 114941 116014 128789 124746 123388 123410 83560 85522 271086 238500 685284 685931 216823 214850 276459 279331 324498 315722 339684 342830 363264 365690 348036 386544 806555 850595 528777 450175 293841 293119 337272 336215 357658 361331 372312 373944 418563 422179 664231 694381 40.45 68.1 1
12:57:07 2023-10-13 330521 329040 85966 86697 132068 132381 133423 132573 106484 105322 110194 112064 128128 129750 354907 377627 1121175 1101364 420483 438527 122629 106243 114618 116423 128576 124866 123149 123478 83445 85342 270338 239028 679564 680955 218050 214701 276653 278938 324956 315361 341579 342650 364002 369911 347394 389297 809110 842571 525833 441367 294675 291011 336822 335997 356547 361366 368368 375315 421366 420886 671235 695930 40.45 68.0 1
12:57:08 2023-10-13 330580 329306 86121 86692 132007 132124 133608 132390 106517 105290 110381 111360 128305 129355 354639 383384 1115257 1097634 421079 437875 122939 106243 114204 116094 128452 124574 123320 123444 83330 85342 270338 238253 683935 686903 216823 214517 277217 278047 324956 315843 338401 342311 363299 365655 345414 387367 802424 838415 543013 446186 294675 292981 337509 333852 356619 362959 369515 375947 416340 421550 668985 693849 40.45 68.1 1
12:57:09 2023-10-13 332475 328765 86026 86608 132194 132008 133641 132390 106517 105113 110228 111284 128128 129321 354370 378997 1106828 1097634 425692 437875 122544 106243 114821 116128 128452 124541 123183 123444 83330 85342 272808 240026 681725 682569 218050 214815 275435 279617 324329 315807 341616 342722 363048 369391 349040 386544 809491 847429 535801 446635 294748 288728 336750 334543 358161 361190 369623 376213 422031 422512 662312 696953 40.45 68.0 1
12:57:10 2023-10-13 331278 328281 86180 86608 132408 131682 133952 131997 106517 105113 110381 111252 128217 129219 354907 378791 1114429 1106146 421712 439751 122663 106210 114941 115935 128789 124164 123354 123410 83445 85284 273498 237114 698096 681954 216823 214219 277539 278474 324498 315061 343012 342902 361129 366782 345379 386544 808917 843194 538971 449537 293841 292981 334741 334508 356333 363503 371750 374784 422153 420635 669881 697806 40.45 68.1 1
12:57:11 2023-10-13 329622 328047 86058 86670 132199 131784 133515 132606 106517 105290 110228 111360 127950 129355 354370 380799 1112813 1092111 422084 437625 122629 106469 115033 116315 128425 124851 123526 120477 83345 85596 282058 240880 683935 684815 216823 215449 276194 278579 324956 315843 341542 342541 362720 367834 348586 386209 806555 846811 511293 441367 292754 293327 336221 334472 359566 361402 368923 376250 418897 423406 667529 692872 40.45 68.1 1
12:57:12 2023-10-13 334369 328047 86357 86641 132573 131495 134078 131960 107056 104839 110755 111003 130511 128769 354907 382238 1106043 1096853 424485 437911 122782 106170 115166 115742 128912 124164 123423 123256 83560 85192 270338 237149 696778 684962 216823 214884 276459 279367 323718 315501 343145 342902 363838 365690 347536 387092 807127 849392 535801 450629 294257 290463 339416 336416 358269 361155 371302 374784 420959 422594 666008 694762 40.45 68.1 1
12:57:13 2023-10-13 330126 328649 86089 86723 130148 132415 134035 132573 106451 105322 110160 111456 128217 129286 354544 378817 1122685 1103906 422573 440484 122850 106779 114954 116348 128282 124885 123526 120510 83445 85733 270338 240072 689747 683437 218050 214781 276617 279495 324956 315218 339353 342830 361058 367808 349815 387642 806519 845018 543013 441403 293939 288653 336822 336458 355726 361296 369515 377318 421330 419597 667066 692800 40.45 68.1 1
12:57:14 2023-10-13 331695 328503 86067 86760 130144 132415 133608 132390 106631 105257 110194 111500 128305 129321 354835 380990 1112776 1092850 421084 437295 122816 106568 114369 116094 128452 124832 123286 120510 83445 85427 274404 239699 679047 685446 216751 214919 276194 278866 324956 315807 339353 342505 365612 368468 348826 389021 807144 845543 529733 444636 295512 288761 338733 335410 359242 361296 369147 376213 422153 424002 666439 695823 40.45 68.1 1
12:57:15 2023-10-13 332715 327976 86416 86765 132500 131428 134078 131860 106843 104951 110568 110971 128305 128432 355409 382739 1104365 1094479 423883 437189 122918 106243 115166 115709 128878 124131 123474 123427 83617 85277 272808 238669 690217 683993 216823 214850 276617 279528 324956 317933 339684 342830 363009 367834 347465 387092 806459 848191 536135 449170 293841 293291 337473 336690 358125 361331 369587 375003 417545 422774 663899 694344 40.45 68.1 1
12:57:16 2023-10-13 332563 329000 86121 86719 132440 132099 133574 132390 106517 105257 110347 111360 128305 129286 354871 382167 1116048 1100764 423926 438491 122646 106210 114303 116094 128452 124832 123320 123512 83445 85427 272808 239856 681600 686683 218757 216347 276792 279384 324884 315807 340273 340546 363987 368803 347043 387531 804698 843158 535801 445858 296352 289388 336457 335916 355976 362415 369321 377743 418202 419892 665533 695329 40.45 68.1 1
12:57:17 2023-10-13 329546 329000 86089 86901 129786 133122 133616 133081 106484 105660 110194 112096 128217 129931 354871 381025 1112740 1091225 423606 438835 122476 106568 114237 116288 128329 124952 123166 120593 83387 85493 277847 239664 681457 686903 218050 214666 274963 279761 324956 315482 340380 341758 362720 367843 349603 387642 804705 851800 538971 444818 293975 293022 336186 334472 356583 360181 369515 377318 422153 421227 664394 695107 40.45 68.1 1
12:57:18 2023-10-13 332783 328463 86125 85039 132509 131627 133918 131960 106843 104904 110457 111111 128305 129072 355409 379853 1112740 1106933 426024 438491 122884 106243 114684 116248 128638 124818 120580 120593 83551 85563 273604 239007 684800 684510 218358 216043 277324 279295 323934 315908 338056 342433 364811 368252 345863 385923 808308 846884 524332 448633 294466 293363 335715 334472 355406 363468 372575 375040 419450 419008 666119 695893 40.45 68.0 1
12:57:19 2023-10-13 333147 329004 86058 86760 129782 132631 132839 132789 106484 105290 110194 111532 128128 129286 354334 378755 1121086 1097350 424485 439144 122646 106495 114167 116281 128329 124952 123251 120593 83182 85493 270732 240036 673962 683437 218050 214666 276617 279295 324956 315577 340177 342794 361058 368393 347221 387642 809491 843230 543013 441620 295586 290363 337501 339033 358491 362238 368779 377208 422148 420671 670873 696814 40.45 68.0 1
12:57:20 2023-10-13 333834 328458 86243 86626 132316 131586 133641 131960 106843 104904 110568 111609 128305 128824 354871 382758 1108510 1096861 424264 440498 123089 106323 115132 116188 128741 124474 120277 120412 83427 85302 272808 238331 685012 685931 218050 214850 276582 279492 324498 315943 339684 342059 363958 365655 347465 386544 806519 850595 534467 448852 294257 293254 336764 335741 357622 361049 371750 374701 416924 422143 663252 692836 40.45 68.0 1
12:57:21 2023-10-13 334091 328738 86026 86634 132265 131909 133616 132714 106484 105113 110457 111328 128217 129162 354334 379888 1111127 1102930 426904 437875 122595 106243 114303 116094 128452 124541 123320 123530 83387 85342 272808 240026 683682 679958 218358 214517 275577 279761 324498 315843 338365 342794 363416 369911 349071 386250 809344 852366 538955 448047 294957 290395 337262 338600 356333 360685 371714 376177 422292 420223 662503 695820 40.45 68.0 1
12:57:22 2023-10-13 331224 327994 86031 86634 130437 132734 133608 132390 106484 105257 110347 111717 128305 129286 353798 378155 1119222 1102109 419519 437875 122850 106243 115132 116094 128878 124541 123320 123461 83526 85310 271709 239686 684080 680918 216823 214482 276653 278011 324956 315843 339684 342902 361093 369839 346420 386173 809491 842645 538971 446890 293987 288702 337299 334472 356512 363468 369479 374674 420111 421182 669459 695857 40.45 68.0 1
12:57:23 2023-10-13 330813 328755 85990 86666 129782 132373 133482 132697 106517 105290 110194 111532 128217 129321 354334 380990 1111554 1091262 423606 438835 122476 106568 114788 116321 128063 124952 123286 120510 83387 85493 270338 238754 677998 686903 218512 216652 275751 279545 324654 315771 340273 341338 363158 369911 348933 384936 806570 847392 541660 446186 293939 288761 339030 337644 357299 360181 369587 377585 422153 423466 661769 694342 40.45 68.0 1
12:57:24 2023-10-13 331588 328508 86058 86719 132265 132166 133608 132390 106484 105257 110194 111295 128217 129676 354370 378997 1109976 1097634 425692 441072 122646 106389 114303 116094 128665 124574 123320 123495 83330 85310 274404 239856 681349 680918 216823 214850 275771 279528 324956 315843 338401 342902 360518 366712 348795 387092 809491 853007 530094 446890 294884 288763 336822 334472 358449 361261 369587 375644 421995 422774 663428 699260 40.45 68.0 1
12:57:25 2023-10-13 331314 329004 86121 86727 132286 132099 133641 132390 106737 105290 110228 111500 128217 129286 354334 381025 1116048 1097313 424184 438527 122408 106568 114088 116435 128063 125230 121666 120924 83212 84239 270338 241223 674860 683811 218667 214563 276475 279151 324812 315807 340416 341758 361129 367878 350127 387568 804734 838415 535801 445192 296426 288099 335715 335987 355441 361331 369551 377853 421519 419044 665497 694835 40.45 68.1 1
12:57:26 2023-10-13 328782 328153 86022 86756 132261 132224 133608 132789 106517 105322 110194 111673 130293 129355 354334 380990 1111163 1090487 421901 437772 122561 106568 114270 116241 128452 124985 123320 120427 83387 85493 271898 239699 675254 685931 218050 214884 274963 279761 324956 315584 339902 342275 363038 367295 349603 387679 804771 849993 529733 444154 294296 293291 338696 337571 357874 360474 369105 376904 419637 422297 664083 695749 40.45 68.0 1
12:57:27 2023-10-13 331816 327963 86125 86608 132233 131863 134099 132179 106663 104936 110457 111035 128217 129038 353471 379853 1112776 1108641 421815 441072 123191 106323 115099 115995 128707 124474 120262 120330 83427 84119 274404 239007 684006 681917 216823 216347 277643 278295 324956 317630 340166 342902 361129 369391 348234 386209 808308 841453 530094 446854 293841 288540 337299 334437 356547 363468 368887 374738 423051 420886 668948 694872 40.45 68.0 1
12:57:28 2023-10-13 330813 328649 86112 86719 132243 132199 133482 132357 106484 105290 110381 111392 130318 129286 354621 383348 1116048 1099980 422982 437839 122595 106243 114369 116094 128452 124574 123234 123444 83445 85310 270338 238218 681489 686903 218050 214150 277308 278902 324956 315843 338401 340725 364676 367843 348824 387458 805886 843692 537136 446356 295098 288852 339693 335668 357443 363326 369213 376140 416340 421550 669459 693590 40.45 68.0 1
12:57:29 2023-10-13 330849 328003 86030 86760 132286 131818 133830 132357 106792 105441 110593 111750 128067 129183 354435 378889 1109077 1099086 425618 440484 122850 106210 114204 116094 128452 124541 123115 120593 83445 85665 272808 239686 682890 679958 218358 214850 275349 279761 324727 315843 338365 342866 360014 366712 349375 386544 808344 847356 535801 446890 294748 290653 336347 334508 357658 360756 369551 375608 421102 422143 662275 695893 40.45 68.1 1
12:57:30 2023-10-13 331547 329471 86089 86575 132505 131682 133675 131997 106696 104936 110457 111632 128217 128859 354621 378755 1112813 1106933 422799 437875 122680 106210 114875 116014 128699 124541 123354 123461 83330 85218 270338 238669 685198 681954 218050 213853 277678 279043 324210 318492 340648 342203 362071 367738 348331 387568 808697 843168 530094 449537 293841 288325 335680 337057 357228 363184 369551 374738 420075 421514 667346 695893 40.45 68.0 1
12:57:31 2023-10-13 332090 328499 86180 86641 132199 132132 133641 132390 106759 105257 110347 111392 128128 129286 353798 383043 1116048 1097313 423883 438348 122239 106495 113931 116435 128028 124985 123081 120510 83215 85401 270338 240436 675860 684962 218512 214150 276617 278902 324727 315843 340416 340725 361129 368428 346942 387092 806519 843230 535801 441656 294011 288761 336822 335987 355477 361296 369551 377853 421330 419928 666119 695638 40.45 68.0 1
12:57:32 2023-10-13 333563 327747 86285 86600 132133 131682 133641 131997 106696 104904 110636 111079 128305 128859 354871 382739 1106007 1096074 424485 436370 122680 106243 114941 115901 128665 124541 123149 120427 83417 85582 271898 238669 683377 687606 216823 214781 276475 279151 323335 318528 339317 342275 363335 366712 347501 385376 808293 852223 530094 450494 294675 288761 337366 336453 357658 361331 372874 375608 417252 421550 660327 694613 40.45 68.0 1
12:57:33 2023-10-13 331852 328684 86030 86600 132282 131938 133608 132357 106663 105290 110228 111328 128217 129286 354907 378455 1109553 1097387 426297 437425 122680 106389 115125 116014 128452 124541 123320 123410 83215 85342 270338 238218 683808 679958 218050 214850 275384 279761 324690 315843 338365 342830 360014 367295 348831 386250 809491 847392 535801 448376 294675 293777 337232 335481 357910 361049 369371 375920 421887 421048 661622 697806 40.45 68.0 1
12:57:34 2023-10-13 332475 329031 85998 86701 132034 132631 133390 132697 106484 105257 110228 111456 128217 129286 354334 378826 1119222 1099454 424300 441734 122986 106502 114842 116382 128467 124885 123457 120675 83278 85655 271709 241394 673306 682918 218050 214185 276689 279437 324956 315362 340188 342794 360805 367878 347358 385594 807127 838451 535801 441620 293115 293363 336822 335987 356320 361331 368368 377051 421402 420259 668474 692836 40.45 68.0 1
12:57:35 2023-10-13 329813 328007 86022 86723 132286 131863 133608 132390 106484 105290 110194 111360 128128 129286 353834 380990 1112813 1094516 420781 438527 122561 106259 114303 116128 128452 124746 123320 123581 83330 85310 271898 238587 680972 685931 216823 214850 276689 278118 324956 315843 338365 342552 361164 365620 346455 386137 805923 847398 530094 446004 295093 288509 338733 336416 358593 363036 369371 376030 417216 422810 669495 694342 40.45 68.0 1
12:57:36 2023-10-13 331552 328012 86058 86701 132291 131884 133641 132714 106484 105257 110483 111532 128101 129114 354580 378889 1110052 1099943 426904 440397 122850 106469 114987 116094 128631 124780 123149 123444 83360 85699 277618 239686 681600 679921 218050 216499 275522 279761 324727 315397 338365 342830 360014 367843 349076 386544 810596 847356 531905 446927 294675 293395 336347 337571 357371 360216 369587 375947 422661 421514 662503 695893 40.45 68.1 1
12:57:37 2023-10-13 331533 328047 86089 86667 132321 131661 134049 131993 106696 105113 110491 111252 128217 129196 354580 378720 1116048 1103788 420744 436370 122748 106210 114908 115901 128789 124541 123354 123410 83445 85251 271898 238669 683233 681954 216823 214517 277539 278383 324210 318492 340501 342577 362071 369391 346016 386397 806943 846234 530094 449280 293841 293363 334741 334508 356583 363220 372130 375003 419486 420259 665533 697806 40.45 68.0 1
12:57:38 2023-10-13 331063 330530 86121 85255 130346 132306 133541 132324 106638 105224 110245 111500 128080 129183 354152 380954 1116048 1094516 420744 441109 122714 106210 114270 116069 128097 124574 123115 120427 83330 85284 270338 238622 682134 685931 216823 214850 276724 278083 324956 315577 338365 342830 362177 365330 346455 385594 804165 843230 537136 445520 294748 292950 336728 335220 358161 362959 369183 376213 416995 422810 670957 691821 40.45 68.0 1
12:57:39 2023-10-13 333604 328012 86021 86633 132173 131954 133608 132361 106517 105113 110194 111111 128128 129286 354621 382775 1106828 1093701 427511 437875 122768 106389 114270 116128 128363 124541 123115 123410 83330 85615 274404 239346 679960 687353 218050 214746 276421 279617 323335 317630 341616 341302 363809 366712 347501 385067 803597 854106 530094 449537 295512 288355 336728 337057 357515 361296 372874 377318 417580 421514 659823 693849 40.45 68.0 1
12:57:40 2023-10-13 332475 328047 86063 86633 132282 131975 133641 132390 106517 105113 110228 111794 128128 129286 354370 378997 1106828 1097634 425994 436575 122510 106243 114402 116128 128487 124574 123115 123410 83387 85310 272808 239686 681474 679958 216823 214850 275384 279761 324498 316312 338365 342505 360014 367295 348586 386544 809491 847392 541660 445895 294489 288527 335872 334508 357622 360672 369371 375883 421744 421406 662091 697806 40.45 68.0 1
12:57:41 2023-10-13 330580 328418 85867 86697 129692 132522 133172 132789 106338 105322 110008 111782 127916 129779 353834 378755 1119222 1100508 423883 441109 121068 106436 114808 116281 128227 124713 123406 120427 83288 85622 277847 241394 678938 682569 218050 214185 276459 279331 324739 315332 339866 342830 360805 369646 347221 389186 808344 838343 536679 441620 292874 293562 336584 334508 356547 361331 368368 375613 421402 420259 669495 694872 40.45 68.0 1
12:57:42 2023-10-13 331050 328043 86125 86600 132164 131661 133390 132390 106484 105113 110194 111143 128128 129196 353834 383348 1112813 1097643 420818 436504 122510 106243 114088 116014 128363 124896 123115 123461 83215 85284 272808 238587 681097 685675 216823 214185 276724 278083 324956 315843 338365 342311 363299 365655 345414 387826 802388 842817 535801 445640 295302 288982 337366 335705 356440 363100 369335 376030 419770 421514 668438 693849 40.45 68.0 1
12:57:43 2023-10-13 330849 328742 86058 86608 132103 131863 133608 132361 106484 105080 110228 111219 128101 129649 354080 378853 1106681 1097560 424411 439952 122850 106396 114875 115995 128316 124541 123149 123444 83330 85342 274404 240026 682638 681436 216823 214884 275771 279079 324956 315843 337855 342902 360553 365655 348550 387092 808917 847429 537136 446890 293841 288763 334741 334437 358737 361296 369587 373944 421070 422810 664231 695893 40.45 68.0 1
12:57:44 2023-10-13 332814 328047 86125 86604 132325 131594 133675 131960 106737 104904 110419 111047 128305 128859 354907 379888 1109590 1106933 424448 436504 122595 106210 114270 115775 128487 124574 123234 123410 83445 85251 275322 238669 685781 683474 218050 213522 276724 279761 323778 317557 341049 342541 365106 368838 346313 385230 806409 847740 533132 449390 294679 293291 335680 335481 357476 361331 372620 376213 418861 419008 663252 695660 40.45 68.0 1
12:57:45 2023-10-13 331533 328047 86239 85094 130476 132498 134204 132357 106744 105257 110355 111500 128588 129183 354439 383241 1116011 1099198 421414 438491 123072 106469 115099 116061 128665 124746 123183 123444 83393 85582 274968 240026 682924 686903 216823 214185 277539 278510 324956 315843 339150 342830 364427 366747 345899 387679 802388 838343 535801 446538 294466 292573 337781 335741 356011 362415 372154 376213 416340 420294 667529 693849 40.45 68.0 1
12:57:46 2023-10-13 330849 328990 85961 86641 132068 131942 133390 132390 106451 105290 110228 111284 127950 129321 353834 381061 1108401 1088167 426904 437732 122442 106495 114010 116094 128296 124866 123149 123478 83215 85375 272808 240709 679579 686720 218358 214781 275664 279725 324354 315735 340273 341614 362868 369391 348550 385960 802424 847429 535801 447350 294011 288761 335715 334472 357107 360075 369587 377051 418202 421218 662238 691821 40.45 68.0 1
12:57:47 2023-10-13 334571 327901 86239 85199 130507 132045 134348 132361 106777 105113 110457 111219 128305 129011 354726 379817 1111127 1106146 425359 441135 122850 106210 114684 115901 128631 124541 123286 123547 83445 85368 270338 239007 679787 683921 218322 213522 277467 279295 323478 315687 338294 342830 362423 368943 346384 385376 807090 847519 531798 449537 294675 293399 336186 334472 355156 362380 373170 375874 420040 418973 664231 694836 40.45 68.0 1
12:57:48 2023-10-13 329546 329244 85898 86905 129782 132697 133139 132856 106419 105836 110160 112064 127882 129896 354584 378720 1120813 1100471 422982 438491 122680 106469 115033 116281 128391 124851 123526 120593 83312 85563 274404 241394 679016 682569 218512 214781 276653 279295 324956 315362 342588 342830 363048 367808 347465 386173 809443 843242 529733 441620 294675 288233 336822 335446 356512 361296 368332 376140 421366 420850 669495 694836 40.45 68.0 1
12:57:49 2023-10-13 330545 329511 86089 86752 129782 132166 134070 132357 106484 105152 110194 111328 128217 129286 353435 382739 1112776 1097634 420744 437839 122816 106389 114303 116094 128418 124746 123286 123530 83387 85673 272808 240026 681474 687390 216823 214815 277272 278438 324956 315843 338365 342794 363229 367834 349296 386173 804734 845688 517829 446984 295581 290912 338493 336416 358593 363036 369038 375957 422006 422594 670873 695823 40.45 68.0 1
12:57:50 2023-10-13 333894 328503 86121 86727 130135 132132 133608 132573 106737 105758 110534 111424 128305 129474 354293 382183 1113479 1105481 426149 440484 122850 106469 115066 116155 128494 124765 123286 123581 83387 85368 272808 239177 684772 683775 218358 213522 276653 279761 323970 317340 338365 342794 362177 369530 346906 385376 807033 848155 540308 449537 294748 293498 336186 335446 355156 361331 372874 375874 419780 419008 664394 694836 40.45 68.0 1
12:57:51 2023-10-13 328782 329239 85934 86760 129782 132539 133222 132789 106240 105789 110050 112128 127916 129931 351447 378120 1120813 1102147 422084 438527 122646 106389 114270 116094 128452 124952 123286 123581 83387 85706 270338 240107 679690 682436 218050 214666 276617 278902 324956 315807 341579 342577 364002 369911 350389 387568 808293 847435 530094 445397 295512 290948 336786 336423 355940 361331 369183 377318 424443 420671 667383 692800 40.45 68.0 1
12:57:52 2023-10-13 335525 327972 86093 86727 130745 133031 134314 133081 106792 105224 110585 111328 128538 129148 354653 383205 1108716 1097681 424485 436290 122953 106210 115437 116088 129044 124131 123628 123376 83502 85310 271898 239346 690263 683921 216823 214850 276194 279528 324956 318187 339684 342902 363009 365655 347501 387367 808868 849993 537136 450175 293841 293363 336728 335487 358701 361331 369551 373907 417580 423406 663972 694836 40.45 68.0 1
12:57:53 2023-10-13 333563 328012 86121 86723 132470 131975 134049 132357 106737 105185 110568 111328 128305 129252 354544 380421 1109553 1103751 426904 437732 122680 106389 114842 116094 128665 124746 123320 123478 83445 85310 272808 239686 682228 684510 219286 216347 276475 279653 323826 317593 341616 342614 362868 369354 348633 385340 808881 849993 541660 449253 295302 289388 337537 336494 355441 360756 372021 375883 421330 418973 661264 694836 40.45 68.0 1
12:57:54 2023-10-13 332828 328826 86180 86851 130420 132248 134406 132597 106678 105224 110534 111316 128305 129321 354334 383134 1120017 1100764 422011 437875 122510 106469 114402 116302 128452 124746 123286 123615 83354 85493 270338 240026 681223 687877 216823 214185 277539 278670 324956 315843 338365 341758 364356 367260 346141 387679 803291 838379 535801 446854 294675 288852 337745 334177 356261 362923 369551 376177 417216 420886 669188 694835 40.45 68.0 1
12:57:55 2023-10-13 332475 328769 86058 86752 129782 132464 133390 132390 106484 105290 110160 111424 127950 129321 353798 381025 1109976 1088130 423570 436504 122408 106389 114010 116281 128302 125230 122006 120675 83392 85563 272808 240026 679579 686793 218050 214746 276212 279761 324462 315843 340141 341758 365881 368439 349005 386196 803560 847392 530094 446592 296500 288761 336186 334437 356583 360181 369551 377318 418825 421514 661264 694342 40.45 68.0 1
12:57:56 2023-10-13 331780 328613 86239 86659 132505 131678 134095 132544 106810 105113 110568 111035 128217 129080 354580 379853 1112776 1106933 423736 437839 122884 106243 115205 116094 128754 124541 123388 123444 83445 85310 273498 238669 681802 682954 218050 214185 278124 278902 324690 315978 338294 342866 362177 367551 345379 386213 807163 845615 534467 450175 294464 293386 338696 334472 355976 363503 372312 375040 418861 418687 664990 694872 40.45 68.0 1
12:57:57 2023-10-13 331050 328738 86058 86719 129786 132381 133172 132789 106517 105257 110194 111360 128128 129495 353834 382183 1119489 1100615 424073 440301 122611 106502 114167 116348 127892 125264 123251 120758 83297 85394 270338 239686 674595 685970 218976 216043 276617 279331 324956 315843 343563 341578 362177 368943 347465 387367 807127 843230 535801 446477 294460 288761 334741 336494 355477 362380 369551 377853 420738 420223 664520 692836 40.45 68.0 1
12:57:58 2023-10-13 330484 328012 86026 86760 129786 132008 133574 132357 106484 105290 110194 111597 128128 129321 354871 380990 1112776 1092577 422084 438491 122561 106462 114270 116128 128452 124746 123286 123581 83354 85342 272808 238993 686848 683993 218050 214919 275806 279331 324956 315843 340152 342516 365106 368727 349316 389223 807144 845543 517829 444673 295586 288761 338733 337644 361283 361261 368887 376747 418861 423118 667456 692531 40.45 68.0 1
12:57:59 2023-10-13 332814 327976 86093 86690 132348 131975 133876 132564 106792 105192 110517 111532 128348 129148 354439 382219 1113098 1103906 426829 437839 122680 106389 114270 116094 128604 124818 120246 123547 83354 85310 272808 237481 682102 683993 217085 214150 276653 279761 324006 315843 338365 342830 364837 368979 347501 385960 808308 849993 534467 447547 294675 293327 335715 336494 355441 361296 372352 376213 420738 420187 662275 694836 40.45 68.0 1
12:58:00 2023-10-13 330251 328725 85999 86760 132169 132939 133608 133081 106517 105660 110194 111717 128128 129355 354621 378155 1119222 1102147 419519 437532 122680 106243 114842 116094 128452 124574 123320 123495 83445 85368 270338 238587 686327 681528 218667 216652 276368 278151 326794 315482 341132 342758 364075 369911 347358 389574 810485 843242 537136 446150 293914 291628 337739 334472 356547 363468 368923 375040 420891 421514 671313 696386 40.45 68.0 1
12:58:01 2023-10-13 331533 329671 86121 85122 130144 132597 133507 132756 106605 105724 110398 112440 128217 129841 353834 381061 1112987 1091401 423127 437425 122561 106495 114204 116382 128452 124952 123286 120593 83330 85493 270338 239735 677341 685931 218050 214884 274963 279761 324956 315074 340141 342505 363009 367843 349639 386173 804771 850595 517829 446477 294011 293570 336728 335481 359242 361049 369515 378158 420702 424002 664990 694836 40.45 68.0 2
12:58:02 2023-10-13 333099 329266 86461 86734 133050 132415 134550 132822 107038 105644 110977 112161 130784 129966 355912 383312 1111951 1102930 426904 440490 123260 106667 116036 117294 130355 126269 121910 122364 84313 85997 274846 240778 688182 691789 219286 216757 279695 282140 325581 320343 342242 344837 368871 372056 351866 387335 811540 861360 543013 455752 297789 290630 342961 340654 363534 365611 376753 380683 424070 426615 669459 701952 40.45 68.0 2
12:58:03 2023-10-13 345082 339938 89227 86869 135415 139771 143559 139039 111856 108815 116599 117209 132175 133415 368106 392118 1149552 1137257 440351 456229 124973 111593 124180 121147 136147 134821 129126 131587 85449 86802 283410 247486 703934 704215 225202 223768 286441 290427 338278 329778 355620 358580 378997 382344 363800 401819 838186 884655 555185 464684 306468 301902 355003 351807 373741 378587 387578 393881 436508 441408 690836 724419 40.45 68.0 2
12:58:04 2023-10-13 348820 343555 90071 87993 138084 143734 143490 142401 112778 110177 115633 121169 134044 135836 371854 396772 1164420 1152233 444951 459688 126652 114215 122525 124347 139100 134920 129253 129901 86264 87799 281905 249246 722436 713862 227078 224334 288942 290467 342983 335759 357184 360243 381560 385302 363898 403353 845031 896304 556537 467174 311293 303035 356592 354219 378862 381194 387542 395130 441629 444008 703104 730968 40.45 68.0 2
12:58:05 2023-10-13 351640 346744 90769 88335 141798 141456 145755 143858 110560 110584 117219 121505 135835 135972 372883 406038 1164560 1155985 447804 459615 127661 114556 124463 125543 142510 136819 131058 132265 86559 88230 282959 247367 712999 718822 226841 225552 289888 292714 342983 336075 359352 362704 383027 390133 367243 407089 851084 899836 553150 464940 313507 305386 358314 357251 382228 385751 391608 396317 442893 449734 710293 738111 40.45 68.0 2
12:58:06 2023-10-13 353730 352010 90831 88946 138968 143528 147901 146619 111834 114107 118612 119892 137297 138536 378452 410069 1189093 1170285 449270 466033 128789 115275 126480 127884 141623 139171 133847 134322 87867 89092 283410 251221 719264 726374 228787 227729 292378 294100 347142 337599 362695 364512 384462 392092 366905 405470 857084 897582 553984 466147 315516 306222 359901 360785 382228 385363 393419 396389 449730 447701 717401 746781 40.45 68.0 2
12:58:07 2023-10-13 356596 352337 91269 88978 143134 143969 148349 147472 112173 113996 118898 120104 139909 139091 378740 410086 1198719 1176184 450496 468149 128542 112593 126568 128938 141653 140453 133645 135331 87715 89463 283861 253556 712364 727562 230932 228511 293127 295507 348847 336476 364787 365126 384284 391019 367494 409027 862097 898209 552483 469682 314806 308151 360988 360749 382228 390124 397773 396389 446853 449025 713165 747164 40.45 68.0 2
12:58:08 2023-10-13 361158 357510 91233 89096 139516 144362 149460 148472 112541 114415 119579 120855 140086 139346 382968 412470 1193191 1181324 455193 468773 128968 112406 127530 128938 143085 140748 134588 135424 87964 89341 285776 251722 725886 726604 230497 229218 292137 296562 346620 338108 360546 365268 385653 388832 365326 406119 859534 909284 557487 473423 311801 306257 363030 359662 382228 385751 395802 399658 446936 447701 710035 742425 40.45 68.0 2
12:58:09 2023-10-13 358634 355632 91303 88638 143573 143697 151976 148025 112914 114188 119696 120463 140349 138744 384076 415052 1180892 1177894 454684 468593 129088 112593 128116 129463 143532 140811 135080 135323 88354 89398 283394 250551 727811 733123 230462 229183 292964 296203 345023 337350 363282 363011 383887 387939 366941 410143 861486 904805 558488 469867 315467 307185 360988 358256 382228 386512 394013 399943 445856 447701 719550 746031 40.45 68.0 2
12:58:10 2023-10-13 361913 359143 91370 89161 140563 144701 148600 151535 113502 115052 120131 122050 140774 140120 382987 417061 1204714 1187166 454551 474462 131175 112902 128445 132040 143668 143502 135594 136463 88544 89994 287467 252576 728247 734756 232498 229254 294201 296807 347701 337126 365005 365012 383008 390030 365255 405470 867110 901503 564652 468589 312749 309121 360988 360857 382228 387701 396926 396353 448947 450025 718966 751236 40.45 68.0 2
12:58:11 2023-10-13 362763 360774 91399 89284 141051 145373 152576 151605 113477 114972 120461 122352 141455 140765 388179 414908 1210301 1193910 454075 475733 130049 113213 129161 131749 144668 142285 136360 137449 88999 90203 283394 254616 731393 733532 232009 231225 296246 295543 348787 341535 362731 365268 384192 392128 367494 404150 868764 915883 561947 475209 316489 309086 360988 363961 385486 386512 396645 396425 450895 451043 719513 756384 40.45 68.0 2
12:58:12 2023-10-13 365188 361028 91717 89443 141641 145895 149659 150387 113998 112256 120973 122516 141240 141020 387610 417647 1207354 1195589 461291 474961 131928 114307 129368 132223 145139 144114 136842 137641 89162 90467 287467 254832 734015 733936 233060 231728 293702 299477 349027 340492 364235 367399 387249 389888 369763 408433 870812 921090 563159 479073 315137 309834 363282 363193 385486 386512 395854 401219 447991 451043 719329 754131 40.45 68.0 2
12:58:13 2023-10-13 369354 365124 92293 90161 142985 147203 151039 150706 114895 113495 121903 124004 138522 144548 392376 422441 1216567 1194875 459932 477859 132283 114715 130662 129509 146355 141808 138098 138890 89538 91352 287232 257551 733563 742883 233260 233197 295959 299473 351997 342570 367188 366439 388047 394446 367529 408449 872573 914588 563826 478056 319530 310530 365469 364976 384364 391188 394078 403035 454946 450719 733040 758829 40.45 68.0 2
12:58:14 2023-10-13 366746 363902 92681 90288 142976 147860 151904 150740 115172 113749 124405 123966 139461 144905 391243 425269 1223065 1203120 462455 480744 129182 115414 133338 129954 147278 142961 138847 139570 90246 91661 285781 257369 741839 746579 234562 232706 298082 301170 351925 342534 366682 369763 387429 394472 369533 411566 876555 914588 565497 476747 318301 314399 364885 364173 384976 393606 399790 402429 454625 450531 731881 763361 40.45 68.0 2
12:58:15 2023-10-13 372988 367785 95001 90951 144754 149172 153769 152554 116213 114797 125134 125056 141044 142611 396443 422858 1226687 1213258 468845 485488 131033 116252 134106 131960 148515 144096 141661 141984 90950 92241 290248 258466 745190 747108 234851 234679 297955 302666 354989 344337 365874 369871 389544 393516 372584 410330 879809 932871 570983 482487 322256 314878 369705 366955 391319 394160 400325 403834 456088 458332 737393 768427 40.45 68.0 2
12:58:16 2023-10-13 373862 369488 95299 91585 145350 149760 154051 153037 116861 115564 125413 125642 141372 142524 396732 432719 1231394 1212520 472557 487012 131132 117205 134411 132756 148983 145032 142284 139241 91142 93974 290708 259570 745258 755813 237182 233418 297883 302906 354441 346496 371380 372825 391055 394066 369929 414713 881286 925693 570062 480413 322256 315802 370002 368355 388020 394057 401956 405403 454477 455939 739793 767970 40.45 68.0 2
12:58:17 2023-10-13 375369 373711 96245 92319 146706 152994 155289 154665 117675 116402 125973 126749 142749 144257 402630 430432 1246896 1237117 467740 486981 132918 117766 131891 133507 148833 145812 140426 140447 92293 94399 295693 258851 769466 755475 236274 233848 302363 303990 355508 348617 371238 373585 389888 395898 373572 415302 892235 939352 579208 488280 322714 316929 373183 369799 390957 396166 403644 407841 456468 460057 737958 774824 40.45 68.0 2
12:58:18 2023-10-13 376331 372216 96330 92860 147533 150274 156528 155203 118246 116885 123434 127418 143541 145129 404337 432899 1239422 1229567 473266 491961 134006 118399 133763 133771 150198 146274 140909 141005 92508 93663 293229 260491 771936 760142 236675 235694 302151 304864 356614 350481 374085 373026 393400 396523 375328 414484 893575 937915 574119 484760 325707 316965 373975 369907 390921 398920 405571 408706 457862 459337 749076 777064 40.45 68.0 2
12:58:19 2023-10-13 376259 375104 96549 94537 148051 151026 157054 156382 118462 117214 123567 127942 143943 146458 404068 435138 1250683 1234260 468602 493740 133973 119068 133209 134715 150198 147774 141378 142112 92906 95315 293229 261301 761867 765819 237706 235953 304138 306046 359707 350584 375008 375990 393329 400682 374204 418153 900035 937126 575836 486172 324631 320860 374240 374564 396544 401307 405140 408742 463381 460371 748636 783179 40.45 68.0 2
12:58:20 2023-10-13 382630 378297 94636 95220 149329 152072 160817 157361 121312 118066 125323 129011 145586 146283 409340 438018 1249760 1243122 478372 494348 135011 120102 134555 136252 151233 149054 142751 143300 93550 95387 305900 261590 759460 770387 239325 237997 305209 309848 361010 351862 376025 377639 397061 400718 375328 419410 898768 942638 583321 486652 327646 320375 377841 375006 395328 402508 405569 414681 464367 463465 755869 786310 40.45 68.0 2
12:58:21 2023-10-13 378903 378839 94760 95323 149914 152799 158895 160421 121699 118659 125664 130979 146127 147478 410572 444310 1263567 1250415 480059 498547 135344 120805 134835 137045 151584 149628 142748 144164 93810 93547 296461 264670 761993 768752 240886 237997 305530 309011 363822 351862 375069 381064 397061 403615 375892 419483 906614 945609 580579 493902 327355 322849 376672 376506 395737 401343 409199 413763 468988 465209 751579 790309 40.45 68.0 2
12:58:22 2023-10-13 385657 380443 95057 95691 151011 153974 158832 161425 122222 119420 126497 131849 146735 147957 410843 448286 1263530 1242801 485351 501810 136505 123200 135917 138049 153016 152614 144045 145104 95438 93813 298275 267496 767726 773670 240405 240966 306681 307953 364324 352152 376197 378740 397423 404947 378763 420671 907936 952502 584692 490133 331376 324780 378338 378704 399844 404620 408476 413689 468556 469071 764454 795556 40.45 68.1 2
12:58:23 2023-10-13 386148 384447 95236 96024 148779 154824 158827 159131 119349 120149 126848 128744 147901 150115 415288 446542 1285514 1264692 480827 503231 137723 123371 137466 138651 154506 150820 145218 145205 96002 93941 298403 266099 778514 772784 242316 240015 307431 309860 363233 355873 377897 383260 399871 402795 382201 421974 913210 963020 582234 498194 330044 324816 381159 377603 400975 404019 413859 414344 466074 469071 755720 794954 40.45 68.1 2
12:58:24 2023-10-13 386645 383402 95437 96153 150481 155074 160273 158902 119607 120256 127370 128744 150078 149694 414470 446257 1269864 1259296 488914 501850 137680 123680 136845 140687 154073 153610 145218 146186 95903 94327 301976 267686 771092 780292 243197 241430 308524 311676 365349 356902 378393 383224 401806 405750 378799 424184 911915 954025 587434 497229 332297 324780 382237 382142 401259 408254 410431 417853 473127 469071 769068 797820 40.45 68.1 2
12:58:25 2023-10-13 392394 386686 96349 94231 151841 156009 161294 160063 119998 122961 128072 129975 147012 150640 421240 449762 1281970 1266816 488110 504864 140792 123990 138461 141084 156034 153822 146709 146731 94482 95161 301010 266928 777218 781874 243864 242325 309073 313243 365456 357268 382821 381878 401102 405041 383319 423426 914400 955556 590175 498194 331556 325672 383259 382142 401542 407712 414777 419378 472423 469522 769104 800063 40.45 68.0 2
12:58:26 2023-10-13 387650 387849 96607 94331 152225 157051 161552 160608 120553 123080 128462 130435 147176 150851 420914 457052 1289249 1270656 488766 507611 139082 121502 138554 141940 155970 151534 146330 147273 94385 95812 301976 270279 790463 779554 243864 240603 309767 313712 369700 359670 378610 383094 402267 410193 384223 424221 924124 968031 582234 498470 332563 327750 382544 382142 403444 407712 415366 414452 471720 473779 765650 802483 40.45 68.1 2
12:58:27 2023-10-13 392817 388669 97277 94587 152749 158216 162937 162052 121542 123594 129351 131191 148522 154252 421034 454579 1306927 1279891 486838 510926 141675 121669 139673 142044 157670 152192 148286 148099 94675 96007 303829 270748 792850 784233 245937 241713 313623 314233 369952 360875 384015 385397 402302 408972 384230 423426 924887 974328 598334 501477 334397 328706 387725 381842 404689 408963 414583 421607 473796 474934 769465 807093 40.45 68.1 2
12:58:28 2023-10-13 394489 389871 97646 94655 154128 157705 163985 161949 122361 121770 129969 131305 149442 154256 423448 459868 1289238 1275877 496223 512373 141675 122088 139682 142593 158426 153176 147595 150949 94643 96631 304810 270531 778878 788722 245590 243578 311688 314712 372906 360839 384323 384208 405966 412649 381900 423462 924887 966627 591032 495630 333753 329738 383223 383058 405296 412028 414475 419378 474333 475220 778178 809257 40.45 68.0 2
12:58:29 2023-10-13 396101 392243 97813 95041 153629 158881 163439 162742 122295 124041 129815 131470 149509 150632 423592 456120 1305999 1292910 494618 510777 142040 122172 140364 142450 160067 153107 148563 149000 94933 96664 303761 270006 786171 788455 248034 245072 312055 317457 369362 360767 384177 387646 405858 409692 384087 425662 926234 979164 589995 506832 336409 328405 386722 384208 408344 409899 416547 422913 473667 478084 778282 808646 40.45 68.1 2
12:58:30 2023-10-13 398138 393315 98352 95688 154661 159103 164880 163602 122693 124231 130714 132391 150786 153345 427412 462456 1304145 1287258 498097 513480 142450 123858 142958 141103 160395 153987 149289 149729 95225 97192 304756 272134 785805 793276 246634 243613 314101 317603 372117 362521 385160 387208 406074 410193 386578 429473 930329 977160 595659 503720 336336 331238 388029 385361 405867 413803 416965 424489 474703 477988 781721 813434 40.45 68.1 2
12:58:31 2023-10-13 395598 395858 98277 96075 155048 162190 165088 163857 122927 124628 130932 133002 150538 152222 428731 464796 1309630 1292910 497447 513697 139134 124104 141366 141493 160808 154630 149428 150149 95617 97560 304810 275303 785733 792083 245760 244364 314615 315527 375818 362521 386346 387862 406074 412493 386126 425930 934740 979128 616215 506694 337762 333794 386178 385090 409499 413803 418845 421979 475108 477644 776777 816365 40.45 68.1 2
12:58:32 2023-10-13 399776 396493 98718 96176 155401 160447 165850 164529 123332 121581 131149 133193 151264 153205 430970 464470 1324518 1298436 494542 518465 141022 124356 143952 141093 158481 154802 147942 148495 96299 97691 307536 273399 801040 796761 247699 244364 315947 317690 371244 363964 385124 392376 408371 412649 387740 429473 935439 987722 594288 509799 339199 331812 391328 387718 409789 413512 419510 423358 477972 477796 781684 816024 40.45 68.1 2
12:58:33 2023-10-13 401583 396867 98747 96765 156373 158789 166592 165427 123946 122029 131998 133528 152137 153456 432499 468809 1311583 1287197 500334 520042 140634 124766 143816 141974 158818 155840 148574 149650 96497 98058 308552 275340 792996 801825 246590 245153 315983 318951 373772 363936 387551 390716 406074 412528 387159 432439 939536 975743 589842 508495 338719 333830 390224 387826 408344 414207 421740 424489 480785 478084 779435 820849 40.45 68.1 2
12:58:34 2023-10-13 401336 399075 99286 97029 157019 159427 166989 166505 124178 122344 134089 134098 152378 154196 432265 472454 1323577 1304064 502952 519776 141122 125212 144324 142468 159206 156345 149184 150406 97024 98394 308552 276906 802619 800155 248117 246324 316184 319177 375493 367008 386898 392099 408371 414079 390115 429813 941826 995611 603894 511714 339680 333830 393027 387862 411421 414935 423690 428734 477755 480775 782683 820739 40.45 68.1 2
12:58:35 2023-10-13 404580 402156 99907 97263 158123 160056 170775 166006 124792 121913 134509 133938 153297 153460 432678 473122 1315258 1300193 507317 522047 141545 125539 144496 142864 159528 156851 149903 150647 97056 98762 309311 276710 793946 807058 248117 246324 316662 317761 376093 365358 389852 392099 408948 414079 387777 433742 941862 981970 597030 512875 341340 335718 392195 392340 410368 414035 423047 425631 482194 479127 784053 823987 40.45 68.1 2
12:58:36 2023-10-13 404539 401151 99732 97460 157823 160413 170571 167006 124621 122878 134673 134756 153323 154445 435886 469098 1324518 1307472 507550 525559 142295 125872 141016 142896 160539 157219 150559 151031 97524 98697 307457 276906 812834 805916 248117 246775 318219 319996 375194 367561 389889 392099 408759 414980 391604 433742 941826 988422 598401 509799 341612 333830 392172 390468 410658 416574 422075 427212 481179 479835 793236 825638 40.45 68.1 2
12:58:37 2023-10-13 405606 402387 100145 97529 158530 161373 170951 169959 125065 122977 134896 135010 153604 154764 437538 474436 1324518 1298473 504484 522927 142699 126142 141184 143659 160583 157759 150902 151483 97755 99271 310422 278210 803658 809181 249692 246775 317176 319725 376937 367302 391930 392007 408151 415929 390115 433410 947361 990523 602504 516633 342340 334521 391909 391936 411756 415920 423984 426536 484753 483883 786263 828856 40.45 68.1 2
12:58:38 2023-10-13 409106 404811 100145 97830 160698 161787 169344 167908 125502 123964 135168 135350 154428 155662 439019 474462 1332075 1315268 508275 525958 143039 126176 142369 144130 161943 157764 151676 151584 97989 99474 312162 278088 809862 810497 249741 248268 317176 320696 376093 368705 392244 391386 410015 413755 391881 432367 943233 991096 602856 512911 342068 335718 393936 391936 409953 418834 422112 428494 484753 481327 798865 830069 40.45 68.1 2
12:58:39 2023-10-13 409206 406097 100455 98332 160888 162477 171246 170835 125477 124335 135382 136279 154952 156563 445723 474436 1336304 1317147 505990 528711 142497 127187 142411 144762 160950 158967 151144 152910 98257 99815 312293 277688 798342 811240 250854 249072 318136 320731 381182 369520 390760 392869 411240 419106 391291 432439 950968 1000150 608063 515901 340519 337630 392136 390147 414009 418848 426968 429040 483546 486196 791707 829959 40.45 68.1 2
12:58:40 2023-10-13 410881 405980 100691 98537 161512 162511 167865 170835 125891 124539 132387 136895 155310 156524 439932 472369 1328429 1318929 512705 530282 143027 127398 142907 144931 161465 158967 151212 152876 98489 100191 310422 279204 798634 813917 249692 250406 318618 320696 381182 369817 392208 391350 411240 419071 390739 433742 950090 982597 611596 512582 341275 337594 393347 391971 411142 420420 426931 427212 484000 483092 797263 833724 40.45 68.1 2
12:58:41 2023-10-13 405944 407909 101175 98529 161657 162545 168898 170905 126306 124539 135572 136454 155595 156668 440962 476480 1335025 1332149 514659 530813 143761 127472 143769 144891 162286 159713 152299 153054 98392 100231 312162 277688 809850 813342 250466 250120 320930 322647 379038 372802 392244 394288 412037 417532 391372 432367 949818 999691 602514 514805 342695 336613 396655 391936 412407 420975 422820 431073 482605 484884 801281 833724 40.45 68.1 2
12:58:42 2023-10-13 416303 407601 101283 98829 161583 163624 168932 168681 126340 125190 132266 137105 155561 157865 441692 480852 1344947 1315073 507464 528739 144189 127854 143837 145402 162717 161878 152677 153543 98524 100534 318309 279204 810831 817383 252878 249879 320103 323209 381182 369260 392280 396488 412506 418447 390115 433742 955877 1003091 606673 517731 342731 338102 393035 394324 417409 420384 423453 427212 485904 487098 797771 834359 40.45 68.1 2
12:58:43 2023-10-13 414277 408848 101320 99248 158936 163451 169803 168614 126622 125296 132708 137089 156429 157725 441435 477114 1340316 1324332 514123 530265 144487 128442 144445 145904 162682 160760 152923 154180 99035 100846 309903 279437 818433 820757 252095 251288 319583 323664 380959 369889 393465 392905 414688 421020 391881 432367 953774 996864 609453 515170 342731 339710 394562 394360 414759 422792 423633 428494 485472 485692 801887 834433 40.45 68.1 2
12:58:44 2023-10-13 412080 412164 101594 98970 159324 164183 170041 169017 126791 125396 133117 139522 158843 158378 445629 483387 1355766 1330106 507548 531905 145976 128277 144735 146385 163796 160238 153842 153692 99406 100846 315065 279401 818797 818542 252878 249808 321110 324325 379038 373183 394654 396876 413087 417532 390788 432403 959038 1012243 613912 521255 346878 337630 396754 395256 418371 421281 425757 432223 486733 490892 805771 839676 40.45 68.1 2
12:58:45 2023-10-13 418713 412309 101808 99686 159028 164676 170007 169922 127305 126091 133193 140044 158919 158927 445265 484605 1349589 1324573 508983 531869 145093 128668 144808 146655 163762 162850 153910 154893 99612 101125 314164 281524 818928 820625 252878 251288 322013 324685 383342 369889 393429 396768 413669 420321 391291 434975 959310 1008145 608932 519672 346524 340392 395674 395508 418589 421317 423525 428494 486877 487247 796532 837989 40.45 68.1 2
12:58:46 2023-10-13 414813 412488 102188 99545 160310 164561 171056 169520 127352 125810 133914 139884 159175 158634 449611 485561 1343261 1332074 519480 534842 145735 128957 145005 146653 163624 159002 154021 155143 99612 101405 311942 283302 812457 826720 251987 251996 322765 324120 381761 373415 395627 394324 413087 421612 393269 432439 959310 999691 605255 517293 345193 341434 396934 396101 414881 422792 427911 431073 486720 487026 802419 843583 40.45 68.1 2
12:58:47 2023-10-13 417325 415038 102222 99915 159612 165621 171414 170905 127596 126018 134133 140307 159424 159408 447620 481211 1364913 1341313 512017 535779 145733 129129 145651 146860 164815 163114 154691 155177 100158 101405 313096 279509 822700 820625 255028 251641 321727 327591 383071 371892 394654 399157 415088 418091 391027 432453 959310 1016586 610843 519709 348354 339639 397043 396696 419774 422187 423453 432786 486913 488723 811639 839289 40.45 68.1 2
12:58:48 2023-10-13 416635 416566 102473 100024 160861 165597 171771 170802 127848 126125 134099 140594 159953 159602 450887 486981 1355693 1339056 517681 538018 145802 129523 145279 147509 164780 160377 154729 155965 99849 101860 314307 284508 815051 822404 252878 251996 324010 324649 383246 376250 395214 396804 413378 422503 393132 432367 965712 1015148 605164 521218 345753 341735 400418 396101 418589 420350 428626 433672 486534 487247 804775 841713 40.45 68.1 2
12:58:49 2023-10-13 421703 415110 102614 100262 160967 166038 172217 171176 130386 126294 135047 140524 160042 160151 454871 482636 1350588 1338503 521776 538237 146586 129953 145860 148093 165309 160813 155087 156217 100433 103415 318022 284306 823806 828496 252878 251486 322992 326631 384395 371892 396936 396452 415052 422801 390752 435627 961470 1003091 612233 521057 347077 342267 396754 398795 417853 423999 429427 431611 491880 486990 810554 843527 40.45 68.1 2
12:58:50 2023-10-13 417511 417454 104572 100366 161941 166012 173041 171005 130478 126294 135047 140737 157079 159785 452020 486945 1360360 1348704 522340 539799 146787 129592 146261 149998 165645 160556 155259 156217 100536 103415 318084 283703 819901 827897 254309 250717 324010 327591 382100 374235 395234 396768 415052 420948 394347 436343 960109 1012171 619404 520849 348600 341219 401588 396840 417046 422813 427307 435598 491271 489854 811602 844489 40.45 68.1 2
12:58:51 2023-10-13 419186 418044 104572 100593 161396 166607 172286 171721 130396 126711 135056 140834 157079 160352 453416 491815 1374680 1347058 514963 540873 147469 129850 146838 147368 166653 160010 156195 156182 100881 102141 318084 283047 828002 828911 255569 251819 324046 328409 382065 373638 394087 400925 415052 420026 391958 435609 962906 1021355 612357 525853 350486 340739 401268 399121 418794 421562 423561 433377 489849 491583 816375 844183 40.45 68.1 2
12:58:52 2023-10-13 421675 416388 104891 100708 161697 166875 173386 171756 130670 126711 135712 140834 157429 162970 454855 491574 1363491 1333899 517786 539217 147334 130134 146330 150276 166409 161104 156230 156976 100811 103625 320444 285113 822008 833970 255569 250683 324960 327591 384090 371928 395863 401209 415052 422206 393547 437605 968530 1015867 617466 525853 348847 342771 399853 401456 418794 423876 428590 433058 490057 491619 806917 848286 40.45 68.1 2
12:58:53 2023-10-13 423653 420716 103180 100817 162303 166770 173766 172165 131077 127381 135798 141180 157679 163232 454646 491998 1355331 1343322 525793 540811 147334 132465 147232 150871 166409 161654 156230 157195 100881 103835 318022 286126 823753 834561 254309 251486 324960 327129 385585 374199 396421 396840 415016 421571 391993 437532 968530 1008859 616402 524364 348600 344602 400984 400889 418589 422884 431206 433709 491711 487967 806902 850996 40.45 68.1 2
12:58:54 2023-10-13 419852 418941 105070 100984 162730 167179 174308 172372 130920 127340 135968 141133 158215 163496 455751 491998 1368868 1359937 527399 540883 148071 132718 147078 148471 167108 161913 156736 157195 101261 104012 318084 285720 842872 833970 255028 252259 324694 328518 385008 376524 396177 399157 418321 421936 395494 436914 968530 1018929 619182 523661 350795 342735 403868 400177 419738 425318 428480 437112 491089 488687 818423 848546 40.45 68.1 2
12:58:55 2023-10-13 423471 421938 103543 101331 162700 167799 174217 173162 130920 127734 135866 141398 158249 163832 456043 493030 1381054 1355998 519628 540919 147846 132753 147283 148782 167342 161879 157064 157415 101295 103902 318841 284508 831039 829777 255750 251872 324731 327551 385008 375096 396936 401492 416371 422206 393998 432511 968530 1026467 619404 525108 350831 342807 402441 401172 420707 425517 427271 434980 490541 494375 819658 848472 40.45 68.1 2
12:58:56 2023-10-13 421896 420823 105104 101331 162528 167917 174217 173473 130795 127734 136209 138491 160250 162562 456902 492158 1375658 1356373 522557 540775 147985 132938 147216 150868 167225 162172 156458 158262 101261 104190 319218 287756 823091 833380 256328 252048 326835 327591 386780 377657 395270 401209 415052 422527 395530 435695 972073 1025741 615012 527349 349342 345270 401648 400323 418794 425176 432504 432408 490541 491654 813406 850996 40.45 68.1 2
12:58:57 2023-10-13 427094 421523 105317 101645 162764 167917 174530 173871 131135 127973 136414 138268 158787 163975 458778 490088 1362941 1354770 530407 545277 150133 133134 147766 151183 169507 162988 157173 160102 101329 104290 319028 287756 826011 837959 255028 253069 326604 328518 387943 375359 396299 399194 418321 422955 393132 437605 972110 1012171 624741 525108 349838 343299 402726 401456 419774 424961 432160 435413 495035 492630 813764 855849 40.45 68.1 2
12:58:58 2023-10-13 427094 422567 105615 101544 163637 168624 175473 174130 131351 127973 136672 138268 159293 162333 460278 494456 1374132 1354071 527399 545554 150585 133007 148249 150903 170003 162579 157868 160032 101993 104185 318656 285113 837842 841306 255750 252259 324960 329270 385279 375060 396601 401209 417283 422206 391993 438955 970594 1018027 625041 526919 351033 343264 401588 399898 420080 428046 431583 433709 491126 490168 815215 853941 40.45 68.1 2
12:58:59 2023-10-13 423471 423863 105605 101753 163813 168388 175683 174461 131675 128308 136952 138714 159293 160552 458892 493796 1378114 1366239 528729 547353 150585 133296 148284 151252 170003 162953 157648 160214 101959 104358 319972 287144 833378 838857 255750 253069 326835 329806 385621 378830 398881 400642 416371 422801 396466 439632 973937 1023817 616402 527349 351829 344710 403914 403735 420744 426526 430864 435921 492963 491619 826636 855152 40.45 68.1 2
12:59:00 2023-10-13 426333 423836 105458 102068 163041 172028 175210 175736 131492 128891 136414 139555 159260 162168 458892 493066 1380338 1371200 528038 547317 148883 133296 148733 151252 170038 163101 157868 160360 101993 104358 320916 287144 836209 836930 255750 253847 326690 328276 387325 378189 395863 400359 417283 423515 394347 435917 972073 1025741 626450 525853 351829 343264 403525 401456 418794 427974 430864 435577 492698 490204 823267 855189 40.45 68.1 2
12:59:01 2023-10-13 426401 423795 105565 101641 163641 169335 175929 175175 128140 128596 137209 139452 159700 161100 461388 500638 1391235 1365283 522340 547390 150864 133521 148591 149791 167109 163214 158310 160360 102310 104536 319776 286736 841562 838118 255332 252363 324960 329573 386744 377996 396493 400884 418233 423397 394938 436352 974906 1033432 625347 528005 351564 343299 404690 401456 420080 428010 431206 432516 492002 494725 825647 852695 40.45 68.1 2
12:59:02 2023-10-13 428041 427423 105677 102068 163882 171782 176245 175757 131675 128857 137411 140046 159869 162168 459683 499749 1383389 1363306 527399 550108 150864 130385 149011 148211 167109 163808 160227 160724 102310 104748 316001 288491 832428 838893 254905 253104 326904 328244 388015 378903 396565 400250 418026 422893 396560 437569 980530 1026332 618279 531148 350831 344332 404698 403698 423957 428194 431597 436978 494794 494045 823156 858327 40.45 68.1 2
12:59:03 2023-10-13 433636 428330 105903 104055 163844 171973 176245 176263 128293 129147 137345 139584 159802 162168 462223 499001 1385974 1363306 525904 550108 150654 133586 149011 148382 167439 163842 160185 160724 102452 104714 320916 287495 838864 843132 255332 253457 325884 328542 390247 377657 396529 400884 416406 425455 393168 436297 979609 1029893 616402 529948 350539 346411 404698 400585 421370 426458 433806 435921 490021 494224 822682 857084 40.45 68.1 2
12:59:04 2023-10-13 433586 426544 105887 104189 164633 168520 176739 176580 131772 129318 137606 139617 160312 162541 462392 502729 1387360 1362337 527025 549437 151213 133893 149743 149024 167673 164105 160632 160828 102523 104782 318841 288175 838325 845524 255368 253847 325919 331050 390247 377068 400335 404631 419729 425269 395600 436869 980493 1031572 622222 530965 352830 346411 402213 400496 423226 428064 433585 436181 492698 496076 816070 856476 40.45 68.1 2
12:59:05 2023-10-13 431367 425282 103576 103873 165466 171661 180108 175736 128478 128857 137866 139518 160747 161616 463773 503516 1383352 1356035 526420 549896 149612 133707 149322 149263 167389 164334 160667 157743 102594 104815 320916 288477 837842 847936 255368 253034 326904 329039 388051 377657 400720 402119 416043 422893 394034 441283 979612 1027195 624915 533557 351033 344851 401049 403963 423894 427974 432197 435598 491126 495690 815455 858253 40.45 68.1 2
12:59:06 2023-10-13 432174 428863 103787 102480 165318 167937 177732 176157 128784 129112 138147 139485 161236 163712 464429 505008 1382531 1356707 528901 551885 151389 133893 149743 148891 167755 164479 160702 159408 102594 104849 318474 288450 838325 847900 256119 254191 326939 329341 388051 377693 401324 402685 419027 422985 394034 440934 981241 1030621 625041 534315 351317 345128 402249 401730 423930 428068 432540 432372 491471 496076 816070 857692 40.45 68.1 2
12:59:07 2023-10-13 432358 427823 103661 104083 165993 172008 180340 176140 128752 129194 138512 139551 161295 161909 465232 505044 1383389 1359937 528839 549968 147541 133945 149952 149330 167890 164632 160772 158380 102594 102356 321436 288486 841307 851690 255368 253104 326974 329075 390247 378830 401360 402685 416371 422928 395530 441375 980345 1027195 622222 534852 353836 348212 404554 406897 423416 427532 433007 438507 495819 495968 825647 861502 40.45 68.1 2
12:59:08 2023-10-13 433586 429514 106171 102777 165732 168686 180144 176757 128631 129713 138270 140678 160858 162723 466220 501101 1378114 1367301 537335 553591 147744 130789 149426 149776 167890 165196 160772 158919 102594 102459 323031 291162 837184 851653 256474 254808 326939 330383 391350 378830 400118 401492 416371 424780 394383 439888 980510 1021287 629269 530878 351033 345441 404698 405102 423560 427974 433806 435921 496035 496112 825060 861502 40.45 68.1 2
12:59:09 2023-10-13 434855 430195 106205 104460 165989 168822 180214 179372 129247 129713 138497 140936 161460 163072 467552 501773 1381726 1369137 537260 552971 147744 131059 149726 149983 167890 165312 160772 158919 103059 102748 323031 291460 844384 851690 254905 254914 327698 329075 391082 378867 400082 401492 416371 425477 395252 439613 981278 1021359 630678 530360 350539 348458 404698 404496 420707 427979 433806 435613 498313 493147 820896 861863 40.45 68.0 2
12:59:10 2023-10-13 435434 429894 106209 104371 166033 169324 180502 179623 128936 129713 138402 140819 161630 163210 468339 499072 1390320 1371200 532668 553116 147744 130879 150162 149983 168656 165312 157856 158481 103342 102485 322582 288486 841076 852897 256119 254663 327759 331341 391074 378830 400684 400920 420142 424744 393757 439961 979816 1018328 626450 530356 351708 347492 404734 403287 421038 430228 432295 438046 497254 493554 824553 866418 40.45 68.1 2
12:59:11 2023-10-13 436361 430311 103798 104772 166392 169525 176681 177625 128970 129713 138775 140681 161664 163210 469274 504225 1392535 1370629 533498 554216 148050 130969 149951 150257 168923 165462 158283 159206 103022 102517 322805 288563 844779 852897 256119 254663 325919 331610 392189 378830 400720 402083 420769 424780 393168 440003 980510 1027421 633923 528788 353734 349447 403525 404176 422630 431173 432126 432552 496513 494608 823996 863733 40.45 68.1 2
12:59:12 2023-10-13 434759 431767 103726 104540 166532 169627 177057 179854 129618 129713 139038 140908 161991 163245 470126 505044 1392572 1372616 535050 554361 149259 131240 152765 150257 168957 165994 158460 159460 103486 102678 325520 288486 847192 855318 256514 254698 325884 332418 391350 378830 401040 402119 420769 424149 396627 440016 983209 1030317 626450 531794 354662 348398 405161 404316 422117 431708 435510 435926 495927 494608 824215 866912 40.45 68.1 2
12:59:13 2023-10-13 438116 433025 103731 104685 166822 169828 176994 180050 129651 130074 139052 140941 161991 163279 467857 504261 1396606 1375621 534866 556040 148815 131240 149986 150532 168923 166261 158393 159427 103165 102678 322805 291804 843682 855318 256514 255518 328186 331108 392977 378903 401324 400884 420805 426342 394347 439980 984137 1026696 617792 528861 351708 347563 405948 404496 421335 430264 432502 436270 495927 494608 825060 864419 40.45 68.0 2
12:59:14 2023-10-13 439353 433097 103820 105029 166822 169794 178732 178249 130218 130437 139093 141297 162372 164076 470608 501850 1397260 1378561 537409 556506 149292 131330 150829 150951 168957 166377 158426 159460 103308 103100 322465 291496 841888 855794 256944 255518 325989 332149 392458 378903 401360 402402 421101 425530 394347 440273 982669 1029893 626450 530396 353771 348613 405948 404496 422365 430638 432502 436266 495927 495341 825647 865683 40.45 68.0 2
12:59:15 2023-10-13 439028 433138 103816 104718 166916 169930 177307 180408 130105 132401 139232 141397 161991 164295 468589 503090 1389333 1376600 540475 557293 148854 132439 150407 150982 168923 166529 158426 159970 103165 102959 325891 292909 844429 856531 255368 256305 327433 330339 391274 378903 401324 400567 418928 426948 394938 440003 986269 1027195 631691 531974 351672 347171 405696 405493 424559 429232 435349 436773 500085 494465 825573 867653 40.45 68.1 2
12:59:16 2023-10-13 440232 433088 103925 105141 167033 170437 177307 176943 130308 130437 139310 142289 162509 164066 468259 503372 1392646 1376600 541245 558083 149259 132560 152551 151016 168957 166632 158460 160003 103380 103029 324938 292845 839124 855134 255332 256269 327963 330607 390404 381082 401324 400250 418892 426471 395252 439613 986969 1026986 628911 531974 351672 347563 406020 405817 422996 429357 431821 436266 498914 496112 825274 865683 40.45 68.1 2
12:59:17 2023-10-13 440080 435842 103954 104786 167033 170437 177867 176833 130105 132620 139496 141992 162769 164329 468733 505044 1388590 1376600 540280 556374 149772 132439 150935 151016 169494 166599 158965 160003 104904 103029 325891 294098 845724 858982 255368 255482 329951 330571 392986 381978 403170 404344 419729 425526 395422 442579 986896 1030110 620572 536595 354592 347492 405984 405817 423858 428969 435621 437269 500289 496112 827617 867653 40.45 68.1 2
12:59:18 2023-10-13 440603 435674 104027 105204 167500 170674 177833 177324 130353 132805 139747 142683 162995 164823 471384 505044 1390480 1380526 541009 559665 149292 132560 153085 151022 169460 166551 158932 160336 103452 103241 321724 294535 842923 857600 255332 255482 328884 330304 392458 381621 401287 400813 417576 426043 395494 439540 986969 1024088 623352 534278 351636 348261 405984 405817 426134 429250 434731 437228 499972 496075 828828 868815 40.45 68.1 2
12:59:19 2023-10-13 440324 436634 104233 105198 167465 170911 178638 177290 130463 130801 139843 141950 163232 164788 474300 505080 1391309 1381865 542197 559665 150246 132593 150904 151650 169896 167065 159439 160447 103740 103241 324938 294578 843623 859554 255332 255518 329417 330571 390917 381890 402497 400848 417611 426415 395494 440236 989073 1027385 633923 533190 351672 348261 405984 408149 426401 430192 433511 437228 499619 496075 827653 866260 40.45 68.1 2
12:59:20 2023-10-13 439975 436902 104233 105201 170496 170403 178958 176800 130532 132594 139782 141890 163346 164329 472827 512432 1395578 1371200 536265 558015 150219 132593 153298 151258 170033 167030 159439 160225 105195 103241 323749 293260 860422 861373 257702 254663 329417 331610 392458 378903 403785 405138 417611 425468 394311 441247 991183 1042372 625041 539655 355857 348398 405446 405637 428585 430387 434620 438084 495783 498918 825647 865646 40.45 68.1 2
12:59:21 2023-10-13 440576 437943 104669 105042 170615 169930 179375 176800 130986 130437 140186 141397 163928 164295 473910 513190 1398592 1371566 536265 558408 150219 132593 153333 151258 170033 167065 159507 160370 104064 103311 328989 293676 852000 860808 258498 255055 329916 332581 392458 378903 403426 405423 418821 425077 394311 442260 989671 1036152 631064 539655 354807 348541 405912 404460 427680 431780 435473 435889 494424 496112 827410 866912 40.45 68.1 2
12:59:22 2023-10-13 441232 435976 104328 105384 170377 171014 178993 177391 130863 132839 140264 142184 163814 164329 474238 514058 1404817 1380526 536646 558838 150286 133085 153583 151056 170539 166854 159948 160515 105229 103382 323749 293676 869096 863142 258284 255271 331491 332509 393570 380937 401178 405529 418750 425335 394132 439362 990372 1042372 632493 536277 355054 350652 408353 404460 426808 431856 437521 437578 492963 496112 830079 866949 40.45 68.0 2
12:59:23 2023-10-13 441890 436092 104233 105289 170258 171370 178463 178198 130773 133093 140186 142314 163814 165272 474006 513986 1405852 1385862 537409 558910 150045 133176 153333 151292 170033 167639 159507 160849 105640 103525 325638 294092 847896 858946 257702 255518 328920 332617 392123 382160 400684 403927 418892 427647 394347 437605 993257 1039820 626450 538048 354557 350441 410087 405066 426401 430543 438181 439604 497607 495859 829968 866802 40.45 68.1 2
12:59:24 2023-10-13 445103 439289 104532 105412 167970 171932 178958 178480 130561 132874 140186 142314 163800 165179 473495 513950 1408852 1386945 538173 558874 149604 133394 151147 151745 170033 167674 159439 161062 105263 103454 326844 294365 843964 858946 257485 255482 328920 331646 393034 382160 400684 404211 418892 427612 395216 438612 993294 1044051 635352 535484 351708 348291 409508 405673 424002 429890 432502 439549 496865 496112 834326 866949 40.45 68.1 2
12:59:25 2023-10-13 441818 438041 104308 105353 170377 171831 178463 178480 130561 133162 140151 142775 164042 165955 476843 513190 1408852 1389851 539442 558982 150527 133210 153619 151745 170845 167639 160238 160994 104209 103622 328073 295976 849909 857089 257702 255518 330951 331072 392458 381360 401324 403323 419729 427900 396502 438662 994006 1045036 633923 541157 353553 347349 409436 405565 428890 430567 432860 438891 498313 500220 839225 866986 40.45 68.1 2
12:59:26 2023-10-13 441950 438693 104565 105474 170412 171831 179275 178548 130986 133348 140382 142808 164042 166222 475692 513190 1410975 1389851 541245 558946 150769 133394 151856 151745 170845 167674 160238 161028 105297 103654 325891 295987 851194 858338 257702 255518 331453 331305 393264 381931 401324 403891 417283 425272 396826 440976 993294 1045565 627860 540266 354807 347528 409219 405781 428587 431476 433191 438891 495963 497575 839298 869451 40.45 68.1 2
12:59:27 2023-10-13 440287 437822 104356 105323 170447 171677 179559 178514 130986 133128 140375 142578 164076 165804 476843 518574 1419126 1391160 537409 558946 151254 133210 153975 151745 171661 167639 160784 161081 104865 104210 327259 293492 872686 859444 258426 255377 328778 333555 392458 383205 401324 405709 421101 423888 396124 438699 990372 1048598 633923 540809 357003 348924 408353 404460 424002 431592 432200 437615 493693 496112 836810 872000 40.45 68.1 2
12:59:28 2023-10-13 441670 439382 104452 105361 170721 171951 179559 178548 131289 133348 140648 142676 164111 165955 476739 517805 1420269 1400396 542086 558982 150803 133427 150154 152023 171151 167710 160527 161062 105584 103719 327797 294509 857124 859590 257340 257095 328920 333663 390369 381360 400684 402968 421065 425166 396682 437605 988897 1045331 633497 535073 355666 350689 410558 405457 423786 432998 434694 440099 496718 495895 839686 871889 40.45 68.1 2
12:59:29 2023-10-13 442934 440652 104525 105357 170756 171932 180206 179224 131380 133348 140648 142820 164180 166244 478129 517842 1420269 1401760 539706 562217 151254 133427 150032 152233 171389 168178 160290 161028 105511 103751 328751 294161 857817 862065 258099 257060 328423 333699 390952 380790 399791 403287 421397 424744 396124 437223 989671 1046848 633923 535073 357003 349103 410704 405709 423894 430988 435040 440209 495506 496112 843886 873862 40.45 68.1 2
12:59:30 2023-10-13 445001 439740 104662 105639 170721 172208 179593 179679 131244 133711 140722 143170 164603 167295 477790 510956 1414826 1400396 547445 563843 151254 133461 150604 152267 171185 168215 160750 161285 105511 104340 327797 295136 855880 864511 257305 256269 329702 333411 392385 385418 405469 403144 419999 423973 396682 441495 992593 1042257 621962 536241 355958 347207 408353 409122 426292 432693 432504 436992 500107 499587 835588 873241 40.45 68.0 2
12:59:31 2023-10-13 440599 439050 104723 105391 171065 172105 180412 178548 131413 133711 141147 142921 165016 166338 476151 513950 1411012 1394383 545892 564714 151985 133427 151434 151989 172277 167639 161556 161028 105804 104132 327797 294301 864651 865899 257702 256269 329951 333699 391904 382701 405308 403323 420107 422985 396088 442297 988971 1038014 633254 537488 358015 349103 406020 407823 427076 431592 433806 436229 498914 495859 837187 875618 40.45 68.1 2
12:59:32 2023-10-13 443109 441236 105102 105548 167309 172602 180629 178976 131380 133546 141042 142775 165131 165920 476151 513806 1410975 1391123 543847 565653 151815 133797 150135 152267 171969 168451 161041 161431 105691 104165 321724 293676 862015 867431 257737 256869 328689 333807 389822 382160 403785 404496 422369 424114 394347 441247 988934 1035336 630648 535484 358015 350688 408353 408186 424038 431697 432538 436919 496035 496112 832550 873613 40.45 68.1 2
12:59:33 2023-10-13 446163 442043 104803 105433 170981 172208 180572 179520 131446 133417 141077 143073 165016 166489 476894 512468 1411012 1395198 548540 565585 151116 134255 152462 152792 171389 169078 160527 162129 105618 104548 329036 297103 854520 868081 256909 257491 330553 332652 393333 380488 403177 402083 420178 428166 394902 439943 996839 1037447 637250 537358 355200 350544 409472 409555 423750 431333 436278 437573 501105 496110 834646 875581 40.45 68.1 2
12:59:34 2023-10-13 446863 442070 104893 105575 170896 172743 180629 179713 131446 133510 141077 143271 165131 166744 476187 513226 1403245 1391160 549396 565257 151254 134116 153868 153003 171542 169197 160895 162408 105618 104867 329998 297029 853628 868081 256944 258024 329987 332652 393333 380790 403463 402083 422131 427736 395530 439925 996189 1036472 635860 536595 354844 350723 409219 409992 423930 431249 432502 437615 501105 496146 834920 871031 40.45 68.1 2
12:59:35 2023-10-13 447346 442151 104969 105605 167342 172723 180481 179713 131479 133452 141147 143482 165131 167061 477638 518208 1405852 1383974 546668 567224 151355 134175 150504 152656 171969 168757 161075 161611 105726 104548 328155 297029 860458 874391 258284 255412 331310 333013 394686 384056 405138 405565 418714 426641 396088 442297 996189 1041911 629269 542714 356930 349666 406056 408186 429497 437800 432538 436234 496035 497575 832730 872000 40.45 68.1 2
12:59:36 2023-10-13 441638 442115 105591 105498 168440 172105 180836 179112 132089 133197 143733 142842 167982 165955 477444 519919 1410975 1385899 540662 567224 151774 134083 150343 152758 172243 168723 161298 162060 105799 104723 328751 296470 856802 869999 259332 255518 330951 333663 392123 382701 403822 405817 418892 425446 393757 441247 996189 1045530 632493 543250 357003 350723 406056 405781 428708 432890 437247 438671 495049 499976 833585 873130 40.45 68.1 2
12:59:37 2023-10-13 449340 445381 105522 103224 167907 172963 180836 179713 132142 130310 141366 143161 165592 166757 477602 519919 1418778 1391123 540243 567224 151876 134150 151360 152758 172277 168960 161444 162129 105760 104795 328751 296607 857608 866205 258569 256269 330719 333663 392194 382160 401360 405817 420142 426712 393168 437701 996189 1045602 636782 540722 357003 351496 410124 405781 427680 430206 435094 438973 497960 496075 834920 873241 40.45 68.1 2
12:59:38 2023-10-13 451052 444653 105175 105669 167641 173274 180767 180282 131479 133707 143598 143670 167900 167330 480182 519883 1419126 1397185 542270 568028 151288 134369 153866 153284 171730 171553 161298 162614 103274 104900 333279 295507 861553 866241 258533 256305 330951 333699 394549 381931 402241 405493 420519 427769 395422 437496 1000442 1051477 636782 542739 355739 351641 411576 405817 427680 431780 436220 440613 495783 496075 841759 872302 40.45 68.1 2
12:59:39 2023-10-13 449592 445874 104973 103152 167342 173550 180767 180887 131512 133811 143598 144036 165731 167635 477710 518352 1420269 1399177 544344 568430 151741 134445 151299 153284 171969 171829 161075 163022 105726 105253 327111 297104 850767 866967 258533 256664 330951 332652 394284 383112 402534 405745 418892 428019 396790 437605 998832 1051715 638211 540266 355346 349835 411285 408799 427680 431476 432466 440907 495711 498695 844192 874484 40.45 68.0 2
12:59:40 2023-10-13 444494 445018 105204 103144 167907 173550 180836 180853 132225 133897 143672 143765 168017 167635 482744 521421 1420269 1400433 541082 566182 152647 134116 152061 152690 173378 169019 162421 162261 103759 104946 330961 296186 875821 869433 259590 255341 330808 335514 393570 382772 403822 405853 420142 426392 396502 440314 996189 1054692 635809 543333 359031 349666 410087 405781 428890 431486 432200 438992 494460 496112 844192 874853 40.45 68.0 2
12:59:41 2023-10-13 446263 444390 105233 103154 167738 173308 181340 180567 131512 133897 143698 143566 168134 167600 480449 523036 1429489 1405497 543810 568833 152052 134369 151848 153144 172346 171517 161624 162388 105975 104900 329704 296186 874263 865556 258533 257491 329684 333807 391931 381967 401360 404532 422693 425411 395530 437055 995483 1051715 630678 539655 357832 352687 410558 405673 426931 432802 435658 439362 497496 498846 844081 876095 40.45 68.1 2
12:59:42 2023-10-13 446495 445910 105583 103237 168571 173862 181340 180818 132180 130408 143833 143998 166054 167635 480485 523108 1432573 1406498 544159 568833 152263 134369 151712 153250 172861 169303 162107 162388 106009 104932 329704 295092 864965 868732 258569 257131 329951 335732 392194 381967 401068 405138 422693 425446 396124 437605 996189 1052935 639640 537488 358015 351290 412451 405853 426474 431697 432484 441564 495963 503008 848899 878111 40.45 68.1 2
12:59:43 2023-10-13 446867 445336 105628 103249 168440 173827 181500 180853 132502 133811 143868 144270 168203 168176 481917 518940 1420034 1407499 550250 568833 152753 134369 152338 153037 173412 171588 162514 162501 106009 105076 328751 296483 867290 872468 258316 256847 330737 333483 393570 385418 405831 404388 420662 423973 396646 442113 994556 1046632 639640 540339 358015 349062 409037 410572 427680 432943 433806 437573 500460 499867 839372 876206 40.45 68.1 2
12:59:44 2023-10-13 446047 447027 105939 103184 168970 173265 182272 180282 132337 133614 144004 144019 168472 167482 482635 519518 1420232 1403802 546998 566581 152821 134357 152269 152935 173810 171517 162695 162129 103617 104723 333279 293623 875825 872509 258316 257060 330987 336206 390952 380790 402786 405138 421101 424114 394938 442297 995483 1048960 638390 541105 359286 350723 408930 408760 427680 433621 432547 437573 499328 495895 842082 881161 40.45 68.0 2
12:59:45 2023-10-13 453236 446751 105773 103281 168469 173822 181984 180922 132722 130408 144070 144236 168238 167670 483391 516826 1419960 1400433 552668 571589 152379 135047 153786 154069 172963 172517 162264 163555 103531 105542 331923 299577 858390 875566 257305 257888 331955 333663 395167 382539 405005 403323 420142 428019 395279 440016 998125 1043017 639134 538702 355958 351555 410414 410572 427378 437492 432692 439581 498934 499081 839335 878111 40.45 68.0 2
12:59:46 2023-10-13 464158 445466 105930 103374 168849 173862 181949 180922 132304 130441 143904 144270 168507 167670 483427 519307 1411012 1397185 553097 567924 152542 134877 151956 153671 173412 171899 162107 163169 106043 105286 330657 297176 867526 875321 257702 257095 332999 333428 393958 382539 406156 404211 418892 427683 396186 441339 1000959 1044478 633497 542604 356857 351393 410668 412522 428890 432962 432502 439206 498934 499116 837783 876058 40.45 68.1 2
12:59:47 2023-10-13 451052 448275 105947 103303 168966 174506 182572 181461 132320 133897 143904 144943 168542 168140 484148 519883 1411049 1391160 551067 571245 152331 135075 151780 153812 173257 171899 162401 163338 106043 105286 328751 297248 862996 875453 258533 256834 332764 333699 393369 383112 403086 405781 420541 427048 396124 443054 999577 1045530 639640 544293 357256 351537 409508 410572 429801 430131 432538 437042 501460 499081 833778 876169 40.45 68.0 2
12:59:48 2023-10-13 450733 445684 106482 105741 169588 173308 183013 180727 132802 133897 142567 143903 168577 167482 485557 527664 1419225 1395198 545892 567996 152542 134843 152201 153778 173743 172176 162661 163204 106077 105286 328751 298724 869213 878055 259808 256523 331883 333627 393226 384056 406119 408041 419999 426641 394347 442297 1001042 1050996 638747 544293 357762 351537 408930 408240 430106 431023 432502 436955 495999 497611 834405 876169 40.45 68.0 2
12:59:49 2023-10-13 451126 445684 105984 103305 169008 174195 182851 180922 132735 130408 144342 144270 168577 167388 485557 528410 1424345 1397185 546280 567766 152787 134843 152235 153744 173412 172141 162514 163232 106077 105286 333279 297825 864158 874945 259769 256305 331758 333771 393369 380790 404718 405926 420837 426079 393721 439613 999650 1051715 635352 544293 358015 351821 409508 407896 429692 433183 438456 437687 495819 500329 839686 876021 40.45 68.1 2
12:59:50 2023-10-13 453546 448025 105930 103503 168698 174852 181984 182071 132519 130965 144101 144973 168590 169228 485520 522783 1430244 1411203 549787 571100 152512 135549 152133 154386 173358 168274 162196 164308 106088 105785 329704 298893 854745 874391 259189 257024 331686 333627 395696 384226 403280 405745 420769 429223 396718 437569 1003894 1056193 641963 542330 356714 351821 412451 409723 428587 432389 432538 441564 495999 499045 846597 876132 40.45 68.1 2
12:59:51 2023-10-13 450904 448313 105951 103503 168966 174974 181949 182071 132519 131031 144307 145174 168777 169191 485520 523072 1428399 1408502 549787 570978 152787 135089 152552 154026 173966 172176 162627 163473 103584 105608 331923 297176 869668 872468 258533 257060 333504 333663 392158 386512 403492 405493 421588 426392 396646 439435 1004005 1056869 632968 546617 357905 350616 411868 409992 430106 432854 433548 440241 498841 499081 848482 876169 40.45 68.1 2
12:59:52 2023-10-13 449666 451103 105984 103410 169008 174382 182527 182001 132611 130809 144206 145245 168777 168718 486282 525777 1428399 1407499 545892 567960 153280 135047 152726 153778 174521 172141 163182 163135 103714 105286 331610 295435 873483 873705 259769 256269 331991 336889 391812 383112 404395 405889 420142 424114 396524 439229 998832 1060821 637259 545841 359541 350723 410704 405853 430106 433586 434731 440902 495542 496842 846041 881365 40.45 68.1 2
12:59:53 2023-10-13 450733 449711 106308 103578 169394 174417 182978 182036 132814 130686 144583 144432 168929 169239 486282 525775 1438672 1415810 548968 571245 153033 135251 152691 153919 174243 170629 163316 163451 103806 105575 331610 297248 873513 873632 260509 257711 329809 336536 393298 383112 402570 405781 422072 426392 396088 437642 998089 1054692 632968 541194 359031 351785 410862 408186 427076 433139 432466 441021 495963 496112 851647 881365 40.45 68.0 2
12:59:54 2023-10-13 458780 450659 105980 103507 168974 174974 182399 182880 132793 130686 144377 144432 168812 168718 486971 525223 1436650 1418941 554707 572493 153033 135427 152691 154274 173966 172176 163035 163579 103682 105608 332885 297428 868462 873705 257702 257853 331489 335938 393333 385144 403785 404211 421433 426043 398840 437706 996677 1050935 642481 541194 358919 351496 413036 410136 426931 433075 436278 441606 498733 498846 850968 881273 40.45 68.0 2
12:59:55 2023-10-13 459426 449323 105583 103981 168567 175499 182203 183228 132304 131691 142269 145105 168542 169739 486282 521421 1429489 1417552 555927 571245 153280 135251 152446 154167 173966 172332 162921 163693 103682 105535 332885 297428 868359 875284 257737 257491 331453 335459 393922 386512 405580 404496 421397 426136 396790 440273 999540 1050935 634906 541105 358015 349666 411285 411735 427680 431592 433806 440241 501814 496110 846004 881273 40.45 68.0 2
12:59:56 2023-10-13 449482 449007 106300 103368 169810 174139 183560 181952 132956 130620 144544 144270 166984 168447 487662 522747 1427384 1407499 550250 571245 153314 135511 152691 154309 174243 172453 163182 163727 103747 105799 330657 296448 874604 880400 259082 257388 329738 336939 396368 384328 404895 405601 422549 425955 394168 440090 1000405 1047013 639640 539538 359978 353630 410704 410572 427076 432802 435709 441330 500179 496112 839298 883155 40.45 68.0 2
12:59:57 2023-10-13 456207 449676 106341 103507 169545 174452 183141 182071 132735 130686 144544 144738 169082 168754 487662 523144 1428399 1407499 555347 573780 152787 135604 152446 154592 173689 172560 162514 164724 103682 105785 332885 299570 869369 879154 258135 258468 331453 333699 395732 382539 405005 404176 422062 428090 394938 439925 1001740 1044589 636782 539920 357509 351857 411467 410572 427076 430386 435058 439288 501595 501440 843284 882452 40.45 68.0 2
12:59:58 2023-10-13 453264 450381 106333 103574 169579 174974 183176 182486 132952 130998 144544 145107 168846 169264 486237 522842 1419126 1397185 554916 573489 153535 135490 152657 154206 174226 172731 163306 163624 103806 106172 330703 299279 866479 881648 258498 256664 333504 333483 394235 383112 406156 405745 418269 426428 395980 442260 1003947 1047451 639640 545841 358252 351821 409508 410572 430106 431023 432466 437268 501460 499081 836847 880021 40.45 68.1 2
12:59:59 2023-10-13 450638 450339 106483 103362 170084 174295 183723 181748 132952 130662 144746 145073 169151 168754 488354 527254 1419126 1397185 548621 572934 153280 135284 152586 154274 174521 172403 163182 163727 103714 105640 336374 299219 871735 880400 259368 256269 332999 333807 393922 381967 406156 405889 418892 426392 395000 441965 1006151 1051533 635352 547006 358486 351641 409760 409810 430715 431627 432633 437578 496035 501440 839262 880646 40.45 68.1 2
13:00:00 2023-10-13 453150 451016 106696 103507 170050 174817 184050 182036 133235 130474 144817 144503 165604 168411 486237 528846 1426370 1399177 549675 573817 153314 135557 152726 154309 174521 172560 163210 163796 103818 105640 332885 297212 873057 880400 259915 256664 332764 335696 394235 381896 405005 409036 420769 426378 393721 440934 1005409 1053644 632493 544561 358015 351857 410087 408799 428890 431697 435316 437578 495999 498309 839298 880999 40.45 68.1 2
13:00:01 2023-10-13 457928 450791 106512 103742 169545 175411 183141 183193 132985 131900 144711 145851 169117 169501 485175 527254 1432322 1409668 550213 574665 153280 135804 152691 154811 173966 172666 163182 164596 103909 106335 334527 301189 860986 876187 259007 256953 331847 333483 395553 385272 403565 405781 418928 427983 396754 438244 1007479 1057714 639640 544293 357003 351533 413900 409992 428890 432693 432466 441564 498878 499081 848518 878734 40.45 68.0 2
13:00:02 2023-10-13 453554 451161 106341 103778 169780 175569 183176 183228 132768 131567 144513 145579 165771 169882 486616 528410 1432573 1412753 550053 576366 153808 135582 152760 154309 174556 172560 163557 163762 103812 105785 333848 298929 872590 875284 259150 256305 333739 333771 392194 384874 404681 405817 418892 424780 396790 439266 1003984 1063113 639640 545367 358523 350472 412414 410353 432278 432998 433732 440094 499510 498938 850216 879836 40.45 68.0 2
13:00:03 2023-10-13 450868 453450 106671 103707 170084 175565 183723 183100 133077 131501 144614 145242 169325 169561 488937 532916 1447940 1421874 551674 574519 153577 135890 152945 154635 174904 172802 163671 163762 103909 105818 331610 300294 870743 876187 258604 257924 330987 336939 394033 383148 402534 405781 422693 425446 395530 437336 1001031 1057003 641070 541142 359031 351424 411837 409413 427076 432979 432502 441610 495675 496075 853464 882108 40.45 68.0 2
13:00:04 2023-10-13 453527 453450 106374 104057 169575 176131 183013 183810 132985 131716 144610 145851 169186 169775 486580 526919 1438672 1425122 556718 574665 153808 135830 153112 154772 174957 169018 163740 164253 103974 105924 330657 297248 873627 878605 258135 257888 331991 335916 396650 386050 404711 404388 421290 426535 396682 439083 1001866 1054551 636316 541142 359031 351821 411187 412208 428282 431697 433806 441564 501814 496842 851993 882807 40.45 68.1 2
13:00:05 2023-10-13 450904 451161 106700 103727 170080 175604 183723 183228 133110 131848 144614 145680 169103 172549 489283 523108 1433591 1416818 556322 574701 154163 135787 153465 154343 175359 172560 163740 163796 103903 105891 330657 298929 881531 880400 258569 257491 331991 335732 392158 384297 403937 405745 420769 424149 396790 441633 999577 1053205 642320 544021 359031 350759 410414 411735 428890 433621 433534 437610 501814 501318 846448 884893 40.45 68.0 2
13:00:06 2023-10-13 454846 451161 106700 103778 170148 175411 184050 182938 133431 131254 144887 145390 169291 169501 486688 525775 1429489 1409151 553527 575959 153923 135968 153507 154781 174835 171327 163637 164527 104078 105931 331610 297320 875242 885490 258426 257456 330951 337157 394549 384836 404453 405745 423325 426609 394034 440016 1001866 1048402 644643 540722 360051 353848 410704 410572 427076 432806 436361 438649 500008 496112 841482 884060 40.45 68.0 2
13:00:07 2023-10-13 457896 451161 106659 103667 170118 175534 184085 183228 133298 131176 144901 144935 169221 169501 486494 526176 1429489 1409705 559099 576366 153280 135950 152726 155199 174521 172823 163444 165194 103806 105996 331923 301737 870405 881731 257737 258685 332530 333771 396605 383148 405005 403323 420769 427983 394383 439398 1006867 1047451 637250 543103 357942 353775 411831 412903 427571 432998 435640 439632 500022 498695 842993 883597 40.45 68.1 2
13:00:08 2023-10-13 463702 453713 106700 103744 170659 175009 184518 182949 133691 131748 141170 145626 166408 169704 489405 531048 1427227 1400378 551885 576366 153808 135728 152760 154815 174835 171291 163706 164481 103903 105996 333848 301077 877233 883151 259368 256269 333034 333807 394549 382539 405934 408222 418928 426168 394347 441633 1005409 1054428 643059 546211 358015 351821 409508 409992 427743 431592 432543 436919 496071 498345 839648 881273 40.45 68.1 2
13:00:09 2023-10-13 463368 451161 106692 103705 170659 175254 184342 182648 133268 130842 144887 144973 166050 169264 489246 532049 1429489 1404497 549398 576366 153808 135950 152760 154807 175114 171604 163740 164780 103936 105996 333848 301077 878452 882434 259118 256705 331883 335587 396182 385145 403031 405673 420626 428055 393132 436606 1005409 1058814 638211 546732 358523 353848 411187 409413 428890 431290 436053 440278 495999 497611 846041 881273 40.45 68.1 2
13:00:10 2023-10-13 459754 453713 106521 103946 169806 176166 183758 183845 132985 131848 144817 145714 169291 172827 486724 530036 1435629 1413796 553527 576366 153842 135950 153294 154841 174957 172773 163775 164780 103871 106208 334185 302843 867995 879154 259368 257131 333739 333735 395782 385487 404718 405853 418892 428130 396790 437642 1005409 1060857 641070 546229 357509 351496 411187 410970 430678 432976 434892 441454 498515 500414 853390 882415 40.45 68.1 2
13:00:11 2023-10-13 454228 454354 106692 103906 170114 176131 184050 183263 133206 131815 144614 145748 166017 172620 489974 532013 1438601 1419594 549288 577073 154450 136070 153679 154669 175534 169121 164391 164492 104292 105996 333517 299256 879138 882434 260321 255951 332764 337157 393057 384838 405469 409449 421101 424149 396160 439613 1004696 1062995 638709 546788 360051 351821 409926 409413 427778 434300 432263 440278 495999 497575 851042 882145 40.45 68.1 2
13:00:12 2023-10-13 455558 454996 106733 104011 170659 176166 184670 184137 133235 131881 144923 145714 166050 172620 489514 532157 1447929 1418941 550571 576366 153748 136083 153260 155091 175639 172944 163775 164780 104150 106029 333251 299781 875865 879154 259404 257924 331758 337157 395503 384587 402884 405601 423073 426535 395980 437227 1003800 1062214 641070 543374 360051 351424 412380 409992 427680 434265 436204 441669 498313 498918 850327 882977 40.45 68.1 2
13:00:13 2023-10-13 457433 454996 106766 104665 170625 176377 184307 183810 133202 131848 145223 145845 166509 172791 489514 532013 1446944 1427153 554916 577592 154022 136177 153465 154592 175481 170216 164231 164745 104150 105996 336254 299993 874196 880400 258533 258432 331686 336681 394513 384802 403419 405102 422693 426342 395494 436914 1002487 1056698 642499 542714 359541 351821 412380 411444 427680 433550 432592 442191 500325 496075 857684 886191 40.45 68.1 2
13:00:14 2023-10-13 454277 454996 106733 103942 170656 175850 184893 183263 133699 131691 144989 145882 166509 172670 490971 529158 1436650 1415810 556718 576366 154304 135728 154247 154824 175920 169355 164895 164354 104507 105898 334490 297320 881732 885407 259153 257459 331812 337634 393587 382807 406156 405781 422369 425218 393998 440897 999540 1050434 639640 545841 360819 351533 411285 411153 428890 435215 432669 437578 500778 496112 844192 885389 40.45 68.1 2
13:00:15 2023-10-13 456782 454996 106729 103942 170930 176096 184635 183263 133477 131815 145126 145660 166887 170240 490971 530000 1433591 1415242 555495 577183 154022 136232 153572 155307 175324 169946 164231 164780 104150 105996 331610 297176 873514 886979 258533 257456 330683 337634 395696 382807 404711 405781 423587 426677 393721 439925 1003198 1051168 641070 542420 361075 355314 412123 411735 427571 434123 436869 439019 500179 499940 844488 885352 40.45 68.1 2
13:00:16 2023-10-13 459979 456289 106758 104039 170896 176660 184893 184231 133636 132885 141850 146561 166935 170625 491556 528674 1428287 1416558 559896 577891 154381 136241 153715 155307 175639 169560 164231 165031 104364 106354 333848 301621 874839 886979 258971 257060 333974 333771 396025 384838 404222 405745 418892 427312 395494 442223 1005409 1048671 639640 546175 358777 351569 410704 410625 429071 431627 432538 438539 502661 500169 842993 882734 40.45 68.1 2
13:00:17 2023-10-13 458614 454705 106733 104186 171168 176131 185482 183810 133603 132154 145126 146203 166772 172862 491702 532013 1428399 1404805 554744 578001 154270 136173 153465 155307 175639 170251 164231 165044 104221 106281 333848 301951 875295 890536 259665 256776 333722 336298 395553 384118 406978 408041 419964 426499 395350 441504 1008268 1054428 638032 546984 359941 351749 410377 410572 428982 431697 437173 437519 498914 499081 843284 882527 40.45 68.1 2
13:00:18 2023-10-13 458289 455640 107302 103910 171236 175534 185517 183740 134047 131266 145484 144935 167069 169739 492238 535960 1435629 1407499 550993 577592 154304 136173 153606 155307 175639 169560 164494 165160 104150 106354 333848 301487 876168 883613 259915 256741 332999 336681 396290 383076 404395 409124 421065 427948 393685 437701 1008268 1057751 639640 546715 359541 355099 411151 410572 430106 432696 437145 440026 495747 501709 848407 883746 40.45 68.1 2
13:00:19 2023-10-13 459845 457508 106766 104552 170655 176721 184377 184852 133603 132278 145126 148676 167036 173177 491665 532049 1438635 1422015 555303 579942 154030 136965 153363 156174 174974 170962 163602 165701 104292 106580 331610 302623 875083 883880 259733 257853 333451 336572 396957 385451 404734 408186 421182 430364 395494 437605 1008744 1061608 639640 544946 358015 354598 412416 409990 429801 431325 436017 441601 496035 499010 852252 883783 40.45 68.1 2
13:00:20 2023-10-13 461554 457472 106733 104552 170655 177217 184635 185016 133511 132494 145090 146560 166542 173491 490971 532013 1438672 1417827 556322 577744 154304 136207 153713 155307 175639 170335 164529 165575 104292 106533 333806 303703 871860 881864 259332 257533 333974 333771 395140 386609 405005 405817 421886 427063 396538 438626 1009702 1062177 639640 549004 358703 351605 413915 411699 429586 433156 435040 441215 499717 500414 855287 883783 40.45 68.1 2
13:00:21 2023-10-13 456606 457239 107596 104691 171507 176448 185341 184711 133846 132552 145533 146013 167464 170696 492251 536609 1450034 1418941 551812 579047 154643 136173 153934 155341 175324 170065 164793 165170 104364 106354 333251 300812 879180 880400 260134 257853 331955 337634 394513 385108 403749 409124 423289 425446 395530 437569 1006867 1063866 638211 545453 360051 351857 411765 411174 428285 435215 432502 440241 495963 496110 854555 885389 40.45 68.1 2
13:00:22 2023-10-13 458618 455876 107237 104519 171193 176965 185387 185016 133855 132311 145329 146458 167069 170985 492397 532121 1447892 1432356 559896 576671 154768 136525 153713 155341 176131 170099 164780 165592 104579 106547 334810 301804 877310 884152 258426 258506 332819 337012 395517 386430 403749 405745 423059 426677 396466 439993 1005372 1057751 649289 543521 360015 353848 412452 409690 428285 436063 432547 442892 501814 497575 855235 885426 40.45 68.1 2
13:00:23 2023-10-13 459543 456549 106725 104649 170650 177226 184928 185275 133235 132776 144989 149032 166887 169555 492470 527290 1442837 1427153 561042 576829 154553 136525 153747 155341 176008 170370 164793 165575 104364 106460 333806 301951 876853 885412 258533 258251 333233 336634 394513 386609 403937 405745 421361 425411 396538 440278 1005409 1057692 642499 544293 360051 351496 412999 414075 430106 433444 435003 440058 503163 501037 850820 888833 40.45 68.1 2
13:00:24 2023-10-13 457257 454566 107455 104419 171777 176695 186073 184137 134106 132278 145537 145709 167962 170912 493646 535188 1440704 1421837 558267 579605 154630 136706 154106 155887 176008 170606 164793 165841 104436 106580 333251 301024 878452 888938 259046 257095 331812 337634 396290 383148 405868 405853 423957 427312 393998 440273 1005409 1053205 641070 543907 360051 354848 412159 409690 428285 435294 437019 438923 501105 496110 845393 888796 40.45 68.1 2
13:00:25 2023-10-13 459798 455912 107249 104527 171236 176730 185552 184769 134073 132311 145365 146153 167069 173141 494638 532088 1438635 1417827 561802 576901 154660 137203 153606 156095 175639 170675 164529 165911 104221 106580 336128 304134 871686 887016 257737 258435 332711 335442 396705 387060 406082 404958 421290 428815 395350 439394 1008157 1049687 644772 543907 357832 354347 413585 411564 428587 431627 435121 439874 503090 502456 846004 885352 40.45 68.1 2
13:00:26 2023-10-13 459841 456441 107347 104932 171872 176554 185931 184547 134128 132585 145227 146356 167450 173212 495119 534878 1431449 1408502 553564 581214 155061 136654 153781 155376 176131 170641 164793 165725 104436 106533 334810 302843 882486 888309 259883 257060 333974 336444 395696 383112 406156 409449 420769 426677 393132 440934 1007280 1057787 643059 547831 359541 353848 411576 410572 428645 433325 435709 437573 495999 499116 844192 883560 40.45 68.1 2
13:00:27 2023-10-13 461295 455912 107413 104311 171474 176730 185552 184699 134106 132494 145400 146153 167599 172898 493939 538018 1438709 1415810 553527 580802 154099 137483 154037 155926 175534 171115 164689 166084 104579 106514 330703 302122 880741 885407 259332 257095 333504 336681 396705 384226 404358 408186 421361 429259 394311 437460 1010964 1060821 639640 546139 359978 352112 412416 410572 430106 431662 436361 441933 495999 498309 852252 884097 40.45 68.1 2
13:00:28 2023-10-13 463709 456593 106766 104901 170930 177474 185223 185570 133670 132710 145329 146560 167069 173599 494675 535168 1438709 1420997 556718 576973 154802 136878 153781 155843 176131 170675 164828 165876 104436 106712 335156 304566 881534 884152 259332 257491 333974 335659 396921 387578 405580 405926 418892 428019 396538 438626 1012986 1068287 641070 548954 358486 351713 414098 412318 431325 432998 435040 441564 500361 503167 857614 886303 40.45 68.1 2
13:00:29 2023-10-13 457641 457272 107384 104621 171814 177297 185825 185323 134183 132676 141699 146764 167763 169234 495229 540563 1453133 1425085 553527 576937 154742 136973 154535 155853 176501 170606 165623 165610 104579 106547 333517 301097 882076 884152 260206 257095 331740 337634 394513 385451 405005 409449 422693 426994 395530 438918 1005409 1066076 641609 547021 361075 351857 411187 410572 429801 436203 432502 440241 495999 496842 853464 887313 40.45 68.1 2
13:00:30 2023-10-13 458939 458399 107413 104821 171236 177226 185552 185275 134073 132796 145502 148826 167599 173284 494675 537513 1454148 1432394 558267 576937 154837 137007 154244 155814 176131 170641 165207 165876 104507 106580 330703 302159 881633 885407 258462 258144 331847 337359 395553 385272 403602 405601 423289 426677 395530 436606 1007585 1062360 642499 544293 360051 353848 415113 412318 428890 434229 432574 442929 500361 497226 857738 889280 40.45 68.1 2
13:00:31 2023-10-13 460241 458633 106766 105287 171049 177723 185258 185570 133855 133143 145298 149101 167650 170331 495413 532013 1446828 1432394 562438 576973 155194 136878 154137 155952 176131 170641 165357 165841 104436 106566 334810 302843 877006 884145 258352 257888 333034 337157 395732 387772 406156 405781 421433 426378 396826 439613 1005409 1057787 636316 544293 359796 351821 414171 414075 431018 436063 434694 441454 503592 501391 855859 887796 40.45 68.1 2
13:00:32 2023-10-13 458257 458408 107784 104588 172205 176726 186464 185016 134418 132494 145746 146458 168014 173212 496598 534878 1443709 1423903 559859 576865 155406 137155 154432 156174 176624 171081 165553 165841 104579 106712 334470 301061 887561 892093 259332 257888 331991 337634 396087 383813 406156 405853 423957 426677 393998 440976 1005409 1054698 648858 544293 361075 354130 409962 409726 428890 435556 436361 438886 500070 496110 843573 890545 40.45 68.1 2
13:00:33 2023-10-13 462519 458408 107422 105045 171816 177226 186073 185275 134106 132743 145675 146560 168130 173284 496152 532157 1438709 1418941 562127 577190 154802 137346 153747 155822 176008 170894 165207 166374 104507 106778 333806 304134 878552 890452 258569 258720 332999 336681 396741 385164 405971 405457 423181 429116 394239 439778 1009665 1053429 641070 544183 359031 354598 411187 410950 428476 432837 436361 440241 502880 498309 847691 888443 40.45 68.1 2
13:00:34 2023-10-13 462837 458793 107676 105141 171909 177563 186429 185464 134410 133130 142394 146968 168096 169487 496856 532049 1434145 1409668 556718 581166 155337 137136 154570 156745 176501 170947 165623 166374 104579 106745 333806 302623 877271 889311 259733 256880 333974 336681 396326 384297 404258 409449 420178 427347 394383 441638 1010928 1057714 644509 549847 359796 353848 409663 409115 430262 433586 432574 437646 500361 500169 844192 885352 40.45 68.1 2
13:00:35 2023-10-13 459809 457303 107776 104548 172329 176730 189193 184465 134578 132278 142495 146052 168164 173141 496856 537809 1438672 1412753 555532 577009 155337 137182 154535 156070 176519 171047 165449 166270 104723 106679 334810 303414 880749 889410 259991 257494 333739 336919 396921 383148 404711 409304 420734 427276 393132 437605 1011027 1063866 639640 547057 360051 353135 411801 410572 429357 433586 437387 440241 496035 499081 848555 885389 40.45 68.1 2
13:00:36 2023-10-13 464665 458664 107413 105005 171782 177599 188967 185570 134106 132743 145675 149032 168014 173512 496598 536228 1444888 1420997 556077 580310 154802 137587 153713 156818 175885 171645 164793 166840 105077 106811 333251 305432 873408 887016 259769 257888 333739 335732 397029 386301 405005 408222 421433 429295 396403 437605 1015463 1065946 642499 548656 359031 355063 413543 412318 430715 432998 439633 442745 500325 500521 853464 885352 40.45 68.1 2
13:00:37 2023-10-13 458687 460030 107451 105370 171773 177599 186073 185914 134309 133444 142361 146899 168063 170297 497487 537784 1446832 1425936 553416 580237 155804 137007 154777 155878 178810 171200 165575 165876 105076 106745 333806 302415 895604 886613 260170 256269 333974 337396 394235 386337 404674 410028 420178 424819 396439 438918 1008030 1069729 648858 550309 361075 351821 411187 408506 429959 435556 432466 440902 496071 499081 855710 887313 40.45 68.1 2
13:00:38 2023-10-13 458613 459342 107480 105034 172081 177599 186073 185570 134422 132776 145746 149274 168014 169555 494558 537845 1456216 1435456 558267 581214 155337 137106 154493 156129 176501 170675 165889 166258 105109 106745 337100 302550 889075 888133 259118 258186 332351 337634 395589 385343 403639 405637 422549 426293 394902 436261 1005782 1063866 643928 546270 360051 353848 413687 411735 428890 434017 432574 442929 499655 497611 859641 890628 40.45 68.1 2
13:00:39 2023-10-13 461286 459881 107643 105318 171782 177723 186073 185570 134325 133143 142361 147429 168130 170365 494860 532121 1444769 1423791 560608 580346 156234 136973 154811 155843 179095 170522 165889 165610 105417 106599 334810 301987 891355 890301 259332 257888 333504 335872 394513 384297 405240 405889 421469 424780 394383 441720 1005409 1054692 642499 546175 361846 353848 411868 412829 430106 437172 432538 438960 498934 497226 852252 890545 40.45 68.1 2
13:00:40 2023-10-13 460895 458664 107809 105001 172363 177569 189228 185570 134625 132714 142259 146814 168198 173563 495244 537513 1445878 1424807 565516 583291 154949 137501 154389 156362 176466 171695 165449 166757 105109 106778 335773 303519 879188 891720 259518 259113 332728 336681 397065 384874 405971 405529 423764 429295 394311 438955 1008781 1053205 641070 544293 359796 352112 411187 409761 428285 431420 437051 440241 501814 497611 847880 890545 40.45 68.1 2
13:00:41 2023-10-13 465359 459674 107751 105247 172363 177719 186595 186090 134545 133177 145746 147071 168164 169943 495594 532049 1433591 1417970 562784 582472 155268 137327 154389 156382 176624 171253 165854 166374 104723 106811 339773 304640 879295 893359 259150 257491 333974 336122 396957 385487 408470 405601 422185 427734 398037 441486 1011138 1056905 641070 550089 360051 354561 411868 411600 430289 432943 437521 440199 500445 501297 843573 887981 40.45 68.1 2
13:00:42 2023-10-13 466833 459778 107982 105257 172251 177973 186595 186055 134444 133260 142856 146968 168596 170027 497561 539018 1445915 1424675 558155 582847 154802 137587 153781 156818 176113 171626 165092 166840 104579 106778 336379 304566 882779 888938 259482 257672 332711 336681 399311 386030 404431 408222 421101 429491 395494 436951 1013910 1063713 641963 546984 359031 352112 413687 409402 427707 431697 436397 442301 500008 499116 852741 889280 40.45 68.1 2
13:00:43 2023-10-13 465396 460102 107480 105383 171658 180767 185552 188717 134140 133177 145675 149377 168130 170671 495557 535815 1446828 1427153 557799 582060 155982 137136 154493 156104 177084 171592 165645 166165 105174 106712 334810 304350 885286 889188 259225 256918 333649 336681 394513 386645 405580 408222 422185 425353 396403 437861 1010248 1068413 658337 551945 359779 351821 412126 409726 429959 433713 432466 440314 501105 500592 857130 885541 40.45 68.1 2
13:00:44 2023-10-13 461443 459067 107866 105326 172320 177723 186334 185570 134616 133177 142780 146592 168164 169590 494860 532121 1447966 1436478 564384 581275 155371 137231 154635 156043 176624 170978 165738 166374 105037 106778 335773 302623 879059 890452 258569 257924 333504 337157 396921 387808 404258 405781 421433 426748 396826 439613 1005819 1060857 645358 543793 360051 351821 412091 411889 427582 434229 433806 441251 500481 499081 854629 890545 40.45 68.1 2
13:00:45 2023-10-13 460099 460143 107813 105424 172363 180352 186715 186090 134529 133227 142789 146933 168528 170331 498267 531977 1445841 1427041 562127 580265 156463 136929 154846 155031 179130 170675 166526 165736 105174 106745 335773 301695 893314 892989 259082 257708 333708 337634 394235 385451 404294 405853 421433 425817 394383 440310 1008268 1054692 641070 546175 359492 351857 411868 410986 427810 436239 432732 437646 498934 497262 851042 891812 40.45 68.1 2
13:00:46 2023-10-13 459620 460102 107818 105030 172398 177474 189564 185570 134764 133373 142439 146969 168231 173599 495630 537513 1445915 1424108 562526 581613 155229 137561 154278 156530 176377 171253 165623 166607 105004 106778 333398 304368 875147 893882 259118 258834 331740 337121 396403 384730 406156 405637 423181 428998 394168 441325 1008744 1053205 641070 544293 360819 352112 411151 409761 428285 433621 437001 440278 500070 497611 848518 890763 40.45 68.1 2
13:00:47 2023-10-13 464179 459890 107866 105314 172225 177723 186464 185570 134359 132776 145612 146933 168762 170129 495436 539469 1438746 1416558 554471 583770 155406 137171 154493 156382 178525 171219 165773 166374 104723 106778 335773 303918 885507 889384 260206 256811 333739 336681 396326 383991 405580 409449 420805 426810 392856 437678 1010964 1063113 638211 550856 360051 353135 410862 410572 429018 432802 437706 438923 496035 499116 848555 886794 40.45 68.1 2
13:00:48 2023-10-13 467105 459917 107818 105383 172209 177719 189228 185570 134500 133177 142924 149101 168231 170129 495594 539433 1445802 1428993 561494 584185 155233 137484 154497 156605 176624 171695 165564 166840 104723 107368 336736 306084 875024 884072 259332 257568 333414 333735 396957 387772 405005 405565 422784 428931 396718 437001 1013117 1067051 650308 546984 358523 354330 412997 409654 430106 431336 432502 442306 500361 501297 856412 885389 40.45 68.1 2
13:00:49 2023-10-13 457402 460255 107703 105392 172286 177973 186595 186351 134384 133361 145688 146830 168164 170636 495594 539361 1446944 1427153 555927 581252 156273 137196 154777 156060 177355 171150 166120 166223 105384 106712 336735 302122 887357 888625 260134 256269 333739 337634 394477 385451 406156 409737 421111 427598 395836 438777 1011181 1071368 637259 550053 361846 351713 413915 411465 429702 435520 435658 439288 495747 497539 855161 889243 40.45 68.1 2
13:00:50 2023-10-13 467188 459850 107581 105866 172088 178723 185967 186888 134284 133822 142127 147788 168029 171622 498230 536858 1447855 1436478 565990 584185 155770 137474 154600 156600 179024 171219 165715 166840 105141 106811 336254 304134 903319 889384 258533 257888 333504 337366 395418 387772 404258 405745 421397 425411 396560 440236 1007207 1059284 645958 547394 360051 351821 411765 411889 429497 434229 433806 441960 500409 498309 855287 890545 40.45 68.1 2
13:00:51 2023-10-13 460025 460179 108000 105392 172359 177723 189724 185960 134545 133143 143172 149308 168198 170095 495666 537893 1445915 1427153 561005 581988 156056 137327 154742 156347 179060 171557 166108 166362 105562 107054 333806 302305 889899 894627 259153 257675 331776 338591 395553 384538 406156 405853 423921 428203 393578 439888 1007995 1056942 641070 547394 361589 354848 412341 409726 428890 436203 436325 438539 501105 498665 847242 890545 40.45 68.2 2
13:00:52 2023-10-13 466481 460134 107958 105608 172636 177973 189724 186090 134511 133143 142495 146968 168198 170484 495666 538274 1436650 1414802 556901 582024 155371 137552 154708 156709 178774 171219 165738 166607 105351 106811 338072 304566 883753 891835 259733 256844 333722 337157 396605 384838 404864 409413 418892 426895 394034 441012 1011681 1060821 645958 551480 359779 354347 411868 411735 429923 433586 432538 437665 499619 500169 845967 888184 40.45 68.1 2
13:00:53 2023-10-13 463923 463168 108144 105383 172913 177723 189830 185570 135069 133018 143185 146351 169264 171696 499965 540919 1443615 1416558 558267 583562 155666 137606 154708 156790 179024 171457 165889 166607 105562 107235 335773 304350 884329 889238 259951 256811 333974 336681 396921 383956 404681 409124 420769 427612 393096 437333 1011681 1063866 639640 548644 360051 353135 412732 410572 427707 432696 437014 440328 496035 498659 852252 887944 40.45 68.2 2
13:00:54 2023-10-13 466705 460102 107809 105383 172294 180858 186595 189078 134612 133143 142287 146796 169130 170636 495666 538603 1447855 1427153 560300 583863 156056 137643 154742 156709 178989 171491 165854 166723 105141 107253 339434 306301 877296 889678 259482 257604 333830 335916 396849 387664 406082 408041 418750 427841 396610 437423 1014629 1066903 641070 549847 359031 353630 413507 409726 430737 431697 432466 441933 501814 501332 857775 887944 40.45 68.2 2
13:00:55 2023-10-13 461554 464483 108049 105681 172225 178468 187119 186351 134697 133361 142924 149446 168697 171077 500321 541063 1454148 1427161 557907 582984 155853 137647 154535 156709 179380 171184 166353 166607 105660 106778 335423 302122 891337 889678 260939 257095 333504 338352 396061 386337 406156 410028 422360 425375 395530 439307 1008744 1071515 641609 550273 361589 351496 412126 410572 429071 436203 432466 440241 495675 497575 855198 890545 40.45 68.2 2
13:00:56 2023-10-13 459881 463173 108074 105697 172393 180893 189626 186351 134545 133143 142783 147071 168931 170671 495666 539397 1457075 1437523 566325 583444 156100 137763 154557 156610 177120 172329 166132 167038 105594 107335 336134 304640 881471 892093 258533 258685 331704 337452 396885 387427 403455 405745 422693 426570 395530 436261 1005782 1063595 640544 545841 360051 354347 414306 410950 428890 434265 432678 442929 501814 497611 862015 891812 40.45 68.2 2
13:00:57 2023-10-13 463014 462778 108066 105322 173154 177723 189794 185570 134985 132776 143156 149274 168697 170331 495738 536192 1446944 1426137 561838 583744 156091 137778 154570 156600 179060 171730 166120 166840 105627 107286 336735 303703 885199 893553 259150 257853 331955 337634 396763 384838 406156 405889 423623 427723 393132 438918 1007994 1054656 641070 545841 360819 355780 411187 409761 428587 434017 437014 439545 500814 496842 847880 888407 40.45 68.2 2
13:00:58 2023-10-13 467832 462782 108347 105854 173058 178437 187346 186482 134850 133260 143187 147429 169097 170602 501106 536988 1446944 1425824 567603 583817 155814 138612 154600 157147 178989 172521 165889 167471 105594 107467 338453 305866 876540 893284 258099 258685 333739 336206 397065 385451 405625 405745 421433 429322 394311 439129 1010928 1053205 647590 545841 359031 354848 411801 412143 428890 431592 436361 440241 501149 499045 852252 890628 40.45 68.2 2
13:00:59 2023-10-13 467832 462778 108066 105747 172393 178527 189626 188946 134769 133361 142869 149342 168697 170636 498542 537513 1436650 1415810 559418 585513 155839 138009 154639 156818 179095 171491 165889 166955 105812 107268 338072 304271 899743 894369 259590 257052 333938 337085 396777 386430 405434 409413 421133 427347 394938 441389 1013873 1060034 654296 551945 360051 354703 411868 410661 430302 433925 432574 438640 501814 500557 846641 889243 40.45 68.2 2
13:01:00 2023-10-13 468070 462778 107974 105453 172363 178723 189626 189246 134477 133394 142521 149550 168762 171384 495702 537845 1447855 1428250 562274 583781 156343 137813 154777 156709 177492 171764 165889 166840 105489 106811 339530 305866 883046 889568 258569 257491 333974 335732 396326 387808 406156 408186 418892 426677 396754 437605 1011027 1066076 641070 552728 359796 351857 412416 413217 430226 432943 432529 441564 501105 501297 860251 889280 40.45 68.2 2
13:01:01 2023-10-13 459881 463759 107966 105420 172913 180929 189626 189016 134764 133361 142924 149411 169063 173377 501106 544408 1451066 1431189 557510 583154 156710 137640 155532 156466 179631 171457 166585 166607 105693 106811 339530 304452 899079 892093 260206 256664 333758 338242 395418 386609 406156 410028 421361 425077 396124 438918 1010211 1072274 644552 551945 361589 353848 411801 410572 429959 436224 432583 440902 496035 499045 857738 890545 40.45 68.2 2
13:01:02 2023-10-13 459881 462420 108074 105424 172865 180885 189493 188981 134545 133177 142924 149377 168731 170705 498578 543637 1457149 1437523 561691 583744 156091 137763 154811 156818 179095 171799 166353 166840 105627 106844 336735 304566 891376 886650 258569 258685 332711 339004 396632 386322 403639 405637 423443 426236 395714 436116 1011138 1063746 639487 545841 360051 354598 414637 412866 428890 434874 432570 441896 501105 500964 862124 892447 40.45 68.2 2
13:01:03 2023-10-13 461554 463691 108074 105673 173623 178222 187645 186055 134850 133143 143156 149239 169298 170636 498578 540454 1446944 1427153 563921 583970 156239 138039 154777 156818 179130 171764 166443 166840 105693 107286 336024 303273 893608 894480 259332 257491 331991 336107 396921 384297 403902 409181 423993 426677 393132 440003 1007244 1057468 643928 543757 359492 353171 411151 410625 428890 437172 437242 439014 501814 496110 848518 893924 40.45 68.2 2
13:01:04 2023-10-13 468074 463431 108140 105416 172913 180767 189697 189016 135069 133578 142986 146864 169267 170908 499319 536754 1444888 1427153 567603 584856 156065 138315 155178 156942 177368 171730 166132 167307 105627 107590 339434 306079 891319 897920 258099 258503 333758 336681 399021 385742 406156 405745 420769 427698 396908 439320 1011681 1054698 648217 546139 359541 354848 412416 412251 430106 432943 435727 440241 501537 500557 852858 890545 40.45 68.2 2
13:01:05 2023-10-13 466169 459773 108207 105416 173213 178222 190132 186090 135056 132776 143071 149067 169267 170095 499672 541135 1447892 1425122 558985 583795 155337 138078 154244 157007 178650 171661 165854 167307 105627 106844 335773 304271 875158 892989 259332 257095 333974 336681 399311 386609 405005 408258 421397 429295 394347 436261 1014629 1066076 648858 548644 359541 353171 413687 409690 428382 431662 436402 442578 500008 499081 855198 889280 40.45 68.2 2
13:01:06 2023-10-13 468173 464091 108000 105779 172671 178723 186799 187531 134749 133948 143088 149932 169131 171691 499388 539253 1452099 1430206 562710 585057 156314 137797 155286 157256 179345 171799 166353 167190 105594 107631 336379 306737 893331 891461 259368 257491 335632 335732 396957 387844 406156 408222 418928 428357 396754 437642 1014629 1066903 650308 552728 359031 351857 413687 410914 430298 432979 432466 442264 501460 502074 860288 889280 40.45 68.2 2
13:01:07 2023-10-13 463014 464086 108149 105775 172913 181000 189697 189352 134985 134019 143156 149653 169233 171452 499672 545845 1455181 1430283 556114 583817 156739 137908 155528 156818 179486 171610 166701 166840 106096 107268 337698 304294 904721 889201 260831 256953 333866 338591 398060 387010 406082 410608 422621 425170 395494 438626 1012503 1071515 651254 550309 360034 353848 412309 411444 428982 435271 432538 440278 496035 497611 857738 890628 40.45 68.3 2
13:01:08 2023-10-13 465177 465077 107818 106136 172350 181443 186595 187663 134727 134234 142555 147788 168965 171794 499793 537820 1447929 1434434 565990 583936 156595 138112 155277 156818 179415 171645 166353 166840 105693 107319 339044 304418 896085 893516 258569 256811 333739 337396 394584 387808 405149 405853 421433 425077 396754 441247 1007280 1061608 641070 549187 360051 351857 409997 412179 427845 436203 432200 439581 500445 499081 852741 892447 40.45 68.3 2
13:01:09 2023-10-13 463524 462503 108249 105457 173495 180640 190203 189016 135189 133612 143422 149377 169267 170705 502534 540490 1451798 1431226 564236 584612 156744 137957 155680 156679 176084 171661 166818 166840 106049 106811 336024 302403 914732 899197 259296 257888 333739 336414 396038 385308 405149 408186 422693 425411 394034 440971 1007244 1057751 641070 548644 360614 355187 409997 410950 427841 436887 435312 438923 500181 497226 852252 892001 40.45 68.3 2
13:01:10 2023-10-13 469107 464414 108178 105420 173145 181027 189732 189087 134985 133612 143156 149481 169267 171588 499708 535815 1437671 1419015 565186 585653 156377 138293 154846 156928 179165 171799 166353 169166 105660 107500 338072 307499 888024 898736 258569 256880 333974 336681 396957 386337 405470 408222 418928 427347 394383 441826 1013191 1057003 634378 552728 360051 354598 411868 412179 430298 435448 432615 438923 500409 500592 848936 891372 40.45 68.3 2
13:01:12 2023-10-13 463715 464743 108597 105714 173671 178222 186455 186482 134850 133511 143320 149584 169233 171214 500805 540847 1449997 1420861 557726 583817 156377 137797 154742 156818 179380 171799 166353 166840 105660 107467 339044 304566 892526 891909 259769 257095 333974 337366 396993 384297 405005 409449 421433 428046 393493 436951 1013191 1063866 650308 550309 360051 353701 412452 411153 428645 433409 437706 439563 496071 499081 853464 889996 40.45 68.3 2
13:01:13 2023-10-13 470626 464086 108174 105779 172908 181091 189794 189184 134802 133486 143582 149411 169267 171214 499319 541063 1447929 1428250 561042 585513 156377 137836 155286 157117 177617 172568 166550 167307 105660 107401 337100 307062 885609 889128 259189 257060 333974 335732 396993 387650 405646 408077 418857 427683 396790 437669 1014247 1066903 641070 551908 359031 351857 414796 409761 430262 431486 432466 442020 501105 504274 861511 889280 40.45 68.3 2
13:01:14 2023-10-13 465501 463407 108182 105920 173223 181218 189768 187101 134917 133805 143532 147687 169535 171487 500061 541063 1461329 1441692 565879 583822 156169 138073 155277 157037 179325 171799 166353 167073 105693 107393 336615 304640 890300 892093 258569 258503 333216 337634 396957 387808 405005 405853 422729 428505 395530 436297 1008744 1063866 645358 544946 360051 354347 414633 410950 428890 434300 432687 442615 498934 498309 862737 891964 40.45 68.3 2
13:01:15 2023-10-13 465396 463207 107995 106026 172398 181325 187048 187663 134529 134560 143054 148922 169131 172479 500659 538274 1453048 1435315 565916 585057 157067 137943 155814 156895 178116 171799 166818 166840 105693 107500 339044 305395 896146 895487 258569 257131 333974 337157 394549 387190 405506 405926 421433 424780 396160 441283 1007280 1062360 641070 548255 361075 351857 412152 412179 427743 436203 432493 439929 500481 499116 852741 891295 40.45 68.3 2
13:01:16 2023-10-13 462555 463220 108548 105779 173529 180924 186299 189051 135086 133520 143422 149377 169301 171180 500841 539433 1447929 1427153 562747 583817 156630 138073 154846 159065 179165 171833 166585 167073 105726 107500 337698 305395 901877 899373 259118 257782 332351 338591 396885 385343 407311 408041 423849 427872 393132 438955 1008818 1057787 643928 547006 361075 353701 411801 410950 429459 435236 437396 439929 501814 496146 851005 889036 40.45 68.3 2
13:01:17 2023-10-13 469503 465067 108439 106029 173425 181000 189901 189219 135189 133881 144130 147514 169535 171606 501586 541063 1442519 1417827 558553 585600 156739 138181 155593 159211 179486 171799 166585 167073 106049 107533 336735 305395 883387 898558 260170 256915 333974 337396 397029 384874 405185 410318 420769 428228 393168 441320 1014629 1063866 644509 552728 360051 355260 412451 409726 430401 433413 435058 438886 501191 500592 848518 890545 40.45 68.3 2
13:01:18 2023-10-13 463715 464743 108573 105775 173776 180837 190274 189148 135052 133436 143831 147293 169804 170636 501550 545074 1453058 1430014 561494 586237 155952 138398 154708 157376 177120 172793 166132 167776 105951 107500 336615 306158 875633 893882 259225 257672 333974 337396 399311 386645 404748 408978 421469 430277 394347 437197 1015463 1063819 648858 549457 360051 353701 414306 412829 427743 432979 437174 442878 500008 499116 857466 890777 40.45 68.3 2
13:01:19 2023-10-13 464912 463407 108182 105925 173430 181254 190132 189617 135018 134015 143388 149861 169501 171726 501513 546289 1457112 1432356 559099 585021 156849 138409 155602 157396 176117 171799 166818 167190 106049 107467 335423 304134 909227 891277 260536 257060 333504 337132 396290 387190 406156 410608 423623 425499 396416 438261 1011681 1072274 647408 551090 360542 354598 412380 410572 428645 435236 432538 439874 496035 497575 857701 893921 40.45 68.3 2
13:01:20 2023-10-13 466385 465286 108667 105963 173326 178723 187645 187137 134917 133914 143865 150106 169668 171657 500732 540193 1457112 1443261 567125 585435 156814 138073 155385 157147 177866 172654 166585 167307 106017 107500 336735 305432 906274 890499 258099 258468 333504 337634 396921 387520 405580 405781 422657 426677 396718 436334 1010175 1063866 646787 545331 361075 354848 414890 412143 428890 436866 432610 442985 500373 498624 862737 894830 40.45 68.3 2
13:01:21 2023-10-13 466714 463443 108182 106103 173152 181544 189794 189688 135052 134049 143930 147995 169233 172548 501513 537774 1452046 1434434 565990 586010 157287 137990 156031 156818 178617 171626 167449 167166 106242 107549 335773 304418 896664 899197 260605 257675 333866 337598 395346 386609 405434 408186 422072 425157 395530 440897 1007957 1062360 642499 548461 361846 353848 411151 412179 427836 436816 432466 439545 500409 499081 853913 893827 40.45 68.2 2
13:01:22 2023-10-13 470440 466405 108676 106029 173456 181472 186231 189617 135052 133645 143926 147788 169804 171606 501586 536192 1444888 1430206 567671 586753 156377 138493 155424 157556 179415 172742 166585 169507 106017 107830 337100 307611 881797 899725 258099 258069 333974 336444 399311 386609 406156 405745 420142 428019 394311 438923 1013154 1056193 650308 546984 359541 355350 414759 413412 427707 432908 435713 440902 501890 502516 853464 892447 40.45 68.2 2
13:01:23 2023-10-13 469440 463398 108431 105989 173741 181289 190203 189387 134985 134066 143718 147788 170223 171622 501404 540847 1442793 1420786 560587 586191 156928 138039 155277 157256 179576 171833 167063 167658 106049 107689 339044 305866 886692 899725 259991 256844 333974 337396 396957 385415 405470 410028 420142 427387 394311 441247 1014629 1066885 647408 553513 360819 354848 412451 409726 432550 433409 435022 438539 500398 500521 848518 890628 40.45 68.3 2
13:01:24 2023-10-13 470594 464188 108207 106099 173425 177756 190132 185766 135086 134104 143930 147788 169770 171760 500805 541099 1454148 1433413 562747 586844 156849 138151 155493 157117 179486 172347 166818 167307 106017 107682 336735 307556 888609 894738 259332 257456 335900 336681 396281 387880 406156 408222 418892 427612 396754 439955 1014629 1069963 650308 553121 359796 353848 413651 410914 430396 435615 435820 441933 501559 502637 862589 890397 40.45 68.3 2
13:01:25 2023-10-13 465644 466719 108551 106226 173326 177408 185681 185732 134993 134015 143642 147931 170105 172479 501513 547390 1456216 1435315 557689 585472 157287 138108 156491 156575 176185 171626 167320 166898 106301 107467 340705 304640 907478 894898 260206 257060 333974 336378 396326 387226 406156 410608 422657 425411 395530 438918 1011681 1075317 650988 551908 360542 354347 413324 411444 430666 436852 432638 440902 496035 498309 859604 890627 40.45 68.3 2
13:01:26 2023-10-13 466115 463479 108506 106095 173499 181289 186306 189688 135018 133796 143854 149687 169804 171760 502359 545038 1463407 1446682 566325 586045 156963 138354 155675 157221 176117 172723 167051 167658 106544 107697 341427 305432 885280 892093 258533 258364 333324 337634 396885 387154 405005 405781 422549 426677 394347 435917 1008744 1065225 645358 547283 361075 354848 414890 410950 428890 435520 437135 442929 501814 497575 864579 891964 40.45 68.3 2
13:01:27 2023-10-13 463245 465249 108631 106033 173892 181214 186265 189352 135426 133612 143621 148049 170040 171726 502652 541027 1452083 1430014 565186 586338 156849 138073 155493 159356 179611 172641 166818 167541 106049 107500 337698 304350 889968 899414 258569 257456 332458 336414 396957 385415 407216 408186 423957 426677 393132 439005 1008708 1057751 641070 545331 359998 353666 411801 410950 428890 438108 437014 438987 501814 497191 852858 894830 40.45 68.3 2
13:01:28 2023-10-13 470106 466274 108676 106292 173766 179012 186197 187137 135380 133822 144330 147512 170173 171657 502861 537324 1445915 1430206 569221 589758 156288 138763 155242 159578 179541 172621 166748 168105 105871 107830 337100 307174 878900 900026 257737 258422 333974 336444 399311 386609 406156 405745 421205 428922 394311 438576 1013154 1054698 646787 546984 359796 354848 412416 413122 427814 431451 435673 440241 501926 501297 854679 893082 40.45 68.3 2
13:01:29 2023-10-13 471511 463434 109002 106070 174330 181218 186720 189148 135681 133394 144219 149342 170074 170671 503081 547390 1452083 1429931 560608 586753 156343 138720 154811 159578 179227 172776 166585 169661 106049 107500 336735 305866 883932 895487 259150 257095 333974 337634 399311 385978 405292 409124 421397 429299 393721 436914 1016398 1066076 648858 551697 360819 356825 414637 412610 431325 432837 437237 442044 499437 498938 858336 891812 40.45 68.3 2
13:01:30 2023-10-13 470663 463470 108207 106573 173321 177934 190096 186058 135022 134049 143477 146132 170105 171794 501586 541099 1454148 1432394 562747 587182 157067 138531 155528 159322 179556 172587 166818 167307 106049 107648 339044 306737 887692 894627 259218 257095 335900 336681 396605 387880 406156 408186 418892 425526 396718 437605 1014629 1069169 642499 553513 360051 353848 413651 410986 431587 433409 432430 441601 501814 502038 862737 888407 40.45 68.3 2
13:01:31 2023-10-13 466486 464456 108548 106136 173499 181452 190274 189723 135426 134015 143752 148201 170139 172409 502788 548941 1463486 1435315 561494 587059 157182 138451 155745 157256 176185 172347 167203 167307 106275 107500 337698 304566 896891 890535 260134 256918 332675 336343 396605 387190 405580 410318 423325 425411 394938 437351 1011681 1073034 647408 550309 360312 354598 412452 411444 427707 437172 432538 440342 496071 497575 857701 894214 40.45 68.2 2
13:01:32 2023-10-13 467444 464818 108439 106136 173499 181523 190132 185766 135052 134268 143443 148305 170127 172858 503081 539433 1452083 1434434 566796 586338 157726 138073 156214 157037 177142 171833 167320 166840 106228 107500 340946 305506 901853 898410 258569 257672 333974 337634 395140 386609 405434 405853 421397 424149 395216 440934 1007994 1062360 650308 548607 360542 353848 411151 412215 430020 436816 432561 439288 503839 502456 858336 895633 40.45 68.3 2
13:01:33 2023-10-13 464848 465791 108814 106037 174395 178719 188970 189449 135614 133645 143888 149619 170344 171588 502751 541063 1451015 1428213 566325 588570 157067 138948 155528 159613 179521 172742 166853 169626 106098 107830 337698 305432 883892 904351 259150 257888 332728 337634 397065 385451 406156 408222 423957 427983 393132 438918 1010928 1059726 650308 546469 361075 353914 412091 410950 428890 435556 438768 440204 501814 497539 851005 893937 40.45 68.3 2
13:01:34 2023-10-13 470773 464550 108535 106136 174018 181289 190274 189422 135460 134036 143854 149653 170344 171794 503081 537396 1443738 1432059 570439 586948 156824 138931 155424 157696 176117 172758 167051 167776 106308 107912 339044 308966 886895 899725 257737 257491 333794 336335 396993 386573 405470 405781 419812 427925 394347 440241 1014629 1054692 646787 550236 359796 352112 412804 413086 429923 432802 435058 440902 501537 501649 852252 890642 40.45 68.3 2
13:01:35 2023-10-13 467675 463434 108731 106216 174330 181325 186299 189422 135557 133645 144330 147411 170344 171487 505062 547003 1454148 1432394 562710 587274 156343 139052 154777 159648 179345 173293 166353 169814 105693 107863 340016 307100 886993 894738 259150 257172 333974 336681 400158 387808 405292 409124 421433 429264 394938 436297 1016792 1066903 641070 551246 359541 353135 414926 409761 429062 432943 437014 442264 500361 500557 857701 890545 40.45 68.3 2
13:01:36 2023-10-13 471802 465499 108705 106646 173766 178181 188173 186574 135329 134546 143879 148512 170208 172754 501404 540955 1456216 1434434 561949 587182 157517 138116 156145 157082 176985 172621 167320 167741 106308 107500 340946 306589 892299 893553 259368 256664 335900 337634 396605 387844 403617 409449 418892 425446 396124 437642 1014629 1073034 650308 553513 361075 353594 413360 411564 431546 435215 432556 441564 501168 501297 862737 892716 40.45 68.3 2
13:01:37 2023-10-13 468107 465871 108652 106456 174053 179605 186720 189759 135052 134049 143854 148922 170226 171794 503081 541027 1461329 1445804 569221 585915 157177 138720 155671 157152 176151 172621 166853 167741 106082 107830 340344 306084 887181 895487 258135 258457 333974 337634 396993 387916 405868 405817 423691 426784 396718 436951 1010928 1062208 640544 547021 362103 355816 414673 415251 430106 435236 436278 442980 504663 501391 865120 895713 40.45 68.3 2
13:01:38 2023-10-13 469173 466235 108581 106452 173741 178181 187645 186316 135653 134487 143854 150103 170173 173512 504187 540193 1454148 1435456 567199 587169 159755 138493 156318 159100 177264 171833 167554 167190 106228 107682 339651 303579 897651 899725 258569 257491 333974 337416 395732 387808 405506 408222 422027 424149 395530 440383 1010211 1061222 642499 549457 360288 354330 411222 412215 428946 437369 432466 439650 500445 499081 855841 893769 40.45 68.3 2
13:01:39 2023-10-13 459664 467356 109123 106127 174600 181447 186884 189387 135770 134049 144530 147651 170680 171657 504287 543943 1454168 1435315 565916 588501 157182 138848 156001 157486 178354 172621 167086 169779 106261 107920 334470 305321 890555 901117 258932 257672 332585 336378 399311 385487 404222 408222 423957 427983 393132 438928 1011027 1057787 650308 546139 361589 354233 412416 411950 428890 436545 437706 439902 501814 497539 852858 894609 40.45 68.3 2
13:01:40 2023-10-13 470106 464854 108765 106383 174044 181487 186299 189528 135460 134049 143888 149930 170344 171794 504617 545845 1442837 1418978 561079 585430 157067 138755 155814 159391 176185 172621 167086 169542 106228 107863 336735 304934 884734 900010 259951 256700 333974 337452 396993 385451 405185 410318 420805 426712 395747 440310 1014629 1063746 645958 553513 361075 352077 409997 409726 430939 434300 432574 438923 500070 503167 853867 892893 40.45 68.3 2
13:01:41 2023-10-13 467675 464702 109131 106216 174469 177129 186816 185665 135768 133889 144586 149619 170767 171214 503894 548941 1456216 1432082 562673 588688 156461 138983 154846 159682 175936 172931 166818 169849 106228 107830 340016 306955 883008 896158 259368 257131 333974 337634 399876 386250 405005 409413 421433 430015 394311 436951 1017155 1066867 647408 551090 360051 354197 414926 409761 428982 431750 437706 442578 500008 499116 857775 887778 40.45 68.3 2
13:01:42 2023-10-13 467514 466235 108581 106164 173897 181650 186557 187927 135523 134049 144330 147788 170344 172342 504581 549315 1465489 1435456 559381 584015 157147 138789 155814 159356 176219 172621 167320 169542 106261 107782 335807 304455 894544 894738 260134 257095 333034 336378 396921 387226 405580 410318 423325 427598 395279 439366 1015463 1072960 648858 550163 363636 355350 413471 412318 430715 435883 432538 442311 498914 498309 863246 891927 40.45 68.3 2
13:01:43 2023-10-13 468093 467670 108727 106160 174330 179605 186299 185800 135460 134082 143841 148099 170344 171794 503081 541063 1461329 1445804 568816 587187 157282 138755 155814 157811 176185 172776 167320 169507 106261 107863 340946 306375 902263 894627 258135 258286 333739 337634 396993 387916 406156 405817 422360 426712 396718 437260 1010211 1060710 656108 546984 361075 354598 414768 412215 429801 435556 432638 442929 501185 498818 862737 894572 40.45 68.3 2
13:01:44 2023-10-13 467780 466199 108573 106508 174052 178181 188173 186540 135325 134386 143786 146298 170531 172788 504434 540847 1455203 1436478 567603 584982 159678 138478 156681 157256 177298 171868 169590 167190 106407 107764 336735 304566 902295 899725 259150 257491 333974 336378 395768 387226 405542 408222 421469 424780 394383 440310 1008781 1063113 642499 549847 360578 354347 411187 411889 429997 436816 432484 438576 500022 499081 855235 893193 40.45 68.3 2
13:01:45 2023-10-13 471964 465544 108577 106132 174044 181650 186850 189564 135648 134049 143888 149826 170074 171794 504617 540229 1442837 1431375 567707 587169 159206 138983 155819 159648 176185 172931 166853 169612 106049 107897 336735 306406 883387 901646 258135 257131 333974 336681 399311 387226 405506 405817 420142 427983 394347 440365 1014629 1057751 651758 551945 360051 355525 414796 413815 432550 433400 434949 440191 504443 501118 850857 894354 40.45 68.3 2
13:01:46 2023-10-13 470737 466195 108756 106160 174048 181615 188438 188191 135580 134049 144330 145588 170378 171829 505581 545932 1447892 1420608 559418 584015 157177 138964 155814 159391 176219 173072 167203 169779 106228 107897 340016 306301 887120 900843 259987 256700 333974 337396 397029 384874 406601 410318 420805 426712 391958 438608 1014629 1065323 648858 553513 361075 354197 411187 409402 430383 434052 437360 438896 498914 499116 852704 890664 40.45 68.3 2
13:01:47 2023-10-13 469006 466226 108865 106379 174609 179731 186884 185800 135715 134049 144040 148202 170412 172409 505039 548831 1459357 1435315 564236 585703 156963 139301 155389 158137 176050 173449 166818 168718 106082 108261 340946 309515 878310 896121 259150 257662 333974 336463 400404 387844 405580 409160 423059 429975 394938 436297 1014961 1069999 650308 551517 359796 353171 414998 409761 428991 432979 436479 443155 501105 501297 860251 889403 40.45 68.3 2
13:01:48 2023-10-13 466152 466963 109018 106314 174087 178037 186850 186350 135494 134268 143888 149964 170378 172582 505333 548385 1465489 1436464 561079 585430 159574 138886 156066 159537 176946 172897 167320 169577 106407 107682 339623 305432 893101 892885 259769 257095 333034 336378 396957 387808 405005 410028 423659 425517 394938 436297 1013981 1073034 648858 549494 360324 352077 413360 409498 427707 435307 435058 441251 498914 500964 864479 895666 40.45 68.3 2
13:01:49 2023-10-13 469409 466083 108839 106387 174348 178215 186816 186282 135546 134352 144287 149930 170412 172671 504581 540847 1465489 1445804 569221 584159 157622 138740 155814 159425 176740 172931 167320 169661 106334 108045 336735 305185 888475 896460 257886 258286 333974 337634 397065 387916 406156 405817 422098 426712 396754 437028 1011718 1063746 641424 546984 361075 352148 414962 413158 427707 438139 432538 443022 501537 499081 861909 895521 40.45 68.3 2
13:01:50 2023-10-13 466787 467405 109291 106136 174643 181320 187472 189759 135937 134049 144560 147892 170920 171829 505333 545845 1454148 1434159 566759 587169 157177 138983 155710 159648 176769 172931 167320 169814 106334 107789 340501 306375 886788 901287 258604 257672 332764 335366 399311 385164 404258 408258 423957 427983 391993 438699 1016186 1063713 641070 547394 361589 354126 414208 413781 429497 435414 437642 440241 501460 497191 852858 894498 40.45 68.3 2
13:01:51 2023-10-13 471584 466235 108760 106160 173766 179226 188438 189599 135494 134082 143922 149930 170378 171829 505333 540193 1442837 1431375 568585 584892 159317 138755 155671 159682 176219 172897 166853 169612 106228 108045 338072 306406 887695 902288 258284 257095 334010 336444 399311 387226 405506 405817 418964 428228 394311 440278 1014629 1056220 653208 551908 360051 352148 412452 413520 430549 433621 435094 440278 501926 501332 853464 894609 40.45 68.3 2
13:01:52 2023-10-13 468823 466298 108790 106412 174087 179731 186782 186799 135666 134319 144253 150279 170783 172668 505581 549718 1446869 1424108 561042 585018 159352 138983 156075 157881 176707 172897 167203 169577 106228 107863 341427 307137 892087 900010 259987 256664 333794 337634 397029 385180 404258 410608 420805 426392 391993 439613 1016792 1065287 644509 553513 360819 353135 410574 409690 430298 434017 437051 438923 498914 499152 852252 887778 40.45 68.3 2
13:01:53 2023-10-13 472746 469034 108723 106628 174014 178318 186265 186935 135392 134618 144330 148408 170378 173254 504581 545808 1456216 1436478 561875 584015 159650 138772 156140 157117 177142 172723 167554 169709 106407 107830 340016 306301 902028 902129 258533 255518 333974 337634 396569 387844 406156 410318 419812 425042 395530 437605 1014629 1075910 641070 553513 361589 353848 415385 414075 433507 436224 435968 440718 500252 501118 863853 894280 40.45 68.3 2
13:01:54 2023-10-13 469227 467405 108877 106461 174296 177756 188704 188191 135632 134546 143960 148305 170378 172582 503071 550497 1465489 1440578 562127 584766 159644 138948 155927 159578 176707 172862 167554 169779 106308 107863 340705 305940 893652 898956 259114 257853 333233 336343 396957 387736 405005 409124 423921 427049 394347 435917 1013873 1071515 642499 548917 361846 352112 414926 409726 429801 436545 436787 442541 499619 497575 864355 894535 40.45 68.3 2
13:01:55 2023-10-13 466746 467621 108840 106461 174296 177756 186850 186316 135681 134268 143888 146290 170733 172737 506050 544233 1455181 1434107 565157 587169 159574 138851 156427 159578 177264 172710 167672 169744 106440 107756 339236 304566 896682 903575 258533 257095 333974 336886 396632 386322 407825 407932 423109 425327 393578 440126 1012577 1062958 643928 550089 360578 353100 411765 411853 431937 436459 435673 438850 501814 497539 856309 892825 40.45 68.3 2
13:01:56 2023-10-13 469440 469582 108948 106355 174604 179222 187437 185766 135903 134049 144321 149896 170920 171794 506050 541135 1454148 1435456 570846 589069 157177 139274 155636 159905 179556 173483 166818 170121 106228 108194 340016 308050 881840 901646 258135 258137 333974 337396 400441 387190 404222 405781 422333 429259 393685 439005 1014629 1054692 642499 546715 360051 353949 412452 412179 428890 432696 437323 440346 501149 499045 854456 895517 40.45 68.3 2
13:01:57 2023-10-13 475206 469371 108810 106643 174460 177969 187369 186703 135912 134352 144730 148338 170886 172858 506768 541063 1445804 1427153 567671 585663 159574 139061 156040 158102 176985 173172 167320 169779 106407 108012 336374 308050 902263 903237 258533 256844 333974 337157 397029 387772 405506 409124 420142 427948 394347 441564 1017514 1062360 648858 553513 360051 353936 411151 413448 431342 434229 435058 438886 501626 501649 852252 890407 40.45 68.3 2
13:01:58 2023-10-13 476905 467211 108765 106461 174174 178037 186686 186350 135460 134234 144087 148882 170378 172945 506050 547390 1456216 1436478 565588 585915 159539 138983 155779 157626 176219 172897 167320 169814 106301 108045 341397 306442 899270 896121 258533 257060 334010 336444 396993 387880 406156 408222 418857 427316 396088 437569 1017292 1072922 644822 553292 360051 353775 414126 413488 433164 436226 435931 442044 501460 501261 863965 892447 40.45 68.3 2
13:01:59 2023-10-13 467450 470481 108806 106452 174408 177756 186850 186642 135652 135128 144032 150173 170378 172858 506050 551204 1463407 1436478 559381 586023 159574 138923 156284 159578 177142 172742 167554 169779 106440 107830 339623 305395 894900 893480 260134 256844 333504 336152 396605 387190 405580 410608 423325 425451 394951 437260 1014629 1074555 650308 551945 362103 354848 413615 411735 430106 435236 432502 439874 496035 497575 862737 890333 40.45 68.3 2
13:02:00 2023-10-13 468770 468271 108806 106493 174472 178037 186850 186642 135736 134361 144330 148408 170378 172892 506050 541099 1454148 1435456 568262 584015 159643 138811 156571 159356 177298 172621 168199 167307 106440 107500 340016 304455 904855 904973 259218 256811 333902 339071 396146 386158 407890 408363 422477 425161 393685 440236 1010928 1057787 641070 550126 360578 354848 411151 411492 427818 436566 435058 438539 501814 497191 854679 896954 40.45 68.3 2
13:02:01 2023-10-13 469440 467256 108948 106424 174609 177722 187437 186350 135903 134175 144330 148099 171191 172308 506050 544269 1454148 1435456 570052 584766 157219 139375 155671 159905 176151 173449 167086 170121 106228 108228 339651 308124 882115 901287 257737 258468 333492 337396 400158 386609 404222 405745 421433 428636 393132 437893 1014629 1054698 649646 546948 360051 353666 413033 413122 429655 436684 438768 440236 504663 498974 855859 895633 40.45 68.3 2
13:02:02 2023-10-13 473456 470400 108973 106541 174434 178032 186884 186350 135918 134268 144219 146165 170886 172823 506050 541099 1444769 1426137 565990 585879 157112 138983 156031 158032 176740 172897 167320 169779 106407 108012 340016 306370 886633 902288 259114 256269 333974 337157 397029 387190 405506 409449 420107 426712 393721 440273 1014629 1063866 647408 553513 360819 354848 413314 410950 430298 434265 432570 438576 501460 501033 851005 893082 40.45 68.3 2
13:02:03 2023-10-13 473027 468311 108760 106636 174044 178318 186557 186969 135680 134487 143888 150242 170767 173133 504341 547390 1457075 1436478 565588 585879 157367 139177 156175 159648 176740 172931 167554 169814 106407 108045 339044 306334 891984 894517 258569 257060 335863 336919 396957 387916 405971 408833 422185 426093 396295 437551 1017440 1071332 650308 556393 361589 354525 413651 411528 431582 437172 432245 441394 501814 502002 863965 893082 40.45 68.3 2
13:02:04 2023-10-13 464738 468859 108944 106673 174609 178318 186884 186642 135762 134618 144730 148201 170920 172892 506050 550005 1466332 1436478 561042 585663 157043 139263 156006 159648 177298 172931 169792 169814 106473 107863 338660 305829 894565 897282 260134 257060 333504 336378 396727 387772 405580 410608 423361 425415 394347 436996 1014629 1073034 644509 551126 360542 354057 413033 409654 427796 436887 432538 440902 495675 497575 862737 894572 40.45 68.3 2
13:02:05 2023-10-13 471519 468755 109107 106679 174944 178250 186816 186867 135994 134546 144279 149540 171139 173271 506408 544196 1465489 1448787 571511 586632 159796 138987 156284 157591 177142 173676 169827 169968 106440 108228 344267 307462 894318 899739 257737 257888 333974 337634 397029 387916 405699 405781 422360 427312 396718 436297 1013191 1063746 646787 547021 361075 352112 414962 413122 430106 434052 432606 442929 500797 499010 864392 894646 40.45 68.3 2
13:02:06 2023-10-13 468233 468316 109317 106379 175167 181466 187766 189759 136042 134082 144355 149930 171191 171829 506768 547390 1455943 1434434 569184 585879 159609 139371 156568 159828 176740 173483 167320 170086 106440 108153 338660 307174 888947 903206 259114 258251 333034 337634 400158 386301 404258 408222 423993 428059 393132 438261 1014629 1059082 643928 548954 362103 357383 412309 412035 429801 434626 437788 440058 503679 501037 853464 893606 40.45 68.3 2
13:02:07 2023-10-13 474434 468316 109232 106675 174870 178160 186884 186350 135775 134301 144125 146366 170920 172858 506768 541063 1445915 1435456 569795 585951 159574 139274 155675 159940 177019 173483 167320 170121 106407 108228 342378 306478 891862 904861 257918 257060 335900 336681 399311 387772 405506 405817 419847 427988 394311 440360 1015463 1057751 643928 552728 360051 353100 412416 416136 430298 434921 435094 440365 501926 502038 851830 893769 40.45 68.3 2
13:02:08 2023-10-13 473182 468316 109007 106461 174635 178037 187437 186350 135903 134234 144407 148305 171191 172582 506768 547578 1457075 1436478 565990 585590 157033 139371 155424 160009 179591 173916 166818 170262 106301 108261 343781 309445 886970 898826 259082 256847 333794 336922 400971 387736 405794 409267 421254 429756 396834 436737 1017118 1071515 650308 551908 360051 355853 414926 410914 429000 432943 435216 442117 500751 500557 861511 893082 40.45 68.3 2
13:02:09 2023-10-13 473027 469084 109107 106738 174600 178352 186884 187003 135903 134555 144151 146563 170920 173444 506408 545932 1457075 1437249 562784 585987 159901 138983 156318 159648 177607 172897 169709 169814 106473 108045 340016 305902 912581 898736 258569 256269 335900 337634 396921 387484 404222 410608 419847 425411 395566 437605 1016398 1074390 650308 555087 359998 353848 414270 411564 431582 435556 436167 441270 501595 503880 865195 894991 40.45 68.3 2
13:02:10 2023-10-13 465689 468895 108810 106578 174469 178250 187369 186901 135681 134394 144355 150033 171223 173637 507127 549581 1466332 1439568 563903 585915 159643 138983 156175 159682 177298 172897 167554 169849 106440 107863 340987 304506 893439 897464 259082 257095 333504 336378 396993 387808 405005 410028 423957 426132 394347 436261 1014629 1073034 641070 549069 360542 352112 414597 409690 430106 435656 432610 441564 498914 497575 864392 896831 40.45 68.3 2
13:02:11 2023-10-13 470172 468683 108978 106742 174643 178352 187437 186935 136013 134622 144800 148754 170920 173444 504607 545845 1456216 1436478 568110 585663 160159 139061 156546 159391 177701 172621 169897 169507 106473 107756 340016 305395 904966 903685 258533 257095 333974 337158 396326 386609 405434 407932 421775 427598 396908 439980 1012577 1060711 651758 550089 363135 355350 414134 412215 429679 438188 432538 438923 502697 500293 857056 898502 40.45 68.4 2
13:02:12 2023-10-13 469164 468682 109212 106566 175481 178037 187766 186350 136159 134268 144808 148202 171788 172703 504643 547390 1456216 1435456 569744 585590 157287 139371 155745 159940 176219 173483 167320 170121 106440 108228 343781 307686 886750 903847 258569 258286 333504 337634 400158 386645 404258 405624 423957 429259 392856 438608 1014629 1059045 645958 546984 360819 354233 412452 411889 428672 434300 437469 440278 501814 498695 854679 896317 40.45 68.4 2
13:02:13 2023-10-13 468895 468494 108948 106742 174670 178313 186918 186642 135681 134487 144355 150138 171226 172892 504607 550005 1452083 1426137 562784 585717 159609 139371 156318 158102 177298 173794 167754 168482 106374 108285 336735 307393 891918 902288 259661 256702 333902 338112 396849 385415 403653 410608 421397 427410 394590 439056 1017514 1066903 647408 553513 361589 354197 414759 409726 430526 434017 437706 438923 498914 501773 855287 889036 40.45 68.4 2
13:02:14 2023-10-13 474467 469012 108969 106493 175036 178352 187472 186676 135937 134394 144355 150103 171362 172617 506768 548385 1457112 1436478 565717 585987 159352 139371 155779 159975 179556 173518 167086 167076 106228 108295 338072 308901 879444 897134 258569 257060 333974 336444 400158 387880 405580 409449 420805 428958 395494 436044 1017155 1073034 650308 551651 360015 355816 414709 411746 429890 432563 435239 442500 500216 501859 862589 893091 40.45 68.4 2
13:02:15 2023-10-13 473027 469111 108973 106771 174356 178745 187342 187523 135570 134639 144530 148856 171054 173721 506510 545932 1456042 1436478 561912 585874 159789 139069 156571 159613 177332 172931 169792 169696 107004 108045 340987 306301 899082 899836 259332 255553 333974 337634 396362 387844 406156 410608 419847 425077 395530 437605 1014629 1075174 641070 554508 359998 354347 413360 410950 431686 436545 435820 440911 500008 500557 863965 893267 40.45 68.4 2
13:02:16 2023-10-13 470700 469080 108973 106704 174322 178916 186884 187557 135907 134487 144232 146565 171226 172892 504571 544269 1460292 1444619 570236 586023 159643 139181 156284 159682 177176 173571 167554 169884 106440 108153 340016 307393 893314 905374 258067 257207 333794 338003 396705 390002 407630 405709 421919 426535 396574 439394 1013688 1065103 653208 549457 361075 353630 413687 413412 427720 435250 434731 440608 504663 499081 862630 894646 40.45 68.4 2
13:02:17 2023-10-13 469173 469120 109132 106673 174643 178318 187472 186806 135971 134774 144355 150136 171226 173168 504449 546616 1456216 1436478 565993 588651 159678 139230 156571 159648 177142 172931 169792 169849 106473 107863 338283 306797 897113 903573 258569 256811 333739 337158 396326 386030 404864 408222 423027 424846 391993 438955 1011718 1060784 651758 551674 360614 353135 411187 411889 428982 435918 436053 439288 501595 500220 855710 894203 40.45 68.4 2
13:02:18 2023-10-13 473005 468895 109392 106643 175306 178284 187958 186867 136265 134301 144389 149964 171498 172719 508930 545845 1455770 1436478 572402 589375 159352 139704 156315 159975 176774 173916 167554 170227 106440 108261 340987 306406 884922 902288 258170 258720 333974 337157 400158 387226 404258 405817 423325 429295 393132 437728 1014629 1054692 650308 547057 360051 357097 413360 412179 428890 432793 437283 440360 502404 498659 852704 897375 40.45 68.4 2
[truncated: 185,915 more chars]
