# Supplementary material for: Methods for Estimating the Detection and Quantification Limits of Key Substances in Beer Maturation with Electronic Noses
Source: Sensors (Basel). 2024 May 30;24(11):3520. doi: 10.3390/s24113520 (PMC11175341; doi:10.3390/s24113520)
Supplement: Supplementary file 1 [file sensors-24-03520-s001.zip › Data/Diacetyl/raw data/Day 2/0,5ppm3.txt]

Time Date R01 R02 R03 R04 R05 R06 R07 R08 R09 R10 R11 R12 R13 R14 R15 R16 R17 R18 R19 R20 R21 R22 R23 R24 R25 R26 R27 R28 R29 R30 R31 R32 R33 R34 R35 R36 R37 R38 R39 R40 R41 R42 R43 R44 R45 R46 R47 R48 R49 R50 R51 R52 R53 R54 R55 R56 R57 R58 R59 R60 R61 R62 T01 H01 Phase
13:09:00 2023-10-13 329845 329671 85994 86752 129786 132132 132743 131997 106094 105185 109754 111111 128799 130182 355179 384498 1109188 1088061 423498 437496 122884 106634 113775 115709 127756 124131 122927 123376 83182 85342 274404 239699 680579 685446 215606 213927 272346 276928 321747 312023 338933 337617 361006 365116 344789 382405 800297 843194 537603 441511 293215 286866 333803 333492 356701 358683 368147 372597 417259 416344 661080 691660 40.45 68.2 1
13:09:01 2023-10-13 334369 329355 86121 86813 129773 131470 132772 131926 106580 104871 109940 110919 130535 129931 355642 382739 1106828 1092850 423883 436575 122918 106912 113853 115516 127994 123860 122927 123307 83330 85342 272808 238587 680330 679921 214929 214228 272798 276895 321034 313413 336120 340211 358835 363548 345585 381828 801218 845055 538955 444854 291837 287661 333477 333816 353807 356896 368221 369456 416959 417398 659320 692836 40.45 68.2 1
13:09:02 2023-10-13 331816 329769 86093 86692 129786 131504 132772 131465 106094 104904 109788 110971 130625 129750 355143 387975 1110164 1092887 419519 436540 122918 106601 113775 115041 127906 123793 122876 123307 83182 85310 272808 238622 683177 686903 215267 213927 274699 275428 322009 313347 337694 338601 361006 364313 342636 383921 801098 842462 530094 444133 293010 286961 333947 333600 356971 359874 367552 371619 417404 418349 664231 691549 40.45 68.2 1
13:09:03 2023-10-13 334295 328995 86361 86608 132291 131196 133628 131365 106565 104390 110160 110616 130659 129321 357243 385653 1098792 1091262 422946 436540 123192 106389 114167 114975 128363 123109 123115 123034 83445 85488 270338 237516 685723 682954 214929 214077 273250 276274 321070 314404 336084 339697 361006 364058 346123 381828 800087 844422 538955 444818 291421 292611 333947 332769 354375 356931 368743 369384 418699 417691 662238 694835 40.45 68.2 1
13:09:04 2023-10-13 333834 329773 86180 85195 132169 131682 133172 131498 106451 104839 110296 111047 128827 129474 357933 383241 1109865 1103906 421703 439861 123260 106502 114088 115008 128063 123279 121921 120169 83345 85244 274404 239177 686601 680918 215319 214077 274927 275428 321034 314625 336631 339149 360462 365701 342852 383905 801218 834166 533132 446477 291563 287913 333947 333780 352289 359070 367699 369384 415721 416159 665570 694835 40.45 68.3 1
13:09:05 2023-10-13 333582 329004 86121 86604 132252 131247 133193 130906 106305 104390 110008 110692 130535 129286 356701 387429 1101512 1089885 423282 436540 122953 106422 113853 115041 127994 123490 123046 123102 83330 85488 270338 238331 683646 683993 214964 213627 273215 276045 320063 314883 336357 338364 361006 364058 345915 381865 802002 838415 533132 446890 291215 288094 333947 332463 353843 356966 368743 369348 414732 417691 663252 693849 40.55 68.2 1
13:09:06 2023-10-13 333546 330527 86357 85263 130221 131501 133110 131613 106353 104871 109914 111047 128841 129668 357933 384157 1106828 1097350 426718 439751 123157 106568 113853 115041 128028 123793 121666 123513 83387 85192 277503 239346 680455 681954 216338 213477 273250 276928 320063 313962 337419 338601 360462 366801 345632 378501 801433 841453 530463 446890 291975 287104 333947 333816 351965 357999 367261 369420 417404 413982 662275 693849 40.55 68.2 1
13:09:07 2023-10-13 332475 329537 86026 86794 129786 131784 132826 131926 106127 104936 109788 111003 130501 129931 356412 385075 1106792 1088335 426904 436504 122544 106601 113541 115629 127606 124131 122637 123307 83092 85555 272808 240026 690914 685931 215303 213777 272416 277584 320548 312937 338963 337545 361006 364860 346441 378465 799127 846920 537603 445858 292803 286840 333947 333545 354957 356966 370806 372189 417701 419109 658743 691169 40.45 68.2 1
13:09:08 2023-10-13 331709 329314 86117 85223 130139 131627 133465 131136 106273 104871 109974 110895 128709 129904 357933 380421 1105186 1094516 426038 439751 122782 106601 113853 115516 127994 123760 121666 123307 83182 85251 277618 238218 683177 676061 215998 214077 272381 277159 320999 313449 337657 338364 358799 365772 344306 380715 801821 844422 533132 445169 292182 286983 333477 333852 354957 358862 366122 369456 416959 416123 658387 692836 40.45 68.2 1
13:09:09 2023-10-13 332475 329031 86125 86760 129782 131470 132739 131803 106273 104904 109822 110907 128709 129750 356021 385039 1109976 1090487 419519 436611 119959 106495 113697 115516 127817 123912 122842 123307 83215 85310 270338 238790 677205 684962 214290 214077 273804 275235 322534 312973 337730 338637 361006 363512 345388 383869 800297 841453 530094 443146 292900 286817 333803 333636 356971 359874 367589 371999 417849 418207 666045 693356 40.45 68.2 1
13:09:10 2023-10-13 333726 329275 86243 86575 130472 131279 133574 130651 106484 104117 110084 110778 128841 129162 355179 385689 1098792 1090487 423583 436540 123021 106243 114167 115008 128363 123109 123081 122863 83387 85160 272808 237149 684363 682954 214929 213927 273024 276274 321070 313275 335609 339375 361006 363548 345876 381865 801433 843230 538955 444190 291215 288355 333947 332733 354375 358647 366122 369348 417994 417762 662275 693849 40.45 68.2 1
13:09:11 2023-10-13 333676 329040 86243 86633 132265 131214 133172 130918 106580 104519 110084 110767 130543 129321 357896 383978 1110164 1103119 421864 438928 123192 106535 113931 115576 127892 123660 123251 123119 83330 85160 269437 239346 683898 681954 215570 213477 274927 275851 320063 314595 336998 338637 359919 365444 342852 383019 800949 836561 533132 447109 291769 287508 333947 333780 352289 359105 368743 369384 415104 416450 665533 692763 40.55 68.2 1
13:09:12 2023-10-13 331888 329773 85994 86840 129747 131594 132772 131712 106273 104904 109822 111079 128442 129750 355143 385653 1104402 1089857 426297 436504 122629 106601 113619 115742 127606 124373 122842 123256 83182 85192 270338 238253 680642 685483 215606 213627 273250 277584 320028 313449 338724 337319 361006 365152 345632 378501 800297 846920 534898 445895 292182 286226 335872 333310 352289 358276 367813 369492 415020 416450 656417 691844 40.55 68.2 1
13:09:13 2023-10-13 333094 329031 86062 86608 129786 131776 133465 131827 106564 105015 109948 111003 128662 129793 357426 380884 1106409 1094331 423534 436254 122748 106422 113775 115358 127790 124064 122927 123068 83182 85192 277618 240266 683303 676097 215909 213927 272416 277159 320513 313449 337419 338637 358871 366801 343343 380679 801218 843230 533132 444854 292182 287207 332972 333852 353956 356647 366122 369456 417252 415214 657848 694835 40.45 68.2 1
13:09:14 2023-10-13 331966 329035 86176 86633 129782 131371 132739 131679 106127 104871 109788 110971 130444 129750 355179 385075 1109976 1091414 419519 436575 122748 106634 113775 115709 127817 124031 122876 123136 83182 85251 270338 238957 680846 684510 214778 214077 273285 275464 322534 312973 337730 338410 361006 363512 345388 384177 800297 841453 537136 441548 292595 287104 333947 333852 354943 358561 367178 371655 417404 418678 665934 691586 40.55 68.2 1
13:09:15 2023-10-13 335052 329253 86357 86676 130511 131338 133541 131161 106696 104702 110211 110843 130724 129321 355179 385724 1103441 1093664 423246 436540 123055 106422 114204 115417 128487 123109 123149 122931 83387 85192 286116 239754 682892 681954 214964 214228 273250 276310 321070 313962 336120 340211 361006 364058 345876 381828 801218 845055 538955 444190 291421 288355 333947 333310 354126 356931 366122 369384 416304 417762 661300 694835 40.55 68.2 1
13:09:16 2023-10-13 331852 329529 86135 86633 129782 131495 132772 131136 106127 104767 109788 110971 130501 129750 354113 385689 1111200 1095260 422048 436540 122748 106601 113775 115516 127817 124194 122876 123136 83215 85192 270338 238253 683050 685970 215606 213328 274087 276310 321070 313449 338724 336600 361006 366801 344901 382478 799164 836598 533132 444190 292255 286190 336238 333492 354885 360623 368037 371474 414804 415108 668015 691169 40.55 68.2 1
13:09:17 2023-10-13 332446 329858 86058 86723 129696 131773 132743 131997 106370 105159 109822 111047 128305 129841 354113 384804 1106659 1086788 423534 436540 122544 106601 113541 115709 127484 124098 122808 123341 83182 85310 267019 240436 677605 685446 215606 213927 272833 277620 320513 313009 338724 337072 361006 365444 343343 378501 799730 845724 530094 441656 293010 286226 333947 333780 352289 355867 366673 372479 415056 416486 656417 690826 40.55 68.2 1
13:09:18 2023-10-13 329849 329035 86008 86608 129782 131247 132743 131498 106305 104871 109898 110939 130363 129355 354149 381061 1111200 1097681 417967 436064 122953 106601 113853 115550 127817 124227 122842 123136 83215 85251 271898 238622 682995 680562 215606 213927 273285 275464 323023 312973 336340 340486 359412 365736 345876 383921 802387 837004 527133 442874 292803 287841 333604 333708 355459 358706 366995 371655 416959 415867 666984 693849 40.55 68.2 1
13:09:19 2023-10-13 332203 329391 86093 86633 129786 131437 132772 131679 106597 105087 109788 110919 128305 129355 355143 385039 1109703 1088167 418854 436540 122663 106528 113775 115516 127817 124031 122842 123136 83182 85192 270338 240436 684224 683993 214290 213927 273285 275428 322045 312753 337730 338601 361006 363512 344901 384214 800026 841453 534467 441511 292182 287010 333947 333310 354375 356966 367178 369528 417404 418349 666119 691881 40.55 68.2 1
13:09:20 2023-10-13 334369 328734 86171 86566 129782 131247 132739 130972 106273 104552 109940 110843 128305 129321 354859 383312 1106828 1100034 423509 442932 122884 106601 113775 115483 127906 123997 123046 123102 83182 85185 271086 238669 680942 681491 215570 213029 274087 276025 320228 314595 336853 339255 359775 366365 342708 381683 802497 838823 530094 446489 291769 287104 333947 333780 354848 360355 366895 369348 417994 415214 666119 693553 40.45 68.2 1
13:09:21 2023-10-13 332554 329004 86053 86604 129786 131281 132772 131037 106370 104422 109754 110843 128305 129355 355912 383923 1109283 1094479 422011 436198 122510 106535 113697 115483 127606 123523 122842 123102 83149 85218 270338 239754 687613 683957 216061 213477 273250 275815 321034 312973 339203 337037 361006 366544 345388 381828 798856 836561 531798 444154 292250 285334 335872 333780 353956 358033 368743 372144 414984 413982 666119 691317 40.45 68.2 1
13:09:22 2023-10-13 332239 329475 86117 85126 129575 132826 132639 132075 106174 105048 109838 111263 128203 130008 357390 383887 1106792 1085206 423163 439092 121068 106568 113619 115676 127450 124098 122637 120232 83096 85310 271898 238993 673050 683993 215606 213927 272346 277584 321034 312059 339203 338091 361006 365123 344824 381828 800297 843230 537136 441511 293570 286866 333947 333780 352289 358358 368221 372942 417404 416486 660254 691844 40.45 68.2 1
13:09:23 2023-10-13 333328 328684 86121 86604 129782 131206 133097 131095 106411 104221 110050 110616 128305 129162 354113 382739 1106828 1097350 423399 436878 122918 106568 114097 115483 127817 123194 122961 123102 83182 85185 272808 238669 680190 680918 215606 213029 274087 276274 320286 314404 337419 338637 360716 366801 344864 383719 802571 837781 533132 446890 292171 287220 333731 333780 354957 360889 370243 372368 417776 417083 664157 694761 40.45 68.2 1
13:09:24 2023-10-13 331444 328858 86121 86772 129717 131528 132739 131465 106127 104904 109788 111155 128457 129649 356668 383384 1109553 1094442 422389 439092 122510 106601 113541 115483 127395 123727 122842 123273 83149 85160 270338 239686 683154 683993 216061 213307 273250 276274 321034 313413 339444 336564 361006 367317 344901 382441 797995 835971 540308 441367 292182 285352 335872 333780 353956 358534 368221 372443 414984 414018 666119 690826 40.45 68.2 1
13:09:25 2023-10-13 331314 328387 86022 86600 129782 131239 132739 132021 106094 104904 109788 110895 128305 129355 354078 380764 1101946 1091299 423883 436861 122748 106568 113775 115516 127606 123523 122808 123136 83092 85160 282058 239346 680846 676061 215303 214228 272381 276025 321034 313449 337657 340690 358799 364604 344341 381828 801218 847361 533132 446460 292036 288522 333333 333636 356971 359874 369267 369312 419770 417549 660217 694835 40.45 68.2 1
13:09:26 2023-10-13 332522 328038 86357 86773 129978 131354 133172 130717 106378 104598 109957 110983 128305 129162 354610 382167 1106828 1100508 421864 435892 122782 106568 113853 115041 127906 123194 122927 123157 83182 85218 270338 238669 679787 681436 215606 213029 274315 276045 320028 314883 337144 338601 359053 365772 342852 381828 802571 836598 533132 446525 291357 287220 333947 333780 354957 359105 366673 369384 417994 416450 666119 693849 40.45 68.2 1
13:09:27 2023-10-13 330580 329778 85962 86752 129692 131661 132614 131679 106094 104936 109788 111047 128305 129966 354078 383384 1106792 1086788 423534 436540 122646 106878 113619 115629 127361 124098 122808 123341 83092 85251 270338 240026 672915 683993 215606 213927 272191 277460 320999 312687 339224 339597 360754 365558 347592 378357 798980 845506 530094 446004 293425 286249 333947 333509 352289 356896 367261 372597 414984 416415 656417 691807 40.45 68.2 1
13:09:28 2023-10-13 331583 328889 86026 86604 129786 131247 132739 131004 106127 104871 109822 110919 128540 129321 354113 378791 1103583 1092850 424485 436540 122714 106601 113697 115516 127606 123194 122842 123136 83182 85192 270338 239346 679954 679671 215606 214228 272416 276345 320999 313449 337694 339149 358788 365444 344341 381559 801218 845055 534801 441367 292182 287711 333477 333852 353312 356682 368810 369492 416959 416486 659320 694835 40.45 68.2 1
13:09:29 2023-10-13 333183 328503 86089 85231 130312 131371 133348 132167 106386 104886 110058 110895 128271 129183 357933 382865 1111443 1100764 418226 442618 122953 106469 114010 115008 127994 123109 122961 123068 83182 85295 277847 237481 684330 676061 215606 213927 274087 274586 322045 313091 336631 339697 359919 365736 344901 384214 802426 834166 533132 440018 292182 287711 333477 333852 354707 357749 366882 371655 416959 415832 665533 693849 40.45 68.2 1
13:09:30 2023-10-13 333758 328995 86239 85131 132164 131196 133172 130807 106451 104454 110008 110607 130535 129072 354113 386539 1100730 1089885 422988 442433 122953 106462 114088 115008 128063 123623 121666 123068 83215 85127 270338 237994 685830 683957 215319 214228 273250 276310 320999 314919 336357 338673 361006 364604 345876 381865 802571 838451 533132 445192 291151 287746 333947 332769 354375 356966 366086 372331 414768 418100 661981 693775 40.45 68.2 1
13:09:31 2023-10-13 335322 328587 86184 86747 129743 131495 133289 132349 106353 105082 110050 110919 128305 129355 357569 383348 1106896 1097387 424448 435749 123157 106568 113853 115516 127817 123279 122842 123102 83182 85192 270338 239177 681097 681436 216213 213627 273250 277159 320063 314073 337419 338637 361006 367317 345876 380679 801744 841453 516734 446744 291975 287220 333947 333780 351965 358534 367778 369456 415104 413982 662503 693356 40.45 68.2 1
13:09:32 2023-10-13 328778 329035 85990 86752 129696 131437 132523 131926 106127 105080 109788 111003 128273 129750 354078 383348 1106828 1085243 422084 436540 122714 106601 113619 115709 127606 124031 122808 123136 83182 85310 272808 239531 675904 683957 215606 214228 272191 276310 321723 312023 338724 338091 360740 365188 344859 384177 800297 838379 535801 444133 293352 286920 333803 333528 356718 358862 368174 372334 417259 417585 662091 691660 40.45 68.2 1
13:09:33 2023-10-13 333147 328003 86053 86608 129782 131595 133198 130684 106419 104617 109788 110843 128305 129252 354894 384462 1103194 1091299 423282 435892 122714 106601 113775 115008 127606 123556 122876 123136 83182 85192 272808 239346 680595 676061 215116 214228 273024 276310 321070 313347 337455 340725 358835 364058 343308 381865 802350 843230 533132 441367 291357 288355 333947 333274 354375 356931 366122 369384 416340 417727 660545 694835 40.45 68.2 1
13:09:34 2023-10-13 330844 328047 86026 85159 129786 131428 132739 131136 106127 104663 109788 110863 128305 129355 354078 386539 1109553 1094516 422417 436540 122918 106601 113853 115041 127817 123279 121497 123051 83182 85192 270338 239686 679954 685931 215355 213477 274122 275851 321070 312973 337657 337344 360826 365451 342672 382763 797812 836452 533132 441475 292246 286947 336786 332086 355459 359070 365601 369492 414912 419405 665533 691317 40.45 68.2 1
13:09:35 2023-10-13 332500 328769 86052 85094 129610 131190 132772 131103 106305 104695 109822 110919 128305 129355 354078 385382 1103194 1088335 423699 442760 122748 106568 113775 115008 127817 123194 122876 123102 83182 85160 270338 237994 682260 683993 215303 213927 273250 276310 319096 314595 337419 337581 361006 364604 345632 382441 801284 843230 533132 445483 291215 287954 333947 332535 354375 356966 366086 369384 417404 417762 662275 693849 40.45 68.2 1
13:09:36 2023-10-13 331341 328774 86062 85191 129786 131338 132739 131037 106305 104832 109788 110767 128305 129321 360432 385689 1109553 1094516 422567 436198 122748 106495 113775 115516 127640 123590 122842 123102 83182 85192 272808 239516 680720 683993 215558 213414 273840 276025 321640 313306 338541 337439 362781 366658 344719 382836 797775 835971 533132 441620 292182 286039 336548 333238 354707 358854 365894 369528 414804 415832 665497 690826 40.45 68.2 1
13:09:37 2023-10-13 332475 329040 85994 86641 129602 131470 132739 131679 106094 105272 109451 110895 128305 129355 359922 384498 1103583 1087561 423534 436198 122510 106601 113541 115516 127395 123760 122842 123256 83125 85251 270338 239856 689099 683993 215454 213927 272833 277584 320063 312615 339203 337581 361006 365444 343343 378538 799007 846920 537603 445192 292803 285352 335872 333274 352289 357999 368108 372479 415020 416486 658669 691549 40.55 68.2 1
13:09:38 2023-10-13 333420 329492 86121 86739 129747 131495 133126 132167 106353 104871 109991 110863 128305 129321 355657 378791 1106146 1094442 424485 436540 122748 106422 113697 115609 127728 123194 122842 123102 83182 85371 277388 239346 679828 676025 215606 213927 272381 276345 321034 313705 337694 338673 358835 366544 347495 380679 800050 838415 512877 445556 292182 287684 333947 333852 353956 356931 367225 369492 419624 414018 657848 693356 40.55 68.2 1
13:09:39 2023-10-13 330558 328543 85994 86604 129782 131214 132743 131037 106094 105167 109788 110895 128305 129355 354078 383348 1106828 1088335 419223 436575 122748 106568 113619 115041 127606 123827 122842 123136 83068 85310 269437 238790 679417 681990 214778 217263 273250 275464 322760 311738 337730 338601 360752 363548 349868 383055 798970 844494 534467 441367 293010 286226 333803 333528 355423 358719 368706 373160 417296 416344 660619 690642 40.45 68.2 1
13:09:40 2023-10-13 331171 329310 86116 86659 129786 131239 133009 130939 106287 104982 109788 110907 128305 129355 354113 383030 1105222 1091299 422646 442932 122748 106422 113775 115516 127606 123523 122842 123102 83215 85463 274855 239346 680595 676061 214964 214228 272833 276310 321034 313449 336942 340450 358835 363548 346441 381865 800616 844458 530094 444190 292182 288495 333008 333852 353312 356647 366122 369528 420923 416486 659320 694835 40.45 68.2 1
13:09:41 2023-10-13 329849 327521 85930 86608 129782 131185 132743 130918 106127 104951 109485 110767 128305 129321 359922 386267 1109976 1092887 418890 442655 122714 106243 113697 115008 127518 123194 122842 123051 83125 85160 271898 239346 680436 684962 215303 213477 274542 275428 321070 312651 337694 338601 359476 364640 342600 382800 799918 838784 511293 442985 292182 286961 333947 332626 356971 360381 367032 371583 417404 418349 664051 690532 40.45 68.2 1
13:09:42 2023-10-13 333618 328347 86121 86600 129782 131345 133193 130807 106378 104221 109822 110563 130363 128893 354078 385382 1099948 1088335 422048 442655 122663 106243 113697 115008 127817 123024 122876 122897 83215 85371 271086 237826 682228 682991 215303 213927 273250 276310 320063 314919 336631 338126 361006 364604 345915 381865 800865 838415 530094 446890 290950 287684 333947 331798 353843 356966 366086 369348 414732 417434 662275 691881 40.45 68.2 1
13:09:43 2023-10-13 330777 329239 85998 86727 129602 131682 132274 131893 106240 105022 109754 110767 128305 129252 355912 381863 1113135 1094442 422048 438928 122408 106601 113385 115676 127355 124098 122773 123307 83182 85127 271898 239346 675586 681954 216213 213627 273003 275989 320749 312687 339428 337403 360282 366658 345487 382493 797775 838228 533132 441584 293010 285316 333947 333816 354293 360853 368743 372706 415020 414018 663391 692441 40.45 68.2 1
13:09:44 2023-10-13 328782 328755 85930 86686 129602 131400 132931 131712 106061 104904 109417 111047 128305 129896 355912 382739 1106828 1085568 424485 436540 122646 106772 113541 115709 127450 123760 122773 123307 83001 85666 270338 240026 677212 683921 215267 213927 271930 276859 321747 311988 338687 338055 361006 365152 347446 380643 797959 845018 531905 441223 293014 286307 333947 333509 355208 358610 366122 372706 417404 416450 657812 690790 40.45 68.2 1
13:09:45 2023-10-13 330509 328476 86058 86537 129782 131196 132739 130873 106240 104919 109788 110616 128305 129286 356416 381863 1109976 1099980 416938 442655 122970 106243 113931 114975 127783 123194 122978 122948 83121 85457 272808 239856 683794 681601 215426 214042 273946 275251 321866 313711 336413 339996 360390 365701 344864 384758 802350 834488 530094 442874 291769 287913 333947 333636 354957 357964 366882 369384 416304 415832 665533 693849 40.45 68.2 1
13:09:46 2023-10-13 329813 328383 86025 86686 129692 131296 133298 130972 106240 104519 109754 110767 128305 129286 355912 386812 1111554 1093756 418521 438617 122714 106798 113697 115516 127783 123760 122978 123239 83149 85574 272808 239686 680986 683993 215231 213627 274471 275782 321034 312973 337657 338601 361006 364604 342564 383905 797959 839002 534467 441223 292246 286710 333947 331726 354339 360889 367702 371329 414732 417585 668015 691697 40.45 68.2 1
13:09:47 2023-10-13 333465 327826 86058 86769 129683 131428 132743 130918 106273 104695 109788 111047 128491 129252 356668 385653 1100730 1089857 424687 438016 122680 106568 113697 115008 127783 123194 122808 123153 83182 85160 271898 238500 682260 683957 214909 213927 273215 276238 319768 314883 337621 337545 359720 365152 345876 381289 800297 843242 533132 448693 291769 286866 335872 332499 353277 356966 368066 369384 414984 417363 659320 691881 40.45 68.2 1
13:09:48 2023-10-13 329778 328684 85852 86723 129383 131776 132565 131926 106061 104904 109417 111047 127916 129716 355912 380421 1112776 1094479 421974 436198 122408 106878 113352 115709 127117 124164 122654 123341 82626 85277 270338 240026 669586 681917 216213 213927 273250 276859 321034 311988 339684 337581 359919 366801 344574 382405 799127 839381 533132 445509 293772 284924 333947 333708 354707 360889 368931 373388 414840 417336 664194 690790 40.45 68.2 1
13:09:49 2023-10-13 329519 328508 86093 86858 129593 131461 132914 131095 106094 104936 109813 111295 130383 129931 355912 383008 1106755 1085206 423583 437997 122646 106495 113541 115516 127395 123523 122773 123273 83149 85310 277847 239328 674471 682918 215606 214077 272156 276274 321747 312023 338963 338055 360416 365408 345343 382982 797995 838379 534467 441165 292182 286732 333947 333744 353277 358862 367692 372706 417404 417691 661264 691844 40.45 68.2 1
13:09:50 2023-10-13 332823 328782 85994 86533 129782 134497 133193 130906 106273 104422 109788 110692 128305 129252 355584 382131 1106792 1100764 421938 437997 122884 106243 113775 115008 127906 123194 122978 123068 83092 85455 270338 238500 680441 679921 215606 213627 274735 275851 320513 314595 336853 339340 360681 365558 342226 382873 802497 837040 527460 446319 291212 288071 333947 333780 354957 359105 368821 369276 418330 416415 664520 693849 40.45 68.2 1
13:09:51 2023-10-13 330813 328357 86016 85215 129752 131196 132706 130906 106094 104519 109451 110767 128217 129321 355912 385075 1111554 1093664 422417 438089 122748 106495 113775 115008 127606 123194 121632 123068 83182 85244 272808 239346 680595 683993 215998 213627 273285 275886 321034 312973 338172 336564 359476 366801 344901 383019 797959 835381 533132 441367 292182 286226 336347 332733 354707 359070 368482 369492 414912 415832 664520 690300 40.45 68.2 1
13:09:52 2023-10-13 331852 328192 85994 86566 129782 131210 132975 131037 106127 104799 109754 110767 128305 129286 355912 382167 1105186 1096853 425692 442895 122714 106568 113853 115008 127572 123556 122842 123187 83149 85488 272808 239686 680846 684024 216526 213371 273109 276980 319921 313782 337475 338459 360790 367468 345941 380643 802002 840858 540128 446562 292375 287765 333947 333780 351965 357999 370280 369456 418330 413982 661264 691881 40.45 68.2 1
13:09:53 2023-10-13 329550 328007 85865 85291 128998 131595 132058 131926 105771 105185 109417 111047 128128 129716 355912 380421 1112776 1094442 422417 438102 122408 106601 113385 115550 127151 123760 120956 123307 82626 85310 270338 240026 670737 681436 216338 213927 273250 276045 321034 311988 339203 338091 359919 366544 345632 382405 799127 836561 540308 441367 293425 285316 333947 333852 353956 358033 366122 373051 418071 417853 662957 690679 40.55 68.2 1
13:09:54 2023-10-13 331171 328480 86121 86504 129782 134452 133226 130307 106273 104117 109940 110616 128305 128983 355369 383348 1097609 1088094 422048 438102 122953 106177 114551 114843 128179 123109 121666 123033 83312 85448 272808 238669 685946 682569 214750 214228 273215 276274 321070 314404 336084 340439 361006 364278 346368 381865 802571 846834 527460 441367 291151 288495 333947 332769 354375 356966 368743 369384 418367 417984 660327 693849 40.45 68.2 1
13:09:55 2023-10-13 332819 327747 86026 86898 129786 131015 132739 130840 106273 104253 109940 110616 128305 129072 355912 381595 1106792 1099980 421815 437997 122748 106243 113775 114975 127606 123194 122927 123068 83182 85127 270338 238331 684440 679885 215283 213627 274927 275851 320773 314883 336631 338637 360704 365701 342888 383019 802571 829401 530094 447303 291103 287697 333767 333492 355711 359000 368995 369276 418476 416309 667504 693664 40.45 68.2 1
13:09:56 2023-10-13 332003 327976 85930 86566 129602 131461 132743 131004 106240 104951 109788 110767 128217 129217 355661 385382 1110765 1092887 421079 437997 122595 106389 113619 115008 127572 123457 122808 123034 83092 85127 270338 239346 678390 683957 215909 213627 274087 275851 321034 312651 338411 336564 361006 367317 345388 383019 797797 836561 534801 441584 292182 287211 335872 331726 353843 359105 368221 371583 414912 417398 664990 691317 40.45 68.2 1
13:09:57 2023-10-13 333573 327967 85994 86570 129696 131196 132743 130939 106094 104454 109678 110767 128305 129286 355912 382167 1105186 1098415 424116 437997 122680 106389 113697 115041 127783 123109 122808 123068 83182 85160 267019 238669 682260 679958 215774 213477 273285 276893 320513 314440 337657 338637 360488 367619 345378 381574 802534 838893 530463 446708 292109 287365 333911 333564 354957 359105 368102 369420 417994 418185 661981 693849 40.45 68.2 1
13:09:58 2023-10-13 330813 328782 85994 86659 129498 131404 132489 131555 106273 104919 109788 110919 128305 129321 355912 381899 1111127 1093664 421675 442655 122391 106568 113463 115596 127185 123727 122739 123153 83149 85160 270338 239346 676138 682954 216213 213627 273250 276274 321070 313449 339684 337037 361006 367317 345632 382405 797922 835344 533132 441620 292182 285419 333983 333780 351965 358033 368743 372443 414984 414018 664231 689811 40.45 68.2 1
13:09:59 2023-10-13 331050 327482 85898 86570 129786 131196 132307 130840 106094 104487 109451 110767 130409 129286 355912 378755 1100349 1088130 422982 442342 122714 106243 113619 115008 127572 123109 122808 122982 83092 85160 270338 239007 681126 678709 215132 214759 272777 276060 322256 313306 337511 340032 359474 364427 346819 382223 802534 844422 530094 441656 292182 287257 332828 333816 355711 358862 366996 369456 419770 416486 656417 693849 40.45 68.2 1
13:10:00 2023-10-13 329813 327750 85958 86600 129782 134463 132706 130807 106127 104774 109788 110692 128217 129162 355912 380652 1109976 1099198 416974 437997 122714 106210 113853 115008 127606 123109 122808 122863 83149 85127 270338 239007 683191 678709 215606 213927 273285 274586 322045 313449 336631 339661 359919 365444 344901 384177 801433 829401 534467 441129 291833 287913 333712 333780 354957 357999 366882 369420 416340 415832 667904 693590 40.45 68.2 1
13:10:01 2023-10-13 333609 327508 85998 86575 129571 131196 132523 130840 106094 104454 109788 110767 128305 129072 355661 384498 1100730 1088335 424079 437997 122510 106243 113619 115008 127484 123660 121293 120071 83155 85490 270338 238669 690387 682772 215275 214192 273109 276132 318954 313926 337694 337072 359720 365152 345658 380570 800260 843230 533132 445863 292182 286727 335872 332769 353312 356966 368398 369420 414948 416450 656490 691844 40.55 68.2 1
13:10:02 2023-10-13 331583 327790 86048 86566 129692 131196 132523 130873 106127 104774 109485 110767 128128 129286 355912 381096 1103619 1094516 424485 437793 122595 106243 113541 115008 127484 123109 122808 122863 83034 85068 272808 239007 679920 676025 216518 213627 272798 277159 320063 313449 337419 338364 360498 366801 346365 378538 800297 841453 536250 444491 291975 286902 333767 333492 351785 360345 370317 369348 417296 417042 660619 691660 40.45 68.2 1
13:10:03 2023-10-13 329057 327508 85898 86570 129391 131685 132307 130873 106094 104695 109451 110767 128128 129321 355912 382202 1106828 1088302 419866 438471 121068 106396 113697 115417 127470 123508 120991 123444 83016 85288 270338 239856 676809 679958 214964 217228 273003 275902 322498 311988 337694 338601 360740 363335 346365 382711 797995 841453 534467 440162 292250 286244 333947 333274 354091 358358 367689 372144 417404 417398 661264 690826 40.45 68.2 1
13:10:04 2023-10-13 329813 327485 85994 86575 129692 134609 132743 130648 106094 104741 109417 110616 128128 129072 355912 382739 1097609 1090662 421974 437379 122953 105886 114010 114942 128235 122770 122961 122829 83182 85010 269437 236782 688714 676061 214964 214077 272833 276080 320999 313926 335609 339661 360752 363548 345134 382150 801781 844925 531798 441475 291248 288319 333839 332554 356701 359874 368670 369312 418289 417727 659320 691586 40.45 68.2 1
13:10:05 2023-10-13 332409 327622 86054 86566 129692 134572 133298 130741 106353 104149 109788 110584 128217 128983 355912 381025 1105222 1099980 421675 437688 122544 106259 113697 115008 127606 123194 122842 122897 83149 85365 270338 237994 681725 676061 215454 213477 274542 276047 320063 314440 336595 338637 360462 365736 342564 382748 802002 834129 530094 443900 291362 287221 333947 333816 354707 359070 366122 369384 417994 415832 663077 693849 40.45 68.2 1
13:10:06 2023-10-13 329813 327786 85925 86566 129422 131338 132274 130972 105771 104951 109451 110843 128128 129321 355409 382202 1100386 1083628 423199 437997 122391 106389 113307 115008 127185 123194 122484 123102 82659 85160 270338 239346 676245 681954 215606 213627 272381 277298 320749 312723 338947 337474 360862 365045 346855 378357 797775 847435 530094 444987 292803 285352 333947 333238 354957 359260 367261 372144 414984 416123 655417 689664 40.45 68.2 1
13:10:07 2023-10-13 329849 327622 85930 86566 129422 134543 133114 130684 106021 104390 109451 110692 128128 129072 355409 377627 1102295 1091414 423282 437688 122476 106226 113619 115008 127361 123024 122773 122931 83034 85516 270338 239007 678813 678709 215454 214228 272156 276895 321034 313449 337657 338673 358835 365188 347237 380715 802571 838415 531798 441403 292044 286781 333008 333852 353956 358358 366158 369492 417287 415214 656417 693356 40.45 68.2 1
13:10:08 2023-10-13 328818 327525 85984 86566 129422 131106 132307 130873 105803 104951 109451 110692 127882 129286 355409 383312 1106828 1088335 417599 437688 122510 106243 113541 114975 127185 123024 122569 122897 83001 85398 272808 239686 678140 684510 214147 214228 273180 275058 321866 312794 337511 338459 360826 363477 344901 384177 799730 841805 512426 440782 292182 286987 333947 332769 354304 357749 367178 369528 417404 417727 664231 690863 40.45 68.2 1
13:10:09 2023-10-13 332787 327657 85962 86414 129786 134478 133206 133776 106273 104020 109485 113351 128217 128645 355912 384498 1097609 1088335 421712 438102 122714 106226 113619 114975 127606 122940 122808 122863 83182 85010 270338 237322 681394 681436 215303 213927 273250 276895 320323 314919 336120 338364 361006 364604 344574 381865 801433 838415 531798 444491 290950 286817 333947 331798 353843 358719 368596 372331 414768 417478 660181 691734 40.45 68.2 1
13:10:10 2023-10-13 329813 327750 85948 86566 129422 131286 132274 130840 106021 104708 109451 110692 127950 129286 355661 381061 1109976 1091299 420447 437997 120984 106469 113619 115510 127246 123845 120991 123444 83049 85204 270338 239346 675171 682569 216213 213328 273250 275851 321070 313198 339464 337545 361006 366801 345388 381865 797812 834166 531798 441620 292668 285316 333983 333780 351965 358033 368221 372443 414984 413982 664231 689285 40.45 68.2 1
13:10:11 2023-10-13 329477 327657 85898 86570 129422 131363 132498 131103 106021 104904 109417 110919 127950 129355 355409 382167 1105222 1084032 422234 442618 122306 106424 113385 115041 127185 123279 122569 123136 82659 85490 269437 240026 673302 681954 215606 213927 271551 276931 321034 311769 338724 337617 361006 365444 347237 378501 797394 846798 533132 445643 293393 286329 333947 333600 355459 358862 369267 372597 414876 416273 656381 689811 40.45 68.2 1
13:10:12 2023-10-13 330777 326034 85934 86422 129782 134515 132743 130396 106094 104599 109451 113385 128128 129045 355657 383301 1108584 1099943 418821 437615 122952 106144 113931 114909 127824 123109 122808 122863 83125 85010 269437 238669 680880 679671 215606 213627 274542 274586 320820 314122 336357 338673 359919 365701 342888 383905 800144 829365 511293 442670 291769 287544 333477 333816 354707 356966 366622 369456 416304 415867 665497 693356 40.45 68.2 1
13:10:13 2023-10-13 329813 327428 85893 86480 129602 131188 132426 130684 105803 104422 109417 110627 128128 129286 355409 384534 1106828 1088130 417010 437379 122595 106210 113541 114975 127185 123024 122518 122897 83034 85371 270338 239007 678437 683957 214929 213927 274087 275235 321070 312973 337402 338387 360790 364320 344357 382909 796646 838300 530463 444133 292186 286409 333875 331726 354339 358569 367178 369528 417849 417442 667066 691844 40.45 68.2 1
13:10:14 2023-10-13 333573 326979 86058 85151 129606 134522 132307 130528 106021 104253 109451 110563 128128 129072 355912 384534 1097609 1086788 423323 436761 122510 106243 113541 115008 127395 123024 122808 122863 83034 85127 270338 237826 679047 682954 214945 213927 273024 276310 319096 314919 337419 337581 359217 364640 345876 381865 799730 838379 533132 446890 291421 286902 335872 332265 353312 357749 366996 369348 414984 417106 659356 691881 40.45 68.2 1
13:10:15 2023-10-13 329351 327693 85824 86595 129028 131428 132360 131070 105771 104734 109451 110843 127950 129321 355409 379924 1111988 1092924 421377 437997 122239 106495 113187 115516 126975 123760 122399 123136 82692 85404 270338 239177 672356 682569 216034 213785 273180 276167 320927 311916 339370 337403 360572 366658 345476 382441 797959 835381 538955 445081 293429 285534 333947 333816 351965 357999 368000 373051 414660 413982 663759 689285 40.45 68.2 1
13:10:16 2023-10-13 328028 327019 85860 86608 129212 131214 131910 130840 105803 104832 109451 110831 127950 129321 355158 382167 1105222 1084435 421791 437470 122306 106243 113385 115008 127219 123194 122518 123051 82659 85160 270338 240026 671773 680955 214829 213927 271586 276310 321106 311988 338724 338091 360740 365444 345137 383019 798032 838343 534467 440854 292182 286665 333947 333780 353312 356399 367699 372479 417187 419702 662503 692441 40.45 68.2 1
13:10:17 2023-10-13 332355 327786 85998 86456 129602 134609 132800 130648 106160 104182 109485 110639 128128 128893 354580 381061 1105222 1097634 421231 437383 122629 106210 113697 115397 127579 123279 121328 123341 83049 85448 269437 238331 679413 680635 215462 213556 274785 275851 320063 314919 336704 338673 360463 366544 342334 382711 801433 829437 531965 445138 291357 288089 333947 333816 352289 359140 366122 369420 418071 416159 665646 691881 40.45 68.2 1
13:10:18 2023-10-13 329840 327023 85893 86721 129426 131196 132307 130708 106021 104390 109451 110692 127950 129286 354907 384228 1109976 1091336 421214 437379 122510 106243 113541 115008 127395 123024 122569 122914 83001 85094 270338 238669 675384 682918 215283 213477 273250 276045 321034 312973 338172 336529 359720 366801 344864 382946 796156 834093 533132 441548 292000 285985 336713 332914 354957 358930 368995 371438 414768 418221 665971 689553 40.45 68.2 1
13:10:19 2023-10-13 330813 327360 85863 86533 129602 131007 132800 130738 106094 104292 109417 110627 128128 129128 355409 382760 1106109 1097643 424264 437583 122850 106144 113697 115497 127402 123305 121328 123376 82983 85422 271898 238669 678938 678709 216490 213891 272727 276893 320028 313634 337657 340561 360716 367317 346441 378501 800260 840263 535968 447109 291975 287648 333947 333780 351965 356966 367225 369456 417740 413947 657347 691881 40.45 68.2 1
13:10:20 2023-10-13 327533 327967 85897 85247 129177 131371 131877 131037 105738 104904 109384 110939 127882 129716 354871 378685 1109553 1094479 422116 437688 122561 106389 113463 115008 127151 123194 120956 123068 82626 85277 270732 238957 671111 680635 215774 213627 273250 276238 321485 311479 339203 338566 359340 365451 345622 382150 801284 837040 530094 445081 293010 285102 335563 333636 353884 357964 366924 372706 414984 413982 663936 689737 40.45 68.2 1
13:10:21 2023-10-13 329813 327166 85898 86533 129422 131259 132667 130807 106222 104669 109737 111015 128080 129148 354398 380884 1102184 1091364 421828 437865 122816 106177 113619 114975 127538 123627 121293 123119 83001 85364 274514 238669 681272 682532 214929 213927 272989 275851 320999 313962 335573 338637 361006 364313 344010 381828 800297 842645 519333 446501 291421 286629 333947 332229 353312 356931 367189 369348 414718 416486 659823 691317 40.45 68.2 1
13:10:22 2023-10-13 331310 326038 85962 86508 129391 134515 132378 130828 106094 104357 109417 110842 128128 129038 355661 381025 1102764 1094516 423846 436761 122527 106210 113541 114942 127361 122940 122739 122795 82887 85094 271898 238331 678938 680635 216186 213378 273003 276837 319779 312477 337511 341044 360572 367727 345731 380498 800718 839002 530463 447109 291357 286866 333731 332446 351965 360201 367261 369420 417151 417264 660291 691881 40.45 68.2 1
13:10:23 2023-10-13 330792 326988 85792 86690 128964 131404 131463 131103 105980 104904 109308 110939 127705 129321 354871 378720 1111680 1094442 421377 437688 122239 106389 113253 115483 126908 123760 120655 123239 82593 85244 270338 240436 671098 676061 215606 213477 273215 276045 320999 311514 339203 338091 359629 366801 345632 381865 797652 835344 533132 441548 293010 285428 333947 333852 353956 357964 368743 372743 417994 413982 663921 692441 40.45 68.2 1
13:10:24 2023-10-13 336781 325998 86093 86356 129786 134254 132739 130184 106094 103916 109754 113407 128305 128432 355661 383312 1097609 1087451 420708 437070 122884 106177 113775 114942 127783 123109 121582 121315 83212 83881 270338 237994 685325 681051 214786 214156 273074 276132 320820 314224 335573 338410 361006 364022 345876 382566 801433 843242 536969 444154 290499 287490 333947 332499 354091 357706 368221 369312 417404 417691 660291 691881 40.45 68.2 1
13:10:25 2023-10-13 333420 326943 85925 86537 129602 134581 132274 130396 106061 104156 109417 110563 128128 128859 355409 380456 1101983 1097634 421231 437156 122714 106210 113931 114942 127185 122940 122739 122829 83001 85061 270338 237994 681489 680153 215267 213029 274087 276045 319516 313926 337107 338601 360462 366765 342888 381522 801433 835344 533132 444878 291357 287068 333731 333221 355350 360889 369156 369276 417885 415073 663105 691660 40.45 68.2 1
13:10:26 2023-10-13 327755 326979 85829 86566 129302 131247 132183 130972 105738 104734 109673 110767 127916 129321 354871 381025 1103583 1086676 423662 438043 121068 106290 113463 115497 127314 123693 120956 123444 82893 85380 270732 240026 673563 682686 215606 213927 273991 276873 321034 311988 338395 337818 361006 365558 345066 382711 797959 838415 540308 442670 292595 286665 333947 333274 355208 358610 368221 372706 417404 416450 659320 691881 40.45 68.2 1
13:10:27 2023-10-13 330484 326034 85956 86541 129422 131173 132274 131923 106094 104487 109417 110767 127916 129286 355912 381566 1100730 1090662 420744 437379 122680 106210 113541 114975 127327 122855 122739 122863 82887 85094 274514 239007 688744 676097 214929 213927 272798 275989 320999 313275 335609 338637 361006 364058 345876 382150 800003 843656 530094 444987 290764 287936 333911 332554 356466 359874 369230 369312 417404 417691 660327 691881 40.45 68.2 1
13:10:28 2023-10-13 329270 327454 85867 86414 129391 134452 132274 130618 105771 104997 109703 110919 127944 129080 354439 382632 1106681 1091439 420914 437197 122731 106257 113541 114942 127361 123024 122773 123034 82917 85229 270338 239007 679304 681917 216061 213556 273250 275851 321034 312973 339203 336564 361006 366801 345632 382982 797357 834166 530094 441584 292182 285316 335872 333274 353956 358033 368743 371583 414948 413982 664231 689248 40.45 68.2 1
13:10:29 2023-10-13 331026 327014 85892 86541 128981 131181 131810 130873 105771 104663 109384 110767 127828 129286 354871 381595 1101983 1082015 424485 437379 122239 106226 113307 115008 127063 123194 120655 123068 82626 85127 270338 239346 674727 681917 215606 213927 271551 278118 320785 313850 339187 337948 360862 365558 346564 378321 796610 846234 530463 444227 292250 285067 333947 332769 355926 358683 367225 372706 415020 416123 656614 691947 40.45 68.2 1
13:10:30 2023-10-13 331496 328555 86089 86685 129575 131015 132639 130552 106174 104188 109653 110616 128203 128900 355515 380385 1106970 1097634 414556 437515 122850 106104 113775 114975 127572 122855 121328 123033 83092 85094 270338 238500 693057 678709 215606 213927 274087 274551 321070 313339 336357 339661 360172 365701 344864 384794 800003 829365 534467 441165 291421 287508 333947 333780 354707 358534 367142 369420 416012 416159 666881 691881 40.45 68.2 1
13:10:31 2023-10-13 331188 326029 85860 86541 129387 131015 132274 130462 105803 104422 109451 110616 127950 129072 355409 385075 1106828 1088167 418226 437379 122476 106226 113463 114975 127185 122940 122569 122829 82917 85398 269437 239346 681126 682809 215426 213891 274401 275940 320856 313234 337511 338221 361006 365701 342528 383019 797230 837080 534467 442985 292182 286879 333947 332122 355156 358033 367178 369456 417404 417727 666119 690826 40.45 68.2 1
13:10:32 2023-10-13 331816 325998 85952 86440 129602 134515 132731 130340 106094 104052 109451 110499 130293 128735 354907 383384 1097609 1086788 421304 437379 122561 106210 113541 114975 127395 122940 122603 122829 83034 84977 271086 237322 681882 681399 215267 213927 273215 275851 320028 314661 337144 337581 360524 364604 345876 381865 799127 841453 530094 446585 291357 286866 333947 331762 353312 360055 368861 372331 414696 417549 661117 691697 40.45 68.2 1
13:10:33 2023-10-13 331459 327019 85802 86575 128994 131247 131844 130939 105738 104454 109417 110767 127950 129286 355373 379888 1109553 1091299 420744 437779 120698 106779 113463 115702 126928 123879 120991 123478 82902 85288 271898 239346 674501 682569 216213 213927 273250 276895 321034 312687 339574 337273 361006 367317 344574 382150 799730 834129 533132 441728 293010 284995 333947 333816 353956 358033 366086 372743 415056 414018 663723 689285 40.45 68.2 1
13:10:34 2023-10-13 327790 327482 85920 86570 129426 131214 131877 130873 105771 104799 109384 110767 127916 129321 354907 381025 1105186 1082052 421754 437997 122408 106243 113385 115008 127151 123109 122569 123068 82626 85127 270338 240026 676191 681917 214945 213927 271930 276734 322009 311988 339203 338126 360740 365701 345101 383019 797959 843692 534467 443095 292996 286486 333911 333365 355459 358826 368110 372597 417223 417221 659787 689811 40.45 68.2 1
13:10:35 2023-10-13 332203 326034 85961 86389 129692 134515 132614 130274 106127 104085 109451 110499 128101 128921 355118 382760 1107007 1100034 418523 436652 123055 106292 113853 114876 127647 122940 122773 122863 83034 85332 271709 238669 691535 678709 215606 213927 274507 275110 320785 313926 336120 339387 359919 365444 342564 384177 802002 829365 533132 441223 291357 287661 333712 333816 354957 358569 367178 369384 415721 416159 664520 691881 40.45 68.2 1
13:10:36 2023-10-13 329279 326983 85892 86541 129422 134581 132307 130651 105803 104253 109417 110703 127950 129072 354871 383384 1109188 1088167 419941 437470 122476 106177 113463 114975 127151 123024 122603 123068 83001 85127 270338 238669 679452 683957 215132 213627 274507 275464 322009 313162 337402 338352 363477 365451 344756 384031 796646 837040 534467 444244 292145 286687 335836 331691 353807 359105 368210 371365 414768 417363 664520 689811 40.45 68.2 1
13:10:37 2023-10-13 332401 326003 85930 85155 129610 131196 133000 130741 106280 104357 109687 110660 128114 128900 354112 380884 1106220 1097634 419483 436761 122561 106210 113931 114975 127572 122940 122773 122829 82887 85221 270338 237826 680190 679671 215606 213477 274507 275464 320028 313962 336631 338637 360462 365701 342334 382711 801433 829401 537136 445483 291357 287688 333947 333509 354957 359105 366122 369384 418071 415832 664231 691881 40.45 68.2 1
13:10:38 2023-10-13 329279 328423 85885 86533 129512 134546 132274 130495 105771 104390 109417 110552 127916 128948 353834 382775 1106828 1088167 421214 436761 122476 106210 113541 114975 127395 123024 120956 122863 82659 85127 270338 238669 678688 684510 216086 213414 273946 275938 320927 312830 338541 336895 360934 367174 345243 382675 796793 829437 526143 444765 292237 285954 336347 332769 353956 358569 368559 371474 414948 414053 664231 687785 40.45 68.2 1
13:10:39 2023-10-13 331440 326846 85962 86621 129498 131106 132800 130828 106142 104702 109417 110703 127950 128859 354007 383301 1105433 1097634 422835 436761 122476 106403 113853 114975 127185 123024 122603 122829 82659 85221 269437 238331 678426 676061 216213 213029 273250 276310 319768 313962 337180 338637 360498 367059 345622 381253 801433 838446 530463 446186 291357 286992 333947 333780 353956 358604 367261 369420 417114 414018 662275 691881 40.45 68.2 1
13:10:40 2023-10-13 329279 329129 85831 86566 129208 131188 131844 130807 106094 104422 109451 110616 130070 129162 354370 380456 1109976 1088167 420447 437379 122069 106243 113220 115543 126914 123812 120956 121653 82959 85229 270338 239007 676792 682569 216141 213556 273109 275851 321034 312973 339444 336564 360488 367102 345632 382675 797959 834166 534801 445397 292186 284992 333983 333780 351965 357999 366409 372706 414984 413982 664231 689285 40.45 68.2 1
13:10:41 2023-10-13 327569 327014 85892 86575 129032 134591 131810 130807 105738 104598 109308 110616 127739 129286 353834 381061 1103677 1082052 423282 437470 122272 106210 113307 115008 127063 123109 122535 123017 82659 85127 270338 239856 684206 681917 215606 213927 271551 277159 321070 312168 339203 338091 361006 365736 345101 382711 799007 843267 538955 441367 293388 285940 333803 332986 355674 358574 369267 372634 414912 416309 658792 689627 40.45 68.2 1
13:10:42 2023-10-13 328728 326669 85889 86447 129422 134513 131877 130462 105771 104422 109417 110692 128190 129286 354907 378155 1112539 1097681 417381 437269 122680 106323 113541 114909 127050 123109 120991 123153 82926 85094 270338 239856 673054 678228 215355 213935 273180 275851 323023 311514 337694 339889 359366 365736 345876 383019 799730 836634 533132 442246 292595 287203 333477 333852 354456 357464 367428 372743 416375 415214 664231 691354 40.45 68.2 1
13:10:43 2023-10-13 329747 326060 85865 86422 129387 131106 131877 130528 105949 104286 109417 110584 127528 129072 354871 380758 1103751 1085243 417010 437483 122442 106210 113307 114975 127151 122940 122484 122863 82659 85127 271709 239007 678061 679921 214290 214228 273250 275200 320785 312423 337694 338601 361006 363774 345658 383921 799921 843242 533132 442892 293074 286047 333911 333094 355459 358286 368221 372479 417404 416486 660678 689138 40.45 68.2 1
13:10:44 2023-10-13 330122 325994 85956 86422 129391 134515 132731 130552 106182 104604 109737 110767 127999 128935 355264 382365 1106718 1097485 417631 436579 122884 106104 113697 114975 127395 122770 120956 121569 83001 85094 272254 238669 682031 676570 215355 213627 273285 274551 322045 313449 336631 339661 359631 365444 344901 384214 800297 829365 537136 440899 291769 287746 333712 333816 354707 356966 366329 369420 416340 415832 664520 691881 40.45 68.2 1
13:10:45 2023-10-13 330558 327256 85897 86456 129332 134615 131877 130405 105771 104637 109417 110616 127916 128893 354657 384498 1106828 1089885 417010 437379 122391 106064 113463 114975 127063 122855 122518 122863 82659 85010 270338 238669 679028 683474 215303 213935 274259 275215 320785 313306 337511 338494 363048 364462 344683 383994 796646 837635 527460 441511 292250 286665 333947 331476 356718 358499 367178 371619 415020 417478 663582 690863 40.45 68.2 1
13:10:46 2023-10-13 332470 327220 86115 86587 129413 131196 132274 130618 106174 104325 109619 110616 127979 128824 354835 379888 1100422 1097681 423773 437016 122442 106137 113463 114942 127185 123024 122603 122863 83034 85094 270338 237994 678938 676061 216061 213029 273250 276345 319579 313962 337657 338601 360174 367317 345632 380679 800297 837817 537603 446621 291357 287203 333947 333274 351965 358534 369943 369420 417404 413947 660364 691844 40.45 68.2 1
13:10:47 2023-10-13 330521 327746 85762 86570 128994 131214 131373 130972 105738 104734 109417 110735 127528 129072 353834 378791 1109976 1089713 419519 437174 122035 106422 116061 115516 126732 123109 120956 120203 82769 85457 270338 239346 670431 681601 216177 213592 273144 276132 320892 311881 339684 337037 360498 366801 345632 382456 797211 834166 533132 441367 292803 285316 333947 333816 351965 358033 365865 373042 415056 414018 663759 689285 40.55 68.2 1
13:10:48 2023-10-13 331059 326877 85984 85151 129391 134452 131844 130562 105771 104221 109551 110919 127705 128824 354907 377592 1100839 1088130 421791 437379 122476 106137 113463 114975 127151 122940 122569 122829 82659 85036 270338 238500 678437 677748 215283 213927 272381 276345 321034 312973 337694 338673 359364 365736 344824 381559 801433 843194 531798 441620 292044 287104 333008 333852 353312 356399 366673 369492 417580 416486 656417 691881 40.45 68.2 1
13:10:49 2023-10-13 330214 326029 85870 86422 129602 134515 132378 130250 105803 104729 109417 110616 127950 128893 355409 378755 1106970 1096853 418225 437469 122986 106078 113697 114876 127470 123024 120991 123085 82959 85229 269437 238669 690870 677748 215606 213927 273285 275144 322534 313127 336084 339697 359919 365444 344792 384794 801284 829473 531798 441730 291975 287104 333242 333852 354456 357001 366918 371655 416959 415214 665646 691881 40.45 68.2 1
13:10:50 2023-10-13 329659 327260 85889 86447 129332 134428 132360 130462 105771 104286 109417 110616 127739 129107 353471 381025 1106828 1087561 414592 436761 122442 105918 113385 114975 127063 122855 122484 122863 82659 85246 270338 238669 674862 679958 214254 214077 273285 275007 322009 312059 337730 338364 360752 363512 345378 384214 800144 841233 535801 443045 293010 286472 333911 333636 355962 358826 367589 372334 417404 417691 659823 689847 40.45 68.2 1
13:10:51 2023-10-13 331459 325989 85957 86304 129602 134515 132307 130184 105771 104430 109451 110552 127978 128652 354617 379782 1106220 1097523 418225 436688 122884 106111 113697 114942 127484 122686 122603 122659 82659 85248 274286 237826 683887 678228 215606 213927 274821 274622 320809 313639 336394 338673 360498 365736 342888 384214 801284 829365 511293 442246 291421 287711 333712 333852 354707 357001 366918 369456 416340 415832 665027 691881 40.45 68.2 1
13:10:52 2023-10-13 329440 326973 85867 86504 129387 131097 132315 130340 105771 104325 109384 110692 127882 129038 354835 383348 1106792 1088190 416938 437383 122442 106391 113463 114975 127151 123109 122535 122999 82626 83997 269437 238669 673828 682882 215044 213927 274087 275166 320785 312687 337402 340561 360934 364427 342456 383994 796573 838227 534467 443114 292073 286710 333947 331691 354339 358534 368110 369456 414948 417691 666119 689774 40.45 68.2 1
13:10:53 2023-10-13 329849 327732 85994 85155 129416 131181 132514 130462 105996 104677 109653 110639 127712 128866 354366 383030 1103863 1093664 423135 436847 121068 106144 113541 114975 127151 122855 122739 122965 82869 85061 270338 238331 677889 679671 216213 213328 272798 276310 319768 313091 337144 338601 360716 367317 346121 378501 800107 835344 531798 445520 291421 286830 333947 333238 354957 359105 367189 369420 417994 415179 663252 691844 40.45 68.2 1
13:10:54 2023-10-13 330448 328664 85898 86385 129422 134510 132315 130462 105771 104221 109417 110595 127794 128824 353761 380456 1106828 1091377 419150 436761 122205 106391 113229 114975 127063 123109 122501 122880 82626 83997 269437 238971 675391 682569 216141 213856 273109 275904 320892 312758 339020 337368 360790 367317 345061 382405 796756 834488 525529 441223 292186 285031 333983 333780 353739 360889 368221 372144 414912 413982 664231 689248 40.55 68.2 1
13:10:55 2023-10-13 331063 326581 85902 86614 129250 131196 132174 130648 105738 104742 109417 110616 127794 129045 355122 378685 1100730 1089885 420744 437579 122561 106210 113463 114942 127151 122855 122450 122880 82887 85061 269437 238669 678140 678709 214929 214228 272381 276238 320999 312973 336595 340175 359340 364022 346365 381828 802002 838415 519333 441259 291769 287711 332701 333744 353312 356399 368743 369456 416924 417398 656381 691881 40.45 68.2 1
13:10:56 2023-10-13 329778 328395 85952 86348 129602 134310 132759 130175 105989 103949 109417 110543 127916 128432 354334 378720 1105186 1097634 414520 436108 122646 106078 113853 114810 127511 123109 120991 122999 82926 84098 270338 238500 680162 678635 215462 213927 274436 274551 321034 313890 336340 340175 359847 365665 344307 384758 801284 835855 522963 442246 291980 287396 333441 333816 354707 356966 366882 369492 418995 415832 667066 691844 40.45 68.2 1
13:10:57 2023-10-13 331744 326731 85867 86389 129575 130835 132378 130274 106094 104332 109451 113441 127991 128398 354871 383348 1097572 1086788 420113 436761 122680 106031 113619 114942 127185 122770 122739 122795 82659 85003 269437 237154 679477 679958 215570 214228 273215 276274 320063 314919 335609 338328 361006 364604 346365 382405 797995 842645 533132 447109 291151 287104 333947 331726 353843 356966 368743 369348 415020 417691 660291 691844 40.55 68.2 1
13:10:58 2023-10-13 331314 328200 85803 86348 129297 134284 132360 130307 105738 104085 109384 110499 127794 128824 354043 382723 1103714 1094331 421419 436616 122646 106111 113619 114843 127314 123109 120991 122931 82659 85305 270338 237826 679828 676061 215606 213029 273250 276274 319543 313782 336631 338566 360716 366801 344574 381253 800297 835971 536250 445520 291362 286553 333947 333274 353956 358819 367225 369384 414732 414018 662275 691881 40.45 68.2 1
13:10:59 2023-10-13 329555 325994 85860 86449 128998 134581 131653 130552 105771 104253 109417 110595 127794 128859 353798 378791 1109188 1088130 421214 436847 122086 106210 113187 114975 126698 123109 120655 123034 82626 84977 270338 238500 676797 676061 215283 213627 273215 275851 320999 312023 339203 339597 360452 367067 345622 382873 796646 836447 533132 444876 293010 285102 333875 333744 353956 357999 365894 372743 414696 415179 662238 687785 40.45 68.2 1
13:11:00 2023-10-13 328782 328395 85861 86537 129602 131007 132692 130552 106149 104637 109316 110843 127780 129024 353862 380848 1097461 1089774 420076 435575 122595 105853 113697 114810 127470 122686 122825 122795 82887 85338 270338 238669 691444 676061 215267 214077 273024 276045 320513 314625 335609 338601 361006 364349 344045 381828 799127 842645 512877 446501 291357 286226 333947 332229 353312 356966 367261 369384 414754 417070 658350 691317 40.45 68.2 1
13:11:01 2023-10-13 330536 325998 85929 86508 129391 134417 131877 130396 105771 104188 109417 110833 127705 128824 353834 380154 1100386 1094479 423209 436761 122476 106210 113463 114975 127117 122770 122620 122795 82659 85061 272808 238331 678175 680562 216338 213414 272968 276980 319661 312912 337475 341529 360790 367727 346292 380534 800297 839039 536250 445520 291642 286781 333947 333708 351965 359694 367778 369348 417404 413982 660291 691317 40.45 68.2 1
13:11:02 2023-10-13 330594 329093 85893 86680 129040 131296 132293 130840 105963 105015 109384 110767 127528 129162 351411 383301 1100386 1081978 423883 437383 122239 106436 113541 114975 126941 123109 122450 123034 82626 85371 275310 239346 687608 681917 215606 213927 272381 277159 320513 312717 339203 337617 361006 365736 347988 378501 797357 844422 537603 443864 292803 286602 333947 333274 355208 356966 368332 372443 414696 416450 656873 688760 40.45 68.2 1
13:11:03 2023-10-13 329550 326003 85961 86811 129302 134511 132092 130495 105803 104221 109417 110552 127916 128859 354334 378997 1100730 1090662 422951 436761 122476 106031 113541 114975 127300 123194 121324 121653 82917 85171 270338 238669 680735 677638 215818 214228 272241 276750 320963 313449 337657 338601 358835 366258 345308 381792 801433 838451 540308 441367 291975 287068 332936 333852 355208 358862 366122 369456 417252 416450 656381 693356 40.45 68.2 1
13:11:04 2023-10-13 329893 328824 85960 86533 129297 134513 132326 130774 106222 104422 109417 110584 127794 129038 353798 379782 1105186 1085206 414592 436766 122357 105886 113385 114942 127151 123024 122535 122863 82626 85279 270338 239007 677811 676025 214290 214228 273250 275007 322045 312023 337730 338328 361006 363477 346159 384177 797922 839039 538304 442560 292182 287360 333947 333509 354339 356896 367178 371655 417114 417762 663252 689285 40.45 68.2 1
13:11:05 2023-10-13 331736 326003 86053 86625 129786 134219 132523 133603 106273 104020 109788 113441 128039 128432 354871 382739 1100839 1091414 422267 437097 122765 106144 113619 114909 127050 123109 120991 123204 82926 85196 270338 238669 678312 678228 214420 214759 272777 276238 320999 313449 336631 340690 360596 364058 344306 382441 801433 838415 533132 441367 291357 288355 333947 332733 354410 356931 366409 369348 415650 418314 659356 693356 40.55 68.2 1
13:11:06 2023-10-13 330594 328395 85863 86414 129422 134537 132931 130651 105989 104221 109417 110616 127705 128859 354621 383384 1106828 1090635 418226 436766 122476 106193 113385 114942 127151 123024 122569 122914 82659 85365 270338 238500 673701 681436 215606 213627 274087 276011 321070 312973 337694 337581 359727 366544 344574 383055 795629 834129 533132 441223 292250 286745 335872 331762 352289 359070 368221 369492 414948 416450 666119 688797 40.55 68.2 1
13:11:07 2023-10-13 331086 326003 85867 86533 129302 134703 131844 130918 106043 104669 109551 110919 127746 128900 353653 382060 1097424 1086751 424838 435954 122442 106210 113385 114975 127029 122940 120956 123153 82626 85178 271898 238500 676034 682569 215068 213927 273250 277159 319543 313705 338724 337072 359468 365444 345876 378501 797922 844422 540823 447109 292182 285989 335872 332769 352289 356966 368621 371619 414948 416450 656873 689811 40.55 68.2 1
13:11:08 2023-10-13 329546 325985 85892 86508 129297 134417 132058 130307 105771 104710 109417 110520 127828 128859 354334 377592 1101983 1090487 423172 436761 122510 106243 113541 114975 127063 122855 122569 122829 82659 85068 270338 238331 678265 677748 216213 214121 272968 277334 320713 313424 337548 338494 360282 367504 346855 381108 798821 838820 530094 446465 292182 287104 333947 333528 354456 359070 368036 369456 417994 414018 662503 691844 40.55 68.2 1
13:11:09 2023-10-13 330095 328660 85989 86676 129288 131305 132116 130939 105931 104839 109282 111047 127658 129252 353761 379888 1103583 1081927 423323 436747 122408 106210 113385 115008 127063 123194 122365 123068 82626 85094 269437 239686 676884 679921 215132 214228 271965 276345 322009 311988 339203 338091 360740 365736 345379 383055 797959 838343 530094 442560 292182 286665 333947 333780 353277 356647 367960 372743 417404 417106 659320 689811 40.45 68.2 1
13:11:10 2023-10-13 328782 325967 85867 86541 129336 134452 132092 130651 106127 104919 109485 110692 127950 128859 354907 378791 1100730 1089885 420744 436453 122646 106137 113541 114975 127185 122855 122603 121653 82917 85398 270338 239346 679329 681601 215462 214680 273144 276167 320892 314894 336321 340139 361006 364604 343308 382727 800144 838379 533132 441367 291151 287954 333911 332769 354410 357749 366673 369384 415068 418349 660038 691881 40.55 68.2 1
13:11:11 2023-10-13 331059 325756 85930 86581 129302 134546 131877 130462 105771 104390 109551 110843 127882 128824 353798 382238 1108547 1090487 419941 436761 122476 106064 113385 114942 127151 122855 122399 122829 82626 84977 270338 238500 678562 680955 215319 213627 274087 275851 321070 313009 338963 337309 359755 367317 345388 383055 795629 834129 526143 441548 292250 285387 335872 332769 354456 359070 366409 369492 414948 415214 664231 687785 40.45 68.2 1
13:11:12 2023-10-13 330053 326003 85803 86541 129028 131015 131844 130828 105771 104919 109384 110692 127528 129038 354621 381061 1100730 1082052 423963 436470 120900 106436 113463 114909 127050 123194 120823 123239 82869 85229 271898 239346 676114 681881 215606 213927 272416 277529 320892 311667 339203 337545 361006 365736 347346 378501 796061 843194 531798 444528 291975 285989 333983 332733 352289 356966 368072 369456 415020 416450 654455 689285 40.55 68.2 1
13:11:13 2023-10-13 328595 326771 85833 86634 128930 131214 131150 130873 105738 104839 109232 110767 127528 129162 353798 378720 1109553 1091299 420914 436761 122120 106422 116130 115008 126732 123109 120655 123017 82626 85185 270338 239346 672583 676061 215658 213627 273285 276080 321070 312023 339684 337854 360740 367059 345876 383019 796793 829401 540308 441548 293425 285436 333947 333852 353956 357999 366702 373306 417404 414018 663252 689811 40.45 68.2 1
13:11:14 2023-10-13 328728 326696 85829 86447 128994 134609 131810 130618 105771 104951 109308 111047 127678 129080 354043 380350 1105433 1084429 420671 437374 122646 106363 113541 114975 126941 123024 122450 122948 82626 85549 271879 239686 671333 679958 215606 214228 272241 276310 322009 311988 339203 338601 361006 365736 345379 383055 797357 841453 534467 439874 292595 286700 333947 333780 353807 358862 367699 372779 417404 417727 659320 689774 40.45 68.2 1
13:11:15 2023-10-13 332571 325967 85835 84963 129391 134515 131910 130274 105803 104390 109451 110543 127950 128645 353834 378791 1102801 1096074 421295 436761 122476 106210 113541 114942 127151 122770 122624 122659 82692 84977 269437 237658 685130 678709 215606 213029 274087 276080 320028 314440 337180 340320 361006 366801 344901 382478 800297 834166 523015 445520 291357 287104 333947 333509 352289 359105 367189 369420 417994 416486 663759 691881 40.45 68.2 1
13:11:16 2023-10-13 330558 328427 86021 85151 129365 131395 132241 130552 105996 104533 109653 110767 127746 129114 353616 380884 1106933 1088167 419483 436761 120984 106257 113463 114909 127151 122855 122484 121569 82917 84977 270338 238669 674219 680955 216213 213627 273321 276045 321070 313162 339203 339117 361006 367317 345632 383019 797230 829437 530094 441511 292182 287104 335872 331762 352289 359105 368221 371619 414912 416450 664231 687785 40.45 68.2 1
13:11:17 2023-10-13 329813 328395 85884 86414 129028 134384 132360 130307 105771 104188 109384 110563 127528 128735 351447 382167 1099948 1085243 423846 436149 122272 106031 113307 114942 126766 122855 122331 122829 82626 85221 270338 238971 675511 682569 215462 214077 273109 277441 319661 312830 338541 337403 360934 365408 346404 378501 796793 845524 532193 445483 292246 286436 333947 332769 355638 360381 368072 372180 414696 416486 656407 688797 40.55 68.2 1
13:11:18 2023-10-13 328473 325862 85957 86605 129464 131015 132241 130307 105989 104599 109417 110520 127705 129011 353653 378120 1106828 1092887 417594 436470 122476 105886 113541 114942 127185 122770 122569 122795 82659 84977 270338 238331 678533 677748 215606 213927 273215 274586 322534 312687 336631 340211 359919 365736 345876 384794 799575 836007 519333 441619 292595 286992 333477 333852 354456 357964 367178 372779 416340 415214 664194 690826 40.45 68.2 1
13:11:19 2023-10-13 328728 325496 85739 86326 129032 134350 132144 130562 105771 104085 109417 110703 127528 128859 353834 379888 1107360 1082052 417967 436761 122272 106330 113541 114843 126948 123194 120907 123119 82902 85422 270338 239686 674601 681601 215498 217533 272798 276080 322534 311448 338431 338637 361006 364058 347765 382711 797871 845055 533132 441403 293010 285904 333947 333274 352289 358358 366709 372779 415056 415867 654492 688797 40.45 68.2 1
13:11:20 2023-10-13 329778 325998 85889 86262 129489 134327 132307 130175 105803 104430 109417 110627 127855 128432 354370 378755 1103619 1096853 414592 436453 122510 105853 113541 114863 127395 122601 122518 122591 82659 84944 270338 237322 690634 678228 215454 213927 274507 274586 321034 313603 336120 339387 360462 365736 342888 384214 800144 832311 523284 441619 291357 287508 333008 333816 354456 356966 366622 369456 416340 415214 663546 691881 40.45 68.2 1
13:11:21 2023-10-13 329655 326003 85824 86389 129032 134324 132144 130307 105771 104221 109384 113542 127528 128859 353508 383099 1108584 1089811 414520 436616 122510 106144 113463 114876 127050 123109 120991 122795 82659 85246 270338 238331 679339 682569 215267 213927 274087 275428 321070 312866 337730 338601 359727 364640 344611 384214 795666 836634 534467 440854 292044 286553 333947 331762 354375 358819 367699 371619 414696 417727 665646 690337 40.55 68.2 1
13:11:22 2023-10-13 329849 325818 85956 86643 129032 134358 131877 130373 105771 104331 109417 110531 127528 128432 353798 379888 1100386 1094479 423172 436761 122272 105886 113385 114975 127185 122770 122569 122659 82659 84977 270338 237994 678014 678709 216213 213029 273250 276345 320028 313962 337455 338637 360462 367317 345876 380715 799730 837817 531798 445520 291769 286799 333947 333310 351965 358033 367296 369420 417404 413982 659356 690863 40.55 68.2 1
13:11:23 2023-10-13 328578 326003 85846 86414 128874 131428 131859 130906 105898 104806 109282 110919 127393 129183 351627 380872 1111480 1092862 420708 436847 122001 106391 116061 115041 126704 123997 120571 123068 82593 85457 270338 239649 670549 676025 216061 213627 273250 276082 321070 312023 339444 337581 360462 366801 345622 382441 796829 834166 533132 441367 293010 285067 333947 333852 353956 358033 365829 372779 417404 414018 662312 689811 40.45 68.2 1
13:11:24 2023-10-13 330126 326758 85803 86418 129327 134609 131877 130496 105771 104253 109417 110520 127739 128859 353834 378997 1097609 1088335 420447 436453 122239 105886 113364 114942 127566 122770 122484 122829 82659 84977 271127 238331 678312 676790 215303 214228 272416 276274 320809 312973 337694 340211 358835 363583 344306 381901 800297 838451 533132 441367 291769 287949 333477 333545 354126 356966 366158 369456 416375 418064 660582 691623 40.55 68.2 1
13:11:25 2023-10-13 336541 328054 86085 86572 129679 130992 132539 130429 106287 104325 109619 110575 127882 128398 354298 378720 1106109 1099198 414520 436072 122646 105853 113853 114909 127327 122601 122739 122761 83001 85330 277847 237994 678016 677748 215606 213927 274471 274551 320999 313926 336321 339626 360680 365701 344538 384214 802002 834080 530094 440494 291357 287801 333947 333744 354957 358534 367178 369348 417704 415832 666593 691844 40.55 68.2 1
13:11:26 2023-10-13 330104 325923 85829 86475 129173 134452 131087 130340 105956 104117 109384 110595 127495 128824 353761 383312 1106792 1089885 418709 436725 122408 106104 113385 114909 127178 123109 120956 121484 82883 85196 269292 238669 677821 682569 215426 213670 274522 275286 320999 312901 337621 337581 360258 365416 344864 382982 795593 834129 533132 443744 292073 286660 335872 331691 353807 359070 368472 371583 414912 417106 666119 687785 40.55 68.2 1
13:11:27 2023-10-13 331524 327732 85831 86381 129302 134452 132360 130585 105963 104221 109384 110575 127495 128611 351375 382219 1103078 1092850 423209 436725 122442 105886 113385 114909 127117 122770 122705 122795 82626 85188 270338 237994 677675 678709 216213 213627 272798 277087 319768 313449 337382 338566 360970 367317 346441 378501 799730 839002 530463 445483 291769 287769 333947 333238 351965 356966 367778 369420 417740 413912 658314 690826 40.55 68.2 1
13:11:28 2023-10-13 328314 325994 85882 85300 128742 131196 131340 130807 105528 104663 109014 110767 127461 129286 353761 378997 1112539 1094442 420352 436566 120835 106290 113274 115384 126806 123194 120784 123410 82462 85347 270732 239686 670968 679671 216302 214085 273109 276238 320999 311733 339684 338328 359631 367210 345876 382982 797959 834129 533132 441367 293425 285316 333947 333816 353956 357999 366373 373270 417994 413982 662275 687748 40.45 68.2 1
13:11:29 2023-10-13 330594 325963 85924 86475 129391 134546 132565 130462 105996 104286 109384 110584 127705 128824 353798 378428 1100730 1089932 422646 436416 122408 106160 113463 114942 127117 122940 122535 122829 82626 84055 270338 238331 677425 676790 215606 214228 272381 277320 320999 313413 338411 338601 358799 365736 347728 381217 802002 842645 536969 441403 292182 286781 333477 335741 353956 356612 367225 371583 417252 413982 655417 691807 40.45 68.2 1
13:11:30 2023-10-13 327777 325963 85920 86467 129173 134511 131844 133741 106043 104774 109551 110767 127849 128935 354152 378925 1109865 1096116 414484 436661 122731 106071 113463 114942 127151 122770 122535 121569 82883 85061 270338 239686 677300 677748 215498 214077 273250 276238 321687 311988 337694 339661 360740 365736 346121 382982 799693 834166 526143 441730 292595 287068 333441 333816 354456 357964 367098 372706 417545 415179 664231 691280 40.45 68.2 1
13:11:31 2023-10-13 331059 325695 85994 86323 129662 134219 132523 133521 106127 103981 109417 110456 127916 128467 354584 381025 1097572 1089110 420744 436761 122884 105981 113853 114876 127572 122601 122773 122727 82887 84944 270338 237994 680473 678709 215267 214228 273215 276573 321034 313926 336084 340175 361006 364313 346365 382405 800297 838379 533132 441548 291009 288165 333947 332733 354375 356931 366122 369348 415686 417691 658350 691549 40.45 68.2 1
13:11:32 2023-10-13 332253 328200 86062 86700 129588 131015 132241 130340 106174 104325 109771 110531 127713 128687 354298 378755 1103546 1097634 419306 436602 122782 106177 113619 114909 127327 122770 120991 122761 83001 85061 269437 237322 682267 677748 215606 213927 274927 275428 320513 314404 336595 339387 360681 365701 342888 384214 801433 829401 531798 446209 291383 287508 333947 333509 354957 359105 367963 369384 415686 416123 665646 691881 40.45 68.2 1
13:11:33 2023-10-13 331305 325476 85803 86475 129302 134289 131877 130274 105771 104052 109417 110543 127794 128611 353798 382167 1097572 1085206 421791 436761 122442 106224 113463 114942 127151 122855 122535 122761 82659 85036 270338 237154 676295 679958 215606 214077 273250 275989 319543 313567 337382 337581 359692 365152 346365 382441 799127 841453 531798 446501 291421 286866 333947 332463 356718 360563 370806 372861 414840 417549 658241 690679 40.55 68.2 1
13:11:34 2023-10-13 330843 327732 85984 86572 129250 134703 131810 130274 105771 104085 109417 110692 127645 128666 353725 378755 1102295 1096116 422872 436122 122442 105886 113463 114909 127117 122770 120655 122795 82626 85003 269437 237994 679980 678709 216366 213477 272798 276310 319768 313669 337657 338601 360681 367576 346365 380679 800297 839002 523509 446840 291975 286302 333947 333509 351965 357999 370243 369456 417404 413982 658314 691807 40.55 68.2 1
13:11:35 2023-10-13 328728 328395 85878 86566 128836 131181 131084 130906 105633 104565 109014 110767 127372 129286 351735 378997 1109976 1090989 419483 436506 120732 106330 113463 115576 126778 123194 120620 123273 82462 85347 270732 240026 671865 678709 216213 213627 273215 276045 320749 311733 339414 338055 359883 366801 345876 382836 797922 834129 533132 440854 293010 285419 333947 333816 354007 357964 368482 372743 417994 413982 661769 689014 40.55 68.2 1
13:11:36 2023-10-13 329440 327269 86048 86643 129267 134703 132366 130429 105771 104669 109551 110595 127781 128824 354871 378720 1100730 1088335 419483 436416 122442 105886 113463 114975 127151 122855 120823 122795 82626 85094 274514 238500 678512 679671 215267 214228 273215 276238 320999 314625 336084 338637 360488 364604 346121 382711 800297 838343 533132 441354 290946 288030 333947 331762 354091 356931 369119 369348 417404 417691 659320 691881 40.45 68.2 1
13:11:37 2023-10-13 330545 327931 85924 86356 129422 134417 131877 130274 105771 104085 109417 110692 127644 128797 353508 381607 1103863 1095925 420015 435380 122696 106078 113697 114876 127382 122686 122535 122625 82626 84944 270338 237212 687119 678709 215606 213029 274087 275989 319803 313962 336631 338601 360716 366801 344864 382405 800297 829401 530463 443864 291151 287104 333947 333744 353546 359105 367189 369384 417404 415832 663289 691881 40.45 68.2 1
13:11:38 2023-10-13 329294 328200 85796 86449 128960 131196 131217 130585 105738 104357 109199 110692 127877 129038 351771 379888 1102295 1078874 423282 436416 122205 106210 113319 115008 126732 122940 120655 122829 82593 85127 270338 239346 675508 679921 215606 213927 271551 277159 320999 311988 339203 337617 360740 365736 345343 382405 796793 838415 527460 442357 293010 286226 333947 333545 355459 358358 365566 372743 417404 416450 656381 687785 40.45 68.2 1
13:11:39 2023-10-13 330126 325743 85962 85200 129147 131354 132199 130462 106029 104886 109316 110616 127746 128831 353616 378961 1100730 1088335 419519 436416 121068 106144 113541 114942 127083 122940 122569 122829 82883 85365 275310 238500 679555 677748 215267 214228 272798 276310 320999 313449 336668 340450 359919 364604 344341 382982 800144 838379 523233 441584 292182 287949 333441 333816 354339 356931 366637 371619 417216 417363 656417 691881 40.45 68.2 1
13:11:40 2023-10-13 330521 325472 85833 86356 129028 134515 131810 130274 105803 104221 109417 110552 127495 128769 353798 383043 1106828 1090662 418784 435457 122408 105886 113463 114942 127151 122855 122365 122829 82626 84977 264644 238500 678312 681436 215247 213627 274087 275428 321034 312973 337657 337581 360293 365736 344901 383905 795593 829437 533132 441728 292182 287104 336347 331726 353277 358819 365858 371926 414660 419702 665388 687638 40.45 68.2 1
13:11:41 2023-10-13 331171 326590 85893 86610 129220 131196 131777 130585 105738 104814 109384 110531 127528 129011 351483 381560 1097572 1084398 423172 435927 122611 105886 113307 114975 126941 122770 122450 122829 82626 84944 270338 237994 674031 679958 215606 213927 273215 277123 319096 313449 338724 337581 361006 365736 346365 378538 797959 843230 523509 445520 292182 285477 335872 332733 352289 357749 368368 371619 415020 416486 656407 688797 40.45 68.2 1
13:11:42 2023-10-13 327509 326003 85856 86875 128960 134497 131777 130429 105738 104663 109384 110616 127528 129286 351771 378997 1109976 1092887 420914 436761 122408 106210 113385 114975 127029 122940 122365 122863 82626 85068 270732 239856 678094 677748 215319 213927 273215 275851 322760 311042 338724 338673 360196 366544 345876 382711 799127 836561 530094 442117 293841 286580 333423 333744 354957 359874 368995 373424 419770 417926 660144 689774 40.45 68.2 1
13:11:43 2023-10-13 328728 325738 85856 86385 129142 131214 131810 130429 105771 104741 109384 110595 127780 128935 353798 378755 1104402 1083591 416974 436761 122357 105886 113385 114942 126941 122855 122450 122829 82626 85094 270338 239007 688473 679671 214964 217299 273215 275851 322498 312059 337694 338637 361006 364058 344306 384794 799164 838410 535801 442670 292182 287104 333947 332805 355156 358033 367960 372180 417994 418643 664231 690826 40.45 68.2 1
13:11:44 2023-10-13 331242 327505 85898 86348 129602 134510 132393 133724 106127 103987 109451 113373 127916 128186 353254 384387 1099235 1089811 420301 436298 122918 105820 113853 114876 127613 122855 120991 122761 82626 85221 267019 238500 678637 678562 214893 214228 273250 276310 321034 313419 336450 340450 361006 364640 346709 382441 801433 838451 533132 441385 291357 288315 333712 333274 354339 356931 366122 369420 418367 417727 658314 691881 40.45 68.2 1
13:11:45 2023-10-13 327826 325809 85888 86608 129422 134546 131777 130562 105738 104676 109384 110639 127495 128824 353798 382739 1106828 1088130 418226 436852 122357 105886 113385 114942 127117 122855 122484 122795 82626 84977 282058 238500 677639 681436 215606 213627 274087 275851 321034 313449 337694 337309 360014 366801 345388 383055 795666 829401 533132 441367 292182 286866 336347 331762 355459 359105 366122 371619 414948 416486 664231 687785 40.45 68.2 1
13:11:46 2023-10-13 330521 325476 85803 86381 129212 131214 132472 130708 106149 104774 109316 110692 127658 128935 351663 380919 1097424 1086751 423773 436725 122239 106210 113385 114975 126948 123390 122671 122795 82626 85305 269811 238669 676034 680918 215606 213927 273250 277584 319579 313705 338724 337309 361006 365736 346147 380679 797959 843194 530463 446501 292182 285677 335872 333274 353277 358033 368368 371619 414624 416486 656873 688797 40.55 68.2 1
13:11:47 2023-10-13 327800 325774 85856 86529 129302 134515 131687 130462 105771 104919 109308 110692 127495 129286 351771 378997 1109976 1092887 418890 436761 122272 105886 113385 114975 126941 123024 122450 122863 82626 85127 269437 240026 674678 678228 215909 213927 273250 276310 322498 311550 339203 339387 359665 366801 349796 382711 799164 836598 534801 442246 293010 286629 333712 333852 353956 357999 366122 373606 416340 418517 662503 691947 40.45 68.2 1
13:11:48 2023-10-13 329278 325862 85924 86579 129164 131106 132077 130552 105963 104806 109316 110616 127495 128859 351411 378755 1106220 1083591 414592 436761 122239 105918 113385 114909 126941 122855 122365 122795 82626 85338 270338 238669 671381 679671 215303 217416 272833 275464 322498 312023 338448 338364 361006 363548 346441 384177 797394 839075 531905 442246 292182 286956 333947 333238 354091 358610 367178 372180 417151 417762 660291 688760 40.45 68.2 1
13:11:49 2023-10-13 329813 325013 86005 86381 129430 134324 131810 130274 105771 104742 109384 113474 127528 128432 351807 378755 1100386 1094479 422499 436453 122272 105886 113385 114942 127151 122770 122365 122625 82626 84944 270338 237826 679807 678709 216213 213477 273250 276310 319803 313603 337694 338637 361006 367576 345876 381865 800144 829401 536969 445169 291357 286817 333731 333492 355423 360889 369267 369312 418217 416344 664046 691660 40.55 68.2 1
13:11:50 2023-10-13 329321 325818 85924 86389 129391 134452 132141 130552 105996 104221 109384 110616 127495 128735 351771 380954 1106828 1090635 419186 436453 122306 106193 113385 114975 127151 123024 122399 122863 82659 85365 270338 238500 675383 679994 216061 213477 273250 276082 321034 313009 339203 336600 358974 367317 345378 383019 795629 829401 533132 441223 292250 285668 335872 333274 353956 359070 366122 371619 414984 415214 664231 687785 40.55 68.2 1
13:11:51 2023-10-13 330360 325818 85888 86410 129332 134609 131877 130496 105771 104052 109384 110531 127528 128645 353798 378730 1102295 1088167 423282 436145 122408 105886 113385 114942 127566 122770 122569 122795 82692 84919 271127 237994 678813 676311 216213 213927 272381 277159 320548 313449 337730 338637 359919 366801 347802 381574 801284 839418 531798 445374 292378 286961 333911 333365 354689 360889 368224 369456 417404 413982 657885 691059 40.45 68.2 1
13:11:52 2023-10-13 327396 325959 85850 86575 128785 131196 131678 130972 105633 104663 109048 110863 127284 129321 351807 378997 1109976 1091299 419483 436145 122069 106226 113208 114975 126941 123024 120487 122948 82593 85160 270732 239346 671221 678709 216061 213927 273250 275797 321034 311769 339444 338091 360208 366801 345876 383019 797995 834166 536969 440198 293217 285454 333947 333852 353956 357999 366122 373342 415686 415214 662275 689811 40.45 68.2 1
13:11:53 2023-10-13 327546 325739 85910 86422 129028 134393 131844 130340 106076 104708 109215 110863 127611 129024 351627 381949 1106220 1085202 418117 436371 122611 106031 113385 114975 126941 122940 122450 121484 82626 85061 270338 239177 672152 676025 215989 215284 272798 275851 322498 312023 338724 338601 360524 364604 345101 384214 797959 839075 531798 442269 292182 286665 333947 333780 354943 357749 367729 372216 417404 418678 663252 689847 40.45 68.2 1
13:11:54 2023-10-13 330804 325017 85973 86284 129302 134289 131777 130175 105771 104085 109417 113474 127705 128467 351771 378755 1100422 1096074 419410 435611 122391 106193 113385 114942 127151 122770 122399 122710 82659 84944 270338 237322 678813 678228 215606 213029 274122 276060 320028 313782 337694 338673 361006 367317 344901 382711 800297 834166 531798 443864 291357 287104 333947 333545 352289 359140 367225 369456 417994 415832 663289 691947 40.45 68.2 1
13:11:55 2023-10-13 330030 328427 85993 86667 129271 131173 132548 130462 105996 104598 109316 110692 127679 128687 351735 379888 1106828 1088130 420015 437193 122239 106104 113385 114975 126975 122770 120907 122659 82659 84977 272817 238331 673570 676097 216213 213627 273250 275886 321034 313009 339444 336600 360754 367317 345876 383019 795629 829401 530094 441390 292182 285316 335872 333816 353956 358033 368000 372180 415020 414018 663289 687785 40.45 68.2 1
13:11:56 2023-10-13 330122 325507 85864 86322 129032 134515 131777 130217 105771 104221 109417 110627 127528 128859 351807 378730 1099948 1088335 420447 436453 122272 106226 113385 114942 127185 122770 122399 122659 82659 84919 267019 238331 677425 676790 215606 217263 272416 276645 321034 313485 337730 340175 359376 365152 344859 382441 801433 838415 530259 441584 292182 288169 333477 333780 356971 359513 369193 369276 419770 417913 659680 691734 40.45 68.2 1
13:11:57 2023-10-13 331312 325366 85989 86449 129464 134348 132274 133521 105803 104117 109417 110616 130318 128432 353798 378755 1105222 1099123 414556 435493 122544 105853 113697 114942 127395 122686 122603 122659 82692 84944 270338 237322 685384 677748 215909 213927 274735 274586 321783 314440 336631 340175 360740 366544 344901 385376 801433 829401 527460 441728 291421 287949 333947 333816 353312 359105 367949 369456 416340 416159 663582 691881 40.45 68.2 1
13:11:58 2023-10-13 330884 325468 85831 86414 129212 134393 132393 130462 105803 104188 109417 110552 127739 128735 351411 381631 1097609 1085243 422762 436453 122391 105918 113385 114975 127063 122770 122569 122829 82659 85221 270338 237322 678129 680955 215606 214077 273285 276274 319096 314919 337730 337581 360049 365736 346709 381865 800144 843058 530094 446913 291762 287554 333947 332176 356718 360381 369267 369276 414912 417691 660291 691881 40.45 68.2 1
13:11:59 2023-10-13 332003 326817 86057 86561 129422 134289 131877 130274 105803 104533 109585 113474 127739 128467 351807 378720 1101983 1094516 421815 436416 122442 106031 113541 114942 127151 122770 122705 122761 83001 85061 270338 237826 686609 678709 215606 213328 274052 276274 320063 314404 337621 339626 360740 367576 345352 382405 801433 834129 531798 445483 291421 287104 333947 333744 355208 359105 367772 369420 418585 415796 662275 691844 40.45 68.2 1
13:12:00 2023-10-13 328724 325695 85770 86541 128998 131196 131929 130651 105706 104663 109384 110767 127461 129252 351735 379853 1102295 1082015 423282 436416 122340 106104 113286 114975 126908 123024 120655 123034 82593 85514 270338 239177 675944 681399 215909 214228 272346 277584 321034 312651 339464 340561 360754 365594 348641 381377 796610 846834 531798 445397 293841 286338 333947 333780 355459 356647 371070 373579 414624 416415 656873 687785 40.55 68.2 1
13:12:01 2023-10-13 330521 325853 85823 86471 129426 134546 132058 130429 106061 104253 109384 110639 127495 128824 353761 378694 1100730 1089885 422417 436521 122442 106210 113463 114975 127151 122855 122705 122999 82626 85061 270338 238331 677425 676311 215132 214228 272762 276345 320999 313669 337694 340139 359581 365736 345343 382711 802002 838415 533132 441728 292182 287913 333441 333816 354339 356931 367189 371619 417580 417691 656381 691881 40.45 68.2 1
13:12:02 2023-10-13 330360 324991 85994 86636 129545 131015 132356 130396 106247 104886 109316 110552 127746 128687 353580 381105 1106755 1096853 414520 435457 122646 106078 113775 114876 127117 122601 122705 122761 82917 85332 270338 237994 686709 676790 215606 214077 274052 274971 322462 313567 336595 340175 360462 365736 345388 385340 801284 829437 530094 441619 292182 287711 333947 333852 354957 357999 367699 372443 417252 416415 666119 691844 40.45 68.2 1
13:12:03 2023-10-13 331188 324947 85924 86323 129602 134515 132183 130066 106094 103852 109451 113250 127916 128152 353761 381863 1095165 1085169 419978 436072 122595 105853 113619 114942 127185 122770 122705 122761 82659 84912 269437 237154 680441 680153 215606 214228 273215 276274 320999 315362 336595 338637 359755 365116 343273 381828 797959 842645 530094 445483 291357 286911 335872 332697 353312 357999 368332 369240 414696 417478 659606 690642 40.45 68.2 1
13:12:04 2023-10-13 331063 325857 85926 86674 129220 131106 132207 130585 105989 104742 109417 110595 127671 128824 353508 378720 1103078 1092850 423209 437093 121068 105886 113463 114975 127151 122855 122569 122880 82626 85003 270338 237994 677889 678709 216671 213627 273250 277159 320063 313639 337694 339626 361006 367834 346855 381828 800144 835344 527460 445520 291769 287220 333947 333780 353277 359894 367261 369456 415721 416450 664231 691881 40.45 68.2 1
13:12:05 2023-10-13 330017 325994 85860 86849 128994 131196 131844 130651 105771 104598 109384 110767 127528 129128 351735 380421 1100730 1082015 423625 436416 122205 106210 113274 114975 126941 123024 120823 123034 82626 85127 270338 238669 674727 679958 215283 214228 272798 277780 320513 312973 339684 337581 359720 365736 344824 381522 796756 843230 536250 444774 293804 286454 335691 333636 355962 358862 367959 373725 417259 417221 657733 688577 40.45 68.2 1
13:12:06 2023-10-13 330360 325703 85888 86537 129422 131214 132058 130675 106061 104676 109417 110616 127644 129011 351771 378694 1100730 1089885 421675 436847 122476 105886 113463 114975 127654 122940 122569 122795 83001 85094 271127 238500 678688 676790 215909 217533 272798 276310 321034 313669 338687 340654 359376 365701 345343 382711 802571 843230 533132 441584 292182 288355 333441 333780 354339 356896 366637 371619 417545 418314 656345 691881 40.45 68.2 1
13:12:07 2023-10-13 330177 325507 85807 86508 129297 134417 132058 130462 106061 104390 109417 110627 127528 128824 351771 383008 1106828 1089885 417483 436231 122408 105886 113385 114975 127029 122940 122535 122829 82626 85061 271709 238500 676291 681436 215283 213927 274507 275428 321070 313413 338172 338423 363734 365451 345098 384611 795483 837040 533132 443929 292766 286889 336311 332050 354339 359105 365822 372144 414660 418207 666119 688723 40.55 68.2 1
13:12:08 2023-10-13 330813 325738 85892 86647 129297 134511 132092 130373 105771 104742 109417 110616 127705 128611 351771 381863 1097609 1085206 423062 436108 122442 106104 113463 114975 127151 122940 122535 122880 82659 85094 270338 237322 676377 681917 215606 214228 273250 276274 319992 314883 338687 337617 360518 365736 343308 380679 797959 845055 536250 445520 292595 285873 335872 333274 353312 357999 368368 372443 415020 417070 656873 688760 40.45 68.2 1
13:12:09 2023-10-13 327777 325735 85892 86541 129263 134703 132149 130585 105738 104663 109384 110767 127877 129038 351771 378997 1109976 1092850 418299 436725 122442 106031 113463 114975 127151 123024 122484 123034 82626 85127 271709 239856 670478 678525 216034 214121 273804 276167 322844 311845 339094 340032 360234 366658 346537 382836 799090 836561 530094 441619 294251 286925 333947 333852 354456 357999 365894 373615 417545 415796 661264 689774 40.45 68.2 1
13:12:10 2023-10-13 328496 325747 85888 86533 129208 134581 131877 130429 105771 104637 109417 110616 127495 128859 351771 378720 1102801 1082821 414628 435493 122323 105886 113319 114942 127151 122940 120655 122795 82659 85061 270338 238669 677388 680153 214964 217569 273250 275851 323023 312937 338687 339149 361006 364604 344824 385376 797959 839075 528777 442670 292182 287068 333947 332769 355406 358534 367960 372443 418585 418723 663972 692441 40.55 68.2 1
13:12:11 2023-10-13 332438 327591 86053 86490 129713 130835 132725 130396 106320 104227 109805 110479 127916 128364 353798 382167 1100055 1089885 420374 436761 122714 105853 114010 114909 127572 122517 122739 122795 82659 85338 269437 238500 677662 678709 215418 214228 273215 276310 321070 313669 336631 340690 361006 365116 347200 382711 801433 838415 533132 441584 291975 288387 333947 333780 355156 356966 367225 369456 419624 418643 657848 691881 40.55 68.2 1
13:12:12 2023-10-13 329659 325734 85803 86508 129212 134581 131844 130429 105771 104708 109384 110595 127528 128824 351771 382739 1106828 1090662 417894 436222 122323 105853 113385 114942 127029 122855 122450 122829 82626 85003 270338 238500 677639 680955 215606 213627 274699 275851 321070 313413 338448 337617 360014 366801 345388 384177 795593 829437 536250 441367 292182 286817 336750 331942 355962 360889 368968 372035 414804 417256 665971 689065 40.55 68.2 1
13:12:13 2023-10-13 331298 325826 85835 86474 129302 134581 132303 130675 106255 104357 109384 110616 127705 128735 351771 381489 1097609 1085356 423172 436072 122442 106358 113307 115008 127029 122940 122450 122914 82626 85332 270338 237994 677474 679921 215606 214077 273250 277515 319508 313962 338724 337581 359979 365736 346428 381253 799127 843194 530463 445338 292182 286342 335872 331978 353312 358033 368368 371619 414948 417691 655417 689774 40.55 68.2 1
13:12:14 2023-10-13 330126 325778 85892 86541 129208 134452 131687 130528 105803 104637 109417 110616 127848 128824 351735 378791 1106828 1088130 419446 436539 122239 106177 113385 115008 126941 122770 122484 122829 82626 85094 270338 238331 685810 679921 216213 213627 274087 276310 321070 313669 339684 337581 359476 367834 346183 383613 799007 836930 527460 444133 292866 286961 336786 332320 355962 360040 369267 372670 414984 416486 665646 690470 40.55 68.1 1
13:12:15 2023-10-13 330411 325704 85867 86440 129302 134515 132315 130559 105771 104292 109384 110520 127495 128859 351771 381025 1097609 1085106 424411 436108 122408 106391 113463 115008 127063 123024 122535 122829 82659 85391 269437 237994 678396 680918 215606 214077 273250 277747 319543 313962 339203 337581 359979 365772 346673 381289 797995 843194 532193 444842 292182 286307 335872 333274 353843 358033 368923 371619 415056 417727 655417 689285 40.55 68.1 1
13:12:16 2023-10-13 327569 325778 85892 86422 129332 134609 131810 130828 105771 104533 109384 110767 127528 129072 351771 378997 1110164 1094479 418335 436761 122408 106177 113352 115008 127029 122940 122535 122863 82626 85127 269437 239686 681192 677748 216061 214228 273804 276873 322737 314470 339611 340032 360318 367210 346855 382873 799996 837040 527460 441367 293425 285352 333947 333852 354812 359105 366931 373907 417994 415214 663697 689627 40.55 68.2 1
13:12:17 2023-10-13 328264 325476 85856 86537 128998 131196 132235 130618 105738 104454 109417 110767 127528 129162 351375 378791 1103583 1082052 422048 436761 122239 106210 113385 115008 127029 123109 122535 122948 82626 85371 270732 239346 671241 676097 215606 214228 272156 277159 322271 312023 339684 338364 361006 366544 349048 381522 796756 843230 530463 441548 293010 286840 333947 333780 353277 356647 367261 373570 417740 416486 655417 688797 40.55 68.1 1
13:12:18 2023-10-13 330126 325747 85929 86381 129422 134515 132307 130217 106094 104253 109417 110563 127794 128645 353798 378155 1106970 1097634 414592 436979 122595 105886 113775 114942 127484 122770 122603 121653 82917 85365 275310 238669 682584 677675 216177 214228 273946 275251 322844 314186 337236 340690 360934 366801 343308 385376 802277 829329 522963 442246 292182 287949 333695 333564 352253 358534 367699 371655 417580 416486 665388 691881 40.55 68.2 1
13:12:19 2023-10-13 329650 325472 85920 86418 129302 134452 132326 130429 105771 104292 109417 110616 127528 128824 351411 382131 1105222 1088335 414592 436725 122442 106210 113463 114975 127117 122940 122569 122829 82920 85338 270338 238669 677300 680955 215267 214228 274507 275464 322498 313449 338724 339661 361006 364604 346428 385376 799730 839075 535801 440854 292255 287199 333947 333274 357983 360889 368037 372488 417595 418866 664120 690642 40.55 68.2 1
13:12:20 2023-10-13 332018 327269 85993 86461 129674 134703 132560 133538 106273 103884 109788 110456 127950 128152 353725 381061 1097609 1087413 421514 436416 122510 105853 113697 114942 127395 122770 122773 122591 83034 84912 272379 237154 681161 679671 214980 214228 273250 276310 322009 314919 336631 339661 359755 365152 344306 383055 800297 841453 530094 446113 291357 287104 335872 332769 354126 358033 368072 369456 415056 417727 660327 691354 40.55 68.2 1
13:12:21 2023-10-13 329655 324978 85892 86389 129032 134417 132360 130307 105771 104390 109417 110563 127495 128735 351771 381595 1106828 1088130 418558 435606 122442 105853 113463 114975 127151 122855 122569 122863 82659 85338 270338 238331 674992 681436 216213 213627 274087 276274 321070 313449 338448 337072 360014 367317 345842 383905 797871 838191 528777 444765 292775 287014 335836 332122 355050 359502 368968 372298 414516 418314 665646 689811 40.55 68.1 1
13:12:22 2023-10-13 331768 325021 85994 86692 129422 134703 132274 130307 106021 104253 109653 110520 127705 128467 351807 382202 1097609 1085243 423323 436108 122442 106064 113541 114975 127151 122940 122569 122829 82692 85036 269437 236986 674865 679958 215319 214228 273285 276345 320063 315362 337730 338364 360798 365736 344341 380715 797995 844458 530463 446222 292419 286226 336347 333509 353807 358033 368923 372180 415020 417398 654455 689811 40.55 68.1 1
13:12:23 2023-10-13 329659 325476 85941 86422 129212 134358 132360 130429 105771 104286 109417 110488 127528 128735 351339 381899 1106828 1088130 417931 436145 122272 105886 113463 114975 127151 122855 122535 122829 82626 85221 270338 237994 677175 679994 215909 213627 274087 276080 321070 313639 338155 339597 363452 366658 345769 382946 796610 835855 533132 444133 292866 287585 336584 332499 352324 359678 369156 372298 414660 416450 666119 687785 40.55 68.2 1
13:12:24 2023-10-13 330301 328195 85798 86778 129028 134515 131563 130340 105771 104221 109384 110627 127739 128859 351771 380456 1097609 1085243 423214 436108 122239 106137 113385 114975 127063 122940 122450 122829 82659 85010 269437 238331 676556 679921 215319 214228 273285 277584 320063 313926 339203 337581 359755 365736 349832 380715 797995 843230 534898 445520 292182 286231 335872 333274 353312 358033 369213 372479 415056 416486 656873 689285 40.45 68.2 1
13:12:25 2023-10-13 329655 325507 85792 86447 128964 134591 131838 130618 105738 104565 109308 110692 127528 128824 351375 377592 1109976 1088167 418890 436761 122035 106243 113175 115041 126644 123109 120487 122982 82659 85305 270338 238632 683915 681601 216563 214228 273946 276203 321640 313306 340370 338186 360898 367798 346441 383869 797394 834166 527460 444765 293083 286369 335872 333852 354456 360889 367225 373606 414732 415214 664231 688797 40.55 68.1 1
13:12:26 2023-10-13 327618 326003 85760 86778 129028 134327 131703 130918 105738 104552 109232 110767 127495 129072 351771 378791 1101983 1078947 423025 436761 122272 106243 113385 115008 127063 123109 120956 122931 82659 85127 269437 239177 670852 679921 216034 214228 272416 278011 321747 312973 339684 338364 361006 365772 346420 383019 797959 843230 530094 440818 293010 286665 333947 333816 353843 356647 366673 373652 418367 417478 659606 689664 40.45 68.2 1
13:12:27 2023-10-13 329266 325021 85898 86355 129606 134515 132731 133538 106127 104156 109451 110488 127828 128432 353776 378755 1105222 1097634 417631 436761 122476 106078 113931 114810 127545 122940 120991 122829 83049 85079 274968 237994 682995 677675 216106 214228 274927 275007 321747 314661 337657 340439 360934 365772 344901 385413 802002 834671 537136 441511 291769 287949 333947 333852 353312 359105 367960 369492 416959 416486 664520 691881 40.55 68.1 1
13:12:28 2023-10-13 329586 325013 85892 86363 129319 134393 131877 130307 105803 104357 109384 110810 127528 128859 351771 382775 1106828 1088130 417931 436145 122357 105886 113463 114975 127185 122855 122484 122863 82659 85094 270338 238331 677936 681472 215606 214077 274927 275886 322045 313705 338724 339147 360553 365772 345632 385104 797394 837225 534467 444147 293010 286853 336238 332626 355334 360817 369267 372634 417296 418830 666045 691317 40.55 68.1 1
13:12:29 2023-10-13 331552 325468 85867 86359 129422 131196 132390 130307 106370 104149 109451 110488 127678 128721 351807 382202 1097337 1086788 420488 436453 122510 106064 113619 115008 127219 122855 122552 122659 82692 85010 269437 237176 679703 679994 215606 217228 273321 276345 320288 315362 337730 338673 360553 365772 344306 381865 799730 843230 530094 446890 292182 287104 336347 333274 353843 358068 368923 371655 415056 418349 656454 691354 40.55 68.1 1
13:12:30 2023-10-13 327813 325770 86001 86566 128998 131444 131654 130684 105771 104904 109417 110843 127495 129321 351771 378997 1109553 1091289 419483 437070 122306 106243 113307 115516 126766 123508 122365 123017 82626 85160 275310 239686 669695 677565 216213 214077 274087 276345 322009 312059 339684 339147 360717 367691 346746 383613 797812 835272 530094 442874 293841 286047 333911 335668 354456 359419 366931 373944 416012 418517 663215 689774 40.55 68.1 1
13:12:31 2023-10-13 327800 325507 85856 85179 129160 134428 131810 130495 105803 104695 109417 110692 127495 129072 351771 378755 1103619 1082052 419556 436761 122306 106031 113697 114975 126975 123024 122484 122897 82659 85127 270338 239346 671370 676097 216061 217533 272381 276345 322472 312498 339444 338637 361006 366544 345934 384794 797959 838343 535801 441730 293010 286866 333695 333816 354339 356931 367960 372779 417404 418349 659320 689285 40.55 68.1 1
13:12:32 2023-10-13 329275 324986 85908 86326 129212 134515 131877 130184 105803 104188 109417 110531 127528 128467 351771 378755 1101983 1096078 422536 436108 122425 105886 113463 114942 126941 122948 122518 122829 82659 84977 269437 237322 678061 681051 216526 213785 273840 277016 320406 314517 338062 339518 360862 368611 346574 382259 801433 836893 530463 445483 291963 287028 333947 333744 354456 359922 368332 371474 418585 415796 660327 691807 40.55 68.1 1
13:12:33 2023-10-13 329207 325476 85766 86508 128964 131305 131563 130651 105771 104604 109384 110692 127461 128824 351771 378420 1109976 1088130 419410 436761 122205 106210 113463 115008 126732 123109 120655 122965 82626 85094 270338 238331 671186 680153 216518 213777 274052 276274 321424 313413 339684 337581 361006 367834 346365 383019 796793 834129 534801 441548 293010 285450 333767 333816 353956 359070 367189 373834 414984 418517 663936 691947 40.45 68.1 1
13:12:34 2023-10-13 330122 325704 86004 86508 128998 134546 132839 130429 106061 104390 109417 110692 127495 128824 353761 378428 1100730 1092194 422982 436761 122442 106031 113541 114975 127334 124093 120956 121653 82917 85229 270338 238669 673828 678149 216141 215133 273074 277405 320999 313854 338687 339626 359883 367325 346141 382982 802571 843022 533132 446056 293572 287207 333712 335741 353312 356966 367225 372706 418532 417363 656381 693356 40.45 68.1 1
13:12:35 2023-10-13 328546 325468 85920 86475 129387 134546 131877 130396 106094 104390 109417 110552 127495 128824 351771 378997 1109188 1094442 414556 436231 122442 106104 113766 114975 127361 122940 122569 122829 82626 85094 270338 238669 685775 676790 216213 214228 274052 275851 324690 312937 337694 340725 360970 367317 344789 385046 802571 829365 535801 442892 292378 288829 333514 333564 355962 358930 368073 371474 419770 419296 667941 691697 40.55 68.1 1
13:12:36 2023-10-13 330773 324951 85925 86467 129391 134476 132274 130307 106094 104117 109707 110511 127794 128398 351735 381792 1100055 1092975 421815 436434 122952 105787 114010 114843 127647 122855 120991 120978 82983 85105 282058 237994 683718 675759 215606 215097 273946 276893 321973 314847 336268 341205 360754 365408 344824 383055 800297 838415 533132 444491 291357 287949 335836 332769 354872 358534 367225 369420 417404 418973 660291 694419 40.55 68.1 1
13:12:37 2023-10-13 332438 325021 85925 86541 129422 134511 132274 130677 106021 104221 109451 110488 127794 128432 351735 380924 1103546 1097634 420562 436108 122527 106177 113619 114942 127185 122940 122739 122795 82626 85003 273376 237322 685912 678709 216061 213627 274927 276274 320738 314919 337694 339661 361006 367325 345622 386353 802350 836447 530094 446113 292145 287841 336043 333636 355962 360040 367189 369492 416269 418674 663936 691586 40.55 68.1 1
13:12:38 2023-10-13 329404 325695 85952 86537 129292 131214 132390 130585 105771 104422 109417 110692 127705 128824 351735 382167 1109188 1088130 418226 437419 122408 106031 113463 114975 127151 122940 122569 123294 82659 85127 270338 238331 682671 681954 216213 213822 274892 276310 322009 313962 338724 338091 360841 367317 345876 384794 797357 835344 533132 441223 292876 287104 336822 332733 353843 360181 366931 372743 415056 417727 666119 689774 40.55 68.1 1
13:12:39 2023-10-13 331151 325695 85924 86541 129387 134546 132274 130893 106127 104663 109417 110692 127671 128824 353761 377332 1101983 1091262 423282 436725 122476 106210 113541 115008 127151 122940 122739 122948 83001 85094 271709 238331 677675 678228 216823 214723 273039 277760 320785 314338 338541 341529 360934 368611 347838 382259 801891 842535 530463 446186 292250 287711 333947 333564 353775 359070 369183 372180 415977 415505 662032 691844 40.55 68.1 1
13:12:40 2023-10-13 328496 325959 85882 86608 128947 131247 131476 130963 105738 105080 109232 110919 127659 129286 351735 378997 1109553 1093664 419519 437379 122205 106356 113265 115596 126732 123194 120655 123239 82659 85185 269437 239007 670601 676061 216823 214228 274087 276345 322009 313485 340407 338566 360790 365620 344271 383869 800297 836598 530094 441246 293841 286629 333947 335741 354957 358819 370769 373944 416340 415832 662275 692441 40.55 68.2 1
13:12:41 2023-10-13 330218 324986 85957 86500 129571 134515 132116 130405 106094 104695 109417 110584 127528 128859 353798 378755 1100730 1089885 420744 436725 122680 106210 113697 114975 127361 122940 120956 121653 82917 84330 277847 238669 681764 680635 215462 214830 273910 276944 321866 315404 336595 340139 361006 365444 347459 383884 800718 838379 538971 441584 291357 288455 333803 332769 354907 357999 366966 369420 418367 418937 659320 691881 40.45 68.1 1
13:12:42 2023-10-13 329813 324986 85957 86775 129602 134511 132274 130307 106094 104253 109788 110595 127916 128432 353761 378720 1103583 1097634 419941 436539 122646 105853 113697 114975 127450 122770 121293 122829 83001 84977 270338 237322 677269 678228 215998 214228 274963 276238 321034 314919 337657 340175 361006 366801 345632 385340 802571 829437 526143 441367 291769 288355 333947 333456 355962 360889 369970 371329 419770 417549 666045 691734 40.55 68.1 1
13:12:43 2023-10-13 328110 324978 85961 86389 129391 134476 133114 130274 106200 104221 109451 110575 127916 128398 353798 382167 1097609 1085507 421815 436470 121068 106127 114010 114909 127647 123024 120991 122999 83016 84079 270338 237285 680441 680635 215909 217533 274052 277229 320927 315807 337107 339661 360014 365736 347472 383723 800297 838379 538971 443900 291357 288103 335872 333274 355441 358534 367225 369456 417994 418973 660291 691881 40.55 68.1 1
13:12:44 2023-10-13 330545 325476 85925 86500 129422 134417 132274 130396 106094 104253 109451 110552 127916 128700 351771 378755 1103583 1097634 419941 436521 122476 106031 113697 114975 127185 122855 122773 122829 83034 84977 270338 237322 677903 678709 216213 213927 274963 276274 321034 315362 337657 340175 360740 366801 345388 384758 802350 836337 527460 446460 291903 287841 333911 333672 355962 360580 370044 369312 419140 417070 665646 691881 40.55 68.1 1
13:12:45 2023-10-13 332203 325459 85897 86508 129387 134511 132274 130217 106094 104221 109451 110767 127855 128797 353508 382597 1097424 1085030 421815 436235 122731 106160 113619 114909 127151 122940 122535 122829 83001 84079 269292 236986 677079 676061 215606 214228 273840 277141 320063 315584 337694 338637 360553 365772 346709 383055 800297 842645 530094 445156 291357 286781 335872 333274 354410 358534 367778 369456 417404 418973 660291 691844 40.55 68.1 1
13:12:46 2023-10-13 329813 325017 85929 86389 129422 134546 131877 130429 106094 104325 109417 110639 127828 128645 351771 378755 1101983 1096074 422417 436539 122391 105853 113541 114975 127151 122770 122535 122829 82659 85094 270338 237322 680357 678228 215774 213627 274087 276928 320524 314595 338155 339889 362636 368611 345803 382873 801928 838823 530463 445120 292109 287711 333947 333816 352289 360181 371097 371474 415977 416123 663252 691881 40.55 68.1 1
13:12:47 2023-10-13 330351 325857 85799 86414 129212 134546 132183 130396 105738 104286 109417 110552 127495 128645 351735 378755 1108547 1088130 418854 436761 122205 106031 113307 114975 127063 122855 122450 122795 82626 85036 270338 238331 674775 676061 216518 213927 273285 276274 321783 313639 339684 338091 359727 367834 345876 383869 797797 834166 533132 441511 292182 287104 336822 332499 353807 359929 366673 372743 414984 417106 665646 689285 40.55 68.1 1
13:12:48 2023-10-13 330360 325480 85924 86541 129387 134546 131877 130429 106094 104422 109417 110531 127528 128735 351771 377627 1100422 1092887 422541 436213 122442 106031 113463 114975 127185 122855 122535 122829 82659 85036 270338 238221 678813 678525 216463 214228 273144 277672 320892 314224 338504 339483 362745 368575 344789 381828 802002 841453 533132 441385 292182 287068 333947 335741 353956 359874 368332 372443 417252 415796 656345 691317 40.55 68.1 1
13:12:49 2023-10-13 327564 324986 85820 86414 128998 134546 131844 130495 105771 104799 109417 110767 127372 129038 351699 378997 1110164 1094479 417672 436671 122442 106137 113385 114975 127117 122940 122484 122829 82626 85010 268259 239686 670865 677748 216213 214228 273285 276928 323059 312168 339203 340175 360462 366801 344271 385413 801855 836598 533132 442246 293425 287211 333947 335741 354957 359070 369980 373652 420588 419109 662391 690642 40.55 68.1 1
13:12:50 2023-10-13 331298 324493 85930 86569 129786 134254 132614 133486 106273 103949 109451 113284 127950 128398 353798 380990 1097609 1088335 420475 435493 122629 105972 114167 114810 127667 122855 123238 122794 83197 85079 271127 237322 689287 680635 215426 214228 273250 276310 321747 314919 336853 341529 361006 365116 344341 383055 800297 843802 531297 446186 291421 287508 335872 332769 354410 358534 367189 369456 415056 418678 660327 691881 40.45 68.1 1
13:12:51 2023-10-13 331967 327274 85825 86381 129387 134604 131753 130184 106021 104149 109384 110543 127528 128432 351735 378720 1103583 1096074 420635 435479 122357 105853 113463 115497 127151 122855 122569 122829 82659 85094 269437 237176 677165 678709 216061 213477 274507 276345 320288 314883 337694 339387 361006 365620 345876 383019 801161 835934 533132 445138 292000 287257 335836 333442 355711 360075 368779 371474 419140 415981 662796 691844 40.45 68.1 1
13:12:52 2023-10-13 329659 325468 85775 86541 129242 131196 131563 130462 105771 104487 109417 110767 127528 129072 351483 383030 1103981 1084130 422988 435547 122476 106144 113619 114909 127050 123109 120991 122999 82659 85010 270338 237322 678129 682569 216061 214228 273285 277123 320028 315699 339684 338374 360049 366286 344306 381559 797995 845091 536250 443900 292803 286226 336347 333816 354339 358882 369183 372779 415056 417398 654492 689811 40.55 68.1 1
13:12:53 2023-10-13 329283 324982 85960 86414 129302 134609 132366 130340 106191 104325 109417 110595 127528 128859 351807 378997 1102493 1088167 423246 436761 122272 105886 113541 114975 127185 122855 122535 122795 82626 84977 274627 238325 677550 676790 216671 214228 272833 277584 320513 313926 338208 339411 360754 367691 348294 381719 800187 841343 530094 445338 292803 287365 333911 333852 353956 358033 368368 372216 419031 417890 656381 691844 40.55 68.1 1
13:12:54 2023-10-13 328264 325013 85944 86422 129172 131196 131959 130708 106255 104839 109316 110831 127569 128935 351591 381141 1107007 1085068 414556 436761 122272 106137 113463 115543 127050 123364 122501 122863 82887 85127 270338 239177 675642 678525 215606 213487 273285 276310 323059 312973 339444 339911 359727 365188 345414 385413 799127 839075 535801 440198 292803 287220 333947 333852 355477 358847 368221 372779 415104 419008 664231 690337 40.55 68.1 1
13:12:55 2023-10-13 331298 326812 85966 86262 129692 134245 132523 133452 106378 103910 109712 113318 127916 128186 351771 381025 1097609 1087561 419519 435593 122748 105780 114088 114909 127640 122601 122842 122591 83182 84886 270338 237322 684979 680043 215391 214795 274259 277016 321876 315218 336998 340546 360934 365010 347592 383723 801433 838451 538955 441367 291757 288815 333947 333744 355477 358033 367296 369240 416995 418973 658350 691881 40.55 68.1 1
13:12:56 2023-10-13 331930 324978 85902 86330 129602 134515 132307 133538 106127 104085 109485 113474 127828 128543 351807 378720 1103619 1097634 414592 436453 122595 105853 113619 114975 127606 122855 122773 122795 83034 84944 269292 237322 679940 677748 216061 217228 274963 275851 322009 315362 337694 340725 361006 367570 345388 385413 802571 829401 530094 441584 291769 288355 333947 333852 353312 360181 368743 371949 419660 417442 667392 691586 40.55 68.1 1
13:12:57 2023-10-13 330808 324986 85835 86385 129391 134609 132378 130675 106127 104533 109451 110563 127705 128645 351771 382512 1097609 1085243 419300 436453 122476 106137 113541 115397 127334 123109 120956 121569 83049 85171 271898 237322 680972 681601 215953 214680 273946 276980 320028 315362 337730 338673 360841 366258 347838 383869 800297 838379 525529 446356 291357 287949 335872 333274 354907 358534 367261 369492 417404 418973 660327 691881 40.55 68.1 1
13:12:58 2023-10-13 332475 325472 85920 86508 129422 134358 131910 130373 106127 104357 109451 110552 127727 128432 351771 378720 1102019 1096074 420671 435493 122442 105886 113463 114942 127185 122770 122535 122829 82659 84944 270338 237322 677415 678228 216061 213627 274542 276734 320548 314919 338208 339661 360790 367576 345632 383055 801433 835381 534467 446160 292581 287594 333803 333564 355962 360075 370132 369384 419177 417256 663575 691697 40.55 68.1 1
13:12:59 2023-10-13 327817 325739 85835 86533 129032 131106 131596 130528 105771 104454 109417 110692 127528 128859 351771 379888 1103981 1088302 422541 436616 122680 106370 113697 115417 127226 123109 120991 123204 82926 85094 269437 237322 675383 679958 216034 214830 273285 276837 320063 315398 338724 338423 364002 366286 344306 381828 797995 845688 530463 446186 292803 286902 335872 333816 353843 358819 369515 372779 415056 417762 654455 689811 40.55 68.1 1
13:13:00 2023-10-13 330990 325017 85870 86422 129422 134393 131877 130307 105803 104149 109417 110584 127604 128467 351771 378997 1102019 1091262 423246 436145 122306 106031 113541 114975 127185 122855 122603 122829 82626 85094 270338 237994 677550 676790 216823 214228 273250 277620 321034 314661 338724 339697 360560 368763 348294 382150 800040 841380 529129 446160 292246 287365 335599 333708 354707 358965 371371 371655 416012 415214 661560 692441 40.45 68.1 1
13:13:01 2023-10-13 327800 327737 85803 86422 129212 134576 132565 130741 106222 104806 109585 110939 127393 128969 351591 381141 1106220 1085030 416865 436579 122442 106358 113463 115008 127185 123024 120956 123153 82626 85424 270338 239007 672916 680635 215909 213487 273250 276895 323059 313009 339203 338673 365383 365223 348824 384214 797959 838415 534467 439982 293290 286817 333947 333852 353312 356931 366122 373907 418289 417727 658350 689322 40.55 68.1 1
13:13:02 2023-10-13 329747 324755 85860 86389 129028 134515 131844 130274 106021 104286 109417 110595 127528 128735 351807 378997 1100730 1088335 420914 435493 122442 106064 113385 114942 127185 122940 122484 122863 83034 84977 269437 238331 677425 676790 215319 215284 273840 276908 321759 313818 337511 341614 360668 365045 347838 383451 802497 843194 533132 441620 292182 288355 332684 333564 355156 357714 368066 372479 418202 418830 656417 693356 40.55 68.2 1
13:13:03 2023-10-13 329509 327732 86017 86519 129288 131106 132293 130552 106174 104702 109653 110767 127535 128824 351375 382167 1106828 1092975 416974 436539 122442 106137 113463 114975 127334 123194 122434 122863 82944 85279 270338 238331 672536 681436 215606 214228 274735 276080 322534 313962 338724 339697 360553 365188 345915 385413 798032 839075 535801 440746 292595 288089 333947 332769 355512 359140 366122 372779 418108 419008 665646 690826 40.45 68.2 1
13:13:04 2023-10-13 332438 325013 85929 86782 129422 134324 132092 130274 106094 104085 109451 110575 127828 128398 351771 381631 1097609 1085243 421214 436145 122510 105886 113619 114975 127219 122770 121443 121569 82950 85306 270338 236986 681097 681601 215890 214830 273946 276980 320892 315699 337694 338673 360841 365772 344341 382763 800865 843158 533132 446890 292182 286965 334706 333545 354410 358569 369515 371655 417404 418385 656454 690826 40.45 68.1 1
13:13:05 2023-10-13 330411 324488 85924 86389 129422 134358 132058 130307 106127 104847 109451 110552 127739 128467 351699 378755 1102801 1093701 422872 436231 122391 106031 113541 114975 127185 122855 122603 122863 82659 85036 270338 237994 678140 678709 216823 213927 273321 277620 320548 314919 338724 339697 365419 365690 344341 381865 800144 839075 531798 444878 292182 287544 333947 333600 355423 359970 371371 372334 419177 415725 661154 691697 40.55 68.1 1
13:13:06 2023-10-13 328546 325695 85824 86815 128994 131196 131687 130741 105771 104734 109417 110767 127528 129038 351699 378755 1100386 1083556 424800 436470 120866 106436 113385 115384 127016 123523 120823 123444 82836 85288 270732 239346 669469 679921 215622 214228 272798 277760 321830 312937 339684 338601 359755 366801 348824 381559 797357 844458 531798 444227 293498 286633 335872 333780 354091 357001 369213 373871 417404 417106 656873 689285 40.55 68.1 1
13:13:07 2023-10-13 330126 325212 85861 86381 129293 134515 132149 130373 105771 104886 109417 110616 127705 128735 351771 377859 1102295 1089885 422011 436761 122442 105886 113541 114975 127151 122855 122569 122795 82887 85094 269437 238331 677764 676790 216366 217533 273250 277780 321747 314661 338724 339661 360462 367834 346141 382727 802240 843058 527460 444009 293010 287365 333911 336179 354957 359874 368779 372561 417545 415761 655917 691844 40.55 68.1 1
13:13:08 2023-10-13 328473 325468 85892 86815 129293 134511 131844 130462 105771 104357 109551 110919 127522 129045 351483 382219 1107007 1085202 419306 436670 122646 106144 113619 114942 127117 122940 120956 122829 82917 85229 271803 238669 682181 679671 215810 215284 273804 276274 323023 312973 339444 339661 361006 365152 345379 385376 797995 839075 528777 442269 293010 287104 333947 333780 355976 358534 368221 373306 415686 419008 664194 690300 40.55 68.1 1
13:13:09 2023-10-13 331298 324942 86048 86297 129597 134219 132706 133603 106273 104085 109788 113373 127794 127974 351771 381025 1096793 1087561 420410 435457 122595 105853 113853 114942 127606 122686 122808 122557 83182 84912 270338 237154 693071 678709 215606 217263 273285 276873 321723 315044 337127 340439 363048 365594 347838 384031 802314 845634 530094 445397 292803 288761 333947 333852 355156 360599 367261 372706 418496 418973 656417 693060 40.55 68.1 1
13:13:10 2023-10-13 328546 327496 85998 85208 129326 131185 132207 130340 106142 104565 109316 110767 127569 128721 351555 382597 1105149 1088335 417557 435827 120900 106104 113541 114975 127029 122940 122569 121569 82917 85036 269437 238331 677175 679921 215606 214228 274699 275851 322760 313669 338724 339661 360258 365188 345876 385413 799164 839075 535801 442583 292803 287104 333947 333274 356011 359070 365858 373306 418585 419044 666119 690826 40.55 68.1 1
13:13:11 2023-10-13 331533 324727 85839 86475 129409 134382 132307 130086 106094 104234 109788 113407 127916 128275 351771 381863 1096793 1086788 419519 435457 122561 105886 113619 114942 128276 122770 122808 122625 83182 85248 271127 237212 688832 680562 216141 214830 273946 276980 321830 315699 336962 339996 363048 365701 344824 383905 800297 843058 533132 446854 292246 287913 336584 333509 357476 358965 368332 369492 417404 418973 660327 691881 40.55 68.1 1
13:13:12 2023-10-13 329870 325371 85953 86614 129464 131106 132207 130429 105989 104357 109417 110639 127495 128921 351375 379853 1106828 1088130 419941 436271 122442 105886 113463 114975 127185 122855 122569 122829 82659 85094 270338 237994 676166 676061 215962 213927 274087 276274 322009 313926 339684 337581 360869 365655 343308 384214 797959 835971 533132 441620 293706 286190 335872 333852 354957 359105 367261 373944 417404 416123 664231 689285 40.55 68.1 1
13:13:13 2023-10-13 328264 324978 85828 86541 128990 131196 131777 130918 105771 104951 109417 110919 127495 129286 351771 378791 1100386 1082015 422982 436453 120732 106403 113541 115510 126914 123423 120907 123273 82527 85321 269437 239346 675199 682569 216446 214228 272798 278047 322009 312687 340501 338530 362937 367059 346420 383019 797834 847398 531798 446324 293425 286665 335872 333780 353843 357999 369183 373871 417404 417363 656873 689774 40.55 68.1 1
13:13:14 2023-10-13 330113 325507 85839 86414 129391 134511 132360 130429 105803 104390 109417 110703 127528 128735 351735 377859 1100730 1088130 422011 436145 122391 105886 113541 114975 127151 122855 122535 122829 82659 85279 270338 237994 678448 676790 216213 214228 272833 277584 321070 313962 338724 339661 360462 367576 348824 382441 801433 841453 533132 446666 292900 287621 335599 336453 354707 359874 368519 372035 418221 415655 658743 691280 40.45 68.1 1
13:13:15 2023-10-13 328496 325512 85791 86500 129208 134452 131777 130396 105771 104847 109417 110627 127495 128921 351483 381032 1106933 1086751 417631 436271 122611 106111 113619 114909 127050 123024 120823 122880 82659 85068 267912 238669 678025 679671 215267 217452 273285 275886 323023 312983 339203 339661 361006 364604 344306 385376 800144 840858 531741 442246 292595 287220 333947 333852 355192 357714 368221 373342 415721 419008 660327 689811 40.55 68.1 1
13:13:16 2023-10-13 329641 324493 85930 86262 129606 134289 132788 133545 106094 104188 109417 110552 127828 128467 351411 379853 1097609 1088335 419483 435565 122680 105853 113853 114942 127606 122686 122808 122829 82659 85305 270338 238331 686637 680153 215606 214228 273285 276345 321783 315362 337127 340163 362939 365451 348554 383759 801359 843839 534467 441385 291660 288486 335836 333238 354907 358033 367261 369456 419095 418100 659750 691881 40.45 68.1 1
13:13:17 2023-10-13 328509 324982 85833 86508 129361 131181 132207 130708 106222 104533 109316 110616 127393 128721 351591 381757 1109865 1090450 418190 436539 122357 105886 113385 115643 127334 122940 122705 122829 82659 85036 270338 238632 676416 679958 216213 214228 274963 276310 322045 313962 338724 338601 361093 367317 346121 384794 797725 834166 533132 441367 292803 287508 336822 333586 354375 360181 366966 372779 415056 418678 664252 689811 40.45 68.1 1
13:13:18 2023-10-13 329845 325512 85925 86414 129391 134703 132366 130340 106094 104325 109417 110616 127739 128432 351217 380758 1097609 1085243 421828 436108 122272 106137 113463 114975 127185 122940 122365 122829 82659 85127 272479 237322 679841 682569 216034 214795 274259 277016 320145 315254 339094 338494 364075 366658 347838 382909 800297 842645 516546 446854 292619 287610 336347 333274 354375 358534 368887 369384 415056 418349 660327 691844 40.55 68.1 1
13:13:19 2023-10-13 329856 325362 85867 86519 128904 131015 132207 130396 106271 104357 109384 110520 127495 128432 351735 378853 1109629 1088094 418890 436761 122069 105886 113463 114975 126975 122855 122484 122829 82659 85094 269437 238632 685220 676097 216518 214077 274507 276310 322009 313962 339684 337581 360014 365620 349868 384214 797725 834166 533132 441584 293010 286226 336347 333852 354957 359140 367225 372479 415056 416486 664231 687822 40.55 68.1 1
13:13:20 2023-10-13 329408 325476 85824 86570 129032 131364 131530 130618 105771 104663 109417 110616 127495 128859 351663 379888 1099570 1083665 423883 436108 122239 106210 113352 115510 126948 123305 120956 121653 83014 85262 270338 238669 674080 682569 216141 214830 274332 278438 320513 313962 339684 338364 362903 365309 345066 381828 797995 845091 531798 445397 294195 286866 335872 333852 353843 356966 368959 373907 417404 417727 655417 688797 40.55 68.1 1
13:13:21 2023-10-13 328619 324720 85937 86381 129417 134358 131844 130552 105803 104390 109384 110575 127528 128645 351483 378889 1109188 1094479 414556 436453 122476 105886 113853 114942 127151 122770 122569 122829 82692 84977 270338 238500 676148 676790 216213 214228 274087 276116 323717 313449 338724 340761 361006 366801 344824 386544 800050 829437 537136 440126 292182 288355 333695 333852 353312 358569 367960 371655 417580 417106 665027 691881 40.45 68.1 1
13:13:22 2023-10-13 328728 327432 85803 86451 129422 134384 131877 130307 105803 104253 109417 110552 127528 128825 351735 382167 1107758 1091414 418523 435556 122646 106144 113541 114909 127050 123024 120991 123033 82869 85094 270338 238331 676800 679958 215694 217380 274892 276045 322534 312580 338963 339924 363818 365509 346121 386270 799164 839075 530094 440198 292186 287104 333947 332769 355477 359105 368221 373338 415104 419044 665646 690826 40.55 68.1 1
13:13:23 2023-10-13 331556 324035 85861 86233 129391 134289 131877 133521 105803 103916 109673 113441 127828 128309 351771 381025 1096793 1086788 419483 435493 122306 105853 113541 114942 127185 122601 122518 122795 82692 84828 270338 236485 678414 676061 215606 217228 274087 276345 321070 315843 337133 339661 360805 365487 347519 383921 800040 844765 533132 445374 291563 287841 335836 332626 356536 358499 367225 369456 417404 419008 662503 691770 40.55 68.1 1
13:13:24 2023-10-13 329426 327968 85920 86414 129422 134482 132058 130798 106222 104839 109737 110919 127713 128755 351663 382060 1106718 1091439 419716 435927 122408 106031 113463 115008 127151 123279 120956 123068 82626 85127 270338 238163 675383 682569 216213 213927 274735 276310 322271 313962 338724 338126 364285 367576 345876 384831 796793 834202 534467 441318 292807 287629 336822 332805 354126 360181 369156 372779 415056 418056 666119 688834 40.55 68.1 1
13:13:25 2023-10-13 330589 325480 85839 86422 129032 134487 132092 130462 105803 104919 109417 110531 127528 128645 351735 381025 1097609 1085243 423098 436231 122272 105886 113385 114975 127063 122770 122484 122829 82659 85010 270338 237322 682089 679921 215909 214795 273840 277529 320299 314775 339370 338494 363561 366401 347592 382566 797812 843194 533132 445192 292182 286902 336786 333401 354375 359070 369479 371619 415056 418500 656417 690826 40.45 68.1 1
13:13:26 2023-10-13 329586 328054 85835 86705 128644 131363 131497 130906 105963 104839 109316 110843 127740 128824 351663 378997 1109976 1091439 418817 435457 122001 106210 116061 115008 126631 123109 122281 123017 82659 85068 270338 238331 685203 676061 216671 214228 274122 276381 322534 313485 337819 338126 359503 365620 343343 383905 799164 836598 533132 440126 293841 286902 333947 335741 354957 358819 367032 374509 416375 415832 662275 689285 40.55 68.1 1
13:13:27 2023-10-13 328000 325021 85888 86418 129302 134428 131844 130462 105771 104454 109417 110616 127495 128893 351699 378755 1103714 1082052 418890 436761 122272 106031 113385 114975 126975 122940 120956 123410 82917 85398 270732 239686 675384 680635 216518 215435 273074 277016 322880 313496 339684 339661 359979 366801 346420 385083 800144 843194 516546 440818 293841 286961 333983 333852 354126 356931 367261 373944 417994 417727 656651 689811 40.45 68.1 1
13:13:28 2023-10-13 328655 327859 86016 86647 129426 134506 132092 130340 105803 104806 109585 110627 127495 128645 351807 378997 1109939 1094516 416964 436766 122510 106243 113541 115008 127185 122940 122603 122897 82659 85010 269437 238669 678574 676790 215998 217228 274087 276310 324042 313449 338724 341517 360740 366801 344341 386544 800050 829437 529733 440198 292182 288558 333947 333852 353312 358854 368221 372779 417616 417106 665027 691881 40.45 68.1 1
13:13:29 2023-10-13 328724 325017 85884 86414 129302 134393 132183 130462 106021 104357 109417 110584 127495 128735 351771 382167 1106146 1091414 418188 436398 120900 106224 113697 114876 127050 123109 120991 123307 82893 85314 270338 238669 673186 679921 215606 214680 274644 276132 322689 314037 339444 340139 360518 365416 346819 385340 800144 841453 535801 442560 293010 287207 333947 333816 355441 357999 368743 373871 418585 419008 661486 689774 40.55 68.1 1
13:13:30 2023-10-13 331386 327287 85984 86471 129606 134600 132914 129949 106353 104188 109754 110424 127882 128398 351771 379069 1103546 1099198 417409 436430 122680 105886 113853 114942 127572 122770 122773 122761 83092 85061 275082 237322 677258 677748 215738 214228 274927 275393 322009 315362 337657 340654 360740 366801 345632 386233 802002 829365 530259 441548 292182 288355 333947 333852 353843 360146 366373 371619 417252 417691 667066 693356 40.55 68.1 1
13:13:31 2023-10-13 329394 324986 85952 86508 129391 131196 132183 130552 105989 104422 109703 110919 127644 128921 351483 382597 1110301 1089774 418523 436235 122782 106111 113697 114975 127151 122770 122535 122829 82917 85365 270338 238669 678789 679921 215418 214759 274679 275851 322725 313603 339444 339661 360518 365701 346610 385960 800107 842048 530094 442874 293010 287508 333947 333852 355441 357964 366122 373871 418585 419008 660291 691317 40.45 68.1 1
13:13:32 2023-10-13 329477 324978 85966 86500 129692 134382 132606 130307 106061 104533 109417 110692 127794 128611 351771 378720 1100730 1089885 419483 436761 122680 105886 113775 114975 127450 122770 122739 122829 83001 85364 270338 238331 676634 678228 215606 217640 274052 277493 322211 314117 337366 341987 360898 365558 348394 384031 802460 846234 534467 445397 292871 288315 333947 333852 355156 360853 370206 372743 420886 418973 658314 694761 40.55 68.1 1
13:13:33 2023-10-13 329710 327732 85962 85071 129451 131362 132207 130807 106142 104533 109653 110843 127535 128900 351519 382025 1106859 1089885 414592 432683 122816 106290 113541 114975 127151 122940 122535 121569 82883 85061 271709 238331 680370 680918 215909 214228 274927 276045 322498 313603 338724 340247 361058 365701 346365 385960 798970 840263 537136 442578 293010 287104 333947 333816 355976 358499 368221 373306 416304 419928 663723 689774 40.55 68.1 1
13:13:34 2023-10-13 331533 324645 85930 86348 129782 134406 132759 130086 106273 103949 109451 110435 127916 128186 351375 380723 1096756 1088335 419483 435457 122680 105853 113931 114909 127606 122601 122808 122557 83149 84064 270338 237958 698307 679524 215498 214830 273946 277016 322319 315663 336962 340546 362976 365701 348258 384177 801433 843692 525529 441548 291833 288387 333947 333780 355833 358784 367261 369492 418958 419008 660291 693849 40.55 68.1 1
13:13:35 2023-10-13 329367 325663 85961 86767 129429 131286 132083 130495 106094 104774 109417 110692 127644 128831 351699 381560 1106828 1088130 420015 437379 122239 106177 113541 114975 127566 122855 122569 122914 83034 85094 271127 238331 678437 681436 216213 214228 274963 276310 322498 313926 339203 338601 361129 367317 345876 385376 797959 836561 528777 441728 293010 287625 336822 332733 354375 360181 366931 372743 415020 418973 666119 689737 40.55 68.1 1
13:13:36 2023-10-13 329849 324986 85825 86500 129387 134581 132565 130396 106094 104357 109417 110616 127495 128577 351735 381025 1097609 1085206 423098 435588 121068 106127 113853 115477 127124 123109 120991 123033 82869 85229 270338 237994 676295 682569 216106 214680 274052 278369 320028 314338 339334 338566 360483 366801 346637 382441 800150 843230 533132 445192 292182 286710 336584 333744 354339 359070 369219 371619 415020 418349 656381 690826 40.55 68.1 1
13:13:37 2023-10-13 326974 325212 85828 86389 129147 131279 131810 130585 105771 104886 109384 110983 127434 128824 351699 378730 1111554 1093664 418262 436847 122408 106210 113463 114975 127151 122855 122450 122948 82626 85127 269292 239686 681514 677748 216518 214228 274087 277123 323478 312023 339684 340414 361006 367834 344306 385376 800144 837817 534467 442357 293841 287508 333947 335741 354957 358534 367225 374738 417580 416450 661769 690790 40.55 68.1 1
13:13:38 2023-10-13 327800 325013 85892 86541 129028 134487 131599 130552 105989 104454 109384 110692 127495 129045 351483 381607 1106970 1085202 416865 436616 122646 106111 113697 115384 127226 123194 120823 122914 82887 85338 270338 239686 672156 680635 216213 213522 273285 276310 323826 313449 339444 339626 361006 365701 348554 385030 797959 838379 537136 440162 293425 288089 333947 333852 354339 356931 366637 373907 418995 418314 658350 689774 40.45 68.1 1
13:13:39 2023-10-13 330484 324951 85966 86389 129602 134703 132274 130175 106094 104182 109417 110563 127705 128432 351771 378120 1106933 1097634 414520 436761 122714 105886 113697 114975 127151 122686 122739 122795 83001 84977 269437 237994 677111 676790 216213 214228 274927 275815 322988 315457 337694 341758 361006 367317 343308 385960 801175 834129 530094 444154 292182 288355 333947 333420 354091 360720 366673 371619 416924 417691 665860 691881 40.55 68.1 1
13:13:40 2023-10-13 329426 324986 85829 86500 129451 131181 132393 130708 106255 104630 109653 110692 127658 128721 351303 382025 1106644 1091439 417563 436761 122442 106104 113697 115510 127151 123024 122569 122795 82887 85338 270338 238669 677300 681436 216213 214228 275577 276310 322498 313962 339444 338637 361129 367576 344045 384758 797959 834166 534467 441367 292803 287104 336822 333780 353312 360216 367225 373306 417137 417363 664231 689811 40.55 68.1 1
13:13:41 2023-10-13 329659 327505 85920 86537 128998 131106 131810 130585 106021 104630 109417 110886 127671 128824 351735 380723 1102295 1085206 424110 436761 122323 106210 113385 114975 127063 123109 122450 122829 82626 85127 270338 238331 676426 682569 216526 215097 274365 278295 320892 313460 340370 341529 363561 367174 347592 382368 797995 845652 523509 446562 293425 286830 336822 333780 354410 360781 372429 373725 417404 417727 655417 689811 40.55 68.1 1
13:13:42 2023-10-13 327192 325331 85957 86639 129215 131354 132731 130807 105996 104663 109384 110616 127372 128824 351735 378709 1109976 1093664 417046 436725 120642 106257 113541 114975 127185 122940 122569 122863 83031 85127 272817 240026 672916 677748 216518 217380 275315 277159 323970 312937 339444 340690 361006 367834 344824 386544 801433 829437 529380 442246 293534 288445 333947 335741 353312 359070 368221 373306 418532 417691 666593 691844 40.55 68.1 1
13:13:43 2023-10-13 327900 327737 85867 86385 129422 134502 131844 130552 105803 104390 109384 110584 127495 128824 351735 379817 1103583 1086676 414556 436539 122408 106177 113385 115510 127124 123797 120956 121484 82902 85229 270338 238669 674733 681051 215426 215133 274750 276238 323023 313926 339444 340150 360790 365266 344271 385960 797959 839039 525529 441259 293010 287508 333947 332733 355477 360496 366086 372743 417404 418973 666119 689811 40.55 68.1 1
13:13:44 2023-10-13 329477 324689 85920 86381 129297 130823 132174 130828 105771 104325 109417 110563 127495 128797 351447 378997 1100386 1091299 423246 435493 122408 105886 113463 114975 127063 122940 122535 122829 82967 85094 269437 237994 678437 676790 216823 214228 273285 278011 320999 314440 338724 339697 361006 368727 345379 382711 802002 842645 530094 444190 292740 287508 333947 336215 354707 357001 368887 373015 417545 416450 655417 691844 40.55 68.1 1
13:13:45 2023-10-13 326876 325252 85827 86541 129297 134487 131810 130307 105771 104253 109384 110616 127284 128735 351699 378442 1112539 1094425 414520 436616 122646 106111 113463 114876 126982 123651 120956 123170 82593 85094 270338 239346 672916 677186 216374 214830 274052 276928 323023 312023 338155 340546 361006 366801 344547 386544 801433 835003 530094 441730 292182 288575 333947 333852 353312 358882 368221 372743 417616 416486 664520 691881 40.55 68.1 1
13:13:46 2023-10-13 332438 324715 85865 86356 129280 132961 132149 130184 106273 104020 109451 110360 127528 127974 351735 381025 1096015 1085206 419186 435493 122476 105853 113619 114942 127185 122686 122688 122795 83114 84886 270338 236986 679301 676061 216061 217533 273285 276734 321034 315584 337382 339936 360841 365416 345101 383634 800297 838379 533132 445229 292740 287508 336584 333509 354375 358569 368923 374149 415056 418643 658387 691354 40.45 68.1 1
13:13:48 2023-10-13 329511 324035 85944 86389 129422 134417 132174 130642 106222 104565 109737 110660 127393 128632 351555 381141 1103863 1094538 422652 435457 122408 106210 113541 114975 127185 123712 122569 122795 82911 85010 270338 237322 678813 680045 216823 213927 274087 277780 320773 314919 338724 340186 361006 366456 344306 382441 801433 841453 531798 445520 292595 287625 333947 335741 354456 358882 369219 372479 416340 415832 656454 691881 40.45 68.1 1
13:13:49 2023-10-13 327277 324951 85824 86541 128994 134515 131810 130528 105771 104454 109417 110767 127406 128825 351699 378720 1103583 1081247 419519 436416 122239 106137 113385 115008 127029 122855 122450 122948 82887 85160 271709 239346 677573 676061 216213 217604 272762 277159 322988 312973 339684 339661 361006 365363 346455 385376 797995 838343 538804 440198 293010 287220 333947 333852 354375 357714 366122 374505 415686 418973 662503 691947 40.55 68.1 1
13:13:50 2023-10-13 330017 326794 85898 86680 129284 130925 132025 130552 106142 104630 109808 110692 127495 128398 351735 378720 1099948 1091126 419519 435543 122646 105886 113541 115318 127226 122855 122399 122829 82659 84977 270338 238163 677569 678709 215606 217263 273285 276928 322009 315362 337425 340725 360014 365772 344824 383905 800297 842645 530094 446854 291759 287104 336347 333509 355713 359070 368036 369492 417404 418973 660291 691844 40.55 68.1 1
13:13:51 2023-10-13 328818 327201 85897 86322 129332 134443 131844 130373 106021 104253 109451 110552 127528 128432 351735 378420 1101983 1094479 421304 435457 122272 106160 113463 114975 127151 123109 120956 121484 82917 85248 270338 237826 677290 678709 216823 214192 274750 277352 320892 315362 338651 340175 359692 365690 346709 382909 802002 836598 531798 446186 292118 287841 333983 333852 353843 360216 368368 371619 416340 416521 664231 691881 40.55 68.1 1
13:13:52 2023-10-13 327400 325336 85867 86500 128994 134428 131497 130528 106076 105167 109350 110767 127318 129038 351699 381607 1104402 1078911 421414 436761 122239 106210 113229 115008 126941 122940 122365 122863 82626 85127 270732 239177 671829 676061 216213 217228 273024 278011 322760 312687 337784 338673 359476 366801 346455 384758 797871 844458 533132 441584 293706 286669 335872 333852 353843 356966 368108 373944 417404 417434 654455 687785 40.55 68.1 1
13:13:53 2023-10-13 329193 325480 85828 86330 129028 134609 132252 130307 105771 104357 109384 110563 127528 128611 351091 377292 1099948 1091414 421121 436180 120984 106144 113697 114909 127083 123024 120991 123119 83016 84098 269437 238331 675253 676790 216213 217676 273039 277298 321973 313926 338724 340725 360462 366551 349048 382748 800050 838451 533132 445847 292803 288089 333712 335741 353312 356966 368072 372743 421556 416486 655917 691881 40.55 68.1 1
13:13:54 2023-10-13 327473 324933 85984 86508 129208 134452 131877 130708 106255 104919 109417 110552 127495 128859 351735 378791 1105222 1085243 414592 436539 122272 105886 113541 114975 127151 122940 122484 122863 82887 85043 270338 238669 681486 676025 215606 213487 274087 276310 323059 313091 339203 339661 361006 365152 344859 386270 800144 840263 528777 440126 293010 287104 333983 333852 355976 358033 366122 373907 415686 419044 661300 690826 40.55 68.1 1
13:13:55 2023-10-13 329659 324767 85954 86262 129602 134327 132792 130233 106127 104630 109737 110692 127678 128831 351303 379747 1097498 1089811 419337 435927 123089 105820 113853 114942 127606 122601 122637 121315 82992 85389 274514 238331 677603 677748 215606 215133 273285 276964 322009 313998 337180 341794 361006 365736 348271 384177 802571 843230 512877 441620 292182 293096 333947 333852 355477 358033 367813 371655 421257 419008 658350 691881 40.55 68.1 1
13:13:56 2023-10-13 328546 324986 85803 86410 129208 134609 131810 130274 105989 104742 109451 110595 127406 128432 351735 382202 1106828 1090662 414592 435493 122272 105886 113541 114975 127185 122940 122399 122659 82659 85036 269437 238331 675072 681436 216213 214228 274963 276310 322271 313998 339203 340175 361093 366801 349796 385413 797995 837225 536135 441548 292803 287104 335872 332769 356011 360181 366158 373342 417404 419044 666119 689847 40.55 68.1 1
13:13:57 2023-10-13 332475 327931 85962 86725 129181 131015 132748 130396 106029 104422 109653 110627 127624 128597 351735 380723 1097609 1085243 423625 436462 122408 106160 113385 114975 127185 122855 120991 122829 82659 84977 270338 236652 676426 679958 216061 217263 274087 278209 320809 315843 338724 338637 361129 366801 346637 384214 800297 842645 534467 446890 291975 286853 336584 333274 355477 358819 368923 371619 415056 418678 659393 690863 40.55 68.1 1
13:13:58 2023-10-13 326549 325212 85760 86537 128955 134463 131150 130528 105738 104951 109199 110919 127284 129286 351699 378464 1109553 1092887 418890 436453 122120 106031 113229 114975 126766 122940 120655 122863 82593 85127 270732 239346 665463 678228 216518 217228 274087 276928 322760 312059 343182 339661 361006 365620 344341 384794 800297 836634 534467 441638 293290 287949 333947 335741 355962 360889 369156 374482 420959 416380 664083 691169 40.45 68.1 1
13:13:59 2023-10-13 327863 325594 85930 86610 129472 134703 132315 130283 105771 104357 109417 110863 127495 128824 351663 378190 1103619 1085030 414592 436453 122272 106325 113385 115008 127151 122940 122399 122863 82659 85339 269437 238669 683399 678709 215606 213487 274087 276082 323514 313705 339203 339697 358974 365152 347519 385413 798032 840858 533132 442490 293010 286853 333983 333852 355441 358033 366122 373944 415721 419008 660327 689811 40.45 68.1 1
13:14:00 2023-10-13 329413 324044 86012 86262 129696 134289 132274 133486 106094 104013 109451 110520 127638 128467 351771 378755 1097609 1088335 418854 435203 121206 105900 114010 114810 127470 122770 120991 122829 82902 85171 270338 238500 680376 678709 215606 217263 273321 276928 321759 314260 337382 341205 360524 365736 345343 384067 800297 838415 533132 445520 291421 287949 335872 332805 354943 358569 370570 369456 417404 419008 660327 691881 40.55 68.1 1
13:14:01 2023-10-13 328728 324044 85958 86414 129208 134476 132144 130250 106054 104702 109585 110639 127528 128467 351699 381899 1106828 1088130 416974 436145 122272 105886 113463 114975 126975 122770 122484 122829 82659 85254 270338 238331 672665 680955 216213 217192 274963 276345 322498 313962 338724 339458 361093 366801 346159 385413 796793 836598 530094 441548 292182 288089 336347 332769 355227 360216 366673 372779 414732 419008 664231 689322 40.55 68.1 1
13:14:02 2023-10-13 329876 324759 85861 86662 129212 134452 132129 130217 105771 104188 109417 110456 127644 128652 351447 383301 1097461 1085058 423625 435203 122782 106111 113697 114876 127117 122940 120956 122761 82626 85061 271803 237249 677936 681601 216302 214680 274052 276980 320513 315807 338687 338637 361058 366801 345066 381828 799127 845652 533546 445192 293010 286866 336822 333780 354375 358784 369479 373306 417404 418314 656873 689774 40.45 68.1 1
13:14:03 2023-10-13 329513 327473 85857 86500 129387 134511 132326 130429 105771 104325 109384 110703 127461 128432 351303 381061 1106828 1091439 418190 436072 122408 105853 113541 115008 127117 122940 122535 122829 83001 85338 270338 238331 674473 680918 216671 214228 274927 276310 322498 313926 339203 338601 361058 367576 346110 385340 796756 834129 530094 441511 292803 287360 337060 333202 354375 360181 366931 372743 414624 418643 666119 687785 40.55 68.1 1
13:14:04 2023-10-13 329813 324942 85856 85151 129151 131196 132174 130692 106142 104598 109316 110692 127522 128687 351519 382760 1100055 1085169 420410 435457 122527 106224 113853 114942 127327 122770 122569 122761 83001 85196 270676 236652 679189 680635 216061 217533 274087 276928 320999 315843 337657 339626 363966 365736 344824 382711 799730 838415 535301 446585 292246 287068 336822 333509 354375 358784 372429 371583 415020 417727 655917 689774 40.55 68.1 1
13:14:05 2023-10-13 326839 324978 85792 86471 128968 134546 131929 130340 105738 104533 109274 110767 127250 128824 351055 377859 1110765 1093664 419483 436761 122289 106031 113385 114942 126908 122855 120823 122914 82593 85455 268259 239346 673191 677748 216213 214228 274052 276345 322988 311988 339684 340103 360970 367317 347213 384140 800297 837781 533132 442560 293914 287684 333947 335741 354957 359070 367225 374446 420630 419109 662503 689627 40.55 68.1 1
13:14:06 2023-10-13 327687 326808 85893 85264 129220 131196 131777 130552 105771 104325 109384 110671 127495 128824 351411 381105 1103509 1082015 418821 435167 120698 106104 113385 114975 126941 122940 122501 122795 82626 85094 269437 239007 673297 678709 215926 213522 273250 276310 323478 312973 339444 339661 359720 365701 346141 385376 797959 840858 537136 442560 292803 287104 333947 333816 355976 357999 365822 373270 418585 418973 663215 689811 40.55 68.1 1
13:14:07 2023-10-13 329511 324453 85870 86449 129422 134515 132435 130086 106061 104020 109417 113441 127495 128275 351339 378120 1102764 1096853 418821 432967 122442 105853 113541 114909 127151 122686 122569 122795 83001 85305 269437 237154 679993 677748 216213 214228 275771 276310 321034 315362 337694 340690 361006 366801 345878 385340 802002 834093 533132 446690 292000 288387 335727 333708 355962 360867 369267 371474 419478 418136 666008 693849 40.45 68.1 1
13:14:08 2023-10-13 329189 324982 85865 86744 129177 131196 132241 130373 106061 104533 109384 110627 127522 128618 351663 381025 1106828 1090662 419306 435113 122442 105853 113541 114975 127151 122855 120956 122795 82626 85094 270338 238331 673701 680918 216643 214228 274963 276310 322498 313962 339203 338601 361093 367317 346365 385340 796756 834166 534467 441511 293010 287625 336822 333238 354375 360146 366960 373042 414984 418314 666119 688760 40.45 68.1 1
13:14:09 2023-10-13 330953 324000 85892 86508 129173 134699 131530 130274 105771 104357 109417 110531 127495 128611 351375 383301 1100820 1086676 419191 435312 122646 106111 113697 114876 127314 122940 120991 122931 82968 85061 270338 236652 677415 682048 216106 214680 274087 276928 320773 315591 338026 339626 361058 365772 345066 382441 800144 841453 533132 446150 291833 287913 335872 333509 354907 358534 367261 369492 417404 418643 659787 691317 40.45 68.1 1
13:14:10 2023-10-13 329422 324947 85945 86782 129254 134476 131844 130274 105771 104357 109308 110531 127461 128432 351663 378755 1106828 1088130 419978 435751 122408 105853 113541 114942 127117 122770 122501 122795 82626 84977 270338 237994 677936 676061 216302 214228 274507 276274 322498 313962 339684 338055 360833 365655 343308 384177 797959 835381 533132 441584 293914 286199 335872 333852 354957 359105 367513 374738 418289 416123 663252 689285 40.55 68.1 1
13:14:11 2023-10-13 327509 324947 85796 86541 128960 134515 131744 130918 105865 104806 109517 110919 127359 128935 351519 381141 1103868 1084429 423736 435520 122171 106177 113253 114975 126908 123194 120872 122965 82593 85127 270338 238331 676055 682085 216213 214830 273250 278047 321034 313603 339684 338601 359979 366801 345379 382405 797834 843230 531798 441367 293425 286629 335872 333816 354091 358569 369443 373871 417404 417727 654642 689774 40.45 68.1 1
13:14:12 2023-10-13 326835 324978 85828 86868 128998 134487 131563 130652 105771 104422 109384 110692 127372 128824 351663 378125 1109976 1092813 420614 436416 122357 106137 113385 114942 127117 122940 120956 122829 82626 85127 282058 239686 669468 676790 216679 214228 274087 276928 322988 312023 339684 340175 361006 367317 344824 385376 800297 834166 533132 441730 293010 287949 333153 333852 353312 358819 368221 373306 418202 416486 665897 692935 40.45 68.1 1
13:14:13 2023-10-13 328254 327269 85993 86614 129284 131015 131744 130425 106109 104630 109316 110692 127325 128398 351627 377856 1103981 1085090 416865 435420 122239 105886 113385 114975 126948 123109 120655 122829 82626 84977 269437 238669 676245 678709 216213 213487 273215 276345 322988 312396 339684 339626 361006 365701 345899 385923 800144 838379 533132 442560 293425 287104 335872 333852 354339 356966 366379 374473 418585 417727 658314 687785 40.45 68.1 1
13:14:14 2023-10-13 329189 324000 85803 86356 129302 134254 131844 133452 105803 103987 109384 113474 127359 128398 351663 378997 1103583 1094516 414484 433057 122272 105820 113541 114942 127185 122601 122535 122591 82659 84977 270338 237322 676626 676311 216061 214228 274699 275200 322498 313962 337382 340725 360488 366801 345876 385413 801433 833490 536302 440480 291975 288355 333947 333564 356718 360889 368563 372035 419770 417256 667029 691697 40.45 68.1 1
13:14:15 2023-10-13 328400 326540 85924 86614 129173 134476 131810 130307 105771 104853 109551 110531 127461 128398 351735 381595 1106681 1089885 417631 435457 122239 105853 113385 114942 127063 122770 122535 122795 82659 84977 270338 237994 673904 679921 216061 214228 274927 276080 322498 313449 338724 339626 360805 365736 345876 385413 796793 836598 530094 441165 292595 287104 335872 332697 355441 359140 366086 372743 415056 418678 665646 687785 40.45 68.1 1
13:14:16 2023-10-13 330122 324004 85856 86381 128998 134515 131844 130184 105738 104156 109384 110639 127393 128398 351663 378155 1102295 1093701 421974 433007 122442 105853 113463 114975 127151 122855 122399 122795 82659 84977 269437 237322 677550 678228 216823 213927 274087 277584 320513 314883 339203 339936 360790 366456 344306 382727 800003 841233 530094 445106 293010 287400 335836 335668 354957 360889 372317 372561 419177 415832 656381 690826 40.45 68.1 1
13:14:17 2023-10-13 327886 327468 85807 86508 128960 131196 131217 130495 105891 105246 109199 110767 127074 129286 351627 377895 1109976 1091262 419446 436453 122120 105886 113385 114975 126732 123024 120571 122897 82593 85127 270732 239346 668871 678709 216518 214228 274087 276345 322009 312023 337310 340175 361006 365620 344341 384214 800297 837817 540308 442357 293633 287711 333947 335741 355208 358819 366122 374738 417909 416486 661769 690826 40.45 68.1 1
13:14:18 2023-10-13 327800 324000 85914 86508 128990 134289 131929 130307 105738 104182 109517 110767 127257 128797 351555 378997 1105433 1085202 417631 435312 120732 106111 113463 114975 127029 122770 122535 122829 82917 84214 270338 238669 671505 678709 215606 215739 274224 276310 323514 313449 339203 339626 359692 365444 348788 385376 797995 841453 530094 442560 293010 287396 335872 333852 354907 356966 366122 373907 418071 418937 659787 689285 40.45 68.1 1
13:14:19 2023-10-13 330645 324004 85867 86330 129387 134515 131877 133538 106094 104052 109417 110511 127495 128309 351699 377592 1103981 1096853 416446 432971 122476 105853 113541 114942 127151 122686 122603 122761 83034 84977 269437 237322 677144 674877 216213 214228 274927 275464 322498 314338 337419 341241 361006 367317 345876 386544 801855 829473 533132 441730 292803 288355 333947 333852 353312 358569 367960 373606 418238 416486 666119 691844 40.55 68.1 1
13:14:20 2023-10-13 328264 327473 85957 85063 129147 130918 132202 130429 105996 104598 109316 110767 127535 128687 353249 378997 1103583 1082015 414592 435815 122442 105998 113385 114942 127063 122940 122365 123033 82845 85279 269437 238669 670478 678709 216213 213487 273250 276310 323514 313449 339444 339423 359441 365736 349567 384794 797959 838379 527460 442874 293425 287396 333983 333852 354126 356966 366673 373944 417704 418643 658350 689285 40.55 68.1 1
13:14:21 2023-10-13 330521 324000 85870 86389 129422 134515 131877 133724 106094 104560 109417 113441 127495 128398 351735 378997 1103981 1096074 414484 435579 122476 105853 113619 114942 127185 122770 122569 122761 82659 84944 270338 237658 689327 676790 216213 217380 274507 275428 323023 313603 337694 340761 361006 367317 343308 385413 801284 834190 511293 442357 292182 288563 333947 333852 353312 360889 368000 372488 420959 417442 667541 691734 40.55 68.1 1
13:14:22 2023-10-13 328692 325536 85925 86605 129215 131106 132293 130274 105771 104085 109384 110575 127468 128797 351303 380990 1103583 1088335 417334 435493 122239 105886 113385 114975 127151 122855 122535 122829 82626 85221 270338 237994 672277 679958 215909 217228 274963 276080 322988 313962 339203 339936 360518 365701 346404 385960 797995 838446 512877 441165 292803 288089 333983 333274 356261 359643 366122 372779 418367 419044 666119 690826 40.55 68.1 1
13:14:23 2023-10-13 330558 324009 85803 86381 129028 134515 131810 130095 105771 104566 109417 113474 127495 128186 351663 379177 1100386 1094479 419446 432935 122239 105853 113385 114942 127029 122686 122484 122625 83001 84944 269437 237154 683669 677748 216213 213627 274735 276928 320773 314595 338208 339661 361006 365620 345876 384214 800144 833934 528777 445504 292000 288342 333947 333708 355962 360580 369267 371474 419770 417585 667066 691881 40.55 68.1 1
13:14:24 2023-10-13 334137 327006 85884 86667 129284 131007 132174 130307 105803 104253 109417 110616 127528 128467 351699 381025 1106828 1088227 416974 435457 122272 106193 113463 114942 127151 122855 122399 122829 82920 85010 267912 237994 677050 679921 216213 214228 274963 276859 322498 313998 339203 338673 361129 367576 345902 385340 795629 834166 532235 441228 293010 287459 336822 332176 354410 360181 366966 373306 415056 419044 666119 688797 40.55 68.1 1
13:14:25 2023-10-13 330360 324493 85833 86356 129208 134515 131844 130184 105771 104742 109451 110488 127495 128432 351663 378155 1100386 1093701 421901 432971 122272 105853 113541 114975 127151 122770 122450 122829 82659 84977 269437 237322 677889 678709 216823 214228 274122 277584 320999 314338 338431 340163 360826 369319 347592 382873 800033 837040 534467 444805 292182 288247 335836 333852 354091 360756 368332 369240 419660 417727 664231 691881 40.45 68.1 1
13:14:26 2023-10-13 328728 326776 85953 86533 129422 134384 132144 130307 105803 104533 109417 110552 127495 128432 351663 379924 1106828 1088130 417599 435457 122239 105886 113463 114975 127063 122855 122365 122829 82659 85279 270338 237994 676166 679958 216823 214077 274735 276345 322498 313962 339684 338091 361058 365655 346709 385340 796793 834166 530094 441584 292807 286553 336822 333780 353312 359929 367225 372743 414624 416521 664231 687785 40.55 68.1 1
13:14:27 2023-10-13 328524 324715 85798 86389 128937 131196 131777 130675 106149 104422 109316 110660 127359 128721 351483 382219 1100619 1085206 423625 436453 122120 105886 113541 115510 126806 122940 120655 122863 82659 85036 270338 238427 680924 676097 215998 217380 273321 278047 320773 313962 339684 338637 360329 366801 345343 382441 797995 844494 536250 441557 293633 286902 335872 333852 354091 356966 368923 373944 417994 417691 656873 688797 40.55 68.1 1
13:14:28 2023-10-13 327337 326545 85888 86322 129028 134315 132144 130184 105771 104182 109384 113318 127495 128432 351055 378730 1106828 1091299 414520 435457 122442 105853 113385 114942 127063 122770 122450 122795 82659 85221 267912 238331 674896 676311 216213 217228 274087 276116 323742 313449 338484 341241 361006 366801 347495 386270 800297 829437 534467 441619 292876 288500 333947 333852 353312 358819 368221 373342 421299 417150 666918 691549 40.55 68.1 1
13:14:29 2023-10-13 328423 324846 85835 85200 129040 131015 131810 130396 105963 104325 109308 113508 127406 128467 351663 381571 1105149 1086788 417557 435457 122408 106144 113463 114975 127063 122770 120956 122795 82659 85010 269437 238331 672543 676061 215355 217604 274542 275886 323023 313705 339203 339697 365455 365188 343308 385413 796793 837225 530094 441511 292803 287104 335872 332769 355477 359929 366122 372779 415056 419008 664231 689322 40.55 68.1 1
13:14:30 2023-10-13 328818 325484 85888 86363 129242 134515 132252 130217 105771 104188 109417 110531 127495 128432 351375 377592 1100386 1094479 421231 435479 122323 105853 113541 114975 127151 122686 122399 122625 82659 85221 269437 237322 676666 678228 216823 213627 274122 277194 321034 315362 338724 339661 365455 365690 346477 383055 801433 836598 531798 447109 292486 288387 333839 333564 355962 360075 369335 371546 419218 416309 662091 691660 40.45 68.1 1
13:14:31 2023-10-13 329422 324951 85856 86594 129032 134546 131744 130396 105738 104188 109232 110543 127284 128432 351375 377592 1106828 1088130 419343 435493 121951 106104 113208 115008 126766 122855 122365 122829 82659 84977 270338 237994 674914 676061 216643 214228 274542 276928 322534 313962 337819 338126 360293 365690 343343 384214 797995 835381 533132 441511 293706 286253 333947 333852 354957 359105 367549 373944 416340 416123 662275 688797 40.45 68.1 1
13:14:32 2023-10-13 328728 324767 85848 86326 129028 134515 131895 130233 105738 104052 109384 110499 127372 128432 351091 376761 1097609 1088335 420447 435457 122188 105886 113385 114975 127151 122686 122535 122659 82626 85221 272817 237826 674213 674877 216213 217263 273250 277584 321070 313998 338724 339697 360752 367655 349360 382763 802387 843242 512877 444045 293010 288459 333911 336690 354957 356931 368368 372743 420923 416159 658743 691807 40.55 68.1 1
13:14:33 2023-10-13 326799 324031 85824 86662 129151 131196 131563 130184 105738 104085 109232 110575 127284 128467 351663 377895 1109188 1092850 418225 436145 122272 105853 113385 114975 127151 122770 120956 122659 82626 84977 270338 239177 681548 676311 216374 214228 274087 276964 324006 312059 339203 340690 361006 367317 344859 386544 800297 829437 525833 441730 292595 288355 333947 333852 353312 359070 368221 372779 417616 416521 666119 691881 40.55 68.1 1
13:14:34 2023-10-13 328728 324731 85888 86355 129602 134195 132360 133486 105771 104085 109308 110531 127318 128432 351339 378720 1097609 1088335 419519 435457 122595 105853 113775 114942 127395 122601 122434 122574 82692 85279 270338 237994 678077 677748 215846 215435 273840 276908 321794 313854 336998 341614 360970 365558 348394 384031 801928 838415 534467 441620 292182 288387 333767 333852 355726 357999 368108 372216 420625 418866 657885 691881 40.55 68.1 1
13:14:35 2023-10-13 329655 324040 85920 86389 129391 134195 132092 133452 105803 103916 109417 113284 127528 128220 351699 378997 1103656 1096853 416187 433115 122510 105853 113619 114942 127185 122601 122399 122506 82659 84919 270338 237322 676885 676311 215998 217228 274963 275464 322534 314919 337694 340761 359503 367059 345876 386270 801433 829437 535801 440126 291975 288558 333947 333852 354375 359678 365858 371655 417580 417727 666918 691586 40.45 68.1 1
13:14:36 2023-10-13 331461 327269 86016 86610 129254 131196 131810 130396 105963 104853 109282 110616 127291 128666 351663 381595 1106755 1092975 418523 435384 122374 105886 113541 114975 126948 123194 122535 122795 82593 85094 270338 237994 677388 680882 216213 214228 274927 276274 322725 313639 339444 339626 361093 366286 346365 386233 797760 839075 530094 442874 293217 287104 333947 333816 356226 358784 368743 373570 418585 418973 663178 689774 40.45 68.1 1
13:14:37 2023-10-13 330792 323969 85825 86651 129391 134254 131844 133545 105738 104085 109384 113407 127461 128152 351699 378997 1100386 1096036 419306 433061 122476 105747 113697 114942 127151 122601 120956 122761 83001 85003 270338 236819 678551 677748 215998 214228 275577 276274 321034 315362 338172 340175 361006 367317 345632 385376 802002 829365 526143 441367 291769 287913 333947 333492 356971 360726 370496 371365 419770 417549 666008 691697 40.55 68.1 1
13:14:38 2023-10-13 328619 326808 85930 86601 129143 134476 131777 130274 105738 104566 109517 110552 127217 128398 351663 380421 1106792 1091364 416974 435457 122239 105853 113385 114909 126941 122770 120655 122795 82626 84977 270338 237994 672617 676061 216518 214228 274927 276274 322009 313567 339203 338091 361093 367834 346121 384758 795422 836598 533132 441129 292182 287104 335872 332697 355441 359643 366637 372743 415020 418973 665646 689774 40.55 68.1 1
13:14:39 2023-10-13 329555 324040 85860 86682 128964 134609 131653 130241 105738 104020 109199 110511 127250 128309 351627 378997 1100730 1091299 422417 433043 122374 105820 113463 114909 127117 122601 120956 122761 82593 84886 270338 237322 677936 678228 216751 214228 274087 277584 320773 314883 339203 340139 359503 366421 344824 382441 801284 839418 531798 447096 293010 287603 335836 333672 355208 360005 369069 372561 419437 415796 660291 691844 40.55 68.1 1
13:14:40 2023-10-13 328728 324758 85863 86765 128836 131214 130904 130585 105738 104780 109249 110703 127074 128790 351344 378997 1109976 1090662 418190 435420 121883 106177 116096 114975 126901 123109 120571 122999 82626 85094 271127 237994 680888 678709 216823 214228 274087 276310 321973 313413 337784 338328 361006 365620 344271 384177 797959 836561 527460 442246 293841 286978 333947 335741 354957 358819 367225 375003 417545 415832 661769 689774 40.55 68.1 1
13:14:41 2023-10-13 329394 323974 85824 86352 128998 134609 131530 130274 105738 104013 109308 113307 127217 128398 351663 378997 1097609 1087561 419306 432935 122323 105853 113463 114942 127117 122686 120655 122625 82626 85036 272817 237994 677455 678228 215810 214680 273285 276928 321723 315332 336853 340163 362867 365558 347592 383723 799583 843168 534467 445397 291212 288440 333947 333238 355156 357999 370280 369312 418289 418937 658350 691844 40.45 68.1 1
13:14:42 2023-10-13 330264 324969 85767 86352 129212 134348 131844 133638 105771 104534 109417 113441 127250 127974 351663 378997 1102295 1094479 418708 433075 122239 105820 113463 114909 126941 122601 120655 122557 82626 84912 270338 236652 683802 676790 216213 213927 275349 276345 320513 315038 337694 340175 361006 367834 345876 384177 800144 829365 529107 441511 291833 288355 333947 333852 353277 359894 368743 371583 416340 417398 666119 691844 40.45 68.1 1
13:14:43 2023-10-13 329519 324000 85828 86475 128998 134417 131439 133672 105738 104020 109232 110467 127250 128398 351096 378755 1097572 1083591 423021 432971 122239 105820 113385 114942 126941 122770 122450 122795 82626 84944 270338 237848 676950 682569 216050 214830 273946 277832 320370 314703 339574 338459 363807 366622 344789 381828 796793 844458 533132 444491 293498 286155 335872 333816 353807 358394 369183 373871 417404 417691 656407 687785 40.45 68.1 1
13:14:44 2023-10-13 328509 323974 85798 86500 129173 134891 131687 130307 105771 104742 109384 110511 127372 128364 351627 376690 1100730 1088335 420708 432971 122239 105853 113463 114909 126941 122855 122365 122795 82626 84977 269437 237994 676628 674877 216518 217533 273215 277584 321485 313603 338724 340175 360462 367834 346420 383055 800570 838415 530094 441584 292595 287711 333712 335741 353807 356966 370243 373015 422153 417478 658743 691697 40.45 68.1 1
13:14:45 2023-10-13 328118 324626 85867 86581 129215 131015 132326 130396 105738 104182 109384 110543 127461 128618 353249 377823 1109976 1092850 414664 435818 120900 105886 113463 114975 127029 122940 120655 122829 82626 85338 270338 239346 677190 676311 216518 214228 274087 277159 323706 312023 339684 340654 361006 367576 347482 384177 800297 837817 527460 442246 293841 287396 333947 335741 354957 359105 367225 374774 419624 416450 662238 689774 40.45 68.1 1
13:14:46 2023-10-13 328473 324000 85984 86237 129602 134254 132274 133538 106094 104566 109384 110488 127495 128432 351699 378685 1096816 1088335 419150 435457 122408 105886 113463 114975 127117 122855 122450 122795 82626 85036 275310 237994 677513 676790 216061 213487 273285 277159 322009 313567 338724 341722 360716 365772 346141 384177 801855 838451 530094 445397 292937 287715 333695 336179 356718 360381 370317 373124 418683 418171 658706 693356 40.55 68.1 1
13:14:47 2023-10-13 328264 325186 85856 86381 129326 130835 132567 130175 106061 104085 109417 110543 127434 128584 351303 378997 1106828 1092850 413865 435420 122442 105820 113541 114942 127151 122686 122535 122761 82626 85188 270338 237994 675650 676311 216213 214228 274052 275851 323742 313926 337730 341241 361006 366801 347988 386544 800297 829365 527775 442246 292668 288500 333947 333852 353843 359070 368221 373042 421556 417727 666119 691844 40.55 68.1 1
13:14:48 2023-10-13 331731 323969 85865 86389 129028 134476 131844 130142 106061 104534 109417 110575 127495 128398 351663 380456 1094442 1087561 419150 432935 122595 105820 113775 114909 127572 122601 122773 122472 83149 84853 270338 236986 698426 678709 215909 217604 274052 276928 322009 315038 337657 341434 362939 365487 348258 384611 801210 845035 537136 445081 293010 288689 333803 333708 355406 357999 367778 373306 418825 418723 656345 691881 40.55 68.1 1
13:14:49 2023-10-13 329659 326472 85893 86662 129575 134280 132326 133486 105989 104085 109384 110511 127372 128186 351699 378997 1106007 1096074 415265 432976 122442 105675 113541 114942 127151 122601 122569 122761 82887 85188 270338 237322 675881 676311 216213 217533 274927 275428 323023 314883 337694 341481 361006 367317 347495 386544 801433 829365 537136 442246 292250 292615 333947 333852 353312 358819 368221 372743 421519 417691 666593 691881 40.55 68.1 1
13:14:50 2023-10-13 331026 323974 85888 86381 129028 134417 131497 130175 105771 104358 109274 113474 127250 128398 351096 379888 1097609 1084398 421791 435457 122374 105853 113385 114942 126941 122686 122331 122829 82659 85061 270338 237154 687302 682569 216338 215133 274644 277298 320406 315446 339057 338494 364075 366658 347838 383451 799538 838379 534467 444190 291769 288676 335727 333744 355441 358819 367778 372899 418403 419044 659320 691844 40.55 68.1 1
13:14:51 2023-10-13 329546 326545 85906 86385 129422 134315 132235 133521 105771 104052 109417 113441 127495 128186 351627 378997 1100386 1096074 418781 433061 122272 105853 113541 114942 127151 122770 122569 122625 83001 85246 270338 236819 677280 677748 216213 214228 275613 276345 321034 315584 338448 340690 361006 367317 346123 385376 802002 829437 533132 443864 292182 292817 333947 333852 354339 360756 367261 371619 419660 418393 665934 691586 40.55 68.1 1
13:14:52 2023-10-13 329546 324044 85924 86385 129032 134417 131810 130274 105771 104742 109451 110595 127284 128398 351663 380456 1096793 1084398 421791 432935 122272 105886 113385 114975 127124 123109 120956 121484 82860 85112 270338 237118 690599 681601 216446 214830 274330 276980 320963 315038 338724 338601 360805 366551 347838 383055 798933 838415 534801 444190 292320 288445 335872 333274 355477 358819 368072 369492 415721 419008 659823 691881 40.55 68.1 1
13:14:53 2023-10-13 329546 326776 85920 86381 129422 134374 132360 133555 106021 104020 109417 110467 127495 128186 351663 377592 1101983 1096853 418817 433097 122306 105820 113541 114975 127185 122770 122484 122761 82887 85246 270338 236652 679828 677748 216213 214228 275806 276310 321070 314523 338411 340725 359476 367317 345878 385413 801433 834129 533132 441367 291980 288495 333839 333564 356971 361014 370317 372035 419551 418207 666045 691697 40.55 68.1 1
13:14:54 2023-10-13 330090 326808 85896 86778 129212 134511 131530 130274 106149 104253 109384 110552 127461 128432 351663 380919 1106828 1088130 419343 435457 122272 105853 113541 115008 127151 122770 120956 122829 82626 84977 270338 237994 679087 679958 216679 217228 274963 276345 322760 314440 339203 338673 361129 367576 346365 385413 796793 836007 530094 441548 292803 287711 336480 333274 355192 360216 366966 373306 415056 419044 666119 689285 40.55 68.1 1
13:14:55 2023-10-13 330594 324938 85807 86330 129422 134319 132360 133638 106094 104052 109417 113441 127495 128309 351699 378997 1100386 1096853 418225 433057 122306 105853 113619 114975 127395 122770 122518 122795 83034 85221 270338 237154 683245 677748 216518 217569 275842 276310 322045 315584 337694 340725 361006 367317 346185 386250 801781 834524 527460 441367 292145 288495 335836 333708 356718 360867 369267 372144 420291 417727 666119 691586 40.55 68.1 1
13:14:56 2023-10-13 329097 324724 85829 86749 129208 134393 131653 130429 105771 104156 109384 110563 127284 128432 351663 381025 1106828 1089885 418449 435457 122272 105886 113541 114975 127151 122770 120956 122829 82887 85010 269292 237994 676041 679958 216338 214228 275384 276345 322760 313998 339203 339697 361093 367317 346121 385960 797959 836598 530094 441511 293010 287711 336347 333274 355976 360216 366996 373306 417404 419044 666119 689811 40.55 68.1 1
13:14:57 2023-10-13 330126 324830 85856 86377 129297 134510 132360 133538 105771 104188 109417 113419 127406 128398 351055 377592 1100422 1092887 421974 432971 122272 105820 113541 114975 127029 122770 122365 122659 82626 85221 272817 237322 678437 678228 216823 214228 274259 277760 320820 315074 339334 340343 363048 368871 347878 382873 800150 837635 523233 445520 292182 288495 333983 333852 355674 360181 369443 372216 419327 416159 661117 691844 40.55 68.1 1
13:14:58 2023-10-13 329170 325013 85770 86875 128870 134615 130610 130462 105771 104221 109417 110639 127318 128432 351663 378997 1106828 1088130 419978 435457 122069 105886 113196 115041 126766 122855 120956 122829 82659 84977 269292 237826 685196 676061 216787 214228 274507 276928 322498 313962 338092 338637 360301 365690 344341 384214 797995 835971 533132 441408 293841 286629 335635 335741 352253 359894 367813 375608 416340 416450 662312 689450 40.55 68.1 1
13:14:59 2023-10-13 329426 324938 85861 86418 129422 134448 132144 130307 106094 104253 109417 110563 127495 128432 350772 376725 1100730 1089110 420744 435457 122272 105886 113541 114975 126941 122855 122450 121484 82917 84214 270338 238221 676809 676201 216823 215435 273109 277868 321866 314260 339057 340690 360934 367059 349543 383092 802387 838379 533132 444190 292876 288495 333767 336581 353277 357999 369219 372779 421854 416486 655417 691881 40.55 68.1 1
13:15:00 2023-10-13 326246 324035 85884 86696 129028 134515 131910 130274 105771 104253 109417 110595 127284 128645 351699 377859 1109188 1092887 418523 435493 122272 105886 113463 115008 127151 122770 120956 122829 82659 85127 264644 239346 688482 676790 216679 217263 274087 277159 324006 312973 339684 340761 361006 367576 344824 386818 800297 829437 522963 442246 292595 288355 333947 333852 356718 360889 368559 373615 418719 417585 667029 691697 40.55 68.1 1
13:15:01 2023-10-13 329546 324866 85857 86381 129422 134315 132326 133707 105803 104052 109417 113307 127562 128186 350808 380456 1097609 1085243 420914 435167 120984 106078 113853 114909 127050 122855 120991 123033 82983 85474 270338 236579 679690 680635 216213 217569 274087 277194 320820 315771 338411 339661 361129 366801 348294 384648 800297 838379 523233 446501 291774 288315 335872 333545 355477 359105 368072 371619 417114 419044 660291 691881 40.45 68.1 1
13:15:02 2023-10-13 329590 324000 85861 86389 129302 134358 131844 133555 105803 104124 109417 113318 127528 128309 351663 377592 1100422 1096074 420539 435457 122272 105886 113619 115008 127151 122601 122484 122625 82659 84977 270338 237154 684346 678228 216034 214228 275384 277194 321070 315843 338484 340725 360293 365655 346365 385104 801212 838823 534467 445895 292789 288522 335836 333744 356718 361120 369069 372561 419770 418314 664231 691881 40.45 68.1 1
13:15:03 2023-10-13 328728 324465 86052 86587 129208 134515 131844 130217 105771 104742 109316 110563 127284 128432 351663 380456 1106828 1088167 418558 435529 122442 105886 113541 114975 127063 122855 122399 122829 82692 85127 269437 237994 679429 679958 216823 214228 274963 277159 322534 314661 339444 338637 361958 365655 343308 385067 797995 834202 523233 441620 293010 286665 336822 333852 352289 360181 367813 373871 417404 416521 664231 688797 40.45 68.1 1
13:15:04 2023-10-13 329021 324000 85860 86422 129391 134358 131877 130274 105989 104221 109417 110575 127406 128398 351699 377592 1100386 1092887 423473 433120 122272 105886 113541 114975 126941 122770 122399 122795 82659 84977 270732 237322 679087 678228 216715 214077 274507 278047 321070 315110 338947 340439 362672 369875 347838 382873 801359 838893 531798 445120 293010 287841 333947 333852 354957 360216 369285 372524 419770 416123 660364 691881 40.55 68.1 1
13:15:05 2023-10-13 328728 327237 85803 86533 128994 131354 131150 130708 105771 104919 109232 110639 127318 128645 351380 378997 1109188 1088167 418226 436453 122001 106104 113175 115008 126382 122940 120571 123068 82659 84977 272817 237994 674423 678709 216823 217228 274927 276964 322534 314440 337855 338637 360014 366456 344377 384794 799127 836007 538971 440890 293841 286369 333947 335741 352253 359105 367849 375076 416959 416486 662275 687785 40.55 68.1 1
13:15:06 2023-10-13 329390 324000 85824 86385 129212 134515 131844 130006 105771 104188 109308 110511 127284 128432 351416 376196 1097609 1089885 422417 433007 122272 105853 113385 114975 126975 122770 122365 122829 82659 84977 269437 237826 676416 677186 216751 215435 273109 277868 321866 314517 339130 340032 360632 368871 346313 383019 802571 838451 530094 445081 292937 287711 333947 335741 353843 357001 371097 373051 418532 417434 655454 691881 40.45 68.1 1
13:15:07 2023-10-13 327337 323748 85825 86389 128998 134289 131563 130184 105771 104566 109308 110531 127406 128432 351132 377931 1106828 1091299 413282 435493 122272 105853 113463 114942 126766 122601 122365 122625 82626 84977 270338 237994 674097 674877 216213 217263 274507 276310 323778 313127 338724 341758 361006 365365 344824 386544 799436 829401 528777 440126 292182 288563 333947 333852 353843 359105 368743 372779 420959 417478 668160 691623 40.55 68.1 1
13:15:08 2023-10-13 329809 324000 85833 86656 129391 134289 131810 133486 105803 103916 109451 113441 127495 127974 351699 379924 1094425 1084435 420914 432971 122391 105853 113541 115318 127368 122940 121190 121315 82992 85112 270338 236615 677642 680635 216194 215133 274365 276980 322009 315843 337694 340175 361093 366694 345343 383019 799164 838451 533132 445434 292182 287508 334671 333581 354410 359105 369479 372216 417404 419008 656490 690863 40.55 68.1 1
13:15:09 2023-10-13 329980 324004 85892 86330 129319 134324 131563 133672 105803 104729 109342 110488 127406 128432 351663 377592 1100839 1096853 420040 433007 122306 105886 113541 114975 127063 122770 122399 122625 82659 84919 269437 236986 679920 676790 216518 214228 275648 276770 321070 315074 338484 340450 365013 365620 345876 384794 801284 829437 527460 441367 291975 288653 333803 333600 356971 360615 369267 372597 419770 417585 667029 691697 40.45 68.1 1
13:15:10 2023-10-13 329550 324009 85829 86771 128998 134703 131530 130265 106061 104085 109384 110575 127250 128275 351627 379853 1099198 1087451 420352 435778 122850 105787 113853 114876 127402 122770 120991 120978 83016 85047 270338 236652 684803 678709 215586 215248 273840 277123 322462 315807 337694 340690 364321 366801 345379 384758 800297 842645 534467 446150 292246 287742 336822 333509 355441 359070 369177 371583 417994 419008 660291 691844 40.45 68.1 1
13:15:11 2023-10-13 330594 324696 85920 86475 129353 134515 131844 130217 106061 104566 109384 110499 127495 128398 351627 378997 1103078 1094479 420635 432971 122408 105853 113619 114942 127029 122855 122535 122795 82659 85061 269437 237322 675853 677748 216671 214228 274927 277159 320738 315584 338724 340414 361006 369283 346392 383884 802350 838228 534467 446004 292803 288290 335836 333672 356971 360832 369147 372443 416924 417727 662957 691549 40.45 68.1 1
13:15:12 2023-10-13 329426 326472 85920 86467 129387 134600 132293 130274 105771 104286 109384 110552 127339 128432 351627 378755 1106828 1091439 417894 435429 122323 105886 113463 114942 127029 122770 122535 122795 82659 85364 270338 237994 677686 676097 216823 214228 274927 277123 322498 314625 339684 338601 361129 365655 347459 385340 797357 834129 539138 441548 293010 287769 337299 333780 353277 360720 367778 373606 414696 417363 664231 689285 40.45 68.1 1
13:15:13 2023-10-13 328546 324462 85888 86385 129302 134476 131373 130184 105738 104742 109417 110531 127372 128398 351627 376725 1100730 1088335 420708 435420 122289 105886 113463 114975 127151 122855 120655 122880 82887 85094 270338 237994 677388 675833 216823 215435 273804 277760 322211 314307 339334 340510 360826 367798 346800 384303 802352 843766 538955 444818 293010 288030 333947 336581 355962 357999 368851 373306 418790 416450 658743 691844 40.55 68.1 1
13:15:14 2023-10-13 326839 325449 85860 86500 128994 134417 131929 130307 105771 104454 109384 110703 127372 128611 351303 377895 1109976 1092887 414628 435543 122171 105853 113463 114942 127029 122855 122535 122829 82626 85338 270338 239346 674471 677748 216671 217686 274507 277159 324006 312937 339684 340725 361006 367834 348271 384758 800297 837817 527460 442357 293841 288292 333947 335741 353277 359105 367261 375040 421519 416486 662238 692441 40.45 68.1 1
13:15:15 2023-10-13 329280 323934 85930 86352 129602 134219 132274 133603 106094 104664 109417 110531 127495 128398 351699 378720 1097597 1088335 419483 435457 122442 106104 113541 114975 127063 122770 120956 121569 82917 85424 270338 238331 677764 676680 216177 215435 273946 277832 322319 314379 339203 342239 361006 366801 346420 384465 802240 843194 534467 441620 293083 288359 333875 336215 355156 358534 368368 373871 418861 418937 656417 693849 40.55 68.1 1
13:15:16 2023-10-13 328496 324727 85865 86508 129422 134515 132435 130307 106094 104422 109384 110616 127372 128432 351303 378997 1106828 1092887 414192 435457 122476 105853 113619 114975 127361 122770 122569 122795 83001 85338 269437 238331 674508 676790 216671 217604 274507 276274 324006 313926 338724 341758 361006 367834 348258 386544 800865 829437 534467 442246 293217 288279 333947 336271 356971 360889 369119 374711 420776 417585 666008 691132 40.55 68.1 1
13:15:17 2023-10-13 331151 323930 85939 86356 129679 134515 132378 133724 106127 104280 109451 113407 127705 127940 351663 380421 1095999 1088335 420914 435280 121068 106045 113853 114876 127226 122940 120991 123170 83016 85288 270338 238331 678011 678709 216213 217604 274052 277298 323023 315518 337657 341481 360553 366801 348331 384758 802426 843194 533132 441367 293010 288766 333947 333852 355441 358284 368072 373871 418825 419008 656417 693356 40.55 68.1 1
13:15:18 2023-10-13 329426 324762 85988 86389 129597 134417 132360 130151 106094 104149 109417 110543 127495 128398 350772 378997 1106007 1096853 414484 435457 122527 105853 113619 114942 127185 122686 122739 122795 82626 85246 270338 237658 678438 676790 216671 217533 274927 275851 324006 314883 337730 341758 361006 367834 347988 387092 801744 834561 525833 442763 293010 288495 333911 335668 356971 359718 369230 372597 421634 417691 664990 691881 40.55 68.1 1
13:15:19 2023-10-13 331224 324000 85802 86475 129203 134515 131835 130184 106061 104872 109703 110692 127644 128584 351411 380315 1099324 1085095 419004 435239 122765 106005 113931 114909 127327 122601 122603 122557 83149 83881 269956 236819 684266 678709 216061 217569 274365 277159 322462 315518 337657 340690 361093 366544 345379 384758 800714 838415 531798 441259 292182 288766 335872 333780 356261 359070 368332 371619 416340 419928 659320 691881 40.55 68.1 1
13:15:20 2023-10-13 330594 324731 85920 86348 129422 134289 132360 133707 105771 104052 109384 113474 127495 128186 351303 378997 1101983 1097634 417527 432971 122442 105853 113619 114942 127151 122686 122739 122591 82659 85305 270338 236986 683120 676790 216518 217569 275806 276698 321759 315591 338395 340954 360970 367762 346258 386945 802460 837040 528777 443973 292182 288586 333947 333852 354375 361014 370054 371619 420552 417727 666119 691549 40.55 68.1 1
13:15:21 2023-10-13 329239 324035 85829 86815 129302 134452 131810 130373 105771 104253 109417 110671 127461 128398 351627 381025 1106828 1090662 418449 435584 122442 105886 113619 114942 127185 122940 120956 122829 82626 85094 270338 238331 673046 680955 216679 217569 275577 276928 323023 314661 339684 340175 361164 367576 344341 385413 797959 835971 534467 441620 293425 287949 335680 333780 354375 361008 367813 373907 415056 418937 666119 689774 40.45 68.1 1
13:15:22 2023-10-13 329279 324731 85916 86381 129297 134289 132360 130175 105803 104085 109417 110511 127495 128309 351055 378997 1102801 1096074 419004 435457 122476 105853 113619 114942 127185 122686 122535 122795 82626 85305 270338 237008 689996 678045 216671 214228 275664 277016 321604 315699 338541 340546 360934 367576 346368 385376 802002 835708 533132 445132 292246 292539 335872 333852 356971 361190 368036 372180 419660 418349 666119 691881 40.55 68.1 1
13:15:23 2023-10-13 328724 324009 85798 86790 129177 134515 131744 130274 105771 104156 109384 110563 127372 128432 351663 380723 1106792 1088094 419380 435493 122323 105853 113463 114975 127151 122855 122399 122795 82626 85094 269437 237994 689152 676061 215998 214228 274927 276345 322498 313962 339444 338637 361951 367834 346365 385376 796756 834166 534467 441548 293010 287985 334706 333509 355156 361008 371097 373615 417151 418723 667029 688613 40.55 68.1 1
13:15:24 2023-10-13 328782 324731 85888 86385 129212 134417 132326 130274 106021 104156 109384 110575 127406 128398 351055 377592 1100386 1096074 420598 435565 121068 106224 113853 114810 127124 122855 120991 122948 82869 84040 270338 237322 677665 678672 216823 214228 274963 277159 321034 315807 338947 340582 359979 366712 346441 384214 801175 836598 527460 444878 292182 288495 333983 333852 354375 360756 368923 372180 419660 417691 664231 691881 40.55 68.1 1
13:15:25 2023-10-13 328724 324044 85941 86778 129212 134452 131810 130363 105771 104253 109308 110607 127372 128432 351096 379888 1106828 1088130 419007 432971 122239 105886 113463 114975 127151 122855 122399 122829 82659 85036 270338 238331 688762 679885 216643 214228 274963 276964 322534 314440 339444 338364 360904 365655 343343 384794 797357 834166 534467 445397 293841 286463 337262 333744 355711 360075 368773 374555 417259 417221 664046 689737 40.55 68.1 1
13:15:26 2023-10-13 330126 325217 85860 86541 129387 134609 132252 130184 105989 104117 109417 110575 127495 128584 353212 378817 1103714 1095925 420154 435393 122646 106111 113697 114876 127050 122940 122535 122761 83034 85071 270338 237154 681504 678155 216518 214228 275806 277159 320749 315735 338724 340725 360014 367834 346673 385376 802571 834166 534467 443864 292182 288351 333983 333852 354339 361261 368072 371619 418995 417727 665646 691881 40.45 68.1 1
13:15:27 2023-10-13 328728 323996 85861 86389 129391 134487 131844 130274 105771 104454 109417 110639 127461 128432 351096 380154 1106828 1089885 418746 435420 122239 105853 113463 114975 127029 122940 122365 122829 82626 84977 270338 237994 672672 676061 216518 214228 274963 276734 322988 314661 338431 338423 364837 368468 346709 385230 796610 837040 530094 445081 293425 287841 337501 333600 355406 361008 367807 373606 417151 418866 666119 689285 40.55 68.1 1
13:15:28 2023-10-13 330594 324727 85892 86389 129361 131106 132709 130828 106255 104533 109316 110616 127359 128687 352747 378925 1105433 1096705 418117 433084 122306 105853 113619 115397 127185 122855 122739 122795 83001 85305 271803 237322 679314 677748 216671 217604 275842 276345 322009 315843 338484 341241 359727 367834 346428 386544 802571 829437 534467 441367 292182 288351 333983 333852 354375 361296 367225 372180 419660 418349 664520 691881 40.55 68.1 1
13:15:29 2023-10-13 328728 324004 85870 86422 129212 134546 131844 130307 105771 104286 109384 110563 127495 128645 351699 381025 1106828 1090662 417446 435493 122272 105886 113463 114975 127151 122855 122569 122795 82659 85010 270338 237994 672156 682569 216526 215133 275522 276203 322880 314517 339611 340546 362317 367210 346819 386049 797357 837817 530094 441399 294233 288448 335872 333238 356011 360216 366996 373761 417994 419928 666119 689811 40.55 68.1 1
13:15:30 2023-10-13 331298 325080 85989 86528 129498 131015 132435 130429 106142 104325 109417 110520 127495 128309 351303 378745 1103583 1096036 419337 435493 122272 106078 113853 114975 127151 122686 122569 122829 82920 85221 269437 236986 688392 677748 216518 214228 275806 277194 321106 315843 338724 340725 359979 367834 346404 385376 800050 834166 527460 446477 292182 293024 333947 333852 354410 361296 367778 372216 419660 417727 666119 691881 40.55 68.1 1
13:15:31 2023-10-13 328728 324009 85888 86749 129302 134515 131810 130307 105803 104533 109384 110607 127495 128432 351663 380456 1106828 1088167 419417 435493 122272 105853 113463 114975 126948 123109 120956 121484 82917 85229 270338 238500 676416 682569 216499 214830 275628 276980 322988 314440 339203 338673 362494 368208 344306 385067 797394 834166 527460 441511 293083 287104 334706 333852 353843 360216 368066 373606 417404 417398 664231 688797 40.55 68.1 1
13:15:32 2023-10-13 329317 324493 85977 86422 129024 134703 131687 130462 105771 105049 109384 110616 127495 128645 351627 378755 1100055 1085169 421828 433102 122272 105886 113541 114975 127063 122855 122450 122795 82659 84977 270338 236986 675075 676097 216213 217569 274507 277159 320773 315296 339203 339387 361129 367317 345379 382478 799575 838343 534467 445858 292182 288139 337501 333528 357983 360075 369335 372071 417332 418866 660144 691660 40.55 68.1 1
13:15:33 2023-10-13 328724 323974 85856 86815 129212 134452 131844 130274 105738 104188 109342 110531 127495 128432 351663 380456 1110164 1091252 419791 435203 122476 106144 113697 114909 127260 123109 120887 123204 83016 85288 270338 237994 673176 679958 216715 214795 275522 277159 322988 314661 339684 338637 365106 368871 343343 385376 797995 834166 534467 441367 293010 287104 334706 333852 353312 360251 367813 373606 417404 416521 664231 689285 40.55 68.1 1
13:15:34 2023-10-13 328546 324040 85833 86575 129028 131196 131497 130462 105771 105049 109384 110703 127074 128735 351132 378720 1100018 1085206 421864 435457 122272 105886 113541 115008 127063 122770 122450 122829 82692 85036 269437 237322 685411 676061 216213 217569 274122 277389 321034 315074 339684 338673 361129 367317 348331 383921 801061 843692 527460 444805 292145 288522 336311 333600 356119 358965 370843 372144 415104 419633 660327 691586 40.55 68.1 1
13:15:35 2023-10-13 328464 324009 85824 86749 129032 134358 131844 130307 105803 104806 109551 110767 127468 128707 351519 380919 1106718 1091364 418635 435312 122646 106144 113697 114975 127151 122770 120956 121399 82959 85094 270338 237994 677050 679958 216679 214680 275613 276345 323023 314697 339444 339697 361164 367317 343343 385376 796793 834166 534467 441367 293010 287104 334706 333816 354091 360756 367296 373606 415056 417727 666119 688797 40.55 68.1 1
13:15:36 2023-10-13 328546 324009 85861 86541 129028 134393 131596 130217 105803 104775 109417 110627 127372 128432 351663 378755 1097609 1085206 422573 432971 122239 105886 113463 114975 126975 122855 122399 122829 82659 85010 270338 237994 673901 676097 216518 217487 274679 278579 320785 315338 340501 338566 361023 367798 347838 382873 798821 842571 528942 446150 291975 287949 336584 333744 357983 359678 368332 371619 417994 419928 662503 691549 40.55 68.1 1
13:15:37 2023-10-13 329280 326808 85990 86698 129365 131196 132025 130307 106174 104533 109316 110692 127359 128687 351483 380723 1106828 1088130 418188 432949 122408 106104 113463 114975 127151 122770 120991 123033 82659 85010 267912 237994 673826 679994 215998 217228 275384 276964 323023 314661 339684 339661 362494 367834 343308 385413 796793 834202 534467 441385 293010 287104 334741 333816 354091 360756 368072 373606 415056 417727 665646 688797 40.55 68.1 1
13:15:38 2023-10-13 329280 324040 85833 86422 129028 134487 131497 130307 105771 104847 109417 110520 127284 128611 351663 378791 1097609 1085206 422499 435457 122188 106137 113385 115008 126941 122940 122399 122863 82950 85398 270338 238221 677032 682085 216823 215133 274401 278491 320892 314894 340648 338494 361093 367317 345379 382478 799918 845688 527794 446854 293010 287220 337060 333708 355334 359140 369587 373342 417404 418973 655954 690826 40.45 68.1 1
13:15:39 2023-10-13 328619 326808 85856 85264 128827 131354 131373 130396 105771 104221 109308 110767 127359 128398 351344 378997 1106828 1090475 419829 435493 122035 106210 113274 115008 126766 122940 120872 122863 82692 84977 267964 237994 672945 676025 216787 217228 274735 277159 322760 314440 338330 338637 360588 366456 344859 385104 797995 835381 534467 441620 294257 286781 335872 335741 352253 359140 367296 375076 416340 416486 662275 689322 40.55 68.1 1
13:15:40 2023-10-13 326586 324013 85824 86533 128994 134428 131497 130429 105771 105049 109308 110692 127284 128859 351380 377627 1103981 1082052 422982 435203 120732 106330 113619 115543 126840 123109 120823 123239 82902 85229 270338 238331 675983 679921 216518 217452 274122 278902 321497 314009 338056 338637 361129 365076 345899 383759 797834 845091 536250 446222 293290 286718 334671 333852 354943 359140 369551 373944 417404 418385 654455 689811 40.55 68.1 1
13:15:41 2023-10-13 328728 324767 85820 86414 129062 134515 132252 133741 105771 104188 109417 110607 127372 128432 350772 377328 1101512 1088130 421974 435493 122306 105886 113463 115008 127063 122770 122484 122693 82659 85312 269437 237826 677300 676790 216823 217416 274087 278474 321557 314919 339203 340211 360014 366747 349048 383055 800297 840602 526143 445931 293388 288495 335836 333744 355459 360040 369371 373424 419515 417070 660291 691881 40.55 68.1 1
13:15:42 2023-10-13 326622 324035 85802 86456 129050 134515 131497 130373 105738 105082 109384 110767 127291 129045 351375 378889 1103943 1082113 422536 435434 120648 106111 113385 115463 126772 123024 120655 122965 82593 85152 270338 238669 674155 680635 216671 217874 273250 278579 321723 313603 340648 339387 361058 367576 346420 383019 798933 844422 530463 444491 293425 286875 336822 333816 354375 360146 369515 374701 417404 418643 656873 689774 40.55 68.1 1
13:15:43 2023-10-13 329193 324696 85888 86471 129302 134511 132144 130274 105771 104286 109417 110627 127372 128398 351019 376725 1103078 1088094 421974 435420 122408 105853 113541 114975 127117 122940 122705 122795 82626 85305 270338 237994 672798 675833 216823 217533 273285 278047 321973 314595 338911 340403 360790 369391 349185 382873 800113 841270 512877 445301 293425 288459 333947 335741 354957 359070 371899 373160 419588 416415 656417 691317 40.55 68.1 1
13:15:44 2023-10-13 324712 324000 85796 85208 129112 131354 132017 130642 105963 105016 109316 110767 127359 128687 350916 378925 1105481 1082113 420744 435420 122171 106224 113619 114975 126874 123024 120655 122999 82626 85288 269437 238669 670035 679671 216518 217533 272989 278011 322988 313127 338294 339626 360553 367834 347465 385030 797834 844422 533132 441259 293841 287082 336347 333852 354339 357464 369183 375040 418585 418314 656873 689774 40.45 68.1 1
13:15:45 2023-10-13 328728 324696 85856 86500 128994 134476 132144 130307 105771 104292 109384 110595 127372 128432 350772 376690 1100730 1089885 420708 435420 122408 105853 113541 114975 127029 122855 122535 122829 82626 85188 270338 238463 678836 677186 216715 215284 273144 277868 321866 314739 339020 340510 360790 367762 349543 383019 802002 842645 533132 446666 293010 288586 333947 336453 354957 360853 369335 373306 421519 416450 655454 691807 40.55 68.1 1
13:15:46 2023-10-13 327790 326808 85930 86754 129245 131196 132207 130708 106061 104814 109384 110767 127495 128735 351375 378961 1106345 1081978 417010 436082 120870 105886 113463 115008 127029 122940 120655 122829 82626 85094 277847 239007 675852 678709 216518 213522 273215 277159 323970 313091 340166 339900 359979 366801 346942 386507 797797 838415 530094 440854 293841 287104 335872 333852 354375 357714 367261 375003 416304 418643 656345 689774 40.45 68.1 1
13:15:47 2023-10-13 328728 324731 85884 86381 129173 134324 131929 130274 105771 104117 109384 110499 127284 128398 350772 377256 1097609 1088335 419483 432971 122205 105820 113775 115397 127124 123109 120956 123085 82869 85448 270338 237994 676416 676128 216482 215435 273250 277744 322725 314661 339684 342469 361006 366801 349543 384140 802571 846234 527460 441620 293083 288500 333947 336453 354375 358284 368368 373306 422153 417727 655417 691881 40.45 68.1 1
13:15:48 2023-10-13 328509 323969 85860 86389 129208 131181 131877 130462 106061 104919 109384 110627 127223 128597 351627 380723 1105556 1085169 414520 435493 122239 105853 113385 114975 127029 122770 122501 122829 82626 85094 270338 238163 671845 678709 215606 213522 274927 276310 324006 313603 339684 340450 360014 365736 345379 386544 800144 841453 531741 442560 293425 287827 335872 333852 355976 357999 366637 374738 416340 419892 660291 689811 40.55 68.1 1
13:15:49 2023-10-13 328728 324731 85888 86504 129422 134289 132360 130175 105771 104286 109384 110563 127372 128398 350772 378781 1100839 1089698 420015 432791 122611 105820 113541 114909 127016 123024 120956 123050 82968 85422 270338 237994 672798 677186 216679 213487 274016 277584 322462 314883 339611 342794 361006 366801 349815 384214 802571 838415 533132 441656 293083 288076 333947 336453 354091 357999 368368 373606 421519 417398 655417 691881 40.45 68.1 1
13:15:50 2023-10-13 327337 323969 85861 86508 129391 134609 132058 130274 106021 104325 109384 110552 127339 128398 351663 377859 1109188 1092850 416002 432935 122442 105886 113541 114942 126941 122770 122416 122761 82626 84977 269437 238331 677811 674877 216302 217569 274507 277159 324727 313669 339203 341758 360560 367655 348294 386213 801323 835825 534467 442560 293841 288211 333875 336380 354339 359070 366960 375040 418861 418064 664046 691770 40.45 68.1 1
13:15:51 2023-10-13 328728 324731 85861 86500 129208 134546 132293 130765 106222 104637 109551 110692 127325 128563 353249 376582 1099800 1089774 420598 435420 122408 105886 113541 115008 127334 123109 122705 122880 82854 85279 270338 238331 677300 676311 216518 213487 273285 278011 322498 314919 339684 341722 361006 367576 349815 383869 802571 838379 533132 444154 293083 288076 333947 336453 353277 357999 368923 373306 421482 416486 655417 691844 40.45 68.1 1
13:15:52 2023-10-13 324929 323969 85924 86508 129302 134703 131810 130340 105771 104156 109350 110563 127284 128432 351663 377292 1106828 1092850 417297 435420 122357 105886 113541 115008 127151 122855 122501 122795 82659 85127 269437 239007 682576 676311 216427 215284 274679 277298 324318 313270 339611 341578 360668 367762 348331 385156 800113 839002 534467 442246 293841 287900 333911 336453 353807 359643 366996 375040 418719 417398 662238 690826 40.45 68.1 1
13:15:53 2023-10-13 328546 327468 85865 86639 129036 131015 132293 130519 105963 104533 109316 110767 127461 128432 350808 377859 1100839 1089811 420708 435420 122442 105886 113385 114909 127151 122855 122535 122829 83001 85338 267912 237994 677811 676311 216671 213487 273250 278047 322498 314919 339684 340690 361006 367576 349815 383869 802571 838415 533132 444190 293083 287846 333947 334437 353277 358534 368923 373306 421482 416486 655417 691844 40.55 68.1 1
13:15:54 2023-10-13 324965 323969 85856 86389 129302 134515 131810 130274 105771 104221 109384 110520 127250 128432 351132 376725 1106828 1092887 417297 435457 122408 105886 113463 114975 126941 123109 120956 121569 82883 85424 269437 239686 683623 676680 216535 215133 274785 277601 324547 313377 340166 341481 360740 365655 348824 385193 800297 839002 534467 442246 294675 288391 333947 336215 353807 359643 368066 375342 418496 417691 662275 690826 40.55 68.1 1
13:15:55 2023-10-13 328655 327006 85898 86504 128994 134452 132360 130307 106222 104676 109350 110563 127372 128398 351303 377572 1100730 1088335 418854 435525 122323 105853 113463 114975 127029 122770 122450 122659 82659 85246 270338 237994 676291 676790 216213 213522 274087 277159 322498 314883 338724 342275 361006 366801 349296 384794 802571 843230 534467 441367 293425 292988 333947 336215 355441 358534 368368 373306 422153 418973 656381 693356 40.55 68.1 1
13:15:56 2023-10-13 328259 324009 85829 86744 129391 134324 131877 130184 106021 104117 109384 113474 127372 128398 351627 378428 1106828 1094442 417192 435167 121068 105820 113697 114909 127050 122770 120991 123136 82950 85255 270338 237994 684920 676311 216490 217604 274679 276025 324462 313926 338724 341758 359468 367834 345379 387092 802571 829401 535801 441475 292182 288852 333947 333852 354375 360181 366702 372180 418202 417727 666119 691881 40.55 68.1 1
13:15:57 2023-10-13 330411 324696 85930 86442 129602 134327 132435 130156 106320 103780 109451 113217 127495 127974 351091 378755 1095979 1086788 419150 435475 122561 105497 113775 114942 127572 122433 122808 122472 83182 85155 269437 236986 696222 678228 216213 217640 274507 277584 322534 315807 337730 341758 360518 366544 348554 384794 801433 838451 527460 441385 292182 293096 333947 333816 356547 359070 368332 371655 420886 420259 659320 691881 40.55 68.1 1
13:15:58 2023-10-13 330122 323974 85929 86658 129391 134289 132092 133545 106127 104396 109737 110671 127434 128193 351483 378889 1103863 1097485 417297 432791 122731 105787 113619 114942 127185 122601 122569 121315 82917 85196 270338 236986 680469 676790 216302 215133 275806 276274 322045 315807 338724 341205 360293 367834 346365 386544 802002 829401 528777 441584 292182 288852 333947 333852 354410 361261 366996 371619 417580 417727 663546 693356 40.45 68.1 1
13:15:59 2023-10-13 327509 323486 85893 86389 129302 134417 131810 130274 105803 104710 109384 110563 127406 128432 351627 380456 1106828 1088094 414628 435561 122272 105886 113463 115008 127185 122855 122484 122795 82659 85094 270338 237994 677388 679958 216518 217569 275806 276873 322737 314343 339464 340582 362614 367798 346855 386945 797649 840117 535801 443533 293498 287949 335872 333852 356583 360889 366637 374701 416340 420886 664231 691169 40.45 68.1 1
13:16:00 2023-10-13 330218 326808 86093 85373 129365 131015 132456 130274 106174 104253 109653 110520 127535 128261 351483 378997 1102019 1097634 417520 435167 122799 105853 113853 114975 127395 122686 120956 122965 83034 84977 270338 237322 681615 676790 216679 217604 275806 276274 322760 315584 337730 341481 359727 367576 346365 386544 802002 829437 534467 441399 292182 288852 333947 333852 354375 360720 366666 372216 418167 417727 666119 691881 40.45 68.1 1
13:16:01 2023-10-13 328496 323974 85860 86422 129332 134511 131744 130307 106094 104742 109308 110520 127495 128398 351627 380758 1106828 1089885 414556 435584 122239 105886 113541 114975 126941 122770 122484 122829 82626 85365 270338 238463 677764 682569 216518 215133 275664 276821 322844 314194 339574 340582 362141 367317 344341 385996 797834 841208 525529 441367 293425 287949 335872 333221 358491 360216 367225 373944 416340 420850 663546 691844 40.55 68.1 1
13:16:02 2023-10-13 331266 326808 85957 85284 129468 131414 132149 130274 106127 104156 109451 113351 127644 128460 351627 378997 1101983 1097634 419717 436861 122476 105886 113775 114975 127395 122770 120956 122795 83034 84977 270338 236986 685384 676790 216715 217299 275806 276274 322009 315843 338687 341241 360014 365620 349796 387092 800050 834129 534467 444154 292255 288766 335635 333852 354410 361296 367807 372443 417580 418385 663546 691881 40.45 68.1 1
13:16:03 2023-10-13 328728 323746 85860 86389 129208 134609 131844 130307 106021 104919 109451 110584 127528 128432 351627 380758 1106828 1088130 414628 436132 120984 106330 113931 115510 127124 122940 120991 123033 82959 85171 269437 238331 677764 682569 216671 214680 275842 277159 322988 314631 339684 340175 362177 365620 343343 385413 797775 834202 530094 441620 293425 287144 334741 333816 354375 360756 368072 373944 417404 418349 666119 689322 40.55 68.1 1
13:16:04 2023-10-13 329659 324044 85856 85264 129391 130925 131844 130217 105989 104253 109737 110692 127495 128432 351663 377592 1101983 1093701 422417 435475 122442 105886 113541 114975 127151 122770 122569 122795 82659 84977 269437 237322 677550 677748 216715 214228 274542 278047 321070 315362 339203 340725 360581 366747 345379 383019 800297 841453 530094 445520 293010 287949 335872 335741 352218 359105 369515 373306 416340 416450 656417 691844 40.55 68.1 1
13:16:05 2023-10-13 324712 324000 85850 86541 128990 131015 131430 130528 105738 105114 109048 110939 127135 129080 351375 377040 1110052 1094554 419716 435963 120564 106144 113541 115576 126806 123024 120655 122982 82626 85192 268259 240026 677581 678709 216823 217604 274927 277584 322880 313639 338365 340450 359476 366456 345379 385067 801284 836007 534467 441620 294331 287104 335872 336215 352289 359929 368072 375910 416340 417106 663448 689811 40.45 68.1 1
13:16:06 2023-10-13 328724 324974 85902 86422 129391 134546 131844 130274 105803 104253 109417 110520 127359 128432 351132 376160 1097609 1088335 419519 435457 122239 105853 113541 114975 127063 122770 122399 122829 83034 85010 270338 237994 677300 674877 216823 213339 273285 278047 322498 314919 339444 340690 360717 365655 347221 384758 801218 843230 533132 443923 293083 287949 333947 336215 354375 358033 371371 373606 418897 418349 656381 693356 40.55 68.1 1
13:16:07 2023-10-13 327546 324500 85892 86667 129361 131196 132174 130552 105996 104853 109350 110692 127393 128474 351519 377715 1106681 1092850 414520 436108 122476 105886 113853 114909 127151 122855 122450 122795 82659 85248 269437 238331 674469 675833 216823 217335 274927 276964 324498 313962 339203 342275 361006 365620 345414 387367 802571 829401 530058 442874 292803 288761 333947 335741 354410 359140 366673 373643 418825 418349 665027 691881 40.55 68.1 1
13:16:08 2023-10-13 327509 324009 85925 86385 129422 134546 132174 130274 105771 104357 109384 110563 127284 128432 351663 380723 1103619 1088302 414556 435420 122357 106358 113541 115008 127151 122855 122365 122863 82692 85339 267912 238632 677175 682569 216034 215435 275242 276982 323634 314739 339611 340546 363561 366622 347582 387092 800297 839075 530094 443077 293909 288067 335872 333852 356547 360181 369267 373907 416375 420886 664231 690337 40.55 68.1 1
13:16:09 2023-10-13 331732 324969 85957 86554 129254 131015 132116 130363 106142 104710 109417 110531 127406 128364 351375 378961 1103981 1097634 417038 435493 122714 105820 113775 114975 127395 122686 122603 122625 83034 84977 270338 237154 680422 676790 216518 217640 276229 276310 323023 315518 338724 341758 360014 365655 346365 387679 802426 829437 530094 440198 293010 288761 333947 335741 354375 359643 366122 373907 418897 418349 664520 691881 40.45 68.1 1
13:16:10 2023-10-13 328264 324044 85920 86414 129208 134452 132144 130307 105803 104286 109417 110607 127372 128645 351663 378720 1105222 1086788 414520 435493 122188 105886 113697 115477 127124 123305 120956 123033 82959 85448 270338 238500 688632 680635 215953 215739 275207 276310 324042 313962 339684 339924 363488 365736 348024 386544 800297 839418 525529 440854 293498 288500 335872 333852 356547 358569 366158 373944 419624 420886 662275 690863 40.55 68.1 1
13:16:11 2023-10-13 329555 323774 85856 86385 129391 131196 132116 130175 106127 104710 109451 110575 127528 128295 351735 378997 1102109 1097634 417858 435493 122391 105886 113697 114975 127185 122770 122603 122659 83068 84977 270338 236986 683225 676790 216518 217335 276265 277159 322045 315591 338724 341517 360014 365620 349796 386544 801175 829437 534467 444154 292250 288761 333983 333852 354410 361296 367261 372479 418238 418678 664051 691881 40.55 68.1 1
13:16:12 2023-10-13 328728 323769 85865 86422 129332 134234 132435 130307 106127 104286 109451 110595 127495 128432 350844 383301 1110164 1091289 418225 435330 122476 106144 113619 114876 127050 122940 120991 123119 82887 85305 267019 237994 676041 682569 216823 217569 275771 276381 323059 314697 340648 341241 362212 367317 346746 386544 797995 837817 534467 441385 293425 288112 336822 333780 356583 360756 367225 373944 417776 420294 666119 691354 40.55 68.1 1
13:16:13 2023-10-13 329590 324000 85833 86422 129503 134358 131910 130274 106094 104117 109417 110467 127495 128398 351663 378997 1102930 1096074 418744 435615 122391 105886 113619 114975 127185 122770 122434 122659 83034 85010 270338 236652 676263 677748 216671 217263 276265 277194 322009 315554 338724 341517 360049 365365 350079 386544 801175 834166 534467 441367 292182 288761 333983 333852 354410 361331 368072 372779 417616 418349 663899 693849 40.45 68.1 1
13:16:14 2023-10-13 328728 324004 85884 86414 129332 134515 132293 130675 106255 104598 109551 110616 127359 128330 351231 380617 1106644 1091439 418821 436072 122408 105853 113541 114975 127158 123024 120991 122829 82659 85221 272817 237994 674345 681472 216671 217299 275806 277159 323514 314919 339684 339697 362212 367576 347495 386544 797995 837225 530094 441584 293425 288495 336822 333545 356297 360756 367261 373944 418071 420294 663582 690337 40.55 68.1 1
13:16:15 2023-10-13 328591 323974 85861 86359 129391 134393 131877 130321 105803 104149 109417 113419 127406 128432 351416 378997 1103194 1096074 418781 432971 122306 105886 113541 114975 127185 122686 122603 122625 83034 85010 269437 236986 677243 676790 216671 217263 276229 277159 322009 315591 338724 341517 360049 365655 349868 386544 800003 834202 534467 444854 292182 288355 333983 333852 354375 361296 368332 372743 417580 419008 666918 691586 40.55 68.1 1
13:16:16 2023-10-13 329527 326771 85925 86635 129464 131196 132260 130585 106109 104565 109282 110660 127217 128364 350243 379853 1106933 1092975 418821 436072 122323 105853 113619 115417 127016 122940 122535 122795 82626 85455 270338 237994 677686 679921 216823 214228 275771 277087 322952 314883 339684 339661 362177 367834 347176 386507 797922 836561 531247 441511 293010 288586 337060 333473 355441 360720 367778 373907 417114 419892 666119 689737 40.55 68.1 1
13:16:17 2023-10-13 328818 324866 85889 86500 129293 134502 131877 130340 106094 104357 109417 110639 127877 128398 351663 380723 1097609 1085206 420525 436199 122442 106104 113619 114975 127117 123194 120956 121569 83031 85424 270338 236950 676034 681601 216823 215435 274750 277796 321830 315446 339444 340139 362494 367317 348824 385193 801433 838343 534467 445192 292661 288725 336822 333816 356476 360146 369213 372706 418585 420223 660291 691881 40.55 68.1 1
13:16:18 2023-10-13 328619 326808 85934 86508 129387 134609 132326 130340 105771 104806 109384 110584 127461 128398 351380 378997 1106220 1086751 414484 435420 122289 105853 113463 114975 127117 122940 122450 122795 83001 85338 275310 238331 671129 678709 215606 213487 274927 276310 324006 313926 339684 340654 360553 365772 348271 387092 800297 840263 538854 442874 293425 288495 335872 333852 356547 359070 366931 373907 419624 420223 661732 690790 40.45 68.1 1
13:16:19 2023-10-13 329349 323974 85994 86625 129696 134254 132489 133603 106127 104085 109678 110424 127461 128309 351663 378685 1097609 1091414 420690 435130 119961 105787 114088 114876 127735 122770 121259 120978 82983 85255 270338 237994 678777 677748 216302 213487 274644 277868 322952 314883 337694 342758 360014 366658 346141 385340 802002 838415 534467 441367 292182 288761 336584 333816 356512 359140 368368 372180 416340 420223 659787 693849 40.55 68.1 1
13:16:20 2023-10-13 328841 324861 85889 86471 129391 134511 132326 130675 106142 104390 109384 110584 127372 128398 350772 380687 1106007 1089110 414520 435457 122323 105886 113541 114975 127151 122940 122535 122795 82659 85338 270338 237994 688093 676061 216213 217604 275349 276310 323023 314404 339684 340690 361093 365736 347459 386818 800297 839075 539138 441475 293425 288586 336347 333816 356547 360216 366931 373907 419624 420850 664231 690826 40.55 68.1 1
13:16:21 2023-10-13 330590 323974 85920 86744 129571 134254 132183 133638 106127 104299 109813 110543 127644 128158 351483 382219 1097708 1088186 420427 432791 122850 105820 113775 114942 127151 122601 122535 122795 82917 85094 270338 237994 676096 676790 215926 215435 274699 277780 323023 314883 338687 342794 360258 366801 346384 385340 801433 838451 534467 441367 292182 288761 335872 333816 356512 359105 369213 371619 417580 420223 659320 691881 40.55 68.1 1
13:16:22 2023-10-13 327800 324731 85920 86537 129212 131263 132360 130373 105771 104422 109384 110627 127284 128432 351627 378997 1105970 1085243 414556 436761 122289 106104 113463 115008 127029 122940 122535 122829 82911 85338 275310 238669 673689 678709 216213 214185 274507 276928 324462 313962 339684 340654 360553 366286 349543 386544 797995 842645 512877 442560 293841 288495 335872 333852 355441 358534 367225 375003 419624 419008 660254 689774 40.55 68.1 1
13:16:23 2023-10-13 328541 324929 85930 85300 129330 131015 131810 130519 105996 104702 109619 110767 127535 128687 351483 378997 1100730 1088335 421214 435167 122680 106031 113697 114975 127185 122940 120956 123085 82887 85127 270338 237994 680370 676790 216490 214001 274507 277780 322988 314919 339203 342794 361006 366801 346420 385067 802571 843194 534467 441367 292595 293291 333947 333852 356512 359105 368368 372743 418861 420259 658350 693356 40.55 68.1 1
13:16:24 2023-10-13 328496 324238 85892 86508 129387 134452 131929 130307 106061 104221 109417 110595 127372 128432 350772 380990 1106828 1089885 414556 436108 122239 105853 113541 114975 127029 122940 122569 122829 82659 85221 270338 237994 674731 679958 216213 217604 275806 276345 323514 314919 339684 340450 361129 366544 346709 387092 799164 839075 528777 441475 293083 288279 335872 333816 356547 360979 370243 374144 418740 420742 667541 691169 40.55 68.1 1
13:16:25 2023-10-13 331528 324969 85958 86605 129434 130655 132241 130184 106094 104020 109417 113407 127842 128152 351627 380687 1097572 1085206 419337 432985 122476 105853 113697 114975 127185 122770 122773 122761 83092 84944 270338 236652 680176 678709 216518 213487 274542 277584 322760 315843 338724 341205 364039 367059 346141 385340 800297 842645 530094 447606 292182 288355 337299 333852 355477 359643 371899 372443 418289 420259 661300 691844 40.55 68.1 1
13:16:26 2023-10-13 330448 324234 85984 86463 129417 134382 131810 130184 106094 104742 109417 110607 127461 128398 351627 378997 1101983 1096074 421231 435167 121068 106330 113931 115510 127226 122940 120991 123085 82902 85255 270338 237322 688287 678672 216823 214228 275771 278011 321973 315627 339611 341205 360518 366747 344306 383055 802497 841453 531798 445192 293010 287949 335872 333852 352289 360216 369515 373606 416959 416450 660327 691881 40.45 68.1 1
13:16:27 2023-10-13 327796 324497 85856 85191 128998 131196 131217 130585 105771 104630 109249 110843 127250 128824 351096 378155 1102295 1082015 422988 435457 122239 106104 113385 115008 126941 123109 120956 123034 82659 85127 270338 238163 674335 676025 216715 217604 274052 278902 322045 314661 338330 339626 361093 367834 346663 383019 797995 845055 534467 441367 293841 287104 336584 333852 354872 357999 369219 375608 416304 418973 655917 689285 40.55 68.1 1
13:16:28 2023-10-13 329207 323930 85865 86541 129297 134703 132149 130340 106094 104390 109417 110627 127257 128831 351375 376439 1100727 1091439 422499 435312 122611 106144 113853 115384 127050 122940 122535 122829 82659 85094 269437 237884 677550 676311 216823 217487 274087 278438 321866 315289 339444 340725 359727 367295 346942 384486 802350 838415 530259 444818 293217 288355 333947 336271 353277 358854 369479 373871 418861 417070 657622 691844 40.55 68.1 1
13:16:29 2023-10-13 327800 326450 85984 86504 129332 134541 131844 130429 105803 104422 109384 110767 127372 128467 351627 378997 1105222 1085243 414556 436416 122272 106104 113541 114975 127151 122940 122484 122829 83001 85127 270732 238500 671629 678709 216061 214150 274507 276928 324006 313962 339684 341457 360553 365772 345414 386544 800297 839075 530094 440818 293222 288034 335872 333852 356547 362663 366673 373907 416375 420886 666119 690826 40.55 68.1 1
13:16:30 2023-10-13 331695 323969 85870 86633 129455 130925 133298 130363 106320 104124 109687 110522 127746 128049 351519 382760 1097387 1085106 419150 433066 122476 105972 113853 115524 127572 122770 122637 122591 83182 85248 270338 236470 679787 678709 216518 213487 274927 277780 323023 315843 337730 341758 361058 366801 346141 385376 800593 838379 534467 446854 292182 288355 336822 333816 355477 359140 368887 372180 417994 420223 660327 691881 40.55 68.1 1
13:16:31 2023-10-13 327477 326509 85957 86474 129426 134384 131810 130274 105771 104292 109417 110531 127372 128432 350602 378755 1106828 1090635 418190 433093 122272 105886 113541 115008 126941 123194 122535 122829 82659 85094 267912 237826 677050 679524 216823 214228 274963 277159 322988 314919 340166 339398 362212 366712 344824 385376 797959 835381 534467 445532 293841 286902 336822 335741 353277 361071 368332 375315 418367 417478 663936 689138 40.55 68.1 1
13:16:32 2023-10-13 328496 326808 85897 86680 129130 131214 131777 130807 106271 104734 109384 110767 127250 128824 351375 378155 1103311 1078947 422946 436108 120397 106031 113307 115008 126941 123024 120655 122948 82626 85127 267912 239140 669026 676061 216823 217640 273250 278902 322498 314440 338330 339661 361093 367834 347501 384177 797725 844422 537603 441511 293914 287135 336347 333852 355192 358033 368887 375608 416340 418973 656417 689811 40.55 68.1 1
13:16:33 2023-10-13 329193 324000 86008 86330 129430 134289 132092 133638 106094 104046 109384 113385 127406 128186 351699 378997 1106828 1096823 416446 435457 122476 105886 113697 114942 127185 123060 122569 122761 82887 84977 270338 237322 676254 677186 216671 217604 275349 276274 323742 315362 338448 342275 359476 365655 344824 386544 802571 833860 534467 445509 292900 288861 336238 333744 356971 360930 370054 372597 420661 418171 666992 693849 40.55 68.1 1
13:16:34 2023-10-13 328728 324830 85888 86381 129208 131354 132731 130307 105771 104188 109417 110552 127223 128330 351380 380421 1106828 1088094 414628 435457 122272 105886 113766 114975 127029 122770 122484 122829 82659 85094 272817 237994 676041 676097 216671 217380 275806 276928 323777 314919 339684 339661 362177 367834 344306 385046 797959 834166 534467 441584 293014 287220 337739 333852 354091 360720 368368 373907 417404 419405 664231 687785 40.55 68.1 1
13:16:35 2023-10-13 329161 324004 85828 86575 128998 134546 131150 130340 105771 104454 109384 110639 127074 128818 351339 381032 1100839 1088265 421828 435621 120751 106038 113619 114909 127016 123024 120991 122761 82626 84977 270338 237322 683671 682569 216823 213157 274927 277584 321034 315591 339648 339661 361129 367576 345414 382748 799127 845688 530463 444842 293425 287104 336822 333852 354943 359643 369623 373944 417994 418678 654455 689811 40.55 68.1 1
13:16:36 2023-10-13 325037 326776 85792 85131 128861 134454 130994 130528 105738 104904 109048 110767 127041 129072 350602 376761 1109517 1091299 418890 436145 122035 106193 113241 115008 126820 123109 120571 122897 82626 85160 268259 239007 681487 678228 216823 217676 274963 277460 322988 313705 338365 340175 358974 366712 345379 385376 801433 839075 534467 442043 294257 287626 333947 336215 353843 359929 367261 375644 418861 417727 662238 690826 40.45 68.1 1
13:16:37 2023-10-13 327537 324009 85856 86385 129032 131354 132731 130675 106076 104806 109316 110767 127740 128632 351271 378889 1106220 1085202 414592 435457 122069 105853 113541 115008 127212 122855 122535 122914 82887 85160 275310 239346 673693 678709 216518 214150 274542 277584 324727 313962 337819 340725 360833 366544 346978 387092 800297 840858 530094 440818 293425 287832 336347 333852 356583 359105 367225 373944 416375 420259 663723 690826 40.45 68.1 1
13:16:38 2023-10-13 330360 324504 85953 86381 129422 134417 132360 130086 106127 103949 109451 113474 127495 128008 350279 378997 1102801 1097634 414556 433007 122357 105853 113619 114942 127185 122686 122569 122676 82659 85188 270338 236986 686457 676790 216823 217676 275842 276310 322796 315843 338724 341517 359727 365620 346709 387092 802571 829437 506482 441656 292182 288351 335872 333852 354410 361331 367261 372743 419624 418687 666918 693097 40.45 68.1 1
13:16:39 2023-10-13 328578 324969 85898 86614 129288 131196 131992 130462 106142 104565 109316 110607 127250 128398 351380 380456 1109374 1090662 417520 435493 122272 105853 113775 114909 126941 122770 122399 122829 82659 85010 270338 237826 674213 679958 216490 217263 275806 277159 323059 314919 339684 340175 363038 365655 344341 385996 797959 835381 534467 441367 293425 287104 334741 333852 354126 361008 368072 373907 417404 417727 665646 689811 40.45 68.1 1
13:16:40 2023-10-13 330126 324767 85920 86414 129426 134324 132360 130274 106127 104253 109308 110563 127284 128220 350279 378997 1100422 1094479 421864 435457 122272 105886 113541 115008 127185 122770 122569 122829 82692 85279 267912 237322 676541 677748 216823 214228 274963 278083 321783 315843 339203 340725 360014 367295 348024 384214 802002 839039 533132 446501 293010 288459 336750 335523 355962 361049 369407 373197 420776 417292 663068 691660 40.45 68.1 1
13:16:41 2023-10-13 328651 324974 85888 86803 129032 134615 131563 130429 106255 104325 109417 110531 127284 128432 350602 378925 1106828 1088167 419978 435597 122069 105886 113463 114975 126975 123024 120956 122863 83034 85127 270338 237826 683818 676025 216787 217380 274963 277620 323059 314919 338365 338673 361129 367295 345343 385413 799730 835971 534467 441620 294466 287104 335872 336453 353312 360181 368368 376213 416375 417434 663252 689285 40.45 68.1 1
13:16:42 2023-10-13 328728 324767 85920 86414 129208 134452 132268 130307 105771 104221 109417 110607 127284 128398 350279 376761 1100386 1088130 422011 433007 122272 106064 113463 114975 127151 122770 122484 122829 83034 85338 267912 237322 677425 675833 216823 217523 274087 278742 322498 316194 339684 340725 359762 366782 349892 383613 801212 842425 533132 445725 293286 288500 336548 336654 355962 359000 369443 373871 419660 416486 656454 691586 40.55 68.1 1
13:16:43 2023-10-13 324708 324497 85829 86878 128998 134515 131612 130918 105738 104552 109199 110767 127074 128893 351132 377292 1111554 1092887 420015 435493 122069 106031 113385 115041 126732 123109 120655 122863 82626 85160 269437 239346 667649 678228 216715 217640 274963 277851 323514 313705 338401 340486 359790 366747 345414 385413 801433 839075 530094 442246 293841 287949 333947 334437 354375 359678 367261 375644 418861 417727 662745 690826 40.55 68.1 1
13:16:44 2023-10-13 326586 324000 85887 86422 129028 134393 131810 130340 106076 104886 109551 110919 127257 128721 351519 378961 1107135 1082113 419041 435312 120732 106104 113463 115008 127151 122940 122365 121653 82950 85127 268259 238669 669920 678709 216823 213522 273250 278011 324006 313127 338092 340450 360841 365655 347536 386544 800144 843230 538971 441511 293841 287629 335872 333852 355192 358033 368403 375947 416340 418973 656381 689811 40.55 68.1 1
13:16:45 2023-10-13 327337 324009 85867 86725 129391 134393 131877 130274 105803 104149 109417 110520 127318 128432 351096 377895 1106828 1093664 416372 435457 122272 105853 113463 114975 127063 122770 122399 122863 82692 85068 270338 237994 675526 674877 216679 217640 274735 276345 324727 313998 339203 342311 359755 365655 345414 387404 802571 829437 535801 440854 292595 288852 333983 335741 354410 360181 366996 373306 418861 418385 665027 691549 40.45 68.1 1
13:16:46 2023-10-13 328327 326808 86021 86614 129284 131015 131844 130429 105996 104853 109316 110767 127325 128563 351591 380456 1105322 1089885 418151 435375 122239 105886 113385 114975 127151 123109 120907 122829 82659 85127 270338 237994 675122 679958 216518 217604 275806 276345 323059 314631 339684 340761 362212 367317 344341 386544 797871 839075 528777 441367 293425 287949 335872 333816 356583 361296 367261 373944 415721 420259 663972 691390 40.45 68.1 1
13:16:47 2023-10-13 330590 323965 85984 86774 129391 134511 131844 130472 106061 104253 109417 110543 127461 128275 351591 378997 1102295 1096036 421778 432935 122612 105886 113697 114975 127361 122940 120956 122795 83001 85094 282058 237154 681126 677748 216679 214228 275771 277780 322009 315843 339444 341445 360805 366712 344306 384140 802571 839039 537603 445156 293010 288355 335691 335741 356466 361014 369335 373579 419770 417549 662091 691697 40.45 68.1 1
13:16:48 2023-10-13 328828 324969 85865 86733 129091 131305 131463 130651 105771 104598 109551 110919 127427 128700 351344 378997 1110089 1091401 418190 436725 122171 106104 113307 115008 126908 123109 120655 122914 82626 85094 270338 237994 676025 679671 216823 214830 274927 277549 322988 315002 338365 339387 361058 367260 345343 385376 800714 836561 530094 441728 293633 287068 337299 335741 353807 360756 368332 375003 418289 417691 665342 689737 40.45 68.1 1
13:16:49 2023-10-13 328724 323934 85885 86533 129391 134703 131744 130274 105771 104357 109384 110627 127604 128398 351627 376690 1102295 1088130 422011 435429 122408 105886 113619 114975 127151 122855 122535 122795 83001 85094 269437 237826 677175 674877 216823 217874 274087 278670 322009 315584 339684 340690 360790 367295 347465 384758 802387 846124 530094 446392 293841 288486 333947 337167 356718 360889 372354 373725 419932 417656 656381 693849 40.55 68.1 1
13:16:50 2023-10-13 326707 327006 85993 86508 129353 134487 132149 130396 105916 105037 109653 110584 127250 128398 351627 377859 1109976 1092850 414556 435457 122408 105886 113619 114975 127185 122770 122569 122829 83001 85127 269292 239007 689384 677269 216823 213157 274927 277780 324956 313669 340166 342239 361006 366677 346141 387679 802571 834129 529408 440126 293425 288761 333947 336215 354375 360146 366673 374738 419780 418643 664484 691881 40.55 68.1 1
13:16:51 2023-10-13 328724 323974 85952 86500 129391 131106 131810 130307 105883 104253 109417 110616 127325 128398 351663 378997 1100730 1088335 419150 435457 122408 105853 113541 114975 127151 122940 122535 122795 82626 85094 270338 237994 679213 676790 216213 214001 274507 278011 322737 315110 338911 342541 362613 366658 347323 385230 802571 846234 527460 443742 292866 288761 335872 333852 356547 359894 371941 373124 418825 420850 659320 693849 40.55 68.1 1
13:16:52 2023-10-13 330967 326545 85925 86356 129567 134515 132274 130217 106094 104742 109451 110467 127495 128186 351663 378997 1103583 1099198 417038 435420 122476 105853 113853 114942 127572 122686 122773 122761 83092 84977 269437 237322 686234 676790 216823 213191 276229 276310 323023 315807 338724 341758 360553 365655 344306 386544 802426 829437 528777 441259 292803 288761 335872 335741 354907 361261 366931 373570 418825 418973 665461 693356 40.55 68.1 1
13:16:53 2023-10-13 328728 324000 86026 85099 129326 131305 132567 130708 106142 104734 109619 110843 127325 128687 351483 383301 1106792 1091439 417631 435457 120900 106111 113619 115008 127185 122940 122569 122829 83016 85540 270338 238331 677560 679921 216518 213191 275806 277123 323742 314883 339684 340725 362177 367317 347459 387092 800260 840263 535801 441399 293425 288586 336347 333816 356583 361225 367225 374738 420588 421514 667066 691807 40.55 68.1 1
13:16:54 2023-10-13 331188 323974 85930 86508 129387 134609 132149 130274 106021 104253 109451 110520 127461 128398 351663 378997 1103981 1097634 418523 432935 122561 105886 113697 114975 127450 122770 122654 122761 83001 84977 272479 236986 680490 676790 216823 213339 276423 277087 322988 315325 338963 341758 360518 367834 343308 385340 802350 836598 525183 446501 293010 288648 335872 333528 354907 361296 372164 373015 420588 418687 666292 691734 40.55 68.1 1
13:16:55 2023-10-13 328728 324974 85934 86767 129421 131196 132393 130429 106061 104117 109451 110584 127372 128584 353752 380990 1106792 1091439 417563 435927 122680 106031 113541 115008 127117 122940 122569 122829 83034 85455 270338 237994 676166 679958 216823 217640 276229 277159 323742 314919 339684 341205 362755 367834 345153 386544 797959 835971 528777 441367 293841 288558 335715 333780 355441 361331 368368 373907 417726 419008 666119 689811 40.55 68.1 1
13:16:56 2023-10-13 329943 323969 85929 86541 129387 134546 132149 130429 106061 104253 109417 110552 127461 128398 351627 378730 1105186 1092074 421974 435529 122442 105853 113619 115650 127151 122940 122569 122829 83092 85127 271709 237322 676416 677748 216823 217604 274927 278866 322045 315577 339684 341205 360805 367843 346384 384177 800949 842645 534467 447549 293841 288581 336786 337375 355962 359502 369443 373725 420364 417514 660345 691807 40.55 68.1 1
13:16:57 2023-10-13 324965 324861 85824 86533 129326 131172 131463 130561 105738 104767 109232 110843 127149 129038 351096 376725 1109976 1092887 418226 435457 122259 105886 113463 115008 126941 123109 120655 123034 82793 85192 271420 239346 671098 678709 216823 217640 275544 277780 323023 313449 338365 340690 361006 366747 345899 385923 801433 839075 535968 442246 295031 288611 333947 336690 353843 360181 367813 375910 418861 418314 662275 691807 40.55 68.1 1
13:16:58 2023-10-13 329628 323486 86021 86411 129662 134348 132489 133638 106337 104085 109417 110477 127495 128398 351627 378385 1099676 1088335 419483 435457 122629 105820 113931 114975 127606 122770 122773 122795 83034 85127 270338 238325 688459 678709 216671 213522 274963 278011 323023 315843 338431 341987 364553 367619 349319 385230 802534 846234 534467 441367 292766 288761 336311 333852 356512 359643 368923 372706 420923 421003 659283 693849 40.55 68.1 1
13:16:59 2023-10-13 329907 323974 86054 86610 129606 131027 132307 130383 106094 103949 109451 110511 127495 127974 351627 378997 1103583 1097634 416974 436108 122476 105886 113697 114942 127219 122770 122739 122761 83114 85061 279527 236986 679314 676790 216823 213522 276653 276928 323023 315843 339203 341758 360553 368432 344306 386544 802571 835971 533132 446150 292947 288852 335872 335741 354907 361331 368923 373051 417580 418973 666119 691881 40.55 68.1 1
13:17:00 2023-10-13 328714 323969 85771 86566 128998 131196 131497 130495 105980 104422 109384 110616 127495 128700 351096 378720 1100730 1082089 422646 435420 122205 106104 113385 115008 126732 123024 122416 122999 82626 85127 270732 237994 674988 682532 216751 215435 275242 279384 322104 315218 341374 339996 364590 368316 346764 384140 799164 847556 537603 441403 295157 287913 337299 333852 355441 359105 369371 375727 416340 419008 657807 689811 40.55 68.1 1
13:17:01 2023-10-13 329207 324009 85893 86541 129387 134703 131877 130340 105771 104156 109417 110671 127495 128756 351627 376160 1100730 1091439 421974 435493 122272 105886 113619 114975 127151 122855 122484 122795 83001 85127 269437 237994 677425 674877 216823 213487 273285 278670 322725 315584 339684 341205 361006 367585 347465 384758 801218 843194 530094 444190 293425 288152 333947 334437 354375 358569 369479 374204 422752 418029 658632 691586 40.55 68.1 1
13:17:02 2023-10-13 324821 324969 85925 86639 129464 131196 132116 130585 105963 104422 109724 110584 127495 128398 351380 377572 1110765 1094168 414592 436108 122323 106038 113541 114975 127151 122855 122535 122863 82659 85127 270338 238669 674026 676790 216823 213305 274927 278011 324956 313669 340230 342275 359727 365690 346420 387367 802002 833898 534045 442357 293425 288761 333947 335741 356971 359929 366673 373944 418897 418643 664520 693576 40.55 68.1 1
13:17:03 2023-10-13 329586 323035 85961 86414 129571 134511 132274 133672 106127 103987 109451 113407 127877 127974 351627 379888 1097609 1085206 419483 433070 122357 105780 113697 114942 127185 122686 122773 122761 83092 84977 270338 236652 682890 678709 216518 213487 274735 277780 322760 315843 338651 340761 361951 367317 346141 385413 800297 838343 527460 446890 292937 288378 337739 333528 356119 360040 369177 372597 418180 420044 660107 691660 40.45 68.1 1
13:17:04 2023-10-13 329943 323939 85835 86385 129426 134417 132207 130336 106061 104814 109384 110543 127284 128405 351519 378997 1101983 1094516 420932 435457 122272 105853 113541 114975 127029 122770 122484 122829 83001 84977 270338 237322 677378 677748 216823 214228 275577 278047 322009 315554 339203 341481 360553 367586 344824 384177 801855 837817 538971 446501 292595 288445 335872 335741 354907 361331 369515 372743 417580 418678 664231 693356 40.45 68.1 1
13:17:05 2023-10-13 329189 324009 85835 86778 128998 134452 131563 130307 105771 104149 109308 110488 127284 128432 351096 378755 1097609 1085243 421681 435457 122239 105886 113541 115008 127063 122855 122535 122829 82887 85094 270338 237658 675772 676061 216643 213487 274963 278902 321747 315843 337819 339697 364837 368468 348824 384465 801928 846234 530094 446744 293841 287805 337776 333672 356119 360146 371483 373606 418289 419892 660150 691807 40.45 68.1 1
13:17:06 2023-10-13 329980 324009 85973 86500 129361 131015 131877 130307 105803 104534 109417 110563 127284 128398 351380 378997 1100386 1094479 421938 435493 122442 105853 113619 115008 127151 122770 122569 122795 82659 85127 270338 237322 677889 677748 216823 214228 274963 278474 322009 315554 339684 340725 360553 367843 345343 383905 802426 839039 537603 446186 293083 288359 335872 333852 354375 361296 369515 373306 417580 417727 663252 691881 40.45 68.1 1
13:17:07 2023-10-13 329048 323743 85920 86422 129302 134703 131844 130274 105803 104156 109417 110607 127372 128398 351627 379888 1097609 1085206 421740 432935 122272 105853 113541 115008 127185 122855 122484 122795 83149 85010 270338 236485 674475 676025 216715 215435 275100 277760 321723 315807 339611 340032 362642 367798 346278 383451 800113 845652 530841 446890 293425 287629 337739 333852 355441 359859 371519 373606 417776 419937 655917 690826 40.55 68.1 1
13:17:08 2023-10-13 329280 323478 85856 86385 129302 134452 131810 130175 106021 104599 109417 110584 127284 128432 351663 378997 1100839 1096074 419337 435457 122391 105886 113541 114975 127151 122686 122484 122829 83125 85010 270338 237154 682371 677748 216823 214228 275806 277584 321783 315554 339444 341205 360553 366747 344306 384214 802426 836598 534467 445520 292255 288766 335872 335741 354943 361366 369479 372779 417616 418973 664009 691586 40.55 68.1 1
13:17:09 2023-10-13 328582 327468 85998 86587 129284 131015 132435 130396 105963 104533 109316 110692 127325 128398 349786 378791 1106828 1092995 416974 435420 122188 105886 113541 115008 127050 122770 122450 122829 82692 85338 269437 237826 672543 679958 216823 217263 275806 277194 323023 314919 340166 338673 362755 366712 347495 386544 797959 834166 528777 441390 293425 288495 334741 333816 355192 361296 368368 373944 418071 419008 666119 688797 40.55 68.1 1
13:17:10 2023-10-13 329440 323974 85893 86418 129336 134358 131844 130340 106021 104599 109417 110456 127495 128432 351663 378997 1100422 1094516 421675 433106 122272 105853 113541 114975 127185 122855 122535 122829 83034 85127 270338 237322 676119 678228 216823 214228 274963 278474 321783 315518 339684 340725 360841 367843 345343 384214 802426 837817 531798 445229 293010 288359 335872 335560 356971 361120 369298 373197 419770 418207 663105 691734 40.45 68.1 1
13:17:11 2023-10-13 328655 327011 85894 86500 129387 134609 132360 130307 105803 104702 109350 110584 127372 128432 349996 377627 1109374 1090487 418226 435457 122323 105886 113541 115008 127029 122855 122484 122829 82659 85312 277847 237994 677175 676061 216823 217416 275577 277620 323023 315362 338330 338673 361199 367295 348271 386544 797959 834166 506482 441620 293425 288495 335680 333852 354410 361296 368072 373944 417740 418349 666119 688797 40.45 68.1 1
13:17:12 2023-10-13 328546 323748 85861 86414 129422 134515 131877 130307 106021 104814 109417 110488 127318 128220 351380 377292 1100422 1094516 422609 435457 122239 105886 113619 115008 127185 122770 122569 122795 82692 84977 267019 237322 677764 678228 216823 217533 274963 278902 322009 315591 339684 340725 360841 367843 345379 383884 802277 841805 531798 446392 293425 288725 336786 335632 356466 361155 369443 373725 417580 417727 663252 691881 40.55 68.1 1
13:17:13 2023-10-13 329292 325782 85929 86533 129032 134615 132144 130425 106142 104357 109417 110595 127372 128432 350279 377627 1106828 1088167 418226 435493 122154 105886 113541 115008 127151 123024 122484 122863 83034 85338 270338 237826 677175 676097 216823 217299 275806 277620 323023 315140 338365 338673 362212 367295 348258 386270 797959 834166 535801 441656 293425 287432 334776 333852 354375 361296 368403 373944 414732 418349 666119 689811 40.55 68.1 1
13:17:14 2023-10-13 328473 323513 85861 86422 129430 134358 131844 130274 105803 104729 109417 110616 127495 128432 351380 376725 1100839 1092887 421938 433007 122272 105886 113463 114975 127151 122855 122399 122829 82692 85127 270338 237322 677513 678228 216823 217569 274963 278615 322247 315338 339501 341230 363561 367738 346313 384067 802389 838893 523233 446708 293010 288359 336347 335741 353595 361049 369587 373871 417580 417398 662275 691734 40.55 68.1 1
13:17:15 2023-10-13 328728 324767 85852 86537 128994 131196 131714 130495 105771 104221 109384 110552 127284 128398 350279 378997 1109976 1088167 417894 435457 122035 106064 113229 115516 126766 122940 122247 122829 82659 85371 267912 237994 675475 676025 216823 217604 275384 277584 323059 314919 338401 339387 361129 367295 348554 385960 797995 835971 528777 441620 293083 287684 334741 333852 353595 360756 368403 375003 417776 417762 664231 688797 40.55 68.1 1
13:17:16 2023-10-13 328582 323743 85860 86422 129028 134358 131844 130363 105771 104977 109451 110639 127284 128432 351380 376124 1100055 1088167 422011 435457 122272 105886 113541 115008 127151 122855 122569 122829 82920 85365 270338 237884 679166 676716 216823 215284 274401 278759 321866 314966 340129 341062 360553 367586 346978 384214 801781 843729 533132 443977 293498 288558 333983 337369 355962 359105 369515 373944 418897 417106 656614 691881 40.55 68.1 1
13:17:17 2023-10-13 325001 324727 85892 86422 129208 134515 132252 130396 105738 104253 109384 110692 127074 128645 350279 376761 1111554 1093701 414664 436145 122239 105886 113463 115008 126941 122940 122365 122863 82659 85371 267019 239686 671494 676790 216823 217676 274963 277815 324498 313449 338365 341241 364977 366712 348824 385413 800297 837817 534467 440508 294466 287873 333983 334437 353843 360474 371371 375883 420630 417620 662128 690679 40.55 68.1 1
13:17:18 2023-10-13 327224 324969 85865 86614 129254 131106 131687 130462 105771 104390 109308 110584 127332 128721 351096 378997 1103583 1082089 417490 436889 122154 105886 113385 114975 126941 122855 122365 122863 82659 85127 270338 238669 675769 678709 216823 214185 273285 278047 324042 313926 337855 340450 364002 367317 347501 386544 799164 841453 537136 440935 293914 287949 335872 333852 356547 358854 370280 375076 416959 420886 660327 689847 40.55 68.1 1
13:17:19 2023-10-13 330126 323482 85839 86389 129593 134358 132393 133521 106094 103916 109417 113318 127495 128008 351416 378997 1100459 1097634 417631 435493 122442 105853 113541 114975 127185 122601 122603 122625 82692 85221 270338 236819 683015 676790 216823 217676 276229 276345 322534 315843 338724 341758 360049 365620 347495 387404 800087 836967 535801 445397 292991 290132 335836 335705 354801 361225 370317 372634 421409 418830 667066 691881 40.45 68.1 1
13:17:20 2023-10-13 327800 323974 85856 85296 129032 134609 131810 130095 105803 104188 109551 110919 127196 128398 351132 380723 1106828 1088130 418411 435493 122272 105886 113541 115008 126975 122855 122399 122863 82692 85010 269437 237994 675916 676097 216338 217452 275842 277159 323778 314919 343145 340761 362784 367834 344341 386270 797959 834166 530094 441584 293010 287949 335715 333852 354445 361296 368693 373944 417404 418678 665646 689322 40.45 68.1 1
13:17:21 2023-10-13 328551 323478 85888 86317 129336 134358 132268 133555 105771 104052 109417 110456 127284 128220 350279 378997 1102019 1096074 420264 435267 122391 105886 113541 114975 127063 122686 122399 122829 83034 85221 270338 236986 678050 677748 216823 217228 275842 278047 322045 315554 339464 341230 364002 369615 347349 385813 802534 836452 534467 445120 293010 288495 335872 335741 354943 361366 369479 373051 420813 418937 664231 691881 40.45 68.1 1
13:17:22 2023-10-13 328724 324897 85980 86625 129032 134452 131810 130307 105771 104182 109417 110456 127284 128398 350638 379888 1106828 1088167 418114 435493 122222 105853 113541 115008 127185 122855 122399 122829 83001 85094 270338 237994 672152 676061 216679 217416 275806 277584 323514 315362 340166 339661 363073 366712 344824 386233 797959 836561 534467 441620 293425 287216 334741 333852 354339 361261 369177 374436 417994 418349 666119 688760 40.45 68.1 1
13:17:23 2023-10-13 330126 323708 85888 86403 129426 134515 132343 130265 106094 104188 109384 110467 127250 128275 350279 378997 1100386 1096074 421231 432935 122442 105886 113619 114975 127151 122770 122569 122795 83001 85371 269437 237176 679063 678525 216715 214759 275628 277868 320927 315771 339297 341062 363525 369651 347300 385030 802571 836598 533132 445767 293627 288315 335872 335741 354410 361296 369371 373306 419624 418973 664231 693356 40.55 68.1 1
13:17:24 2023-10-13 328245 323486 85861 86381 129302 134511 131563 130274 105989 104390 109384 110584 127359 128398 350602 378720 1106828 1088167 417599 435420 122239 105820 113541 115008 127151 122855 122569 122795 83001 85094 270338 237826 676041 676061 216823 217380 275613 277159 323023 314919 340166 339626 364837 366747 345343 386233 797959 834129 534467 441584 293914 287108 334741 335741 353807 360720 371625 373579 418367 418064 663972 689627 40.55 68.1 1
13:17:25 2023-10-13 328728 323708 85916 86385 129297 134546 132235 130307 106094 104221 109384 110575 127284 128398 350279 376761 1100386 1088167 421675 435493 122239 105853 113853 115477 127334 123109 120956 122999 82959 85474 270338 237994 676416 676680 218050 215133 274330 278866 322498 315362 339684 340439 364002 367808 349543 384214 801433 841805 536635 446501 293425 292719 335872 335741 352289 360216 369587 373907 420291 416450 658387 691881 40.55 68.1 1
13:17:26 2023-10-13 326871 324004 85842 85215 128751 131214 131027 130807 105706 104734 109199 110843 126690 128859 350566 377859 1108731 1091299 419679 435575 122001 106210 113274 115483 126698 123109 120754 123068 82626 85160 270338 238331 666633 678709 218050 217604 274963 277815 323059 314440 338401 339661 360553 367295 345414 385413 799730 837781 534467 442832 295512 287697 336512 337057 355962 360075 369074 376067 418647 417549 662091 690606 40.55 68.1 1
13:17:27 2023-10-13 328728 323969 85860 86422 129422 134417 132144 130307 105738 104052 109384 110520 127284 128398 350279 376475 1102408 1092975 421231 435275 122442 105820 113619 115463 127016 122940 120991 123170 83001 85364 270338 237658 672277 676705 216823 213487 274052 278866 322534 315362 339982 341614 359727 367295 350063 384214 801433 841453 533132 446150 293498 288315 336347 336690 353277 359643 369551 373907 419624 417106 656454 691354 40.55 68.1 1
13:17:28 2023-10-13 324960 323969 85906 86474 128998 131015 131295 130648 105706 104695 109048 110843 126973 128859 351096 376761 1109553 1092887 418854 435484 122001 106210 113385 115041 126732 123109 120655 122982 82626 85160 269437 239346 669428 678709 216823 217487 274963 278011 322988 313926 338401 340450 362649 369875 348824 385939 798980 835825 534467 441119 295302 286925 336786 336690 355962 360720 371371 376213 416959 417478 664083 690263 40.55 68.1 1
13:17:29 2023-10-13 326549 324723 85856 86626 129284 131325 131844 130684 105771 104774 109417 110767 127162 128735 351096 378997 1102801 1078947 421749 435457 122205 105886 113307 115008 127321 123024 122365 123034 82887 85127 268714 238669 672652 676061 216823 213487 273250 278902 323023 313962 338365 340175 361093 367834 347501 385376 799127 843230 536135 441728 294331 287949 336584 333852 354907 358534 368368 376177 416924 418973 656381 689811 40.55 68.1 1
13:17:30 2023-10-13 326835 323713 85831 86414 129212 134417 131844 130274 105771 104156 109417 110616 127325 128432 351663 376725 1106828 1092887 413901 433007 122272 105853 113541 114975 127151 122770 122450 122795 82659 85068 270338 238500 672018 674877 216787 215435 275293 277724 324703 313818 340129 342372 362491 368871 346278 387568 802497 829365 527133 442874 293083 288761 335727 336654 354375 360181 369707 373907 422153 418830 664520 691881 40.55 68.1 1
13:17:31 2023-10-13 328277 323699 85856 86422 129208 134515 131844 130250 105771 104742 109417 110552 127372 128398 351132 378755 1103583 1087561 414520 432971 122442 105886 113541 115008 127151 122940 122569 122829 83034 85127 269437 237994 675854 680153 216213 213522 275384 276345 324462 314338 337345 340725 361093 366801 345379 387092 799575 841453 535801 439874 293841 288355 336347 335741 356583 359643 367225 375040 417580 420886 664394 692441 40.55 68.1 1
13:17:32 2023-10-13 330126 324830 85894 86414 129332 134537 131844 130274 105771 104156 109417 110702 127495 128186 351132 378997 1100386 1094479 420635 432935 122442 105853 113541 114975 127151 123024 120956 121399 82917 85365 270338 237322 677165 678672 216823 214680 275435 277868 321830 315002 339684 341194 360553 367843 347765 385376 802571 837225 523233 446186 293356 289262 335872 333852 354410 361014 369515 372779 417252 418385 664231 691881 40.55 68.1 1
13:17:33 2023-10-13 328705 324000 85829 86389 129302 134393 131810 130217 105771 104117 109308 110595 127284 128398 350037 378420 1109976 1088130 417931 435457 122272 105886 113463 115537 127063 122940 122399 122829 83001 85094 267912 237826 677175 676097 216823 217416 275349 277584 323059 315319 338330 338673 361164 366747 345379 385996 800026 836598 534467 441367 293841 287104 337262 336789 355962 361049 368815 375727 418512 417585 663811 688613 40.55 68.1 1
13:17:34 2023-10-13 327473 324278 86065 86414 129242 134511 131777 130340 105771 104221 109417 110520 127284 128398 351132 376725 1099948 1091336 421214 435275 120900 106144 113619 115417 127050 123390 120991 123085 83016 85288 270338 237826 680748 675264 216823 214001 274487 278331 322988 315362 339684 342564 361006 367798 347221 385376 800050 843230 533132 445847 293425 292877 333947 335741 356547 359957 368923 373944 418861 420259 657383 693356 40.55 68.1 1
13:17:35 2023-10-13 329390 324969 85865 86270 129391 134289 131877 133707 106264 104085 109417 113508 127284 128186 351132 378730 1106556 1096853 414484 433007 122476 105780 113697 114942 127219 122770 122569 122625 83034 85010 270338 238193 681910 676311 216823 213339 274963 276310 324270 315362 339203 342311 360014 365655 348824 387495 802151 836374 525833 442874 293425 288847 335836 336654 356971 360327 369267 373907 419486 418973 665497 693553 40.55 68.1 1
13:17:36 2023-10-13 328327 323965 85920 86414 129238 131150 131844 130373 105803 104325 109417 110575 127284 128398 350602 378791 1103619 1087561 414484 433052 122239 105886 113463 115008 127063 122940 122399 122863 82967 85127 270338 237994 676041 676061 216061 213522 275806 276928 324498 314919 343145 340761 360553 365451 345379 387092 797995 839075 535801 441728 293987 288355 336822 333816 356583 361261 367261 373652 416012 420886 663582 691881 40.55 68.1 1
13:17:37 2023-10-13 329659 324902 85884 86381 129297 134506 131777 133370 105803 104156 109384 110488 127074 128186 351096 378997 1100386 1092924 421864 435457 122272 105853 113923 115008 127219 122855 122399 122829 83034 85010 269437 237322 678187 678228 216823 217416 275329 278615 322472 315627 339982 341097 363818 367773 346278 383702 801323 842535 530094 445834 293014 288355 337024 334437 355962 360146 369551 373944 417580 419109 658204 691881 40.55 68.1 1
13:17:38 2023-10-13 327070 324000 85824 86456 128998 134428 131217 130528 105738 104487 109048 110919 127041 129101 350602 376761 1109553 1092924 418854 435167 122035 105918 113307 115041 126732 122940 122331 122897 82626 85192 270732 239007 675703 678228 216823 215097 274963 277815 323059 313998 338436 340690 360014 366747 345899 386270 800865 839075 534467 442357 294675 287949 333983 334472 354091 360216 368368 375910 418861 417727 662312 690470 40.55 68.1 1
13:17:39 2023-10-13 328728 324731 85961 86389 129606 134358 132183 130184 105803 104221 109417 110563 127406 128432 351699 379141 1100730 1088335 418854 435584 122476 106193 113775 115008 127361 122940 122399 121484 83064 85398 270338 238258 673996 677712 216671 214414 274821 279118 322880 315476 339334 342830 359979 367059 348824 385996 804742 845055 528777 441367 293425 288617 333803 336307 356512 359140 368959 373944 419816 420294 657383 693849 40.55 68.1 1
13:17:40 2023-10-13 328496 323486 85957 86385 129532 134421 132731 133555 105803 104117 109417 113474 127257 128432 351096 377931 1106828 1096074 413901 435457 122476 105853 113697 115008 127185 122770 122603 122625 82920 85043 269699 237322 686929 676311 216823 213522 274963 276345 324727 315362 339684 342794 362903 365690 346420 385052 801218 834166 528777 441164 292803 292775 335872 335741 357730 361084 369984 373615 418754 418866 668015 693775 40.55 68.1 1
13:17:41 2023-10-13 329546 323748 85888 86541 129422 134452 132360 130307 105771 104325 109417 110575 127495 128309 350279 378826 1097609 1085243 422417 435167 120900 106078 113853 114909 127050 123024 120991 123033 83016 85507 270338 236543 680218 676025 216823 213522 274963 278011 321759 315807 339684 340450 362755 365330 348824 385266 801433 838415 534467 446890 292182 288351 334706 333852 356583 360216 368923 372779 418367 420886 660364 691881 40.55 68.1 1
13:17:42 2023-10-13 328813 323974 85870 86533 129391 134358 131877 130307 106127 104085 109451 113542 127604 128309 351380 378997 1102019 1096074 419041 433052 122272 105886 113619 115008 127395 122940 122603 122659 83092 85068 270338 236986 677665 677748 216823 217569 276653 278011 322534 315843 339444 341758 363441 366456 344306 384250 802387 841805 533132 446598 293425 288725 336548 335705 354304 361190 373216 373725 420661 418349 663289 691881 40.55 68.1 1
13:17:43 2023-10-13 328728 324000 85860 86575 129203 134463 131814 130373 105803 104533 109417 110767 127257 128831 352710 382183 1097498 1085095 421047 432791 122611 105965 113853 115417 127151 122770 122399 122829 82920 85338 270338 236485 674865 676061 216671 213522 274998 277903 321783 315843 339684 340725 362247 365655 349319 386270 800865 838415 534467 447876 292255 288387 334741 333852 356297 360216 369479 373042 418403 420921 662275 691881 40.55 68.1 1
13:17:44 2023-10-13 330356 323517 85902 86414 129426 134515 132183 130274 106021 104156 109417 110563 127393 128432 351699 377029 1102801 1096853 419373 433259 122272 105886 113619 115008 127219 122855 122518 122659 83034 85010 269437 236986 677540 678228 216823 217416 276494 278047 322474 315699 339501 341506 363736 369391 347346 386397 802571 837040 534467 446439 293217 288761 335872 335741 355477 361366 371714 373197 418202 418973 665646 691881 40.55 68.1 1
13:17:45 2023-10-13 328496 323930 85962 85247 129112 131519 132435 130828 105963 104839 109316 110767 127291 128687 352747 382219 1097609 1085206 421828 433052 120866 106224 113619 114975 127151 123024 122620 122795 83016 84297 270338 237322 674992 679885 216823 213522 274927 278438 321034 315843 340407 340139 362177 367834 349319 385067 801433 843158 534467 446525 293217 288315 335680 333852 356226 360181 369551 373270 417114 419892 659356 691844 40.55 68.1 1
13:17:46 2023-10-13 330122 323969 85956 86508 129391 134476 131844 130562 105771 104325 109417 110575 127536 128398 351627 378997 1101946 1094479 420562 435420 122408 105886 113697 115008 127151 122940 122535 122795 83058 85127 279527 237548 681378 678525 218014 214830 275628 278491 321866 315699 340056 341542 363784 369911 345343 384758 802571 842645 531798 446366 293425 288648 336822 335741 353277 361120 369335 373907 417545 417656 660291 693356 40.55 68.1 1
13:17:47 2023-10-13 327582 324727 85775 86694 128870 131181 131217 131103 105738 105305 109308 110919 127041 128824 351060 378428 1111554 1091225 418854 436185 121968 106210 113241 115676 126698 123109 120571 123204 82626 85244 270338 238331 680696 678709 216823 213487 275735 278011 323478 314919 339389 339661 361058 367808 346106 385960 800297 838410 534467 441511 294884 287913 335872 334437 354339 360720 371899 376453 421519 418064 663068 690642 40.55 68.1 1
13:17:48 2023-10-13 328724 323926 85886 86508 129302 134487 131844 130307 105771 104253 109384 110595 127359 128398 351344 376124 1102295 1090662 421974 435420 122408 106257 113853 115510 127212 123109 120991 123085 83016 85288 270338 238331 677550 676643 216823 213487 274052 278902 322760 315584 340501 341302 362491 367516 347465 385340 802571 844889 534467 441367 293633 288558 333947 334472 354339 359105 372419 373907 420702 418314 656381 693849 40.55 68.1 1
13:17:49 2023-10-13 324604 323974 85888 86541 129422 131015 132274 130429 105916 104599 109417 110627 127372 128611 351096 377292 1109976 1094479 414556 435457 122408 106031 113541 114975 127029 122855 122535 122914 82626 85127 270338 239007 676243 676790 216823 213487 274963 278011 324956 313603 337819 341998 361006 366456 346384 387642 802426 839002 530094 442763 295093 288581 335727 337167 356718 360580 370580 375993 418719 418171 661549 690753 40.55 68.1 1
13:17:50 2023-10-13 328724 323451 85893 86504 129391 134703 131844 130274 105771 104253 109417 110595 127393 128398 351375 378709 1103194 1091401 420301 435077 120870 106038 113697 115543 127192 123024 120991 122761 82968 85094 270338 238331 678437 676643 216823 214150 274507 278438 323023 315699 339946 342275 360790 365620 347501 385376 801218 844422 534467 446209 293633 288761 333947 336690 355976 359105 372164 374738 420111 419892 656381 693849 40.55 68.1 1
13:17:51 2023-10-13 328241 323750 85920 86508 129422 134324 131877 130274 105771 104638 109417 110520 127284 128398 351096 377859 1106828 1092850 414156 432971 122408 105853 113697 114975 127151 122855 122569 122795 83001 85094 270338 237994 677378 676790 216823 213522 274963 277123 324956 314883 339684 342505 362867 368763 348824 387568 801928 836447 529733 442883 293841 288842 335836 336654 354872 360181 366637 375040 422153 418830 667066 691881 40.45 68.1 1
13:17:52 2023-10-13 328496 323713 85989 86381 129606 130992 133097 130396 106222 104429 109316 110616 127468 128295 351483 378925 1097424 1088186 418190 435384 122680 105820 113853 115318 127436 122770 122705 122761 83001 85068 272817 238427 681157 678709 216671 213522 274963 278011 323023 315843 338724 341722 364837 367059 346384 385376 800297 842645 511293 446854 292250 288355 337299 333852 355976 359894 372154 372706 418289 420259 660327 691881 40.55 68.1 1
13:17:53 2023-10-13 329288 324969 85861 86500 129391 134515 132058 130274 105771 104566 109417 110511 127217 128186 351096 378997 1102295 1094516 420598 432935 122239 105886 113619 114975 127151 122940 122705 122880 83058 85094 269437 237322 677503 678562 216787 214946 275944 278491 321866 315446 339611 341578 363818 369911 347838 385193 802426 829401 528777 441367 292182 288761 336347 335741 354872 361331 367778 373579 418825 418937 664484 691881 40.55 68.1 1
13:17:54 2023-10-13 331459 324794 85957 86610 129464 131196 132207 130429 105963 104325 109316 110531 127665 128186 351096 378791 1100018 1085169 418190 432935 122442 105747 113931 114876 127450 122601 122603 122557 83182 84944 270338 236652 680147 678709 216518 213487 274927 278011 323478 315843 338724 341758 361916 367317 346420 385413 800865 838379 534467 446854 292250 288611 337299 333816 356512 359929 369213 372706 415068 420223 660327 691844 40.55 68.1 1
13:17:55 2023-10-13 330177 324978 85865 86389 129297 134609 131844 130156 105771 103878 109417 110531 127372 128275 351344 378997 1103981 1096853 418225 433048 122442 105820 113697 114975 127334 123109 120956 121484 82917 85196 270338 237322 684095 677675 216823 215435 276475 276980 322689 315554 339203 342239 360805 368727 344824 385340 801781 837781 534467 445955 293618 288761 336347 335741 355156 361331 369479 373306 417580 419008 663428 691881 40.55 68.1 1
13:17:56 2023-10-13 328264 323965 85893 86504 129396 134546 132244 130307 105771 104117 109417 110563 127372 128398 351091 378755 1106828 1088130 417563 432971 122205 105853 113541 114975 127151 122770 122535 122829 83001 85455 270338 237826 674471 676061 216823 217569 275806 278011 323514 315362 338056 339387 362755 367551 346158 386544 799693 836598 527460 441620 293914 286844 337739 336034 356718 361014 369335 375424 419501 417585 664083 689627 40.55 68.1 1
13:17:57 2023-10-13 328741 323978 85827 86414 129391 134452 131910 130274 105771 104117 109417 110520 127250 128364 351096 376160 1103981 1092975 421754 435167 122476 106111 113853 115742 127050 123024 120956 123136 82983 85288 270338 237658 674731 674877 216823 215891 273804 278866 322952 315577 337345 341481 363048 367843 347501 385067 802119 843194 534467 441403 293706 288558 333947 335256 354339 359105 369515 373907 420111 417727 656149 691881 40.55 68.1 1
13:17:58 2023-10-13 324929 324852 85861 86541 129297 134609 131810 130274 106021 104357 109417 110692 127495 128432 351096 376761 1109976 1093701 414592 435457 122344 105886 113619 114975 127185 122940 122569 122999 83121 85160 269437 239346 684692 676790 216823 213522 276390 278011 324956 313890 337855 341758 361006 368468 349319 386213 801175 838929 534467 442874 295475 288486 335836 337167 356971 360580 368887 376177 418861 418349 662275 691169 40.55 68.1 1
13:17:59 2023-10-13 329161 323451 85984 86500 129662 134421 131877 130175 106352 104741 109585 110767 127223 128597 351519 378889 1100383 1090587 419337 435239 122816 105853 113697 114975 127450 122770 120956 121653 83058 85094 269437 238289 689423 678562 216823 213818 274963 278011 323514 315843 338724 342275 362212 367317 346942 385960 800865 838415 534801 446890 292182 288852 337299 333852 356547 360181 369183 372743 416340 421182 661264 693356 40.55 68.1 1
13:18:00 2023-10-13 330448 323743 85835 86389 129336 131093 132183 130274 106021 104085 109417 110543 127495 128186 351060 378997 1101983 1096074 420264 433070 122323 105853 113619 114975 127151 122770 122569 122795 83081 85010 270338 236986 679590 677748 216823 215248 276368 278151 322211 315663 339611 341614 364075 369399 347592 386360 802497 838823 534467 444842 293534 288761 336584 335523 355334 362345 369479 373306 418202 418759 663582 691881 40.55 68.1 1
13:18:01 2023-10-13 329756 326812 85989 86672 129164 131196 131744 130675 106239 104702 109316 110919 127325 128577 351060 378720 1102022 1085030 423282 435547 122171 106137 113463 115008 126914 123727 122365 122914 82920 85127 270338 238362 676294 679921 216823 213522 274963 279331 322009 315362 338365 339661 362177 365620 346455 384177 799164 846920 533132 446477 294466 287746 334706 335741 355477 359105 369623 376213 416304 419008 655417 689811 40.55 68.1 1
13:18:02 2023-10-13 329011 323478 85892 86541 129387 131207 131844 130274 105771 104357 109417 110531 127284 128364 351096 375596 1100730 1089885 421377 432971 122239 105886 113541 114975 127151 122770 120956 121484 83062 85398 269292 237994 675253 674732 216823 215435 274330 278723 322844 315440 340166 341445 361006 369875 347501 385083 802351 843194 533132 444154 294060 288581 333947 334472 354410 359105 369515 374409 420738 418973 656381 693849 40.55 68.1 1
13:18:03 2023-10-13 328386 326631 85953 86605 129387 131007 131844 130462 105803 104806 109316 110616 127250 128398 351132 378997 1107007 1087561 414556 435493 122272 105886 113853 115008 127185 122940 122535 122829 82887 85160 270338 238500 674731 678709 216213 214185 275771 277194 324437 314847 338056 341241 361093 366801 346942 385016 801433 840263 537136 441056 293841 288558 336202 333852 357622 360756 367813 375076 417580 421514 666119 691354 40.55 68.1 1
13:18:04 2023-10-13 330797 323486 85962 86389 129606 134515 132489 133724 106127 103987 109451 113407 127495 128117 351663 378755 1096793 1087488 419978 432885 121172 106045 113931 114909 127470 122940 123012 120978 83164 85196 277847 237322 690681 678709 216823 214001 274998 278383 323826 315843 339203 342794 361129 367355 346835 386233 801433 838379 538971 446890 292182 288648 334706 333852 356547 360181 368923 373046 416012 420259 660327 691881 40.55 68.1 1
13:18:05 2023-10-13 329477 323713 85972 86508 129606 134452 132565 130274 105803 104117 109451 110575 127461 128309 351627 378997 1102801 1097643 419483 433111 122306 105886 113619 114975 127185 123348 122603 122829 83034 85127 270338 236986 677210 677529 216823 217487 276265 278011 322045 315843 339684 341758 361093 367260 344824 383613 802387 841492 533132 448376 293658 288725 336786 336179 356466 361155 369443 373725 417580 417762 663252 693356 40.45 68.1 1
13:18:06 2023-10-13 326871 324009 85892 86570 129032 134609 131476 130648 105738 104454 109551 111015 127189 129191 350844 378961 1103863 1082113 421864 435493 120564 106144 113463 115008 126908 122940 120571 122863 82659 85431 269437 238669 673686 676061 216823 213487 273981 279761 323514 313567 338401 340211 361093 366454 348269 385376 799730 845055 530094 441511 294257 287949 336822 335741 355477 358819 369219 376513 416959 419008 656381 689811 40.55 68.1 1
13:18:07 2023-10-13 328204 323478 85892 86422 129208 134452 131810 130307 105771 104253 109597 110552 127284 128275 351096 376124 1100730 1089611 420410 435457 122442 105918 113541 114975 127151 122940 122399 122829 83001 85036 264583 237826 677310 674877 216823 214150 274087 278047 322737 315332 340529 342505 360934 368352 347394 385813 802534 847163 534467 441367 293633 288761 333947 336215 357983 360889 369515 374738 420111 420223 656454 693354 40.55 68.1 1
13:18:08 2023-10-13 328264 326522 85994 85127 129365 131263 131844 130552 105996 104357 109350 110767 127434 128295 351483 380884 1106792 1089885 414556 432764 120900 106144 113619 114975 127063 122770 122365 121484 82917 85094 267912 237994 675916 679958 216518 213487 275806 276928 323778 314919 337819 341241 364837 367317 344859 386544 797995 836598 534467 441385 293633 287949 335715 333816 355477 361261 370834 374509 417404 420294 666119 689322 40.55 68.1 1
13:18:09 2023-10-13 328595 323478 85860 86508 129212 134487 131810 130307 105771 104599 109417 110563 127284 128398 350885 378791 1097609 1085243 421791 432971 122239 105853 113541 114975 126941 122855 122518 122795 82659 85398 270338 237176 677910 681528 216823 215435 274821 277868 320892 315482 340092 339996 362614 367834 346420 383055 799575 843692 530708 446854 293010 288039 334706 333852 356405 360181 369551 372743 415686 420259 659356 691354 40.55 68.1 1
13:18:10 2023-10-13 328423 326364 85890 86647 129160 131345 132366 130307 105771 104156 109417 110488 127074 128584 350032 378997 1106828 1088167 418709 435275 122035 105886 113463 114975 126766 122770 122365 122829 83034 85036 272817 237994 679727 679671 216787 217640 275577 277584 323023 315362 338365 338673 361951 367295 345379 385960 799127 835971 528777 441620 294257 287220 336822 335741 353843 360720 368959 376213 416959 417398 663723 689811 40.55 68.1 1
13:18:11 2023-10-13 327328 323748 85856 86515 128998 134463 131430 130495 105771 104454 109308 110692 126690 128432 351132 377592 1104768 1082089 422683 435457 122069 106330 113619 115543 126914 123660 120907 123239 82902 85262 270338 238331 674207 681601 216823 213522 274507 279331 322009 315038 341579 341639 361129 365620 346978 383905 799575 848638 530463 446222 293914 287508 334741 333852 355477 360216 369623 375076 415721 419044 654716 689847 40.55 68.1 1
13:18:12 2023-10-13 324965 324672 85920 86447 129365 131305 131877 130429 105771 104390 109232 110692 127257 129011 351380 377328 1111554 1094479 417418 435493 122239 105886 113541 114975 127151 122940 122365 122863 82887 85160 268259 239346 670982 676790 216715 213487 274963 278047 324956 313926 338365 342275 359755 366747 346420 387679 801433 836634 534467 440126 293841 288761 333983 334472 354907 360756 367549 375947 420111 418973 664231 691881 40.55 68.1 1
13:18:13 2023-10-13 327564 324004 85924 86575 129302 134609 131877 130552 105771 104286 109417 110627 127284 128467 351127 378817 1107060 1085202 418117 435963 122476 106469 113697 115609 127050 123390 120991 123034 83001 85251 269437 239177 671451 680599 216823 214482 274122 278474 324956 314343 341579 341758 361129 366747 349076 387790 801284 845724 535801 445217 293080 288355 336822 336215 356261 359105 369551 377318 417616 420886 658350 691881 40.55 68.1 2
13:18:14 2023-10-13 329513 325021 86058 86637 129786 131594 133226 131037 106378 104936 109974 111079 127950 129286 351411 378428 1105222 1094516 423282 437997 122953 106634 115166 116515 128699 124985 123388 120593 83675 84156 270338 239346 681238 676097 216783 215922 277539 279761 324636 316969 341760 346723 364178 370979 351095 387299 813521 856789 517829 449427 295596 291931 338624 340032 363021 365763 376346 378362 428544 428212 665533 705096 40.55 68.1 2
13:18:15 2023-10-13 337148 336346 88796 86837 134453 138814 140500 139895 109594 108199 116252 116525 131248 132837 364919 389746 1153502 1136446 430837 450501 124714 111113 121666 121346 135523 134424 128007 128878 87190 86352 279913 246037 697720 698051 224533 222515 286481 288775 338860 327490 354525 357501 377859 383526 360228 401214 837072 872306 550481 459611 304775 300283 351974 351807 372611 376634 387506 391476 437951 435865 688843 722298 40.55 68.1 2
13:18:16 2023-10-13 340264 342257 89762 87993 136629 143398 142163 140762 112222 109839 114101 118454 133164 135482 367399 395521 1165453 1143487 432755 455579 126195 113877 125221 123122 137797 133889 132103 132411 85837 87497 278452 248540 706135 706029 227115 225031 288906 292164 342911 331673 359036 360677 381986 387666 364169 406082 843798 879453 549146 465927 309283 304244 353852 353617 374337 382067 391776 395705 442169 442030 695939 730833 40.55 68.1 2
13:18:17 2023-10-13 347451 346066 90666 88755 139757 142075 145838 144492 110700 111233 117219 122011 135869 137057 375902 401031 1179677 1162726 441357 459688 128016 114659 125234 126286 142610 136961 131881 132265 86884 88295 282959 247785 712016 713357 227580 226287 291889 292241 343506 336618 359460 362503 382739 391232 367529 404150 853002 896938 553150 467873 313284 306789 357667 359121 382769 385751 394645 396608 448458 448403 701998 740079 40.55 68.1 2
13:18:18 2023-10-13 353639 347857 91085 88670 142388 142505 146740 145368 111087 113477 117678 122282 136761 137316 376026 406038 1177280 1172673 448024 463996 128728 112438 126069 127427 140834 138462 132710 133315 87683 89056 280867 249246 728667 718938 229962 226989 290842 295092 344540 336618 360402 367100 384157 388832 367565 405434 856564 902582 554484 467873 312176 307220 360408 358004 383201 384755 394114 396425 442928 448439 704023 740312 40.55 68.1 2
13:18:19 2023-10-13 354189 351510 91137 89060 142799 143530 148214 146860 111790 112475 118762 120371 137591 138579 378740 411312 1180588 1165268 452145 465090 128611 112438 126757 128670 142088 139782 133725 134508 87900 89186 282959 249357 724609 724548 229782 228437 292653 296555 345059 336618 364417 363118 385653 387745 367529 408738 856674 897427 558488 467873 315325 306720 360988 358004 382228 387088 395522 396461 444936 448052 716348 742000 40.55 68.1 2
13:18:20 2023-10-13 356563 351002 90798 88946 142665 143933 148214 147491 111669 114222 118501 120660 137385 139152 380665 412323 1190790 1165967 444710 467987 128797 112670 127183 128938 142112 139992 134049 134542 87932 89268 283523 250871 715642 724548 229033 229861 292192 294884 347666 337090 362695 364102 386503 390887 364963 405398 855423 896304 554484 469201 313952 306789 360988 360749 381150 385293 393977 399340 449656 445675 714175 744900 40.55 68.1 2
13:18:21 2023-10-13 354493 351774 90765 88853 142969 143969 148349 147300 112201 114346 119063 120283 140114 139083 382339 414980 1194962 1175367 449233 465997 129147 112593 127353 128938 142375 140124 134268 134949 87932 89463 283861 250482 725196 725245 231292 228242 292334 295399 348847 340060 363539 365028 382561 390745 365954 409559 859645 894480 555819 467799 313154 307150 359865 360713 382623 387630 393346 395687 446853 447701 719513 746979 40.55 68.1 2
13:18:22 2023-10-13 356975 355874 91359 89215 139782 144496 149460 148611 113192 112054 119525 121353 138358 139451 385163 411240 1199028 1185470 448024 468652 131574 112825 128322 131248 143334 140910 135878 135596 88512 89529 284887 250907 728341 725209 231216 229997 295307 295414 347142 339954 360618 364138 385514 392092 367458 406082 863356 907371 555819 472450 313189 307865 360988 362935 382033 385328 395471 396353 450933 450372 714175 749030 40.55 68.1 2
13:18:23 2023-10-13 358634 355873 91399 89218 143573 144632 152047 151009 113477 112116 120097 121650 140774 140085 384065 415052 1195515 1187203 456991 468845 131425 113135 128445 131857 143628 143136 135668 136109 88966 89923 281035 251542 725962 728152 231830 230435 293297 297288 347523 341238 363500 366955 385653 388868 367243 408977 865230 913481 563300 474165 315292 309413 364093 360555 382033 387359 395854 399622 445528 450408 712859 751458 40.55 68.1 2
13:18:24 2023-10-13 364720 358347 91907 89598 141508 145846 148710 150316 114291 112475 120870 122484 141367 141208 387610 420071 1201584 1180330 460347 474462 132253 114649 129334 132407 144613 144272 136467 137836 89162 90782 284887 253969 729338 735903 233388 231728 295794 300320 349242 340193 367188 366403 387393 389995 368306 409678 866469 908605 568710 471312 315690 310060 365124 360461 382641 390604 394633 401146 449265 451043 729858 753413 40.55 68.0 2
13:18:25 2023-10-13 363861 360774 92070 90066 141999 146593 150270 148655 114757 113176 121668 123291 141800 144407 389694 420178 1211879 1189657 456016 477155 129174 115202 130091 129242 145403 140944 137344 138082 89685 90815 285791 255554 731370 738653 232411 231804 297212 297356 351961 342293 367151 365967 388047 394723 368342 409027 868727 909247 552483 473794 318976 310024 363792 364138 384364 390878 396926 402429 454946 450719 732922 760731 40.55 68.1 2
13:18:26 2023-10-13 364084 361024 92777 90441 142887 147345 151140 149742 115060 113561 122008 123357 142136 144478 392376 424066 1217468 1199022 458609 476371 129182 115414 130879 129687 146458 142582 138194 138794 89849 91448 287467 255554 732351 741566 234851 232053 297529 299139 351997 342812 366682 369763 387686 394472 369533 412476 875598 911104 563826 474019 318374 313742 366677 366804 386097 394160 398872 402071 454304 454842 731362 763251 40.55 68.1 2
13:18:27 2023-10-13 368569 363322 95067 91326 144777 148510 152926 151373 116400 114731 125065 124651 141216 141636 396848 427598 1222554 1212669 466404 481387 131132 116607 132350 131646 148101 143363 139388 141613 90542 92241 303130 256823 738296 740783 236179 232019 297775 303635 354488 343339 368752 373347 390400 393756 372847 410367 877833 928831 568710 481808 320435 314040 369966 366368 388020 393570 401919 405295 455912 455939 730324 764999 40.55 68.1 2
13:18:28 2023-10-13 367597 365023 95426 91585 145355 149035 153624 152030 116861 114863 125222 125056 141272 142365 396623 431011 1217468 1210943 465315 483199 132295 117030 134625 131960 148860 144436 142147 142070 91460 92369 293040 256786 757043 748974 237015 233349 301126 303740 354989 345823 369452 372979 390841 396358 374203 415302 880570 919502 577013 479754 322256 315550 369966 366919 391319 396943 401314 404688 454583 458332 740554 768909 40.55 68.1 2
13:18:29 2023-10-13 369519 369332 96026 92379 146508 153355 155014 153710 118214 116336 125938 126473 142942 144189 401383 435529 1242066 1221994 467299 484641 133018 118207 135001 133637 151262 146394 142462 139686 92099 94562 290708 259201 750609 751365 236640 233976 302193 303829 359031 345445 372584 374146 392154 398263 374203 417520 884464 926737 572767 483281 322714 316929 372135 369871 391042 396479 406146 405439 459548 459791 741668 774787 40.55 68.1 2
13:18:30 2023-10-13 369961 369673 96034 92638 147238 151241 155255 154206 118380 116757 122895 127134 142934 144210 403200 431740 1245090 1233529 466381 489089 134023 118713 132791 134566 149105 146013 140619 140834 92609 94951 291141 259570 764629 752051 236806 234208 303284 304793 359031 349706 372548 375270 392190 397670 377932 417371 891566 939279 569555 487243 323172 318370 374240 369835 392127 397662 405461 408706 458543 459334 737953 774824 40.55 68.1 2
13:18:31 2023-10-13 379652 373980 96534 94951 147945 151517 157020 156431 119382 117999 123500 130388 143973 146317 404068 436718 1250443 1227818 470584 492425 134664 119784 133679 135109 150165 147723 141436 142386 93034 95187 292876 261041 754055 761219 237575 236824 305173 306226 361010 351294 376889 375006 395535 403083 375856 419041 893512 934193 575472 484344 326613 320303 374240 373585 395073 403074 404213 410262 462597 463104 755869 784007 40.55 68.1 2
13:18:32 2023-10-13 377087 374208 96670 95223 148663 151996 157308 157216 119782 118354 124877 128674 144909 146621 405493 437911 1266890 1243262 472557 494753 135318 120269 134150 135585 150923 148275 142383 142769 93486 95486 292876 264191 755033 758479 239077 237558 303887 306658 363822 353888 375749 377639 397025 402830 378158 416865 901392 944941 581950 488974 327609 320860 375529 374146 396997 401307 405569 410298 462993 465899 751579 786310 40.55 68.1 2
13:18:33 2023-10-13 378903 374524 94801 95360 149500 152038 160895 157326 121716 118625 125044 130628 145822 146964 409267 438054 1257021 1240645 478372 492622 135991 120638 134869 136347 151199 148967 142618 143549 93810 93399 293777 263070 771905 762839 239041 238786 306285 309739 363384 355894 378496 377459 399234 404147 380869 420154 899868 946982 580882 488280 328646 322037 376528 373514 396997 404815 405569 414056 463782 467679 759659 786273 40.55 68.1 2
13:18:34 2023-10-13 381010 378695 95118 96017 151640 153824 157559 159130 122425 119483 126255 131849 146876 149070 409654 441480 1272713 1259296 478224 495850 137162 123440 135951 137441 152698 150048 143812 144500 95637 93781 295794 263886 767865 762579 242729 239440 306969 309860 362146 353741 377329 383260 398716 404539 381051 421938 904618 956761 574002 496078 329285 323567 379015 377567 400409 403677 411667 414380 466145 469071 753459 789712 40.55 68.1 2
13:18:35 2023-10-13 382864 379051 95470 95920 150008 153795 158961 160939 119694 119688 126672 131445 149524 148271 412143 445631 1259429 1249080 484175 498801 137272 124128 136605 138103 153020 151209 144177 145137 96099 94198 301259 265902 779751 772573 242208 240788 306429 310838 366663 353175 381194 382500 401102 404594 378799 423588 905732 951155 579529 493131 331450 323830 382816 378848 400409 404055 410467 414489 469066 468805 764959 794954 40.55 68.1 2
13:18:36 2023-10-13 387542 381078 96124 94167 150936 155108 159536 158902 120185 120704 127410 128656 150113 150184 414687 447223 1276134 1257692 483186 503231 141045 123990 137991 140555 155212 151386 146097 145712 96505 94456 298285 265420 774292 775117 243142 241984 308363 311528 365228 358058 382514 380773 401138 404947 381900 423196 913210 957511 582234 494602 332392 324692 383356 378776 401542 407747 414153 417459 469986 468864 770012 797254 40.55 68.1 2
13:18:37 2023-10-13 387522 383061 96225 94207 151111 155861 160233 159553 120112 123046 127976 129966 146777 150781 417772 450854 1283686 1262890 484598 504658 139078 121255 138683 141182 155212 153751 146455 146490 94450 95584 312268 267307 771134 775117 243864 242325 309298 311818 367695 356409 381398 385169 401138 407720 382237 423353 917067 957770 591385 498470 331556 325743 383356 381878 402240 405292 415366 418049 472267 471680 761100 802338 40.55 68.1 2
13:18:38 2023-10-13 390408 386285 96949 94708 152086 157560 161552 160976 121227 123594 128462 130945 147344 151629 420914 453332 1288396 1265014 483222 504900 141563 121753 139046 141757 156252 151426 146468 147377 94611 96007 301030 267076 776133 781213 245764 245564 311215 312939 369916 358634 384323 386012 402904 409582 381294 426568 921122 961968 590175 501440 333067 327679 383295 383094 403408 407712 414475 419378 475073 475405 768273 809243 40.55 68.1 2
13:18:39 2023-10-13 391672 387700 97544 94816 152889 157565 162451 161020 121625 123938 129179 130945 148555 153930 419816 453481 1291021 1274313 490415 507865 141576 121837 140000 138508 156792 151737 147530 148066 94708 96295 301030 267711 786005 781767 243864 242085 311215 314748 370024 362953 384904 384208 405395 410229 385420 425893 919780 969439 587644 498194 336194 327715 384139 380737 405903 412640 413820 420974 473127 477164 777073 804802 40.55 68.1 2
13:18:40 2023-10-13 391069 388065 97641 95009 153029 158216 162475 161671 122058 124076 129261 131404 148998 154394 421070 455858 1294899 1273945 488641 509411 141842 122340 139854 138844 157385 152581 147905 148480 94933 96599 303829 269978 778067 785387 247158 243693 313111 315672 370024 359716 384923 387538 405966 411419 381865 427171 925579 968570 590175 503757 335677 329471 385599 385976 405975 410220 416965 421942 477936 476668 767980 809257 40.55 68.1 2
13:18:41 2023-10-13 392285 389562 98005 95909 154129 159103 163667 162742 122693 124352 130004 132494 149989 151560 423700 459292 1300373 1282425 491811 512373 142243 123573 140560 140085 159915 153457 150717 151053 95355 97192 309441 270423 787579 787606 245760 243239 314137 315816 373170 360875 386343 390129 406074 412649 383655 427545 931650 971470 596944 506335 337249 330773 387375 387560 409210 412640 417922 423250 478044 478084 774524 814048 40.55 68.1 2
13:18:42 2023-10-13 397014 390819 98316 95916 154652 159738 163805 163116 122927 124421 130498 132527 150786 152052 427157 458538 1302284 1285328 493660 513826 140858 123847 141349 140118 160801 153210 151206 151018 95617 97495 318681 269590 790961 789841 246634 244193 314692 317603 372117 363100 386281 387826 408371 412069 387777 431142 928279 975053 597030 503534 338240 331740 387957 384784 406011 412808 418253 424489 475632 478084 784016 811017 40.55 68.2 2
13:18:43 2023-10-13 396894 393788 98685 96440 155358 162374 165353 163857 123365 121581 131149 133035 151021 152713 430055 459328 1306927 1288247 495280 513178 141425 124423 143703 141493 157810 154269 150251 148587 96661 97724 304649 269590 794916 793313 246139 244399 315058 317725 373170 364494 386898 390165 407543 412649 385420 431790 930329 975017 590180 505617 340161 330773 390224 390093 409499 413421 417626 423394 482899 478084 790655 818542 40.55 68.1 2
13:18:44 2023-10-13 398214 394387 99161 96737 156200 158583 165745 164563 123894 122029 131411 133532 151338 153205 430665 466248 1321698 1296597 491954 513914 141717 124800 143904 142178 158818 154802 150162 148528 96726 98058 304756 273130 789567 790961 246590 245188 317401 318501 376351 365358 386317 391269 405090 413430 390703 430470 938131 987722 599772 507413 338719 333830 391060 387718 410658 414071 423383 423358 477936 479835 778731 816024 40.55 68.1 2
13:18:45 2023-10-13 396966 395858 99226 96834 156617 162707 166453 164761 124145 122362 131840 133662 152267 153666 430033 465813 1303219 1292910 502325 516930 141089 125418 143886 142496 158313 156066 150709 150342 96959 98463 307616 274683 793950 796614 246914 246563 315947 319402 376587 364227 387206 389803 411849 415929 387704 431142 935402 978581 593054 505617 340161 333830 390224 390680 410658 416610 421405 423024 482558 479835 786263 820914 40.55 68.2 2
13:18:46 2023-10-13 403937 397083 99429 97448 156885 160022 166721 166354 124383 122911 133995 134525 152770 154695 431317 469026 1316906 1290774 496796 520778 141906 125659 144395 142698 159240 156280 149217 150165 97089 98663 307536 274562 792996 802354 248885 245909 316184 318688 376093 364809 390439 391936 407543 414115 387849 433742 940870 980547 599772 510593 340644 335718 391917 390456 409654 414106 423984 423466 482908 480544 783423 825638 40.55 68.2 2
13:18:47 2023-10-13 401295 397074 100107 97460 157607 160157 167749 166041 124792 122911 134380 134098 153156 154522 436199 468737 1320881 1305848 504662 521405 142593 125973 140919 142896 159528 156528 150144 150647 97555 98829 306609 274950 794252 800155 248117 246775 318633 319548 375493 368409 391028 392376 409980 414079 392435 433742 939536 987722 616215 507413 340770 333947 392172 390129 408697 417816 423347 429511 482217 480544 793236 822673 40.55 68.2 2
13:18:48 2023-10-13 404509 401287 100112 97964 160373 160756 170536 167240 125065 123722 134638 135014 153569 155264 437192 467599 1318850 1303923 505337 519776 142699 126768 144998 143759 160003 157870 150010 151199 97755 99474 310422 276122 795107 804776 248921 249036 316662 319725 379038 367561 391028 390182 412470 418447 390152 433742 941826 984895 608063 509905 341612 336036 392472 390730 411178 420348 425307 425898 482605 482752 795322 829685 40.55 68.2 2
13:18:49 2023-10-13 402383 403296 100527 98369 158490 161407 168515 167943 125516 124227 135193 135504 154278 155662 437883 468659 1330069 1322688 504979 522083 143027 126944 142377 144656 160892 157905 150902 151686 98257 99508 308463 276122 800419 800620 249306 249072 316919 320767 378663 369817 389852 391386 412470 416619 392435 432439 941862 994011 602514 508683 342068 334556 395223 391785 412082 420348 424285 427514 482899 483897 796569 824607 40.55 68.2 2
13:18:50 2023-10-13 403080 400589 100657 98197 158896 161543 170951 170148 125477 124335 135025 135485 154561 155801 437888 475176 1328107 1313376 504090 522964 143490 127187 142276 144458 161149 157659 151428 151970 98326 99922 310422 278484 796370 804139 250424 248684 322137 320139 379002 369889 391064 395443 409873 418411 393547 433742 948743 998990 599772 514805 342340 336307 394562 390730 413642 418834 423561 429818 481144 485620 787414 826435 40.55 68.1 2
13:18:51 2023-10-13 403932 402387 101253 98636 157517 161992 167797 170456 126219 124163 132099 135657 155310 155836 440539 472369 1331976 1318890 509956 522964 143922 127608 143238 144863 161646 158932 151664 152419 98458 100191 309389 277694 798491 809077 250254 249457 319100 322456 379002 372018 395540 393181 412506 416619 391958 432579 946690 994011 608063 512911 342659 335565 396970 393146 412407 420975 423453 432101 486192 484901 798779 830143 40.55 68.2 2
13:18:52 2023-10-13 404973 404842 101179 98867 161469 162580 167831 170800 126340 124950 132233 136500 155354 157075 442602 480707 1340433 1320884 507280 526964 144622 127717 143769 145233 162388 158967 152187 152698 99203 100439 312162 277226 803446 807058 251279 249315 321680 322456 379038 372018 393429 394987 411240 418153 391958 432367 948244 1000187 609453 518397 342659 336307 396970 393110 414917 419062 426931 431795 484071 487098 793309 830143 40.55 68.2 2
13:18:53 2023-10-13 405835 406020 101485 98875 158784 163032 169132 167698 126757 125123 132391 136692 156246 157285 441584 477258 1337253 1323630 511810 529158 145090 127854 144645 145060 163022 159636 152854 153156 99101 100812 310316 277652 828143 811508 251597 250582 320553 323628 379002 372543 396373 394360 414324 417461 391922 436225 950090 998276 595252 515901 345193 336507 397007 396065 414845 421245 423489 433021 487058 486359 806973 835838 40.55 68.1 2
13:18:54 2023-10-13 409310 405953 101703 99412 158712 163451 169333 168347 126589 125522 132458 137201 156246 157830 441656 483054 1344539 1324573 507464 529907 145363 128318 144338 145671 163204 159748 153169 153156 99441 100846 310895 277226 815992 810289 252414 249421 322013 324649 381182 373070 394618 396876 412470 418411 391922 432439 952315 1008859 609453 518865 346242 338316 397007 394916 414989 420939 423489 433021 486683 489854 800035 836098 40.55 68.1 2
13:18:55 2023-10-13 413690 408385 101872 99545 158493 164114 168898 168448 126757 125690 132458 137296 158740 158307 445605 481872 1344065 1316170 506671 530657 144889 128730 145249 145868 163451 160497 152794 154043 99512 101231 310316 280074 806069 815808 252698 250582 321787 324613 382801 369889 395025 396876 413669 420285 392435 432475 958188 1003054 608063 518096 345753 338615 394562 396732 419181 422197 425993 430427 489849 488309 801093 836801 40.55 68.1 2
13:18:56 2023-10-13 408583 410627 102297 99882 159578 164676 170514 169368 127501 126360 133536 139935 159099 158892 446259 478075 1350982 1339484 514270 532162 146586 129343 144960 146296 163796 162586 153560 154536 99849 101405 315065 279401 809170 813917 252236 251996 322013 324757 383342 372485 394618 395544 415088 421280 394311 432439 953738 1003091 616402 516267 346842 340153 396718 394324 417373 422483 426029 433365 485814 486846 806902 838026 40.55 68.1 2
13:18:57 2023-10-13 410699 408772 102334 100094 160146 164711 170548 169755 127712 126407 134032 138088 157779 158575 445822 485395 1348481 1332149 513232 534809 145967 129523 145245 146826 163796 162814 154484 154936 99816 101438 313229 281560 814262 817434 252373 251288 324503 324649 381493 373079 395811 396840 413741 421612 394347 435686 959310 1009241 603370 521218 346279 340667 400418 396696 418589 422540 429233 434943 486949 487967 804775 839252 40.45 68.2 2
13:18:58 2023-10-13 414277 409997 102609 100258 160600 165090 171125 169789 127950 126260 134167 140341 159681 159779 447973 484067 1337032 1330350 519628 534987 146549 129592 145347 147715 164551 163220 154193 155246 100158 103415 315251 282829 813285 822753 252806 250648 324046 324721 383281 371963 395004 396696 415052 421632 391993 436914 959310 999691 624619 516563 346805 342771 399289 396804 414989 422725 430266 433414 490980 489672 806936 844071 40.55 68.1 2
13:18:59 2023-10-13 412117 411155 103037 100157 161234 165481 172044 170058 128305 126294 134606 140146 159973 159643 451266 482636 1355593 1342814 519331 534878 146375 130044 146058 147232 165344 163282 154940 155713 100640 103415 312495 281163 815684 820868 252878 250683 324010 327591 383246 375060 395234 396804 417436 422801 395494 437260 959310 1008859 609368 519466 348354 341735 401588 396732 418589 422968 429443 432372 489813 487247 811602 844183 40.55 68.1 2
13:19:00 2023-10-13 413247 412264 104644 100610 161001 165806 171670 170633 130264 127028 134793 140473 159750 159926 449317 487053 1365762 1337463 512904 536710 147400 130052 146530 147368 165771 159222 155121 155575 100886 101968 313096 279329 819795 820868 255028 251288 324046 328373 384428 373865 396936 401492 417436 421577 394203 437001 962038 1019470 607021 523955 349838 340739 400802 399121 420008 421597 426029 434980 490924 494026 809229 842984 40.55 68.1 2
13:19:01 2023-10-13 417259 413723 104784 100816 161629 166060 172182 170902 130422 127096 135047 140993 156896 163161 450633 488395 1346546 1339484 521933 538201 147609 132718 146115 148403 165760 160959 155121 156976 100778 103835 318022 284105 812402 825393 252878 251486 324960 327069 385585 374199 395863 396840 417436 422858 396345 437605 964344 1003091 613481 519269 348354 342843 400418 400323 418589 425068 431243 433709 492698 488687 807102 848472 40.45 68.1 2
13:19:02 2023-10-13 419011 414378 103315 100811 161551 166594 172799 171515 129020 127279 135388 140961 157179 160565 450525 486837 1360011 1343112 520368 537820 147949 132339 147078 147848 166665 160377 156448 156074 101124 103587 316035 282320 828922 827150 254848 250717 323687 328518 382637 374199 396529 400359 418321 421612 394311 440236 961355 1008859 615012 521255 350583 341459 401588 401237 419774 424189 427271 432669 492198 490204 815455 847871 40.45 68.1 2
13:19:03 2023-10-13 417228 417196 105031 101257 162059 167143 172800 172029 130886 127517 135490 141001 157713 163382 454061 491574 1372764 1344798 515147 539799 147984 132684 147078 147953 166875 160847 156135 156757 101261 103868 316035 282902 823399 826564 255750 250334 324996 328983 384167 375359 396177 400250 417436 422503 395494 438649 967120 1024253 622222 526974 350831 342807 401049 400889 423356 426383 428371 437386 491565 492967 816300 848397 40.55 68.1 2
13:19:04 2023-10-13 422199 417686 105303 101510 161654 167791 173076 172406 130670 127973 135849 137706 157604 163832 454744 491303 1368349 1343224 517881 540563 150272 132880 147251 150624 166758 161620 156736 157195 101295 104079 316035 284105 822037 827736 255750 251486 324960 327021 387907 374199 395863 399653 416043 422893 393132 436996 968530 1017576 620813 525108 350334 345514 400418 400889 423356 425402 430864 433709 492350 494189 807102 848237 40.55 68.1 2
13:19:05 2023-10-13 420808 417454 105283 101356 162768 167295 173940 172183 131101 127850 135934 141329 158249 163603 455325 490159 1358196 1341490 525583 542866 148259 133274 147593 151150 167342 162070 156850 157600 101615 104190 316035 285315 820007 833380 256293 251978 327687 328518 387325 375923 400082 400816 417436 423885 394938 441684 968530 1008492 615012 525853 349838 345270 402726 400215 420666 425367 433191 432178 494040 492728 810451 851033 40.55 68.1 2
13:19:06 2023-10-13 419888 419738 105771 101649 162760 167917 174339 173283 131492 128041 135968 137948 158501 160353 456079 489917 1372147 1363314 521108 540617 150585 133169 147766 150903 169389 162207 157064 157968 101889 104146 316970 284508 823770 827736 255750 253034 324960 328046 386744 376488 395863 401492 418665 422231 395494 436914 967843 1019907 616402 522806 350831 344783 401013 400605 420707 429250 430901 432444 491655 494224 819621 850996 40.55 68.1 2
13:19:07 2023-10-13 420511 420451 105771 101758 163310 168518 174234 173300 131788 128260 136677 138134 158686 159846 457225 495886 1379093 1355556 516613 544372 149403 133261 148214 150833 169814 162172 157503 157855 101993 104290 316619 284508 834635 828532 256293 251277 327759 327586 385621 377657 396601 401730 415717 421276 396754 439266 969251 1026541 623632 527969 351579 344298 403170 400179 420671 424735 430596 436229 493948 493805 817227 850996 40.55 68.1 2
13:19:08 2023-10-13 423757 418278 105599 101927 163665 168624 175389 173871 131675 128308 136672 138203 159260 159837 458522 496067 1372764 1343224 518110 540919 150783 133331 148284 151218 169849 162727 157648 160067 102038 104324 316970 285720 834113 836337 254905 252259 327528 327586 387943 375359 399836 402083 416371 423942 393721 441633 972110 1019771 620813 529565 352580 346174 403831 405455 425162 426227 432393 437460 495398 495895 813873 853344 40.55 68.1 2
13:19:09 2023-10-13 423565 419829 105677 102072 163813 171471 175245 174478 131602 129031 136767 138622 159293 161367 460733 493066 1364913 1350625 527399 544856 150759 133586 148284 151322 169730 163214 157648 160360 101993 104536 319028 287756 825063 837599 255750 253069 325919 327515 388015 377657 400684 401492 416043 425077 396124 440604 972110 1015111 622222 527349 350831 344815 402905 403216 420044 425508 433806 435836 495963 496040 816375 852695 40.55 68.1 2
13:19:10 2023-10-13 427124 421451 105780 102064 163813 171351 175368 174617 131675 128857 136896 139037 159547 162755 460586 494016 1377151 1356410 524666 543906 149159 130340 148556 150211 166165 163283 158089 160619 102310 104569 318841 286126 827099 839308 254549 253634 324996 332027 390102 377355 399481 400621 420178 425380 394347 440273 971284 1017445 615012 524364 351033 345405 402249 400848 421785 429286 435040 434963 492999 493111 815215 857457 40.55 68.2 2
13:19:11 2023-10-13 426753 422522 105887 104041 164369 171591 175718 174617 131738 129003 137155 139294 159835 161134 459215 496067 1377151 1356260 525830 545663 151283 133876 149254 148891 167109 163318 160408 160430 102594 104782 319583 285315 837184 840080 255297 253847 327297 331108 387943 377621 401287 400884 420734 422822 394938 441633 969251 1018027 615012 526406 351708 345370 404690 402012 422594 430567 433806 432480 494496 492595 818552 860777 40.55 68.1 2
13:19:12 2023-10-13 425881 421379 106191 102351 164754 169335 176351 175001 128478 128933 137660 139485 160405 161616 459611 496067 1380563 1359937 527840 546507 147541 130609 149951 147715 167823 163283 158716 160360 102808 104714 318841 285315 845126 840675 255108 253669 325919 331072 387634 378261 401360 404307 418892 422822 395566 443022 972073 1018331 626450 527187 353698 344851 402249 402932 422928 431173 433499 432561 495542 493841 818460 861502 40.55 68.1 2
13:19:13 2023-10-13 422491 423050 106132 103978 164936 171661 176739 175175 131909 128891 137832 139485 160636 161650 459719 498982 1381054 1361333 528901 547317 148782 133893 149811 147919 167856 163318 160702 160689 102594 104883 318841 286253 842800 840675 255297 253882 325989 329608 387943 378637 402570 400884 418928 422266 396826 442962 976823 1025999 616394 530356 351528 346492 405840 404352 423082 429747 431023 437482 495999 495715 825647 860242 40.55 68.1 2
13:19:14 2023-10-13 424674 423795 106137 104325 165457 172008 176739 175736 128631 129533 137679 140625 160602 162575 462356 496103 1381391 1371200 531163 548552 147846 130699 149576 149296 169268 164334 158718 160828 102879 102464 318474 286615 835859 838857 257296 254663 326675 330339 390247 382160 401360 400848 419517 424979 400063 441596 974943 1025814 622049 525627 351636 344332 405984 404496 422594 429961 431891 438923 496035 496112 827653 862621 40.55 68.1 2
13:19:15 2023-10-13 423899 426256 106137 104328 164932 172199 176739 176074 128808 129506 137625 140515 160756 163141 462900 499371 1389926 1379043 528641 549718 148646 131059 149497 149263 167823 164618 159258 157567 102879 102459 319776 286177 839530 838857 255297 255055 325919 331059 390247 378903 398881 400884 420805 425113 396502 438389 976363 1027458 627860 527349 351672 345405 406056 402932 421335 430567 433806 439024 495193 494608 830115 862115 40.55 68.1 2
13:19:16 2023-10-13 428289 427462 106175 104621 164897 169474 176492 176757 128511 129713 137866 140421 160747 162949 463046 500393 1392609 1378561 530407 549462 148815 131059 150162 149776 167890 164747 160841 158380 103022 102517 327960 286651 835845 838857 255332 255236 325954 332373 390798 381046 399799 401765 421101 425077 396790 438918 977749 1029674 629269 526955 351708 345925 406056 403287 422594 430921 433585 439948 497960 495161 829931 862616 40.55 68.1 2
13:19:17 2023-10-13 429532 428066 103775 104699 165703 169173 177235 176509 129422 129713 137901 140326 161664 163210 464429 500512 1398319 1380451 527215 547435 149053 131149 150568 149776 168389 164897 156795 158414 103093 102485 318474 286615 837259 838857 256119 255268 325954 331341 390798 378903 398917 402119 421433 424784 396790 439001 977749 1033432 619182 527187 353734 348705 405626 402012 423262 431856 433806 437852 495422 496112 827653 862115 40.55 68.1 2
13:19:18 2023-10-13 428968 426330 103798 104685 166028 169090 180186 179372 129431 129713 138547 140681 161440 163245 464867 505044 1400581 1378561 527399 549473 149292 131240 150407 150053 168890 164931 157889 158809 103486 102645 318474 286732 841659 841306 256944 254698 325989 332617 390798 381082 400118 404886 422072 427296 396538 439467 981924 1034493 626450 531831 354662 346791 405768 402613 423894 437564 433585 437610 496902 496112 830042 862728 40.55 68.1 2
13:19:19 2023-10-13 428968 427654 103824 104801 166028 169324 180179 179372 129464 130419 138608 141013 161440 163279 467284 508010 1399251 1371200 525904 549437 150045 131240 150688 150123 168923 164931 158426 158414 104836 102517 321647 287293 845607 843729 257340 253847 328423 332113 390247 381890 401360 405745 418964 424149 396862 441596 978393 1036106 622222 535073 355346 345925 405682 403287 427378 437492 433806 438576 493729 495501 831922 862728 40.55 68.1 2
13:19:20 2023-10-13 428628 429886 103958 105049 166550 169726 177732 177252 129585 130346 138636 141002 161820 163176 467064 507865 1400581 1372578 526753 553591 150152 131479 151112 150290 169460 165427 158460 159105 104977 102748 324911 287293 842670 846124 257773 253917 327928 332059 390247 381890 402570 405781 420769 424149 396862 441633 981278 1039592 631459 534694 355670 346447 406020 403252 428319 430386 433806 438576 492999 496112 830115 863955 40.55 68.1 2
13:19:21 2023-10-13 430220 428911 103860 104739 166562 169862 180537 179854 129643 130545 138678 141002 161957 163769 467946 509483 1405247 1375584 527399 549932 150045 131602 153049 150572 169528 165462 158932 158953 104977 102748 321436 287495 845200 846124 257737 253882 328459 332652 390247 382160 402570 405817 420178 424251 396862 441633 981241 1039592 626776 535073 355629 348705 409023 405135 428551 432353 433388 438813 495819 498675 833585 862616 40.55 68.1 2
13:19:22 2023-10-13 429575 428915 103925 104897 166558 169794 180573 179819 130105 132586 138809 141397 162502 164225 466505 510204 1396606 1374606 528789 550005 150219 131479 151112 150324 169847 165497 159089 159173 105083 102959 331185 288419 859327 846124 256944 253882 329453 332617 390247 382430 402249 405624 418857 424149 399144 441633 984137 1039157 627860 535073 355382 346447 406056 405138 427680 437492 433806 438576 494460 496110 833734 862851 40.55 68.1 2
13:19:23 2023-10-13 431440 430244 103958 104931 167024 169965 180897 180085 130105 130801 139135 141197 162362 164146 467199 507949 1405247 1376600 527200 554006 150286 133085 153226 150400 169881 165497 159329 159316 105156 102888 318474 288450 850351 847373 257737 254272 329204 333375 391205 383442 402884 405673 419704 424718 398999 442076 985421 1042391 623352 536214 355921 346969 405696 404814 428587 430988 433806 438923 494460 498701 834697 863770 40.55 68.1 2
13:19:24 2023-10-13 431440 430112 104023 104931 169609 169965 177150 180338 130316 132436 139266 141397 162574 164329 467893 509844 1404854 1378561 528339 553970 150320 132560 153261 150669 170033 165994 159338 159316 105083 103029 321294 288414 851656 846738 259140 254663 327963 333392 390798 382160 402570 405493 420805 424780 396826 441633 984137 1040632 623917 535073 355958 347248 406056 403287 427378 431023 433806 438923 494076 495895 834104 867615 40.55 68.1 2
13:19:25 2023-10-13 432554 430307 104304 105266 167379 170368 177205 176761 130463 130801 139093 141397 162769 164329 467857 510333 1408852 1380471 528356 554361 150286 132892 151749 150807 170033 166412 159329 159494 105190 103319 326908 288450 845321 846702 258352 255482 327963 333699 391904 382160 401397 405817 422693 424780 396826 440971 984137 1041836 628205 535073 356441 347563 406056 403323 424038 430214 432234 440007 494460 496112 832550 865683 40.55 68.1 2
13:19:26 2023-10-13 433088 431436 104165 105186 169916 170708 177341 180443 130528 132874 139628 141430 163163 164788 468589 509483 1409854 1389851 531696 555574 150598 132959 152159 151224 170033 166529 159779 159970 105229 103311 321647 290155 847810 848528 258235 256269 327928 333627 392458 382701 401004 406068 422693 426342 396754 438978 986085 1041407 620572 533387 355739 348398 410668 405207 423714 432998 435621 440145 495855 496112 836810 869451 40.55 68.1 2
13:19:27 2023-10-13 435746 431497 104165 105376 167028 171489 177273 177934 130802 132966 139539 142184 162995 165018 468589 508496 1407851 1391694 534866 555610 150631 132993 153333 151258 170033 166529 159439 159970 105375 104146 323749 290601 845606 847936 256909 256844 328654 333121 392458 383242 401287 403252 422693 426114 396754 439540 982669 1037832 626131 531148 355324 348261 410087 405745 423894 432465 435349 442657 498489 496112 836847 866986 40.55 68.1 2
13:19:28 2023-10-13 432840 431371 104157 105294 167033 171489 180770 177782 130397 131533 139638 142573 163119 165815 471946 504864 1406572 1392392 539557 556360 150702 133210 153333 151258 169999 167053 160102 160191 105487 103525 321724 291012 843255 851653 256478 256269 328920 333121 392458 382813 402534 402685 421433 426641 400309 439851 982669 1031569 624741 531524 355633 347528 409905 408149 423966 430315 433806 441215 501105 498701 836810 869451 40.55 68.1 2
13:19:29 2023-10-13 431578 433066 104308 105311 170100 171014 178113 177544 130528 133093 139690 142084 163552 165353 471384 509215 1400581 1382911 539706 556433 150736 133268 151643 151292 170539 167065 159507 160225 105409 104146 323749 291789 852851 854712 256909 255518 329417 333085 391904 381931 405292 403323 421397 424780 400345 443906 984100 1034896 623352 534315 356733 347212 406020 408799 427040 432818 433548 438361 500814 499587 834215 869303 40.55 68.1 2
13:19:30 2023-10-13 433894 432592 104601 105480 167965 170945 178394 176800 130953 132966 140331 142213 163642 165088 472790 510204 1400581 1383850 538173 556433 151288 132993 153905 151090 171116 166529 160349 159970 105443 103557 323749 291084 853039 855318 256944 255482 329417 333356 391350 382701 405005 404496 421065 424114 396790 443054 983366 1033395 626826 535073 357509 347528 405660 405853 427378 431697 433806 437633 499582 496580 830079 870724 40.55 68.1 2
13:19:31 2023-10-13 432804 435316 104521 105217 170681 170979 178993 177497 131166 132874 140319 141855 163928 164823 473867 511466 1400581 1384466 538173 558083 151321 133553 149962 151292 171116 167030 160494 160225 105691 103311 325638 288523 859300 856410 257305 256234 329916 333735 392181 382160 405005 405135 422405 427598 396502 442814 983953 1033037 629269 534999 358663 347314 405840 408149 427378 431697 433806 438671 500814 497155 832513 870724 40.55 68.1 2
13:19:32 2023-10-13 432804 433129 104734 105323 170681 170979 178993 177201 131199 132874 140684 142050 164111 165122 474238 509414 1401792 1381888 539322 558873 151321 133394 150135 151258 171151 167065 160527 160225 105691 103414 321647 290191 865281 857052 257702 256234 329916 333771 392181 382482 405580 405102 422027 424744 396718 443054 986969 1033432 621962 535073 357762 349349 405984 405817 427378 431697 432502 437646 499619 496112 830079 872000 40.55 68.1 2
13:19:33 2023-10-13 436702 435443 105078 103079 168969 171709 179456 177850 131347 133334 140573 142381 163973 165248 474092 510131 1401792 1381851 538173 558653 151085 133612 153869 151989 170845 167487 161747 160960 105584 103964 324453 288770 854377 857089 259769 255518 330049 333807 390952 382160 404681 405102 423623 425508 396403 442962 985570 1033432 630678 534315 357762 350688 408353 408149 423966 431592 435058 437573 498878 496112 827653 873862 40.55 68.1 2
13:19:34 2023-10-13 441232 436561 104666 105537 170716 171797 178993 177952 131289 133525 140613 142347 164111 165388 474946 510204 1401755 1381851 541245 559269 150803 134192 153654 151996 170574 168027 159540 161028 105477 104411 328989 293676 855148 858946 257702 257853 328920 333392 393369 380790 404681 403323 423289 429295 396754 442260 989776 1030403 629269 533226 355593 350966 410811 408004 423822 432353 436012 439362 500923 500768 832730 872000 40.55 68.1 2
13:19:35 2023-10-13 441329 436204 104699 105571 168786 172001 178993 178198 131289 133348 140417 142347 164355 166093 475692 509843 1396606 1384876 544308 558015 151254 134255 151856 152233 171116 168416 160518 161285 105550 104515 325891 294792 855480 857089 256514 257095 330683 332617 393333 380790 403785 405796 420769 429259 396790 441596 988934 1032695 630301 535073 355346 350688 409508 410282 427378 431780 432813 439545 501814 498309 833734 871727 40.55 68.1 2
13:19:36 2023-10-13 441545 437674 105001 105609 170787 172139 179275 178514 131413 133382 140648 142808 164637 165955 476739 507949 1395615 1380526 543462 558444 151288 134470 153725 151996 171116 168180 160382 161285 105584 104515 323749 294509 847782 861454 257305 256596 331704 332869 395526 384836 406082 404068 419999 427841 396610 444073 992556 1030074 632088 536277 355885 350688 409723 410499 428890 432389 432561 439581 500814 502898 830115 872000 40.55 68.1 2
13:19:37 2023-10-13 440617 435445 105006 105639 170787 172105 179434 178548 131413 133382 140648 142808 164633 166222 477114 512432 1397599 1376563 543565 558838 151186 134116 150065 152267 171661 168451 160954 161285 105691 104548 325520 294301 849348 862065 258099 255518 331991 333627 392158 381628 406156 407918 418928 427647 396790 444221 992553 1035900 630648 539465 355958 350158 406056 409702 429801 430386 432656 437573 500814 501746 830286 871652 40.55 68.1 2
13:19:38 2023-10-13 440268 438057 105175 103066 167806 171813 180560 178130 131380 133348 141042 142381 164901 165457 476857 517660 1400581 1376563 537409 561977 151856 134255 150135 152301 171696 168215 160784 161543 105906 104548 324693 293740 850917 862065 258569 255482 331668 333663 392158 382971 405868 405853 420142 426692 396439 444230 993294 1039482 632493 539502 356966 350441 406056 405817 428890 430386 432538 437542 495963 498309 828828 871381 40.55 68.1 2
13:19:39 2023-10-13 441545 436394 105237 105605 167368 172139 180162 178514 131512 133348 141077 142676 165392 165423 478129 520042 1408852 1380526 537149 558946 151774 134083 150239 152301 171661 168605 161100 161543 105906 104867 324203 294301 855853 861454 259332 256090 330951 333699 392158 382701 403822 409760 421397 427347 395279 441339 996839 1044035 636782 538901 356857 351641 409436 405601 428854 432998 436915 438503 495927 497575 833919 872744 40.55 68.1 2
13:19:40 2023-10-13 444374 436705 105175 105639 170822 172841 180058 179078 131446 133452 141095 143172 164901 166489 477790 520188 1411012 1387873 537409 558982 151538 134209 150239 152512 171576 168605 160895 161577 105760 104723 325638 294509 852496 859590 258533 256269 330701 333699 394513 382971 402855 405853 421397 427734 395530 440273 994740 1043312 629269 537072 357003 351821 410704 405817 428587 430386 436516 441251 495927 497611 836847 873241 40.45 68.1 2
13:19:41 2023-10-13 441854 438076 105110 103184 170822 172963 179593 179679 131446 133893 140648 143338 165127 167564 478468 517039 1411012 1391160 541059 562217 151741 134369 150135 152792 171696 168723 161100 162095 105726 105122 324938 297029 847727 861410 258391 256918 332585 332977 394369 384118 403602 408689 419776 429223 400345 440374 996189 1049687 625263 537868 355633 349702 411576 409231 428890 430351 432466 441661 499619 499116 843592 871727 40.55 68.1 2
13:19:42 2023-10-13 441232 438442 105490 103214 170967 172963 180127 179835 131479 133897 141147 143170 165131 167295 476187 518306 1415099 1394383 541045 563048 152018 134335 150639 152758 172243 168723 161298 161611 105940 104914 327797 295346 855078 859554 258352 256664 333034 333157 391848 383956 405005 405745 418928 426458 400026 441247 994777 1045602 639640 541946 356982 349103 411503 409122 431289 433025 435658 441809 498733 502994 843444 873130 40.45 68.1 2
13:19:43 2023-10-13 440498 441086 105583 103218 167342 172963 180162 179645 131981 133804 141042 143305 165131 167026 476522 522181 1415099 1393177 535876 562181 152508 134243 151678 152690 172312 168723 161556 161577 105975 104828 321724 294301 864788 860844 258569 255447 332027 333771 391537 383692 405005 408222 420142 425411 399144 441596 993294 1053205 629269 541142 358015 349630 410558 408222 427707 432943 432430 440902 495963 501709 842993 871031 40.45 68.1 2
13:19:44 2023-10-13 441329 438853 105563 103223 167903 172998 180447 179994 131479 133741 143562 143174 167865 167061 477230 519655 1424345 1400378 538173 562217 152297 134479 151678 152792 172277 168723 161556 161611 105975 104914 325388 293744 857932 858946 259150 256880 329951 335732 394128 385418 402884 407932 423669 426499 396682 439430 994006 1051477 630678 538122 359524 350688 410704 405817 427378 436371 433196 440907 495963 496110 844192 876978 40.55 68.1 2
13:19:45 2023-10-13 441160 440364 105595 103223 167873 172963 180447 179679 131512 133707 143562 143338 167865 167295 477230 518574 1424345 1406498 545818 563445 152124 134483 151400 153146 172277 169078 161556 162129 105975 105076 325638 294792 856732 860844 257340 257491 329987 333735 392745 384261 403499 404176 422693 426712 399180 439577 989671 1044051 631343 536595 357762 350723 410923 410572 427076 431662 432466 442264 501814 497313 843333 878817 40.55 68.1 2
13:19:46 2023-10-13 440608 440728 105951 103223 167941 172723 181406 179395 132304 133672 143633 143305 168169 166944 481839 518208 1415099 1395198 544307 563880 153067 134335 152555 152799 173135 168747 162421 161509 103838 104835 325638 294092 867611 866967 258174 256882 331417 336444 390952 381360 406156 405493 421433 424744 396754 443054 990409 1045983 643214 539655 359031 350723 409219 409992 428285 434229 436167 437701 501105 496110 835588 876169 40.55 68.1 2
13:19:47 2023-10-13 441858 438795 105939 103116 167970 172963 180801 179679 132407 130249 143912 143170 167935 167026 477746 519307 1414613 1394169 543884 563880 152542 134403 151573 153218 172312 169197 161556 162095 106043 104932 326324 293468 857594 866205 258533 256880 329951 336444 392158 380790 405580 405781 423993 425530 395530 442929 990409 1040668 633497 538888 359722 351677 410326 409846 427607 434017 436216 438740 500179 498651 834920 876169 40.55 68.1 2
13:19:48 2023-10-13 445090 441092 105881 103277 167932 173274 180767 179713 132809 130325 143598 143338 168052 167096 477674 518940 1413090 1393177 544035 565512 152263 135025 151468 153284 172312 171553 161590 162388 106043 105253 324663 295171 858949 866205 258533 257095 329916 335732 394235 381360 405005 405781 423993 428019 395530 441638 993294 1040595 638211 536214 357762 351821 410414 409413 427412 431697 436706 439893 500008 496110 834920 876169 40.55 68.1 2
13:19:49 2023-10-13 445465 441850 105943 103299 168431 173308 180836 180248 132180 131123 143833 144002 168203 167635 480449 514094 1408539 1395198 549005 565549 152263 135127 151434 153816 172312 172105 161556 163169 106009 105286 327797 297103 850047 868779 257488 258037 331704 333519 395553 382969 405432 404032 421290 429720 396574 441251 996189 1036362 631691 538085 356568 351821 411124 411444 427680 430210 438144 440456 500445 498854 836810 875511 40.55 68.1 2
13:19:50 2023-10-13 446811 442115 105951 103378 167970 173706 180836 180567 132304 133811 143633 143769 168286 167635 481917 517075 1405852 1393177 548314 567224 152542 135030 151573 153318 172312 171744 161624 162648 106043 105286 327797 297029 855419 869999 257521 257095 332764 333699 394271 382843 406156 404873 420178 428958 396790 443017 996189 1038185 634906 537905 357003 351821 410704 409079 428708 432890 437521 440049 503090 498974 836700 876703 40.55 68.1 2
13:19:51 2023-10-13 445683 441530 106124 103434 168609 173930 180801 180282 132407 133339 143711 143964 166054 168140 481881 518574 1405852 1387762 545381 566823 152647 134843 151678 153318 172826 171623 161624 162682 106043 105576 328751 295579 859184 869999 258170 256305 331668 333663 393922 382807 404294 405781 418928 428068 396754 442966 996189 1038014 633254 541178 357745 351254 409219 410572 430106 430988 432863 438653 501814 499116 834326 873613 40.55 68.1 2
13:19:52 2023-10-13 445792 442070 106009 103241 168974 173274 181949 180248 132768 133707 144105 143305 166726 166909 481917 523072 1415099 1388862 542790 567224 152821 135123 151746 153318 173257 171864 162394 162648 106077 105286 330123 296186 858048 868081 259769 256305 331991 333771 393369 380790 405005 408601 420850 427362 396908 441307 998985 1048084 627860 542146 357942 351713 410377 409051 429801 431697 436452 438886 495711 500683 837298 874618 40.45 68.1 2
13:19:53 2023-10-13 446762 442151 105947 103467 168465 173827 180870 180567 132304 130497 143868 144002 168472 167670 481201 523036 1419126 1395198 541082 567224 152787 135089 152201 153318 173102 171708 162142 162682 106111 105318 329704 296260 863568 865556 258604 256700 331435 333771 395418 381663 403499 405889 421397 429465 395216 438960 998313 1045638 638211 540339 358252 351857 411868 408186 428890 431325 436706 441601 495999 497611 841759 874853 40.45 68.1 2
13:19:54 2023-10-13 448821 441782 105976 103570 168473 174417 181374 180922 132403 131086 143956 144298 166493 168991 482635 520687 1420269 1400396 547172 568028 153314 135251 152235 153812 173378 171864 162421 163190 103909 105832 328751 297875 869395 866967 258462 256918 333595 333555 393190 385451 405005 405853 419517 426712 398890 440062 999022 1053205 636782 544293 357942 350759 411868 409992 431937 430733 432466 441716 500398 500205 846041 874890 40.45 68.1 2
13:19:55 2023-10-13 450904 441822 106162 103507 169004 174139 181992 180887 132412 130686 143987 143998 168507 168447 483936 523036 1420269 1400470 540662 568028 153670 135030 152691 153812 174243 171864 162627 162648 103714 105318 328470 295346 867546 866205 260170 255518 332265 336206 392158 383722 405005 409449 421469 426450 396790 441044 996189 1053911 629456 542879 360015 351496 411831 408978 430715 434159 435362 440195 495819 500329 845319 876169 40.45 68.1 2
13:19:56 2023-10-13 449818 441818 105980 103479 169107 174277 181915 180887 132602 131022 143974 144232 168991 168718 483391 526140 1435629 1406498 543425 567224 153314 135284 152586 154026 173689 171935 162514 163022 103714 105318 327526 295314 861166 865738 258604 257527 331491 336444 395807 383148 403499 405889 423957 426712 396790 438662 996189 1051715 641070 537524 359031 351821 409997 408186 427378 432793 432538 441720 496035 496110 848555 878771 40.45 68.1 2
13:19:57 2023-10-13 445574 445054 106009 103574 168970 174417 181823 180956 132806 130776 143974 144332 168542 169145 485667 516826 1420306 1407499 548584 568028 153314 135284 152691 153812 174001 171935 162661 163204 103708 105673 329704 295579 883820 870615 258352 257243 332243 335442 394686 385343 407311 405673 421919 425269 398999 442902 995335 1045530 642499 540871 358015 350723 410595 412027 428890 432696 432236 439042 503236 498345 841796 880021 40.45 68.1 2
13:19:58 2023-10-13 445639 445341 106341 103471 169545 174018 182527 180887 132864 130563 144368 143998 168846 168211 484870 520687 1420306 1400433 547445 566218 153382 135289 152726 154167 173966 171935 163035 163169 103800 105318 328194 295079 873591 872468 258533 257095 331023 337157 394975 381967 406156 405853 423659 425646 395566 443730 996189 1042574 634202 540376 360051 351821 410124 410572 428587 434300 435709 439010 500850 498773 839611 882452 40.55 68.1 2
13:19:59 2023-10-13 452066 445901 106479 103602 169360 174382 182570 180887 132735 130719 144307 144704 168846 168683 484468 520687 1420195 1402170 548503 570300 153571 135900 152555 154527 173515 172795 162784 163589 103936 105865 327165 297663 858625 873705 258533 257853 330688 336206 395445 385418 405580 405817 423957 429599 395836 441683 998313 1042109 641070 537035 358523 353848 411285 410572 427680 431697 438731 440204 500361 496806 836810 881273 40.45 68.1 2
13:20:00 2023-10-13 452066 446541 106475 103643 169511 174382 182492 181426 132952 130875 144307 144704 168929 168529 485864 518316 1420195 1403170 552142 567816 153037 135694 152235 154665 173378 172731 162627 163727 103735 105891 333279 297162 862501 873086 258135 258649 331955 333771 396281 383112 405868 405102 423289 429863 396466 443741 1000257 1042257 624741 539655 358486 353739 411831 411662 427498 432998 436456 440204 501814 497575 842082 881273 40.55 68.1 2
13:20:01 2023-10-13 450758 444952 106663 103884 169341 174800 182527 181426 132952 130965 144342 144738 169012 168955 485901 519117 1415099 1400396 551848 567852 153314 135916 152726 154420 173775 170869 162627 163693 103812 105963 333279 299509 860789 875637 257737 257456 333739 333699 395696 384261 404222 405102 420107 428922 396754 442925 998089 1044051 641070 541909 358015 351821 411868 409690 430445 431325 432692 440241 500409 500557 839298 880021 40.55 68.1 2
13:20:02 2023-10-13 450404 448223 106626 103774 169780 174817 183071 182036 133168 130860 144544 145446 169047 169264 487316 523108 1417110 1391160 548584 567924 153314 135694 152691 154274 174209 172489 163182 163693 103806 106156 329704 299728 860820 876187 259189 256523 333830 335514 397495 384659 408180 408004 420107 427948 396754 443573 1001717 1045036 629445 544293 358015 351821 409290 411407 428946 431411 432574 438613 501814 500521 835588 878697 40.55 68.1 2
13:20:03 2023-10-13 449771 446350 106692 103785 170084 174347 183688 180887 133252 130686 144790 144432 169151 168565 487316 528410 1417110 1391123 545892 567924 153348 135728 152726 154523 174330 172524 163148 163693 103903 105818 329704 297110 870250 875637 259733 256664 333504 335732 395104 383076 404828 409413 421065 428041 396718 443906 1001740 1051595 639640 544293 359031 351821 410595 410353 432892 435520 434949 438393 499826 500414 839686 879174 40.55 68.1 2
13:20:04 2023-10-13 451158 445649 106688 103802 169932 174939 183106 181713 133202 130965 144614 144704 169151 168683 487404 529012 1427190 1399102 545356 572068 153919 135814 153116 154532 174347 168274 163671 163693 103936 105996 333636 296290 872368 873632 259733 257060 332963 336206 395180 384872 405292 410028 422360 427983 395216 441325 1001740 1051715 636782 544293 359031 353557 411868 409992 427707 433586 437811 439545 495675 499081 839335 880021 40.55 68.1 2
13:20:05 2023-10-13 452029 445649 106700 103914 169545 174974 183106 182071 133077 131254 144817 145120 169151 169501 487662 527254 1427384 1401760 545892 567924 154022 136005 152760 154772 174521 169138 163409 163762 103936 105963 330657 296894 865664 874945 259733 257095 332999 336444 396353 385418 405796 408508 421883 429720 395072 439742 1004005 1052752 639640 544146 359031 354347 409926 409413 430106 434088 437669 441527 496035 499045 844488 879836 40.55 68.1 2
13:20:06 2023-10-13 453486 449176 106692 103906 169780 175534 182851 182614 133168 131815 144606 145749 169235 169739 488082 528784 1427384 1406498 547445 567960 153280 136241 152552 155022 173931 169526 162627 164481 103779 106281 330297 298857 868023 871232 258569 256776 332728 333699 396885 385451 405005 405889 421101 429899 396826 438918 1003947 1056193 639640 543635 357509 351821 411801 410572 428890 430988 434790 442892 500008 501649 851434 881365 40.45 68.1 2
13:20:07 2023-10-13 448504 450349 106667 103914 169776 175245 183106 182452 133168 132337 144443 145749 169221 169739 487662 528032 1428399 1409668 544344 567924 154304 135813 153541 154532 175201 170869 163499 163589 104292 105931 329414 297738 870847 872976 259991 256487 332458 337157 393298 384838 405868 409883 422657 425411 396754 440897 1001109 1060697 641609 544293 360051 351821 411868 409049 430410 435591 432502 441215 495999 497191 848283 881273 40.55 68.1 2
13:20:09 2023-10-13 449457 458751 106696 104050 170084 174899 183141 182579 133168 131815 144614 145003 169186 169739 488354 528846 1438672 1414765 547371 571552 153466 135791 152979 154772 174521 172489 163409 163727 104007 105996 330657 296059 867061 870615 258569 257884 331453 336681 394513 384261 403785 405853 423000 426712 396754 437642 998837 1056716 633497 540919 360051 351713 414208 410499 428175 434088 437521 442745 499935 497539 852858 883783 40.55 68.1 2
13:20:10 2023-10-13 451273 451467 106479 104078 169507 176131 182527 183228 133633 132211 144302 146053 169339 170360 487662 523036 1433591 1417827 555138 567996 154022 136245 153218 154807 174521 172838 163706 163796 104007 105996 330300 296894 868287 873705 258099 257888 332728 335369 395418 387190 406156 405745 422693 427647 399144 440273 999022 1051368 637725 539502 359031 351555 411187 409761 428890 433586 435040 442578 500445 498309 850401 883783 40.55 68.1 2
13:20:11 2023-10-13 449139 449817 106762 103910 170498 174974 184050 182071 133603 132246 144852 145446 165950 169227 486616 527664 1427384 1408502 550571 570978 154304 136249 153431 155022 175079 172838 163740 164524 104292 106029 331303 295020 880402 879928 259082 257604 331345 337634 394369 383005 407311 405673 423813 426165 395494 442228 999022 1045565 637675 541652 361075 353848 410704 411444 428890 437769 437533 439893 501814 496110 841759 882108 40.45 68.1 2
13:20:12 2023-10-13 453298 452397 106733 103946 170114 175534 184015 182648 133544 131815 144817 145003 165983 169620 486580 528410 1428399 1408502 553269 572089 153808 136292 153218 155272 174556 169492 163557 164745 104150 106208 335156 297140 864291 876560 258932 258685 331453 336665 396921 383956 406156 405817 423993 429295 397754 440934 999577 1045530 641070 539465 359031 354347 412451 411735 428066 436063 437450 440608 501705 501037 841611 885042 40.45 68.1 2
13:20:13 2023-10-13 461405 452718 106725 104074 170118 175569 183723 183193 133202 131848 145020 145406 166017 170085 486688 523108 1421949 1405810 556097 573366 154201 136070 153363 155203 174382 169492 163568 165179 104292 106354 329704 300175 861732 879855 258284 257530 333974 333771 396326 384297 404864 405601 420142 428621 396124 442994 1002487 1044790 657984 544293 358523 351857 411868 410337 428645 432926 435076 440351 500445 501261 841759 882527 40.55 68.1 2
13:20:14 2023-10-13 460092 450659 106729 104115 170118 175569 183886 182938 133687 131848 144962 144935 166017 169882 486688 527664 1419126 1399177 553527 572934 154163 136407 153218 155199 175079 169526 163706 164745 104221 106354 330657 299678 869695 879777 258569 257060 333974 335612 395732 384838 408433 407932 420814 427805 399701 442851 1003800 1053447 638211 547006 359541 353739 410704 409726 429923 431592 435076 438941 500409 501225 839298 881273 40.55 68.1 2
13:20:15 2023-10-13 460111 449532 107273 104035 170930 175254 184342 182614 133603 131881 141316 145714 166509 172428 491098 528846 1423334 1398901 549435 572493 154270 136207 153252 155164 175100 169423 163740 164780 104292 106281 330180 299219 885765 879777 259769 256664 333974 336206 395732 384261 405185 409449 420769 428019 396754 442962 1006114 1051679 636782 544525 359541 351857 410704 410572 429621 432943 435099 438886 500751 500557 839298 881273 40.55 68.1 2
13:20:16 2023-10-13 464250 449676 106762 104186 170930 175850 184377 182949 133855 131815 145090 145242 166772 169620 486688 532162 1429415 1403461 546961 573817 154339 136609 153610 155341 175359 169962 164138 164767 104579 106547 333159 300357 882644 876187 259189 257314 332819 337329 396957 383112 404718 408835 422360 429915 396173 438882 1005409 1054698 641070 545416 359541 354848 412416 410572 430106 432979 437806 441196 498878 499081 846004 882527 40.55 68.1 2
13:20:17 2023-10-13 457182 450699 106733 104214 170109 176166 183595 183810 133511 132494 145068 146052 166475 172898 486652 529627 1433591 1409705 550213 574628 154270 136876 153218 155341 175079 170099 163740 165344 104150 106387 331923 300769 866138 874945 259332 257491 333739 333771 396957 387542 405005 405889 420769 429264 396862 439229 1005137 1057751 632088 544072 357832 351569 413987 411735 430715 432998 436899 442708 500923 504164 852067 881273 40.55 68.1 2
13:20:18 2023-10-13 451508 451089 106766 104283 170659 176131 184342 183564 133636 132311 141170 145913 166902 170505 491834 535152 1439680 1414538 547371 573598 154880 136716 153679 155307 175639 169560 164231 164780 104723 106547 334608 297464 878831 873705 260170 257530 331991 337634 394549 385415 405005 410028 423993 426677 396790 439925 1001777 1060821 638211 544293 361589 351821 411187 410282 429497 435556 432687 441270 495999 497575 850968 882770 40.45 68.1 2
13:20:19 2023-10-13 453595 451052 106758 104307 170625 176131 184342 183810 133670 132278 144923 145950 166509 172862 486724 530445 1444888 1425122 553306 573780 154734 136619 153610 155341 175639 169594 164266 165044 104436 106387 336254 300357 872673 874945 258355 258435 331704 337214 395589 386200 404248 405673 423813 427169 396610 437460 1002216 1054698 638211 541142 360051 353630 415237 409690 428890 434300 435162 443570 501741 500928 852704 884724 40.45 68.1 2
13:20:20 2023-10-13 454600 451161 106700 104825 170404 176730 183595 184465 133235 132743 144817 146560 166017 173527 489514 527664 1437671 1423095 556892 574665 154351 136854 153507 155341 175009 169560 163954 165079 104364 106387 332802 297248 872076 877837 258021 257888 333034 337157 395140 387226 404258 405817 422693 427574 399144 441633 999613 1051715 633497 542751 359541 351785 409962 410950 428890 433925 432547 441275 503839 501746 850253 887128 40.45 68.1 2
13:20:21 2023-10-13 450827 453450 107422 104315 171202 175973 184928 183263 133855 132178 145227 145714 167069 172549 490971 528067 1433344 1412753 554906 575630 154811 136828 153644 155675 175534 170031 164391 165170 104579 106613 333398 297320 871752 880616 259368 257672 331722 338518 396741 383112 403937 408222 424029 429567 395494 441596 1002487 1048671 641070 541142 360051 354848 412729 409690 428587 435591 437824 440479 501814 498047 844192 885426 40.45 68.1 2
13:20:22 2023-10-13 456782 451125 107384 104556 170930 176413 184764 183845 133670 132494 145126 146153 167384 172741 491007 525775 1433591 1409705 558825 576330 154236 136878 153610 155878 175394 170370 163775 165725 104292 106745 333517 302060 864554 880616 258135 258756 332999 333447 397029 384838 403653 405745 423659 430253 396466 440640 1005299 1048498 641070 541762 359031 354812 413036 412903 430445 431662 437165 441251 501537 503167 845921 884023 40.55 68.1 2
13:20:23 2023-10-13 455883 454737 107241 104940 171387 176444 184941 184289 133972 132643 145631 146050 167349 171201 492251 531409 1428399 1402463 550250 576366 154820 136871 153862 155272 176008 170133 164529 165344 104579 106566 332683 300938 867993 882273 259951 256305 333974 336681 396403 383183 404864 409449 421397 428193 394938 443633 1005409 1054698 636782 546139 359796 353848 411576 411153 429959 434265 435180 438923 495747 500557 842993 880455 40.55 68.1 2
13:20:24 2023-10-13 454837 453455 107413 104775 171262 176166 185387 183810 134325 132063 145232 145714 167599 169775 492086 535168 1433591 1406498 549398 576366 155052 137079 153747 154996 175639 169457 164793 165331 104723 106613 333040 301292 872456 881069 260027 257349 333595 337323 396777 384083 405432 409449 422657 429295 394383 439929 1005299 1056967 639640 545841 359796 355853 412416 410572 429357 434265 437856 441601 498914 499116 847279 882108 40.55 68.1 2
13:20:25 2023-10-13 458814 453713 107314 104452 170693 176730 184377 184137 133888 132494 145126 146153 167069 173177 493320 532121 1436650 1413796 553061 577592 154626 137136 153610 156347 175359 170675 163775 165911 104221 106811 332683 302917 859346 877216 259332 257131 333269 333807 397029 387190 405292 408222 421433 430273 396826 438918 1005819 1060857 649110 543489 357832 354166 415385 412208 431325 431592 435776 442819 500642 501894 852710 885005 40.55 68.1 2
13:20:26 2023-10-13 452260 454358 107413 104853 171075 176730 184964 184465 133980 132710 145196 146474 166902 171177 492179 536463 1439717 1419297 549714 577518 155233 136697 154497 155238 176624 170285 165057 165194 104651 106566 331610 299418 875749 880405 259368 256305 333974 337598 395140 386645 405897 410028 420769 426079 396862 440314 1005409 1063514 641070 546598 360051 351821 411187 409726 430454 435591 432502 441601 500398 500557 854456 882807 40.55 68.1 2
13:20:27 2023-10-13 450904 454354 107422 104588 171236 176730 184964 184723 134106 132618 145400 146356 167103 173212 492238 536754 1444888 1417827 548584 577183 155337 137063 154278 155878 176131 170133 164828 165344 104579 106566 331303 297140 874692 875321 260608 257131 332477 338518 395445 386050 405971 410535 423813 426535 396610 439430 1005262 1065301 636492 545099 361075 351857 411187 410389 427810 436509 434827 440939 496071 501355 853464 885352 40.45 68.1 2
13:20:28 2023-10-13 463711 455640 107314 105318 170828 177723 184753 185500 133939 133478 145126 147258 167069 169555 492086 530584 1442837 1424675 559497 576366 155130 137094 154102 155878 176131 170759 165092 165610 104579 106599 334810 299388 870860 882273 258533 257924 333504 337157 396362 387844 407200 405817 422729 427983 399144 441283 1003984 1056069 637725 543521 360051 351821 411801 411600 428890 434265 432502 442615 501185 499081 851956 887981 40.55 68.1 2
13:20:29 2023-10-13 453620 454354 107455 104933 171228 176730 185387 185016 134081 132710 145400 146663 167450 173248 493975 528846 1436650 1417933 556718 575630 156065 136918 154604 155100 177084 170031 165484 165170 105004 106646 331610 297140 887302 883097 259332 257568 333504 337634 394549 385236 405506 408186 422657 425451 396754 442667 1002487 1053205 642499 545568 361075 351857 411868 410625 427845 436545 432502 439581 499005 499081 847917 887981 40.55 68.1 2
13:20:30 2023-10-13 455284 454675 107480 104580 171739 176730 185552 184137 134363 132311 145471 146153 167864 172777 493939 530445 1436595 1415810 555927 577183 154777 137075 154003 156060 175885 170404 164828 165610 104579 106672 332564 297176 877151 884152 259150 257491 331991 336143 396727 384261 404222 408258 424066 427983 394347 441068 1006151 1054467 645000 542604 361075 354521 413036 412903 428854 435414 437523 440241 500850 497226 844192 890101 40.55 68.1 2
13:20:31 2023-10-13 460752 455001 107455 105001 171271 177262 185306 184770 134398 133081 141959 146216 167763 173557 493559 530282 1432468 1416558 559896 578001 155087 137175 154248 155862 176131 170641 164793 165876 104579 106778 336128 302550 868462 881467 257737 257568 333974 335732 396993 385451 404294 405817 420769 429259 396124 441688 1005409 1047117 635963 544678 359031 353848 411801 411600 429031 432943 435745 441357 501537 501685 842939 884724 40.55 68.1 2
13:20:32 2023-10-13 459670 454996 107442 104825 171509 176730 185552 184887 134211 132743 145267 146116 167599 173248 494712 530445 1428399 1406498 552705 577592 155371 137102 154535 156238 176131 170641 164828 165911 104579 106745 333848 301481 875181 885467 260027 256773 333938 336609 396547 384154 408180 409919 421290 427983 395566 443054 1006531 1058697 648038 546984 360051 353630 411576 411917 430154 435947 435709 439037 499717 500592 844192 884097 40.45 68.1 2
13:20:33 2023-10-13 458024 453180 107818 104682 172055 176730 186073 184137 134646 132349 145852 146100 168014 172741 494712 537893 1435629 1405060 551421 578001 155371 137102 154244 156204 176377 171303 165057 165841 104723 106745 334810 301061 871977 885407 260170 257060 333974 336681 396885 384261 405934 410608 422324 428068 394311 441596 1007244 1059764 645958 547021 360051 355350 411868 411589 432550 436756 439707 440058 498696 500062 846865 886303 40.45 68.1 2
13:20:34 2023-10-13 461037 454171 107446 105206 171474 177723 185517 185570 134073 133143 145400 149274 167599 169555 493939 536048 1444769 1422640 555779 579641 155199 137415 154711 156208 176307 171115 165183 166467 104723 106811 335156 303703 881610 881180 259590 257817 333974 335696 396993 386902 406082 408799 420142 429375 396862 438918 1007957 1063866 642499 545367 358777 351569 413324 409690 429621 431592 432538 442929 501204 502074 855198 883498 40.45 68.1 2
13:20:35 2023-10-13 456311 454176 107677 105392 171747 177599 185517 185570 134106 133143 145471 147088 167599 169555 495449 532121 1438746 1420533 552705 576829 156199 137136 154742 156095 178989 171031 165738 165876 105417 106778 332564 301097 875830 882899 259733 256664 333974 337634 395418 387520 406904 410353 421111 426597 396682 440090 1008194 1068091 642499 548461 361589 351821 412126 409726 430298 437374 436278 441564 500361 500592 855710 888162 40.55 68.1 2
13:20:36 2023-10-13 458776 458609 107982 105222 171917 177523 186002 185464 134580 133043 142161 146933 168029 169453 495413 537893 1453874 1434291 556607 579231 155839 137552 154780 156322 176624 170675 165588 165876 105109 106778 332564 301061 876207 880400 258604 258685 332999 337634 396921 386573 405292 405853 423993 427401 396403 437605 1005409 1060070 634906 543521 360051 354380 414270 409761 428890 434017 436017 442929 501559 498695 857738 889359 40.55 68.1 2
13:20:37 2023-10-13 458618 455266 107422 105424 171236 180767 185387 186090 134106 133578 145462 149538 167599 170671 495449 530445 1444888 1432059 559896 576829 155371 137552 154493 156431 176554 171319 165575 166130 105456 107154 335773 301841 877501 885135 258391 258108 333830 337396 396957 387844 405240 405565 423037 428032 399071 441247 1005409 1059193 649238 544293 360051 351821 412416 414662 430106 434017 432502 442929 501890 499081 852470 888727 40.55 68.1 2
13:20:38 2023-10-13 453527 454593 107702 105206 172012 177569 186073 185275 134418 133143 145604 149067 168014 169590 496152 531192 1438672 1422008 559099 576937 156412 137068 154846 156095 179220 170404 165889 165562 105456 106778 335773 300599 886985 884437 259114 258240 333974 337634 394549 385451 405470 408222 423691 425468 396160 442297 1004696 1056716 638640 546506 362618 353811 412743 413488 431020 435847 436899 439939 503199 498309 851005 889991 40.55 68.1 2
13:20:39 2023-10-13 461554 454597 107809 105279 172200 177474 186073 185570 134782 133444 142901 146864 168495 169521 496745 531977 1441767 1422575 563098 580876 155337 138004 154244 156818 178551 171730 165494 167190 105174 107286 333517 303273 870781 887925 258533 258720 333739 336681 397065 387335 404258 405817 423993 430322 395530 440273 1007280 1047894 642499 543907 359541 353100 412126 411564 428890 432802 437706 441251 501890 499116 846041 888082 40.55 68.1 2
13:20:40 2023-10-13 459845 454557 107809 105279 172051 177723 186073 185570 134545 133177 145643 149067 168130 170384 496856 530445 1429489 1418941 561912 576901 155839 137778 154635 156818 176501 171219 165357 166374 105174 107286 334810 303703 871499 890452 260509 257604 333866 336335 396849 386465 408470 405637 421218 429179 396538 442888 1007244 1051679 643928 548954 360051 354848 411801 412215 430226 433148 436229 441601 501890 502074 845405 888833 40.55 68.1 2
13:20:41 2023-10-13 460124 458225 108339 105222 173045 177368 189458 185016 135018 132776 143156 146626 168596 173298 496856 537809 1437671 1412522 553564 576937 155839 137552 154777 156709 178739 171491 165889 166374 105384 106811 333899 302415 876207 884400 260170 257095 333974 337157 396957 384574 405868 410318 422693 428055 393757 438955 1008744 1060821 639640 547021 360051 353914 414171 411153 429319 434017 438708 441215 499619 503880 848518 885513 40.55 68.1 2
13:20:42 2023-10-13 463084 455556 107818 105392 172014 177723 186334 185570 134549 133177 145675 149308 168164 169590 496504 536982 1442837 1422640 556495 581288 154914 137901 154141 156967 176131 171695 165149 167307 105319 107368 332767 303593 863910 882899 259665 257604 333830 336444 399311 387463 405580 409449 422549 430625 396718 437642 1010964 1063866 642499 545331 359031 352077 414306 409726 428982 432541 437014 442929 501105 502038 854679 886229 40.55 68.1 2
13:20:43 2023-10-13 463121 457272 107784 105416 171782 180929 186073 186245 134359 133612 145506 149377 168164 170942 496856 537222 1444888 1423095 556077 576973 156056 137858 154742 156818 178774 171253 165889 166607 105109 107416 334810 303089 894169 882899 259150 257491 334010 336206 396641 387844 403937 407932 420519 427810 396574 439980 1011138 1066093 642499 549274 360634 353739 413507 410914 431555 433409 432538 442597 501595 501930 857701 885486 40.55 68.1 2
13:20:44 2023-10-13 458677 459525 108007 105608 172723 178151 186595 185925 134663 133511 142823 146968 168596 170297 497840 539253 1456216 1428213 556097 581214 156377 137552 154777 156600 179095 171219 166108 166270 105660 106844 335773 301987 880485 881648 259690 258251 332999 337634 396921 386645 405005 407932 424029 428059 396124 437296 1007552 1063866 642499 544293 360819 354848 414633 411735 428890 434626 435709 442934 500361 497611 860251 890642 40.55 68.1 2
13:20:45 2023-10-13 459589 457267 107710 105424 171782 180929 186073 188981 134418 133486 145541 149342 168164 170636 496856 532085 1447929 1434434 562710 577009 155027 137587 154777 156709 178810 171253 165645 166629 105772 107268 329781 302556 878722 885407 258426 258506 333577 337598 396813 387700 404828 405853 422693 427027 398854 440718 1005409 1057824 648217 544293 361332 353775 413360 412215 430106 434017 432502 442929 501926 499116 856485 890624 40.55 68.1 2
13:20:46 2023-10-13 460246 460182 108215 105392 172666 178218 187119 185570 135073 133578 142789 146592 169063 170297 495630 536375 1442837 1423095 562526 580405 155839 138159 154777 157037 176624 171799 165623 166840 105417 107393 335773 302979 879390 889188 258569 258720 333504 337157 399311 386337 404258 405817 424029 430575 395530 440273 1008708 1052460 642499 544293 360051 353135 412452 412215 427564 433961 437706 441564 501926 499116 848518 890545 40.45 68.1 2
13:20:47 2023-10-13 463282 459090 108074 105424 172428 180767 189471 188946 135018 133394 142924 147583 169063 171042 498960 531797 1433517 1423903 562599 580237 156204 137974 155173 156798 178989 171764 165889 166840 106032 107523 334931 303950 875411 892203 258533 257924 335863 336919 397065 386645 405470 405889 420805 429899 396124 442264 1010211 1053951 643928 548917 359796 352112 412452 412831 430383 434229 438768 442228 502668 502110 848518 890545 40.45 68.1 2
13:20:48 2023-10-13 459845 458206 108107 105457 172428 180767 189458 188946 135018 133923 142783 147071 168697 170671 495666 538982 1436478 1411712 555927 580342 156412 138047 154846 157037 179095 171764 165889 166723 105693 107319 336254 305045 877539 886796 260572 257207 333830 337489 396741 385164 407890 411189 421919 427912 394203 441767 1013297 1062360 647408 548680 360051 352112 413900 411625 430275 435556 437820 440278 500107 501189 847279 888649 40.55 68.1 2
13:20:49 2023-10-13 460448 458484 108049 105859 172225 178598 186560 186875 134850 133796 142462 149619 168198 171214 500084 536228 1446944 1426137 559497 581021 156457 138039 154811 156818 179095 171645 166236 166840 106065 107286 333251 303703 886651 884400 259368 257708 335900 336681 396957 387916 404258 409449 420178 427647 396826 440273 1011681 1064534 642499 551674 360051 351857 413360 410986 432227 434265 432309 442929 501814 502852 859031 887981 40.55 68.1 2
13:20:50 2023-10-13 458723 458664 108000 105416 172355 180675 189396 188717 134891 133612 142924 149411 168697 170636 495630 541099 1456216 1427153 555138 582941 156605 137832 155832 156967 179651 171695 166550 166805 106129 107368 334470 301841 881618 884152 260756 257491 333034 336378 396439 387628 406156 410608 424029 426797 396466 438462 1007244 1066867 641070 545404 360288 354703 412488 410572 427743 435307 435094 442264 498588 498345 857738 890628 40.55 68.1 2
13:20:51 2023-10-13 461406 458310 108182 105424 172432 180675 189564 189016 135052 133612 142924 147533 168965 170671 495666 536375 1454148 1438354 564347 581613 156377 138039 154846 156818 179130 171613 165889 166840 105693 107500 335773 303273 879295 883803 258352 258286 333974 337396 396993 387916 405240 405853 422729 427063 398890 440053 1009554 1057641 633949 545841 361075 353811 414453 413269 430715 435271 432502 443022 501926 499116 860103 892447 40.55 68.1 2
13:20:52 2023-10-13 461286 458664 108207 105785 173222 178187 187645 186245 135621 133545 143354 146968 169131 170061 499684 538999 1446596 1425122 559896 580446 156377 138328 155454 156798 179345 171799 166353 166840 106049 107482 333517 302122 880922 891571 259733 258322 333034 336343 399311 385487 404294 409449 424066 429295 394347 440310 1007280 1054692 642499 544293 361075 356591 412416 411600 428890 435591 437965 440902 500181 498309 848482 889403 40.55 68.1 2
13:20:53 2023-10-13 463968 458628 108174 105742 172398 180929 189564 188981 135052 133990 142755 147071 168999 170671 495702 535168 1436650 1425122 564384 582092 156169 138073 154889 157037 177049 171799 166236 166665 105951 107631 336134 305723 882486 893359 258462 257782 335863 337085 396885 387319 405434 405853 421065 429597 396439 442297 1011753 1054698 646787 548219 360051 352112 414796 416432 430975 434265 437151 441951 501962 503206 848357 890777 40.55 68.1 2
13:20:54 2023-10-13 464086 459769 108174 105771 173180 180929 187645 186875 135916 133612 143354 149169 169033 170518 498433 542097 1447892 1427153 557726 582920 156091 138450 154777 159356 179060 172381 165773 169507 105417 107863 335773 305432 868684 885725 259368 257888 333974 336413 399876 387880 406156 409449 421505 430647 396560 437678 1014629 1066867 642499 547021 359176 352112 414998 410986 429657 432802 436434 442561 501460 502852 857093 888096 40.45 68.1 2
13:20:55 2023-10-13 462628 460066 108099 105949 172389 181289 189529 189122 135018 134049 143404 149687 168999 171622 501106 541330 1452074 1431226 559896 582738 156675 137935 155389 157186 177617 171764 166469 166840 106017 107500 335773 304529 880979 886352 259769 257924 335900 336463 396813 389880 404258 409449 420769 427463 396898 439613 1012919 1065323 638640 551945 360051 353848 415385 411600 432227 434017 432574 442929 501814 502529 861511 889991 40.55 68.1 2
13:20:56 2023-10-13 460246 460062 108207 105916 173358 181254 189732 189219 135018 133645 143289 149549 169267 171214 498578 541135 1456078 1427198 556495 582024 156849 138108 155528 159065 179325 171645 166955 166840 106082 107533 335423 302201 881389 884867 261149 257888 333504 339551 396668 387520 406008 410897 423885 426570 396646 438868 1011138 1069916 634730 547021 360578 352112 413396 412245 431325 438188 435094 441711 500008 499045 857591 891693 40.55 68.1 2
13:20:57 2023-10-13 461222 459701 108414 106037 173282 178723 187382 187137 135257 134374 143286 150001 169082 171487 498542 537893 1450972 1430206 562673 581130 157287 137763 156036 156818 176185 171576 167086 166607 106407 107434 341066 302409 888346 891350 259332 257853 333974 336850 395975 386573 405506 409124 422657 426043 395494 441817 1008268 1056184 642499 546948 360578 354598 411826 412179 429586 438188 435167 440204 500445 499045 853464 891927 40.55 68.1 2
13:20:58 2023-10-13 461005 460177 108548 105420 173430 180929 190167 188981 135460 133612 143854 149481 169501 170636 499672 537774 1446944 1427153 565403 583708 156318 138671 155286 157591 177617 172483 166248 167658 106129 107879 333806 304999 874661 892915 259296 258685 333739 337634 400158 386866 404828 405781 423921 430540 395180 440236 1013297 1054698 642499 544293 360051 354162 413033 412143 430140 434229 437669 441564 501501 499081 850968 892447 40.55 68.1 2
13:20:59 2023-10-13 464599 460030 108182 105738 173309 181218 187645 187137 135018 133796 143388 149619 169233 171180 499283 541099 1444888 1417827 555648 583744 156849 138108 155528 159322 179380 171833 166585 167073 106017 107648 333517 304294 884959 890829 260170 257095 333974 337634 396511 385415 404828 410608 422360 428989 393721 440663 1013154 1065374 639640 550236 361075 354162 412380 409726 430298 434931 439019 440241 499328 501297 850968 889991 40.45 68.1 2
13:21:00 2023-10-13 465286 460071 108365 105916 173309 178723 187645 187101 135410 134066 143786 147875 169668 171111 499138 540883 1453133 1428719 561094 583781 156595 138720 154811 157846 177617 172676 166353 169507 105660 108120 337471 306301 872691 883840 259514 257888 333974 336444 399876 387880 406890 409449 421397 430201 396754 438654 1014629 1066830 647408 546984 360051 352112 414926 410950 428982 434921 435058 443022 501814 503171 861474 889917 40.45 68.1 2
13:21:01 2023-10-13 462592 459597 108211 106095 173180 178648 189794 189723 135094 134234 143930 147788 169267 171794 498578 541027 1451015 1428250 555648 584600 157287 138142 155814 157147 179330 171764 166818 166840 106407 107500 336735 302832 899306 890452 260393 257164 333974 339071 396741 387628 407890 411735 424586 426641 396754 439888 1011681 1072924 649583 550273 360578 354347 413651 412903 431636 436887 432574 441564 498914 500169 857701 890545 40.55 68.1 2
13:21:02 2023-10-13 472393 459958 108299 106103 172389 181650 189458 185766 134782 134352 143122 150382 169082 171794 499672 537675 1451015 1434434 565186 583744 157177 138493 155779 159322 178366 171799 166818 167307 106195 107756 336735 304350 891665 892093 258569 257853 333974 337634 395696 387808 405542 408222 423325 425411 396790 442611 1010461 1060821 643928 546175 361332 353848 412091 415864 428982 436852 432507 440278 501926 500557 852704 891295 40.45 68.1 2
13:21:03 2023-10-13 458502 460102 108548 106070 173741 181056 190274 189148 135460 133830 143854 149653 169804 171368 501069 541293 1452074 1431226 563098 583113 157107 138354 155675 157186 177991 171730 167168 167073 106301 107467 336379 302201 890872 891909 259697 257853 333739 337394 396921 386430 405470 409449 423993 426677 394311 441247 1008708 1056184 649765 546175 360614 353666 411801 411564 428344 437831 437706 440241 502524 498309 850968 892597 40.55 68.1 2
13:21:04 2023-10-13 465469 460102 108469 105920 173732 181218 190167 189352 135426 133923 143854 149619 169653 171214 500061 536427 1447855 1427153 566796 585057 156739 138671 154846 159356 179380 172621 166353 169626 106017 107863 337100 305432 872264 890646 258135 258685 333974 337366 400223 387211 407779 405529 422513 430156 396308 440090 1014019 1054588 637250 547394 360051 353630 413033 413448 430106 436448 437669 440847 503412 502038 853464 893115 40.55 68.1 2
13:21:05 2023-10-13 465899 459850 108697 106037 173933 178723 186489 186875 135818 133914 144730 147272 169804 170636 501550 544233 1453110 1427153 559747 583899 156343 138921 155286 158027 179060 172862 166384 169626 106049 107756 336735 304018 872112 889568 259906 257888 333974 337396 400441 387772 406156 409700 422693 430575 395530 437605 1014629 1063746 642499 547021 360051 354197 414962 410914 429738 434229 437706 443563 501105 500521 856449 891812 40.45 68.0 2
13:21:06 2023-10-13 467444 462778 108174 106136 173309 181615 189865 185800 135052 134268 143422 149930 169267 171794 500061 540157 1452083 1432356 559418 585508 157078 138478 156075 157481 178366 172534 167285 167307 106341 107730 341066 304566 887227 890452 259189 256882 336466 337634 396921 387880 407200 410209 420734 428203 396826 440236 1013944 1072274 642499 552728 361846 354347 414270 411889 432531 436203 432624 442370 501814 502074 861511 890545 40.55 68.1 2
13:21:07 2023-10-13 464844 462732 108514 106066 173499 181575 189936 187496 136199 134049 143854 149861 169501 171726 501159 536228 1456216 1441655 566796 584023 157067 138924 155814 157012 176151 172105 166818 169472 106374 107863 336735 304566 882011 892354 258533 258503 333974 337634 397065 390111 405470 408186 423325 428104 396826 440273 1010211 1062208 646787 545367 361589 353848 414306 413448 429357 434931 432466 442929 502668 500557 857775 889036 40.55 68.1 2
13:21:08 2023-10-13 459809 463431 108581 106099 173490 181289 190042 187663 135632 134319 143951 148201 170090 171726 503377 539253 1453133 1433269 564236 585435 159609 138108 155814 159322 178491 172243 167320 167307 106407 107467 336024 302415 892890 893175 259733 257888 333974 337430 396605 386609 405506 409449 423993 426677 394347 441720 1008744 1057751 645179 549187 360650 353135 411801 412179 429621 438188 437091 440314 500409 499045 853464 894572 40.45 68.1 2
13:21:09 2023-10-13 465506 462782 108727 105916 174018 181254 186557 189352 135666 134015 144330 147514 169838 171214 501550 539018 1451810 1428213 567528 585181 156849 138807 155558 159682 179415 172862 166585 169577 106228 107897 336735 305533 883854 894517 258900 258613 333902 337598 400368 387046 407890 405673 423777 430360 395180 440236 1014629 1054698 643928 547394 360819 355037 413651 413448 430678 434017 437756 442228 503111 500557 852858 891964 40.45 68.1 2
13:21:10 2023-10-13 466759 463322 108772 106354 174408 178688 186850 189352 135874 134082 144274 147924 170040 171760 501586 546616 1452099 1423058 558553 586132 157287 138856 155779 159613 176185 172587 166853 169507 106228 107863 333806 304455 892411 892093 260170 258422 333974 337634 399311 385451 403617 410608 422405 429259 393721 438571 1014629 1063782 644509 550273 361332 355263 413651 409761 430280 435556 439019 441601 500361 501297 855287 892447 40.55 68.1 2
13:21:11 2023-10-13 468911 463763 108548 106103 173897 181325 190274 189723 135598 134049 143888 149896 169653 171726 501159 541099 1458041 1435202 564708 586228 157107 138879 155958 157696 176151 172793 166818 167776 106228 108012 333517 306737 880600 891720 259883 257853 335900 336681 400158 390111 406156 410028 420805 430015 396790 438918 1017514 1069999 651758 549421 360051 355223 414962 411564 430262 433409 432818 442929 500145 503561 862124 890628 40.55 68.0 2
13:21:12 2023-10-13 463519 463759 108569 106099 174018 177505 186299 185766 135770 134361 144330 148098 170074 172135 502688 545845 1465489 1443746 561691 585325 157287 138951 156066 159648 176185 172776 167086 169591 106407 108045 337698 303950 882584 889568 259368 258720 333974 336378 397065 387844 406156 409124 424029 427983 396124 437792 1011681 1066903 648315 544946 360034 353135 414998 411564 427801 438983 436361 444189 501105 499045 863131 895559 40.55 68.1 2
13:21:13 2023-10-13 465837 466422 108680 106574 173395 178245 185614 186574 135512 134352 143786 146165 170208 172273 501550 537809 1455181 1444619 567603 585686 157426 139059 155814 157591 176151 172776 167086 169542 106407 107830 337337 304566 888960 893359 258533 257888 333974 338488 396993 390147 405542 408222 423325 427347 396574 441247 1010964 1063866 645358 546984 361075 353848 413360 413448 429586 436545 432610 442228 501926 500592 857775 893267 40.55 68.1 2
13:21:14 2023-10-13 459809 463754 108723 106127 174044 181452 186557 189458 135681 134049 143968 149756 170108 171760 503081 540610 1452083 1432082 564384 585021 157391 138851 155814 157626 176884 172689 167215 167741 106341 107764 333806 303451 890132 894369 259189 257711 333559 337394 397029 386322 405506 409449 423777 426677 393998 440975 1013154 1060283 642499 546175 360650 354197 412416 412179 427743 437537 437706 440516 498969 498345 852252 894609 40.55 68.0 2
13:21:15 2023-10-13 465030 463905 108889 106273 174018 181452 186557 187927 135681 134386 143883 149964 170226 171829 503044 540797 1442837 1418978 560645 587169 157287 138983 155814 159648 176185 172897 167086 169542 106407 108113 336735 305432 881504 894480 260170 257095 333974 337634 399311 387226 405579 410608 421433 428023 395566 442357 1014629 1063866 646502 552336 361829 353135 411187 411564 432227 434052 436397 441072 498934 502074 851005 892447 40.55 68.1 2
13:21:16 2023-10-13 466833 462447 108915 105925 174639 181218 186884 189352 136199 133881 145133 147511 171105 171111 503683 547317 1455203 1427078 562697 586707 157067 139035 155814 157556 179486 173050 167285 167776 106407 107863 336735 304455 878413 891093 259769 257888 333974 337634 400724 387499 405868 410028 422360 430575 394383 437605 1017514 1066867 641070 549457 360819 354233 414673 410950 430369 434300 438398 442929 501460 501809 857738 889366 40.55 68.1 2
13:21:17 2023-10-13 459953 464738 108581 106164 174053 181686 186591 185800 135775 134487 143888 149999 170108 172582 503081 545932 1465489 1435456 559381 586753 159352 138851 156175 159613 176740 172776 167320 169779 106440 107897 336379 303703 892524 889568 260572 257888 333414 337158 397029 387844 403653 410608 424029 427548 396403 437883 1014629 1073034 641070 549457 360420 353135 414306 409761 429621 438554 438768 442283 499717 498974 862626 895862 40.55 68.1 2
13:21:18 2023-10-13 464807 466458 108781 106541 174156 177756 186850 185800 135809 134352 143926 146399 170139 171794 503007 541063 1463526 1445729 568411 586753 159386 138983 155858 158210 176740 172931 167203 169542 106407 108045 340987 304566 884015 892093 258533 258503 333974 338352 399311 390147 403937 405889 423993 428073 396790 437605 1011718 1063866 641953 545367 360288 353135 417151 413484 427743 434931 434751 444189 501962 499081 861872 891670 40.55 68.1 2
13:21:19 2023-10-13 465396 463220 108573 106461 173767 177718 186265 186350 135681 134521 143888 150138 169838 172892 503830 539433 1453021 1437328 565768 586305 160208 138592 156720 156908 177633 172275 167754 167541 106880 107730 340016 303703 896343 894517 259082 258001 333974 337359 396921 387772 405542 409883 422693 425446 396124 441730 1008744 1063113 635787 548644 360650 354848 412091 412795 430639 438840 432610 440356 501185 499116 855198 894646 40.55 68.0 2
13:21:20 2023-10-13 468593 465400 108814 106168 174330 181558 186884 186221 135859 134521 144221 150103 170412 171829 504617 539397 1442837 1431338 566904 587169 159428 138983 155849 159682 176185 172966 167203 169612 106407 108045 336254 305185 879594 898099 258569 257708 335900 336681 399311 387808 405579 408835 420769 429259 395530 442260 1014629 1057714 643928 551480 360051 354007 412452 414103 431582 434910 436488 441601 503147 503206 852252 893267 40.55 68.1 2
13:21:21 2023-10-13 471511 465291 108739 106479 174365 177688 186816 186282 135802 134386 144253 146620 170242 172479 504397 548164 1447892 1425122 561494 585430 157287 138983 156066 159682 176740 173240 167285 169577 106407 108045 339565 305432 881732 893993 260170 257095 333974 337634 397065 385487 404258 410608 421433 427988 393096 438918 1015426 1065323 641070 551090 361589 355014 413360 413451 430939 436203 439019 440278 500361 500592 853679 889073 40.55 68.1 2
13:21:22 2023-10-13 469848 464086 108756 106379 174326 178100 186720 186350 135813 134487 144032 149964 170412 171691 503830 546616 1456216 1434434 564384 585775 157177 139181 155671 159717 178116 173517 167250 168693 106308 108493 338453 307719 877844 892093 259590 257711 335863 337085 400441 390111 403937 410028 421397 430356 396754 437815 1014961 1071515 635787 548497 360051 352148 414998 411889 430262 436371 435094 442929 501814 503206 862737 887778 40.55 68.1 2
13:21:23 2023-10-13 464431 462717 108798 106655 174609 177722 186850 186350 135770 134453 144436 148131 170378 172582 504581 544747 1465255 1445528 564199 586844 159609 139069 156175 159682 176740 172966 167320 169696 106440 107897 337698 304455 889038 890829 259368 258720 333739 336378 399311 387556 406156 409160 424029 427647 395530 436951 1014629 1066903 648858 546175 360542 353171 415070 411564 427796 436923 436397 443873 501814 499045 864429 897227 40.55 68.1 2
13:21:24 2023-10-13 466787 463443 108548 106640 173705 178352 190140 186969 135715 134521 144185 146731 170715 173477 504287 540049 1459326 1444694 569576 588381 157381 139266 155971 159717 178617 172966 167285 168246 106374 108094 340946 305866 890300 893589 259218 257782 333974 336107 397029 390147 405579 408835 423361 426935 396826 441730 1011755 1063866 647408 547021 361589 354347 413687 414103 429621 436203 432606 442615 501962 500592 859641 894461 40.55 68.0 2
13:21:25 2023-10-13 468074 465680 108765 106136 174643 181594 187437 186350 135971 134301 144389 149930 170446 171829 505691 541063 1455181 1434434 569392 585879 159352 139468 155779 158580 176219 173483 167086 169919 106407 108261 336735 306737 877579 894517 258352 258756 333974 337396 400724 387808 405506 405889 423993 430647 394383 439966 1014629 1057003 650308 546175 360051 354765 416270 414067 427743 434017 437751 441970 506095 502300 855896 891560 40.55 68.1 2
13:21:26 2023-10-13 470773 465400 108810 106391 174460 177688 187335 186350 135903 134487 144355 150033 170971 172719 506050 541027 1444888 1427153 568137 585466 159643 139274 156210 159717 176740 172966 167554 169919 106473 108261 336735 306301 883273 899725 259769 257131 335900 337634 399876 387880 405651 410339 421101 428958 395566 442375 1014629 1060623 643750 553513 361075 353701 412452 414395 433779 435556 436397 440346 501962 503206 851042 891730 40.55 68.1 2
13:21:27 2023-10-13 465030 463447 108840 106493 175044 181431 187472 185800 136043 134618 144730 148201 170412 172582 506050 546772 1452083 1425899 563098 588831 157742 139262 156432 160135 177230 173379 167554 168246 106407 108128 337698 305940 886374 895524 260792 257708 335233 338591 399876 386609 404258 408541 422693 427645 393721 439613 1014961 1066903 648858 552728 360034 355299 413687 410950 431681 436887 439714 440314 501105 502038 854555 893267 40.55 68.1 2
13:21:28 2023-10-13 468598 464483 108760 106651 174330 178352 186591 186969 135715 134812 143888 150171 170412 172927 504617 545845 1456078 1436478 560681 583907 159643 139230 156860 157411 177332 173119 169590 169647 106440 108153 333806 307062 889145 892989 259368 256700 335900 337634 396993 387916 404864 410608 421101 426712 396790 439613 1014629 1074426 642499 553513 360324 354598 414597 412215 432714 436923 432538 442615 499005 502074 861872 892001 40.55 68.1 2
13:21:29 2023-10-13 465090 463474 109077 106679 174765 178250 187671 186867 136246 134453 144321 146431 171054 172788 505645 550497 1466295 1437486 562274 587817 157622 138983 156318 159717 177019 172931 167320 170184 107211 108228 336024 304566 890204 892093 260170 257888 333974 337158 397065 387916 403050 410608 424066 426824 395566 437296 1014629 1072873 651758 551312 360614 353135 414962 409726 427988 436602 437473 442929 500398 499081 864392 891633 40.55 68.1 2
13:21:30 2023-10-13 464702 466011 108865 106485 174635 178313 187472 186935 136035 134647 144730 147153 170412 172892 506050 541135 1455009 1436464 566831 584015 159970 139263 156895 159648 177769 172897 169897 169542 106539 107897 337698 303771 894585 903064 259404 257924 334010 337430 396957 387844 405579 409449 422729 426712 394974 441633 1011027 1062360 653208 549883 364170 355816 414796 416321 430275 439386 435600 440792 504663 498938 860510 896220 40.55 68.0 2
13:21:31 2023-10-13 465286 465905 109283 106456 175315 180154 188385 186316 136314 134361 144791 150139 171223 172204 506050 546616 1456216 1435456 570033 585613 157287 139618 156175 159940 176707 173449 167320 168812 106440 108228 337687 307936 883494 897060 259332 259302 333739 338352 401007 387463 405470 408186 423764 429899 393998 439581 1014629 1057751 642499 545331 361589 354730 414270 412215 430106 437297 437820 441564 501149 499081 855287 894572 40.55 68.0 2
13:21:32 2023-10-13 470773 464814 108915 106485 174600 178318 187472 186642 136348 134487 144355 146631 170952 172684 505792 543637 1445878 1433269 568000 589028 157726 139674 156397 160240 176985 173449 167554 170086 106473 108326 336968 305830 892066 900648 259332 257853 336813 338065 400158 387844 407909 409449 421397 429259 398222 442260 1017514 1061572 642499 552728 361075 353878 412452 414687 432495 435556 436379 441564 501890 503171 853464 894572 40.45 68.1 2
13:21:33 2023-10-13 471592 464447 108940 106644 174639 178318 187472 186642 136352 134521 144232 150242 170920 172703 506050 546737 1457149 1436478 565186 586023 159574 139570 156175 160086 176219 173760 167320 170227 106440 108627 339434 308050 877130 891835 259583 257672 333974 337157 401290 390111 404222 410028 421397 430447 396718 437683 1017876 1073034 644286 550273 360051 353666 415034 412179 430275 434229 436361 443966 503053 503237 863742 895885 40.55 68.1 2
13:21:34 2023-10-13 470506 467711 109069 106754 174434 178779 187335 187420 135844 135003 144730 146896 170733 173444 506547 547280 1457075 1439568 561477 590181 160193 139458 156825 159759 177858 172931 169862 169814 106506 108228 338660 305358 907079 895451 260134 256664 336503 336378 396993 390111 405434 411480 421397 428203 396718 439577 1017514 1075983 651758 554299 360614 353135 414926 412215 432967 438152 432574 442929 501814 502781 863743 894609 40.55 68.1 2
13:21:35 2023-10-13 465341 467320 109124 106665 174643 178318 187472 186969 136348 134950 144825 146565 171191 172892 506050 549158 1471854 1443746 564268 589523 158133 139586 156581 158723 177756 173933 167789 166199 107028 108460 337330 305681 890541 893993 259951 258286 333974 339551 399166 387844 406156 410608 424029 427948 395980 437605 1016792 1072836 653208 548182 360650 353666 417740 411528 428645 438188 436135 442929 501105 499081 865655 896553 40.55 68.1 2
13:21:36 2023-10-13 459989 467360 108948 106640 175166 178809 188063 187003 136382 134555 144355 147128 170920 173168 505755 545423 1457075 1439552 568411 585915 160230 139177 157223 159759 178139 172897 170205 169779 107323 108194 337698 304566 899495 900648 259332 257888 333974 337394 396993 387808 405579 410028 423289 426812 395216 441946 1014629 1063866 645358 550519 362763 353666 412452 413448 430262 437866 437446 440241 501537 499081 857738 894314 40.55 68.1 2
13:21:37 2023-10-13 467412 465975 109208 106679 175473 178215 188481 186833 136564 134877 145058 146298 171361 172719 507413 547280 1460391 1436478 571661 585915 159609 139621 156075 158764 177264 174038 167554 170192 106995 108493 337698 306955 884643 899048 259733 259484 333974 336343 401290 387772 405470 408835 424029 430540 394311 440016 1014629 1059284 644822 546561 360288 355299 414732 413412 427707 436203 439019 442352 501501 500169 854555 897227 40.55 68.1 2
13:21:38 2023-10-13 467675 466226 109124 106844 175044 178352 188104 186969 136382 134555 144791 150486 171463 172892 507303 548385 1452046 1426137 562747 585951 159901 139565 156606 160009 177332 173483 167672 170121 107277 108228 340946 304970 891749 898736 260170 257060 333974 337634 399311 386609 405149 411480 422657 427988 393132 439577 1017876 1069963 648858 553292 360288 357873 415385 414075 433779 435776 439719 440718 500216 501859 857078 895629 40.55 68.1 2
13:21:39 2023-10-13 472194 466154 108973 106811 175158 178352 187890 186867 136216 134487 144684 146396 171191 172858 507450 546737 1457149 1436478 565990 586023 157043 141839 155971 158428 176985 174073 167320 167225 106407 108777 339565 308489 878644 894627 259332 257888 333974 337157 399298 390111 404258 410028 421433 430575 396718 438302 1017876 1073034 642499 551090 360051 355456 415070 412215 430302 434265 436361 444189 501559 503561 863965 893267 40.55 68.1 2
13:21:40 2023-10-13 468634 466235 108948 106853 174609 178916 187732 187557 135937 134995 144389 147356 170920 173824 506906 549572 1463486 1440277 562163 590508 160501 139266 157158 158137 178160 173746 169862 169968 106539 108261 335807 306737 897652 896486 259915 256449 335900 339071 396957 387916 407758 411772 421397 426453 396403 439161 1014629 1076019 653208 553513 360650 353135 414926 412179 432872 436602 432574 442929 501105 502074 864392 891633 40.55 68.1 2
13:21:41 2023-10-13 469839 467256 108948 106853 174609 179447 186918 187982 136551 135037 144730 147029 171191 173686 504571 544196 1461329 1446758 571893 585663 159901 141724 156825 160232 177578 173760 169946 170157 106506 108519 340987 306301 889414 898736 258569 258069 333974 338961 397029 390974 405542 409124 423659 427983 396538 441560 1014629 1066867 646787 549421 360578 354598 414890 414759 430365 436816 432502 442929 503412 503880 862514 900756 40.55 68.1 2
13:21:42 2023-10-13 466605 468643 109471 106787 175341 178809 188516 187454 136624 135047 144825 146863 171498 173444 504643 547171 1457075 1439568 568411 585735 156041 140196 156860 159975 178032 173483 169932 170121 107054 108228 345790 304566 896963 901287 259332 257888 333974 337939 397029 387808 405542 410028 423993 426677 393721 440934 1013981 1063866 650308 550273 362763 354979 413324 414421 430262 439494 437469 440865 501149 499081 855198 899817 40.55 68.1 2
13:21:43 2023-10-13 471584 466226 109124 106665 175324 178386 188027 187003 136348 134555 144825 146497 171498 173289 504607 545845 1446791 1428213 567707 585735 159789 141867 156715 159975 177298 173726 169862 170143 106506 108519 340016 306334 887616 901287 259332 257095 335900 338488 399876 387880 407945 410608 421397 429326 395872 442630 1020299 1065946 642499 554656 362103 356356 414796 414215 432728 435236 436873 440902 501962 503561 853464 898260 40.55 68.0 2
13:21:44 2023-10-13 467675 466190 109493 106485 175797 179731 188847 186642 136829 134555 145275 150171 171498 172892 504643 550077 1457112 1432082 564384 585987 159935 139565 156825 159975 177858 173760 169862 170192 106506 108594 340016 306955 890829 897097 260170 257491 333974 336343 401007 388712 404222 410608 422693 429264 393721 437719 1020838 1071515 639640 552728 360542 355833 414998 411564 431546 436887 439714 442684 501105 501649 857775 894609 40.55 68.1 2
13:21:45 2023-10-13 474430 466222 108940 106709 174952 179152 187924 187811 136616 135166 145334 148615 171633 173582 507487 549718 1464529 1442634 567199 585663 159935 141943 156874 158218 177824 173726 169911 168718 106506 108777 338072 309370 886142 895487 259619 257672 336612 337157 400441 390698 404828 410318 420805 429500 396790 438261 1017912 1071286 647408 553513 360819 352112 415034 412831 432330 435556 432574 444189 500409 504306 865655 894646 40.55 68.1 2
13:21:46 2023-10-13 469986 468818 109237 106877 175202 178916 188061 187557 136382 135166 144688 147128 171498 173444 504643 548421 1472905 1453058 570126 585987 159970 141801 156825 158759 177735 174073 169862 166596 106947 108295 336968 305185 887758 895487 258569 258685 333974 336378 399876 390111 406156 408258 423993 427983 395530 437260 1014629 1069999 648217 547021 360614 353630 418776 414107 431325 436602 436252 444820 504306 500414 869518 898993 40.55 68.1 2
13:21:47 2023-10-13 470769 468136 108915 106914 174643 179447 187472 188567 136076 135403 144355 147698 171279 174033 504607 545277 1457149 1443746 570199 585951 160228 139371 157223 159863 177892 173242 170016 170038 106539 108594 340987 305400 899801 899725 259150 257888 333974 336378 396957 387916 405579 409449 423325 425522 396790 441633 1013910 1066903 645358 550309 360614 354848 413033 414395 433164 436566 432538 440278 501926 501332 860251 894277 40.55 68.1 2
13:21:48 2023-10-13 472693 468385 109317 106848 175473 178916 188061 187557 136768 135234 145133 146931 171532 173254 504679 544233 1452074 1436478 571967 585726 159866 141785 156715 158870 177735 174038 169862 167042 106506 108594 340016 308050 887154 902288 258533 257708 336374 337634 400542 387592 410217 408508 421290 429756 395386 441454 1019648 1062177 648217 552544 361589 354233 414768 414723 433779 435058 437014 442228 503412 503332 855747 897227 40.55 68.1 2
13:21:49 2023-10-13 468823 467621 109317 106853 175481 178916 188096 187393 136829 134995 144859 146997 172064 173324 504715 550077 1454148 1427153 564384 589375 159935 141767 156825 160009 177735 174073 169862 170227 106980 108594 341066 305902 891974 899725 260206 257095 333974 336107 399311 386609 404864 411480 422657 427983 393132 439266 1017912 1071515 650308 553513 360034 355798 414270 410986 432606 436852 438813 440902 500398 502038 858262 898148 40.55 68.1 2
13:21:50 2023-10-13 478266 467509 109359 106787 175341 179096 188593 187715 136659 135080 145159 147095 171463 173289 508819 549194 1463296 1440593 567603 585807 159901 142394 156720 160044 177298 174038 169590 167225 107137 108886 339565 308720 899166 896158 259368 257888 335900 337157 401007 390974 404258 410028 420734 429939 396718 437605 1019392 1073034 642499 553241 360051 353135 415034 412831 431546 434910 434827 442929 500022 503597 864429 893937 40.55 68.1 2
13:21:51 2023-10-13 469839 467292 109351 106848 175481 178386 188096 187557 136382 134961 144859 147356 171498 173444 504679 548000 1472666 1452972 571009 589375 159935 141668 156825 160009 177612 173760 169862 170024 106539 108519 337698 305436 892200 896470 258533 258468 333974 336378 399876 390698 404598 408835 423993 427983 396718 437033 1016910 1069880 643362 546875 362618 355853 417273 414543 431325 436189 436216 444193 502633 500557 866995 896257 40.45 68.1 2
13:21:52 2023-10-13 470428 470037 109208 106886 175446 179310 187931 188402 136318 135292 145133 147698 171463 174033 504751 546616 1460292 1441692 569795 585663 160410 139809 157623 159975 178488 173483 166939 168482 107087 108295 340987 306070 897255 901287 259150 258240 333974 337158 396993 387880 405579 409449 423728 425411 394938 441596 1014629 1062995 653208 551090 362763 353135 413360 414103 430432 439494 432574 440278 501926 500205 860288 899817 40.45 68.1 2
13:21:53 2023-10-13 468841 467621 109351 106669 175762 178386 189075 187386 137201 135072 145563 146598 172299 173305 507498 549718 1462445 1440578 571672 589302 159824 141935 156606 158943 177688 174333 170065 167225 106980 108627 339894 308050 885835 901287 259368 258720 333739 337452 401290 387808 405470 409160 424066 430575 394034 439925 1016435 1060400 643928 547021 360578 355856 414926 413448 427743 436203 438485 441601 501149 499116 855198 896368 40.55 68.0 2
13:21:54 2023-10-13 468859 468082 109493 106853 176043 178493 188688 186969 136605 134588 144859 146863 171736 173479 504715 550113 1457112 1431338 564384 591300 159935 141668 156860 160156 177735 173916 169897 167405 106980 108627 340987 306370 892538 899725 260170 257491 333974 335872 401007 387190 404258 410608 423691 429353 393132 437646 1017949 1071515 655401 553513 360578 355869 414998 414662 433779 439083 439421 442431 500996 501894 860103 898283 40.55 68.1 2
13:21:55 2023-10-13 474293 468172 109359 106820 175438 179198 188061 188016 136605 135200 144996 147095 171890 173479 504715 549194 1463296 1441692 566868 589230 159935 142121 156860 160267 177858 174073 169897 167225 106539 108627 334810 308720 900268 894553 259368 257491 336612 337452 400158 390974 404864 410028 420178 429935 396502 437728 1020152 1072909 644822 553513 361075 353135 415070 413122 432872 434910 432629 443022 498969 503597 866307 894609 40.55 68.1 2
13:21:56 2023-10-13 469219 469039 109342 106877 175722 179198 188653 187886 136738 135216 145047 147363 172044 173479 504751 548421 1473713 1454093 571745 589338 159970 141806 156895 160267 177858 174038 169932 166927 106980 108627 344267 306955 892425 897464 258818 258720 333974 336378 399311 390444 406874 407968 423705 428081 396574 437460 1016718 1069023 648217 549736 363135 354197 417418 414395 428685 436923 438768 444820 501501 500205 867032 900751 40.55 68.1 2
13:21:57 2023-10-13 473182 469075 108973 106910 175237 179516 187506 188643 136382 135659 144424 147731 171498 174625 504751 547390 1463407 1445804 571967 590244 160298 141703 157368 160044 178454 174073 170170 170094 107054 108627 339565 306370 904664 901287 258569 257924 335791 336378 397029 390147 407945 409449 423325 427598 396754 441633 1014629 1066903 651758 550309 360614 352112 413360 414723 430298 438188 432538 440939 502668 501332 862124 900751 40.55 68.1 2
13:21:58 2023-10-13 468652 468602 109485 106782 176184 178847 188881 187454 136693 135290 145227 147062 172180 173444 508719 548000 1461440 1443540 568549 585987 160005 141900 156825 156413 177824 174073 169897 167225 107013 108627 336377 306301 894627 902566 258604 257708 333504 337430 400158 387499 405542 410028 424102 428113 393132 439815 1016792 1062995 654658 546984 360686 355833 414696 413448 427743 436852 439056 441601 500445 499116 856449 896894 40.55 68.1 2
13:21:59 2023-10-13 471656 468931 109527 106910 175788 179194 188653 188016 136897 135105 145334 147363 172044 173877 510433 549194 1452083 1428250 563525 585699 159067 142021 156895 160302 177892 174073 169967 167258 106980 108661 340987 307611 890965 902566 260206 256561 335900 336107 399876 387844 405615 409115 421469 428019 394347 441633 1020912 1072959 650308 556319 362876 354126 413216 412107 432867 436709 436869 440094 501741 502074 852741 894646 40.55 68.1 2
13:22:00 2023-10-13 471389 468314 109856 106853 176280 178882 189282 187523 136976 134758 145700 150276 172626 172927 507679 553297 1463407 1437486 566796 591151 159678 142167 156606 160372 177298 174629 169695 167755 106980 108627 340946 306334 885787 899725 259987 257491 333974 336378 401574 387880 404258 410608 422729 430575 394311 437301 1022361 1073034 642499 552728 360034 356177 417418 412215 431243 435591 439179 444141 501545 501685 862737 897264 40.55 68.1 2
13:22:01 2023-10-13 466350 469111 109241 106886 175674 179447 188522 188147 136829 135216 144893 147665 172044 174401 507643 554507 1470575 1443746 564384 590661 160263 141801 157403 160009 177926 173518 170205 170192 107160 108295 337330 305866 893788 899085 260723 257207 333974 339551 396921 387772 407890 411772 423813 426628 395386 438918 1014961 1078341 633387 553292 362799 353666 414962 410986 430298 438934 435908 442301 500398 499116 861909 894314 40.55 68.1 2
13:22:02 2023-10-13 470700 469075 109342 106848 175757 179198 188653 188147 136738 134995 145047 147029 172317 173877 504715 549572 1472666 1455129 571893 589338 160040 140110 157258 160044 177892 174038 170240 167258 107087 108627 338660 307174 896891 898447 258352 258322 333974 336660 399876 391250 404222 408258 423993 428019 396524 437046 1016792 1069999 652147 548644 362103 354233 417418 414723 428982 436638 438768 446087 506095 500062 866811 899743 40.55 68.1 2
13:22:03 2023-10-13 471951 468940 109216 106820 175587 179482 188096 188181 136471 135420 145283 149761 172078 174590 508360 547390 1461329 1445729 571082 585663 160556 139462 157878 159898 178454 173449 167502 170192 107127 108594 338660 306737 899510 902566 258569 257853 333974 337087 396957 389843 405579 410028 423289 425411 395494 441560 1014629 1066830 650308 551480 360650 355350 415385 414067 430387 439458 432538 440241 501926 504237 861511 899817 40.55 68.1 2
13:22:04 2023-10-13 475110 469084 109498 106848 175762 179447 188653 188147 136829 135148 145090 147632 172283 173686 509115 546616 1454148 1441655 573630 592405 158684 142133 156581 160561 178139 174073 170170 167755 107160 108961 339565 308938 886978 904586 258498 257672 337296 337634 401007 387880 405579 408508 421146 430933 397472 440750 1020410 1062214 653208 552507 362103 357114 414745 414723 431546 435591 437247 441933 504369 503525 857701 897005 40.45 68.1 2
13:22:05 2023-10-13 472286 468534 109476 106820 175757 179477 188688 188181 136795 135513 145262 147632 172317 173999 509079 550113 1454148 1431226 566796 591950 160193 142098 156860 156413 178139 174073 170121 167721 107160 108777 340987 306406 897904 902288 260170 257060 333974 336343 400441 387190 405506 411772 422657 428090 393096 440236 1020115 1073034 648858 555087 360578 355263 415385 412179 432836 435883 438635 440241 501460 504005 855198 894240 40.55 68.1 2
13:22:06 2023-10-13 473546 468760 109514 106750 176039 179379 189144 188044 136693 135140 145632 147399 172747 173582 508933 553225 1465489 1441655 568872 590678 159831 142232 156318 156659 177298 174942 167789 167789 106506 108961 338660 308611 895312 898373 259368 257672 333974 337634 401574 390111 406156 410318 422657 430575 395494 436992 1020875 1075910 653208 552728 361075 354765 417418 413412 433471 435520 437669 443966 501814 503135 864579 896553 40.55 68.1 2
13:22:07 2023-10-13 466350 469147 109489 106877 175762 179482 188653 188147 136829 135536 145195 147665 172317 173999 508324 554507 1475579 1449930 567566 591114 160228 141900 157333 160302 178139 174073 170170 167490 107160 108594 344267 306140 890041 897427 259332 258251 333974 336886 399867 390111 406156 410028 423993 427952 394347 438703 1017514 1072836 646787 550519 363135 356825 417273 412035 431325 438009 436311 444041 501668 501746 869461 899817 40.55 68.1 2
13:22:08 2023-10-13 472374 469147 109313 107578 175582 180015 188061 188774 136833 135369 145292 147599 172334 173999 507607 547390 1465489 1449885 574446 589048 160228 142068 157333 160302 178173 174527 170135 167225 107160 108777 330703 307831 890804 903847 258533 257672 333974 336343 397029 391250 408977 408835 423289 426342 396754 440273 1017514 1069656 653208 551090 360614 355350 414597 414723 430280 436852 432502 441601 503376 501332 863246 899817 40.55 68.1 2
13:22:09 2023-10-13 476897 469075 109531 106877 176254 179482 188985 188147 136936 135182 145330 147363 172592 173877 509115 547003 1455733 1441692 575263 592860 160047 142133 157620 160449 178139 174629 170051 167789 107160 108994 340016 309156 886172 904866 258248 257966 336777 337489 401574 387736 409051 408041 421254 429720 394758 439458 1019319 1063866 644772 551053 361075 357383 414926 414723 431243 435556 437251 442842 504711 503561 860251 899817 40.55 68.1 2
13:22:10 2023-10-13 473027 469120 109498 106886 176254 179516 188688 188147 136897 135288 145536 147665 172317 174033 509872 550077 1454148 1432356 564757 589012 158062 141961 156983 160414 178215 174594 170205 167490 107160 108777 341959 308050 892904 903847 260134 256880 335900 338591 400441 387772 405542 411480 421433 428019 393132 441247 1020262 1072274 647408 555087 360578 354197 413324 413183 432662 436816 437450 440608 501204 501787 858336 897005 40.45 68.1 2
13:22:11 2023-10-13 474130 472475 109586 107261 176430 179375 189179 188113 137209 135216 145567 147062 172385 174434 510629 554043 1465489 1443746 569221 592897 159901 142202 156825 156659 177298 174908 169862 167823 106980 108994 340987 308829 886913 900010 259332 257491 333974 337634 401574 390111 406156 410608 422693 430575 395494 436914 1023086 1072873 644822 552728 361075 354765 417418 413122 430298 436282 437820 444189 501814 502781 863094 895517 40.45 68.1 2
13:22:12 2023-10-13 470106 469152 109493 106877 176034 179482 188950 188181 136829 135216 145550 147665 172472 174033 509511 554935 1475515 1454056 568816 589953 160375 142133 157368 160302 178296 174073 170240 167490 107160 108777 342931 306334 900123 898736 259150 258286 333974 337394 399876 390430 406156 409449 423741 427761 395836 438703 1019412 1076079 645358 548497 363135 356861 418942 412942 428911 436566 436361 444189 501814 502164 872009 898132 40.55 68.1 2
13:22:13 2023-10-13 472001 471842 109199 107467 175327 180050 188061 189071 136605 135437 145060 147731 172009 174555 509115 547390 1465489 1449922 574935 591987 160410 141935 157368 160302 178173 174472 169206 167490 107194 108961 341959 306406 898328 903573 259687 257636 333974 336378 397029 390974 405615 409122 422693 426347 396754 440397 1017514 1069963 645358 551090 360578 354848 414306 414723 430262 437845 432502 441675 503412 500592 862737 902381 40.55 68.0 2
13:22:14 2023-10-13 477013 471584 109611 106886 176289 179482 189116 188147 136829 135392 145330 147665 172472 174033 509872 547390 1454148 1441655 574446 592824 160193 142133 157223 157254 178139 174629 168696 167688 107323 109094 344267 309812 894092 906417 258391 257314 336813 338352 401254 387736 407873 408799 421101 429259 395243 442212 1019356 1063866 646787 553513 362103 354126 414332 414759 432836 435556 436506 441564 503412 503171 855198 899817 40.55 68.1 2
13:22:15 2023-10-13 472990 468683 109531 106877 176254 179482 189248 188216 136829 135216 145567 147665 172437 174033 510666 555720 1460255 1432356 565990 590896 160452 142349 157333 158580 178296 173829 170156 167605 107160 108961 336968 306406 890943 903722 260134 257060 333974 336378 399876 387463 404864 409115 422693 427983 393132 437642 1020875 1073034 655401 553292 363135 358635 414673 414662 432121 436745 439220 442080 500923 501894 861289 898502 40.45 68.1 2
13:22:16 2023-10-13 477238 469156 109535 106919 176043 180163 188959 188705 137114 135309 145365 147698 172385 174450 511833 550113 1466332 1445804 568549 592860 160228 142167 157223 160372 177892 174594 170170 167789 107310 108994 340016 310141 904346 900010 259368 257491 336374 337157 401007 391250 404258 410318 420769 430002 396754 437642 1022361 1076019 643928 553218 361075 353666 417124 413448 432836 434017 436129 443873 500058 504342 866995 893606 40.45 68.1 2
13:22:17 2023-10-13 470773 471575 109498 107165 176527 180015 189116 188608 136902 135530 145536 147698 172592 174068 509152 550077 1474560 1458242 574298 590787 160263 142026 157368 160414 178330 174649 166939 167490 107194 108852 341959 307611 894996 901646 258533 258399 333794 339515 400259 391141 405824 408077 423777 427805 396538 436773 1018924 1072004 649646 548607 360614 354233 417754 414579 429062 436923 435745 443873 503269 500557 870101 901098 40.55 68.1 2
13:22:18 2023-10-13 471620 471842 109502 106919 175797 180050 188688 188608 136700 135437 145094 147731 172283 174869 510397 546772 1463407 1445804 571967 590896 156688 139565 157913 160121 179018 174038 167768 170227 107522 108627 344267 305185 899840 902669 258604 257491 333974 337430 396993 387880 405615 410028 422693 426043 394311 441247 1014206 1064534 643928 552480 362763 353666 413651 414395 431155 439530 437205 439948 504626 503167 863246 902344 40.45 68.1 2
13:22:19 2023-10-13 477177 471838 109603 106910 176285 179925 189116 188216 136833 135343 146082 148235 172592 174033 510666 546772 1454148 1434179 571709 593937 159049 140414 157343 156659 178352 174824 166906 167721 107389 108860 340987 309591 894770 906954 259332 256880 336374 338481 400259 387880 410527 410608 420769 428113 395350 442260 1020912 1066867 651758 555876 360578 354233 413651 414687 432912 434931 436397 440278 501926 503561 856485 894277 40.55 68.1 2
13:22:20 2023-10-13 474211 471847 109754 106919 176783 179152 189351 187886 137209 134961 145803 147396 172661 173877 510702 556506 1464447 1436478 566796 594650 160298 142167 157368 160372 178420 174908 166939 167688 107194 108919 341959 306442 892235 902288 259733 257591 334010 336378 401574 387844 404258 411480 423728 430253 396345 439993 1024738 1075280 644822 553476 363135 356226 414854 412035 431403 435883 439019 443008 501460 503167 863890 899780 40.55 68.1 2
13:22:21 2023-10-13 478358 471842 109687 106952 176184 180050 188722 188774 136752 135509 145536 147632 172592 174555 510666 550113 1464983 1445804 569795 591277 160487 142047 157588 160449 178454 174629 166939 167789 107160 108961 340623 309812 896334 900010 259150 257491 336850 337634 399876 391250 405470 410608 420142 428019 396718 437642 1022361 1075983 653208 555876 361075 353936 415034 413448 433007 435556 432574 442929 500181 503561 869498 897227 40.55 68.1 2
13:22:22 2023-10-13 468895 472918 109645 106952 176285 180011 189282 188608 136829 135437 145365 147698 172626 174644 510268 550113 1474761 1458140 574743 592405 160333 142202 157368 160483 178454 174629 166709 167688 107538 109019 341959 308929 893439 901889 258426 258325 333938 339071 400368 391731 407311 408762 423993 427948 396403 438703 1019086 1071515 650539 549457 360614 357367 418008 414723 429018 439229 435094 444189 503022 500169 869498 900751 40.55 68.1 2
13:22:23 2023-10-13 473027 472504 109527 107431 176043 180084 188950 189127 136829 135471 145195 147731 172317 175026 510268 549572 1465489 1445804 573223 592860 156796 140053 158426 160267 179335 174073 167768 167076 107415 108811 341959 305938 900731 902669 258604 257672 334010 337677 397029 387916 405615 410028 423027 425504 395301 440314 1014629 1066903 645358 551945 363911 356572 415385 414434 433471 437795 437210 441810 504663 500414 862626 898696 40.55 68.1 2
13:22:24 2023-10-13 471777 471847 109754 106919 176531 179482 190270 188181 137209 134961 146059 147632 172661 173789 510556 550077 1463407 1441692 571709 592405 160228 142167 156895 160372 177926 174664 170240 167823 107194 108886 341959 306478 890109 904861 259332 258685 333974 336414 401574 387650 405542 409124 424102 429899 393757 439037 1017912 1062245 645000 548644 360614 355869 416566 414067 428681 436887 438727 441707 500409 502811 857701 898534 40.55 68.1 2
13:22:25 2023-10-13 475481 471838 109636 106947 175771 179516 189041 188477 136833 135437 145249 147698 172626 174433 511462 556112 1460292 1434434 565193 591841 156442 142172 157368 160337 178454 174629 166642 167755 107194 108886 340946 308050 892988 903206 259951 257060 335707 339034 400259 387211 407890 411772 422216 430023 392989 438425 1023317 1072924 653930 554299 360578 355869 414890 414662 431412 436852 439152 440902 500398 501930 860251 898539 40.55 68.1 2
13:22:26 2023-10-13 478367 472241 109712 106910 176289 179925 189151 188739 136829 135614 145365 147698 172626 174433 510702 554079 1466369 1444774 568585 593773 160263 142167 157258 160372 178139 174664 170205 167789 107160 109028 339565 310055 885510 900648 258604 257131 336374 337396 400789 390974 404864 410028 420178 429935 396718 438703 1020912 1075983 651758 553513 361075 353171 417418 413448 431886 434052 432574 442929 501559 503309 870138 899467 40.55 68.1 2
13:22:27 2023-10-13 468931 472513 109721 106939 176536 179890 189282 188774 136829 135437 145330 147698 172626 174433 511953 554543 1475552 1456031 573408 592605 156472 140312 157598 156659 178386 174524 167170 167755 107456 108827 341959 308050 897254 899595 258498 258503 333974 336414 399094 391032 406156 408799 423993 427983 395530 436864 1017514 1072274 651611 550519 360614 354268 417418 414395 429210 436816 437473 444291 501890 499116 869534 899558 40.55 68.1 2
13:22:28 2023-10-13 474130 473921 109531 107526 176157 180330 188688 189403 136686 136000 145334 148851 172557 175586 510666 546772 1464983 1446795 573630 590370 156580 141806 158106 160260 179335 174073 167768 167258 107194 108994 341959 308050 912969 902632 258569 257131 333974 336414 397029 387916 405615 409449 422693 425411 395908 440677 1016570 1069880 643928 551798 362618 356193 413507 414543 430271 439314 432782 440204 503183 500592 863246 899632 40.55 68.1 2
13:22:29 2023-10-13 468823 471847 109754 106886 176651 179947 189248 188147 137114 135029 145702 147396 172661 173877 510702 550077 1463407 1444774 571709 592860 160040 142202 157368 160406 178173 174908 167204 167823 107194 108994 340946 306478 894811 906619 258604 258105 333974 336414 401290 387844 405506 409449 424029 429295 393132 438960 1019086 1062245 651758 548255 360578 356119 414926 413815 427743 436887 437865 441601 500409 499116 857503 899632 40.55 68.1 2
13:22:30 2023-10-13 474805 471842 109721 106952 176289 179516 189317 188216 136829 135437 145330 147698 172626 174433 511824 554644 1461329 1434434 565230 592186 160263 140543 157623 160372 178454 174629 170275 167755 107194 108944 340987 308929 895674 904861 259661 256953 335863 339281 400368 387592 407890 411772 422657 428077 393457 437642 1023317 1075317 651758 554693 360614 356405 414709 412071 431847 435918 439714 440608 501105 501685 861511 894277 40.55 68.1 2
13:22:31 2023-10-13 476912 472504 109712 106952 176285 179516 189116 188774 136833 135437 146336 147698 172626 174468 510702 553297 1465489 1445804 568512 592259 160298 142206 156895 160406 178296 174664 170156 167823 107160 109028 340415 310698 887962 899725 258569 257131 335900 337157 401007 390982 404258 410028 420178 429935 396439 437037 1022397 1075983 645000 553513 361075 353171 418942 415251 433779 435002 435216 443873 503236 506027 868695 898354 40.55 68.1 2
13:22:32 2023-10-13 471652 472509 109716 106943 176166 179516 189151 188477 136829 135437 145599 147698 172661 174590 510411 549860 1478061 1459282 574187 592751 158692 140718 157448 156551 178757 174524 166709 167789 107374 108994 344146 308929 894555 901287 258316 258322 333794 336414 401007 391250 404258 408258 423957 428224 396124 436525 1016435 1071515 641953 549457 360420 354233 417418 414759 428982 436923 435253 444226 503058 500205 870771 899632 40.55 68.1 2
13:22:33 2023-10-13 473732 472097 109721 107608 176289 180335 188985 189071 136829 136087 145195 148613 172506 175183 510702 548385 1464492 1445804 573223 592933 156688 141935 158426 156197 179052 174038 167801 167225 107415 108811 336968 305902 903062 905299 258569 257095 333974 339551 396705 387628 409634 409773 422585 425269 394239 440787 1017440 1069158 643928 552544 363311 353666 414660 414103 433164 439368 432574 440902 501962 500241 862514 900875 40.55 68.1 2
13:22:34 2023-10-13 468895 472918 110126 106943 176783 179512 189351 188216 139471 134995 145702 147632 172695 174033 512222 550149 1465489 1443746 573408 594650 160263 142301 157258 160476 178173 175030 170037 167856 107194 108994 341959 306478 890469 906343 258604 258322 333974 336378 401574 387844 405470 408258 424029 430340 393721 438955 1017912 1060746 643928 548644 360324 355833 414998 413484 428754 434661 438708 442264 501537 499116 860786 899298 40.55 68.1 2
13:22:35 2023-10-13 475820 472504 109746 106943 176783 179482 189386 188216 137004 135526 145738 147731 172695 174625 512259 554919 1464174 1436478 565230 591695 158435 140630 157921 156659 179096 175083 167435 167755 107456 108894 339236 309135 894893 903847 259991 257060 333974 336378 400441 387808 407816 411772 422360 428019 391993 437605 1022976 1073034 650308 554299 360614 357215 414962 412215 431686 435577 439408 441601 500837 501685 861511 899817 40.55 68.1 2
13:22:36 2023-10-13 477858 472504 109746 107419 176280 180084 189317 188774 137114 135343 145601 148401 172695 174869 511824 555720 1466332 1446795 569392 592642 160298 142301 157258 160441 178454 175065 166709 167856 107160 109212 342501 310177 888873 901287 258604 257095 335900 337157 401290 390974 404864 410028 420769 429637 396439 438741 1024775 1078297 642499 553439 361075 355853 417309 415214 431403 435378 435058 444189 498969 503597 869262 899467 40.55 68.1 2
13:22:37 2023-10-13 475369 473841 109679 107493 176527 180159 189213 189230 136833 135659 146285 148580 172626 175428 512186 555664 1468618 1445804 565990 593248 156688 142172 157878 160491 179301 174594 167768 168169 107704 108961 340190 307611 901539 903206 260134 256234 335626 337359 397029 390111 405470 411772 422392 426342 395458 438261 1019356 1081435 623632 555087 362726 353630 414962 411853 432876 437831 432574 442541 500361 500557 866921 899817 40.55 68.1 2
13:22:38 2023-10-13 474062 473841 109493 107600 176008 180655 188688 189437 136795 135881 145748 148613 172592 175709 512186 548350 1466295 1452783 576082 593736 160780 142400 157733 160518 178488 174873 167502 167823 107341 109145 341959 309591 911551 904712 258789 257494 335863 339071 396885 391127 407764 409846 423145 426008 396718 440356 1017839 1072922 646787 551835 362618 354848 414306 414434 433164 436887 432502 441638 503022 500557 864579 901739 40.55 68.1 2
13:22:39 2023-10-13 468787 473181 110046 106947 176607 179890 189879 188608 136897 135505 145840 147698 173142 174555 513712 550077 1465489 1445804 572031 590787 158762 142444 157277 159482 178894 174873 168732 167823 107415 108994 340585 307611 896262 907224 259182 257095 333974 337430 400441 387808 405434 410028 424066 427857 391958 438882 1017514 1066076 653208 548644 362763 355833 414890 416136 431325 438970 438726 441031 503949 501746 857591 903406 40.55 68.1 2
13:22:40 2023-10-13 475856 473694 109712 107419 176774 180050 189317 188774 137019 135437 145702 147698 172661 174590 512948 555428 1460344 1435240 568411 594010 156472 142659 157703 159656 178882 175012 167551 167823 107415 108994 340190 308248 894104 907542 259915 256629 335900 336343 400441 387520 405615 411772 421433 427983 392820 440241 1022361 1073034 647408 555481 360542 354197 414660 412215 432531 436852 437323 440204 501460 501809 857701 899817 40.55 68.1 2
13:22:41 2023-10-13 475746 473172 109746 106943 176783 180050 189351 188739 137209 135216 145838 147698 173750 174033 512948 556506 1466332 1445804 568549 595492 160193 142435 156860 157969 177892 175468 170170 168705 107160 109220 341959 309887 889443 902288 259114 257060 333974 338112 401574 390408 407200 410389 423037 430477 395072 436769 1023702 1078371 645358 553366 361846 355798 418008 413122 432570 435249 438672 444189 501814 502038 864392 894166 40.55 68.1 2
13:22:42 2023-10-13 477699 473841 109712 107600 176285 180655 189062 189403 136829 135753 145330 148613 172695 175428 511893 554079 1466332 1445804 568585 593736 156688 142400 158134 160561 178860 174594 167502 167789 107507 108994 340016 308248 910753 902288 258533 256305 336850 338352 399311 391250 405434 410608 420142 426347 396124 437715 1020115 1080633 645000 556630 360614 353135 414998 413448 433147 436887 435749 442666 498969 502110 869481 900751 40.55 68.1 2
13:22:43 2023-10-13 474211 473181 109721 106947 176289 180050 189317 188808 137114 135437 145567 148269 172661 174590 511787 549158 1472666 1457152 576082 594613 160556 142400 157633 157433 179096 175243 169206 167755 107423 109120 344267 308103 897240 906145 257957 257494 333974 338591 400158 391250 408703 408508 422405 427612 396682 438786 1016398 1069816 654658 550273 360614 352112 415070 414759 429621 436852 432588 442929 503022 500557 866995 899484 40.55 68.1 2
13:22:44 2023-10-13 468895 472182 109716 107386 176536 179878 189282 188774 136829 135437 145668 147731 172661 175026 512948 550077 1465489 1445804 571893 594248 156688 142266 158134 160449 179301 174629 167801 167639 107704 108777 341143 305436 902334 907903 258533 258422 333974 338414 399030 387808 405579 410028 423669 425411 393132 440236 1016910 1069047 653208 553255 363716 356861 414126 414543 431099 439314 436216 440058 504663 499010 860251 901158 40.55 68.1 2
13:22:45 2023-10-13 476838 472057 109935 107390 176655 180080 189317 188774 137194 135865 145970 148447 173141 175008 512802 549824 1455203 1438392 571340 594431 156472 142366 157623 160483 179126 174942 169206 167789 107415 108994 341959 308720 894104 907369 259332 256269 336374 337634 400441 387916 407945 410608 420769 427983 394311 440383 1021751 1069169 643571 555087 362103 354233 412452 414421 432908 436852 436361 439636 500409 502074 855161 899178 40.55 68.1 2
13:22:46 2023-10-13 474439 473252 110274 106914 179645 179590 190212 188147 137473 135080 146276 147632 173452 173999 512222 554883 1467574 1439568 567634 592300 160402 142470 157413 160595 178454 175030 167237 168402 107448 108994 341959 308929 894444 904749 259482 257172 335863 339071 402712 387700 407311 410535 422879 430360 395784 436882 1023849 1073034 643928 554902 363135 356333 417418 412215 431038 437769 438763 442929 501460 501685 864355 899817 40.55 68.1 2
13:22:47 2023-10-13 478634 473846 109754 107575 176289 180460 188985 189368 137114 135753 145702 148613 173176 175148 512948 555720 1466369 1445804 571487 592569 160556 142600 157733 160630 178488 174908 167237 167823 107415 109028 344389 310141 895147 901287 258569 257095 336850 337416 400441 391527 405434 410608 420142 428019 396394 437605 1022361 1075983 651758 556271 361589 353171 417382 413448 433534 435129 437484 442634 503090 503417 869313 898354 40.55 68.2 2
13:22:48 2023-10-13 473456 473172 109746 107386 176531 180050 189317 188774 136833 135437 146183 147731 172661 174991 512186 550113 1478061 1462405 576641 593937 156580 142663 157738 156659 178916 175012 167435 167755 107571 109145 341959 308050 897240 903847 260138 258108 333974 336378 400158 391804 404828 408077 423957 427728 396718 436261 1017514 1071515 649646 549847 360578 354233 417418 414759 428995 436268 432610 443873 503412 500557 870771 902158 40.55 68.2 2
13:22:49 2023-10-13 474211 473850 109754 107427 176289 180369 189282 189503 136829 135753 145090 148477 172626 175464 512948 549811 1465489 1445804 573593 592897 158031 142167 158110 160267 179460 174073 167835 167490 107704 108913 341959 305902 908969 906797 258533 257095 333974 337394 396993 387880 410217 409773 422441 428203 394203 440204 1017440 1069158 644643 552973 364934 356609 413651 414359 431279 437902 435673 442413 503839 499081 862737 901121 40.55 68.2 2
13:22:50 2023-10-13 478450 474040 110008 107664 176607 180391 189248 189265 137141 135651 145903 148276 173540 175008 513712 549122 1455181 1440630 574841 593827 160591 142599 157623 160518 178488 175363 169206 167823 107448 109254 344267 309229 891940 907903 258533 256700 336612 337634 400441 387916 407945 410028 420734 428922 394347 441247 1020912 1066867 645358 555087 361589 354233 413651 414795 432750 436203 436484 440241 501962 503171 855235 897005 40.55 68.2 2
13:22:51 2023-10-13 474475 472093 109754 107394 179484 179796 190014 188216 136829 135403 145668 147731 173176 175026 512655 555273 1464447 1436478 565193 595071 160591 142400 157733 160553 179130 174977 169206 168419 108001 109262 338660 308574 894781 905774 259772 256918 335863 339071 400724 387772 404258 411480 421775 427841 391958 437496 1023123 1072922 642499 556841 360614 356369 414962 411853 431582 436852 438726 441564 501105 501685 862124 899817 40.55 68.2 2
13:22:52 2023-10-13 478634 473577 109746 107394 176536 180620 189317 188774 137114 135836 145700 147731 173176 174869 513348 556112 1468709 1445804 571082 594650 160479 142435 157623 157789 178454 175223 166939 168321 107194 109363 341397 310763 894510 902288 258569 257095 335900 337157 401574 391250 404864 410608 420769 430006 396124 436919 1023849 1075895 645358 553292 361846 356572 417962 413341 431099 434931 435871 443726 503163 504090 869461 894314 40.55 68.2 2
13:22:53 2023-10-13 472746 473846 109754 107427 176536 180335 189282 189071 136902 135762 146246 149761 173451 175183 514460 558083 1478962 1458168 572477 591550 156688 142474 157808 160553 178894 174908 167618 168186 107522 108961 340016 308050 896456 901287 258391 257853 333974 336414 400441 390111 406156 409449 424029 427347 394311 434958 1014924 1072079 653208 550819 360614 354268 418008 413448 427859 438188 436715 443873 498969 499818 871390 898534 40.55 68.2 2
13:22:54 2023-10-13 476159 473846 109527 107600 175999 180689 188688 189472 136610 135915 145249 148646 172626 176025 512222 549194 1466332 1450991 574854 592678 156688 142405 157633 160553 179018 174908 167237 167789 107522 109028 344024 308709 901012 907706 258284 256847 333866 339071 396619 391178 407800 409304 422513 425269 395980 440090 1016792 1069999 645358 552728 363652 355204 413978 414723 430302 438188 432647 439984 504626 500592 861872 900483 40.55 68.2 2
13:22:55 2023-10-13 471357 473177 110118 106943 179523 179925 189386 188774 137209 135216 145700 148202 173211 174590 513348 553297 1465489 1443540 571045 592897 160333 142301 157623 160441 178454 174908 167088 167823 107522 108994 342811 306406 895271 907633 258533 257095 333974 336921 401007 387808 405277 410028 424029 428958 392856 437678 1017155 1063782 643928 548607 360614 355833 414926 415251 427707 436923 438416 441270 503090 501746 857628 902344 40.55 68.2 2
13:22:56 2023-10-13 476671 473516 109788 107427 176783 180084 189317 189071 139447 135437 145838 147731 173176 174904 513785 555736 1461329 1437328 569184 594357 156904 142693 157738 156659 178950 175083 167667 168220 107423 109195 341959 308248 895020 904623 259769 256596 335791 338851 400441 387808 405470 411480 422108 428318 394590 437733 1020875 1073034 644464 555087 360578 355833 414633 412179 432474 436816 439019 440333 501105 501685 860251 897005 40.45 68.2 2
13:22:57 2023-10-13 478597 472097 110160 107419 176779 180616 189351 189071 137187 135739 145840 147698 173608 174869 512985 556506 1466369 1445693 569832 592569 160410 142478 157368 157969 178561 175626 170205 168622 107160 109548 340987 311142 888603 905374 258569 257095 334010 337396 399524 390974 404258 410389 421182 429915 395279 438703 1023738 1078371 661286 553402 361075 356861 417273 413448 431016 434910 436294 443570 501632 503381 866884 899178 40.55 68.2 2
13:22:58 2023-10-13 468931 474411 110042 107735 176633 180448 189248 189265 137046 135651 145937 148276 173279 175008 512765 554883 1475589 1456031 570972 592459 156688 142400 157733 160630 178488 174908 167700 168220 107448 108994 342811 306478 894781 901287 258135 257708 333758 336414 400441 390111 403653 409160 423993 426392 394311 435609 1016398 1073034 654658 550273 360650 354233 418008 414103 428982 436887 436067 443873 500409 499116 871390 900483 40.55 68.2 2
13:22:59 2023-10-13 475481 472084 109535 107641 175797 180655 188688 189403 136605 136282 145094 148851 172661 175744 512222 549230 1466617 1448891 574446 592933 156796 142202 157878 156413 179052 174977 169443 168186 107719 109312 341959 309591 900405 906417 258209 256918 333974 339071 396849 390111 405615 409449 422693 425477 395980 440461 1014629 1066903 656108 550796 363652 352112 414040 414723 430298 436566 432538 440241 501926 500557 862737 899521 40.55 68.2 2
13:23:00 2023-10-13 472783 471511 110118 106952 179519 179516 189913 188216 137213 135216 146488 147698 173608 174590 513785 554115 1464447 1443746 570824 591841 160333 142206 157403 160588 178330 175188 170191 167856 107374 108994 341959 308489 890828 907669 258533 257491 333739 336414 401007 387808 405506 409449 423993 428922 392856 437728 1016398 1063819 644822 550519 363135 357873 414637 413341 431055 436403 437596 440815 503199 501746 858336 905467 40.45 68.2 2
13:23:01 2023-10-13 475520 473846 110088 107386 179649 179766 189913 188216 136829 135437 145702 150555 173451 174973 513418 559665 1467574 1436404 567603 592751 156688 142659 157878 156659 178454 174664 167237 167823 107612 109153 340585 308888 893439 902669 259150 256558 333974 336107 401123 387499 406156 410608 421433 428922 391958 437336 1020912 1073034 650308 553513 360614 355869 414998 412179 430939 436887 438494 441601 498624 500557 862737 899178 40.55 68.2 2
13:23:02 2023-10-13 478634 473516 109788 107534 176289 180369 189282 189237 136829 135471 145601 148473 173211 175183 512985 554935 1466332 1444619 570199 594650 160367 142237 157733 160441 178488 175244 167204 167856 107194 109363 336968 310872 894657 902294 258319 256847 337289 337489 400259 391178 408011 409919 419999 427805 396259 437114 1023317 1075946 653208 554458 361589 355816 415070 413412 432872 435698 432538 441970 502342 503206 870771 894461 40.45 68.2 2
13:23:03 2023-10-13 475104 474521 109991 107509 176743 180482 189248 189230 139544 135437 145803 147764 173608 175340 513602 550077 1473713 1456105 576716 594650 160626 142435 157768 160406 178488 175065 167237 167856 107448 109028 341959 309004 895034 902288 257702 257131 333974 338997 400158 391527 405470 408258 422729 427983 396466 437351 1017514 1070757 651790 550309 360614 353171 417418 414795 429621 436887 432574 443026 502704 500557 868880 899845 40.55 68.2 2
13:23:04 2023-10-13 472359 473841 110245 107452 176659 180369 189317 189271 137187 135573 146556 148613 173176 175183 513748 550113 1465489 1446485 574114 591895 157931 140630 158507 156443 179671 174489 167768 167688 107853 108827 342510 307611 908316 907903 258352 256700 333974 340274 396849 387139 405542 409449 422693 427598 393168 439613 1016435 1065323 653208 552728 362763 354233 413687 414103 430405 439221 436062 439893 500445 499081 861511 901195 40.55 68.2 2
13:23:05 2023-10-13 471010 473841 110304 107423 179393 180050 189948 188774 139568 135343 145838 147665 173487 174925 513748 553334 1464447 1444774 576417 594229 160298 142534 157368 160700 178330 175223 170275 168355 107194 109363 340465 309630 891602 906619 257488 257924 333974 337634 401574 387916 405470 405926 423659 429315 395784 440733 1020410 1059924 643928 548497 361589 355157 414745 414543 430715 435599 437824 441601 501962 503167 860214 900751 40.55 68.2 2
13:23:06 2023-10-13 477013 473962 110262 107397 177616 179878 190604 188505 137591 135301 146140 147599 173625 174485 513565 559269 1465489 1437523 566030 594650 156796 142878 157878 157300 178488 174908 167237 168453 107719 109179 338902 308284 901673 903573 258604 256880 334010 336378 401574 387844 403653 410608 422693 429993 391993 436261 1022361 1073034 648858 553513 360614 356405 418330 412215 430939 434931 439056 442929 500398 501809 863131 896257 40.55 68.2 2
13:23:07 2023-10-13 479377 471949 109780 107600 176536 180655 189317 189403 137019 135693 145399 148613 173472 175183 513748 555720 1466406 1445730 571695 595492 160472 142435 157768 156659 178894 175223 167271 168686 107612 109161 340987 310836 894340 903536 258462 256953 336813 337598 400368 391767 405149 410318 420142 428019 396124 440105 1023086 1077542 643928 554458 361075 355853 415070 413448 432620 435250 432574 443022 499005 503206 869534 898539 40.55 68.3 2
13:23:08 2023-10-13 473078 474185 109754 107604 176659 180495 189715 188939 136902 135556 145536 147764 173211 175218 511495 557410 1474761 1446795 565193 591695 158070 142470 157949 160441 179052 174943 167768 167789 107753 109028 341547 307611 900432 901287 259404 256664 333974 337430 399311 387916 404258 409151 423993 426415 394347 436987 1017949 1079141 648858 552863 364170 356861 414673 414075 430257 438661 437372 442080 499826 498938 867662 899558 40.55 68.2 2
13:23:09 2023-10-13 474512 472128 109780 107919 176280 180655 189282 189403 136829 135915 145365 148646 173210 175937 513492 549824 1468618 1449930 574335 594010 158468 140718 158764 156335 179619 174684 167869 167258 107771 109028 340190 308050 918905 907903 258170 256915 333866 339551 397029 387916 409634 409449 422693 425446 393757 440278 1016792 1066634 643928 552728 362799 353701 413723 414759 430939 439530 432610 440278 501537 500241 862514 901121 40.55 68.3 2
13:23:10 2023-10-13 472620 474176 110351 106943 179649 180050 190045 188774 137209 135403 145838 147698 173763 174590 514607 555720 1465489 1445804 575115 595141 160333 142534 157623 156767 178454 175468 167204 168321 107522 109254 341959 308938 890808 906232 258533 258001 333722 339274 402354 387592 408470 408978 423849 429827 395784 438736 1020410 1063756 653208 549576 360288 355833 416566 413923 430715 435236 438380 441564 501149 499675 857738 899484 40.55 68.3 2
13:23:11 2023-10-13 477518 474507 110101 107838 177239 180482 190304 189230 137188 135530 145941 148741 173729 175183 513418 559628 1465489 1436478 565193 592350 157363 142474 157523 159236 178984 175153 167502 168321 107522 109179 341959 308929 894893 905263 259332 256269 333974 338591 401007 387772 404258 411189 421433 428162 391922 436914 1021599 1073034 650308 553513 360542 356119 414962 414075 431342 436887 439019 441251 500361 500557 863691 899817 40.55 68.3 2
13:23:12 2023-10-13 477647 474181 110054 107608 176783 180730 189317 189368 137114 135437 145668 147731 173452 175113 513785 556506 1466332 1445804 570236 595387 157429 140838 157633 157935 178916 175083 167551 168786 107604 109229 342991 310910 891004 903206 258498 256305 336612 337157 401145 390444 404828 410318 420505 428019 396150 437415 1020875 1075983 643928 555876 361589 353171 417418 413776 432872 437297 432660 442929 498934 503561 869498 898539 40.55 68.3 2
13:23:13 2023-10-13 474174 474516 109982 107567 176536 180335 189317 189368 137166 135471 145567 148375 173452 175586 514513 558159 1472666 1447865 565230 594613 157429 142400 158280 160518 179301 174908 167768 167823 107556 108994 339565 306370 899279 901287 259769 256269 333974 337430 399311 390111 404900 409151 423289 426043 396908 437350 1020299 1080523 648858 555087 362618 354894 414781 414075 432550 438970 435673 441914 500129 499081 867550 902381 40.55 68.3 3
13:23:14 2023-10-13 473768 474528 110092 107637 177204 180512 189970 190057 137133 136001 145937 148784 173279 175977 513565 549932 1468581 1448897 574446 594613 158317 140543 158658 160526 179585 174472 167869 167639 107886 108894 341959 306370 905317 907261 259769 256880 333974 337394 397029 387916 405615 409739 422693 425411 393721 440016 1014629 1065323 653208 553121 363311 353914 413687 414687 430298 439265 435058 440301 501149 499081 862737 902195 40.55 68.3 3
13:23:15 2023-10-13 473027 474521 110279 107386 179680 180335 190212 188907 137282 135505 146144 147731 174162 174869 514878 556237 1465489 1445804 575115 592778 160514 142578 157368 156767 178488 175626 167204 168588 107719 109568 338660 309737 891188 908739 258426 258144 333902 338591 401574 387700 408470 408799 423957 429935 393132 437610 1020410 1063866 653208 548644 362860 355833 414818 414067 427836 435271 438708 442657 501149 499081 857775 900519 40.55 68.3 3
13:23:16 2023-10-13 480317 474176 110058 107534 179786 179925 190247 189161 137819 135625 145803 147731 173417 175183 515864 557374 1463407 1435456 568110 594193 160661 142400 157733 160595 178488 175030 167553 167789 107448 109028 342811 308284 894442 902632 258569 255518 333974 337634 399876 387190 406156 410339 421101 427316 390788 434994 1017155 1069769 648858 553121 361075 354233 413651 409690 431252 434265 436397 438923 495999 498309 856485 894300 40.55 68.3 3
13:23:17 2023-10-13 476838 469039 109342 106844 174256 178386 187595 186969 136833 135309 144838 146931 171736 173789 510342 552843 1459357 1435315 565953 589675 157990 139500 155641 157806 177866 172638 166818 169626 106228 107938 339434 307901 883105 892093 255332 253847 333473 332617 395553 385451 402570 404532 415135 425260 391337 433742 1008744 1063866 639640 546139 355958 350723 411868 409413 427982 431245 431206 437228 495157 498918 857093 885435 40.55 68.3 3
[truncated: 158,203 more chars]
