# Supplementary material for: Methods for Estimating the Detection and Quantification Limits of Key Substances in Beer Maturation with Electronic Noses
Source: Sensors (Basel). 2024 May 30;24(11):3520. doi: 10.3390/s24113520 (PMC11175341; doi:10.3390/s24113520)
Supplement: Supplementary file 1 [file sensors-24-03520-s001.zip › Data/Diacetyl/raw data/Day 2/1,0ppm1.txt]

Time Date R01 R02 R03 R04 R05 R06 R07 R08 R09 R10 R11 R12 R13 R14 R15 R16 R17 R18 R19 R20 R21 R22 R23 R24 R25 R26 R27 R28 R29 R30 R31 R32 R33 R34 R35 R36 R37 R38 R39 R40 R41 R42 R43 R44 R45 R46 R47 R48 R49 R50 R51 R52 R53 R54 R55 R56 R57 R58 R59 R60 R61 R62 T01 H01 Phase
13:29:00 2023-10-13 330126 325897 86117 86772 129422 134556 131563 130307 105738 104774 109551 110563 130318 129286 355912 382167 1103863 1085206 414592 436761 122697 106601 113463 114975 126975 122770 122399 122829 83125 85192 270338 238669 678061 679921 213583 213029 273250 274586 321106 312023 337180 337617 359689 361375 342925 383019 795066 836634 534467 442246 291833 286226 333947 332805 353878 356647 366648 369456 415056 416486 663759 689847 40.55 68.3 1
13:29:01 2023-10-13 332239 326034 86062 86608 129602 134463 132393 130184 105803 104085 109451 113474 128305 129072 355657 381096 1103656 1096074 414592 436761 123021 106422 113541 114942 127185 122517 122637 122625 83215 85338 270338 237826 677247 677748 214290 213029 274087 274166 320548 313449 335609 338637 359376 364640 342262 382763 800714 832091 525833 442246 291284 286512 332324 333636 353920 359367 365589 369276 417151 414018 666119 691354 40.55 68.3 1
13:29:02 2023-10-13 330558 327542 86089 86659 129602 131196 132275 130483 106109 104422 109384 110520 128305 129321 355912 385382 1103619 1088335 418411 436761 122748 106568 113385 114942 127063 122855 122399 122829 83001 85244 270338 239177 677175 680918 213227 213029 273215 274515 320999 311988 336631 337545 360740 362389 342816 382405 795593 834166 534467 442246 291357 285463 333947 331189 353843 356931 366908 369420 415020 416450 664231 688760 40.55 68.3 1
13:29:03 2023-10-13 331816 325959 86058 86575 129662 131015 132058 130175 106061 104020 109703 110627 128402 129011 355657 385238 1097756 1086639 419337 435890 120005 106436 114010 114876 127538 122517 122739 122557 83212 85229 271803 238163 683986 678709 214068 212745 272657 275428 320028 313567 333613 338637 360716 362932 344864 380679 799007 841453 538955 441548 291563 287216 331964 333238 354957 358358 368221 369420 416012 416123 656381 691844 40.55 68.3 1
13:29:04 2023-10-13 330594 328664 86058 86659 129422 131173 132366 130307 105771 104390 109384 110520 128305 129321 355912 386812 1105186 1088335 417557 436761 122867 106568 113385 115008 127151 122770 122569 122829 83092 85160 274514 238669 673701 681917 213748 213029 273250 274586 321034 312023 337144 337581 360740 363512 342852 382711 795593 834166 530094 440854 291774 286190 333947 331224 353843 357749 366908 369420 414948 416486 666119 689811 40.55 68.3 1
13:29:05 2023-10-13 333338 326731 86180 85227 129545 131271 132207 130396 106142 104156 109350 110607 128504 129148 356595 385473 1096779 1086788 419483 437388 120120 106502 114010 114909 127606 122601 122808 121315 83345 85127 270338 237994 683914 679671 214219 213328 272416 275851 320773 313567 333649 339423 360716 363477 345632 380679 798970 841453 530094 441584 291357 287104 331928 333274 354957 358358 368221 369420 415977 416123 656381 691881 40.55 68.3 1
13:29:06 2023-10-13 330126 328432 85994 86659 129602 131007 131877 130462 105771 104221 109384 110563 130318 129321 355912 385653 1103583 1087561 414592 436761 122918 106601 113541 114975 127151 122855 122569 122829 83182 85251 269437 238669 679464 681436 213883 213029 273250 274551 321034 312023 337144 337617 360740 362932 342852 382982 795629 836007 534467 442583 291975 286262 333947 331726 354375 356931 367171 369240 414768 417478 664120 689664 40.55 68.3 1
13:29:07 2023-10-13 333747 325893 86180 86747 129713 131196 132423 130274 106094 104664 109451 113474 128442 129045 356847 385617 1094442 1088335 421214 435963 123106 106389 113853 114909 127450 122686 122773 122625 83149 85160 270338 238669 677836 678709 214033 213477 272416 275428 320513 311738 333649 338673 359919 362932 344901 380679 798970 841453 533132 441548 291769 286629 332000 333780 354957 358358 368221 369456 415977 415214 655417 691881 40.55 68.3 1
13:29:08 2023-10-13 329422 326038 86021 86663 129391 131196 131844 130462 105771 104422 109417 110584 128217 129321 355912 382775 1103619 1083591 418188 436761 122748 106568 113385 114975 126941 122770 122416 122914 83149 85218 270338 239346 676550 679671 213918 213927 272381 274622 322009 311988 337419 337581 360450 362389 345632 381865 793308 839039 534467 442099 292109 285945 333731 332590 355962 357783 366761 371438 414840 416309 661560 689737 40.55 68.3 1
13:29:09 2023-10-13 330484 325967 85994 86659 129575 134515 132025 130274 105803 104710 109308 110767 128237 129286 355912 382739 1097609 1088335 420744 436761 123038 106495 113697 114942 127185 122770 122569 122829 83149 85160 269437 238500 681490 680153 214254 213328 272416 275428 320513 314117 333685 338637 361006 363512 345388 380679 799007 838379 538955 441584 291769 287508 332467 332769 353277 358358 368221 369420 415686 416450 656381 691881 40.55 68.3 1
13:29:10 2023-10-13 330360 325994 86053 85243 129391 134546 131463 130274 105771 104221 109384 110563 128217 129286 355912 385689 1106828 1088335 418709 436539 122748 106495 113385 114942 126941 122770 122535 122829 83001 85160 270338 238669 676166 681436 213934 213029 273285 274586 320773 311988 336631 339597 360524 364029 342528 381719 795607 835235 534467 442560 291724 285815 333839 331583 353807 356931 366908 369384 414732 416344 664231 689811 40.55 68.3 1
13:29:11 2023-10-13 331278 325709 86054 86680 129602 134609 132274 133445 105771 104358 109417 113407 128305 128735 355912 385075 1094389 1085206 419483 436108 122918 106422 113541 114942 127151 122686 122603 122710 83182 85094 269437 237154 677833 676097 214254 213328 272416 275393 319060 313639 333685 337581 361006 363512 344864 380715 796627 841453 531798 441367 290499 287104 333242 331762 353312 358358 367960 368792 417994 416486 657383 691354 40.55 68.3 1
13:29:12 2023-10-13 330813 328200 86050 86566 129692 131345 132658 130453 106287 104260 109653 110543 128237 128969 355839 381489 1103826 1094331 418225 435384 122953 106422 113619 114810 127436 122770 122739 122795 83182 85338 272479 238295 684241 677748 214290 213029 273285 274551 319803 313926 335609 338364 359593 364313 342262 382405 797995 832311 530094 441548 290504 287446 333477 332769 353956 358033 367178 368273 417114 414053 665646 691844 40.55 68.3 1
13:29:13 2023-10-13 330580 326723 85966 86575 129297 134327 131810 130274 105803 104710 109308 110531 128217 129286 355912 384534 1097609 1083628 423172 436108 122714 106568 113385 114975 126941 122855 122399 122863 83125 85160 269437 237994 673647 679958 214290 213328 272833 276274 319025 313485 337657 336564 361006 364569 344901 378465 796793 841453 533132 445520 291357 285352 333947 331762 354957 356931 367225 369384 414620 418517 658127 692441 40.55 68.3 1
13:29:14 2023-10-13 332239 328669 86089 86739 129588 131188 132293 130462 105996 104325 109350 110456 128305 129286 355912 381595 1102258 1091262 421901 436145 122748 106495 113619 114975 127029 122770 122484 122795 83149 85371 270338 238331 678312 678709 215606 212844 272416 276274 319096 313229 336668 338091 359954 366801 345354 378465 797995 836561 530463 445169 291362 286956 333947 332769 351965 356966 366673 369384 414732 413368 660291 691354 40.55 68.3 1
13:29:15 2023-10-13 328728 326762 85921 86659 129208 131214 131027 130462 105738 104951 109199 110616 127950 129355 355661 382202 1100386 1078874 422683 436761 122544 106601 113286 114975 126732 122940 120655 122863 83001 85192 270732 239346 671829 679921 214290 213029 271515 276310 320513 311514 338208 336600 360462 364640 349868 378465 793308 838379 530463 441584 292182 285067 333731 332482 354848 358179 369267 371510 414840 415108 656799 689488 40.55 68.3 1
13:29:16 2023-10-13 330594 328628 85962 86659 129422 134419 131819 130708 105996 104565 109384 110531 128039 129286 355912 381141 1097609 1086713 421675 436145 122714 106226 113352 115008 126941 122770 122399 122829 83034 85398 270338 238331 673180 676311 214326 213627 271551 276082 320063 312973 337144 338637 358259 364640 346183 378501 799164 841453 530463 441403 291421 285940 332467 333852 351965 357854 365865 369384 416012 413333 655417 691844 40.55 68.3 1
13:29:17 2023-10-13 328728 326767 86026 86633 129297 131196 131530 130495 105771 104919 109308 110563 128217 129321 355912 382202 1103619 1082052 417010 436453 122748 106601 113385 114975 127063 122770 122399 122863 83092 85160 268259 239346 681301 676025 214290 213927 272381 274622 321070 310793 337419 337545 359919 362424 346464 382186 797267 842462 530094 442874 292803 285209 333875 332590 355191 357460 368147 371619 414984 414053 654455 690470 40.55 68.3 1
13:29:18 2023-10-13 330594 328432 85930 86575 129422 134482 131819 130396 105771 104085 109384 110543 128039 129196 355912 378720 1097609 1086713 420744 436416 122748 106739 113463 114975 126941 122770 122450 122829 83182 85431 270338 238500 677936 676790 214326 213477 271586 276047 320028 312059 336668 338673 357756 363512 345622 378501 799730 841453 530463 441223 291421 285940 332000 333852 353956 357854 368221 369420 416340 414018 655417 691881 40.55 68.3 1
13:29:19 2023-10-13 328728 325809 85962 86641 129306 134650 131563 130307 105771 104806 109342 110488 128128 129321 355912 382167 1102801 1084398 414592 436453 122714 106495 113385 114975 127389 122770 122399 122863 83215 85160 271127 238669 673442 676061 213583 213627 273039 274916 321759 311774 336998 337948 359775 362826 344719 382873 797871 841343 530094 441619 292382 285387 333947 332499 355693 356565 367178 371619 415020 415179 660582 688797 40.55 68.3 1
13:29:20 2023-10-13 328813 325731 85994 86667 129391 134581 131530 130274 105771 104188 109232 110575 128128 129286 355912 380421 1097609 1085243 419483 435769 122663 106259 113385 114975 126941 122770 122365 122659 83034 85160 270338 238331 677050 676790 214104 213927 272381 275762 320063 312059 335609 339423 358547 362968 345632 380679 799730 841453 538955 441548 291421 287350 331964 332805 354957 358358 367960 369420 415721 415832 655454 691881 40.55 68.3 1
13:29:21 2023-10-13 330769 327732 86125 85167 129700 130925 132241 130274 106142 104188 109316 110543 128314 129148 355912 380421 1103619 1094516 417520 435357 122953 106389 113463 114942 127185 122686 120991 122659 83182 85043 269437 238331 687452 676790 214326 213029 273250 274166 321034 312973 336120 338637 358548 364640 342888 383055 797959 831722 535801 439703 291151 287104 333008 333274 353956 356931 365221 369384 415104 414018 666119 691881 40.55 68.3 1
13:29:22 2023-10-13 331528 325476 86121 86422 129696 134289 132274 133417 106094 103878 109451 113206 128305 128859 355661 383348 1094425 1085243 419483 435457 123021 106403 113697 114751 127484 122433 122773 122540 83182 85010 270338 237994 680615 678709 213918 213477 272381 275760 320063 311778 333685 338673 359919 363222 345632 380715 797995 841453 538955 441548 290599 287544 333477 331762 355962 358719 368037 371273 417813 416964 660619 691697 40.55 68.3 1
13:29:23 2023-10-13 331312 325862 86239 86732 129679 134515 131844 133724 106021 103949 109417 110639 128314 128824 355912 381061 1100422 1096705 414592 435493 122816 106243 113541 114830 127185 122517 122518 122625 83182 85127 269437 237322 681756 676790 214929 213029 274122 274586 320548 313485 335609 338637 359595 364640 342852 383055 799164 831722 533132 441119 290946 287104 333477 333274 353956 357749 365774 369348 417404 414018 664231 691881 40.55 68.3 1
13:29:24 2023-10-13 331345 325766 85930 86575 129391 134393 131463 130095 105771 104052 109308 113474 128128 128983 355409 384498 1096015 1082052 421529 435611 122748 106259 113385 114942 127063 122686 122365 122540 83034 85043 267912 237322 677811 679958 214326 213029 272798 275602 318543 312723 336668 336600 361006 364093 344901 380751 796499 838784 533132 445397 290245 286925 333839 331547 355962 359331 368073 371273 414804 416415 658314 690826 40.55 68.3 1
13:29:25 2023-10-13 330813 325915 86243 86601 129602 131015 131810 130184 106061 104357 109703 110435 128205 128859 355912 381025 1100730 1094442 418781 432980 122714 106389 113463 114909 127117 122601 122705 122761 83149 85094 269437 237322 678539 677748 214742 212362 274052 275200 319060 313890 336321 338091 359595 364569 342780 381828 797959 833490 533132 446209 290873 286629 333712 332733 353956 358033 367666 368756 417368 415214 664231 691807 40.55 68.3 1
13:29:26 2023-10-13 330554 325963 85970 86566 129391 134546 131497 130274 105738 104221 109384 110543 128094 129038 355409 383348 1097572 1082015 423135 435561 122680 106878 113385 114942 126908 122770 120655 122795 83149 85244 270338 237994 672801 679921 214742 213328 272762 276538 318801 313603 337366 339117 360754 364427 345243 378321 795446 842498 533132 445120 291624 285410 333947 331726 354957 356896 367225 369276 414876 416052 655417 689774 40.55 68.2 1
13:29:27 2023-10-13 329778 325853 86121 86562 129396 134703 132366 130241 105771 104253 109384 110467 128547 129162 355409 381025 1100730 1090487 421938 436072 122748 106535 113385 114909 127029 122770 122365 122795 83092 85127 272479 237994 676666 678709 215606 212659 272381 276274 319543 313449 337144 338091 360162 366801 344901 378429 797922 836561 537603 445251 291357 286226 333947 332769 351965 357999 369943 369384 415020 413658 660254 690826 40.55 68.2 1
13:29:28 2023-10-13 329399 326003 85952 86566 128998 131124 131205 130307 105738 104357 109048 110703 127916 129321 355409 381863 1102295 1080573 423282 436416 122646 106502 113175 114975 126698 122940 120655 122914 82887 85277 269437 239443 679592 682048 214643 212887 271445 276694 320370 311845 338228 337403 360282 364938 346610 378393 793272 842645 531798 445397 292182 285245 333947 332733 354957 358431 367261 371619 414948 415796 655011 687225 40.55 68.2 1
13:29:29 2023-10-13 330360 325726 85989 86575 129422 134522 131497 130307 105771 104188 109274 110435 128116 129252 355661 378120 1097609 1088335 422011 435457 122714 106568 113385 114942 126908 122770 122365 122795 83001 85127 270338 238331 677936 675833 214893 213477 271551 276274 319992 312023 337107 337581 357937 364604 346365 378429 799127 839075 534898 443887 291357 286070 332972 333816 351965 357854 368522 372331 418367 414845 656651 689627 40.55 68.2 1
13:29:30 2023-10-13 327156 328127 85994 86796 129215 131188 131711 130396 105706 104325 109199 110499 128039 129286 355620 381680 1109188 1090989 414556 432782 119927 106495 113463 114942 127090 122686 120655 122795 83058 85127 270338 239686 671640 676790 214742 213029 272798 275428 322009 311006 337425 338601 358511 365152 344901 381253 796756 829437 531798 441099 292182 286190 332972 333816 354007 356896 367178 371619 415686 413947 660254 689503 40.55 68.2 1
13:29:31 2023-10-13 329659 324986 86089 86537 129606 134289 131844 133417 105771 103981 109350 110488 128082 129072 355912 382131 1096015 1086788 419150 432971 123123 106210 113697 114718 127151 122433 122688 122506 83034 85185 270338 238500 679286 677748 213918 213328 272381 275393 320063 312023 333649 338673 359872 363477 345632 381253 799127 841453 531798 445124 290956 287459 332684 332482 355962 358862 368412 369204 418476 416309 659680 691132 40.55 68.2 1
13:29:32 2023-10-13 331063 327700 86022 86537 129606 131188 132207 133724 106061 103916 109384 113373 128128 128935 355661 380456 1102295 1094516 417038 435425 122918 106210 113463 114909 127259 122601 122535 122727 83149 84977 269437 237322 677144 676790 214742 213328 274087 274551 320028 313449 335573 338328 359629 364569 342780 382982 797995 831134 533132 441385 290499 287104 333477 332733 354544 357999 366882 368756 417404 414018 665646 691572 40.55 68.2 1
13:29:33 2023-10-13 330813 325424 85898 86694 129297 134511 131530 130175 105738 104052 109274 113441 130284 129038 355409 383348 1095979 1082052 421828 435552 122680 106389 113319 114942 126908 122686 122535 122795 83034 85127 270338 237322 673826 679921 214254 213328 272381 275815 320844 313926 337144 336529 360560 364320 345098 382900 797305 838929 533132 444045 288734 286687 333839 331511 355459 358862 368251 368756 414984 419405 660619 689737 40.55 68.2 1
13:29:34 2023-10-13 330545 327700 85930 85195 129326 134510 130980 133724 105771 104742 109384 113351 128128 129072 355409 380954 1100730 1093664 419373 432935 122748 106389 113385 114942 127151 122601 122535 122591 83092 85160 269437 237322 676638 677748 214742 212362 273285 275428 319060 313603 336321 338126 359919 365736 342816 380679 797797 831722 533132 441367 290499 287068 333477 332733 354456 358033 367142 369348 417404 413982 664231 691317 40.55 68.2 1
13:29:35 2023-10-13 330545 324986 85966 86566 129208 134358 131217 130151 105771 104188 109384 110543 130375 129252 355409 383384 1094389 1083556 421791 435420 122680 106495 113352 114909 126941 122686 120655 122761 83034 85127 270338 237322 675251 676061 214456 213414 272968 275989 318918 313782 336962 336930 360704 364427 344719 378357 797871 839002 531798 444154 288793 286907 333911 331422 355459 356612 365858 368756 414768 416486 658350 689811 40.55 68.2 1
13:29:36 2023-10-13 329813 324942 85994 86541 129391 134476 131563 133638 105771 104696 109308 113407 127916 128859 355409 380990 1100839 1094479 417631 435420 122884 106210 113463 114942 127029 122601 122535 122591 83092 85094 270338 237322 682700 676790 214742 213029 274087 274586 319768 313127 335573 338328 358835 364604 342780 382748 797797 829959 528777 441619 290535 287203 332972 332769 353956 358862 366030 369312 418289 413982 665388 693429 40.55 68.2 1
13:29:37 2023-10-13 331063 327664 86117 86533 129692 134510 132274 133538 106094 103852 109417 113149 130318 128432 355409 383277 1093576 1085206 418817 432962 122953 106104 113619 114560 127151 122686 121293 120978 83212 85306 269437 237658 692182 678709 213926 213520 272657 275286 320370 313413 333613 338637 360740 363222 345098 380534 796756 840858 531798 441385 288545 286817 333712 331457 353312 358610 367949 368237 415020 416450 656417 690826 40.55 68.2 1
13:29:38 2023-10-13 331019 324978 85966 86541 129391 134382 131720 133417 105771 103949 109384 113373 128128 128735 354871 380723 1100839 1094479 416150 432971 122918 106210 113541 114784 127029 122433 122535 122506 83092 85094 270338 237322 677098 674877 214742 213029 273285 274131 320548 312651 333685 338637 358871 364604 342780 383019 797797 829959 525833 440994 291357 286665 331713 332986 353775 359224 365479 369276 418549 417336 665536 689627 40.55 68.2 1
13:29:39 2023-10-13 329659 327501 86026 86589 128960 134511 131771 133538 105771 104364 109282 110479 127760 129038 354621 383312 1103981 1078911 414520 435457 122680 106389 113298 114942 126732 122601 120571 122761 82659 85338 275310 238669 674080 677748 213547 213627 272381 274551 321034 311514 337144 337545 359883 361340 345098 382441 793272 836598 530094 441619 291769 285404 333477 332499 353277 358358 366067 369456 414624 416450 659787 687748 40.55 68.2 1
13:29:40 2023-10-13 331459 325212 85993 86541 129422 134515 131521 133352 105989 104364 109308 113407 128128 128735 354907 380456 1100730 1093664 416938 432899 122714 106210 113307 114751 126941 122433 120823 122641 83092 84977 269437 237322 678254 676790 214742 213029 274087 274586 319543 313705 335609 338091 359629 365152 342780 382727 800144 832559 535801 442975 291212 286969 332828 332590 354670 359874 365848 369204 417404 414018 665646 690826 40.55 68.2 1
13:29:41 2023-10-13 335096 326731 85958 86566 129203 134515 131645 133538 105673 104156 109199 113351 127828 128859 354907 384228 1103583 1086788 414520 432971 122544 106243 113196 114751 126820 122601 120655 122795 83001 85338 272817 238163 676675 676061 214254 213029 273250 274586 320513 312023 337144 337581 361006 364313 342564 382675 792675 829401 506482 440818 291357 286043 333947 330723 353277 357999 367178 369420 413385 416486 664231 687785 40.55 68.2 1
13:29:42 2023-10-13 329813 324466 85957 86541 129208 134289 131653 133603 105738 104332 109308 113373 127950 128824 355409 380456 1101512 1092887 419113 435240 122714 106243 113385 114830 126941 122517 122365 122591 83001 85068 270338 237322 679797 676790 214778 212695 274087 275566 319295 313352 335356 338352 359197 364974 342636 381719 797612 829777 527460 442874 290554 287104 333008 332733 353956 360345 366402 368792 417404 413982 664231 690679 40.55 68.2 1
13:29:43 2023-10-13 328509 327737 86017 86570 129297 134510 131611 130175 105738 104085 109199 113441 127739 128859 354871 384192 1103583 1088335 414628 432953 122510 106243 113241 114909 126732 122601 120571 122625 82659 85338 269437 237994 676550 676061 214290 212879 273250 274971 320513 312023 337107 337309 361006 364604 342564 382441 792115 829365 533132 439968 291774 286078 333947 330723 355208 357999 367178 369420 413059 416450 664231 686775 40.55 68.2 1
13:29:44 2023-10-13 329279 325712 85898 86600 129208 134358 131497 130053 105738 104364 109232 113441 127916 128859 354907 381025 1100730 1090487 421938 433084 122595 106243 113352 114942 126766 122517 120655 122591 83034 85365 270338 237921 677128 678672 215462 212185 273074 276167 318918 313270 336450 337948 360426 366801 344864 378538 797357 836337 518896 441367 291357 286226 333947 332769 353920 358033 366673 369348 415056 413658 659320 689811 40.55 68.2 1
13:29:45 2023-10-13 328473 327700 85926 86566 128994 134698 131311 130274 105771 104052 109199 113407 127950 128859 354621 379888 1106828 1088335 418226 436108 122272 106601 115981 114975 126348 122770 120571 122829 83034 85455 272817 238331 677413 678709 215454 213029 272833 275464 320063 312059 338687 336022 360462 365772 342636 381828 793272 832311 530094 441165 291774 284732 333947 332769 351965 359802 368000 371365 415297 414881 662128 688507 40.55 68.2 1
13:29:46 2023-10-13 329426 325248 85961 86575 128994 134609 131295 133724 105738 104501 109048 113407 127828 128824 354871 378997 1097572 1086788 420744 432971 121206 106436 113541 114810 126826 122686 120788 122829 82992 85204 269437 238331 676628 674659 214893 213477 271551 276080 320028 312467 336998 337581 357685 365444 346365 378501 798980 839075 531798 441584 291357 285989 332972 333852 351965 357854 366122 369420 418585 413947 656407 689811 40.55 68.2 1
13:29:47 2023-10-13 327569 327505 85953 86566 129028 134502 131714 133521 105738 104085 109048 110543 127828 129286 354907 378155 1106792 1088130 414556 433007 122510 106210 113220 114830 126348 122517 120655 122591 82626 85338 270338 239007 688223 674877 214929 213029 272416 275428 322045 311042 336869 338637 358259 365188 344343 381522 795629 834561 536969 441086 292077 286669 332324 333636 353920 359620 366699 371474 418221 414989 660254 687785 40.55 68.2 1
13:29:48 2023-10-13 328464 324982 85897 85279 129074 134511 130994 133452 105706 104085 109048 110627 127678 128859 353834 380723 1100386 1078911 417260 435579 122595 106243 113286 114942 126820 122517 120838 122795 82659 85160 270338 238669 675542 678228 213969 213927 272416 274586 322009 311514 337419 337581 359919 362424 345632 382405 793308 837854 527460 441104 292182 285387 333947 332769 353277 357854 366908 369456 415056 416450 659320 687261 40.55 68.2 1
13:29:49 2023-10-13 328728 326812 85994 86566 129422 134315 131320 133417 105771 104020 109232 113441 127916 128859 354871 378755 1105222 1090598 413246 435457 122748 106259 113385 114942 126941 122517 122365 122625 83001 85398 270338 238331 678475 674877 214326 213328 272416 274325 322009 312023 336377 339411 358548 364903 344466 382909 797812 832201 527133 441785 291660 287113 332792 333744 353956 356931 366326 369240 419177 415179 664231 690300 40.55 68.2 1
13:29:50 2023-10-13 328240 324982 85934 86456 129208 134546 131183 130095 105771 104117 109199 113407 128190 128893 354907 382167 1100386 1083628 414520 435575 122595 106243 113274 114942 126732 122601 120655 122710 83034 85127 266917 237994 682236 678709 213547 213328 272833 274551 320488 312023 337657 337617 360740 362932 342925 383019 795030 835417 533132 441417 291975 285989 333712 332769 353843 356647 366318 369420 415020 416521 661300 687785 40.55 68.2 1
13:29:51 2023-10-13 329655 324978 85998 86575 129391 134324 131810 133510 105803 103981 109232 113250 127950 128859 354907 379888 1103619 1091299 413865 433007 122748 106226 113463 114830 127029 125543 122450 122591 83182 85010 270338 237994 674377 676055 214678 213449 272692 274583 320927 312830 335464 339483 359197 364462 342708 383019 797995 829959 512243 441650 291248 287198 332936 333274 353956 356931 365774 369312 415104 414018 665646 690826 40.55 68.2 1
13:29:52 2023-10-13 328582 324488 85930 86570 129028 134358 131183 133638 105771 104052 109048 113441 127884 129038 354621 383348 1100422 1086788 414556 433093 122476 106243 113220 114909 126644 122601 122331 122625 82659 85068 270338 237994 676675 676061 213918 213328 273250 274586 321034 312023 337419 337581 360452 362968 342888 383019 793345 834166 533132 442085 291769 285789 333712 331493 353843 356966 366589 369492 417114 417150 663936 690470 40.55 68.2 1
13:29:53 2023-10-13 329813 324035 85925 86566 129212 134289 131027 133417 105771 103987 109199 113217 127950 128769 354907 380456 1099948 1091299 419410 433205 122629 106226 113307 114810 126914 122855 120956 120978 83049 85171 270338 237322 682797 676680 214599 212667 273946 275726 319060 313926 336156 338091 359631 365736 342780 381289 797394 832311 531798 446060 290599 286476 333477 332769 353956 358534 368221 368792 415056 414018 663289 689847 40.55 68.2 1
13:29:54 2023-10-13 328582 324720 85897 86456 129028 134515 131205 133538 105738 104052 109123 113441 127849 128824 354621 382202 1103619 1087561 417010 433007 122544 106243 113319 114863 126766 122601 122162 122591 82920 85043 269437 237994 672147 676061 215116 212730 273215 275007 320063 312023 337657 336058 360754 365772 342888 381289 792115 832311 531798 440809 291551 285102 333839 331476 354347 358429 366775 369348 413565 417336 664046 688997 40.55 68.2 1
13:29:55 2023-10-13 329655 324035 85893 86418 128964 134289 130961 133538 105738 103949 109048 113250 127739 128859 353834 377328 1100839 1091289 422417 432827 122833 106370 113385 114843 126772 122601 120620 120978 82869 84944 270338 237322 671515 676311 215355 212362 272381 275953 318801 311703 336120 337948 359376 365772 344901 378465 795629 829437 530463 441656 291009 285387 333477 332265 351965 357001 366709 369348 415056 412755 658350 688797 40.55 68.2 1
13:29:56 2023-10-13 327618 324044 85792 86566 128568 134703 130649 130274 105416 104253 108939 113474 127604 129252 351807 378190 1106792 1086788 417599 432985 122069 106422 115912 114975 126315 122770 120236 122829 82659 85127 269437 238331 671218 677748 215454 213029 272833 275428 320063 311514 338724 336293 359089 365487 344611 381574 795533 831649 531798 443972 291284 284702 333947 331583 351857 359874 366293 369420 413673 413658 662018 688017 40.55 68.2 1
13:29:57 2023-10-13 328728 327237 85853 86570 128781 130974 130748 133555 105593 104078 109014 113474 127562 129072 353834 381061 1097609 1077837 421749 435461 122222 106243 116061 114942 126315 122601 120320 122659 82626 85010 268259 238331 671474 678709 214290 213029 271586 276345 319096 311550 339414 336564 360462 364640 345876 378429 792711 838113 530094 441692 291975 284880 333947 332265 354885 356433 367261 369492 414948 415249 655011 686991 40.55 68.2 1
13:29:58 2023-10-13 327569 324759 85792 86633 128568 134428 130616 130307 105561 104422 108939 110607 127427 129286 353798 378155 1106828 1088335 417010 435584 122272 106568 115797 114975 126194 122770 120236 122829 82659 85160 270338 238669 667151 677748 215303 212780 272777 275215 320299 311265 337293 336458 359523 365629 344719 381683 795607 832201 531798 441318 291421 284907 333947 332212 351965 357999 366552 369456 413709 414917 663105 685767 40.55 68.2 1
13:29:59 2023-10-13 328728 327468 85861 86533 128836 134703 130928 130184 105706 104390 109014 110543 127495 129038 354334 380990 1097535 1078602 422011 432935 122442 106389 113187 114909 126315 122686 120320 122761 82626 85094 269437 238331 672517 680153 214742 213328 272381 276310 319060 311988 339173 336529 360970 364569 345632 378393 792675 842375 527794 444154 291769 284445 333947 332194 354776 356896 367261 369456 414620 415179 655011 690158 40.55 68.2 1
13:30:00 2023-10-13 326876 324942 85856 86657 128712 134546 130739 130274 105528 104487 108872 110616 127325 129286 353798 377592 1106828 1090662 417599 433070 122442 106462 113187 114942 126281 122855 120468 121653 82736 85549 270732 239346 667016 678192 215275 212887 273003 275251 320335 310829 339167 337510 358788 365701 344901 382113 795570 832311 531798 441246 291421 284595 333803 332229 351965 357964 367405 369420 414256 413622 662275 686702 40.55 68.2 1
13:30:01 2023-10-13 328491 325707 85856 86570 128930 131015 130838 130095 105528 104572 109014 110511 127495 129252 353798 380687 1097572 1079036 422048 435420 122442 106389 115992 114942 126692 122686 120320 122761 82659 85094 269437 238331 677344 679671 214290 213029 271515 276928 319992 311988 338172 336529 360716 364604 346365 378429 792078 842645 530463 441620 292182 284880 333947 331942 354848 358719 369980 371329 414440 417336 654826 688507 40.55 68.2 1
13:30:02 2023-10-13 328728 325712 85820 86626 128529 131196 130682 130274 105528 104188 108981 110586 127536 129003 353798 378720 1106792 1088335 419343 432683 120900 106469 113199 114909 126180 122940 120286 123136 82869 85255 270338 238500 672892 678228 215267 212844 272798 275602 320631 311988 338687 336529 359872 366544 342744 381253 792675 832311 524826 441246 292039 284423 333947 332733 351965 356931 367963 369456 414584 413333 661769 685730 40.55 68.2 1
13:30:03 2023-10-13 327800 324731 85792 86500 128415 134703 130649 130175 105633 104710 108981 110435 127495 129038 353798 380421 1097609 1079036 421414 432935 122442 106422 115969 114942 126315 122770 120320 122761 82626 85185 267019 238669 668820 678709 214290 213328 271326 276310 319992 311514 338448 336564 360462 364569 346610 378393 795459 842425 533546 446778 291660 285196 333947 331583 355459 359874 370317 369276 414840 415179 655011 687261 40.55 68.2 1
13:30:04 2023-10-13 326876 326897 85824 86626 128534 131251 130607 130307 105351 104487 108797 110919 127849 129474 353508 378997 1106644 1088224 419417 432795 120900 106469 113155 114876 126247 122770 120119 122880 82593 85516 270338 238669 666316 676790 215267 213029 272968 275566 320513 311042 338724 336529 359653 365772 342925 381253 792675 832311 531798 441165 292246 284432 333947 333509 351965 356931 367949 372180 414948 413622 660291 685730 40.55 68.3 1
13:30:05 2023-10-13 327532 324685 85820 86533 128751 134703 130805 130086 105633 104085 109014 110543 127495 129038 351771 380456 1100018 1080573 422011 433012 122408 106389 113155 114942 126315 122601 120320 122761 82626 85094 268259 237994 673555 678709 214290 213029 272381 276310 321344 314519 338119 339357 360862 364427 345243 378285 795932 838820 526143 444636 290422 285280 333947 331457 354707 356647 369156 369204 413928 415214 654492 687748 40.55 68.2 1
13:30:06 2023-10-13 330594 324969 85916 86474 128994 134609 131979 133631 105738 104052 109199 113373 127794 128735 351447 378755 1097609 1088094 421340 432881 122561 106210 113274 114909 126698 122433 120571 122557 82626 85188 269437 237322 672669 676790 215418 212326 272381 275851 318766 312973 336595 337581 359919 366801 342600 378465 796793 834080 537603 445847 290910 286078 333477 332499 351965 357999 366637 369348 414624 413333 659320 688797 40.55 68.2 1
13:30:07 2023-10-13 328167 324978 85860 86541 128870 134546 130838 130175 105561 104188 108981 113474 127495 128824 353798 380456 1097597 1082113 421974 432935 122442 106210 115969 114909 126315 122517 120320 122591 82626 85036 270338 237921 675903 680562 214786 213371 272692 276132 318660 313204 337475 336895 360862 364569 344864 378465 794894 836561 537136 443900 288757 286311 333947 331224 355208 358719 367960 368237 414912 416450 657848 687785 40.55 68.3 1
13:30:08 2023-10-13 330594 324203 85892 86389 128994 134254 131499 133348 105738 103916 109199 113340 127705 128432 351411 378791 1097609 1088167 418781 432926 122442 106104 113319 114797 126698 122433 120655 122557 82659 85246 267912 236986 673571 676311 214290 212362 273250 275200 318801 313449 335609 337581 359340 365665 342298 380679 795629 832311 536250 441367 290499 286840 333477 332499 353956 357999 368000 371802 414516 417890 662091 689627 40.55 68.2 1
13:30:09 2023-10-13 330448 323974 85920 86541 128960 134254 130961 133603 105738 104364 109123 113407 127794 128735 353798 382739 1091218 1078911 418931 432899 122476 106224 113463 114810 126792 122770 120620 120978 82926 85138 270338 236376 673909 680635 214112 213477 272381 275393 318543 313347 335829 336930 361006 363477 344901 381253 793130 839418 530094 441165 288793 287104 333477 331726 353312 358358 368221 368756 415056 416450 656381 690300 40.55 68.2 1
13:30:10 2023-10-13 330594 324600 85893 86500 129297 134152 131771 133348 105771 103884 109274 113149 127705 128398 353798 378755 1099948 1092850 417334 432863 122680 106031 113319 114718 126698 125403 120655 122438 83001 85188 270338 236652 678813 674877 214290 213029 273285 274551 319131 313193 335609 338601 359883 364640 342298 383019 797357 829959 531798 444133 290263 287455 333189 332590 354707 360381 366439 371987 417006 417336 664046 689774 40.55 68.2 1
13:30:11 2023-10-13 329546 324004 85897 86541 128994 134289 131060 133383 105738 104364 109199 113373 127739 128432 353508 382794 1094442 1085202 419119 432755 123089 106144 113697 114810 127016 122433 120872 122454 83149 84944 272817 236986 678218 676716 214183 213477 272381 275200 320028 313162 333433 338637 360462 363477 344901 380715 795629 839039 530094 441129 288829 287104 332972 331726 353277 358358 368221 368792 417404 416450 655917 689811 40.55 68.2 1
13:30:12 2023-10-13 330360 324902 85956 86348 128994 134117 131929 133313 105738 103780 109014 113149 127794 128398 354334 378755 1099948 1091299 416150 432899 122629 105886 113385 114718 126732 125421 120655 122353 82659 85246 270338 236986 676015 674877 214591 213029 274052 274323 320028 313449 335573 338387 359342 364867 342118 382800 797211 829813 527460 442874 290386 287567 333297 332590 353956 358033 366882 369052 417151 415073 664231 689737 40.55 68.2 1
13:30:13 2023-10-13 329813 324044 85988 86533 129212 130925 131744 130151 106149 104644 109282 110501 127991 128687 353653 383170 1094590 1085202 418190 432863 122918 105853 113541 114527 127300 125439 120823 122319 83092 84886 272817 237994 685231 676790 214068 213328 272381 275200 320028 312937 333649 338673 359919 363222 345388 380679 797357 839075 530094 441165 290499 287104 332972 331762 353277 358610 368221 369348 418289 416486 655417 690826 40.55 68.2 1
13:30:14 2023-10-13 330126 324902 85925 86348 129208 134215 131895 133221 105738 103780 109048 113183 127705 128398 351411 378755 1100730 1092074 415265 432935 122595 105853 113385 114718 126732 125386 120655 122353 83034 85221 270338 237154 677665 676224 214643 213079 273804 274338 319921 312830 335464 338459 359450 364427 342190 382873 796756 829923 533132 442246 288928 287473 333008 332733 353956 357999 366067 368792 417042 413982 664231 690826 40.55 68.2 1
13:30:15 2023-10-13 328277 323974 85829 86696 128870 134515 130895 133538 105706 103884 109014 113373 127495 128735 351771 382739 1100386 1085206 416927 432899 122510 106243 113208 114830 126698 122433 120552 122438 82659 84977 269437 237826 686373 679671 214005 212879 273250 274551 320548 312023 337144 337581 361006 364022 342852 382441 790996 829329 533132 441619 291357 285352 333947 330688 353312 357714 366908 369420 414292 419109 662957 690433 40.55 68.2 1
13:30:16 2023-10-13 329436 323478 85989 86352 128998 134067 131678 133313 105738 103819 109048 113183 127828 128398 351771 378720 1097609 1091414 416446 432899 122680 106358 113307 114718 126880 122686 120872 120978 82950 84079 270338 236986 681715 674732 214599 213186 273144 275024 319885 313634 335609 338601 359919 364640 342312 382456 796756 829959 527460 440602 288635 286970 333008 332733 353956 358033 367178 369052 415056 414018 664231 689847 40.55 68.2 1
13:30:17 2023-10-13 328314 324000 85977 86389 128981 134515 130838 133538 105633 103949 109014 113373 127495 128735 351807 383312 1102801 1086788 416890 432899 122476 106104 113175 114718 126348 125561 120320 122557 82659 84977 267019 237826 676041 679671 214254 212879 273250 274586 320063 311769 336631 337072 359182 364313 342816 382441 792115 832311 527460 442246 291589 285980 333767 330437 355962 360853 367318 369312 414148 416344 664083 689488 40.55 68.2 1
13:30:18 2023-10-13 329939 323739 85930 86541 129212 134289 131298 133383 105738 103916 109048 113217 127739 128432 353798 378791 1100055 1094469 416927 432647 122918 106325 113463 114843 127016 122517 120788 120978 83016 84079 271803 236986 678938 674877 214778 213414 273946 274796 319992 313449 335609 338601 358548 364867 342492 383055 797959 831134 533132 439982 290599 286745 333008 332733 353956 357999 366622 369088 417994 414018 664231 690826 40.55 68.2 1
13:30:19 2023-10-13 328009 324009 85893 86474 128994 134515 131205 133538 105706 104020 109014 113373 127705 128824 351771 383043 1102801 1085243 416890 432935 122476 106389 113319 114909 126348 122433 120320 122591 82659 85036 269437 237826 675791 679671 214254 213029 273285 274586 320999 312023 336668 337581 360740 363512 342600 382763 794931 836967 533132 441026 291696 285209 333297 332320 355962 358790 367318 369420 415020 416486 659787 690470 40.55 68.2 1
13:30:20 2023-10-13 324446 323739 85924 86541 128960 134289 130715 133417 105666 104227 109181 110456 127556 128921 351627 378889 1107007 1089811 415265 432755 122850 106160 113187 114593 126348 122433 120571 120978 82769 85061 269292 238669 672397 674364 214678 213414 272416 275532 321070 310788 337144 338637 358547 365188 344901 381522 795030 829365 530094 440369 292182 285584 331964 333509 351965 356399 366882 371619 417994 413947 659283 687225 40.55 68.2 1
13:30:21 2023-10-13 326876 324000 85802 86414 128870 134348 130682 133383 105561 103987 109014 113373 127877 128859 351807 378791 1100730 1079036 413246 432863 122476 106137 116004 114942 126315 122349 120320 122591 82626 84977 267912 238331 671262 676790 214254 213927 272551 275180 321759 311738 337366 337474 360596 362826 346574 382259 795607 840711 527790 442246 292182 285201 333947 331798 354885 357854 366373 371583 415020 415214 654752 687261 40.55 68.2 1
13:30:22 2023-10-13 328822 326821 85934 85219 128596 131015 130985 130175 105640 104124 109098 110479 127658 128721 351591 378720 1105186 1085043 417599 432777 120900 106424 116027 114975 126315 122601 120419 122999 82659 83997 270338 237322 675156 678709 215454 212879 272798 275202 320028 312023 338724 336022 360752 365772 342600 381559 792115 831722 531798 440126 291357 284125 333947 332265 351965 356966 367699 369456 414292 413947 662275 685209 40.55 68.2 1
13:30:23 2023-10-13 327800 327006 85824 86533 128568 134506 130616 133724 105593 104156 108939 113318 127406 128859 351771 379888 1097572 1079036 421815 432903 122239 106422 116027 114909 126194 122601 120320 122591 82769 85365 277847 238148 668793 679671 213827 212887 271445 276167 318918 311845 338265 336423 360740 364604 345876 378429 793167 841453 531798 446477 291156 285352 333947 331583 354707 356647 367807 369348 413709 415249 656873 687748 40.55 68.2 1
13:30:24 2023-10-13 328728 324969 85989 86647 129036 130925 131400 133534 105593 103949 109014 113250 127644 128645 351735 382739 1100459 1085243 417001 432899 122357 106137 113253 114751 126348 125508 120320 122557 82626 85279 270338 237826 688093 676025 214254 213029 273250 274586 321070 312023 337180 338091 361006 363548 344307 383055 793308 829437 531741 441619 291357 286956 333947 331260 353807 356966 366918 369492 414732 416521 663252 687785 40.55 68.3 1
13:30:25 2023-10-13 330590 323748 85925 86658 129302 134032 131430 133313 105771 103722 109308 112959 127862 127974 351807 381863 1090445 1078984 419642 432692 123106 106078 113853 114777 126840 122316 120887 120642 83049 85014 270338 236986 678887 677638 213934 213477 272381 275428 320548 313639 333361 338601 360970 363512 345632 380715 799007 839075 531798 441165 291421 287135 331964 332805 352289 358358 365894 369420 415721 415867 655011 689847 40.55 68.2 1
13:30:26 2023-10-13 328204 323965 85993 86389 129332 134421 131205 133445 105738 104312 109048 113217 127528 128467 353834 378155 1103194 1089885 413246 433025 122476 105886 113310 114560 126348 125421 120320 122472 82659 84977 267912 238500 673767 674841 214778 213029 272381 275235 322009 311006 337180 338637 358547 365444 344901 381828 795629 834561 533132 440259 292073 285949 331856 333672 353920 359620 367032 372035 419140 414989 659246 686775 40.55 68.2 1
13:30:27 2023-10-13 328724 324004 85924 86782 128998 134324 130928 133538 105738 103987 109014 113441 127562 128831 353544 378781 1097708 1083480 420502 432791 122680 106144 113319 114843 126597 122601 120487 122472 82659 85010 267912 237921 676166 673815 214571 213477 271551 276080 319661 312059 336668 337581 358535 365736 343343 380715 797995 839075 531798 441511 291421 286231 331964 333852 353956 357854 365858 369420 416340 414018 655011 689847 40.55 68.2 1
13:30:28 2023-10-13 324712 324009 85888 86427 128904 134515 130934 133538 105706 104261 109048 113217 127562 128769 351807 378997 1105222 1088094 413246 432899 122510 106243 116004 114909 126348 125561 120320 122472 82659 85094 269437 238500 671715 674877 214964 213029 272416 275235 322009 310722 336889 339375 358548 365195 344756 381719 795348 833453 526143 442980 293010 285138 333568 333780 351965 356966 368221 372488 414768 413333 659787 685730 40.55 68.2 1
13:30:29 2023-10-13 328464 324009 85920 86749 128937 130925 131521 130175 105898 104020 109207 110479 127603 128755 351627 378550 1096928 1088335 419821 432899 122425 106137 113385 114843 126348 125561 120320 122387 82626 84977 271803 237826 671505 674364 215319 212879 271586 276310 319096 312059 336668 337581 360196 366544 345876 378465 795030 835381 530463 441620 291151 286110 333947 333274 351965 356931 366996 369420 415020 412755 654492 688760 40.55 68.3 1
13:30:30 2023-10-13 325037 324731 85814 86600 128445 134393 133876 130184 105384 104806 108680 110575 127318 129196 351771 378997 1106828 1087561 416974 432998 122069 106243 115797 114975 126100 122770 120153 122625 82626 85160 271127 238331 672857 677565 215355 213115 272692 275322 319921 311408 338577 337131 359739 366658 344719 381865 792115 831722 531798 442962 292693 284410 333947 333274 351699 356966 368184 372180 414948 413947 661300 685730 40.55 68.3 1
13:30:31 2023-10-13 330090 324969 85925 86614 129130 131015 131117 130175 105931 104188 109165 113373 128054 128824 353761 378709 1097535 1085206 420708 432899 122646 106290 113220 114876 126698 122517 120487 122557 82626 85061 270338 237322 675160 673851 215606 213477 271551 276274 320028 312937 337107 338055 360160 366801 346365 378429 795593 834129 530463 441584 291215 285347 333712 333238 351965 358862 367513 369384 415020 413298 656407 687785 40.55 68.2 1
13:30:32 2023-10-13 324929 324727 85828 86508 128746 131015 130649 130086 105351 104919 108647 110552 127250 129286 351735 378997 1105970 1088335 414592 432827 122289 106356 115992 114810 126079 123109 120350 121484 82495 85380 269437 239177 668344 676643 215426 212851 272848 275393 320513 311042 338724 337037 359053 365416 344864 381792 792675 832311 526143 441475 292595 284410 333947 333744 351965 356931 368221 372706 414912 413622 660291 685694 40.55 68.2 1
13:30:33 2023-10-13 329861 323965 85833 86782 128964 134254 131208 130205 105673 104020 109165 113373 127495 128611 351447 377859 1095979 1085206 420876 432899 122476 106031 113163 114830 126315 125508 120552 122472 82593 85061 270338 237322 673046 672863 214945 213328 271515 276238 319543 312023 337107 338091 358511 365736 346610 378465 796192 836561 530463 441408 291357 285954 333477 333780 351965 358358 366666 369384 415020 413298 655011 687225 40.55 68.2 1
13:30:34 2023-10-13 324929 324657 85910 86533 128836 134476 130715 133475 105600 104534 108981 110499 127339 128948 351735 378442 1107758 1091414 418374 432719 122577 106290 113187 114843 126180 122686 120286 120978 82462 85178 268259 239007 677954 674841 214643 213371 272762 275164 320999 310535 337694 338423 358799 365701 344901 381253 793272 833490 530094 441306 292595 285280 332936 333744 351965 356931 368221 372180 417404 413947 659320 686702 40.55 68.2 1
13:30:35 2023-10-13 324965 324866 85973 86500 128836 134245 130694 133568 105528 104091 108981 113441 127495 128824 351699 378755 1099948 1079036 414592 432863 122442 106193 113155 114909 126281 122433 120320 122522 82593 84977 270732 238500 670954 677269 214742 213927 271480 275690 321034 311260 337657 337037 359919 364029 346709 380999 794894 841306 531798 444133 292145 285009 333803 332050 354921 358358 366637 371583 414912 413982 653751 685657 40.55 68.2 1
13:30:36 2023-10-13 324929 326504 85828 86508 128738 134476 130862 130274 105832 104325 109181 110639 127359 129024 351591 378853 1108584 1089774 414484 432719 122408 106210 113187 114909 126813 122770 120586 122692 82626 85094 268714 239346 670723 676224 215231 213029 272381 275428 321034 310535 338208 338091 358511 365701 344901 381522 793272 833490 530094 440369 292182 285316 332936 333780 353689 356931 368221 372479 417404 413947 658350 686702 40.55 68.3 1
13:30:37 2023-10-13 324960 324462 85888 86508 128751 134254 130938 133568 105561 104020 109014 113441 127461 128824 351699 378720 1097609 1075673 414556 432899 122408 106193 113155 114876 126315 122517 120320 122692 82626 85391 270338 238500 673835 677748 213969 213935 273797 275762 321461 310900 337548 337439 360282 363370 346527 381108 795042 841453 531798 441475 292182 284524 333731 331476 354707 358358 366931 371619 414984 415690 654974 685730 40.55 68.2 1
13:30:38 2023-10-13 326549 324933 86116 86643 128861 130835 131117 130053 105931 104605 109215 110575 127535 128700 351771 378997 1103583 1091414 415265 432863 122527 106031 113220 114830 126671 122770 120487 122522 82626 84977 270732 238331 676637 674841 214929 213029 272762 275428 321070 310722 337144 338637 358799 365408 345876 382711 795422 829329 530094 441619 292803 285280 333477 333780 351965 356896 368221 372144 417404 413333 659320 685694 40.55 68.2 1
13:30:39 2023-10-13 324564 323478 85884 86508 128751 134289 130961 133724 105528 104052 108830 113508 127461 128824 351735 378720 1097609 1079036 414592 432899 122357 106137 116061 114909 126281 122433 120468 120978 82736 84180 282058 238669 672908 678192 214750 214006 273217 275637 320892 310900 337657 337545 360716 364604 347200 380963 793351 842645 531798 441223 292788 284817 333875 332229 353956 358358 366966 371619 414948 414018 654045 685694 40.55 68.2 1
13:30:40 2023-10-13 324748 326549 85831 86732 128712 134289 130862 133568 105561 104357 109147 113407 127250 128859 351699 378997 1106233 1088335 416974 432899 122205 106389 115877 114942 125865 122601 120119 122761 82560 85160 269437 238331 668241 676790 215454 213029 272381 275200 320028 310758 338724 336529 359629 366544 344864 381522 791932 829959 527131 442670 291357 284845 333947 332229 353956 357999 367960 369420 413709 413947 662238 685694 40.55 68.2 1
13:30:41 2023-10-13 328464 323939 85910 86504 128751 134609 131067 133724 105633 104052 108981 113407 127372 128824 351735 379888 1095979 1078923 422417 432610 120732 106403 113089 114876 126213 122601 120286 120978 82836 84098 275310 237921 669058 678709 214290 213029 271965 276873 319626 311952 338411 336529 361006 365152 346149 378321 792115 841453 530463 441620 291769 285963 333947 331762 354707 356896 367225 369456 414588 415214 654974 685730 40.55 68.3 1
13:30:42 2023-10-13 327546 326522 85884 86471 128534 134284 130649 133534 105865 104188 109165 113373 127495 128611 351699 378720 1103981 1085206 414592 432899 122442 105886 113175 114718 126315 125596 120320 122472 82626 85094 270338 237658 675542 678709 214929 212695 273215 274586 320513 312360 337382 336529 361006 365701 342852 382405 792530 829365 536969 441900 291769 285450 333947 330723 353277 356966 367178 369456 414948 416450 664231 687748 40.55 68.2 1
13:30:43 2023-10-13 330916 324969 85865 86389 128955 134254 130994 133348 105738 103813 109181 110501 127610 128584 351483 382060 1094590 1084429 418821 432719 123055 106127 113541 114527 126908 125282 120655 120474 83034 83881 270338 236986 690745 676790 214254 213627 272968 277852 320548 313669 333649 338673 360970 363512 345876 381522 796756 839075 538955 440818 290572 287104 333477 331762 353277 356399 368221 368792 417994 416450 655417 689811 40.55 68.2 1
13:30:44 2023-10-13 329659 323715 85893 86356 128990 134421 131205 133538 105738 103852 109123 113105 127965 128275 351735 378420 1097609 1091262 415265 432827 122510 105886 113385 114718 126732 125526 120487 122319 82659 84944 269437 236652 675367 674841 214929 213328 274087 274551 320524 313603 335829 339375 360199 365266 342708 383759 796646 829118 534467 442602 290764 287068 333242 332769 354456 357999 366628 369240 418289 415179 664231 689847 40.55 68.3 1
13:30:45 2023-10-13 330521 324825 86022 86700 129112 130835 131307 129785 105673 104020 109282 110469 127746 128563 351555 382025 1093035 1082052 416974 432827 120025 106271 113541 114527 126941 125317 120655 122319 83016 85079 270338 237322 679417 676311 214254 213627 272381 275566 320288 311667 335573 339697 360462 363477 345876 381289 796793 839039 531798 440818 290599 287104 332936 331762 353312 356647 368221 369348 415104 416486 655417 689811 40.55 68.2 1
13:30:46 2023-10-13 329426 323785 85902 86356 129028 134327 131295 133445 105738 103813 109048 113183 127781 128186 351771 378155 1100730 1091262 414897 432863 122680 105886 113385 114718 126732 125474 120655 122319 82659 84944 269437 237212 686954 675744 214786 213556 273946 274217 320856 313014 335464 338494 359728 365116 342816 384177 796793 830198 528777 442938 290910 287068 332972 333274 354456 359766 366848 369384 418289 414018 664231 689774 40.55 68.2 1
13:30:47 2023-10-13 330374 324969 85957 86581 129130 134267 131771 133279 105738 103748 109199 112993 127739 128460 351411 382131 1091181 1078911 416974 432822 122476 105853 113208 114718 126698 125526 120320 122353 82626 85155 270338 235984 676905 677748 214254 213477 272381 275428 319096 313926 335573 337581 361006 363512 345354 381217 795593 837817 531798 441367 288793 287688 333947 331493 353277 356647 368221 368792 414660 416486 656417 688797 40.55 68.2 1
13:30:48 2023-10-13 329659 324600 85857 86381 128960 134219 130928 133313 105771 103884 109014 113105 127528 128398 351735 378420 1097609 1088167 418709 432827 122476 106224 113541 114777 126704 122601 120448 120810 82926 85138 270338 236579 675122 674659 214801 212659 274052 275200 319096 313449 336067 338601 359847 365116 342816 381865 795629 832559 512877 441584 290535 286226 333477 332499 354456 358534 368221 369348 417404 415214 663252 689285 40.55 68.2 1
13:30:49 2023-10-13 330126 324965 85916 86381 129147 130740 131714 133244 105738 103677 109308 112959 127780 127940 351375 381061 1091484 1082052 416974 432522 122680 105886 113352 114527 126698 125439 120571 122353 82626 85246 267912 237322 676352 674877 214254 213627 272381 275428 320063 312023 333685 339661 359629 363477 346147 381253 796793 839075 531798 440854 291357 287194 331964 332733 353312 358358 367960 369384 417114 416450 656873 689811 40.55 68.2 1
13:30:50 2023-10-13 328728 324830 85916 86288 129028 133989 130928 133128 105771 103748 109014 113116 127965 128186 353508 378817 1102408 1088261 414934 432683 122680 106111 113286 114810 126213 122433 120453 122488 82593 84944 267912 237826 678788 672718 214929 213029 272798 274551 322009 311738 336486 338673 359364 365188 345632 383055 795593 829959 527133 440369 291421 286665 332701 333509 354456 356931 366612 369492 415068 413982 664231 687785 40.55 68.2 1
13:30:51 2023-10-13 328264 323790 85860 86700 129022 134515 131153 133724 105738 104052 109014 113373 127495 128645 351375 377859 1094425 1083628 418190 432827 122306 106137 113175 114593 126348 125456 120320 122353 82626 85188 269437 237322 673783 672863 214778 213627 271586 275851 319803 312023 337144 338637 358259 364604 346441 380679 797959 839039 525156 441511 291357 286840 331964 333816 351965 357854 368743 369384 418699 413658 655011 689285 40.55 68.2 1
13:30:52 2023-10-13 326013 323974 85835 86782 128998 130835 131084 130175 105865 104292 109064 110447 127359 128721 351591 378550 1105433 1088224 414970 432827 122476 105886 113253 114560 126495 122367 120434 122488 82626 85003 267912 238331 686502 673851 214643 213029 272416 275393 322045 311042 337180 338637 358835 365736 345388 382405 795030 829329 526143 440369 291975 286101 332701 333780 353956 356931 367178 371619 415721 413982 660291 687748 40.55 68.2 1
13:30:53 2023-10-13 324640 323486 85856 86389 128785 134289 130715 133383 105561 104436 109014 113250 127284 128645 351699 378720 1099948 1079036 413282 432985 122306 106064 113155 114751 126315 125421 120236 122472 82626 85061 270338 238331 671439 676570 214005 214121 272551 275180 320927 311596 337511 337984 360282 363335 346574 382566 793093 840858 528777 441619 292044 285067 333839 332463 354456 357854 365059 372452 414732 414053 655011 685730 40.55 68.2 1
13:30:54 2023-10-13 326677 324969 85961 86495 128861 134524 130928 129898 105640 104091 109064 113373 127495 128824 351735 378997 1106183 1089885 414455 432899 122272 106031 113385 114777 126315 125421 120320 122387 82626 84977 270338 238331 680535 673888 214456 213029 272798 275428 322045 310788 337419 338637 359364 365444 345876 382135 793345 829365 533132 440369 291975 286083 332467 333816 353956 356931 367428 371655 415686 413982 659320 687261 40.55 68.2 1
13:30:55 2023-10-13 326839 323478 85860 86422 128746 134313 130682 133383 105633 104436 108939 113407 127406 128735 351735 378755 1100730 1079036 413865 432985 122357 106243 116096 114751 126704 122601 120502 120978 82803 85138 270732 238331 670171 676680 214147 214228 272657 275286 321973 311448 337694 337581 360498 363264 346709 382405 794231 840858 531798 439982 292761 285352 333947 332499 354707 357854 366122 372180 414984 415214 655011 685730 40.55 68.2 1
13:30:56 2023-10-13 326677 324974 85924 86508 128785 134289 130805 133383 105865 104052 108947 113373 127318 128824 351735 378745 1105222 1089110 416076 432863 122391 106137 116130 114909 126315 125403 120320 122472 82626 85036 270338 237280 669546 673851 214607 213029 272798 275428 322009 310570 337419 338601 359112 365736 345388 381828 794468 829365 533132 440369 292182 285468 332972 333816 353956 356931 364796 372743 415104 413982 658350 687785 40.55 68.2 1
13:30:57 2023-10-13 324965 323720 85945 86389 128696 134289 130682 133383 105561 104534 109014 113407 127284 128645 351771 378791 1100839 1078923 420015 432610 122476 106323 113175 114876 126213 122770 120286 120978 82495 85229 271879 238331 673110 677748 214929 213449 271445 276274 320513 311042 338724 337072 360463 365558 344824 381828 792151 839075 531798 441104 292182 285352 333947 332733 354456 357854 367699 372743 415056 415249 656873 685730 40.55 68.2 1
13:30:58 2023-10-13 324302 323708 85920 86541 128746 134515 130649 130142 105561 104124 108680 113407 127699 128893 351735 378730 1105222 1088335 414592 432899 122272 106210 116027 114751 126315 125631 120236 122472 82626 84977 268895 239007 665376 674841 214964 213029 272416 275428 321034 310824 338724 338091 358320 365736 344901 381865 793308 829329 533132 441348 292182 285218 333008 333816 351965 356931 368000 371655 417404 413658 658350 685730 40.55 68.2 1
13:30:59 2023-10-13 324929 324631 85828 86456 128776 134254 130616 133417 105575 104260 109147 110607 127257 128755 351591 381141 1099874 1078807 414484 432831 122646 106177 113122 114751 126576 125456 120320 120978 82626 85152 268259 238669 668118 676790 215498 214228 271551 275851 321070 311514 338687 337617 360752 365188 344341 383019 792711 836634 534467 440994 292182 285352 333947 332733 352253 357854 367178 372180 415056 416486 656381 686738 40.55 68.2 1
13:31:00 2023-10-13 327241 329151 85860 86363 129028 134032 131060 133163 105633 103916 109014 113217 127461 128467 351735 378997 1100422 1089885 413831 432976 122510 105918 113286 114560 126348 125421 120320 122353 82659 84919 269292 237322 671770 672900 214456 213029 272798 274358 322534 311988 336156 339661 359689 365188 345632 383905 795629 829959 525833 440475 291563 286665 332000 333310 353956 356931 366908 369492 416012 413982 664231 689450 40.55 68.2 1
13:31:01 2023-10-13 326586 326513 85993 85208 128644 134489 130895 130054 105640 104508 109064 110414 127359 128687 351699 379853 1097609 1078911 415117 432882 122442 106104 113187 114751 126315 122601 120620 122472 82659 84977 272817 237826 674871 676790 213918 213627 272798 274586 321070 311988 337419 337617 360498 363257 344901 383055 792711 829473 530094 440369 291769 285387 333712 332499 353843 356399 367178 369528 415056 416486 659320 686252 40.55 68.2 1
13:31:02 2023-10-13 328651 324969 85952 86200 129212 133776 131962 133094 105738 103580 109048 112993 127495 128008 351339 379853 1090445 1082052 416974 432522 122578 105886 113541 114213 126854 125229 122331 120810 82917 83948 270338 237212 679417 674695 214112 213592 272276 275673 319885 312794 335428 339626 360426 363512 345658 381559 799575 840263 531798 439982 291357 286544 331713 334165 354707 357854 367960 369420 416012 415867 655011 689811 40.55 68.2 1
13:31:03 2023-10-13 327156 324712 85888 86639 128827 134515 130649 133538 105706 104124 108830 110522 127406 128700 351699 380990 1097609 1083656 415265 432899 122306 105886 116096 114751 126315 125508 120320 122353 82626 84861 275310 237322 674995 677748 213583 213029 273024 274358 321070 312023 337419 337652 360462 363512 344901 383055 792711 829437 530094 440369 291563 285387 333712 331798 353843 356931 366918 369492 415056 416486 660327 686775 40.55 68.2 1
13:31:04 2023-10-13 328359 324740 86009 86237 129391 133869 131455 133059 105771 103651 109048 112959 127562 128008 351771 380456 1089673 1078947 414628 432518 122986 106078 113697 114619 126928 122267 120704 120558 83016 83866 270338 236652 680079 676311 214254 213477 272381 275464 320263 313926 333685 338637 361006 363548 345658 381610 796829 838482 531798 440854 288946 287158 333008 331762 353347 356399 368221 369088 414768 416486 655417 689322 40.55 68.2 1
13:31:05 2023-10-13 326803 323755 85953 86639 128589 134703 130772 133538 105528 104201 109064 113373 127250 128398 351663 381025 1099948 1082015 415265 432827 122442 105853 113122 114718 126315 122349 120320 122488 82593 84970 272817 237322 672733 678709 214219 213477 273250 274551 320999 311988 337107 337581 360970 363477 344864 383832 793308 829401 512877 441619 291769 286155 333947 331726 354055 357714 367105 369420 415020 417070 662238 686702 40.55 68.2 1
13:31:06 2023-10-13 329358 324969 85962 86323 128998 133963 131455 133244 105738 103677 109165 113048 127644 128158 351447 383301 1092961 1083801 418821 432683 123021 106259 113463 114810 126772 122349 120487 122557 82593 83997 270338 237322 677253 676790 214254 213627 272346 275760 320228 313669 333613 338566 361006 363477 345341 381792 795629 839039 531798 442874 288870 287396 333947 331691 353277 356896 368221 368792 414696 416450 655881 688760 40.55 68.2 1
13:31:07 2023-10-13 327800 326549 85957 86381 128746 134254 130772 133534 105706 103987 108981 113373 127372 128611 351735 382131 1103194 1082052 415265 432827 122442 106031 113286 114830 126315 122433 120320 122522 82593 84944 275310 237658 675167 678228 214219 213477 273250 274515 321034 312431 337657 338055 360970 363477 344864 383019 793130 835381 529107 440369 291769 285352 333947 332463 353277 358358 367142 371583 415020 416450 656381 685694 40.55 68.2 1
13:31:08 2023-10-13 328464 324516 85860 86700 128992 130703 131829 129963 105640 104091 109173 110501 127325 128563 351519 381105 1096928 1082015 417563 432827 122442 105886 113385 114843 126281 122433 120320 122353 82626 85071 270338 237322 671883 672827 214290 213777 272156 275815 320063 312023 337382 339626 358511 364604 346673 380679 797922 839075 523233 441475 291357 286007 331928 333816 353956 358358 368743 369420 418330 413982 655011 689248 40.55 68.2 1
13:31:09 2023-10-13 324965 324830 85846 86381 128568 134510 130530 133631 105561 103987 108830 113306 127372 128432 351699 378720 1100839 1077502 414484 432603 122408 105886 116027 114830 126281 125421 120202 122522 82593 85061 270338 238331 672240 676790 214893 213927 271515 275428 321034 310686 337657 337581 360426 364313 344306 382675 793093 839075 527460 441417 292182 285316 333947 332229 354456 357854 367699 372144 414732 418185 654752 688395 40.55 68.2 1
13:31:10 2023-10-13 327863 324933 85920 86521 128610 134489 131060 129874 105608 104020 108981 113306 127372 128432 351699 377536 1095979 1081978 417563 432827 122408 106193 113253 114718 126315 125490 120236 122438 82626 84944 269292 237154 686244 672316 214219 213927 271551 275690 320028 312023 337107 339626 358224 363512 343308 381253 795629 839039 531798 440818 291151 286817 332665 331762 353277 358610 368221 369384 418289 416450 656873 689774 40.55 68.2 1
13:31:11 2023-10-13 328728 324969 85865 86323 128960 133963 130928 133094 105706 103716 109165 113272 127461 128186 351663 378997 1100730 1088130 414676 432285 122510 105853 113319 114744 126792 122433 120586 120859 82869 85021 270338 236579 676148 673349 214464 213186 273910 274095 320738 312937 335609 338637 359908 365123 342852 384140 795629 828678 531798 440223 290499 287068 332936 332769 354456 357714 366612 369348 418289 414018 664231 688760 40.55 68.2 1
13:31:12 2023-10-13 327863 324969 85924 86389 128866 134219 130711 130053 105865 104020 108981 113373 127495 128398 351447 378781 1094389 1082015 414628 432181 122442 106160 113143 114718 126315 125456 120320 122353 82593 84912 267912 237322 684822 672827 214254 213627 272156 275953 320028 311631 335609 339661 358799 363477 345876 381522 797357 839075 530094 442874 291357 287068 331928 332733 355459 358610 368221 369456 416304 416450 656407 689811 40.55 68.2 1
13:31:13 2023-10-13 327727 323454 85892 86389 128994 133997 130928 133279 105738 103852 109014 113217 127359 128398 351699 378997 1103714 1092975 415081 432719 122850 105965 113385 114810 126597 122400 120537 120810 82836 85028 270338 237322 684030 672863 214678 213556 273180 274515 322009 311988 336084 339375 359222 365665 345388 383869 795593 829300 530094 441035 291215 286830 332701 333238 353956 356931 365738 369420 415686 413982 664231 687785 40.55 68.2 1
13:31:14 2023-10-13 329573 324969 85888 86348 128998 130736 131241 133128 105561 103884 108905 113183 127250 128398 351699 378460 1091218 1082015 416938 432416 122646 105853 113319 114527 126348 125386 120320 122319 82593 84944 267912 237154 677253 676311 214254 213477 272381 275530 320063 313926 333685 338601 361006 363512 345876 381828 795030 839039 531798 440818 288793 287216 333712 331224 352289 358610 368221 368756 417404 416486 656417 689774 40.55 68.2 1
13:31:15 2023-10-13 329659 323228 85892 86356 128960 134184 130838 129931 105898 104059 109181 110426 127679 128261 351555 378961 1097387 1091401 416261 432118 122493 105853 113286 114560 126315 125526 120586 122319 82626 85028 267912 236318 678574 675264 215124 213328 274052 274551 319543 313669 336084 338601 359595 365152 342852 383055 796793 829959 533132 441101 290463 286866 333477 332733 353956 358033 367405 369052 417404 414018 663723 689774 40.55 68.2 1
13:31:16 2023-10-13 329244 324512 85856 86352 128874 134184 130805 133186 105738 103748 109014 113037 127495 127974 351699 381025 1090709 1082015 414592 432743 122850 105853 113463 114527 126820 125404 120655 120474 82626 84944 267912 237322 674604 674328 214219 213927 272381 275495 320513 312717 335609 339697 360390 363477 345876 381522 796756 840263 530094 440818 291151 287104 332431 332499 353560 358610 368221 369384 415977 416521 656873 692441 40.55 68.2 1
13:31:17 2023-10-13 328546 324275 85962 86490 128857 134224 131150 133326 105931 103884 109249 110405 127556 128152 351663 378997 1099948 1093756 414933 432490 122527 105853 113274 114560 126698 122300 120571 122319 82659 84795 267912 236485 673497 672863 214778 213029 273285 274095 320513 313413 336084 338637 359595 365152 342852 384214 796756 829336 534634 441974 290581 287104 332972 332769 354456 357999 366293 369348 418289 414018 664231 687785 40.55 68.2 1
13:31:18 2023-10-13 330126 324736 85860 86356 128960 134091 130873 133128 105738 103780 109014 113183 127284 127974 351699 380990 1091484 1078911 414592 432181 122510 105820 113307 114449 126941 125282 120655 120307 82659 83750 267912 236485 677778 676311 214290 213627 272381 275428 320063 313669 335573 338601 361006 363512 345622 381253 795629 839075 530094 442874 288829 286956 333441 331726 355962 358719 368559 371273 414552 416344 658275 689101 40.55 68.2 1
13:31:19 2023-10-13 330090 324613 85989 86572 128960 134176 130748 133094 105738 103709 109181 110373 127427 128152 351699 377592 1097609 1091289 415670 432181 122510 106031 113385 114560 126698 125526 120571 122319 82626 84912 270338 236485 678475 673851 214607 213477 274087 274551 320548 313669 335609 338637 360740 365152 342852 383905 796192 829300 527460 442874 288933 286866 333477 332769 354456 358284 367689 369052 417404 414018 663252 688760 40.55 68.2 1
13:31:20 2023-10-13 327995 324969 85829 86389 128572 134327 130592 133352 105561 104020 108905 113217 127284 128432 351699 381061 1103981 1082015 415117 432687 121068 106257 113274 114810 126213 122433 120286 120894 82495 85105 270338 237249 668689 678709 214068 213328 273250 274302 320749 312034 337382 338055 361006 363222 342564 382763 793167 834166 534467 440369 291833 285316 333947 332733 353807 358358 366882 369492 415056 416486 656417 685730 40.55 68.2 1
13:31:21 2023-10-13 324857 324861 85952 86475 129104 134327 130682 133538 105633 104156 109014 113217 127223 128432 351663 378161 1103583 1089110 412665 432849 122357 105853 113155 114718 126315 125421 120320 122438 82626 84977 269437 238331 669574 672352 214929 213328 272416 275393 321973 311006 337657 338673 358548 365701 345388 381828 793308 829329 531798 440122 292182 285989 332467 333780 353956 356931 366848 372216 416340 413982 659750 687748 40.55 68.2 1
13:31:22 2023-10-13 324604 323720 85878 86456 128568 134254 130682 133383 105706 104292 108830 110511 127257 128831 351411 381032 1100619 1079730 416150 432719 122696 106144 113253 114810 126483 122433 120320 122353 82626 83881 271127 238331 675417 676790 214254 214077 272968 275180 321070 311514 337694 338091 360716 362968 346365 383019 792711 836634 535801 440369 292182 285459 333947 332499 354957 358358 367178 371655 415056 416450 656417 685730 40.55 68.2 1
13:31:23 2023-10-13 327546 324825 85856 86288 129352 134327 130871 133352 105706 103845 109014 113183 127223 128309 351663 378997 1100730 1089885 414088 432863 122476 105853 113319 114560 126732 125351 120320 122319 82626 84977 272141 237322 683094 672863 214964 213627 272798 274166 322009 312023 336357 339149 359595 365444 345876 384214 796793 829959 529733 441348 291769 286902 332701 333780 354456 356931 365738 369384 415977 415214 664231 687785 40.55 68.2 1
13:31:24 2023-10-13 324676 323755 85984 85151 128720 131015 131051 130053 105640 104331 109098 110458 127325 128687 351519 382760 1100730 1081247 412919 432863 121068 106330 113208 114797 126348 122517 120320 122472 82755 85079 270338 237322 670545 676790 213883 213627 273215 274586 321070 312023 337657 338091 360716 363477 345388 383634 793272 829473 533132 440369 291833 285392 333947 332769 354375 356647 367178 369456 415056 416486 659823 686738 40.55 68.2 1
13:31:25 2023-10-13 327532 324740 85861 86422 128952 134327 130715 133352 105738 103949 109014 113340 127284 128398 351699 378997 1100422 1088335 414088 432597 122476 106031 113253 114863 126348 125596 120320 120724 82659 84977 272367 237322 675659 672863 214964 213815 272833 274551 322009 312023 337144 339697 359629 365736 345876 384177 795629 831134 530094 440113 291975 287104 332972 333816 353956 356966 366622 371365 419031 418517 664394 687638 40.55 68.2 1
13:31:26 2023-10-13 324568 324645 85925 86605 128788 130835 130961 130053 105673 104052 109014 113373 127284 128797 351591 378720 1100730 1080573 413282 432719 122561 105886 116096 114718 126630 125456 120320 122387 82593 84977 267912 237826 669075 675833 214104 214077 272798 274586 322009 311988 338178 338091 360752 363222 349796 383055 793272 836670 534467 440369 292044 285998 333947 332769 355693 357854 367178 371619 415056 416486 656417 686468 40.55 68.2 1
13:31:27 2023-10-13 329417 329347 85888 86352 128964 134032 130928 133128 105771 103819 109048 113105 127427 128186 351735 378997 1099948 1091262 414897 432863 122595 105886 113319 114560 126348 125317 120571 122319 82626 84828 270338 236652 673751 672900 214964 213477 274087 274551 320999 313413 336120 339423 359908 365736 342925 384794 797995 829923 525529 441827 290961 287257 332684 333130 354957 359874 366738 369276 418512 415690 664083 689811 40.55 68.2 1
13:31:28 2023-10-13 327047 323255 85860 86508 128720 134891 130739 133538 105561 104196 108939 113373 127359 128432 351699 381899 1100730 1083628 413246 432522 122357 105886 113187 114751 126281 125596 120320 122353 82626 84944 269437 237322 675120 678228 214254 213477 273250 274586 321034 312023 337180 338126 361006 363512 342925 383055 792115 829401 527460 440994 291357 286226 333712 331493 354091 356966 367178 369492 415056 417762 662275 687748 40.55 68.2 1
13:31:29 2023-10-13 330126 328730 85920 86377 128994 134032 131400 133094 105771 103748 109048 113037 127495 127585 351447 383301 1093849 1085202 418225 432378 122833 105787 113541 114810 126806 122282 120620 122319 82626 85188 267912 237322 679620 675744 214183 213777 272381 275851 320063 312467 335501 339697 359919 363512 346183 381828 796793 839075 506482 440854 291357 287396 332467 332769 353312 358610 366122 369456 418071 416450 656873 689285 40.55 68.2 1
13:31:30 2023-10-13 324712 324969 85833 86647 128781 134515 130620 133352 105633 104261 108939 113183 127250 128309 351663 381025 1100730 1083628 412955 432181 122306 105886 113155 114751 126348 125386 120320 122438 82626 84977 269437 237322 687137 677748 214254 213627 273250 274586 321034 311738 337419 337617 361006 363548 342961 383905 793167 834238 533132 441104 291769 286190 333947 332769 353807 356364 367178 371619 415056 417106 657848 685730 40.55 68.2 1
13:31:31 2023-10-13 328264 324492 85948 86262 129028 134341 132044 129701 106043 103987 109173 110350 127359 128330 351555 381680 1094590 1084429 416974 432486 122442 105886 116050 114718 126495 122686 120320 122403 82626 85213 267019 237176 675916 672900 214326 213927 272381 275851 320063 312717 337419 339697 358799 364604 346746 380751 797995 839075 531798 441511 291774 286078 332000 333852 354707 358358 366122 369456 418403 415796 655011 689847 40.55 68.2 1
13:31:32 2023-10-13 324965 323494 85824 86414 128746 134289 130649 133383 105561 104188 108905 113250 127284 128645 351663 378155 1100730 1079036 412665 432635 122188 105886 115946 114560 126281 125351 120153 122387 82626 84977 268259 237826 678423 676311 214290 214228 272798 274586 321783 311550 337657 337617 360462 363477 349796 383019 792151 836007 535801 440479 292182 285789 333947 332499 353277 358358 367178 371619 415056 419405 658632 688432 40.55 68.2 1
13:31:33 2023-10-13 333421 324685 85889 86550 128857 134293 131265 133488 105608 103987 109064 113306 127461 128398 351699 378997 1096036 1083591 416938 432218 122272 106193 113385 114777 126315 125421 120320 122353 82626 84919 267019 237154 675292 672388 215116 213927 272156 275797 320513 312059 337419 339697 358547 364640 344306 381289 796229 839075 530094 440854 291362 286781 331964 332805 352289 355867 365865 369456 416012 416159 655011 689811 40.55 68.2 1
13:31:34 2023-10-13 326839 323224 85828 86389 128602 134421 130530 133538 105633 104436 108939 113105 127284 128432 351663 379888 1100730 1078947 412955 432181 122272 105886 116096 114751 126348 125386 120320 122353 82593 84919 267019 237322 676751 677748 214068 213627 273250 274586 321070 312023 337694 338126 360752 363512 344901 383055 792711 829473 528777 440369 291769 285102 333731 332482 356971 359513 367032 371474 414912 417585 660144 688507 40.55 68.2 1
13:31:35 2023-10-13 328473 324613 85867 86315 129242 133802 131442 133074 106076 103677 109014 112926 127495 127585 351663 379782 1090709 1082052 416974 432863 122306 105853 116061 114560 126281 125386 120153 122353 82626 85246 270338 237154 669332 672352 214290 213627 272191 275428 320063 312059 335646 339697 359883 363548 346428 381559 797394 839075 530094 440198 291357 286589 331964 333238 352324 355867 368221 369492 418403 416486 655011 689811 40.55 68.2 1
13:31:36 2023-10-13 324965 328653 85846 86422 128564 134219 130526 133255 105561 104059 108680 113105 127108 128432 351699 377627 1097609 1079036 414676 432630 122272 105886 116027 114560 126315 125386 120320 122353 82626 84919 267912 237658 678169 674877 213954 214077 272416 274586 321070 311514 337694 337652 360462 363257 345658 382763 794931 839418 533132 440957 292866 285174 333875 332320 355191 357747 367589 372144 415056 415214 655011 686403 40.55 68.2 1
13:31:37 2023-10-13 327505 325027 85820 86434 128593 134515 130649 130053 105832 103884 108981 113340 127250 128364 351663 377823 1092765 1081210 416938 432145 122408 106160 113220 114718 126247 125526 120202 122488 82593 84912 269437 237322 675417 672827 214219 214228 271551 275726 319992 312023 337144 339626 358511 363512 347038 381253 797922 839039 531798 441165 291769 286190 331928 333780 354957 358358 368743 369420 416304 415796 655011 689774 40.55 68.2 1
13:31:38 2023-10-13 326549 324740 85856 86352 128840 134184 130838 133313 105706 104156 109147 110414 127543 128584 351519 378248 1103863 1088224 413905 432306 121038 106111 113220 114797 126281 125491 120320 122403 82883 84944 270338 237322 669582 671841 215231 213414 273074 274551 321973 311952 336595 339626 359595 365701 345876 384177 795593 829959 533132 440723 291975 287162 332701 333744 354456 356931 366293 371583 416304 415179 662708 687748 40.55 68.2 1
13:31:39 2023-10-13 327759 324512 85941 86348 128716 134515 130649 133538 105600 103780 108680 113306 127372 128398 351663 378694 1092802 1081210 416974 432827 122408 106160 113253 114718 126281 125561 120286 122488 82626 84944 269437 237322 676558 672863 214742 214077 272346 275918 320028 311631 336906 340139 358799 364313 346610 381253 797357 839075 531798 441129 291357 286629 331928 333744 354957 358358 368743 369420 416304 415796 655011 688760 40.55 68.2 1
13:31:40 2023-10-13 326952 324789 85952 86667 128903 134455 130829 133512 105608 103987 109215 110382 127434 128261 351483 378392 1100349 1087561 414088 432198 122646 105820 113187 114560 126281 125457 120286 120810 82593 84912 270338 237322 673821 671841 214929 213477 272381 274323 321747 311988 336084 339351 359306 365152 345632 383869 795030 828714 504918 440723 291357 286974 332701 333509 354456 356931 366256 369420 416304 414018 664194 687748 40.55 68.2 1
13:31:41 2023-10-13 329193 324512 85952 86315 128998 133869 130994 133025 105738 103619 109014 112926 127495 127551 351627 379853 1091484 1081247 417631 432145 122442 106045 113265 114527 126281 125317 120320 122319 82593 84970 269437 237322 673343 674841 214254 213627 272381 275760 319992 312580 333649 338601 361006 363512 345632 381792 795593 839039 530094 442874 288793 287104 333712 331691 353277 359477 368559 371802 414732 416928 658743 687602 40.55 68.2 1
13:31:42 2023-10-13 328400 324632 85893 86539 128788 134385 130649 133210 105528 103748 109014 113272 127543 128138 351591 378997 1097609 1090662 416890 431969 122272 105853 113220 114560 126315 125317 120320 120642 82593 84912 270338 235984 686148 672827 214929 213029 273860 274971 319060 313413 335573 338566 359872 365152 342816 382711 795629 829923 533132 441246 288897 286633 333477 332733 354456 358534 367926 369348 417404 415796 663215 688760 40.55 68.2 1
13:31:43 2023-10-13 329659 324512 85829 86323 128840 134091 130649 133152 105633 103748 109014 113149 127461 127940 351627 380456 1091484 1081210 414592 432791 122680 105972 113541 114527 126908 125282 120487 120307 82626 84944 269437 237322 675722 674328 214254 213927 272381 275566 320513 312023 333649 339661 360426 363477 345876 381828 797357 839418 533132 442800 290861 287459 332828 332590 355962 358862 368670 369240 418512 416309 657807 688723 40.55 68.3 1
13:31:44 2023-10-13 328728 324512 85888 86633 128857 134115 130928 133352 105738 103748 109014 110373 127543 127974 351699 378997 1097609 1088094 414529 431501 122408 105747 113253 114527 126315 125282 120320 120474 82593 84879 267912 236318 675020 672352 214893 213477 273285 274095 320548 313413 336357 338637 360138 365408 342888 384177 796756 828714 527460 441974 290499 287194 333477 332733 353956 357999 366256 369384 418289 415179 664231 688760 40.55 68.3 1
13:31:45 2023-10-13 329353 324512 85920 86171 128998 133800 131024 133352 105738 103548 109014 112926 127461 127551 351663 378755 1091484 1078911 417631 432285 122239 105853 113143 114527 126281 125491 120119 122319 82593 84912 270338 236986 669711 672352 214254 213927 272381 275760 320028 312023 335829 340403 359342 363229 346819 381683 797211 838893 526143 442980 291624 286925 331785 332733 355459 358358 366086 372899 419473 416415 655011 688723 40.55 68.2 1
13:31:46 2023-10-13 327496 324055 85925 86344 128964 134327 130715 133445 105706 103845 109014 113183 127305 128186 351627 378997 1100730 1089885 413795 432145 122442 105853 113319 114560 126315 125491 120320 122319 82593 84912 272141 237154 672763 670893 214929 213029 272762 274095 321034 312717 336084 339387 359306 365152 344901 384177 795629 828714 530094 441348 291151 286866 332701 332733 354456 356896 365738 369384 418585 415179 663723 687785 40.55 68.2 1
13:31:47 2023-10-13 326803 324600 85814 86348 128685 130769 130862 129874 105542 104020 108913 110501 127237 128474 351483 383030 1099800 1081706 415265 432486 122408 105886 113352 114777 126462 125544 120119 122353 82593 84944 270338 237154 683774 677748 214219 213328 273250 274551 320999 311988 337388 338091 361006 363477 344864 383597 793272 829365 528777 440994 291421 285775 333947 331726 356701 357464 367178 369456 415056 417070 662275 686954 40.55 68.2 1
13:31:48 2023-10-13 329193 324512 85856 86356 128960 134091 130805 133094 105738 103884 109014 113105 127699 128186 351663 378997 1097609 1088094 417038 431537 122442 105853 113220 114527 126315 125351 120320 122319 82659 84912 267912 235984 676295 673851 214929 213029 274087 275393 320028 313890 336357 338637 360740 365736 342888 383055 796793 829923 534801 441511 290499 286754 333477 332769 354957 358819 367949 369384 417776 418517 661981 690470 40.55 68.2 1
13:31:49 2023-10-13 327183 324969 85916 86605 128827 130769 130862 129841 105608 104124 108981 113306 127074 128398 351627 383301 1104046 1081978 415265 432827 122408 106224 113352 114718 126281 125526 120202 122403 82626 84944 270338 237322 668640 677748 214254 213627 273215 274551 320773 311703 337144 338055 361006 363512 344864 383055 793130 834129 523233 440369 291975 285468 333947 332733 353807 358610 367178 371583 415020 416486 656417 685730 40.55 68.2 1
13:31:50 2023-10-13 328191 323233 85912 86233 128746 134327 130658 133352 105706 103787 109014 112926 127325 127974 351627 378997 1099168 1088094 414015 431501 122442 105853 113286 114560 126348 125526 120320 122149 82626 84853 272479 236318 677550 672863 215267 213627 274052 274323 320738 312973 335609 338637 359366 365152 342925 384758 796756 828714 512877 441348 290655 286817 332684 332986 354848 359874 366738 369276 418549 417336 663538 688577 40.55 68.2 1
13:31:51 2023-10-13 326654 324708 85792 86356 128538 134219 130805 129898 105528 104085 108647 113183 127162 128398 350988 380723 1100730 1083591 414676 432181 122239 105853 115900 114685 126281 125526 120119 122319 82593 84853 268259 237154 671186 677748 214254 213328 273250 274551 320513 311988 337382 338091 361006 364569 342888 383055 790960 829401 526143 441619 291421 285352 333947 330723 353312 357999 367178 369492 415020 417106 663215 686738 40.55 68.2 1
13:31:52 2023-10-13 328728 324528 85920 86264 129352 134319 130814 133445 105738 103787 109014 112959 127223 127974 351663 378997 1097609 1090487 414970 431501 122561 105853 113208 114527 126348 125351 120320 122285 82626 84886 272479 236318 676976 672352 214964 213328 273321 274131 320063 313449 336120 338637 359595 365416 342600 383921 797834 829777 511293 439929 291701 286925 332792 333329 354957 359874 366845 369456 416012 414888 663899 687602 40.55 68.2 1
13:31:53 2023-10-13 327537 324757 85828 86389 128874 134524 130937 133313 105706 103987 108830 113217 127041 128398 351627 381214 1099948 1081210 414970 432827 122323 106104 116096 114718 126596 125474 120320 122438 82593 84977 267912 237322 670593 676790 214219 213927 273285 274586 321747 311988 337939 338601 361006 363477 345876 384177 792675 834202 534467 440369 291769 286298 333947 332769 357206 358862 367178 371619 415056 417398 658314 686432 40.55 68.2 1
13:31:54 2023-10-13 328227 324529 85853 86352 128870 134323 130772 133352 105738 103677 109014 113037 127359 128008 351627 378997 1097609 1090487 413978 432827 122476 105886 113352 114527 126698 125491 120320 122285 82659 84853 272817 236652 682402 672863 215267 213414 273039 274723 320820 313782 336486 339483 360307 365594 344683 384575 797871 831576 533132 440117 291769 287104 332972 333492 354957 356931 366293 371619 416304 417890 663252 687785 40.55 68.2 1
13:31:55 2023-10-13 326246 323228 85796 86422 128534 134254 130616 133255 105561 104091 108830 113217 127284 128432 351663 378997 1097609 1079036 412629 432181 122357 105886 115946 114718 126692 125456 120236 122319 82626 84828 269292 237322 673449 674877 214254 213927 272381 274551 321070 311550 337694 338091 360970 363477 345876 383905 792115 834166 537136 440369 291769 285463 333712 332769 353312 358610 367178 371619 415020 417070 656417 688923 40.55 68.2 1
13:31:56 2023-10-13 327047 323839 86020 86574 128887 134197 131142 133326 105640 103916 108880 110414 127203 128261 351591 378685 1091255 1083401 418784 432240 122680 105836 113352 114560 126348 122216 120320 122149 82593 84944 268259 237154 671726 673851 214254 213927 272416 276082 320063 312023 333685 339697 359954 363512 345585 381865 795629 839075 531798 442670 291357 286781 332000 331762 353312 355867 368221 369384 415686 416450 656873 688797 40.55 68.2 1
13:31:57 2023-10-13 324568 324559 85870 86348 128568 134032 130616 133279 105706 103916 108680 113105 127250 128398 351627 378997 1097609 1080573 414676 432827 122357 105853 116061 114527 126455 125561 120119 122353 82593 84828 267912 237322 676407 674877 213918 213927 273250 274586 321070 311769 337657 338091 361006 363512 345876 384177 792115 829473 527460 440369 291965 285450 333947 332482 357206 358683 366848 371365 414876 416964 660619 688507 40.55 68.2 1
13:31:58 2023-10-13 327473 324672 85934 86309 128994 133800 130928 132874 105738 103722 109181 110341 127339 127851 351627 378755 1091513 1082015 417631 432181 122323 106193 116027 114560 126281 125526 120119 122353 82626 84886 270338 236986 670496 672352 214290 214077 272191 275726 320063 312753 336357 339697 358835 363512 349832 381522 796793 839075 526143 440198 291421 287332 331964 333274 352289 358358 366086 369492 416340 416159 655011 689811 40.55 68.2 1
13:31:59 2023-10-13 324604 324708 85729 86297 128568 134126 133993 133313 105561 104156 108680 113183 127074 128398 351132 379888 1097609 1081247 414970 432522 122239 105886 116027 114560 126517 125351 120320 122319 82626 84886 271127 237154 685339 677748 214254 213328 273250 274551 320999 312023 337419 339597 361006 363512 344864 383905 796664 837004 523233 440773 292182 285847 333875 332590 356701 358790 366995 371474 415020 417070 657848 686738 40.55 68.2 1
13:32:00 2023-10-13 327800 324275 85994 86196 128960 133767 131052 133059 105738 103813 108905 112993 127372 128008 351663 378720 1089637 1082009 417631 432195 122680 105981 113385 114527 126732 125351 120320 122149 82626 83997 270338 236986 678099 673851 214290 213777 272381 276047 320548 312059 335573 339697 360498 363548 346183 381865 796756 839075 531798 439982 291009 287423 332972 332769 353277 356647 368221 369384 415721 416486 654455 689811 40.55 68.2 1
13:32:01 2023-10-13 326876 324512 85910 86297 128746 134067 130437 133313 105528 104261 108864 113373 127196 128309 351627 381061 1100730 1082052 414676 431573 122272 105886 116027 114560 126281 125474 120119 122319 82626 84977 267912 237154 674496 678228 214778 213627 273285 274586 320785 313850 337402 338352 360934 363880 344719 384031 795327 837040 523233 440920 291903 285954 333947 332769 354091 356647 367068 371583 414984 417398 657848 685730 40.55 68.2 1
13:32:02 2023-10-13 327652 324336 85930 86229 129208 133767 131208 132874 105633 103722 108905 113027 127284 128008 351699 378720 1091484 1082253 414592 432181 122272 106193 116096 114751 126315 125421 120320 122472 82593 83823 267912 236986 673534 671841 214290 213927 272191 276047 320063 311988 337180 340175 358835 363548 346709 381828 796829 839075 529601 439982 291357 286342 331964 333816 354957 358358 366122 369456 416340 415832 655011 689811 40.55 68.2 1
13:32:03 2023-10-13 326839 324060 85792 86322 128568 134160 130649 133163 105561 104118 108830 113217 127108 128309 351627 380723 1100730 1082821 414970 432181 122239 105853 115946 114718 126315 125561 120320 122353 82626 84886 270338 237212 671840 678562 214786 213592 273180 275058 320892 312289 337475 338423 360898 364569 342888 383905 791968 833307 530094 440994 291769 285989 333947 332769 354375 359224 367178 371619 415056 417727 659320 685730 40.55 68.2 1
13:32:04 2023-10-13 327427 324055 85898 86200 129212 133776 130823 132874 105771 103548 109048 112959 127284 127551 351663 378720 1090709 1082550 417631 432218 122442 106226 116061 114718 126315 125421 120119 122353 82626 83997 267912 236986 680409 672352 214326 214077 272381 276047 320548 312498 336120 340175 359954 363548 346709 381828 797394 839075 537136 439982 291357 286817 332000 333509 352289 358358 369119 369240 419660 419109 654900 688650 40.55 68.2 1
13:32:05 2023-10-13 326441 324476 85893 86428 128822 134385 130928 133292 105528 103677 108939 113105 127699 128193 351519 378997 1098792 1090662 413795 432168 122476 105820 113220 114527 126348 125317 120320 122149 82626 84828 267912 236986 674353 670893 214964 213477 273024 274166 320228 312059 336357 339697 360740 365701 344901 384214 795629 828714 533132 440479 291357 287104 332972 333274 354456 356931 366355 369420 416012 415249 664231 688797 40.55 68.2 1
13:32:06 2023-10-13 329422 324055 85865 86237 128998 133963 130682 133094 105771 103580 109082 112803 127528 127551 351699 378791 1090709 1081284 414556 432181 122510 106078 113376 114560 126348 125386 120320 122353 82626 84886 267912 237154 672224 672900 214290 213627 272416 275989 320548 311631 335609 340211 360462 363548 343343 381901 795666 838482 526143 442763 290295 287922 333731 331655 355962 359620 369267 369240 417259 417549 657770 689774 40.55 68.2 1
13:32:07 2023-10-13 328509 324055 85860 86270 128929 134232 130838 133352 105593 103677 109048 113027 127400 128172 351699 378997 1097609 1088130 413246 431238 122306 105853 113220 114527 126348 125317 120320 122319 82626 84853 267019 235984 685111 673851 215303 213477 274122 275007 320028 313926 336631 338673 360427 365701 342925 384214 796793 829336 533132 441119 290767 287104 333477 332805 354707 358569 366885 369384 417994 415214 663289 689285 40.55 68.2 1
13:32:08 2023-10-13 328724 324055 85792 86229 128572 134032 130649 133094 105561 103709 108680 113105 127074 127974 350602 378826 1090709 1079036 417038 431573 122306 106078 115969 114527 126348 125317 120320 122115 82659 84795 270338 234657 679452 674877 214326 213627 272833 275953 320063 313091 333685 338423 360790 364065 346183 381719 796738 838929 536969 442874 291212 287697 332792 332320 353807 356399 368743 369420 418735 417585 656873 689248 40.55 68.3 1
13:32:09 2023-10-13 327800 324051 85888 86574 129022 133846 130715 133128 105738 103677 109014 113027 127393 127974 351627 378997 1097609 1088167 414088 432308 122340 105747 113208 114449 126348 125282 120320 122285 82626 84795 267912 236485 677811 672388 215000 213627 273321 274358 320548 312973 336394 339697 359908 365444 342925 384522 795702 828750 533132 441146 290946 287104 333008 333274 354456 356966 366885 369420 416012 415214 664231 688797 40.55 68.2 1
13:32:10 2023-10-13 329861 324055 85878 86237 128572 133869 130649 133094 105561 103651 108939 112959 127108 127885 350602 378826 1088389 1080573 414628 431537 122544 105722 113385 114148 126382 125107 120487 120307 82626 84679 270338 236318 674493 675264 214341 213935 272586 277731 319956 312504 333541 339280 360826 363335 345767 382259 795629 837854 530094 442246 290499 286965 333712 331726 353312 356647 365059 369088 417776 416521 654492 687822 40.55 68.2 1
13:32:11 2023-10-13 328496 324060 85792 86229 128904 133939 130715 133094 105738 103748 108981 112993 127393 127619 351380 378997 1097609 1088167 413282 432312 122306 105886 116038 114527 126348 125317 120320 122115 82593 84795 267912 235984 674896 672388 214964 213627 274122 274551 320063 313669 336120 338673 360162 365188 342925 384214 796229 829959 527460 440480 290499 287104 333477 332769 354456 358068 367739 369348 417404 418221 662018 690470 40.55 68.2 1
13:32:12 2023-10-13 329170 324046 85860 86323 128960 133963 130356 133025 105706 103548 109014 113048 127461 127517 351627 378791 1090709 1078911 417038 431465 122612 105972 113319 114416 126671 122316 120434 120775 82793 84988 272817 237081 674296 673349 214076 214006 272622 275882 320702 311596 335573 340139 360426 364284 346574 382639 797321 839039 523233 442892 291660 287711 332395 332733 353277 358862 368743 369384 415686 416450 656873 689248 40.55 68.2 1
13:32:13 2023-10-13 327727 324055 85848 86286 128925 133928 130649 133025 105706 103677 108981 113082 127393 127974 351627 378961 1097609 1091439 414088 431501 122442 105747 113253 114527 126315 125335 120320 120558 82593 84821 267912 236652 675152 672316 215267 213627 273250 274551 321034 313413 336595 339626 359631 365701 344864 384758 796756 827507 528777 441348 291009 286790 333153 332950 354812 359766 366442 369276 419140 415690 663501 690470 40.55 68.2 1
13:32:14 2023-10-13 326658 324708 85888 86438 128538 134515 130620 133538 105865 104370 108947 113306 127250 128275 351096 383301 1100730 1082015 414382 432145 122374 105820 113220 114718 126779 125491 120320 122285 82626 85028 269437 237322 676284 677748 214742 213627 273285 274551 320999 311988 337657 338091 361006 363477 344864 384140 793272 829401 534467 441306 291769 285989 333947 331691 354339 357964 367178 371583 417074 417691 661264 686738 40.55 68.2 1
13:32:15 2023-10-13 328728 324055 85856 86315 128964 134091 130739 133094 105706 103780 109014 113037 127665 127940 351096 378997 1097609 1091439 415191 431623 122442 105853 113241 114527 126315 125317 120320 122285 82626 84912 270338 235984 674516 672863 214929 213627 274471 274586 320028 312687 336357 338637 360704 365665 342636 383884 799007 830198 528777 440259 291312 286987 332792 333329 355459 359874 367281 369384 416012 415179 664231 690470 40.55 68.2 1
13:32:16 2023-10-13 326690 324740 85829 86440 128538 134515 130985 129963 105528 104455 108905 113373 127250 128398 351344 379817 1099235 1079036 414970 432267 122239 105853 116061 114718 126281 125404 120119 122403 82593 84944 267912 237322 669655 674877 214254 214228 272381 274971 322009 311988 337694 338091 360970 363512 343308 384177 793093 835381 529107 440475 292182 285989 333947 332769 353277 358358 367178 372443 417404 417070 656381 685730 40.55 68.2 1
13:32:17 2023-10-13 324556 324564 85910 86385 128746 134117 130649 133313 105528 103955 108830 113373 127074 128432 351096 377859 1103583 1087561 414492 432195 122323 105853 116027 114718 126315 122433 120119 122438 82593 84912 268259 238331 667916 672827 215267 213627 273003 275989 322474 311703 338155 339244 359510 365594 345767 382529 796738 829777 523233 442874 292807 284445 333947 333780 353775 357999 366924 373270 417404 413982 661560 687225 40.55 68.2 1
13:32:18 2023-10-13 324735 324512 85910 86496 128538 134348 130517 133417 105528 104534 108680 113407 127041 128790 350284 378997 1095999 1077502 420410 432181 122086 106104 115992 114909 126281 125421 119952 122403 82593 84912 270338 236986 668820 677269 214929 213627 272416 277123 319060 312651 338724 336564 361006 365116 345876 378465 791932 836598 523233 441620 291357 286190 333947 331726 352253 356931 367225 369420 414912 416450 653957 686702 40.55 68.2 1
13:32:19 2023-10-13 326839 324512 85878 86323 128538 134421 130517 133445 105528 103813 108680 113306 127393 128364 350566 378997 1100730 1083628 414484 432145 122205 105886 116015 114685 126281 125491 120202 122353 82736 83881 269437 237212 680017 677675 215462 213371 273109 275673 320856 312758 338541 337131 360488 367317 345388 382711 793167 831968 533132 442713 291357 285989 333947 330580 355459 358534 367405 369456 414292 416450 662275 684688 40.55 68.2 1
13:32:20 2023-10-13 328546 323224 85818 86449 128445 134327 130608 133445 105561 104130 108647 113149 127074 128152 351096 378791 1091484 1079036 417631 431198 122442 105853 113175 114527 126779 125369 120320 122285 82626 84821 269437 234621 675393 675833 214893 213777 272798 275851 319096 314440 336084 338091 361006 364640 345876 382675 795030 836598 533132 441259 290499 286866 333947 331457 353807 359766 368559 372066 414696 417256 658743 689138 40.55 68.2 1
13:32:21 2023-10-13 327333 324055 85878 86356 129138 134184 130616 133313 105633 103884 108981 113149 127189 128398 351096 379888 1102295 1084398 416150 432324 120900 106078 113319 114777 126213 122433 120286 120810 82495 85079 267912 237285 670982 678635 215231 213328 273285 275428 321034 313634 337329 337510 362867 365701 344901 383884 792115 832311 533132 440480 291769 286427 333947 331457 353277 359070 367702 371583 414620 417691 662275 685730 40.55 68.2 1
13:32:22 2023-10-13 328473 323233 85824 86504 128538 134327 130682 133352 105633 104059 109014 113071 127250 128186 351096 379853 1091484 1080573 417631 431198 122476 105747 113155 114527 126901 125317 120487 120307 82887 84762 269437 234621 677529 674877 214929 213627 272798 275851 320513 313962 335573 338637 361006 364058 345876 382405 794431 839418 526143 444096 290414 287603 333875 331619 355962 359367 369230 369204 417259 417221 657807 688760 40.55 68.2 1
13:32:23 2023-10-13 327269 324055 85878 86381 128538 134219 130583 133186 105528 103884 108905 113183 127223 128584 350844 383301 1103863 1085202 414933 432159 122611 106111 113307 114777 126180 125561 120320 122353 82626 84944 270338 237511 670478 678228 214607 213627 273285 275393 320785 312023 337694 338601 359755 365152 344901 384177 790996 829329 526143 441730 291769 286226 333947 331224 354375 358534 367949 371583 415056 417727 663215 686738 40.55 68.2 1
13:32:24 2023-10-13 329659 324055 85856 86389 128781 134327 130739 133352 105706 103988 108905 113116 127284 127974 351380 378791 1091484 1078911 417631 431537 122680 105675 113385 114495 126698 125160 120571 120307 82626 84828 269437 236652 680901 674364 214742 213927 272798 275815 320513 313127 335829 340439 360717 364320 346574 382566 796646 838893 527460 442874 291212 287567 332936 332463 354126 356647 368743 372899 419177 416450 656873 688760 40.55 68.2 1
13:32:25 2023-10-13 327764 324012 85926 86233 128874 133895 131153 133059 105706 103677 109014 112959 127372 127974 351380 378997 1097609 1088167 414970 432181 122442 105853 113175 114527 126315 125282 120320 120307 82626 85155 267912 236318 674137 672352 215303 213627 274087 274551 321034 313669 336631 339387 360462 365701 342636 384758 795629 828714 534467 441306 290950 287396 333477 333274 354707 358534 367178 369420 417740 415214 664231 688797 40.55 68.2 1
13:32:26 2023-10-13 329659 324712 85884 86348 128904 134327 130649 133352 105706 103988 108939 113116 127284 127974 351380 378791 1091484 1081247 417631 431501 122680 105747 113541 114527 126732 125247 120571 120307 82626 84886 269437 237008 683246 677186 214980 213899 273109 275938 319921 314739 336176 338459 360934 364974 346537 382675 794468 837817 530094 445397 291116 287104 333947 331726 354126 356931 369119 369384 415056 417398 655417 689285 40.55 68.2 1
13:32:27 2023-10-13 329193 324565 85852 86288 128870 134117 131153 133094 105706 103748 109014 113071 127284 128008 350602 378997 1097609 1088130 416150 431573 122442 105886 113220 114527 126315 125369 120320 122285 82659 85071 267912 235984 684132 673851 215454 213477 274087 275428 320028 313926 336631 338637 361006 365736 344343 383905 797394 829959 527460 441475 291009 287684 333477 332769 354707 358819 368221 371802 418112 418480 662018 689138 40.55 68.2 1
13:32:28 2023-10-13 328728 324251 85857 86348 128990 134327 130715 133352 105738 103781 109014 112959 127372 127585 351663 379853 1091484 1082015 414592 431537 122680 105780 113619 114744 126671 122349 120468 120810 82527 85079 269437 237285 680974 674659 214786 214192 273074 275815 321034 313962 335609 338637 360790 365010 346610 382441 795593 839039 523233 441129 290499 287104 333947 331762 353843 356931 366086 369348 417404 417398 655417 688760 40.55 68.2 1
13:32:29 2023-10-13 328728 323808 85856 86237 128994 134028 131177 133094 105706 103748 109014 113037 127284 127974 350808 378997 1097609 1088130 413282 431573 122442 105853 113307 114560 126348 125317 120320 122319 82659 85129 270338 236318 679094 672863 215303 213627 274507 275007 320513 313926 336631 338673 360462 365736 344307 384794 795629 829300 533132 442874 290970 288126 333225 332986 354957 359000 367589 369312 418294 415981 664083 689101 40.55 68.2 1
13:32:30 2023-10-13 329193 324055 85844 86293 128746 133997 130682 133186 105633 104020 108830 113071 127108 128186 350602 382760 1093849 1083556 418077 431394 122799 105820 113541 114586 126772 122201 120620 120642 82626 84762 272817 235984 676724 674784 214786 213927 272798 275851 320773 313926 335829 339924 361006 364604 349375 382405 796793 839039 530094 440198 290499 287104 333477 331762 354126 356647 368743 369420 415686 417727 655417 688797 40.55 68.2 1
13:32:31 2023-10-13 328724 324055 85860 86264 128874 134140 131087 133059 105561 103651 108905 112959 127284 127974 351096 378997 1097609 1090662 414309 430894 122442 105747 116061 114527 126315 125282 120320 122115 82626 84979 267912 235984 679466 671877 215303 213627 274087 274551 320548 313485 336357 339661 360717 365451 344357 384501 797211 828568 526143 442560 290477 287217 333568 333094 355459 358534 367178 369420 417151 415249 664083 688760 40.55 68.2 1
13:32:32 2023-10-13 329193 324255 85824 86344 128564 134032 130928 129865 105865 104234 109072 113205 127149 128261 350952 382219 1091373 1081268 417557 432145 122493 105747 113307 114416 126664 122300 120788 120307 83001 84762 272817 235984 684717 676224 214778 213627 272798 275464 320773 313926 335609 338673 361006 364349 345876 382441 795030 838446 506482 440198 290463 287104 333477 331762 354149 356931 366122 369348 417994 417727 656873 687822 40.55 68.2 1
13:32:33 2023-10-13 328491 324055 85860 86204 128751 133963 130694 133059 105633 103651 108905 113037 127250 127585 350566 378997 1097609 1089857 414970 431198 122442 106179 113187 114527 126348 125317 120320 122149 82626 83650 267912 235984 675028 672863 214980 213749 274451 275532 320299 313782 335975 338530 360282 365522 342456 384031 795446 829300 533132 442804 290599 286817 333189 334304 354707 358534 367699 369384 417994 415690 663289 688797 40.55 68.2 1
13:32:34 2023-10-13 324676 324055 85760 86229 128534 134234 134114 133352 105384 103780 108680 113105 127074 128220 350602 379888 1100730 1083591 414712 432181 122239 105853 115900 114560 126194 125351 120119 122183 82593 84944 269437 237154 670464 677748 215267 213328 274087 275200 320773 312059 337419 338126 359790 365152 344901 383634 790960 829329 533132 441619 291769 286231 333947 331224 354091 358534 365858 369528 414948 417727 662018 688960 40.55 68.2 1
13:32:35 2023-10-13 327269 324055 85764 86237 128785 134032 131021 133059 105528 103748 108830 112993 127074 128008 350602 377859 1098792 1089885 413795 431573 122306 105675 115969 114527 126315 125351 120502 120894 82769 83948 270338 237322 673647 673349 215311 213592 272883 274444 321830 312574 336357 339661 359919 365736 346404 384501 797305 829329 523233 440369 292182 286517 332756 333852 353956 356931 367178 372216 418367 414018 659283 686252 40.55 68.2 1
13:32:36 2023-10-13 324929 323827 85806 86293 128534 134067 133910 133128 105528 103852 108647 113149 127041 128309 350849 378997 1097609 1077502 414492 431573 122239 105886 116027 114718 126281 125351 119952 122268 82593 84886 268259 237322 667688 674877 214005 214228 272607 275007 322045 311769 337730 338126 360740 363512 343343 384214 793272 829437 534467 440479 291769 286226 333947 331476 356971 359766 366922 372189 417296 417620 660181 688507 40.55 68.2 1
13:32:37 2023-10-13 323846 324051 85860 86389 128534 134067 130517 133163 105416 103845 108647 113183 127074 128432 351096 376725 1103619 1087561 416113 431929 120900 106127 113220 114731 126213 122433 120119 120894 82495 85138 269292 238669 683360 672316 215606 213627 272833 275726 322545 311479 337657 338673 358871 365772 346464 382727 793345 829365 530094 440058 293010 286450 333008 333852 353956 357999 365059 372779 418289 414018 657383 685730 40.55 68.2 1
13:32:38 2023-10-13 324893 324055 85814 86322 128445 134032 133841 133128 105384 103852 108647 113217 127312 128275 350566 378997 1097609 1076533 413246 432181 122120 105886 115831 114560 126106 125351 120153 122353 82626 84977 267912 237994 666909 674877 215303 214228 272156 275464 322045 311550 338448 338126 360740 364640 345137 384214 795496 841208 526143 441123 292246 286047 333911 332626 355459 358790 368472 372597 417259 416123 655011 685245 40.55 68.2 1
13:32:39 2023-10-13 324111 324055 85850 86389 128555 134032 130741 133255 105561 103987 108680 110511 127013 128618 352172 377040 1106220 1086639 417038 431697 120564 106144 113146 114843 125865 122433 119952 122506 82504 85254 269437 237994 664227 674841 215606 213627 273059 275938 320548 311550 339203 337581 360498 366801 345658 382441 792115 831722 526143 442246 292182 284862 333947 333816 351965 356966 365829 372779 414660 413982 659320 683756 40.55 68.2 1
13:32:40 2023-10-13 325097 323233 85814 86355 128445 134254 133928 133255 105384 103916 108647 113373 126723 128432 350037 378997 1097609 1075971 419380 431537 122035 105886 115877 114560 126106 125386 119952 122387 82593 84919 265831 237826 676289 675833 214643 213627 271551 276345 320785 311738 338947 339597 360524 365558 347838 380534 793351 840711 523509 445081 292145 285316 333947 332265 352253 356966 371625 371365 414912 415867 654045 685209 40.55 68.2 1
13:32:41 2023-10-13 324568 323599 85831 86532 128503 130637 132672 133419 105535 103884 108880 110373 126939 128261 350422 381680 1102295 1081964 416446 431537 122154 106259 113122 114560 126281 125351 119952 122353 82396 84021 265831 236652 668312 676790 215606 213029 273250 275588 320548 312059 337657 336293 358974 366544 342636 383019 792226 832311 529930 441619 291769 285704 333947 330759 353312 358569 367960 369528 414984 416486 662312 685245 40.55 68.2 1
13:32:42 2023-10-13 328728 323580 85760 86170 128572 133989 130470 133094 105416 103677 108680 112993 127489 127974 351096 378791 1089935 1079036 416446 431198 122442 105747 113208 114337 126315 125282 120320 120307 82626 84762 270338 235731 678676 677186 214643 213891 272657 275708 321912 313747 335428 338459 362708 364136 346365 381865 793272 837817 533132 444096 288883 287099 333947 331457 354091 359874 366996 369312 415056 416486 657807 687785 40.55 68.2 1
13:32:43 2023-10-13 328473 323613 85796 86204 128534 134327 130620 133352 105600 103982 108905 113116 127284 127974 350813 378730 1094479 1091439 412880 430360 122442 105642 113220 114337 126281 125247 120320 120307 82593 84762 267912 235984 674199 670857 214929 213477 273285 274358 320513 312651 336084 339387 359919 365701 342925 384758 795422 828714 516045 439746 291421 286266 331964 333274 354456 356931 366622 369240 418995 417890 662957 687602 40.55 68.2 1
13:32:44 2023-10-13 328728 323827 85824 86562 128785 133741 130526 132990 105561 103548 108905 112814 127406 127517 350566 378755 1088389 1082113 416224 430289 122476 105642 113463 114553 126495 122234 120552 120474 82495 84988 270338 236950 676233 673349 214076 214192 272346 275393 320513 312023 333649 340403 360452 363477 346610 381865 795593 839418 523233 440818 290946 287508 332936 332733 353843 356647 366666 369420 415686 417106 656407 688760 40.55 68.2 1
13:32:45 2023-10-13 327727 323599 85856 86319 128840 133835 130616 133025 105561 103852 109014 112926 127250 127974 351096 378730 1097609 1090662 413648 431198 122476 105853 113187 114495 126348 125282 120320 120307 82626 84795 270338 235984 686370 670893 215303 213627 274087 274551 320548 313091 336357 339661 360426 365701 344864 384794 796590 829336 536070 440076 291551 286889 332414 333492 354707 359874 366995 371474 419770 417926 663031 689488 40.55 68.2 1
13:32:46 2023-10-13 328318 323144 85829 86040 128874 133707 130895 132805 105561 103548 108864 112892 127284 127551 350566 378853 1091513 1081964 416705 431394 122476 105820 113155 114777 126146 122231 120286 120642 82560 84879 269437 236652 681955 673349 213862 214228 272381 275428 320513 312023 335829 340439 360196 363512 349796 381828 795629 839039 531798 442560 291357 287104 331964 332769 353277 358358 366409 369492 416340 416486 655011 688760 40.55 68.2 1
13:32:47 2023-10-13 326803 324251 85864 86262 128870 133997 130616 133094 105528 103884 108680 113071 127074 127974 351380 377859 1099168 1089885 412916 431198 122442 105497 113220 114495 126315 125282 120320 122149 82593 84853 267912 236652 672103 670893 214929 213627 273215 274551 321070 312937 336120 339661 359631 365416 345134 384774 795483 828568 530094 440920 291212 287032 332792 333329 355442 356966 366882 369420 415686 418517 661981 687748 40.55 68.2 1
13:32:48 2023-10-13 329207 323832 85828 86237 128746 133997 130895 131215 105865 103819 109147 113103 127529 127837 350952 381680 1088241 1082076 417001 430217 122561 105675 113352 114337 126495 122300 120286 120474 82560 84853 267019 236652 672933 672827 214290 213927 272381 275815 320513 312023 335609 340175 360416 364278 343308 382405 793345 837817 530094 441511 288829 287104 333947 331726 354126 356931 368847 369348 415056 417398 654455 687785 40.55 68.2 1
13:32:49 2023-10-13 328728 323507 85910 86229 128568 133963 130607 133059 105633 103580 108830 112959 127284 127585 350566 378730 1096793 1089885 417038 431234 122357 105780 116061 114527 126779 125317 120320 120307 82626 84795 268694 234657 676790 672352 215167 213229 274259 275566 319437 313782 336450 338494 360318 365522 342708 383415 797871 828678 524826 440369 290946 286907 332828 332733 354940 357999 367178 369420 418881 415796 664231 688797 40.55 68.2 1
13:32:51 2023-10-13 329024 323317 85860 86495 128644 134197 130616 133350 105608 103748 108913 110363 127543 127585 350602 378755 1091513 1081236 416446 430217 122476 105642 113385 114429 126806 125073 120320 120224 82626 84679 269437 235984 689565 673851 214929 213777 272416 275851 319814 313890 335609 339387 359468 364313 349905 382748 795030 837817 531798 442560 290499 287104 333477 332265 354091 356896 366960 369384 418289 417070 656873 687785 40.55 68.2 1
13:32:52 2023-10-13 328264 324251 85856 86348 128568 133997 130616 133059 105561 103709 108830 112926 127074 127551 350566 378428 1097609 1088094 414602 430253 122306 105853 113155 114495 126315 122282 120468 120607 82769 83650 270338 235876 673712 673349 215275 213556 273946 274409 320370 313669 335609 338637 360498 365701 342600 384794 795593 827507 528777 442560 290655 286911 333477 332769 354456 358534 367178 369384 417994 415214 663252 687785 40.55 68.2 1
13:32:53 2023-10-13 324564 323599 85846 86293 128538 133997 130517 133059 105384 103677 108647 112993 126656 127940 350284 378791 1100730 1082052 415265 430993 122205 105853 115935 114527 126281 125317 119952 122149 82593 85188 267912 236819 669461 677748 215454 213328 274052 275200 320999 312023 337694 338091 360014 365736 344574 384177 790960 832311 533132 442357 291563 286244 333803 331476 356718 360889 368706 371474 413860 416344 662091 688507 40.55 68.2 1
13:32:54 2023-10-13 328728 324484 85906 86288 128564 133997 130526 133059 105528 103852 108680 113071 127108 127974 350602 378997 1096036 1092194 415117 433154 120984 105820 113307 114652 126213 122234 120286 120642 82495 84955 270338 235984 674143 670893 215454 213627 274644 275393 320028 313567 336631 338673 360752 365558 342888 384214 796664 828714 530094 440644 291357 287104 333008 333780 354456 356966 367178 369456 416304 415214 663252 687748 40.55 68.2 1
13:32:55 2023-10-13 326577 323827 85846 86326 128538 134032 130708 133094 105561 103852 108680 113149 127074 128152 350602 378755 1097609 1078911 414088 431198 122239 105886 116015 114527 126160 125317 119952 122115 82593 85071 267912 236986 671906 676790 214254 213627 273285 274622 321070 312023 337694 338601 361006 363548 345390 383958 795533 837004 530094 441233 292182 285971 333875 332590 355962 358538 366995 372706 414660 417106 656417 685694 40.55 68.2 1
13:32:56 2023-10-13 328264 323507 85824 86233 128874 134086 130616 133059 105633 103852 109181 110341 127257 128193 350952 378586 1100109 1089811 412733 430715 122731 105787 113253 114527 126315 125282 120320 120307 82769 84795 272141 236652 672644 671877 215454 213927 273250 274551 321106 313091 336120 340211 359919 365772 345632 384794 795496 829959 533132 440369 292182 286924 333008 333816 353956 356966 367178 372743 416304 415249 660291 687261 40.55 68.2 1
13:32:57 2023-10-13 324374 324046 85850 86297 128568 134219 133928 133186 105384 103780 108680 113183 126690 128186 350602 378997 1097609 1075700 414088 431537 122239 106212 115946 114751 126194 125351 119952 122268 82593 83823 269292 237322 672911 674841 214290 214228 272798 275726 321759 311774 337438 338494 360862 363880 346564 382946 795005 838893 523233 441233 292595 285067 333947 332769 354707 358826 366637 372706 415056 415832 655011 686403 40.55 68.2 1
13:32:58 2023-10-13 324640 323484 85952 86565 128720 134258 130739 133199 105608 103884 109064 110405 127115 128172 350422 377256 1100839 1085243 412916 431250 122239 105853 116061 114560 126194 125317 120217 120894 82593 84886 269437 237658 676278 670893 215267 213627 272798 275428 322045 311194 337694 339661 359376 365772 345876 383055 793167 829959 533132 440479 292595 285352 333008 333816 351965 356966 365865 373306 417994 413982 656454 685209 40.55 68.2 1
13:32:59 2023-10-13 324075 324060 85780 86270 128521 134032 130651 133128 105384 103916 108647 113217 126690 128398 349222 378997 1097609 1075934 414520 432181 122035 105853 115866 114560 125899 125282 119952 122353 82593 84006 270732 238258 669946 676201 215462 214228 271445 275744 320927 311591 338817 338459 361006 365736 348294 381865 790960 841208 530797 441619 292182 285677 333947 332482 355674 358358 366122 372743 414696 415832 655011 683720 40.55 68.2 1
13:33:00 2023-10-13 324730 323688 85888 86420 128792 134350 130698 133352 105561 103780 108680 112959 127013 128008 350566 377823 1100055 1086788 413392 431234 122323 105708 115935 114527 126315 125317 120153 122149 82593 84886 267019 237322 671906 667083 215267 213627 272833 275235 322009 311667 337144 339661 359665 365736 345876 383055 793203 832311 531798 440475 292182 286226 333477 333852 353956 356966 366122 373342 415104 413982 657885 685767 40.55 68.2 1
13:33:01 2023-10-13 327232 324055 85846 86330 128182 134032 130618 133094 105384 103916 108647 113060 126953 128220 349222 378997 1097609 1075934 413282 431537 120732 106078 113187 114777 126112 122433 120286 120810 82495 83982 270732 237994 669816 676165 215454 214228 271551 275851 321783 311738 338577 338091 361006 365188 348554 382441 793167 840858 531798 441548 292182 284804 333947 332769 354957 355902 367296 372479 414624 415832 653118 683756 40.55 68.2 1
13:33:02 2023-10-13 326876 323579 85868 86229 128534 133993 133993 133094 105416 103852 108680 113027 126690 128008 350284 375297 1091218 1081284 417483 430298 122239 105708 116027 114527 126073 125351 119952 122149 82593 84795 267912 236652 675167 670893 214945 213627 271586 276310 320548 312937 337657 338364 359400 365772 344341 381865 795629 839418 529129 443781 291880 286378 333425 333744 354957 358826 369267 371438 419770 417336 654974 688797 40.55 68.2 1
13:33:03 2023-10-13 324893 324060 85818 86389 128143 134515 130495 133445 105384 103949 108680 113407 126690 128618 352172 378853 1093664 1080377 419716 431090 122442 106259 113175 114810 126180 122300 120202 122285 82626 84853 267912 234657 673559 677748 215267 213627 273024 276047 318847 313711 337419 337581 359476 365188 345658 381901 792711 834129 531798 441403 290380 285940 333947 331726 353312 356931 367189 369384 414984 416486 655490 686775 40.55 68.2 1
13:33:04 2023-10-13 328259 324055 85760 86233 128572 134327 133928 133352 105528 103722 108680 112993 127007 127974 350566 378730 1096015 1088335 417490 430298 122272 105747 113167 114560 126315 125317 120236 122149 82593 84828 267019 235984 674281 673851 215606 212879 273285 275851 320889 313962 337402 338423 360537 367396 345134 382295 795446 832238 534577 441119 291212 286486 333803 333238 354957 358854 369193 369456 417187 415214 659283 688797 40.55 68.2 1
13:33:05 2023-10-13 328728 323794 85850 86237 128507 130712 130784 129846 105575 103716 108913 113171 126939 128049 350422 381141 1091373 1081343 416446 430253 122306 106014 116027 114744 126495 125247 120320 120307 82626 84762 267912 234549 675644 674877 214778 213627 272833 276082 320548 314440 335646 338637 358974 364640 345622 382441 793345 837854 526143 441165 290499 286817 333947 331493 353843 356966 366158 369348 415056 417106 655454 688797 40.55 68.2 1
13:33:06 2023-10-13 328259 323599 85792 86344 129138 133997 130559 133059 105666 103580 108939 112803 127223 127619 350320 378464 1097609 1088130 415265 430383 122272 105820 116096 114560 126315 125317 120320 122234 82626 84795 270338 234657 676416 673349 215319 213449 274259 275286 319921 313019 336522 338530 360030 365558 344719 384031 795593 829923 534467 441101 290897 287754 333947 332769 354957 359140 366885 369312 417404 415832 662312 687785 40.55 68.2 1
13:33:07 2023-10-13 329800 323363 85888 86420 128575 134154 130772 133222 105608 103852 109030 113014 127041 127483 350001 378685 1090561 1082113 417038 430859 122612 105722 113463 114180 126315 125212 120320 120307 82560 84879 272817 236652 676113 673778 214706 214077 272416 275953 320513 312402 335609 340139 360680 363512 346365 381828 793272 837781 530259 442874 290504 287711 332936 332697 353807 356896 369005 369384 415686 417070 656873 688723 40.55 68.2 1
13:33:08 2023-10-13 328459 323149 85848 86167 128716 133835 130682 132990 105528 103619 108647 113004 127115 127551 351024 378125 1097572 1090662 413355 430217 122408 105747 113143 114495 126462 122267 120552 120573 82736 83592 267912 235876 681431 673349 215426 213820 274294 274409 320963 313598 336595 339626 360416 365451 342600 385303 795593 828714 527460 441127 290291 287113 332972 333238 354707 357999 366812 369384 418585 415179 663215 687748 40.55 68.2 1
13:33:09 2023-10-13 333421 323101 85952 86156 128960 133516 131221 131215 105608 103748 108947 113014 127041 127517 350566 378745 1088389 1078811 417038 430235 122239 106179 116154 114527 126160 125457 119952 122200 82560 83881 269437 236652 681698 670821 214254 214077 272381 276011 320028 311988 336084 340175 359593 363512 346637 382098 796192 839039 533132 442246 291769 286781 331928 333238 353277 358610 369005 369492 416304 416450 655011 687748 40.55 68.2 1
13:33:10 2023-10-13 324568 323144 85882 86204 128499 133893 130517 133025 105528 103677 108647 113116 127088 127940 350284 377256 1099272 1088302 413245 431250 120870 105787 113187 114619 126180 122300 120251 120642 82462 85072 271879 237658 670538 670857 215418 213378 272968 275815 320713 311479 337657 339626 359872 365451 345876 383561 793235 832311 530094 440369 292182 286190 332665 333780 354456 356931 367949 372743 416340 415179 659246 685694 40.55 68.2 1
13:33:11 2023-10-13 324821 324708 85786 86475 128109 134184 133993 133279 105351 104091 108647 113149 126656 128152 350037 378961 1097609 1078269 414970 431501 122120 105820 116027 114527 126160 125474 119952 122319 82560 84944 270338 237322 674431 674841 214929 214228 272953 275815 322009 311514 337657 338328 361006 364058 346709 383884 793167 841805 533132 441583 293010 285280 333875 332590 355693 358250 369230 372706 414984 415725 654974 685354 40.55 68.2 1
13:33:12 2023-10-13 326534 323599 85782 86323 128410 133963 133958 133152 105351 104091 108813 110533 127183 128371 350140 375453 1103863 1088302 414602 431322 120732 105787 115992 114685 126039 125282 119952 122200 82363 83881 267912 237994 670044 670821 215606 214042 273215 275428 321200 310753 337657 339626 360414 366544 345876 382405 793272 833490 530094 440058 292803 286204 332936 333816 354456 356931 364796 372743 415977 413982 656381 685694 40.55 68.2 1
13:33:13 2023-10-13 324363 324712 85810 86288 128143 134421 130525 133352 105351 103884 108613 113149 126622 127974 350037 378694 1097572 1077465 414676 430859 122205 105820 115912 114527 126212 125491 119952 122285 82593 84912 268714 237322 670464 673851 214929 214228 272381 275602 321723 311703 337880 338352 360862 363370 346855 382873 793277 838227 531798 441546 292378 285405 333947 332733 353016 358143 369267 372706 415020 415832 654974 688017 40.55 68.2 1
13:33:14 2023-10-13 326023 323803 85771 86625 128651 132292 130583 133292 105640 103884 108880 110384 127285 128227 350386 376546 1102295 1086788 412880 433154 122577 105820 113089 114495 126160 125317 119952 120657 82769 84912 268259 236652 672247 667047 215267 213627 273215 274586 320713 311988 337144 340175 360740 365736 346121 384177 794431 829959 533132 440058 291975 287167 332936 333780 354707 356931 367949 372180 416340 415214 662238 687225 40.55 68.2 1
13:33:15 2023-10-13 324857 324717 85850 86356 128534 134184 133958 133186 105351 104091 108647 113149 126656 127974 350037 378997 1097609 1078269 414088 431297 122205 105747 115958 114495 126039 125317 119952 122285 82560 83881 268259 237139 677267 676224 214112 214228 273074 275251 321830 311845 337511 338423 360862 364278 346365 384177 790960 836337 530094 440470 292182 285352 333947 333238 356971 359874 367699 372180 415056 417363 656381 685694 40.55 68.2 1
13:33:16 2023-10-13 325559 323719 85833 86424 128545 134385 130616 133244 105600 103748 108647 113116 127244 128193 350566 376654 1102295 1087561 412880 431394 122205 105853 115981 114527 126194 125457 120119 120307 82593 84912 268259 237322 673320 667047 215418 213627 273024 275007 320749 311952 337657 340139 360740 365736 345876 383869 792638 829923 533132 440058 291769 286732 332936 333816 354456 356931 367689 372144 416304 413982 660291 686702 40.55 68.2 1
13:33:17 2023-10-13 324857 324251 85814 86315 128410 134032 133806 133059 105528 103852 108647 113071 126656 128152 350284 378730 1096816 1075897 413246 430217 122171 106045 113253 114744 126079 122433 120085 120642 82462 85047 270732 237958 667906 674659 215275 214228 271515 275851 321747 311703 338395 340320 360970 364569 345343 384177 793130 841208 528448 440994 292250 285352 333947 332769 354957 358358 368221 372743 415020 415214 655011 683720 40.55 68.2 1
13:33:18 2023-10-13 323344 324055 85782 86352 128143 130740 130621 133244 105351 103916 108647 113183 126804 128193 349509 375560 1101983 1087561 415154 430894 122120 105853 115992 114718 126073 125526 119952 122319 82560 84912 268259 238331 670701 671841 215283 213627 273180 275851 322009 311006 338724 338637 360160 366801 345876 382982 792675 832311 530094 440369 292595 285316 332972 333816 353956 356966 366409 372779 418585 413982 657383 685172 40.55 68.2 1
13:33:19 2023-10-13 323871 323471 85810 86348 128499 134023 133841 133094 105384 103884 108647 113183 126656 128186 350279 378709 1099249 1076542 417785 431018 120397 106038 113101 114843 126025 122433 120050 122454 82560 85061 268259 237322 675576 677196 215570 213627 271551 277087 320063 311703 339057 337581 361006 365701 345066 381828 793101 839075 531798 440638 292186 284992 333947 332229 354957 358358 367261 372743 415020 415832 653045 686551 40.55 68.2 1
13:33:20 2023-10-13 327155 323144 85796 86204 128504 134184 130649 133059 105351 103677 108647 113082 127041 128152 349509 374471 1091181 1082484 416938 430360 122205 106000 115866 114718 126281 125404 119952 122285 82593 83617 267912 236652 673534 667011 215606 213627 272156 276859 320028 312717 337657 338387 359342 366515 347472 381268 797871 835855 530463 444765 291284 286163 333803 333058 351965 357964 367813 369456 417404 414881 656762 686665 40.55 68.2 1
13:33:21 2023-10-13 324947 323827 85814 86255 128114 134421 130608 130054 105542 104566 108813 110318 126521 128261 349366 378889 1093699 1078083 420015 430181 122035 105675 115992 114718 126079 122349 120119 120642 82593 84853 267019 234657 670042 676790 215267 213627 273215 275815 319060 313567 337657 337072 359979 365408 346121 381865 793093 837189 526143 441367 290499 287104 333947 331726 354126 356931 366086 369348 415020 417691 656873 687748 40.55 68.2 1
13:33:22 2023-10-13 330515 323144 85760 86259 128751 133963 130684 133025 105528 103645 108647 112926 126690 127551 350530 378464 1096015 1089885 415191 430859 122408 105747 113122 114495 126247 125282 120202 120307 82593 85005 267912 234657 674867 671841 215319 213449 274259 275566 319661 313782 336486 338494 360572 365558 342226 383723 797871 827471 531798 440369 290535 287194 332684 333708 354456 357964 367142 369420 418112 418517 663723 687748 40.55 68.2 1
13:33:23 2023-10-13 328974 322858 85870 86360 128703 134163 130829 133257 105608 103722 108880 113148 127041 127517 350037 378720 1090635 1082076 416742 430253 122476 105464 113253 114429 126462 125160 120236 120307 82560 84795 270338 236652 672211 672827 214742 214228 272798 276238 320999 312687 336120 340725 360970 364604 344306 382441 796627 839039 526143 440162 291421 287508 332467 333274 353843 356896 369005 369492 416375 417106 655977 688760 40.55 68.2 1
13:33:24 2023-10-13 324592 323144 85824 86323 128445 133963 130585 133059 105528 103677 108647 112959 126656 127974 350284 376425 1100349 1087561 412916 430374 122205 105747 116027 114527 126194 122367 120149 120573 82396 83948 268259 237322 668946 673349 215462 213856 273074 275708 322319 311697 337657 340175 359919 365772 346418 384031 793272 831134 533132 440158 292000 286373 332972 333852 354456 356966 367699 372743 418367 414018 660254 685730 40.55 68.2 1
13:33:25 2023-10-13 328245 322934 85897 86197 128964 133741 130649 132771 105898 103548 108981 112858 127041 127429 350530 378997 1091452 1080573 414520 430253 122205 105675 115958 114370 126039 125282 119952 120307 82593 84795 267912 236485 668938 670857 214778 213927 272381 275851 320513 312651 336120 340450 359954 364058 344341 382441 796664 837817 531798 442874 291627 287508 331964 332769 353312 356364 366122 369492 416959 416486 655042 687748 40.55 68.2 1
13:33:26 2023-10-13 323835 323149 85850 86264 128534 133835 130684 133059 105351 103709 108647 113149 126622 128152 350284 375560 1099607 1088302 412660 431376 120698 105754 113253 114619 126180 122168 120085 120642 82462 83866 270338 237322 674351 667083 215267 213627 272968 275795 322009 311006 337657 339661 359629 365451 346418 383055 793308 831722 527460 439833 292182 286280 332972 333816 354456 357001 367699 372743 418367 414018 659283 686738 40.55 68.2 1
13:33:27 2023-10-13 326952 324708 85786 86323 128499 134032 133993 133352 105608 103987 108647 112959 126656 127940 350284 376761 1092259 1078911 417631 430253 122205 105747 115992 114527 126483 125282 120119 122200 82593 84795 271127 236652 673783 670490 215303 214228 272191 276080 320028 312937 337694 339387 358835 365736 344859 381865 796793 839075 526143 441728 291421 286902 332467 333816 352289 356364 366158 371619 416995 416450 655011 687785 40.55 68.2 1
13:33:28 2023-10-13 325559 323144 85780 86229 128534 134234 130739 133352 105528 103955 108997 110373 126838 128124 350422 376582 1102258 1085030 412696 431358 120564 106160 115992 114527 126160 125282 119952 122115 82736 83930 269437 236819 677182 670857 215303 214228 273215 275166 322498 312023 337144 340175 359919 365772 346183 384794 793308 829959 533132 439980 292182 286781 332972 333816 354456 356966 367178 371655 416304 415214 661769 686738 40.55 68.2 1
13:33:29 2023-10-13 325083 323604 85760 86262 128148 133997 133900 133059 105384 103709 108647 113071 126818 128186 349473 378428 1097609 1078269 414088 430859 122239 105820 115958 114527 125865 125317 119952 122200 82560 84853 267912 237322 666909 673851 214290 214228 272798 275566 321759 311738 337402 338459 360609 363916 346855 383994 794478 838857 530094 442602 292803 285352 333947 332769 355135 358431 368522 372706 415056 415832 655011 686403 40.55 68.3 1
13:33:30 2023-10-13 323128 323583 85945 86600 128473 134324 130493 133292 105503 103852 108846 110405 126521 128261 350104 375560 1100386 1085243 413795 433462 122205 105836 116119 114527 126073 125282 120183 120810 82593 84944 264644 237322 670664 667083 215454 213627 273024 276665 322498 311042 338448 338673 359376 366286 345098 382748 793272 832311 533132 439088 292595 285467 332737 333816 353956 356966 367960 372779 415650 414018 656417 685209 40.55 68.2 1
13:33:31 2023-10-13 324852 323832 85850 86356 128148 134091 133993 133094 105384 103852 108647 113105 126905 128186 349545 378997 1097609 1075971 414088 430562 122035 105820 115831 114527 126073 125317 119952 122115 82396 83881 270732 237884 670456 673706 215124 214228 272276 275902 321830 311591 338541 338423 360681 364604 345343 384177 792567 837708 527460 441348 292182 285454 333947 333094 352289 357854 367963 372779 415056 415832 655011 683756 40.55 68.2 1
13:33:32 2023-10-13 324183 323691 85825 86453 128610 134420 131054 133117 105384 103780 108647 113071 126804 128049 350530 375560 1100422 1087561 413392 431198 122239 105747 115900 114527 126315 125282 120119 122234 82560 85071 268259 237994 672534 670893 215606 213627 273250 275851 322498 311296 337694 339661 359919 366544 346441 382748 792115 829365 530094 440369 292803 286840 332467 333852 353956 356966 368221 373042 418995 414018 657383 685730 40.55 68.2 1
13:33:33 2023-10-13 324359 323827 85810 86682 128148 133997 133993 133352 105384 103748 108613 113183 126656 127974 349509 378464 1097609 1075934 414492 433154 120698 105754 113187 114744 126093 122316 120046 120726 82495 85164 279527 237958 678798 674695 215283 214228 271965 276274 322009 311738 338854 338091 361006 364640 345379 383921 793272 829437 530094 440475 291975 285989 333947 332769 353843 356399 367178 372180 417404 417727 655417 683756 40.55 68.2 1
13:33:34 2023-10-13 322889 324255 85693 86625 128274 134091 130528 133094 105207 103884 108779 110382 126622 128186 349509 374507 1100422 1085206 415265 430253 121968 105675 115877 114560 125778 125317 119620 122234 82504 85155 268259 238331 679736 671877 215606 213477 272833 275428 321070 310788 339203 338601 359340 366544 345658 382441 790960 831134 506482 440369 292595 285605 333477 333816 351965 356966 366122 373306 417114 414018 656417 683720 40.55 68.2 1
13:33:35 2023-10-13 323902 323131 85748 86237 128114 133997 133865 133094 105279 103645 108463 113149 126420 128227 349786 378442 1096683 1075850 415928 430109 120397 105787 113023 114777 125904 125422 119952 122149 82414 84886 265831 238221 682161 674328 214607 214077 271551 275886 320820 311550 338448 337617 360740 365736 345379 383634 792788 839075 533132 441306 292255 285352 333947 332769 354957 358358 366996 372779 415056 415832 655011 683720 40.55 68.2 1
13:33:36 2023-10-13 323415 323543 85756 86322 128143 134093 130373 133348 105246 104052 108430 113441 126622 128432 349509 375596 1100422 1085206 413901 430935 122001 105853 115762 114751 125658 125386 119620 122353 82301 85305 267912 237322 664742 673888 215606 213477 272989 275464 320773 311514 339203 337581 360462 367059 346159 383019 790960 829959 530094 442246 292595 285726 333947 333816 351965 357749 366122 372779 414696 413982 658387 683684 40.55 68.2 1
13:33:37 2023-10-13 324403 323144 85718 85258 128264 130736 130607 129888 105286 103987 108546 110501 126589 128295 349858 378586 1097708 1075934 419978 430325 121968 105820 113056 114685 125865 125491 119952 122319 82593 83650 271879 236652 682569 676790 214945 213627 272833 277159 319096 313229 338724 337309 359755 365736 345876 378501 790365 839075 527794 441399 291769 285223 333983 331762 352253 356966 368657 369492 414984 416159 653118 683756 40.55 68.2 1
13:33:38 2023-10-13 324965 323772 85706 86326 128109 134245 130373 133279 105351 103748 108497 113037 126656 127974 348946 376761 1099607 1082052 415265 430894 121765 105853 115728 114560 125484 125421 119620 122319 82447 85005 267912 236485 667269 674364 215909 213477 273024 275851 320548 312753 339203 336564 361006 367317 345694 383019 790960 829923 530094 442246 291774 284768 333947 332518 353956 357999 366122 372216 416515 414917 662503 685878 40.55 68.2 1
13:33:39 2023-10-13 324555 323719 85782 86524 128011 131323 130305 133547 105430 103916 108613 113183 126656 128309 349228 378745 1092802 1075169 420015 430253 120329 106078 115762 114560 125745 125317 119620 122149 82414 84853 267912 236950 668263 674877 214643 213627 271586 277123 320063 312023 338724 336600 360740 365736 344824 381559 792226 840858 530463 441584 292250 284880 333947 331798 354957 356931 368102 372180 414948 415540 653081 683720 40.55 68.2 1
13:33:40 2023-10-13 324929 323348 85786 86356 128143 134234 133928 133352 105384 103923 108647 112959 126690 127851 349509 374507 1091218 1078947 418225 429915 122035 105675 115831 114711 126079 122300 120099 120607 82462 84988 267019 236412 677525 672394 216141 213891 272241 276310 319768 312717 337419 338126 359631 365487 344271 381289 795066 836598 523233 440854 291357 285387 331964 333852 353956 358358 366673 369528 416375 414018 654082 687785 40.55 68.2 1
13:33:41 2023-10-13 325748 323604 85786 86237 128109 134067 130517 133326 105174 103884 108647 113183 126656 128186 349366 378464 1092802 1072843 418821 430253 121883 105747 115797 114560 125778 125351 119620 122200 82301 84944 266917 237322 663389 674877 214607 213627 271551 276964 320063 311514 338724 337072 360740 365736 345101 381865 792226 839075 531798 441165 292044 284916 333947 332535 352253 355867 368102 372479 415020 415867 653081 683720 40.55 68.2 1
13:33:42 2023-10-13 324929 323339 85818 86204 128445 134140 134114 133352 105384 103852 108680 112993 126656 127585 349509 374221 1093664 1086713 419978 430239 122476 105787 113089 114495 125972 122201 120119 120642 82429 84821 279527 235984 685549 670893 216374 213592 272156 276310 319096 312973 337180 338387 361006 367317 343343 380715 795066 834202 531798 440638 291357 286025 333008 333852 351965 355867 367225 369492 415686 413658 654546 685767 40.55 68.2 1
13:33:43 2023-10-13 324340 323144 85686 86297 128148 134326 133703 133128 105207 103780 108463 113149 126656 127974 349228 378997 1091218 1074406 419978 430289 121833 105853 115762 114560 125778 125317 119620 122234 82504 84886 267912 236819 668402 674877 215303 213627 272001 277159 319579 312023 338724 336635 360740 365736 344306 380715 792788 839075 530463 441548 292182 285000 333947 332265 352253 356966 368657 372180 414984 415867 653081 683756 40.55 68.2 1
13:33:44 2023-10-13 324965 323794 85782 86229 128178 133939 133806 129747 105542 103852 108963 110416 126555 127871 349402 374364 1096153 1086751 419716 430109 122205 105675 116027 114449 125865 122267 120202 120474 82527 84879 270338 236318 673658 674784 216213 213029 272989 276310 319060 313603 337382 338601 361006 367576 345876 380715 794857 829923 526143 441511 290910 287158 333947 333238 354957 359070 366895 369420 417994 415832 660291 687712 40.55 68.2 1
13:33:45 2023-10-13 327995 323082 85818 86290 128410 133893 134114 133352 105351 103651 108579 113048 126656 127517 349473 378155 1088352 1078269 415007 429049 122289 105464 113220 114148 126315 125178 120320 120307 82593 84697 270338 234621 677789 673815 213969 213927 272989 275428 320738 313962 335573 338637 360740 364569 346365 382675 793308 837817 526143 442670 290258 287508 333947 331691 354339 356896 366373 369348 415056 416486 656873 690433 40.55 68.2 1
13:33:46 2023-10-13 327473 322504 85952 86387 128610 134193 130616 133222 105608 103780 108880 113260 126872 127517 350001 377256 1094442 1091414 412222 429843 122374 105642 113155 114148 126462 122216 120286 120307 82560 84788 269437 236318 674234 670821 215570 213927 273250 274515 320999 313127 336120 339661 360426 365736 344901 385067 793130 829336 533132 439847 291975 287068 332701 333509 354707 356931 367178 372144 416304 415179 661227 685730 40.55 68.2 1
13:33:47 2023-10-13 324893 323339 85878 86171 128746 133672 130517 132956 105528 103677 108613 113037 127211 127940 350284 378997 1091484 1078911 417038 430253 122171 105747 115992 114527 126073 125282 119952 120558 82560 84762 267912 236652 669075 667047 215267 214228 272346 276045 320513 312937 337657 340175 359330 364640 344306 382405 795030 837817 526143 442560 291421 287126 332431 332733 356718 359224 369412 369240 419473 417256 654900 687602 40.55 68.2 1
13:33:48 2023-10-13 324708 322929 85861 86327 128669 133893 130517 132956 105528 103781 108963 113103 127007 127517 350001 377557 1097572 1091414 413428 430490 122357 105497 116061 114337 126281 125247 120119 120307 82593 84762 269437 235984 680642 667083 215606 213927 274052 274551 321034 312973 336595 339900 360716 365736 344901 385067 795629 827507 528777 440994 291357 287104 332972 333274 354957 357999 367178 369456 415977 415832 663215 687748 40.55 68.2 1
13:33:49 2023-10-13 324604 323144 85802 86255 128376 133963 130618 133094 105351 103852 108647 113116 126656 127940 350748 378428 1097609 1078269 414455 433769 120698 106045 113286 114731 126146 122198 120119 120642 82462 83982 275310 237285 685065 674291 214742 214680 273024 275200 322211 311881 338172 338601 361006 364569 346709 384031 793351 839075 527460 441306 293010 285833 333947 333238 354957 358358 366673 373306 417110 415832 655011 683720 40.55 68.2 1
13:33:50 2023-10-13 323606 323547 85878 86315 128504 133997 133958 133059 105351 104332 108647 113149 126656 128152 350001 375560 1100386 1085206 412013 430329 122171 105820 115797 114527 125865 125282 119952 122369 82560 84944 265831 237994 673020 670857 215606 213627 273215 275851 322009 311479 338448 338673 359919 366801 346610 383019 792078 832311 533132 440470 293010 285753 332972 333816 353956 357714 366122 373342 415686 413982 656417 685209 40.55 68.2 1
13:33:51 2023-10-13 329868 323104 85814 86319 128143 134327 130950 133538 105318 103780 108613 110469 126420 128193 350032 378140 1097708 1075850 418821 431050 120397 106127 113113 114810 125831 125491 119620 122319 82447 84912 269437 237643 676025 674841 215606 214228 271551 278262 320999 311988 339203 337581 361006 365736 347446 380679 793351 839075 526460 441367 291769 285543 333947 331762 352253 356966 368332 371619 414984 416123 653081 683720 40.55 68.2 1
13:33:52 2023-10-13 324604 323442 85729 86264 128499 134184 130517 133025 105384 104020 108647 113037 126656 127940 349192 378997 1099948 1082015 415265 430253 122205 105747 115958 114527 125899 125282 119952 120307 82593 84795 267912 236652 667878 676311 215606 213029 273250 275428 320999 312651 337694 336564 359979 367059 345632 383019 792536 829959 523233 441619 291769 286190 333947 331224 353843 358534 368221 371619 414912 416486 662238 683720 40.55 68.2 1
13:33:53 2023-10-13 328728 323567 85803 86600 128473 132200 132783 133257 105608 103819 108880 113249 126521 127837 349330 381105 1090709 1079036 415265 429915 122323 105689 113220 114416 126247 125212 120320 120140 82593 83659 267912 234621 676273 673815 214929 213627 272798 275815 320513 313926 335573 338637 361006 364604 346673 382405 793308 837817 526143 442246 288829 287396 333947 331762 354091 356931 366122 369384 414732 416486 656873 687261 40.55 68.2 1
13:33:54 2023-10-13 328400 323144 85760 86323 128415 134327 134114 133352 105351 103852 108647 113116 126656 127940 349473 378755 1099948 1082015 414676 430253 122120 105675 116027 114527 126073 125282 120119 120307 82560 84912 272817 236652 673617 676790 215303 213328 274052 275200 320999 311738 337657 338126 360014 365736 344901 384177 792536 829365 528777 440369 292182 286190 333947 331762 354375 357464 367178 372189 417114 417478 662503 688507 40.55 68.2 1
13:33:55 2023-10-13 328314 323100 85920 86297 128754 134026 131144 133188 105640 103406 108830 112892 127074 127306 350279 378781 1088352 1081343 414484 430217 122646 105464 115992 114527 126281 125282 119952 122115 82560 85155 267912 236485 675511 672863 214929 213927 272798 276045 320513 313962 336120 338637 361006 364604 346441 383019 795030 837817 533132 442874 290499 288179 333947 331762 354339 356931 366122 369384 418367 417691 654455 687785 40.55 68.2 1
13:33:56 2023-10-13 324893 323149 85814 86200 128143 134234 133462 133167 105351 103884 108613 113116 126622 127940 349473 378720 1097609 1078874 414088 430217 122205 105675 115912 114495 126073 125282 119786 120307 82560 84821 272817 236652 668245 676790 215267 213029 274087 275393 320999 311738 337657 338126 360014 365444 344901 384177 791972 829365 531798 440113 292000 285904 333731 332212 356971 360381 367589 372035 417223 418171 660071 688017 40.55 68.2 1
13:33:57 2023-10-13 327691 322301 85874 86163 128534 131919 130987 132887 105528 103477 108647 112703 126656 127381 349473 379177 1088389 1079804 414484 430217 122442 105175 113220 114180 126160 125160 120119 120307 82560 85096 267912 236652 672653 670857 214742 214077 272381 275428 320063 312059 335609 340175 360716 364604 346709 382405 794468 838410 530094 442560 291563 287432 332701 332769 353807 356399 366122 369456 418071 417691 655011 687748 40.55 68.2 1
13:33:58 2023-10-13 324302 322619 85846 86171 128534 133707 130517 132805 105528 103651 108647 112892 126656 127483 349509 377005 1099235 1086676 412744 430074 120564 105609 113122 114619 126025 122168 120085 120474 82560 84879 267912 236485 672654 672358 214881 213927 272989 274551 322271 312023 336340 339889 360232 365736 345876 384758 793272 826887 525833 439751 291357 287203 332936 333780 354707 356931 366908 369492 415686 415214 662275 687261 40.55 68.2 1
13:33:59 2023-10-13 324852 323144 85858 86229 128299 130783 133928 133352 105384 103748 108647 113149 126656 127940 349545 376425 1091484 1078911 417631 430347 122205 106014 115958 114527 126073 125282 119952 122200 82593 84853 267912 236652 673409 667047 215303 214228 272381 276801 320063 311738 337694 339387 358835 365772 345379 382441 795629 839039 526143 442246 291357 287068 332467 333816 353277 356399 366673 371583 416375 416486 654546 687785 40.55 68.2 1
13:34:00 2023-10-13 324532 323109 85746 86229 128143 133963 130616 131215 105542 104059 108963 113171 126804 127803 350176 376282 1100656 1086751 412404 430217 122171 105675 116027 114560 126112 122132 120085 120307 82560 84912 268259 236652 672902 667083 215606 213627 273250 274586 322725 312023 337144 340175 360138 366544 343308 385376 795629 828714 530094 440741 291215 287508 333712 333780 354957 357964 366848 369456 416012 415832 663723 687785 40.55 68.2 1
13:34:01 2023-10-13 324888 322623 85850 86112 128751 133614 130649 132805 105384 103580 108647 112993 126656 127585 349509 378961 1091484 1080573 417038 431501 122239 105981 115958 114527 125865 125247 119952 120307 82593 84795 269437 236318 671488 667047 214929 214228 272381 276060 320513 311667 337657 340690 359629 365152 344824 382711 795629 838446 530094 442560 291357 287755 332701 332733 354091 356896 366122 369456 416340 417727 655683 690470 40.55 68.2 1
13:34:02 2023-10-13 327886 322853 85924 86369 128610 134069 130739 133188 105640 103748 108880 113215 127278 127551 349545 376761 1097671 1087561 412843 430253 122205 105530 116027 114744 126079 125247 119952 120307 82593 84795 268259 236986 670075 667047 215454 213627 273215 274586 322045 311988 337180 339661 359908 365772 346365 384758 793308 829959 527790 440099 291975 286956 332972 333816 353956 356966 366885 372443 417287 415214 661264 686738 40.55 68.2 1
13:34:03 2023-10-13 324924 323144 85814 86229 128538 133741 133993 132874 105528 103780 108647 112993 126656 127851 350320 377593 1091218 1078911 416446 430253 122408 105836 115992 114527 126073 125317 120119 122285 82593 84853 267912 236485 673409 672863 214964 213927 273215 275762 320548 313962 335609 338673 361006 364604 344306 382748 793272 835971 533132 441584 290572 285869 333803 331476 356718 360309 369267 369276 414840 417256 658706 688507 40.55 68.2 1
13:34:04 2023-10-13 327863 322916 85792 86323 128178 134140 133928 133352 105575 103748 108613 113082 126656 127551 349509 376439 1097609 1088335 417483 430217 122239 105675 115992 114527 126073 125195 120153 120307 82593 84795 267019 234621 681837 672352 214945 213029 274087 275851 319096 313962 336631 338673 360740 366801 342925 383019 795066 829336 533132 441728 290946 287135 333712 332769 354957 359070 366960 369420 417404 415832 660327 687785 40.55 68.2 1
13:34:05 2023-10-13 327464 323144 85860 86204 128572 133776 130616 133167 105351 103580 108647 112926 126656 127551 349509 378155 1088389 1077704 414484 430253 122306 105676 113175 114148 126348 125038 120320 120140 82659 83617 267912 234657 677040 672863 214929 213927 273024 276082 320548 313926 336120 339661 361006 364604 346709 382763 797871 841208 523233 442874 291939 286638 332288 333600 355962 358862 369267 371619 416304 416450 655011 688797 40.55 68.2 1
13:34:06 2023-10-13 324640 323599 85764 86290 128538 133741 133993 133167 105608 103677 108613 112993 126656 127585 349509 376725 1097609 1087561 411347 429612 122239 105497 116154 114370 126073 125107 119952 121946 82560 84853 267912 236485 686974 667047 215606 213627 273024 274551 322045 312059 336631 339661 360740 365772 350043 385376 793308 827507 525833 440058 291833 287104 332972 333816 354707 356966 366908 369492 416304 415249 663252 687748 40.55 68.2 1
13:34:07 2023-10-13 324857 323351 85782 86200 128143 134225 133928 133352 105351 103884 108779 110341 126770 128158 349366 378889 1097756 1077385 413978 430199 120564 105787 115923 114527 125865 125247 119786 122234 82396 84795 265831 237322 674992 673888 214964 214830 272798 275428 321783 311738 338448 338328 361006 363548 344306 384758 793167 836007 527460 440475 292186 285989 333947 332733 354957 358358 367960 372743 415056 416486 654679 683720 40.55 68.2 1
13:34:08 2023-10-13 322399 323144 85748 86237 128143 134327 133928 133352 105174 103916 108538 113250 126825 128186 349228 374507 1100422 1085206 416150 430253 121968 105853 115797 114560 125865 125351 119620 122234 82447 84886 272817 237658 662049 671877 215606 213477 273215 275851 320999 311514 339444 338364 360740 366801 345876 382982 790960 829959 530094 441619 292595 285316 333947 333816 353707 357001 366666 373342 417404 414018 657383 683720 40.55 68.2 1
13:34:09 2023-10-13 322638 322893 85910 86574 128264 134232 130305 133326 105430 103916 108696 110414 126521 128261 349366 378428 1096036 1074406 417636 431250 120397 105853 115923 114751 125691 125386 119786 120642 82504 84977 267912 236986 669621 674877 215454 213927 272191 277159 320063 311738 339203 337581 358939 365736 344824 380715 792567 840263 536250 441548 292182 285432 333947 332499 352253 356966 368332 372743 414984 416486 653081 683756 40.55 68.2 1
13:34:10 2023-10-13 324929 323794 85782 86237 128143 134327 133928 133352 105384 103748 108647 112993 126656 127974 348946 377895 1099948 1082052 415081 430262 121833 105853 115797 114527 125691 125317 119952 120307 82560 84737 267019 236318 669143 674877 215319 213328 273250 275464 320548 312717 339203 336600 358715 367317 345876 383019 792226 829959 527460 441730 291563 286226 333983 331224 352289 360635 368921 371926 414660 419405 661154 686551 40.55 68.2 1
13:34:11 2023-10-13 327995 323001 85878 86461 128367 134197 130484 133244 105351 104014 108647 112993 126454 128158 349192 378997 1090699 1077502 416742 430253 122239 105675 116027 114370 126281 125073 120119 120307 82593 84762 269437 234585 676887 674877 215303 213927 273250 275851 319803 314440 336120 338637 361006 365444 343343 381865 793093 836634 533132 441511 290535 287104 333947 331726 353843 356966 366158 369384 415056 417106 656873 687261 40.55 68.2 1
13:34:12 2023-10-13 324893 322562 85810 86196 128143 133895 133924 133167 105384 103677 108647 112993 126656 127851 349509 378720 1097609 1081247 414125 429715 122120 105675 115958 114449 125899 125282 119952 122115 82593 84795 279527 236652 675508 674877 214980 213029 273321 275007 320773 312717 337694 337344 360329 366286 344901 384214 792226 829704 528777 440773 291674 285949 333875 331081 356718 357929 368435 371999 417259 417585 662238 685694 40.55 68.2 1
13:34:13 2023-10-13 329157 322881 85760 86477 128690 133893 134114 133074 105416 103710 108680 113103 126690 127429 349509 378155 1088335 1080573 414192 429067 122391 105175 116096 114180 126315 125038 120119 120224 82593 84795 265529 236318 673035 670893 214326 214077 272798 275851 320548 312431 336120 340450 361006 364640 343308 383055 793167 838446 533132 440126 291357 287544 332972 332769 353843 356931 366637 369456 416012 416486 655011 687785 40.55 68.2 1
13:34:14 2023-10-13 323639 323140 85786 86356 128148 133811 133958 133059 105351 103852 108680 112993 126764 128186 349509 377895 1096015 1075971 414382 430253 122035 105497 115866 114527 125691 125195 119620 122115 82560 84795 267912 237322 665011 673888 215606 217263 272381 275464 322009 311514 338155 338387 360271 364356 348331 382873 793314 838337 529129 442602 292803 285174 333911 332733 354957 355867 369980 372779 414768 416344 654008 683720 40.55 68.2 1
13:34:15 2023-10-13 324640 323794 85824 86667 128445 133904 133806 133059 105384 103884 108647 113071 126656 127585 348982 374172 1089637 1078911 417631 429577 122035 105530 115912 114449 125899 125282 119952 122115 82593 84828 267912 236485 673866 667047 215606 213927 271965 276310 320099 312973 337694 338637 359665 366544 344859 382478 795666 837854 533132 440198 291421 286262 332000 333852 354707 356399 366158 369528 416375 416123 655011 687785 40.55 68.2 1
13:34:16 2023-10-13 324857 322889 85733 86204 128473 132108 132412 129691 105542 103819 108805 113137 126555 127871 350675 374328 1103863 1087526 412049 430383 122001 105675 115877 114744 125865 125282 119952 122149 82504 85038 268259 238221 666243 670893 215606 213627 273059 275851 322009 311042 338724 339423 359919 366544 346673 383019 792711 832311 526143 440475 292803 286078 333008 333852 353956 357749 366122 373606 417776 414018 656417 683720 40.55 68.2 1
13:34:17 2023-10-13 324893 322832 85786 86323 128109 133963 133924 133025 105496 103956 108613 113116 126656 127940 349473 374435 1093035 1082015 417563 430217 122171 105642 115992 114560 125865 125212 119952 120474 82560 84879 272817 236318 681144 667011 216213 213627 272381 276310 319992 313413 337657 338637 361006 367834 344306 381522 795556 834166 524826 441129 291769 286302 333712 333852 351965 356612 367225 371583 418585 417264 653751 688395 40.55 68.2 1
13:34:18 2023-10-13 322781 323399 85842 86420 128185 134189 130618 133257 105398 103923 108579 113238 126501 127974 350748 376124 1103583 1083554 415265 430859 120166 105972 113035 114718 125417 125439 119620 122319 82268 85305 267912 237249 665864 672863 215909 213477 273215 275428 320513 311479 339444 337545 360426 367317 346147 382982 793351 829923 526143 441863 291357 284995 333947 332463 353956 358534 368743 369492 414876 413982 660291 686063 40.55 68.2 1
13:34:19 2023-10-13 326803 323794 85770 86323 128495 133928 134114 133352 105528 103988 108647 113004 126622 127585 349473 377859 1093576 1085206 417563 429879 122205 105675 115992 114527 126160 125247 119952 120307 82593 84821 269437 235984 675120 672352 216213 213029 273215 276274 319060 313926 337657 338601 361006 367834 345876 381828 794993 833490 530463 444765 291357 286378 333731 332950 354311 359000 370580 369348 417296 417336 659680 689488 40.55 68.2 1
13:34:20 2023-10-13 324744 323420 85778 86163 128114 134150 130406 131581 105542 103819 108579 113004 126622 127940 350748 378961 1099948 1078911 415265 430217 122205 105675 115992 114527 125865 125247 119952 120307 82560 85180 267912 236485 673409 676790 215606 213477 274052 275393 320773 312717 337694 336564 360014 366801 345341 383869 792226 832311 527460 441232 291769 285833 333947 330688 354091 358033 367960 371619 415020 417363 661264 685209 40.55 68.2 1
13:34:21 2023-10-13 327764 322526 85846 86222 128109 133928 133889 132990 105384 103651 108613 112926 126622 127517 348946 376725 1092802 1088335 417038 429657 122120 105497 115992 114416 126212 125212 120119 120307 82560 84879 267912 234621 669854 671877 215606 213029 274052 276080 319543 313301 337382 338637 361006 367317 344574 382727 797834 830198 527460 442874 290869 286925 333803 332590 355693 360889 368371 369384 418289 415832 662238 690470 40.55 68.2 1
13:34:22 2023-10-13 324564 323037 85782 86204 128114 133928 130583 129733 105496 103748 108613 113037 126622 127585 349473 378685 1099948 1078911 414676 430253 122120 105981 115946 114527 126073 125282 119952 120307 82504 84795 262310 236652 673837 676790 215606 213627 274087 276011 320999 312059 337694 338601 359979 365701 344538 384177 793351 829365 528777 440475 292182 286217 333947 332499 354375 356966 367960 371619 417404 417691 660254 684724 40.55 68.2 1
13:34:23 2023-10-13 326839 322490 85810 86167 128504 133737 133993 132990 105384 103580 108797 112926 126622 127483 349473 377292 1096036 1088335 412551 429915 122408 105675 113155 114383 126160 125247 120119 120307 82560 84912 267912 236318 687600 671441 215606 213627 273003 274916 322247 314743 336615 339996 360826 365594 346329 385156 797068 832201 523233 439051 292182 286190 332936 333780 354848 357999 367960 373006 416340 414018 660545 688395 40.55 68.2 1
13:34:24 2023-10-13 324230 323113 85786 86323 128109 133928 133928 133025 105351 103748 108613 113116 126589 127940 349473 377895 1096793 1074905 414088 430253 122052 105901 115958 114560 126073 125351 119952 122234 82560 83881 266917 236986 666674 674328 214929 214228 273024 275588 322009 311988 338687 338601 361006 364058 346709 384177 790960 835381 527460 440603 292250 285869 333947 333202 353277 358862 368221 372443 417404 416450 656873 684688 40.55 68.2 1
13:34:25 2023-10-13 324604 322822 85860 86567 128468 134197 130517 133292 105503 103852 108846 110373 126905 127803 349965 376690 1091484 1081343 417483 430208 122171 105820 115958 114449 126073 125282 120119 120573 82560 84821 267912 236318 668671 670490 215267 214077 271965 276045 320513 312023 337419 339626 359617 364604 344824 382405 795030 837781 533132 442583 291769 287104 331964 333274 353807 356647 369005 369492 416340 416486 654509 687748 40.55 68.2 1
13:34:26 2023-10-13 324174 323073 85750 86233 128114 133997 130618 133152 105351 103884 108613 113149 126622 127974 350748 377859 1094352 1074332 417010 430217 121968 105747 115762 114527 125745 125351 119620 122285 82560 85155 272817 237322 671964 675833 215606 213927 271551 277159 320999 312023 339444 337581 361006 365736 347802 380679 792788 839075 533546 445573 291769 285031 333947 331440 352289 360599 371371 371926 414660 416344 652934 687528 40.55 68.2 1
13:34:27 2023-10-13 326694 323400 85820 86479 128363 134376 130427 133352 105384 103722 108647 110405 127075 128049 349437 377328 1093576 1085090 419604 429577 122205 105675 115992 114527 126073 125282 119952 120307 82560 84912 279527 235984 668569 672352 216213 213477 273024 276928 319768 313449 337657 338601 360488 367576 346365 381828 793308 829365 530463 441354 291362 286535 333947 333274 353707 358534 371070 369456 417404 413982 656381 687748 40.55 68.2 1
13:34:28 2023-10-13 327337 323109 85814 86315 128143 134327 133928 133352 105384 103748 108647 113116 126622 127871 348946 378997 1091484 1078269 416446 429679 122205 105836 116027 114180 126194 125247 120119 120307 82593 84762 270338 234549 676291 674841 215267 214077 273180 275762 320028 314883 336357 338637 359979 365152 343308 381865 792115 838191 533132 445397 291103 286284 335836 331583 355962 360381 370843 369276 414768 416928 656873 685730 40.55 68.2 1
13:34:29 2023-10-13 327337 322301 85824 86360 128143 133919 133889 132990 105384 103748 108779 110395 127035 127551 349473 377593 1092802 1086788 417631 429612 122035 105642 115992 114416 125865 125247 119952 120307 82593 84795 267912 234621 672783 672316 216061 213029 273215 276310 321620 313926 337657 338637 360740 367834 345876 382441 794431 832311 537603 441584 291357 286741 333947 332769 354456 358819 368102 369420 417404 413982 656454 687225 40.55 68.2 1
13:34:30 2023-10-13 328496 323339 85910 86204 128568 133835 130831 133025 105528 103619 108680 112892 126656 127395 350748 378997 1088389 1079632 416446 430253 122205 105803 115912 114449 125865 125282 119952 122285 82560 83650 267912 236318 684275 667047 215303 214228 272607 276082 320513 312973 337402 340439 359595 364867 347619 382566 796046 838893 526143 443109 292109 286638 332629 333852 354957 356896 366673 372189 417580 415796 654974 687785 40.55 68.2 1
13:34:31 2023-10-13 324323 322654 85846 86171 128148 133997 133876 133025 105351 103645 108613 112959 126622 127585 349509 375596 1100730 1085206 411383 430351 122120 105642 115992 114527 126073 125247 119952 120474 82560 84795 267912 236819 673429 667047 215283 213927 273215 275428 322725 311988 337419 340175 360486 366544 346365 384758 793272 829959 533132 439847 291975 287068 332972 333816 354707 357964 367428 372479 416304 415214 660327 686252 40.55 68.2 1
13:34:32 2023-10-13 324893 323571 85788 86315 128538 133869 130930 133059 105384 103677 108613 113116 126656 127851 350748 374435 1091484 1082559 414628 430257 122120 106000 115958 114527 126073 125282 119952 122285 82593 83881 267912 236485 681308 672358 215998 214085 272276 277177 320370 312830 337548 338494 359739 367210 347582 381792 795030 834129 523233 444364 291757 286307 333947 333492 351965 356896 368224 371619 417994 413982 654546 685730 40.55 68.2 1
13:34:33 2023-10-13 322665 323599 85782 86352 128114 133963 133703 133094 105279 103852 108579 113306 126447 128275 348982 374471 1100386 1085206 415081 430894 122052 105497 115797 114527 125831 125457 119620 122285 82447 84944 265831 237826 665228 671877 215319 213627 273250 276274 321034 311514 339684 338601 360740 367059 349832 383055 790960 832311 533132 441306 293083 285316 333947 333852 353956 357999 366702 373342 418071 417890 660582 686403 40.55 68.2 1
13:34:34 2023-10-13 323463 322952 85818 86521 128007 134232 130484 133477 105430 104436 108579 113027 126535 127974 348946 377608 1095942 1074332 414228 430859 122001 105787 115797 114560 125899 125491 119952 122319 82560 84912 269437 237322 668862 674877 215606 214228 271586 276310 321070 311448 339203 338126 361006 366801 345379 383869 791968 839075 530463 441306 292182 285352 333947 333238 354957 355867 366966 373342 417110 416450 655011 683684 40.55 68.2 1
13:34:35 2023-10-13 323642 323144 85714 86356 128114 133997 133703 133094 105351 103884 108430 113183 126414 128186 348982 374471 1100422 1085206 415044 429915 121968 105675 115843 114449 125865 125317 119620 122285 82504 84912 268259 237994 667885 670929 215283 213627 273215 275851 321747 311078 339203 338601 360232 366801 346365 383019 792115 832311 533132 440369 293461 285704 333189 333528 354311 359874 368995 373461 418512 417336 659680 687528 40.55 68.2 1
13:34:36 2023-10-13 323236 323558 85856 86237 128143 134140 130338 133292 105351 104124 108613 113149 126414 128008 350748 377895 1094425 1072806 414592 430365 121917 105747 115843 114527 125658 125404 119620 122319 82414 84828 268259 237322 677127 674877 215606 213927 271551 277159 320513 311988 339444 338055 361006 365736 345379 382441 793351 840263 526143 441730 292182 285352 333947 332769 354957 356399 367261 373306 415020 415832 653081 683720 40.55 68.2 1
13:34:37 2023-10-13 322409 322881 85818 86204 128143 133963 134114 133059 105174 103748 108463 113037 127035 127940 348982 374471 1100730 1085243 412916 430253 122120 105675 116027 114527 125865 125195 119869 120307 82504 84828 269292 237322 667702 667083 215606 213927 273024 275886 322498 311514 338484 339697 360162 366515 346709 383884 795533 831024 527790 441988 293010 285267 333568 333636 353920 358499 368522 373342 417994 413982 659606 685172 40.55 68.2 1
13:34:38 2023-10-13 322925 323275 85782 86233 128139 134232 133737 133059 105351 103852 108613 113071 126414 127974 348946 377895 1094425 1072806 412955 429688 122001 105675 115877 114449 125864 125317 119620 120307 82414 84853 268259 237322 670189 674877 215606 214228 271586 275851 322009 311514 338724 338126 361006 365736 345414 384214 790996 834166 528777 440369 292182 286226 333947 333274 353843 356647 367960 372779 417404 417727 656873 683720 40.55 68.2 1
13:34:39 2023-10-13 324338 322659 85850 86086 128534 133928 133928 132990 105528 103580 108647 112959 126622 127551 349509 376425 1097609 1088335 411347 429688 122272 105497 113155 114180 126194 125107 120119 120307 82593 84795 266917 236485 670530 667083 214945 214085 273840 275144 321759 312830 336522 340546 360632 366401 346292 385193 796738 831576 533132 439755 292250 286629 333008 333564 355459 357964 365601 373306 416340 415725 659823 685730 40.55 68.2 1
13:34:40 2023-10-13 323871 323794 85750 86297 128139 134327 134114 133352 105351 104059 108647 112993 126622 127974 349228 377859 1096793 1075971 412916 430253 122001 105675 115912 114527 125899 125282 119952 122200 82593 84828 267019 237322 673532 673888 214964 217263 273250 275464 322498 312059 338724 338673 361006 364604 344306 385067 792115 829365 530094 440369 291975 286665 333947 332769 354410 357999 368221 372743 417404 418349 661523 688395 40.55 68.2 1
13:34:41 2023-10-13 324532 323144 85814 86237 128568 133869 133993 132874 105384 103722 108647 112993 126656 127551 348946 375596 1100730 1085206 413039 430351 122205 105853 115981 114449 126281 125282 120183 120607 82769 83881 267912 236615 672267 672394 215175 214042 273109 275251 322844 313887 337144 340450 360740 366544 343343 385083 795593 827507 528777 440369 291589 287639 333477 333545 354957 358033 367178 369492 415721 415832 663252 687785 40.55 68.2 1
13:34:42 2023-10-13 324857 323149 85814 86237 128139 133869 133772 133059 105528 103884 108613 113037 126656 127762 349228 378420 1097609 1078874 413502 430181 122205 105675 115912 114560 125899 125282 119952 122115 82593 84828 267912 236652 674496 676790 215267 213777 274087 275200 321783 312651 338724 338637 360014 365188 345388 384794 790809 829437 530094 440369 292182 286226 333947 333022 357224 359766 368000 372634 417296 418242 658743 688017 40.55 68.2 1
13:34:43 2023-10-13 324748 322475 85835 86264 128840 133741 130930 132713 105706 103884 108880 113004 126622 127551 349509 378997 1093035 1078874 416446 430253 122120 105853 115992 114527 125899 125282 119952 122115 82593 85038 267912 236652 677049 667083 215454 214228 272416 276310 320809 312973 337730 340690 359883 365188 348048 382478 796756 839075 533132 440818 291769 286553 332972 333852 354957 356931 367225 372216 419327 416123 654546 687785 40.55 68.2 1
13:34:44 2023-10-13 323907 323799 85788 86229 128143 134140 133928 133352 105384 103748 108613 112915 126535 127851 348982 377292 1096036 1075169 414382 430253 122035 105675 115797 114337 125865 125317 119620 122149 82593 84828 267019 237322 665126 673851 215606 214228 271586 275851 322009 311703 338724 338637 361006 364640 345379 385067 795290 839418 533132 440149 292803 286083 333911 333130 355459 358826 368706 373160 415056 416123 655011 683720 40.55 68.2 1
13:34:45 2023-10-13 324866 322858 85782 86222 128114 133776 130439 132840 105542 103994 108647 112959 126656 127551 350748 373350 1089637 1078911 417038 429915 122120 105675 115831 114495 126073 125107 119952 122115 82593 85038 267912 236318 669825 667083 215606 214228 272381 276310 320548 313009 337730 338673 359376 366544 348294 381865 795629 836007 530094 441511 291769 286517 333477 333852 353956 356931 367261 371619 418403 415214 654082 686738 40.55 68.2 1
13:34:46 2023-10-13 323415 322562 85746 86229 128143 134319 133834 133167 105384 103852 108647 113027 126656 127974 349473 377895 1096853 1074406 417334 430387 122001 105853 115831 114593 125899 125351 119869 122285 82504 84886 265831 237322 680947 674877 215606 213927 271965 276345 321497 313850 339464 338387 360934 365629 346278 383488 795364 838929 531798 442980 293014 285352 333947 333310 352289 358719 370317 373871 415020 416450 653178 685391 40.55 68.2 1
13:34:47 2023-10-13 326137 323140 85850 86237 128445 134234 133928 133352 105351 103748 108647 112959 126690 127585 348982 374507 1094389 1082052 416974 430253 122120 105868 115946 114449 126073 125195 119952 122115 82593 84828 267019 236485 673658 667083 216518 214077 272416 277782 320063 313485 337730 338673 361006 365365 346220 381289 793345 834166 531798 441584 291769 285869 333947 333816 351965 357784 368368 371619 417404 414018 655011 686738 40.55 68.2 1
13:34:48 2023-10-13 324929 323144 85686 86297 127936 134126 133737 133128 105351 104215 108647 113138 126447 127974 349228 378464 1093069 1078269 417527 429915 122120 105853 115797 114560 125899 125229 119952 122149 82537 84795 270732 234368 673011 676055 215347 214228 273144 276167 318954 313496 337511 337948 363048 365736 343308 380715 791968 836967 518896 441620 291769 286387 333983 331762 355926 360599 368368 369492 414984 416521 655011 685767 40.55 68.2 1
13:34:49 2023-10-13 324748 322917 85750 86200 128182 133776 130585 132840 105351 103722 108647 112993 126656 127551 350748 377593 1094462 1088335 416113 429915 122069 105497 116027 114180 126194 125160 119952 120224 82593 85038 267912 234657 672916 670929 215606 213328 274542 276080 319579 313998 337144 338708 361006 366544 344611 384214 795629 829959 531798 441548 291009 286956 333947 333545 354957 359140 369193 369240 416897 418517 661154 688507 40.55 68.2 1
13:34:50 2023-10-13 329399 322583 85814 86222 128504 133835 133958 132956 105496 103878 108647 113004 126622 127551 349192 378997 1088298 1079036 416150 429577 122493 105722 113463 114520 126495 122204 120453 120273 82869 84864 269437 235839 688427 673349 215239 214228 273180 276045 320999 314081 336304 339996 361006 365045 344271 383019 794857 838786 526143 442560 290910 287913 333947 332733 354339 356931 366637 369420 415977 418314 656873 687225 40.55 68.2 1
13:34:51 2023-10-13 328264 323144 85856 86255 128534 133928 130807 132990 105600 103722 108797 112892 126622 127551 350748 376124 1097609 1086751 412222 429879 122408 105497 113220 114527 126160 125282 120119 120474 82560 85155 272817 236318 680090 670857 215606 213927 274471 274586 320999 313926 336631 340139 361006 366801 345073 385340 795593 828092 531905 441399 291103 288428 333423 333365 355208 360889 367589 369276 418813 415981 663031 687712 40.55 68.2 1
13:34:52 2023-10-13 324821 322301 85846 86315 128438 134189 130338 133210 105351 103748 108613 113082 127109 127837 348946 378685 1099948 1082113 414088 430338 122171 105820 116027 114527 126039 125282 119952 120474 82560 84879 267912 236485 668560 676790 215267 213927 274052 275393 321747 312937 338411 338637 360798 365116 345876 384758 792115 829365 534467 441417 292182 286830 333947 331726 355156 358784 368472 372407 417994 418643 662238 685694 40.55 68.2 1
13:34:53 2023-10-13 326720 322619 85824 86226 128538 133835 130831 132956 105706 103651 108830 112926 126622 127551 350748 375560 1100730 1085206 412259 430859 122205 105820 116027 114527 125865 125212 120119 120307 82560 83750 272817 236986 672517 671441 215606 213627 273215 275200 322498 312023 337107 340175 360138 365451 346418 384737 796172 832201 520633 439911 293425 286602 333297 333636 354670 357964 366637 373871 415977 417890 657848 683684 40.55 68.2 1
13:34:54 2023-10-13 323339 323109 85750 86297 128787 134197 133924 133059 105384 103852 108613 113116 126353 127851 348420 377521 1096793 1074332 414088 430217 122137 105497 115877 114527 125831 125247 119952 120307 82560 84853 265831 237322 669687 673815 215606 214529 272381 275815 322009 311952 339203 338601 360754 364604 345379 384758 792078 829401 528777 440723 292039 286213 333947 332769 354375 356931 367963 372443 417404 417691 656345 685172 40.55 68.2 1
13:34:55 2023-10-13 326952 322889 85828 86290 128529 133835 130864 132990 105528 103438 108647 112892 126656 127517 349473 376725 1097609 1089885 412478 430181 122289 105497 113155 114416 126281 125247 120119 120307 82593 84946 267912 234657 674903 667047 215355 214085 274644 275144 320927 313782 336962 340271 360862 366329 345208 385193 797305 828678 512877 440369 292182 287158 333297 333816 354707 357964 367178 372180 419036 418517 662238 686702 40.55 68.2 1
13:34:56 2023-10-13 324852 323109 85814 86323 128114 133997 133772 133059 105351 103716 108647 113116 126622 127940 348946 377557 1097572 1078269 412258 429915 122171 105747 115958 114527 125865 125282 119952 120307 82560 84853 265831 236652 682845 672863 214742 214228 273215 275393 322498 312023 338687 338637 360740 364604 344306 384758 790960 833490 528777 440479 292182 286629 333947 331726 354907 358534 367949 372443 417404 418314 662503 687906 40.55 68.2 1
13:34:57 2023-10-13 326255 323794 85910 86167 128534 133928 130849 132805 105528 103580 108647 112926 126656 127551 350500 374471 1100730 1085206 412259 430253 122205 105747 116027 114495 125952 122267 120149 120539 82736 83948 275310 236950 671747 672871 215462 214192 273109 275322 324276 311988 337657 340175 359883 366544 346418 384465 793235 829959 530094 440058 292000 287050 333441 333816 354957 357964 367178 372743 419031 415214 660291 686702 40.55 68.2 1
13:34:58 2023-10-13 324359 323109 85814 86196 128114 133963 133644 133059 105351 103677 108463 113116 126622 127940 348420 377557 1095979 1075934 412550 430217 121968 105642 115958 114527 125865 125195 119952 120307 82560 84853 267912 236986 672426 672863 214742 214228 273250 275200 322498 312023 338411 338601 360740 364022 343308 384794 792078 829401 528777 440475 291975 286226 333731 332212 357476 360853 368435 372035 417296 417585 660107 688017 40.55 68.2 1
13:34:59 2023-10-13 326487 323567 85792 86163 128534 133835 130618 133074 105561 103690 108613 112770 126656 127551 350748 375261 1100730 1087488 412039 432847 120698 105787 113122 114619 126059 122231 120085 120642 82462 83866 275310 236652 674738 667047 215606 213927 273003 275286 322952 311988 337657 340414 360426 366515 347227 385340 793308 829959 530094 440369 292182 286956 333441 333852 354707 357999 367960 372743 419327 415214 660291 686702 40.55 68.2 1
13:35:00 2023-10-13 323866 323144 85782 86259 128148 133963 133924 133025 105351 103677 108613 113071 126656 127940 348456 377859 1096793 1075934 412586 430217 122171 105675 115958 114527 125865 125317 119952 120307 82560 84821 267912 236986 683231 673851 214929 217533 273215 275428 322271 312023 338687 338601 360740 364313 344306 384774 793203 838191 542373 440259 292866 286088 333875 333058 356466 358826 368398 372706 417404 417070 655381 685354 40.55 68.2 1
13:35:01 2023-10-13 326023 323567 85878 86167 128529 133707 130708 132805 105528 103852 108779 110405 126770 127946 351173 374328 1100656 1086751 411784 430038 120648 105754 113134 114495 126073 125247 119952 120307 82396 85122 272817 237322 668689 667047 215606 214228 273250 275851 322988 311952 337694 339697 359919 366801 346673 384177 793272 829959 530094 440058 292182 286517 332972 333816 354456 357999 367699 372743 418403 415179 660254 686216 40.55 68.2 1
13:35:02 2023-10-13 323902 322623 85778 86196 128114 134091 133924 133025 105351 103780 108538 113082 126622 127974 348946 377292 1096015 1075934 412550 429577 122086 105820 115877 114495 125865 125282 119952 120307 82560 84795 267912 236819 666151 672863 214778 217228 273215 275602 322247 311774 338155 338494 360704 364462 346855 384031 793314 838264 528777 441619 292803 286088 333947 333274 355387 358826 368847 373306 417404 415832 654045 686365 40.55 68.2 1
13:35:03 2023-10-13 324893 322623 85786 86204 128143 133928 133958 133025 105351 104020 108647 112959 126622 127851 348946 374435 1091484 1080573 417631 428937 122001 105642 115958 114416 125899 125247 119869 120307 82504 84879 267912 235984 672989 670490 215606 213927 272346 276310 320063 312973 337657 338601 359883 366801 345343 383019 796756 837817 533132 440126 291769 286226 332467 333852 354957 356647 366673 371619 417252 416123 655011 687785 40.55 68.2 1
13:35:04 2023-10-13 324595 322619 85754 86264 128148 133776 133703 133059 105279 103677 108430 112993 126622 127585 348456 377557 1096793 1075934 412586 429577 121968 105642 115797 114527 125831 125282 119620 120307 82396 83823 270732 236935 672256 672681 215311 214830 273074 275938 322319 311845 338541 338494 360740 364569 345101 384794 790960 834671 528777 440369 291425 286226 333947 332986 357476 356931 367949 372180 417110 417727 657848 683720 40.55 68.2 1
13:35:05 2023-10-13 324784 322018 85878 86079 128534 133707 130517 132552 105706 103645 108680 112736 126656 127306 348946 378997 1088389 1080573 416446 430022 122086 105530 115992 114495 125865 125247 119869 120307 82593 84912 267912 236318 677525 667047 214964 214228 272798 276274 320548 312937 337180 340690 359919 365152 344859 382711 795629 837817 533132 442560 290960 287949 333947 331762 354375 359802 369156 369204 418995 417585 656333 687638 40.55 68.2 1
13:35:06 2023-10-13 324667 322881 85782 86525 128148 133997 133924 133059 105351 103722 108613 112959 126622 127851 348946 378155 1097609 1082015 414455 432540 120698 105754 113286 114744 126059 122267 120011 120474 82495 85072 267912 236543 668064 676165 215283 213627 274087 275464 321070 313127 338301 338601 360518 365736 345876 383921 793351 829401 528777 440369 292246 286240 333947 332805 354410 356966 367949 372180 417404 418349 658387 685730 40.55 68.2 1
13:35:07 2023-10-13 326694 322844 85860 86171 128781 133707 130441 132586 105706 103677 108830 112780 126656 127306 349509 378997 1088389 1081343 416446 430347 122120 105675 115992 114527 126100 125282 119952 120307 82626 84912 268694 235984 684290 667047 214964 214228 273024 276310 320999 312973 337144 340690 359883 364604 344824 383019 795066 839418 534467 442763 291103 287841 333839 332590 356971 359874 369267 369276 419140 417878 656407 687261 40.55 68.2 1
13:35:08 2023-10-13 324703 322623 85786 86204 128148 133963 133924 133025 105351 103651 108613 112959 126420 127946 349222 378853 1097461 1082113 414220 429559 120397 105787 113178 114619 125938 125247 119952 120307 82560 84853 267912 236470 675508 676790 214945 213627 274087 275393 320785 312717 337730 338637 360833 365701 345388 384794 789807 832311 533132 441104 291975 286226 333947 331493 354410 358819 365858 371655 415020 417727 661300 685245 40.55 68.2 1
13:35:09 2023-10-13 328032 322849 85725 86229 128143 133741 133900 132840 105351 103820 108647 112926 126622 127483 349228 378997 1088389 1079036 415855 428937 122408 105464 113187 114148 126726 125038 120320 119974 82659 84613 267019 234657 680987 672863 215267 214228 273215 276274 321034 314440 336340 339889 360826 365159 346855 382909 796738 838893 528777 442980 292346 287805 332936 333744 354930 356931 366966 372488 417580 417656 655011 688797 40.55 68.2 1
13:35:10 2023-10-13 324604 323144 85818 86574 128294 130637 130607 131398 105535 103852 108546 113205 126987 127837 349330 378853 1097708 1075897 412916 430253 122001 105497 113155 114731 125865 125422 119869 122115 82560 84795 268259 236986 669860 672863 214964 217416 273024 275235 321426 312023 338724 338637 359755 364604 344824 385376 792711 829365 530094 440383 292246 286656 333947 332805 355192 357999 365858 372443 417404 418349 659823 685209 40.55 68.2 1
13:35:11 2023-10-13 326731 322880 85824 86204 128572 133707 130441 132586 105738 103690 108905 112703 126690 127130 349228 378997 1088389 1080573 416446 429715 122205 105675 115797 114416 126066 125282 119952 120307 82593 84821 268694 236485 672434 673349 215167 214121 273109 276132 320892 313818 336413 339518 360934 364427 346855 383019 793345 837854 534801 442800 291422 287711 333947 332499 354149 356931 369267 369384 415104 417727 656873 687748 40.55 68.2 1
13:35:12 2023-10-13 327796 322170 85846 86196 128449 133741 133928 132990 105528 103619 108613 112926 126656 127517 349228 376690 1094425 1088377 413795 429577 122239 105836 115946 114416 126106 125073 119952 120307 82593 83650 267912 234621 673647 667083 215606 213927 274542 275588 320773 313962 336906 339661 361006 365772 342636 385104 795629 827507 529930 442490 291357 287257 333712 332482 354957 359140 368221 369420 418440 419109 662018 690470 40.55 68.2 1
13:35:13 2023-10-13 327727 322299 85828 86204 128568 133707 133928 132402 105633 103548 108680 112703 126723 127096 349228 378997 1088389 1079804 415265 429067 122239 105497 116015 114396 126494 122267 120065 120489 82462 84930 267912 236209 671752 672871 214750 214680 273074 276045 321034 312973 336631 340725 360717 364462 344306 382982 793345 836634 527460 443455 290499 287508 333947 331762 354645 356966 366673 369420 417404 417727 654492 687785 40.55 68.2 1
13:35:14 2023-10-13 327528 322641 85882 86204 128449 133928 134114 132805 105528 103580 108647 112926 126656 127429 349228 376761 1096015 1087414 415265 429950 122239 105836 113155 114527 126106 125282 119952 120307 82593 83650 267912 234621 673576 670893 215606 213777 274542 276011 320063 313998 336668 339661 361006 366801 342600 384214 795629 828714 529930 440602 291103 287446 333731 334641 355962 359537 369267 369348 418549 416017 661117 689979 40.55 68.2 1
13:35:15 2023-10-13 328032 323571 85754 86145 128445 133741 133928 133167 105456 103548 108647 112770 126656 127340 348946 378745 1090736 1080465 416039 428928 122476 105432 113307 114082 126562 125248 120286 120189 82495 84730 267912 234657 687151 672352 215167 214228 273215 276045 320773 313926 336631 339518 361006 364604 343343 383019 792151 834166 526143 441584 290535 286665 333947 331762 354113 356966 366158 369420 415056 417762 654492 685730 40.55 68.2 1
13:35:16 2023-10-13 327337 322165 85814 86200 128449 133963 133928 133025 105384 103645 108647 112959 126656 127551 348946 376725 1094425 1085052 417038 429577 122035 105836 116061 114527 125899 125107 119952 122115 82560 83650 267912 234657 684032 670893 215606 213029 273285 276047 319543 313962 337419 338637 361006 367655 344880 382763 797834 828568 530094 442874 290801 286638 333803 333094 355962 359894 369005 369456 418585 416159 663921 687748 40.55 68.2 1
13:35:17 2023-10-13 328264 321812 85756 86196 128534 133767 133993 131215 105575 103994 108963 110212 126555 127449 349366 378997 1088204 1080499 416335 430074 122442 105175 113253 114180 126315 122069 120419 120189 82560 84762 267912 235984 675967 673349 215000 214228 273024 276274 321034 313926 336631 340211 361006 364640 344306 383055 793345 836007 528613 441367 290540 287104 333947 331762 354375 357001 366673 369384 415056 417727 654492 686775 40.55 68.2 1
13:35:18 2023-10-13 329865 322165 85842 86196 128538 133741 131040 133167 105384 103651 108538 112770 126656 127517 348946 376797 1094389 1088335 417038 429915 122154 105530 115992 114180 125986 125247 119952 120224 82593 85038 272817 234621 671370 670929 215606 213414 274487 276060 319814 314296 337273 339280 360898 367210 345476 383759 797305 828678 534467 441619 291357 287459 333695 333636 355208 359070 367960 369456 415686 416344 662275 687785 40.55 68.2 1
13:35:19 2023-10-13 327505 321879 85973 86246 128401 133941 130649 132910 105608 103755 108880 113002 126521 127062 348946 378997 1088389 1082009 416150 429541 122408 105497 116061 114180 126112 122168 119952 120140 82447 84821 265529 236318 678183 672863 215267 213927 272833 275851 320548 314440 336357 338673 358939 365188 343343 382748 791968 837854 526143 441165 290599 287104 333947 331762 354126 357001 366158 369420 415056 417727 654991 687748 40.55 68.2 1
13:35:20 2023-10-13 327011 322156 85786 86086 128534 134140 134114 133074 105384 103548 108647 112770 126656 127429 348946 376725 1093613 1088335 415191 428973 122035 105763 115992 114337 126073 125160 119952 120573 82396 83650 267019 234332 679741 672871 215462 213592 274365 276752 319885 314481 337657 338637 361006 366801 342600 383921 796793 829923 531798 442314 291151 286378 333839 333274 354957 359140 366931 369420 417994 415832 659823 687261 40.55 68.2 1
13:35:21 2023-10-13 324893 322654 85846 86233 128148 133811 133737 133059 105384 103716 108647 112959 127068 127585 348456 378997 1097609 1081247 415265 429577 122001 105675 115992 114449 126106 125229 119952 122115 82560 84795 267912 236485 672410 674877 215606 213477 274087 275886 321070 312973 338724 337617 363770 367317 345632 384214 792788 831722 530463 439932 292182 286665 333947 331493 356971 360889 368338 372225 414876 417585 661622 687528 40.55 68.2 1
13:35:22 2023-10-13 326586 322165 85818 86119 128173 134140 133928 133167 105351 103645 108538 112926 126656 127551 348946 376761 1091291 1086788 417631 432234 120732 105882 113286 114619 126093 125352 120202 120307 82462 84955 269437 234477 683257 671877 216213 213029 273250 276837 319814 312948 337694 338673 361006 367834 345876 382186 795030 832311 530463 441259 291589 286902 333947 333310 354456 359105 368072 369492 413908 415249 657420 687261 40.55 68.2 1
13:35:23 2023-10-13 324929 323344 85818 86237 128143 133869 133737 132909 105351 103677 108463 112959 126859 127551 348176 377328 1097609 1081284 414970 429612 121765 105675 115797 114527 125691 125282 119869 122149 82626 84828 267912 236485 669185 674364 216213 213627 273285 275886 321070 313009 339684 337072 360596 367834 349796 383092 792788 829668 506482 442565 292000 286759 335836 331619 355711 359789 368972 372035 414768 416486 661264 683720 40.55 68.2 1
13:35:24 2023-10-13 327265 322134 85850 86290 128410 133928 133958 132990 105384 103716 108613 112926 126770 127912 350748 377306 1097708 1089774 412076 430074 120732 105576 113307 114429 126180 125352 120119 120224 82560 84879 268471 236064 674274 671441 215606 213927 274052 275144 321830 313413 336631 340414 360970 366765 345876 386273 795593 827507 528777 440369 291357 287827 333947 333780 354957 357964 367178 369456 416304 416189 663215 687712 40.55 68.2 1
13:35:25 2023-10-13 324592 322265 85746 86315 128398 134047 133889 133025 105351 103748 108613 113082 126622 127517 348911 378997 1097572 1081343 412880 430042 122001 105642 115992 114527 126039 125247 119952 120689 82560 84879 267912 236652 666792 676311 215267 214265 274087 275393 321070 315896 338395 339137 362867 364832 345767 385193 793351 836447 530094 440902 292209 286678 333947 333473 354375 356931 368221 373279 417114 418278 657812 685209 40.55 68.2 1
13:35:26 2023-10-13 324893 322130 85878 86503 128690 131923 130649 131215 105608 103677 108805 113070 126872 127415 349330 376546 1099272 1085169 411676 429915 122205 105803 113307 114527 126126 125387 120119 120307 82560 83650 270338 236318 672738 667011 215909 214077 273250 275495 322988 311703 337107 340690 361006 366801 343308 385376 795593 827507 531798 441619 291357 287625 333947 333780 353277 359105 368221 369456 416304 416450 663252 687748 40.55 68.2 1
13:35:27 2023-10-13 324857 322130 85760 86315 128114 133963 133958 133025 105351 103748 108613 113116 126730 127585 348911 378420 1097609 1082113 414088 429671 122171 105747 115992 114560 125865 125282 119952 120474 82593 84795 267912 236434 675508 677186 215319 214049 274558 275708 321604 312794 338504 338494 363552 365558 346365 385303 793351 829401 533310 441164 292246 286593 333947 332769 355156 357999 367816 372706 417994 418314 659787 685694 40.55 68.2 1
13:35:28 2023-10-13 327423 322475 85856 86428 128580 134350 130897 133222 105608 103748 108613 112926 126622 127551 350527 376475 1096756 1089885 414088 430217 120984 105754 115935 114416 126281 125282 120286 120307 82593 85122 267912 234621 672397 667047 215606 214228 274927 275393 321034 313962 337144 339661 361006 366801 345341 385376 795593 828714 534467 442874 291151 287360 333947 333780 355459 359105 368743 369456 417740 416450 661769 687748 40.55 68.2 1
13:35:29 2023-10-13 324852 322614 85834 86204 128538 133997 133772 133117 105351 103780 108647 113116 126696 127940 349473 378420 1097609 1081247 414676 430298 122086 105675 113220 114711 126079 122333 120065 120558 82462 85047 267912 236579 670083 676128 215918 213856 274750 275815 321070 313413 338687 338637 363994 367059 345876 384794 793351 829401 528777 441974 292246 286629 333947 332229 355156 358819 367926 372443 417994 418314 660291 685694 40.55 68.2 1
13:35:30 2023-10-13 326441 322884 85882 86196 128746 133741 134114 132956 105528 103748 108647 112814 126656 127096 349473 378997 1088389 1080573 414484 429679 122408 105497 113253 114337 126658 125160 120202 120307 82593 84762 268694 235984 678345 672827 215267 214228 273215 276045 320999 314883 336595 339387 360014 365701 344341 383055 793235 834166 530094 441223 291330 286781 335727 332176 355962 360381 370317 369312 414804 417549 658743 688507 40.55 68.2 1
13:35:31 2023-10-13 324852 322619 85750 86319 128148 133997 133772 133059 105351 103709 108613 113082 126622 127551 348420 378853 1100839 1081927 413501 430074 120397 105787 113232 114731 125938 122201 120286 120558 82462 84879 267912 236485 668303 674877 215319 214077 274436 275393 321747 312973 338687 339244 360833 365701 345876 385376 790960 829365 534467 441619 292250 287337 333947 331726 355441 359070 365858 372443 415056 418349 662238 685694 40.55 68.2 1
13:35:32 2023-10-13 327727 322094 85850 86171 128534 134234 134114 133167 105384 103787 108647 112926 126656 127517 348946 378997 1088389 1079036 415265 429684 122442 105175 113352 114148 126315 125125 120320 120140 82593 84762 267912 234657 678293 671841 215267 214228 273250 276274 321034 313962 336595 340450 360790 364867 347482 383884 795483 838264 527460 442980 291248 288247 333839 333058 357476 357964 367225 369492 416340 418314 657770 688723 40.55 68.2 1
13:35:33 2023-10-13 324663 323109 85802 86264 128538 134091 130583 129799 105542 103987 108813 113249 126487 127837 349049 381141 1097424 1083619 415109 430217 122137 105675 115958 114416 125865 122198 119869 120474 82560 84912 267912 236485 671010 677186 215096 213927 274471 275815 321747 312973 338724 338637 360833 365736 345876 385067 792788 829365 527460 440369 292182 286974 333947 333274 354907 357964 366409 372443 417404 418643 659787 685694 40.55 68.2 1
13:35:34 2023-10-13 326731 323339 85852 86204 128746 133707 130616 132679 105706 103651 108830 112736 126656 127130 348946 378997 1088389 1080573 416446 429915 122171 105642 115992 114495 126483 125282 119952 122285 82593 84762 271127 235984 676539 667047 215167 215097 273003 276448 320785 313306 336998 340582 360318 364462 347838 382836 797871 838373 527296 440818 291975 286342 332684 333708 355191 358862 367261 371655 417545 415690 653045 687225 40.55 68.2 1
13:35:35 2023-10-13 325059 322559 85860 86461 128397 134197 130428 133292 105575 103987 108846 110373 127075 127551 348456 377557 1097572 1078923 413795 430217 122001 105747 115992 114527 125972 125282 119952 120474 82593 84944 272817 236986 666664 672863 215303 217569 273250 275428 322498 312717 339203 338673 360524 364604 344824 385376 792115 829365 528777 440383 292182 286759 333947 332769 354410 357999 368549 372743 417994 418349 660291 685694 40.55 68.2 1
13:35:36 2023-10-13 326731 322259 85790 86167 128781 133707 130649 132679 105706 103374 108981 112858 126656 127306 349473 378997 1088389 1081343 416446 429577 122154 105497 115992 114560 126212 125195 120065 120607 82396 83881 270338 236579 680930 673349 215498 214529 273109 276132 320892 314703 336595 340175 361006 365152 346673 383884 795593 838446 533132 442357 291151 288283 333947 332733 354894 357749 366931 369456 415721 418349 656873 687748 40.55 68.2 1
13:35:37 2023-10-13 326023 322440 85828 86290 128101 133997 133772 133025 105384 104059 108805 113082 127001 127551 348420 377627 1100839 1080573 413502 430253 122171 105675 115958 114527 126073 125282 119952 120307 82593 84912 267912 236652 683373 675833 214929 214228 274087 275428 322045 313009 338724 338673 360560 364604 345876 385376 793272 829365 528777 441035 292419 286754 333947 332769 355156 357999 368000 372443 417994 418349 660291 685730 40.55 68.2 1
13:35:38 2023-10-13 327460 322268 85914 86171 128746 133707 130706 132771 105561 103406 108830 112780 126656 127096 349228 378997 1088389 1081731 416224 433154 120900 105754 113265 114462 126360 122168 119918 120642 82462 85014 267912 236339 672094 672352 215267 214228 273250 276167 321034 314368 336595 339661 361006 364867 347765 383597 794468 837854 533132 442357 290499 287949 333947 332265 355179 356966 366931 369420 415104 417727 656873 687748 40.55 68.2 1
13:35:39 2023-10-13 326799 322623 85796 86204 128538 133741 133993 133167 105384 103580 108647 112926 126622 127483 348420 376425 1095202 1088335 413795 429841 122239 105803 116154 114337 126281 125073 119952 120140 82593 84762 270258 234621 675534 667047 215606 214228 274927 275726 320513 314661 337144 339661 361006 366801 344901 385666 799007 830198 511293 440920 291939 287841 333839 333672 355711 360635 367552 371438 416304 415796 662275 687261 40.55 68.2 1
13:35:40 2023-10-13 327192 322037 85824 86163 128534 133614 130526 132771 105561 103374 109147 113046 127013 127347 349222 378889 1088241 1081801 416002 430038 122696 105754 113364 114495 126045 125282 119952 120307 82593 83765 269364 236318 671259 672863 215267 214228 273003 276274 320999 314404 336631 339697 359979 365444 344341 383055 793272 835381 533132 441385 291141 286665 333947 331762 354930 357999 366673 369420 415020 417398 657807 686216 40.55 68.2 1
13:35:41 2023-10-13 326799 321863 85754 86171 128148 133776 133924 133167 105384 103677 108647 112926 126656 127551 348456 376690 1092802 1087561 417631 429275 122205 105836 116027 114180 126106 125160 119952 120307 82593 84762 277040 234621 685452 671841 215606 213477 274087 277209 319779 314374 337402 339375 360934 367798 345767 382836 797871 828532 523233 443818 291357 287508 333947 333780 353277 360889 369267 369420 415686 416123 661769 687638 40.55 68.2 1
13:35:42 2023-10-13 327764 322275 85933 86477 128596 132099 130404 133072 105535 103787 108880 113148 126521 127381 348803 378385 1088389 1081068 415265 431928 121068 105143 113307 114148 126315 125038 120119 120140 82495 84704 270338 235984 675994 672863 215303 214228 273250 276274 321034 313926 337425 340725 361006 365188 344824 383055 793308 836598 533132 441367 290946 287508 333947 331762 357206 357999 366966 369456 415056 417727 655417 687514 40.55 68.2 1
13:35:43 2023-10-13 328000 322619 85814 86204 128449 133835 133806 132840 105561 103722 108647 112926 126656 127517 348982 376761 1094425 1088335 415781 430253 122035 105803 116096 114527 126073 125195 119952 120307 82626 83823 267912 234332 679521 673349 215989 213592 274785 276730 320370 313460 337511 339518 360898 366801 345632 384794 796793 831968 524046 441511 291357 287104 333947 333545 355711 359929 366637 369456 418585 416486 662238 687225 40.55 68.2 1
13:35:44 2023-10-13 327850 322418 85824 86387 128397 134154 130697 132990 105384 103580 108613 112892 126804 127415 348420 378997 1088389 1080299 416224 432234 122391 105175 113286 114180 126348 125003 120119 120140 82593 84646 267912 235984 675144 670893 215267 214228 273215 276310 321070 313926 337388 340690 361006 365152 344341 383055 793308 836598 533132 441367 290950 287104 333947 331762 357206 357749 366673 369420 415056 418349 654492 687514 40.55 68.2 1
13:35:45 2023-10-13 328000 322170 85910 86196 128538 134140 133993 133059 105561 103645 108647 112959 126656 127517 348456 376761 1095979 1088335 415191 429915 120732 106061 113286 114744 126112 125405 120286 120307 82495 84897 267912 234440 675667 673349 215802 213627 274927 276025 320548 313567 337548 340378 361006 366801 344901 384794 796646 829923 530094 441399 291151 287508 333947 333780 352289 359894 366673 369492 415686 416450 662275 687785 40.55 68.2 1
13:35:46 2023-10-13 327800 322299 85820 86196 128596 132108 130517 132956 105561 103548 108680 110331 126804 127306 349192 378997 1088389 1080299 416150 428937 122442 105175 113220 114180 126315 125038 120119 120140 82593 84912 267912 235984 671124 670857 214964 214228 273215 276310 321034 313449 337388 340725 361006 365444 344341 383055 793308 836598 533132 440746 288901 286938 333947 331762 357459 357999 366673 369420 415056 417727 654455 687514 40.55 68.2 1
13:35:47 2023-10-13 327010 322130 85796 86204 128445 133776 133928 132805 105384 103722 108647 112770 126622 127735 349222 376475 1099398 1089811 412076 429679 120904 105754 113196 114462 126180 125458 120119 120224 82593 84730 267019 234657 677686 670857 215606 214228 274507 274622 321759 313675 336668 340211 361006 366801 345632 385413 795030 827544 528777 440388 291589 287711 333712 333816 352289 358534 367699 369528 416340 416159 662745 687785 40.55 68.2 1
13:35:48 2023-10-13 325097 322654 85846 86259 128148 133869 133772 133352 105351 103716 108647 112959 126555 127585 348946 377592 1097609 1080573 412916 430217 122035 105497 115992 114527 125865 125282 119869 122115 82593 84795 270258 236652 672410 674877 215303 214077 274507 275428 321106 313009 338431 339375 362649 364867 345658 385230 795042 836447 522963 441311 292803 286047 333875 333509 354375 356966 366885 372779 417740 418171 655881 683756 40.55 68.2 1
13:35:49 2023-10-13 324568 322130 85882 86171 128720 131923 130649 131215 105575 103677 108880 113137 126521 127449 348803 376017 1097461 1089885 411639 429612 122239 105480 113187 114553 126112 125212 119952 120307 82560 84762 267019 235839 673777 667047 215606 214228 273250 275144 322045 312396 337180 340725 361006 366801 343308 385413 795629 827507 523233 441417 291151 287998 333947 333816 353312 359140 368221 369492 416012 416486 662782 687785 40.55 68.2 1
13:35:50 2023-10-13 324893 322654 85756 86196 128445 133811 133737 133025 105351 103677 108647 113116 126825 127551 348456 377592 1097609 1078911 413795 430253 122035 105675 115946 114527 125899 125282 119952 120307 82593 84886 267912 236485 673409 676055 215355 214121 274259 275708 321866 313306 338541 339244 363807 365522 345767 385376 793351 829401 528777 440369 292486 286759 333947 333509 354943 356966 365894 372634 417404 418349 658387 684724 40.55 68.2 1
13:35:51 2023-10-13 325097 322475 85792 86334 128431 134197 130807 133003 105503 103748 108613 112926 126414 127551 350748 373625 1100386 1085206 412916 430013 122035 105722 113187 114370 125865 125107 119620 120307 82504 85038 265831 237322 670293 667047 215606 213927 273250 275886 322796 311042 337730 339661 359954 366544 346746 383055 792115 831134 526143 439847 292182 286517 333008 333852 354456 358033 371708 373379 419031 415214 657347 685730 40.55 68.2 1
13:35:52 2023-10-13 322925 322562 85746 86233 128178 134225 133928 133352 105351 103677 108572 112993 126568 127551 348701 376761 1095979 1075169 412623 430266 122035 105530 115831 114560 125958 122300 119815 120607 82396 85021 275310 237322 670708 673349 215024 215133 273074 275744 322725 312059 338724 338673 359468 364903 345899 385340 792115 829401 528777 440920 292182 286579 333947 333274 355192 357749 368221 372779 417404 418385 656490 683720 40.55 68.2 1
13:35:53 2023-10-13 322746 322480 85782 86229 128178 133997 130462 133408 105542 103852 108613 112993 126414 127885 348982 374328 1100386 1085243 411434 430053 122001 105675 115877 114527 125778 125142 119952 122149 82626 85038 268259 237322 676143 667119 215909 214077 273285 276310 322498 311514 338724 339423 360462 366801 346746 383092 793308 832311 533132 440475 293010 286315 333712 333852 354456 357999 366709 373907 418071 414018 656417 683756 40.55 68.2 1
13:35:54 2023-10-13 322662 322265 85778 86229 128143 134136 133928 133167 105384 103884 108463 112993 126447 127974 348456 377328 1099272 1075775 418821 433154 120314 105820 113056 114843 125764 122400 119801 120810 82462 85047 267019 237322 672355 674877 215606 214608 272191 277780 321034 312059 343108 338637 362781 366544 346177 383019 790996 839075 530094 441306 293014 286226 333947 333545 353312 356896 367585 373606 417404 416486 655011 683720 40.55 68.2 1
13:35:55 2023-10-13 326023 322810 85760 86315 128109 134515 132451 131581 105351 103722 108538 113004 126589 127551 348420 376124 1099948 1081978 415265 430217 121934 105820 115843 114718 125745 125422 119869 120558 82560 83750 267853 236448 674396 674328 216518 213927 274052 276238 320999 313413 339684 337545 361006 367834 346637 384140 793351 829923 531411 442490 292182 286745 335836 331726 353312 359105 366637 372180 414912 416486 661732 683684 40.55 68.2 1
13:35:56 2023-10-13 327333 322583 85814 86382 128114 134327 133889 133117 105542 104026 108813 110405 126736 127803 348767 378889 1091373 1078923 415191 429735 120732 105464 113155 114495 126160 125212 120119 120539 82593 84846 267912 234549 675152 674328 215766 214572 273250 276274 320738 314883 336631 339626 362867 365701 344789 383019 793272 835934 533132 441101 291357 287068 335836 332463 354091 357999 370806 369420 415020 417691 655417 686702 40.55 68.2 1
13:35:57 2023-10-13 326549 322853 85882 86230 128376 133928 133924 132990 105528 103988 108613 113082 126622 127551 348420 377256 1094389 1087561 417631 429577 122171 105642 115992 114527 126073 125282 119952 120307 82593 84853 267912 234621 670171 671841 215909 213328 274644 276837 320003 314595 337511 339483 360898 367762 345767 382836 797871 828496 527460 442874 291357 287508 333947 332950 356701 359859 368743 369456 418585 416450 662091 687748 40.55 68.2 1
13:35:58 2023-10-13 327972 322559 85920 86567 129214 134163 130706 133315 105640 103819 109030 113226 127054 127415 348911 378997 1088389 1081343 416298 432847 122493 105432 113220 114148 126315 125091 120286 120640 82560 84944 267912 236485 673263 670893 215267 214228 273180 276274 320999 313413 336631 340690 360681 364604 344824 383055 793308 836598 533132 441101 290910 287913 333947 331762 354375 357714 369082 369420 417404 417691 656873 687225 40.55 68.2 1
13:35:59 2023-10-13 329573 322875 85878 86323 128499 133928 133806 132990 105384 103819 108613 112892 126622 127483 348420 376690 1093576 1088335 414897 428902 122205 105464 116027 114337 126100 125160 120119 120455 82826 83650 268694 234332 676934 673349 215953 214077 274785 276096 320370 314445 337200 339590 360970 366801 345632 384758 795483 829850 523233 441475 291357 287117 333695 333456 352253 359105 366637 369456 418585 416450 660291 687712 40.55 68.2 1
13:36:00 2023-10-13 327277 321951 85920 86395 128725 133858 130517 132644 105706 103477 108647 110353 126656 127238 349437 378997 1088389 1082009 416446 429917 122374 105497 113199 114148 126281 125073 119952 120605 82560 84762 267912 236318 676418 672827 215606 217270 273250 276274 320999 314847 336595 339661 361006 365408 344306 383055 792675 835381 526143 446209 290910 286629 333947 331762 354055 357999 369045 369420 414984 417363 657807 685694 40.55 68.2 1
13:36:01 2023-10-13 326513 322254 85760 86282 128504 133963 133958 132990 105384 103580 108613 113082 126622 127517 348420 376690 1093576 1086788 416779 432234 120614 105722 113286 114619 126319 122135 120286 120558 82462 85014 267912 234440 670226 671805 215909 213627 274507 276274 319814 313639 337621 339351 361006 367576 345388 382763 793308 829959 531798 441548 291357 287180 333947 333274 353830 359070 367261 369456 418289 416450 659320 687225 40.55 68.2 1
13:36:02 2023-10-13 327800 320869 85888 86395 128677 133928 134114 133352 105384 103923 108963 112926 126770 127517 348946 378997 1088389 1079036 415265 429671 122239 105464 113143 114180 126281 125091 120202 122034 82626 84730 267912 234621 674880 672827 215454 214228 273250 276274 321034 314883 336631 339661 360790 365701 344824 383019 792115 835971 526143 445893 290499 286593 333947 331726 354055 357999 369119 369420 415020 417691 657807 685730 40.55 68.2 1
13:36:03 2023-10-13 324640 323335 85814 86323 128143 134056 133772 132990 105351 103852 108613 110309 126386 127735 349222 377005 1096148 1088224 413978 431316 120648 105576 113187 114429 126658 125387 120119 120307 82593 84762 268694 234477 674903 667047 215606 213927 274927 275708 320548 314404 337107 339661 361006 366801 345388 385413 795593 829336 530094 442874 291357 287508 333947 333780 353277 359643 366122 369456 415686 416450 662238 687748 40.55 68.2 1
13:36:04 2023-10-13 327927 321991 85796 86138 128572 133672 130673 132771 105633 103406 108680 112858 127244 127096 349473 378997 1088389 1080573 416150 429577 122171 105642 115992 114527 125865 125335 119952 120307 82560 84853 267912 236652 669946 667011 215267 214228 273215 276310 320192 313413 337657 340725 360740 365701 345343 383055 795629 839039 526143 442670 291357 287949 333947 332769 355156 356966 367807 369456 416340 418349 656873 687748 40.55 68.2 1
13:36:05 2023-10-13 324929 322849 85894 86439 128685 132108 130739 133222 105608 103671 108880 113137 126487 127415 349294 375981 1097572 1089885 412696 429577 122205 105689 116027 114462 126281 125212 119952 120307 82769 83650 267912 234621 675238 667011 215909 214228 274699 274971 321034 313962 337180 340175 361006 366801 345632 386544 795030 827507 530094 441306 291357 287711 333947 333780 352289 359070 368221 369456 416304 416450 663252 687748 40.55 68.2 1
13:36:06 2023-10-13 324857 322265 85782 86196 128114 133895 133928 133025 105351 103677 108647 113037 126501 127851 348420 378155 1097609 1080465 412880 430217 122035 105803 115992 114527 126073 125282 119952 120558 82560 84795 267912 236434 675122 676019 215319 214228 274558 275904 322355 313526 338504 339483 363818 364974 345585 385413 792115 829365 527783 441504 292246 286710 333947 331762 355441 359502 368221 372743 417404 418973 661769 685694 40.55 68.2 1
13:36:07 2023-10-13 327156 322478 85803 86453 128575 134128 130649 133222 105496 103852 108647 112926 126656 127429 349222 376546 1094389 1088335 414088 431928 120698 105675 113187 114337 126483 125247 120202 120307 82626 84762 268714 234621 673566 670857 216061 214077 274963 275428 320513 314404 337419 339661 361006 366801 345632 385413 795593 827507 527460 442874 291357 287220 333947 333780 352253 359643 366086 369456 415686 416450 662275 687748 40.55 68.2 1
13:36:08 2023-10-13 324821 322265 85717 86315 128143 133954 133928 133025 105384 103651 108613 113037 126414 127551 348420 378155 1097609 1078911 414088 429675 122035 105981 113331 114777 126079 122349 120099 120642 82462 84930 270338 236579 673534 676165 215766 214228 274892 275762 321070 312973 338687 339411 361093 365701 345876 385413 790960 834671 524246 441730 292186 287341 333947 331726 355441 359140 368743 372706 415020 418349 662238 686738 40.55 68.2 1
13:36:09 2023-10-13 326767 322884 85725 86315 128534 132292 134114 132990 105528 103852 108647 112926 126770 127735 348946 376725 1094425 1088335 415154 429577 122120 105497 116061 114449 126160 125247 119952 120307 82593 84762 267912 234585 674359 670893 215909 213927 274927 276274 320513 314661 337694 339661 361006 366544 345632 385067 795629 829959 533132 441475 291421 287104 333947 333780 353277 359894 366673 369492 416012 416486 661769 687748 40.55 68.2 1
13:36:10 2023-10-13 325559 322754 85820 86229 128445 133856 130730 133352 105384 103722 108613 113082 126622 127585 350748 378817 1100839 1078923 412733 429771 120397 105770 113110 114731 125938 122183 119884 120558 82471 84912 265831 236652 666268 675264 214456 214680 273215 275726 322725 312973 338577 338637 361006 364604 344306 385376 792115 829365 528777 440479 292182 285869 333947 331762 355441 359070 368221 372743 417994 418349 660327 685209 40.55 68.2 1
13:36:11 2023-10-13 323835 322037 85878 86196 128610 133963 133924 133025 105384 103748 108613 112926 126622 127585 348420 374471 1100730 1085206 412587 430253 122086 105747 116027 114495 126212 125282 119952 120307 82593 84821 265831 236652 670415 670490 215909 213927 273250 275428 323023 312973 338417 340690 360970 366801 343343 385960 795593 827507 529271 440369 291553 287827 333712 333780 353582 357999 367178 369492 416340 416159 662275 687748 40.55 68.2 1
13:36:12 2023-10-13 324350 322587 85693 86233 128114 133963 130583 129780 105510 103994 108779 113182 126487 127837 348803 378889 1099272 1078923 412733 429879 122001 105836 115992 114527 126079 122168 119952 120307 82504 84912 268259 236652 667037 672863 214929 217533 273250 275726 322498 312717 338724 338637 361006 364604 344341 385376 792151 829365 531798 441104 292182 286920 333947 331762 354943 358819 368221 372743 417994 417727 660327 685209 40.55 68.2 1
13:36:13 2023-10-13 323835 322037 85814 86251 128410 133869 133958 133025 105384 103677 108647 112926 126622 127585 348456 374435 1099948 1085206 412295 429915 122171 105497 115992 114527 126212 125282 119869 120307 82560 84795 265831 236318 674094 667011 215606 214077 273250 275428 322760 312973 338215 340690 360970 366801 344306 386544 795593 828714 528777 440369 291553 288034 333947 333780 353582 357999 367178 369528 416340 416450 662957 689941 40.55 68.2 1
13:36:14 2023-10-13 324604 322332 85814 86297 128189 133976 130305 133222 105430 103819 108662 113249 126380 127517 348420 378997 1097634 1079036 412843 429577 122052 105836 115912 114744 126045 125247 119620 120307 82447 84853 267912 236652 667037 673815 214929 217228 273250 275726 322045 312937 338724 338637 361006 365152 343343 385413 792115 829365 528777 440479 292182 286307 333947 331762 354907 359105 368221 372479 417404 418349 661300 685209 40.55 68.2 1
13:36:15 2023-10-13 326477 321868 85733 86171 128521 133741 133928 133074 105528 103477 108647 112892 127035 127306 348946 378997 1088389 1079804 415265 429279 122442 105175 113286 114148 126315 122069 120183 120204 82679 83765 267019 236376 674533 673349 215275 214830 273109 276132 322714 313854 337144 340725 359755 365701 347765 384031 795593 838446 533132 442583 292145 287144 333712 333274 354907 356966 367807 369528 416340 418349 655011 687785 40.55 68.2 1
13:36:16 2023-10-13 324219 321955 85910 86319 128114 133776 133928 132840 105510 103709 108613 113082 126414 127551 347407 378781 1100730 1082113 412880 430018 122001 105836 116027 114527 125865 125247 119952 120307 82560 84912 267912 236485 670334 676274 215606 214228 274507 276665 322009 313413 338724 338673 360553 365736 345098 385376 790960 829365 528777 441730 292182 286342 333947 331762 355477 359105 368221 372743 417404 418643 661769 685730 40.55 68.2 1
13:36:17 2023-10-13 330043 322619 85756 86204 128534 133741 133928 132771 105384 103548 108647 112892 127035 127130 348982 378997 1088389 1082009 416335 432540 120984 105432 113463 114350 126213 125248 120286 120307 82462 84930 269437 236485 674162 670893 215303 217228 273039 276025 320488 313890 336668 341241 359755 365558 344859 383055 793308 836598 523233 441475 290946 287954 333947 332499 354907 357001 366996 369456 417404 418349 656873 687785 40.55 68.2 1
13:36:18 2023-10-13 325211 322130 85814 86200 128538 133997 130517 133257 105351 103677 108538 112959 126447 127585 348420 376725 1096793 1077502 412551 429577 121968 105497 115958 114560 125865 125229 119869 120307 82504 85038 268259 236652 673324 672863 214778 217263 273250 275428 322534 312059 338724 338673 361006 364604 347765 385376 790960 829473 511293 440369 292250 286517 333947 333816 354410 356966 365059 373306 414696 418349 656381 684724 40.55 68.2 1
13:36:19 2023-10-13 324857 322098 85818 86204 128746 133741 134114 133167 105351 103884 108779 110309 126420 127735 349084 376582 1091410 1080499 414896 430154 120564 105754 115958 114527 126073 125282 119952 120307 82396 84930 267912 236318 667166 667047 215606 214830 272833 276345 321070 313669 338724 340761 360740 365772 345414 383055 795629 839075 533132 439968 292182 287949 333477 333816 354410 356966 367225 372443 416959 417434 655011 687748 40.55 68.2 1
13:36:20 2023-10-13 323318 322619 85786 86297 128109 133997 133928 133059 105351 103748 108538 112993 126414 127974 348420 377292 1096793 1074137 412049 429915 122001 106014 115992 114718 125865 125351 119952 122319 82593 83881 266917 237322 670189 674364 215606 217380 272191 276895 322498 312059 339684 338637 361006 366801 348824 383019 790960 839039 538971 441863 292595 285940 333947 333780 353312 356647 367225 373907 417404 416486 655011 683720 40.55 68.2 1
13:36:21 2023-10-13 324604 322337 85860 86600 128294 134197 130484 133164 105608 103852 108546 113137 126487 127803 348803 373279 1091484 1078947 416974 432540 122001 105642 113089 114527 125899 125282 120183 120642 82626 84886 267912 235984 667304 667047 216366 214228 272833 277194 321034 313705 338687 339661 360740 365655 345414 382748 795629 837854 531798 440746 292182 287104 333477 333852 354707 356931 368102 372180 417252 415214 654045 687261 40.55 68.2 1
13:36:22 2023-10-13 324174 322654 85782 86233 128139 134067 130340 133094 105207 103852 108538 113183 126447 127974 349755 377895 1091218 1075971 417931 430253 122001 105853 115831 114718 125865 125317 119620 122200 82593 85038 272817 236485 675663 674877 215909 214228 273285 278011 320288 313962 339684 338364 360553 366801 347482 381865 792115 840858 532193 444190 292182 286159 335872 333274 353347 360889 372164 372488 417404 417292 654399 688017 40.55 68.2 1
13:36:23 2023-10-13 324821 323427 85788 86453 128397 134163 130534 133025 105384 103722 108538 112993 126420 127483 348385 375596 1092838 1084435 418188 432847 122086 105675 115992 114527 125899 125107 119952 122115 82593 84828 265831 234657 670716 670929 216823 213627 273285 277159 320063 313998 338448 339423 359217 365655 344341 382441 793345 834202 533132 441367 292182 287104 333947 333852 354456 357749 369213 372180 417994 414018 655011 686738 40.55 68.2 1
13:36:24 2023-10-13 321942 323149 85669 86330 128114 134032 133516 133352 105207 103987 108430 113250 126414 128186 347407 374172 1102408 1082052 415265 432234 120127 105754 113077 114777 125798 122300 120119 120642 82495 85047 267019 236376 672668 674182 216518 213927 274087 276310 321557 313424 339648 337545 359979 365690 349868 384214 793063 829959 527460 442043 292182 287153 335872 331762 353312 359175 366122 372743 414984 417434 661769 683720 40.55 68.2 1
13:36:25 2023-10-13 326767 322372 85792 86532 128605 133826 133958 133167 105416 103580 108647 113137 127143 127517 348982 376461 1094425 1088335 414970 429612 122120 105464 115969 114180 126106 125195 120119 120307 82593 84762 279527 234657 687426 670857 216061 214077 274963 275851 320548 314919 337694 340175 360524 366801 344901 385413 795666 829959 527625 441282 291362 288034 333947 333816 353277 359929 369119 369456 416012 416486 661300 687785 40.55 68.2 1
13:36:26 2023-10-13 324667 322662 85701 86178 128148 133776 133737 132840 105384 103956 108463 112959 126447 127946 350748 378781 1100055 1075823 413392 430109 120500 105787 113167 114698 126314 122267 119952 122115 82626 84828 266917 236804 674222 672863 214964 217452 273285 275464 322880 313926 338724 338673 365419 365152 344859 385413 790996 829401 528777 440369 292255 286902 333947 332769 354943 358569 368221 372779 417404 418678 660327 684761 40.55 68.2 1
13:36:27 2023-10-13 326803 320874 85852 86110 128445 133763 133993 132840 105384 103548 108647 112803 127035 127340 348456 376160 1096015 1089885 413795 429612 122239 105497 116096 114527 126315 125107 120153 120307 82626 84795 265529 234657 676166 667047 215606 214077 274963 275200 320820 313998 337180 340211 359755 366801 345632 385996 795593 827544 534467 441306 291357 288039 333947 333852 353312 359105 365894 371619 416340 416486 663289 687785 40.55 68.2 1
13:36:28 2023-10-13 324338 322094 85786 86237 128294 134409 130583 129747 105542 103709 108729 113205 126521 127483 348313 378961 1100109 1079036 412916 429577 122035 105530 113310 114744 126059 125491 119952 122115 82626 84886 270732 236804 677338 673851 214964 217263 274052 275851 322796 312687 338724 339423 365419 365188 344341 385450 793203 829473 537136 440383 292255 287104 333947 333816 355406 356966 368221 373871 418289 418643 655881 685172 40.55 68.2 1
13:36:29 2023-10-13 321906 323073 85782 86348 128532 134327 134114 133352 105351 103780 108613 113149 126353 127974 348420 374137 1100349 1085206 415265 430217 122086 105675 115958 114527 125831 125457 119869 122285 82527 84944 267019 237994 665934 670857 216213 214228 273285 276310 322462 311988 339684 339387 360681 367834 344306 384721 793272 832311 530094 440099 292595 287068 333441 333852 354957 358033 368821 373871 420588 418517 661015 688432 40.55 68.2 1
13:36:30 2023-10-13 324866 322710 85882 86428 128304 134350 130484 133315 105398 104131 108579 112959 126589 127551 348140 377005 1097535 1075897 412916 430217 121968 105682 115958 114527 125865 125335 119869 120474 82471 84879 268259 236986 670400 672863 215454 217874 273250 276045 322988 312498 338963 338673 361006 365152 345379 385960 792115 829365 531798 440479 292182 287104 333947 333780 355441 357999 368221 373306 417404 418314 658350 684724 40.55 68.2 1
13:36:31 2023-10-13 321920 322619 85782 86288 128711 133869 133865 133025 105528 103748 108613 112959 126353 127851 348420 373874 1101512 1085206 412916 430217 121968 105497 115958 114560 125865 125195 119869 120307 82504 84879 265831 237658 682189 667011 215909 214228 273285 276310 323023 311769 339203 340175 360681 367317 344824 385960 793308 828750 527133 440099 292000 287787 333189 333528 355926 360381 367592 372597 419770 416273 661585 689488 40.55 68.2 1
13:36:32 2023-10-13 325559 322550 85750 86259 128118 133963 130607 131215 105318 103917 108538 113037 126501 127551 348277 377521 1096015 1079036 412916 429688 121968 105530 115992 114527 125899 125282 119952 120307 82471 84795 267912 236485 669638 672827 214929 217380 274052 275393 322498 312937 338724 338673 361006 365116 343343 385413 791370 829401 529107 440475 292182 286629 333947 333509 354907 357749 368221 372743 417404 418314 656417 683720 40.55 68.2 1
13:36:33 2023-10-13 324784 321875 85884 86130 128960 133672 131067 132644 105528 103548 108647 112736 126622 127340 348456 377859 1091513 1082009 415965 429451 120397 105787 113167 114462 125938 122300 120085 120558 82429 85005 269437 235948 669058 670966 215319 217533 272798 276274 321034 313413 337694 341097 360716 365152 347728 383019 796756 838410 534467 439968 292182 287396 332972 333780 353843 356931 367225 372180 419291 417106 655011 687748 40.55 68.2 1
13:36:34 2023-10-13 322889 322130 85750 86175 128109 134163 133889 133059 105246 103923 108430 112926 126380 127551 347372 375596 1094389 1074369 412880 429577 121968 105464 115877 114527 125745 125195 119620 120307 82414 84795 268259 236652 666091 672352 215267 217604 273215 275428 322498 311703 338724 338673 361006 365152 345066 385376 793130 834166 530094 440369 292255 286629 333947 333780 354339 356931 368221 373270 417404 417727 656873 683720 40.55 68.2 1
13:36:35 2023-10-13 324363 322073 85778 86196 128410 133733 130675 131215 105510 103923 108779 110373 126521 127803 350389 373172 1091373 1081849 417594 431316 122052 105803 116027 114527 125865 125282 120065 120573 82560 83823 270338 235984 667945 671441 215909 214228 272381 277320 320773 312973 338724 338673 360462 367317 347728 382441 795030 834166 527794 440602 292039 286790 333947 333852 353956 356931 367778 371655 416304 413982 653118 685730 40.55 68.2 1
13:36:36 2023-10-13 322399 322486 85682 86229 128075 134327 133928 133352 105207 103852 108430 112993 126414 127974 348176 376160 1092802 1072655 414592 430217 121968 105675 115762 114527 125830 125317 119620 122285 82504 84886 272817 237154 670042 674328 216213 214228 272416 277159 322009 312023 339684 338637 361006 366801 346420 384758 790960 838446 527460 440369 293010 286347 333947 333545 353582 356647 366158 373907 417404 416486 655011 686403 40.55 68.2 1
13:36:37 2023-10-13 324604 322086 85824 86360 127973 134184 130517 133257 105430 103819 108512 113294 126487 127517 348911 374435 1091484 1081927 417631 429541 122103 105803 115992 114416 126045 122234 119869 120307 82560 84795 267912 235984 667273 669541 215606 214228 272416 277034 320773 313449 337694 339626 359919 366801 345414 382982 795629 837854 533132 442357 291769 287341 332972 333852 353807 356931 367225 372180 417580 417691 654045 687785 40.55 68.2 1
13:36:38 2023-10-13 324363 322381 85744 86204 128109 133776 133703 133025 105063 103852 108538 112926 126205 127517 347407 378997 1097609 1078874 413502 429058 121968 105464 115877 114416 125658 125073 119620 120307 82560 84795 267912 236318 670286 674877 215606 213627 274279 275464 321034 312937 337730 338637 360553 365736 345876 384794 792226 832311 528777 440369 292250 286665 333947 332212 357713 360889 368000 372634 417296 418242 660181 687528 40.55 68.2 1
13:36:39 2023-10-13 327314 321689 85792 86272 128291 133672 133928 132982 105384 103342 108813 112880 126501 127062 348420 378997 1088335 1079036 415265 427805 122239 105480 113253 114180 126281 125003 120119 120140 82560 84762 267912 235984 674177 670893 215267 217228 273250 276573 321034 313890 336595 340725 361006 365701 344824 383597 793272 835971 533132 441259 290946 287350 333947 331762 354375 357749 366931 369456 415056 417727 656873 686775 40.55 68.2 1
13:36:40 2023-10-13 324363 321822 85750 86171 128114 133741 133703 132990 105279 103580 108463 112926 126414 127551 347372 378997 1097609 1078911 414970 429067 122001 105497 115992 114449 125897 125247 119952 120307 82560 84821 270338 235984 680647 674877 216213 213627 274087 276080 321070 312973 338724 337581 360553 367576 345876 384214 792005 829704 527460 441472 292246 286723 335836 331583 357097 359467 369230 371999 414948 417691 660327 683451 40.55 68.2 1
13:36:41 2023-10-13 327297 321843 85842 86163 128080 134140 133928 133167 105542 103819 108505 112848 126239 127306 348140 378997 1088352 1075971 415265 428712 122120 105616 115992 114148 126073 125073 119952 120140 82593 84672 267912 234182 673895 672863 215606 214228 273215 276060 320773 313675 336631 338708 360014 365701 344824 383019 793272 835971 526143 445847 291357 286665 335872 332229 353843 358033 368368 369492 415020 417727 653532 685730 40.55 68.2 1
13:36:42 2023-10-13 324327 322889 85746 86196 128143 133997 133737 133059 105351 103819 108538 112959 126414 127551 347407 378997 1097609 1078911 414676 428973 122001 105464 115831 114527 125865 125160 119952 120307 82504 84795 267912 235984 668622 674877 216061 213627 274507 275851 320856 313419 338431 340079 363818 367798 346292 384648 792116 833417 527460 441583 292145 286302 333947 331726 355214 360889 368596 372706 415020 418385 661769 686365 40.55 68.2 1
13:36:43 2023-10-13 327505 321903 85786 86204 128148 133963 133928 132805 105351 103580 108647 112848 126535 127517 348420 378997 1088389 1078269 415265 428937 122272 105512 113241 114148 126315 125038 120320 119974 82626 84646 267912 234657 673387 671877 215454 214228 273250 276609 321034 314919 337144 340450 360014 365444 344824 383634 793308 836598 526143 441367 290946 287350 333947 332265 354375 358033 367225 369456 415056 418349 655417 686775 40.55 68.2 1
13:36:44 2023-10-13 329103 321844 85888 86507 128511 131923 130484 133072 105608 103722 108729 113148 127109 127449 348803 376546 1093576 1086788 416446 428636 120496 105464 115992 114416 125899 125073 119952 120307 82462 84704 267912 234585 672392 670857 215909 213477 274507 276274 321611 314661 337730 339661 359755 367834 345388 383055 793308 829959 530094 441584 291357 286700 333947 333816 353312 360181 368657 369492 415686 416486 660327 687785 40.55 68.2 1
13:36:45 2023-10-13 327564 322165 85814 86145 128148 133869 134114 132990 105384 103651 108647 112926 126447 127429 348420 378997 1088389 1079036 415265 428973 122239 105512 113196 114180 126348 125038 120153 119974 82626 84730 267912 234657 676024 672827 215606 217263 273285 276573 321070 314919 336668 340211 359979 365701 344859 383905 793308 836598 531798 441367 290946 287337 333947 331762 354375 358033 369980 369240 414768 418100 657807 688507 40.55 68.2 1
13:36:46 2023-10-13 329573 321535 85828 86424 128367 134197 130338 133222 105351 103580 108647 112959 126555 127735 349084 376425 1094389 1088335 417334 430109 120397 105497 115946 114527 126106 125247 119952 120307 82593 84762 267912 234621 685323 670893 215606 213627 274507 276310 320063 314883 337730 339661 360560 367834 345876 383905 793308 829959 530094 441390 291357 287104 333947 333780 353312 359929 370543 369492 415068 416486 659860 687261 40.55 68.2 1
13:36:47 2023-10-13 326799 321903 85782 86204 128148 133869 133737 133025 105384 103548 108613 112926 126447 127517 348176 378997 1088389 1078269 415265 428937 122035 105722 116061 114449 126106 125160 119986 120140 82626 84646 267912 234585 675775 672900 215606 214228 273285 276060 321106 313567 336668 340175 360049 365736 344824 383092 793272 835381 527460 446143 291103 286817 336274 332626 354268 358714 370843 369348 414840 418207 658743 685730 40.55 68.2 1
13:36:48 2023-10-13 329338 322654 85878 86237 128600 134232 133958 133025 105351 103722 108647 112959 127109 127449 348456 376160 1092838 1086788 417631 428973 122001 105497 116027 114180 126073 125195 119869 120307 82593 84795 267912 234621 673409 670893 216213 213477 274122 276345 322055 314919 338208 339661 359755 365655 345876 383055 795030 831722 530094 441656 291563 287104 333947 333816 353347 359929 368657 369528 418585 416486 659356 687748 40.55 68.2 1
13:36:49 2023-10-13 326965 321903 85910 86141 128785 133741 130517 132679 105593 103342 108864 112736 126690 127096 348176 378997 1088389 1077344 416150 429612 122205 105836 116027 114560 126106 125282 119952 122115 82593 84795 267912 235984 667422 667047 215454 217263 273285 276642 321070 312651 337180 341470 360754 365451 348294 384031 795385 837708 523233 442874 292182 286925 332792 333744 352289 356966 367296 372216 417616 418813 654045 687225 40.55 68.2 1
13:36:50 2023-10-13 322590 322134 85782 86439 128294 133776 133737 132840 105384 103580 108538 112926 126555 127517 348420 373910 1099948 1084435 410476 429612 122001 105143 115912 114527 125899 125073 119952 120224 82560 84795 267912 236652 671098 667047 215909 214228 273285 275886 323023 312059 338484 340725 360452 367317 344824 386270 793345 828750 535801 440475 291357 287949 333947 333852 352324 358569 367729 371655 416340 416450 662275 687298 40.55 68.2 1
13:36:51 2023-10-13 327850 321119 85898 86167 128504 133893 130697 132956 105384 103619 108647 112936 126589 127272 348420 378997 1088352 1078618 415228 428937 122408 105611 113319 114180 126281 125056 120119 120140 82593 83617 267912 234657 684115 673349 215132 214759 273003 276609 320892 314224 336450 340546 360898 364938 347546 383958 795519 838410 533132 443118 291357 288293 333875 333437 354872 357964 367225 369240 419660 418314 656873 687748 40.55 68.2 1
13:36:52 2023-10-13 324857 322089 85914 86323 128534 133800 133993 132736 105528 103548 108647 112892 126622 127360 348385 375560 1095165 1088335 413629 429031 122340 105464 113220 114416 126160 125212 120119 120307 82560 84762 267912 234585 672268 671441 215283 214228 274927 275393 321034 314404 337144 340414 360740 366801 345632 385960 795593 827507 527460 441730 291357 287508 333947 333744 353277 359105 368733 369456 416304 419109 664394 690433 40.55 68.2 1
13:36:53 2023-10-13 324304 321634 85878 86420 128363 134158 130518 133222 105575 103819 108737 113048 126521 127551 348385 378997 1100820 1081343 412186 429879 122052 105675 113253 114744 125865 125247 119869 120307 82560 84879 267019 236652 672367 674841 215231 214228 274507 275200 321973 312615 338687 339387 361006 365701 345876 385376 791932 834129 504918 440470 292182 286629 333947 333780 354375 356896 368221 373871 417404 418314 655881 683720 40.55 68.2 1
13:36:54 2023-10-13 325097 322889 85814 86192 128410 133835 133924 132990 105318 103716 108579 113082 126521 127517 348385 374471 1099948 1084398 411311 428937 122205 105497 115981 114495 126073 125247 119952 120307 82560 84762 270338 236485 672282 671441 215909 214228 273285 275393 322988 313157 337694 340690 360416 366801 344306 385960 795593 827507 528777 441306 291421 288565 333695 333492 355962 360889 368103 371438 419770 416344 663031 690470 40.55 68.2 1
13:36:55 2023-10-13 324443 322404 85729 86371 128114 133928 134114 133352 105510 104098 108613 113082 126589 127551 348140 378817 1099948 1078911 412916 429577 122171 105497 115877 114495 125865 125282 119869 120307 82560 84853 267019 236485 672491 676311 215909 214228 274699 275851 321973 312871 339203 339626 361093 365736 345876 385376 793101 829401 528777 440475 292182 286629 333947 333780 355441 357999 368221 373006 417994 418643 658350 684688 40.55 68.2 1
13:36:56 2023-10-13 325791 321513 85820 86130 128534 133698 130493 132956 105600 103548 108613 112892 126622 127517 348385 375560 1097572 1088335 412156 428946 122205 105464 113220 114148 126160 125125 120119 120224 82593 84762 265831 234657 675642 670966 215622 214228 274471 274586 322009 313926 337144 340690 360740 366801 345658 385939 797834 830198 522963 440223 292186 287603 333297 333672 355962 360889 368958 372706 416924 415832 661732 689413 40.55 68.2 1
13:36:57 2023-10-13 324483 322583 85782 86257 128080 133963 133889 133222 105503 103943 108505 113037 126380 127551 347407 377823 1094442 1075897 413502 429541 121934 105464 115877 114527 125745 125247 119620 120307 82560 84821 267912 236652 673014 672316 215454 217676 273250 276045 322498 312324 338724 338637 361006 365116 345343 385923 792530 834166 527460 440369 292182 286718 333947 333509 354339 356896 368221 373871 417404 417727 656873 683684 40.55 68.2 1
13:36:58 2023-10-13 321870 322130 85786 86323 128114 133997 133924 133025 105351 103813 108430 112993 126521 127940 348385 373874 1102295 1085206 413795 429724 122052 105497 115923 114495 125865 125282 119620 120307 82560 84853 265831 237322 666268 667047 216061 214228 273804 276642 322701 311738 339428 340510 360343 367468 346855 383994 795607 831576 533132 441210 293083 285343 333947 333852 354812 360889 369119 373871 418289 415179 658594 686403 40.55 68.2 1
13:36:59 2023-10-13 323255 323339 85718 86315 128075 134421 134114 133445 105351 104124 108613 113116 126205 127551 347372 376725 1094389 1072769 413865 430217 121968 105675 115923 114527 126032 125282 119620 120474 82504 84912 267019 237322 666881 672863 216213 214228 272381 276310 322462 311988 339684 338637 361006 366801 346420 384758 793351 837817 527460 440369 293010 286195 333947 333509 353312 356647 366931 373834 417404 416486 654045 686063 40.55 68.2 1
13:37:00 2023-10-13 321644 322165 85750 86255 128148 133963 133796 133025 105318 103677 108579 112959 127001 127585 347372 373874 1101512 1085169 413795 429577 122001 105497 115958 114527 125865 125457 119869 122115 82396 83823 270732 237716 670788 672394 216482 214228 273946 276132 323335 311809 339020 340510 360740 367317 344824 386233 796061 829329 533132 440369 293083 286866 333947 335668 352289 358534 366409 373944 417545 416123 656417 685694 40.55 68.2 1
13:37:01 2023-10-13 323255 322583 85790 86315 128109 134421 134021 133352 105351 103956 108613 112959 126414 127585 348420 377292 1096756 1075971 412916 430217 122001 105675 115958 114527 125865 125282 119620 120307 82560 84944 267019 236986 670782 672863 215606 217487 273285 275886 322760 312615 339203 338637 361006 365408 345379 385960 793130 835381 533132 440369 293010 286871 333947 333744 354339 359766 369119 373615 417776 418171 656799 688017 40.55 68.2 1
13:37:02 2023-10-13 325754 322669 85829 86539 128541 134385 130561 133175 105384 103748 108647 110362 126487 127803 350748 373314 1093035 1082709 418411 429892 122001 105836 115992 114560 125899 125317 119952 120307 82560 83881 267019 235984 671488 670490 216213 214228 272798 277782 320999 313926 338724 339661 361006 365620 348788 382441 795593 834129 531798 441286 292182 286781 333947 333852 353956 357999 368627 372743 418289 415179 655011 685730 40.55 68.2 1
13:37:03 2023-10-13 322889 322623 85786 86297 128143 134091 133924 133244 105384 104364 108538 113116 126414 127940 348140 376761 1096015 1074332 413865 430338 121968 105675 115877 114718 125899 125526 119869 122319 82504 84944 265831 237322 669370 674364 216213 217839 272798 276928 322498 311738 339684 339387 359979 367317 346699 385340 792530 838784 533132 442555 293804 286687 335836 333636 355962 359620 368743 373761 417849 417549 654974 683720 40.55 68.2 1
13:37:04 2023-10-13 324857 322562 85814 86596 128575 134412 130977 133352 105384 103748 108963 110373 126535 127551 350251 373350 1092802 1082052 414592 429594 122171 105642 116027 114718 126106 125317 119952 122200 82593 85122 267019 235984 675124 667047 216671 214228 273215 277815 320999 313926 339203 339661 361006 365690 348824 382711 793308 835381 524826 441385 292186 287158 333947 333852 354456 358033 369479 372743 417151 415214 655011 687225 40.55 68.2 1
13:37:05 2023-10-13 322662 322884 85782 86500 128109 134032 133737 133186 105384 104059 108613 113149 126414 127974 347407 376725 1095979 1074332 417038 430031 121968 105820 115992 114718 125865 125404 119786 122319 82560 84912 268259 237154 667331 674841 216213 214228 272381 277159 322498 312937 340501 339375 362903 367361 347114 385193 795042 840153 533132 442975 293841 286450 333947 333744 353807 356931 368368 374747 417404 417070 654045 683720 40.55 68.2 1
13:37:06 2023-10-13 334041 322539 85823 86200 128410 134230 133928 133352 105351 103748 108647 113037 126535 127551 348385 373314 1092259 1081247 417631 429603 122001 105836 115992 114560 126073 125282 119952 120307 82593 84853 267019 235984 671788 667011 216518 214228 273024 277460 320999 313926 338724 339661 361006 365655 345899 382946 796793 839039 530094 441511 292186 287341 333947 335741 354957 356966 368332 372743 418167 415832 654008 687748 40.55 68.2 1
13:37:07 2023-10-13 323607 322395 85838 86204 128410 133997 133924 133025 105279 103949 108647 113116 126535 127551 348420 378392 1096793 1079036 412880 429879 122086 105642 115831 114527 125865 125282 119952 120307 82560 84762 265831 236230 671866 676705 215167 214795 274365 275708 322844 313270 339020 339483 360934 364974 346819 385923 792115 829437 530094 440773 293419 287032 333947 333780 356011 358033 368968 373306 415686 418973 659320 685209 40.55 68.2 1
13:37:08 2023-10-13 324821 322037 85884 86130 128960 133512 130515 132644 105706 103477 108830 112736 126656 127096 348420 378730 1088389 1080573 415265 429612 122205 105981 116027 114527 125865 125247 119952 120307 82593 84912 267912 236318 676021 667047 215606 217569 273250 277034 321747 313962 337694 341758 361006 365736 345379 384177 795629 837817 533132 440198 291421 288342 333947 333274 355192 357999 367261 369492 419660 418723 657622 687638 40.55 68.2 1
13:37:09 2023-10-13 324363 322165 85754 86297 128410 133811 133924 133059 105351 103988 108613 112959 126589 127551 348420 378997 1097609 1078911 414088 430217 122120 105675 113286 114744 126079 122264 120065 120558 82495 84988 267912 236209 672865 676643 216106 214228 274785 276238 322009 313383 339203 339661 364811 367317 346365 385413 793101 829401 530094 440369 292182 287104 333947 333274 355512 358534 368221 373306 418585 419008 660291 685209 40.55 68.2 1
13:37:10 2023-10-13 324532 321812 85867 86196 128960 133826 130479 132990 105633 103477 108830 112780 126656 127096 348456 378997 1088389 1079242 415265 428937 122323 105836 116188 114560 126281 125404 119952 122115 82593 83881 267912 236485 668166 670857 215606 217569 273321 277320 322009 313926 337694 341758 361006 365736 348541 384214 797357 839075 538971 439982 292900 288257 333695 333564 355050 360381 368224 373197 418683 418500 656296 689101 40.55 68.2 1
13:37:11 2023-10-13 326212 322134 85914 86323 128534 133741 130862 133222 105528 103748 108613 112993 126622 127517 350748 374435 1100730 1085206 412295 429915 122171 105497 116061 114527 126073 125282 119952 122115 82560 84944 267912 237322 670664 667047 216213 214228 273860 276345 323514 312023 339203 340725 360740 367317 345343 386544 795593 829336 525833 440475 292182 287949 333947 333852 353312 358854 365822 373306 417580 416486 663252 687785 40.55 68.2 1
13:37:12 2023-10-13 324780 322130 85952 86167 128874 133707 130515 132771 105633 103580 108680 112770 126656 127340 348946 378428 1088389 1078911 416446 430217 122086 105836 116027 114560 126106 125282 119952 120474 82593 84795 267912 236318 667688 667047 215606 217569 273250 276998 321106 313926 338484 341722 359884 365487 348824 383884 797812 838929 529930 442874 292595 287891 333297 333708 356718 356931 368036 372779 418202 417727 654251 687748 40.55 68.2 1
13:37:13 2023-10-13 324075 322130 85846 86237 128562 130594 133958 133025 105528 103819 108680 113037 126555 127551 348946 375596 1100730 1085243 412259 429058 122239 105675 116027 114527 126194 125282 119952 122081 82593 84853 265831 236485 668929 667047 216213 214228 274087 275464 323514 312973 337730 341481 360524 367317 344824 386544 796793 828750 534467 441325 291975 288355 333947 333816 353312 359070 368287 371655 416959 416486 663759 687785 40.55 68.2 1
13:37:14 2023-10-13 327723 321872 85846 86196 128661 133707 130517 132805 105384 103548 108680 112736 126656 127096 347407 378997 1088389 1080573 415265 429577 122272 105616 113352 114180 126281 125073 120119 120307 82626 84795 267912 235984 680823 672863 215606 214795 273840 277245 321759 315476 337273 340068 363561 365594 347838 384031 796738 839075 533132 440198 291837 288355 333695 333528 355441 357999 367261 371619 416959 418830 655011 687785 40.55 68.2 1
13:37:15 2023-10-13 324640 321868 85828 86204 128534 133741 133741 133167 105561 103580 108647 112892 126973 127517 348456 376160 1097609 1088335 412259 429932 122239 105497 113286 114527 126315 125282 120236 120307 82626 84828 267019 234657 670895 667047 216213 214228 274963 275428 322498 314440 337694 340725 360790 367317 343343 386270 796793 829959 530094 441462 291769 287949 333947 333852 353843 360181 369156 371655 416340 417106 662275 690470 40.55 68.2 1
13:37:16 2023-10-13 327491 322130 85878 86204 128538 134140 134021 133352 105561 103722 108647 112959 126622 127429 348456 378997 1088389 1079036 416150 429071 122442 105836 113352 114180 126348 125038 120320 120204 82883 83650 270338 235767 690808 673349 215462 214830 273910 277155 321604 313531 337200 341481 360518 365736 345379 383921 796793 836598 533132 441584 291357 287755 335836 332769 355441 358604 367261 369492 417404 418678 654455 687261 40.55 68.2 1
13:37:17 2023-10-13 326513 322130 85850 86204 128568 133963 130517 133025 105561 103619 108680 112959 127156 127551 348420 376425 1094425 1088335 416409 429577 122154 105497 116027 114527 126106 125107 119952 120307 82626 84795 267912 234585 684821 670893 215909 213927 274998 276310 321034 314919 337730 340175 359217 367317 345632 385376 795629 829923 533132 441728 291357 287629 333947 333816 356718 360474 370570 371365 419177 416380 661154 687675 40.55 68.2 1
13:37:18 2023-10-13 327755 322134 85860 86229 128751 134140 134114 133167 105561 103580 108680 112926 126501 127340 348456 378997 1088389 1079036 416335 431928 121068 105737 113541 114350 126247 125335 120286 120224 82495 84864 268259 235912 689565 670857 215606 217228 273285 276837 321759 314667 337144 341205 360014 365736 348048 383884 795629 839075 533132 440126 291769 288152 333947 333274 355477 358033 367261 371619 417580 418973 655011 687785 40.55 68.2 1
13:37:19 2023-10-13 329103 322130 85760 86200 128572 133741 134114 133074 105561 103580 108680 112770 126973 127429 348456 376160 1097609 1089885 412916 429612 122154 105464 113187 114527 126281 125107 120236 120307 82626 84795 272367 234621 678788 667083 216213 217228 275577 275464 322498 314919 338208 340725 360826 367317 349832 386544 799575 829704 528433 441215 293010 287877 333839 333744 355962 358930 367555 373461 420959 416486 662238 687748 40.55 68.2 1
13:37:20 2023-10-13 323679 322311 85884 86453 128109 133954 133772 133025 105384 104020 108779 112959 126447 127762 348420 376725 1096830 1078762 412916 429923 122035 105497 115935 114560 126106 125317 119952 122149 82593 84912 267912 236652 682845 672900 215303 217640 274087 275886 323023 313449 337557 339936 360014 365736 345379 386270 793308 829437 528777 441306 292255 287108 333947 332769 357713 359140 366122 373342 415104 419008 661264 686468 40.55 68.2 1
13:37:21 2023-10-13 326513 322134 85850 86237 128534 133997 133958 133059 105384 103651 108647 112959 127035 127551 348176 376725 1094389 1087561 417038 429915 122069 105642 116061 114560 126106 125317 120119 120307 82626 84944 267912 234621 682225 670893 216213 213927 274998 276345 320785 315332 338431 340474 362672 367834 346329 384648 795483 830988 533132 445081 291765 287711 333947 333816 353843 360720 371097 371510 415721 417106 661806 687785 40.55 68.2 1
13:37:22 2023-10-13 324712 322602 85850 86237 128529 134234 133928 133352 105384 104020 108647 112993 126622 127551 348420 377592 1100730 1083628 414970 430253 122069 105675 116027 114560 126106 125439 119986 122115 82626 84828 267019 236485 669897 676790 216061 214077 274963 276310 322045 313962 339203 338637 361164 365620 349796 385413 790996 831722 527460 442246 292182 287104 336584 332769 354410 360181 367225 373606 415020 419008 663252 685730 40.55 68.2 1
13:37:23 2023-10-13 324676 322165 85798 86204 128572 133811 133876 133025 105561 103619 108680 112993 126656 127340 348420 376761 1096015 1088335 414492 429577 122272 105530 116096 114527 126281 125195 120153 122149 82659 84828 270338 234368 674647 673349 215782 214680 275664 276132 321676 314739 337511 340546 362781 367762 345876 386544 796793 829923 525529 443487 291833 287954 333947 333852 353843 360615 366996 371655 416375 417106 663289 688834 40.55 68.2 1
13:37:24 2023-10-13 324363 323339 85786 86237 128143 134327 133928 133352 105384 103677 108647 113027 126656 127585 348456 377627 1100839 1080573 412880 429693 122069 105780 116027 114560 126106 125317 120070 122149 82626 84886 267912 236652 668809 674877 215303 217263 274735 275851 322534 313127 339203 339661 359979 365444 343343 385996 792005 829401 535801 440479 292182 287104 333947 333310 355512 358819 368857 373315 418108 418759 660434 687528 40.55 68.2 1
13:37:25 2023-10-13 322399 322130 85756 86262 128568 134234 134114 133352 105384 103709 108538 112993 126447 127585 348456 374172 1098792 1085243 411383 430253 122069 105754 113319 114777 126112 122316 120119 120642 82495 85054 272817 237249 667824 672394 216482 214680 274087 276381 323778 312023 338431 341373 360668 367834 344859 386544 795666 828605 525833 440369 292182 288039 333947 333852 353843 358569 368221 372779 417616 416521 663289 687785 40.55 68.2 1
13:37:26 2023-10-13 323907 322562 85750 86237 128143 133837 133958 133094 105384 103819 108572 113027 126447 127551 347443 378997 1097634 1075971 412916 429612 122035 105675 115831 114560 125865 125457 119952 120474 82527 84912 267912 236986 667037 672827 215606 213157 273250 276045 322952 313347 339684 339900 361006 365408 345379 385923 793167 835971 528777 440113 292987 286781 333767 333600 356718 359874 368968 373688 417849 418136 657814 686551 40.55 68.2 1
13:37:27 2023-10-13 322853 322134 85828 86323 128534 134515 130608 133538 105528 103709 108647 113082 127001 127551 350748 373887 1105556 1087451 415154 430181 120196 106005 113014 114843 125697 122433 119732 122454 82381 85061 267912 236914 662799 674306 216823 214228 274052 276893 321711 315672 339929 338637 360754 366421 344306 384177 792675 833490 534467 440117 293425 286629 333947 335741 354957 358819 370243 375040 416924 415505 657812 685694 40.55 68.2 1
13:37:28 2023-10-13 322622 322626 85754 86290 128380 133997 133889 133025 105351 104163 108613 112959 126380 127817 347407 376690 1095979 1075132 413502 429879 122086 105675 115992 114560 126039 125457 119952 122285 82560 84944 268259 237322 673110 672827 216213 213487 273215 276274 323023 312682 339684 339853 360790 365451 349319 384465 795042 841343 530094 442874 293841 286450 335836 333600 354078 356896 368368 373907 417404 419702 654974 686551 40.55 68.2 1
13:37:29 2023-10-13 324075 322130 85814 86592 128596 133997 133924 133025 105351 103748 108647 112959 126414 127517 348140 373279 1093035 1081247 417631 429796 122086 105820 116027 114560 125865 125282 119952 120307 82593 84912 267912 235984 667541 670966 216518 214228 273024 277688 321034 313926 338687 339661 361006 365655 346384 383019 796756 838446 533132 441475 292250 286907 333477 335741 354957 356931 368332 372706 417580 416123 654045 687748 40.55 68.2 1
13:37:30 2023-10-13 324359 322130 85760 86323 128148 133963 133924 133025 105528 103988 108647 113149 126589 127551 348140 378658 1096793 1079036 412843 429879 122052 105642 115981 114527 126039 125282 119952 122285 82593 84912 267912 236652 672367 676705 215319 215097 274644 276025 322844 313460 339297 340032 362976 365522 347346 386323 793093 836598 528942 440369 293010 286898 333767 333744 354304 356966 366122 373615 418367 417727 657807 685209 40.55 68.2 1
13:37:31 2023-10-13 324340 322130 85782 86319 128504 133997 130517 133025 105384 103748 108647 113037 126589 127551 348946 375596 1093035 1081236 416446 430121 122171 105675 116027 114527 126073 125457 120119 120474 82593 84912 267912 236318 673409 670966 216213 217569 273215 276837 321034 313926 339203 341205 360716 366801 346420 384177 797357 839039 533132 440746 292182 288359 333477 333816 354375 357999 367778 372779 418202 418393 654716 690470 40.55 68.2 1
13:37:32 2023-10-13 323866 322346 85796 86297 128504 133963 133958 133059 105351 103988 108647 112959 126501 127551 348385 378997 1097609 1080573 413502 429541 122171 105642 115992 114527 126079 122333 120149 120573 82396 85047 268259 236950 669284 674695 215426 214830 274750 276096 322988 313634 339444 339661 360014 365380 346855 386507 793235 829437 528777 441020 292969 287104 333947 333780 356226 358534 368743 373570 418289 418973 660291 685730 40.55 68.2 1
13:37:33 2023-10-13 324568 321155 85828 86286 128874 133835 130682 132771 105706 103406 108981 112858 126656 127096 348456 378694 1088389 1081343 414484 430307 122205 105747 113143 114527 126160 125282 119952 120474 82593 84912 267912 236318 669687 667047 215606 217569 273285 276837 321973 313926 337694 341998 361006 365736 346141 384177 796793 839039 533132 440818 291769 288359 333803 333492 357983 360889 370317 371474 419770 418866 657733 689101 40.55 68.2 1
13:37:34 2023-10-13 324363 322622 85814 86315 128148 134056 133924 133025 105351 103956 108647 112959 126622 127551 348420 378997 1099272 1081236 412660 432847 120397 105754 113155 114810 126146 122367 120050 120642 82462 85164 271879 236652 682951 674328 215418 215435 274644 276045 322952 313413 339203 340139 362867 365558 344824 386544 792711 829401 535801 441730 292595 287104 333947 332733 355976 359643 366122 373306 415104 419008 661732 685730 40.55 68.2 1
13:37:35 2023-10-13 329573 321190 85878 86171 128751 134056 130684 133025 105633 103722 108797 112926 126622 127395 350251 378428 1090709 1080427 416446 429688 122171 106000 113167 114718 126073 125317 119952 122319 82593 83881 267912 236652 667037 667011 215606 217569 273285 277356 321747 313926 338724 341758 361006 366544 348568 383884 800144 839418 531798 444133 292866 286674 333839 335632 355459 360127 368743 373270 418202 415832 654974 690433 40.55 68.1 1
13:37:36 2023-10-13 324627 322130 85814 86319 128148 133997 133924 133059 105528 104162 108813 110469 126386 127946 348313 376546 1100109 1078154 413978 430074 120397 105754 115946 114527 125865 125282 119952 120810 82495 84912 268259 237322 669500 672827 216338 215435 273215 276310 323023 312396 339684 339661 359979 365736 346420 385960 793130 836598 533132 440369 293010 286763 333947 333816 353807 356896 366158 373907 417994 417398 656873 683720 40.55 68.2 1
13:37:37 2023-10-13 324327 321155 85846 86323 128148 133963 130585 133025 105384 103677 108613 113004 126414 127517 350500 373017 1091218 1082113 417038 430217 122001 105642 115992 114527 125865 125457 119952 120307 82560 85096 267912 236318 668541 670490 216213 217569 273003 277298 321497 313639 338911 340582 360572 367246 349209 382836 797174 838264 528283 441475 292250 287396 333477 335741 355926 359224 368332 372743 419624 415832 654251 687748 40.55 68.2 1
13:37:38 2023-10-13 321906 322094 85818 86264 128538 134327 134114 133352 105351 103722 108613 113037 126555 127585 348385 374172 1100730 1085206 411676 430239 122086 105530 115992 114416 126039 125282 119952 122200 82560 84795 267019 237322 672033 667011 216213 214228 273285 276345 323514 312023 339203 340725 360717 367317 345101 386544 795593 829923 522963 441035 292182 288355 333947 333852 353312 358819 368261 372743 417545 416521 663215 687748 40.55 68.2 1
13:37:39 2023-10-13 324568 321868 85860 86138 128742 133800 130829 132771 105528 103406 108647 112892 126656 127096 348456 378997 1088352 1079036 415265 429062 122272 105512 113286 114337 126315 125073 120119 120224 82396 83765 270732 236267 675144 672871 215462 215133 273144 277603 321830 313747 337475 341578 361006 365736 346709 384214 799007 838929 527460 441129 292250 287755 333477 335668 354339 356966 368072 372743 418202 417691 655011 687785 40.55 68.2 1
13:37:40 2023-10-13 323866 322130 85814 86259 128745 133835 130517 133352 105528 103651 108647 112959 126353 127517 348385 374471 1100730 1085243 412259 428969 122120 105497 113044 114560 126281 125282 119952 120307 82593 84795 267019 236318 670785 667011 216213 214228 273285 275464 323742 313669 338448 340725 360717 367317 344824 386544 795629 828714 530094 441348 291769 287949 333947 333852 353560 360889 368563 372189 419660 417256 663068 687602 40.55 68.2 1
13:37:41 2023-10-13 327229 322849 85792 86175 128781 133835 130515 132771 105561 103477 108830 112703 126656 127096 348420 378997 1088389 1080573 415265 432540 120984 105915 113463 114665 126180 125405 120202 120558 82495 85047 270338 236339 671137 672871 215606 217604 273250 277034 323319 313675 337657 341722 359441 365736 345379 383921 797959 838446 520633 440746 291357 288139 333947 332805 355441 358569 367261 369492 415721 418643 655381 687785 40.55 68.2 1
13:37:42 2023-10-13 326573 321868 85760 86319 128780 134140 130608 133352 105633 103722 108830 112926 126804 127551 348420 376160 1094425 1088335 414052 428937 122239 105497 115969 114527 126073 125282 120119 120307 82626 84762 272029 234585 676934 667083 216061 214228 275577 276274 321070 315362 337694 340690 360790 367317 345876 386270 796192 832559 530094 445124 292000 287841 333911 333672 355962 360580 368972 371474 419770 417256 662238 687785 40.55 68.2 1
13:37:43 2023-10-13 326513 323344 85796 86204 128568 134327 130583 133352 105384 103716 108647 112959 126386 127735 350500 378745 1088241 1081306 416446 429780 122611 105770 113352 114619 126180 125247 120202 120307 82593 84795 267853 236100 670889 667047 215606 217416 273250 277034 321830 313962 337382 341758 361006 365736 345379 384214 793345 837817 531798 441367 291357 287697 333947 332769 355441 358033 367261 369492 417994 418349 655417 687748 40.55 68.2 1
13:37:44 2023-10-13 326536 321155 85846 86204 128437 133741 133928 132771 105384 103580 108647 112926 126501 127306 347407 375596 1094389 1088335 415191 429577 122035 105497 115935 114449 125899 125282 119952 122255 82593 84853 272367 234621 672657 670857 216213 214228 275384 276310 320773 315074 337916 340439 360573 367655 346329 385230 795483 829777 523233 441210 291660 288079 333947 333816 353807 360216 369119 372189 419770 416450 661264 687785 40.55 68.2 1
13:37:45 2023-10-13 326876 322884 85782 86600 128294 130750 130517 129972 105535 103884 108546 113171 126521 127803 348277 378853 1091373 1078269 415265 429031 122069 105836 113307 114527 126281 125282 120119 120307 82626 83650 279527 234549 677185 673851 215606 217533 273285 276609 320999 315584 337657 339661 361093 366286 345343 383055 793272 839039 527460 441656 292182 285869 335872 332769 354375 358819 369479 371655 415056 417727 655011 685767 40.55 68.2 1
13:37:46 2023-10-13 324965 322130 85846 86259 128745 133776 133993 133059 105561 103677 108680 112926 126386 127551 347407 376160 1092802 1085243 418523 429577 122035 105497 115900 114527 125899 125282 119952 120307 82560 84795 267912 235694 669066 673349 216751 214228 273981 277441 320406 314517 338541 339996 360645 369131 344271 382675 793308 834166 530463 445757 292246 287068 333947 333852 353956 360889 371978 372443 415686 415214 655011 686775 40.55 68.2 1
13:37:47 2023-10-13 323255 323794 85754 86389 128109 134515 133928 133352 105174 104039 108463 113250 126205 128309 347372 373874 1100422 1085243 415265 430217 121968 105853 115958 114830 126066 125386 119620 122403 82447 85094 267019 237285 668364 672863 216671 214228 274087 276928 322009 312059 337855 338708 361006 365655 344824 384486 793272 832311 530094 440379 293425 287104 333947 333852 354957 358569 367225 374747 419697 419109 660075 688507 40.55 68.2 1
13:37:48 2023-10-13 324623 322165 85782 86200 128415 133963 133772 133025 105384 103677 108613 112926 126521 127551 347407 372198 1088095 1081343 414556 429094 122001 105675 113220 114744 126112 122349 120099 120307 82495 84963 270338 236209 672534 671441 216141 215133 272989 277549 321070 313926 339203 340439 360199 366801 346384 383905 796793 839418 529107 440162 292182 287949 333477 333852 354375 356966 370570 372779 418202 417727 655011 687785 40.55 68.2 1
13:37:49 2023-10-13 324496 321190 85808 86145 128445 133776 133958 132805 105384 103852 108613 112959 126535 127517 348176 375560 1097609 1087561 411639 428937 122205 105175 113155 114416 126194 125107 120119 120307 82593 84762 267912 235984 673228 667047 215909 214228 274087 275200 323023 313383 337657 341241 361006 367317 343308 386270 796664 828750 505857 440154 292036 288238 333731 333564 355962 358965 368706 372597 419770 416344 662091 689979 40.55 68.2 1
13:37:50 2023-10-13 327759 321908 85846 86435 128449 133741 133841 133025 105561 103548 108647 112892 126447 127130 347443 378745 1090736 1082009 414933 429433 122680 105432 113385 114429 126563 125301 120286 120307 82593 84795 267019 235984 689010 673349 215132 217533 273250 276964 322045 314440 337366 341614 359790 365772 345343 384214 793308 836598 530094 441584 291357 287746 333983 332769 355192 358033 367807 369492 417404 418678 654455 687261 40.55 68.2 1
13:37:51 2023-10-13 326549 321903 85786 86204 128436 133869 133806 132840 105351 103619 108613 112770 126205 127306 347407 375596 1095409 1088335 412770 428973 122205 105464 115969 114527 126106 125073 119952 120224 82593 84762 267912 234657 672521 667011 216061 214228 274963 275851 321106 314595 337694 340725 360790 367361 346147 386286 797686 827362 530094 440920 292145 287846 333803 333708 355962 358534 368221 372216 417252 419405 662503 687225 40.55 68.2 1
13:37:52 2023-10-13 324888 321190 85914 86171 128785 133707 130829 131215 105542 103780 108963 113103 126521 127415 348313 377184 1088241 1080499 416335 428902 122001 105675 115981 114560 126112 122433 120085 120474 82560 84828 267912 236318 668826 667047 215606 217640 273250 277159 322045 313962 338724 341794 360740 365772 346420 384214 796793 839075 533132 440746 292182 288558 333947 333852 355477 358033 367296 372479 417616 418973 655011 687822 40.55 68.2 1
13:37:53 2023-10-13 328166 321903 85878 86200 128785 134140 130608 133167 105738 103677 108830 112770 126656 127429 348176 375632 1097609 1088335 412551 429577 122154 105497 113155 114180 126315 125195 120119 120307 82659 84853 272817 234657 673985 667047 216338 214795 275329 275602 322355 314451 337548 341338 360970 367210 346574 386982 795311 829959 534467 440369 292595 287949 333695 333852 353277 358819 368221 373907 420923 417398 662275 687748 40.55 68.2 1
13:37:54 2023-10-13 324266 321848 85924 86611 128861 133941 130682 132968 105640 103651 108880 113103 126589 127517 348420 377328 1088389 1082009 416224 429879 122035 105497 116027 114777 126079 125142 119869 120307 82626 84853 265831 236318 674222 667083 215283 217523 273285 277159 322009 313962 338724 342275 360740 365772 346420 384214 795629 839075 533132 440746 291769 288355 333947 333545 355192 358033 367261 369564 416959 419008 656407 687822 40.55 68.2 1
13:37:55 2023-10-13 324893 321190 85792 86204 128568 133741 133555 133167 105561 103677 108647 112892 126535 127306 348176 375596 1096052 1089885 412404 428973 122272 105530 116004 114449 126315 122249 120217 120607 82769 83650 272254 234477 673470 672871 216518 214830 275435 275708 321866 314559 337694 340725 361006 367317 346464 386544 795459 829373 526158 440369 292693 287733 333947 333852 353843 358569 368221 372779 417287 416521 663723 687785 40.55 68.2 1
13:37:56 2023-10-13 323871 322301 85846 86262 128534 133989 130585 133059 105351 103677 108647 113027 126535 127585 347443 378428 1096830 1079036 412587 429577 122035 105675 116027 114560 126106 125317 119952 122149 82626 85129 267912 236652 669687 674877 215454 217487 274963 276274 323059 313962 339444 340175 360014 365736 347802 386544 793272 834202 528777 441306 293014 287194 335764 333600 357983 360889 369156 373761 417926 418901 660619 688507 40.55 68.2 1
13:37:57 2023-10-13 324784 321677 85760 86196 128568 134140 134114 133074 105528 103787 108680 112803 126622 127429 347443 375632 1097609 1091414 412258 432234 120732 105609 113241 114462 126213 125492 120286 120307 82926 84955 272817 235984 686635 667083 216213 217228 275100 275464 322498 314081 337730 340761 361006 367798 343343 385996 797230 829959 523233 441306 291769 288355 333947 333852 353347 359105 368221 372216 416959 417106 662312 687785 40.55 68.2 1
13:37:58 2023-10-13 324399 321848 85705 86229 128355 133989 130373 133059 105384 103677 108647 112993 126414 127551 349755 376690 1096830 1078269 412916 429612 122001 105497 115866 114527 125899 125282 119869 122115 82593 85188 267912 236652 672683 674364 215303 217452 274122 276080 323059 313485 339444 339697 360014 365772 347765 386250 795533 839418 523233 441546 293633 287041 333947 333420 356718 359874 369267 374967 418585 417691 656873 683720 40.55 68.2 1
13:37:59 2023-10-13 323835 321988 85846 86259 128534 133835 134114 133167 105496 103955 108779 110405 126386 127735 348767 374328 1097461 1087375 411456 429362 120900 105754 113286 114527 126212 125247 120119 120474 82736 84912 269437 236281 672488 671441 216518 214680 274052 275428 323706 313890 337730 341722 361006 367576 345343 387092 797321 829300 530094 442246 291975 288355 333947 333816 354078 360146 368743 371583 416924 417035 662275 687748 40.55 68.2 1
13:38:00 2023-10-13 323835 321586 85814 86319 128415 133958 134114 132990 105351 103677 108579 113004 126380 127517 347372 378997 1097609 1081236 414088 428937 122171 105967 113089 114560 126039 125457 119952 122285 82593 83881 267912 236652 667926 676790 216061 214228 274927 276609 322474 313675 339428 340271 364590 366658 346246 386086 795005 837040 530094 440521 292803 286745 333947 333780 357983 360889 368743 373834 418585 418973 659787 687868 40.55 68.2 1
13:38:01 2023-10-13 327689 321844 85920 86503 128557 134315 130583 133257 105608 103988 108846 113294 126454 127769 348277 375560 1094425 1088335 417631 432540 120564 105642 113220 114527 126073 125212 120183 120573 82593 84912 267912 234585 682834 670893 216213 213627 274927 277087 321034 314595 338448 340175 359944 365655 346365 384177 795422 829300 530094 441129 291769 287949 333947 333816 353807 360181 366637 371583 416340 416486 662275 687748 40.55 68.2 1
13:38:02 2023-10-13 324323 321606 85846 86319 128415 134327 130552 133025 105351 103677 108613 113082 126501 127517 347407 378997 1097609 1081978 414088 428937 122001 105497 115992 114560 125865 125335 119952 120307 82363 84006 268259 236230 668962 676643 216177 214228 274785 276167 321830 313747 339020 339447 361093 367317 346673 385340 793351 834524 528777 441545 292803 286817 333947 334165 357983 359105 368743 372743 418585 418973 661300 685172 40.55 68.2 1
13:38:03 2023-10-13 326586 322674 85888 86483 128665 134350 130739 133048 105528 103580 108647 112926 126682 127449 348140 376089 1094442 1089885 412660 429577 122205 105497 113187 114527 126281 125212 120119 120307 82626 84912 269437 234657 676166 667047 216213 214228 274963 275428 322498 314737 337657 340725 361006 367317 346365 387092 797834 829923 528433 440470 292182 287949 333947 333852 353277 359070 368221 373871 417580 416486 662466 687225 40.55 68.2 1
13:38:04 2023-10-13 324559 322094 85729 86286 128415 134056 130528 133025 105351 103852 108613 112959 126501 127517 347407 376654 1097609 1080573 412916 429577 120663 105900 113286 114744 126079 122267 120119 120558 82462 83866 268259 236506 669816 675264 215382 214830 274471 275851 322988 313383 339574 339626 361006 365736 347988 387092 795459 837817 533132 440994 293425 287360 333947 333816 354339 356966 366637 373944 417078 417691 656873 683720 40.55 68.2 1
13:38:05 2023-10-13 325097 321908 85764 86315 128534 134056 133958 133059 105528 103677 108647 113037 126589 127551 348420 374471 1091484 1078911 415891 429577 122052 105642 115935 114718 126073 125282 120119 120474 82593 84912 272817 236318 668192 670966 215962 217604 273215 277549 322009 314404 339444 340725 360740 367576 346420 384140 797357 841805 527460 444096 293352 288224 333839 333744 356971 360381 370843 373124 420959 417549 654974 688760 40.55 68.2 1
13:38:06 2023-10-13 324131 322130 85818 86382 128410 134327 134114 133352 105351 103852 108613 113116 126589 128124 350748 376475 1097634 1077385 420015 430751 120397 106094 113056 114810 126025 122433 119952 122454 82593 85028 268259 236434 669040 676790 216213 217533 274087 278278 320785 314260 340166 338637 361058 367317 346141 382982 792675 841453 527460 441367 293633 286472 335872 333780 354091 357999 369219 375003 417404 417327 653045 683720 40.55 68.2 1
13:38:07 2023-10-13 324857 322094 85756 86319 128534 134327 133928 132982 105384 103645 108613 113116 126825 127551 348385 372198 1093035 1082052 416938 428973 122086 105497 115992 114495 125899 125422 119952 122251 82593 84912 267019 235948 668551 667011 216823 214228 273250 278011 321034 314625 338947 340403 362382 369319 346800 382909 795483 836452 530259 444133 293010 287365 333839 335741 354957 356966 371625 372452 420364 415796 654472 686702 40.55 68.2 1
13:38:08 2023-10-13 324174 322130 85786 86323 128260 130693 130441 129701 105542 103884 108546 110384 126487 127837 348242 376546 1097708 1074295 416446 430013 121968 105981 113155 114810 125831 125457 119869 122285 82560 84944 270732 237103 672897 673851 216213 214830 272798 277424 322498 312937 340166 339626 360014 367576 347221 385376 792115 836598 524826 440383 293010 287337 333947 333816 354304 356966 366637 373944 418289 418020 656873 683756 40.55 68.2 1
13:38:09 2023-10-13 325097 322130 85729 86438 128538 133963 134028 133059 105351 103748 108613 113116 126825 127551 348140 374507 1091484 1081343 416446 429879 122001 105642 113122 114527 126194 125282 119952 120307 82593 84912 272817 235984 668064 671331 216338 215435 273109 277405 321902 314260 339334 341542 360596 367468 347323 384140 797357 839039 527790 440912 293010 288440 333947 333852 355156 357964 371107 373725 418238 417727 655011 687785 40.55 68.2 1
13:38:10 2023-10-13 323218 321987 85910 86461 128401 134139 130618 133419 105430 103987 108613 113306 126414 127974 347372 376439 1097708 1072769 414628 429915 121883 105754 113211 114718 125658 125317 119620 122319 82560 85272 265831 236986 665799 674841 216061 214228 272798 278011 321070 312973 339684 338673 360553 367317 349815 382711 792078 840858 526143 441548 293498 286078 335872 333816 354126 357714 369479 373944 414732 417727 653081 683684 40.55 68.2 1
13:38:11 2023-10-13 324592 321549 85721 86200 128178 134319 133928 133352 105496 103748 108613 113071 126501 127551 347407 372720 1093035 1083591 416938 429675 122001 105530 116027 114560 126079 122282 120065 120573 82396 85079 270258 235839 669316 672394 216823 214830 273109 277832 320999 314404 339203 340175 360329 369319 346278 383019 796793 835971 527460 444156 292803 287104 333947 335741 354957 357499 368917 372779 417580 416123 654974 686702 40.55 68.2 1
13:38:12 2023-10-13 322710 321951 85810 86319 128109 134184 130373 129790 105430 103852 108579 113149 126414 127940 349718 376582 1091218 1073569 418190 429879 121968 105675 115923 114718 125745 125351 119869 122319 82560 85188 267912 236652 663949 674877 216213 217380 273024 278047 321070 313449 339684 338637 360553 367317 349319 382405 790960 840858 537136 441548 293010 286280 335872 333780 354126 358569 369515 373944 414696 417727 653118 683720 40.55 68.2 1
13:38:13 2023-10-13 324592 321777 85782 86196 128410 133895 133772 133025 105351 103716 108538 112926 126825 127517 347407 372198 1094629 1086676 419343 432234 120397 105754 113122 114698 126059 122219 120085 120642 82462 85014 270338 235912 673658 670893 216823 214121 273285 277975 322293 313962 339203 339661 363550 365690 345343 382711 795593 835381 533132 441367 292182 287104 333947 335741 354456 357464 368917 372743 416304 415214 654082 685730 40.55 68.2 1
13:38:14 2023-10-13 322983 322152 85782 86297 128143 133997 134114 133059 105351 103780 108463 113149 126501 127885 347372 373314 1103194 1083628 415265 429577 120200 105853 115728 114718 125451 125456 119620 122353 82414 84977 267019 236914 666976 672863 216518 214228 274087 276310 321070 311703 338056 338637 361006 365655 347765 384465 792952 829668 527460 442980 293010 286083 336786 333636 355459 360040 367778 373270 415020 416450 660291 685878 40.55 68.2 1
13:38:15 2023-10-13 324852 322130 85729 86562 128148 133741 133772 132840 105575 104026 108813 110341 126386 127837 348313 372649 1094590 1085976 418523 429735 120397 105497 116027 114527 126073 125247 119952 120573 82462 84912 267912 235984 672410 670893 216463 214121 273285 277584 320999 314440 338724 339697 360293 366456 345343 383055 795030 834202 531798 441548 292250 287135 333947 335741 354456 357749 369249 372743 416304 415179 654546 685730 40.55 68.2 1
13:38:16 2023-10-13 322796 321872 85754 86264 128143 134327 133928 133352 105246 104059 108505 113183 126205 127974 347372 373017 1102408 1082052 415265 429684 119731 105853 115693 114751 125451 125474 119620 122319 82447 84977 267912 236506 666368 672863 216518 214228 274679 276873 321759 314743 340648 338530 360970 368871 347592 384884 795364 830988 527460 442874 292255 286665 336584 333780 355926 360720 367225 373306 415020 416450 661154 683720 40.55 68.2 1
13:38:17 2023-10-13 327277 321812 85824 86592 128401 134232 130517 133257 105430 103748 108846 113294 126487 127714 348140 376124 1094389 1087561 418114 430114 122137 105675 116027 114527 126073 125247 120119 120558 82593 84795 267912 234657 673783 671841 216454 213927 274087 277123 321034 314919 338724 340211 360293 366747 344306 383019 795030 834166 531798 441620 292182 287625 333947 333852 354456 359105 369249 372743 415686 415214 656407 686738 40.55 68.2 1
13:38:18 2023-10-13 322435 322395 85716 86389 127898 134219 133447 133313 105030 104534 108280 113340 126172 128063 346849 373910 1100386 1083628 415265 429697 120234 105853 115877 114863 125484 125421 119620 120978 82363 85306 268259 237030 667963 673349 216823 214228 273946 276944 321830 312794 340648 339626 361006 366712 345101 384794 797834 832201 527460 442985 293633 285387 333947 335432 354957 359105 367261 375040 417404 415832 659320 683720 40.55 68.2 1
13:38:19 2023-10-13 324487 321951 85820 86424 128401 134150 130484 133059 105384 103819 108647 110437 126414 127517 348385 373017 1091484 1085058 414592 430217 122120 105497 116027 114527 126073 125317 119952 120307 82626 84886 267912 235984 672783 667083 216823 214228 273285 278011 320192 314883 339203 340450 360833 366782 346141 383055 795629 836598 533132 441548 292668 287135 333947 335741 354707 358033 369249 373306 417252 415505 655011 686775 40.55 68.2 1
13:38:20 2023-10-13 321911 322134 85786 86356 128178 134515 133928 133352 105351 104053 108538 113149 126205 127974 347372 373350 1100386 1085243 415265 432540 120329 105972 113220 114810 125938 122333 119918 120642 82462 85196 267019 237958 670530 670857 216518 214228 274122 277159 322737 312508 338056 340414 361006 365655 345379 386360 794894 829329 533132 441306 293841 286665 333947 333852 355208 359105 367778 375644 416340 416450 657848 684724 40.55 68.2 1
13:38:21 2023-10-13 324338 321899 85860 86297 128499 134021 133928 133059 105384 103722 108729 112959 126825 127551 348420 374471 1094389 1084435 418225 428973 122035 105497 115935 114560 126073 125317 119952 122183 82593 84886 266917 235984 673449 670893 216823 214228 274087 278011 320228 314661 338724 340175 360833 366747 345379 383019 796793 836598 531798 441511 292255 287135 333947 335741 354957 358033 369285 373306 416340 415214 655011 686775 40.55 68.2 1
13:38:22 2023-10-13 321649 322622 85778 86229 128143 134327 133928 133352 105351 104053 108538 110469 126353 128158 350500 374221 1103863 1085219 415191 429541 119995 106111 113080 114843 125417 125491 119620 122438 82537 85094 269364 236470 663363 672863 216823 214228 274735 277016 322009 313449 338330 338637 359762 365690 344824 384794 793308 829329 527460 440994 293633 287104 333947 333852 354957 358854 367261 375040 416340 416159 657383 683756 40.55 68.2 1
13:38:23 2023-10-13 323255 321848 85750 86229 128143 133993 130495 133094 105351 103852 108538 113149 126239 127585 349755 376725 1094389 1074369 417010 430253 121883 105530 115877 114560 125865 125351 119620 122319 82560 85188 272817 236986 666587 674877 216213 217228 272416 278047 322009 313198 340538 339411 363416 367798 349741 382295 793351 840711 529129 441349 293010 286401 335872 333780 354126 359105 371899 373615 415056 417691 654045 683756 40.55 68.2 1
13:38:24 2023-10-13 321649 322884 85856 86654 128299 130703 130517 133817 105430 104227 108546 113238 126487 128049 348277 373732 1101946 1086788 415265 429879 122001 105754 115992 114685 126066 125317 119952 122234 82396 85215 267019 237322 665108 667083 216518 217228 274122 276964 323023 312059 343218 340450 361006 365655 345343 386544 795629 829959 530094 440058 292803 287949 333947 333852 353312 358569 365059 373907 418202 416486 661264 686738 40.55 68.2 2
13:38:25 2023-10-13 322889 320878 85814 86233 128534 133993 133928 133059 105279 103748 108613 112993 126414 127551 347372 376461 1096015 1075775 412880 429612 122001 105803 115981 114560 125899 125351 119952 122149 82593 83881 267912 236841 669090 675264 215355 215435 274401 276752 323598 313747 339611 340510 363048 365558 348541 386544 793308 835417 511293 441831 293083 287626 333983 333852 355976 358930 366673 373944 416012 419963 657383 685767 40.55 68.2 2
13:38:26 2023-10-13 330594 324165 86552 85202 133240 133030 134163 132756 107023 105627 110755 111629 130818 129966 354617 380723 1109553 1106146 423736 437947 120844 107900 116584 117916 132198 126472 121975 122664 85724 86210 272808 237551 680957 683474 218851 216223 278544 281878 327888 322339 346492 348599 370020 375487 353675 392098 817578 857271 536679 454880 300447 294158 342961 345039 362150 368677 378601 384182 429991 429161 674376 707122 40.55 68.2 2
13:38:27 2023-10-13 331350 332787 88182 85948 132806 137175 138493 137406 108757 107397 114988 115051 129745 135243 360352 387429 1137057 1122296 423642 445524 123863 110500 120444 119914 133465 130879 126192 126806 87043 85557 274846 243382 691817 691789 222605 221475 284428 286938 336715 325712 351352 357933 375560 381203 357524 396529 827584 866241 543758 459355 302852 300270 350383 349090 369993 374362 385151 387484 434980 433928 684612 719504 40.55 68.2 2
13:38:28 2023-10-13 339786 341771 89976 88202 137158 144553 142218 141941 112555 110474 114390 119257 134337 135938 369062 397025 1164560 1143450 432894 455907 126821 114363 122703 124276 138250 134581 132389 132859 86029 87801 279913 248188 703942 704215 227435 223469 289430 290502 343246 333870 357229 363741 381025 386521 362779 403565 842567 882049 547215 465049 309939 304958 355485 355001 376062 382336 393105 397014 445856 440423 694390 731872 40.55 68.2 2
13:38:29 2023-10-13 342606 341213 90421 88335 138975 144325 143841 142930 113225 110925 116052 121438 135332 136626 373288 401533 1171220 1156716 436297 458820 127982 114931 124688 125442 142375 135938 130852 131367 86559 88230 283523 247837 713200 707043 226841 225395 290877 293026 343471 336075 359424 363998 381595 390030 367529 404756 847332 892093 552649 465049 311515 306573 356342 357466 382228 385209 394329 395094 445216 447037 703104 736824 40.55 68.2 2
13:38:30 2023-10-13 352413 345627 90765 88759 142147 142241 146432 145299 111087 113713 117611 122383 136727 137915 375163 406038 1176369 1165194 446442 461429 128934 112450 126238 127665 140488 138225 132835 133164 87867 89027 283410 248893 717763 714368 230104 227306 291657 296526 345023 339098 362658 365304 384462 389378 368601 405470 852929 899836 554484 467923 312841 308081 360952 358508 383310 385328 395225 396425 447191 449314 704023 742186 40.55 68.1 2
13:38:31 2023-10-13 351825 349847 91133 89186 140740 143494 147284 146143 111540 114221 118298 119681 137004 138371 377847 405179 1180615 1165194 446794 463668 129293 112670 126655 128122 141501 138942 133361 133969 87900 89308 280867 249246 719569 717411 229033 229148 292137 295507 346584 338073 360546 364685 387357 390577 367494 405005 852146 902815 556537 470534 313952 306789 360988 360169 383039 384148 396364 400579 445528 448367 706965 740508 40.55 68.1 2
13:38:32 2023-10-13 352914 349403 91145 88946 142860 143769 147575 146209 112104 114312 118467 119728 137672 138749 378416 407543 1177115 1166887 444855 464652 131608 112593 127530 128122 142413 138942 134306 134036 88564 89268 281314 249600 734312 721805 229962 229007 294925 297897 348354 340289 362513 363556 386740 391161 368601 405290 855938 902778 554484 469201 315741 306222 362812 360749 382606 385293 394608 399941 449411 448991 714378 742682 40.55 68.1 2
13:38:33 2023-10-13 357534 351974 91551 89746 143398 144799 148628 148214 112882 112117 119388 121187 140510 140449 383260 412835 1195663 1168621 446224 465307 131711 114013 128322 131464 142904 142966 134588 135680 88820 90153 282167 251473 715893 724548 231937 231728 294697 297428 350863 340193 366076 366955 390242 393543 367529 410294 857048 899522 557153 468552 315618 308186 364338 363961 382033 389986 396412 404216 450967 451043 721596 751458 40.55 68.1 2
13:38:34 2023-10-13 355812 352403 92004 89873 141018 145338 152188 151431 113698 112203 120131 122050 141038 141011 384065 416955 1202437 1187165 450366 471987 129117 114649 129196 132591 144667 144008 136397 136739 89374 90650 283238 251437 726216 729628 233565 231332 297811 297428 351889 342848 368752 367507 387686 395800 369821 413428 867110 902177 565497 470534 318069 311983 364866 363011 385554 392074 396484 402714 454946 452501 728733 759099 40.55 68.1 2
13:38:35 2023-10-13 356445 357695 94898 90922 143460 148730 150800 149030 115284 113893 122093 123357 139646 144989 392026 418928 1217468 1205674 454832 473292 131741 116573 133559 129954 147209 144967 138579 138593 90509 91954 287467 252576 733605 733716 236179 232479 301635 300998 353343 346415 369488 373880 393296 396453 375256 416520 877833 926349 564827 478395 322028 314986 367745 367471 390612 394092 404401 405295 456432 460057 731412 767818 40.55 68.1 2
13:38:36 2023-10-13 365192 359983 95430 91904 144585 149035 152435 151090 116400 115537 123119 124770 141172 142297 395163 422585 1223167 1210226 463223 477415 132818 117650 134437 131993 148444 144155 139379 141845 91426 94103 285791 255554 740255 737500 237182 234932 299585 303865 356543 348037 369560 372990 396394 400085 376421 414376 879136 932871 571414 480377 322629 315802 373147 369799 393266 395854 405571 410879 460017 462744 739563 769640 40.55 68.1 2
13:38:37 2023-10-13 367000 364774 96534 94766 146541 149455 154686 153744 118462 117284 125973 126715 143178 145506 400213 432326 1241184 1221994 462225 482457 134664 119867 131982 134196 150951 146116 142532 140413 92906 95121 290248 258100 744413 750987 238549 236955 306501 306297 363053 351343 377329 378776 399307 404028 381931 425729 900378 930199 579457 482450 327609 322287 374083 375006 396925 402821 409741 413725 469986 468416 752128 785535 40.55 68.1 2
13:38:38 2023-10-13 369350 367080 94733 95750 148084 152175 155584 155887 119086 118359 123282 128297 144510 146926 404160 433102 1259703 1237117 464297 488322 136335 120973 133956 135296 150165 147277 140980 141653 93550 95454 290708 258815 748686 750409 240610 239069 306969 308974 363233 354237 376798 382448 398645 407685 383081 424522 903349 948395 566971 488702 329577 324780 376636 376398 401542 403420 413236 414272 468556 470912 753459 788548 40.55 68.1 2
13:38:39 2023-10-13 374308 368927 94957 95853 151561 152290 157783 155966 121834 118707 124977 130594 146093 147443 404994 433311 1254347 1239762 472659 491230 138011 121988 135235 136649 151692 148790 142253 142736 94266 93750 293229 259655 749855 755767 241385 241474 308706 309896 365420 357772 380570 384074 403543 408937 386542 425893 906561 953177 586679 488280 332156 324816 381159 378547 402240 408606 415072 419378 469030 475185 765267 790869 40.55 68.1 2
13:38:40 2023-10-13 376424 375562 96522 94495 150215 154798 161964 159064 119607 120907 126922 128470 150113 150219 412939 441385 1278265 1266816 476387 495080 141507 121502 137165 140555 154073 153040 144613 144769 96437 95259 294679 261482 763294 760680 246285 241679 311215 315347 369952 360285 386617 390129 407543 413521 391255 433397 916796 968031 586292 498194 333681 327715 386450 383023 406011 411410 420808 423394 477900 478049 765576 802446 40.55 68.1 2
13:38:41 2023-10-13 377693 374449 97313 94784 152220 156509 160200 158153 121260 121601 128223 129508 148152 150906 414470 452324 1276258 1257355 482735 502576 138620 123440 137780 141511 155143 150127 146329 147421 94740 96534 293229 265796 754824 769296 246634 245228 312891 317603 373177 363723 387170 390129 413310 416583 392435 432403 921122 962392 587644 496511 339199 330701 386794 387754 410078 413421 421805 423430 482194 481255 780540 810405 40.55 68.2 2
13:38:42 2023-10-13 383388 379051 99193 96440 154789 158659 163144 161088 123299 124525 130121 131404 150504 151009 419780 455894 1289312 1277946 491112 504900 141064 125625 140573 140605 157670 153491 147390 150949 95551 97691 300112 267686 765486 775081 248117 247849 315983 319654 378930 366421 393114 392007 417436 423397 394902 440273 931988 975743 586012 499952 342583 336193 392195 390730 413642 420949 423453 430427 489813 489672 792984 823369 40.55 68.2 2
13:38:43 2023-10-13 386052 382042 99599 97699 155195 158583 163529 163501 123847 122812 130428 133160 151402 154055 422329 455958 1319004 1296597 486112 508619 142925 126463 141944 141059 160759 154094 151031 151087 97056 98361 299182 267307 796220 779554 250818 246775 319065 322647 378375 369889 395811 399758 417436 422801 400345 444301 940202 988192 594406 504643 342550 334521 395746 391900 417409 420975 429914 432444 491307 490204 790878 825051 40.55 68.2 2
13:38:44 2023-10-13 387808 383940 100455 98161 157128 159902 165088 163857 124621 123486 131551 133628 152796 154445 427412 462699 1313391 1287272 490225 510777 143689 127547 140530 142660 158565 155563 148272 149105 97656 99309 303784 269221 775934 787460 250711 250403 322013 323173 383342 372543 398840 396321 417247 425411 401551 445315 945410 985239 594628 505976 342695 340428 396304 395508 417999 424211 433806 432408 492580 492346 789721 834910 40.55 68.2 2
13:38:45 2023-10-13 390764 390115 101915 99549 161303 162477 167691 167006 126602 125229 131762 135519 155310 156777 431317 469134 1329250 1314973 497891 518465 145562 129468 143647 144258 161121 157870 150626 151165 98932 100743 302829 273556 783655 788722 255028 251067 324960 327360 386780 376488 399763 402685 423325 437501 405732 446466 960958 1008859 593185 513675 348354 345270 402156 400082 422630 429214 437706 441564 495999 498695 803931 839289 40.55 68.2 2
13:38:46 2023-10-13 397014 389871 102476 100299 158212 163555 170916 170386 127352 126057 132142 136514 156325 158103 432651 473755 1338615 1312455 498134 522257 147366 130316 143837 145368 161646 158967 151631 152671 99924 101265 301775 273363 786432 797890 256474 254874 325919 327551 387943 377657 405580 405745 423669 430997 405840 450467 961506 1003054 601169 516295 350831 345758 402249 403252 423930 429890 439545 444189 503448 503561 807102 843527 40.55 68.2 2
13:38:47 2023-10-13 396227 394670 105463 102167 161147 165388 169973 169837 130829 127340 134167 140228 160112 159926 439614 476407 1351549 1337463 510356 525995 151074 133458 145786 147509 164665 162920 153697 154678 101228 103868 308375 275340 797688 802317 256729 255482 328920 332617 391350 380826 405615 410028 430022 432811 411550 457526 970594 1018295 611988 518499 354844 346411 406020 408186 428683 434017 440998 448001 510314 509274 822792 857716 40.55 68.2 2
13:38:48 2023-10-13 396714 396975 106144 102351 162415 167237 171379 169804 131385 128007 135047 140673 157746 160720 445215 477931 1363491 1352550 513269 530547 147643 130699 146669 148194 165760 160556 155048 155822 101821 104290 309293 276514 798298 804170 257737 257888 330951 333735 393021 384297 405542 410608 432743 438197 413507 455837 974215 1024294 613341 521057 357003 349666 411868 410572 429071 436887 444064 451435 510099 507958 828865 862728 40.55 68.2 2
13:38:49 2023-10-13 403385 398109 106162 104617 162768 171005 171670 171176 131704 129318 135524 141467 158610 161100 446259 478075 1378114 1360285 509260 532015 149638 132393 147970 151220 166840 161552 155948 156618 102560 102315 304865 277939 803659 807058 260170 259484 331991 337396 396820 386512 408485 412251 436489 440157 414457 459820 978357 1030147 614693 522769 359541 351821 412452 410572 431546 439969 446118 450399 510930 511001 833151 864419 40.55 68.2 2
13:38:50 2023-10-13 405888 402927 104464 105391 165431 168720 174376 173162 129651 132502 137311 139950 160679 162688 452168 491303 1390320 1364138 513689 537820 151504 133679 149952 148786 170262 163101 157978 160067 105016 102748 313746 279204 813644 815070 263373 260251 338484 337939 397065 390698 415081 419131 434096 442093 419784 462805 990409 1045565 624448 532765 360614 352112 414998 413448 437884 446524 447478 454731 513990 516871 841796 872000 40.55 68.2 2
13:38:51 2023-10-13 406234 405826 105131 105741 166515 169794 175367 174373 131034 131459 137767 140388 161820 163665 453146 492887 1394458 1371200 518890 540563 152331 134403 150688 150538 167823 164185 160296 160724 105297 103382 312047 281163 826861 818542 264866 260108 338318 339235 401290 390783 414484 419724 436647 445888 419910 464881 996189 1048671 618751 535073 362763 354233 418380 414831 440535 445879 451568 458627 520046 522007 843573 873576 40.55 68.2 2
13:38:52 2023-10-13 409140 407596 106667 103946 170438 171831 179856 176509 132055 133928 139496 141855 163814 165423 459754 496103 1405852 1383892 519723 540991 154210 136078 153797 151292 170033 165994 158679 159173 106009 104932 312836 282902 821914 825393 264887 261774 341627 342677 402235 394065 418890 422473 441985 445524 423723 469880 1004696 1062360 622808 537524 367704 358557 422167 420731 445606 450174 456230 461222 520843 526076 853353 885672 40.55 68.2 2
13:38:53 2023-10-13 412054 410532 107237 104653 170852 172208 180502 177714 132968 131461 140186 142314 164637 166489 458892 502875 1412597 1389851 519686 546544 155371 136878 151400 152514 170998 167100 159507 159528 103838 105318 316867 283503 828359 828911 266964 263417 342505 346261 404685 396191 421450 423845 445331 449766 423867 471960 1005819 1066867 632674 540303 369271 360799 423673 418674 447232 450584 457056 459449 522564 525152 855272 888649 40.55 68.2 2
13:38:54 2023-10-13 412921 411913 107784 105387 167932 173827 177307 180408 133202 131691 140845 143039 167913 167482 463118 505732 1426137 1397800 523514 549645 156600 137874 152378 153182 172105 168039 160648 160703 104292 105996 314656 284105 833123 833632 269025 264260 342988 345241 406079 396714 421450 427292 446571 449263 426940 471960 1010248 1069999 631303 537905 370848 363425 423975 419888 446538 451991 459379 463464 526035 525010 861511 889146 40.55 68.2 2
13:38:55 2023-10-13 418294 415106 108765 106493 170084 176008 179525 178548 134545 133394 144105 144466 168881 169775 468610 500512 1428399 1409705 535050 549968 157552 139371 153473 154841 173775 171659 161590 162614 105660 107286 320509 286940 848728 838893 269738 268422 346429 347363 410131 400341 426038 428840 449270 451964 428900 478335 1016792 1063746 648369 542751 373816 366781 426483 427593 448188 457420 462778 464922 534434 530116 863246 901935 40.55 68.3 2
13:38:56 2023-10-13 419296 418490 109611 106811 171490 176272 180698 179383 135512 133511 145152 145017 166739 169620 468589 505152 1434366 1412211 534634 554789 160263 142411 154462 155169 174556 170845 162661 163169 106407 107533 316001 286126 840448 846124 270833 269214 344545 350557 413673 399391 427725 428840 451070 458754 427573 478335 1023849 1063782 652539 541946 372652 367520 428936 428804 448152 456147 465017 469109 536307 532166 863965 903829 40.55 68.3 2
13:38:57 2023-10-13 423561 421938 110874 107674 173344 177719 182596 180316 136752 134301 145541 145711 168164 172933 474275 514094 1438400 1412753 534292 557194 158031 143037 155528 159356 176008 170370 163809 164815 107194 108811 320425 288450 839964 846738 273982 269209 349318 351690 417441 405799 428296 432141 451107 459467 435640 479804 1035561 1088283 663093 548073 375104 369668 432809 431850 454795 459247 466262 475295 537481 539478 876178 909481 40.55 68.3 2
13:38:58 2023-10-13 429226 422799 111101 108698 173490 181544 182816 182949 136590 135471 142428 149411 168231 171214 476776 514022 1451052 1431338 540090 558982 159075 143276 156318 159682 177355 171219 165242 165876 107589 109363 322363 291121 843517 847973 274564 269689 352001 355113 415020 405189 431900 436684 453799 460048 435330 477508 1036007 1093405 653228 547831 378491 369884 433061 429465 454951 462184 469489 473965 538278 537098 882154 915719 40.55 68.3 2
13:38:59 2023-10-13 423935 424048 111589 109053 174635 178318 184062 183019 137488 136087 143718 149932 169668 171984 478431 518062 1465377 1448860 544123 563409 159616 143782 156895 158580 176016 172483 165889 166840 108284 110063 330639 291484 848609 852293 275147 272622 352001 355867 417441 409431 432475 432858 454544 459904 438946 485314 1036113 1088283 673663 551945 378641 371977 433070 435307 457531 464966 468541 472554 540995 540691 878781 921541 40.55 68.2 2
13:39:00 2023-10-13 431376 426290 114287 109969 176289 179890 186073 185311 140384 137083 144424 150345 171226 172892 481917 518208 1455203 1443746 549860 568833 160672 142203 158280 158663 177332 174038 166853 169884 109086 111015 323869 295346 858142 863287 274564 274522 353914 355669 420738 410590 436988 437799 456535 465701 439257 487926 1045036 1097388 686739 557785 381430 375283 436893 436320 459697 467500 476070 476018 540851 546939 881208 924778 40.55 68.2 2
13:39:01 2023-10-13 433586 429703 114854 110537 179675 180365 189529 185570 137096 137570 145536 146964 172044 173168 484454 526665 1470575 1444774 544270 567888 161735 142664 158976 158902 178173 174629 169827 169989 109826 111092 325143 294301 852862 862635 277172 274750 354162 356240 423293 412304 432849 437799 458783 468401 440288 487492 1051509 1106297 671549 560704 382042 374159 438961 439252 464041 467075 468593 481173 546621 547659 895526 926976 40.55 68.2 2
13:39:02 2023-10-13 431440 429165 114780 110988 179754 181262 189599 189016 140750 138098 145601 147731 172626 174869 487045 528939 1480170 1460316 544196 567852 163157 143291 160318 159232 179482 175048 167170 166696 110198 112958 324663 293676 866530 864511 278880 274396 355548 360632 422697 414387 435185 439758 462433 467742 440400 487146 1051509 1108919 693807 554030 384973 376483 442224 438688 459949 466880 474170 480928 546669 546013 899827 931525 40.55 68.2 2
13:39:03 2023-10-13 439366 433057 112624 113489 177383 182900 187472 186350 141579 138814 147063 149122 174283 175779 486724 527290 1484033 1464454 556570 576366 163590 144594 162446 160676 179981 177231 167652 168923 111015 113744 326069 297029 858768 871232 279345 279354 357442 360342 428316 414849 443035 440234 462759 469725 441822 493696 1060729 1102515 698065 563114 386613 378862 440616 441728 467665 469317 479152 481895 550009 553306 891636 938266 40.55 68.2 2
13:39:04 2023-10-13 438852 432845 113143 112076 180292 182888 189144 186574 139461 138965 147610 149501 174770 176025 490935 532013 1487413 1458242 549750 578001 164642 145030 159010 161156 180793 177515 168868 169426 111547 114059 328270 297875 867702 873705 282479 278764 359856 363330 427832 418189 441044 444045 463349 473841 444358 493047 1063714 1118080 705421 564333 386613 381005 444913 441728 467665 469610 479492 485589 549973 552486 903838 939576 40.55 68.2 2
13:39:05 2023-10-13 440608 439216 113414 114521 179666 185438 189317 188774 139592 142487 148301 151047 178241 178617 495376 536754 1510420 1491368 561494 576937 166002 146485 160967 162728 182553 181320 169977 170810 112359 111618 327655 297428 872221 875566 282299 280087 361015 365758 429833 418656 444023 446720 467198 471045 449352 497485 1066316 1122375 699607 567148 392146 383164 446972 447523 469991 477249 481086 485209 557692 552451 903838 949327 40.55 68.2 2
13:39:07 2023-10-13 441367 436504 114297 114695 180810 185438 190870 189127 140496 142487 149517 151080 175352 178617 495594 537513 1502578 1480957 561494 581988 166466 147651 161113 163264 183132 181773 170518 171627 112359 112078 329721 300357 868590 883690 283900 281091 361015 366017 431708 420895 444505 447145 467583 476731 449034 498170 1069949 1115402 706892 570259 390753 383036 445615 446630 471688 475310 481776 486007 557270 559063 903336 948875 40.55 68.2 2
13:39:08 2023-10-13 441854 438741 114711 114949 180879 186932 191473 190391 141508 139350 149095 151952 175837 179912 498870 540811 1501607 1477042 557510 583868 169293 147062 162181 163581 184615 182228 171061 172208 112908 112231 329776 299629 875647 882899 285311 282126 364635 365923 433012 421232 441561 449427 468665 478075 447982 495909 1077565 1130606 701057 571068 389884 383072 450201 449011 473059 476686 481024 491117 558087 559171 917030 948875 40.55 68.2 2
13:39:09 2023-10-13 449818 442106 115477 112626 182058 190657 192358 191874 141405 143564 150445 153314 176526 179672 501550 538982 1512468 1492847 565990 587169 167116 148475 163326 164611 188356 178950 173080 172277 115199 113180 330703 300138 890945 886650 283825 281817 364364 369609 436802 422225 448805 449366 471895 478111 449413 501120 1078897 1124850 703957 568572 393461 387767 453403 451910 472768 477958 488174 492478 563775 562784 914289 959465 40.55 68.2 2
13:39:10 2023-10-13 450356 445276 115895 112976 183416 191032 193612 192504 142221 140359 153460 153595 177964 179706 503857 544196 1508266 1485220 564384 585987 166851 151332 163292 165475 185958 180280 173532 173931 115428 114033 331672 302843 880035 890572 286003 281817 365531 369573 438038 422455 447816 450850 473828 480607 450763 500408 1085232 1136432 703957 574395 394091 387876 455603 451379 476219 477768 489089 493628 558987 562583 919518 957493 40.55 68.2 2
13:39:11 2023-10-13 449776 445323 116088 113724 183246 187950 193647 193700 142322 140947 153531 154480 178045 181282 507031 549961 1529732 1508191 562599 589230 168643 149516 164731 165832 187266 180314 173875 173896 115496 114268 335677 302623 897005 887869 286916 282682 367441 372379 438590 423899 448170 454470 475287 477776 453514 501120 1082050 1142252 702507 571681 396931 387876 455275 453416 474471 481380 489052 495138 564754 563563 928964 964725 40.55 68.2 2
13:39:12 2023-10-13 452558 448357 117093 114482 185008 188838 195458 194893 143079 142232 152466 154978 179364 181743 508719 550077 1528222 1497077 566796 592532 168862 150145 165135 169026 186127 181909 174900 175850 113061 114826 333483 304418 892527 896792 288716 285280 369400 372970 439875 429767 452255 456188 474365 484246 454778 501272 1093539 1147215 691280 581173 396931 390070 458115 455435 477976 482770 489089 496617 566608 567897 932828 966674 40.55 68.2 2
13:39:13 2023-10-13 449702 450455 117387 114835 185455 189136 196282 195440 143566 142190 152694 155587 180292 182285 510342 555465 1551145 1527555 573173 596080 169884 152388 165505 169367 186548 182359 175337 176096 113217 115559 326232 304566 889877 893175 287594 287225 368844 374099 439280 428542 454647 455471 475809 479968 458189 506957 1088389 1145294 689870 577776 400150 390743 456248 457444 477868 487080 490447 495138 566259 564708 926176 971196 40.55 68.2 2
13:39:14 2023-10-13 457609 453455 117910 115696 186369 191035 199351 195086 144244 142849 151039 158579 181142 183644 512948 559086 1548941 1523465 571661 594965 170663 150092 167074 169743 187792 183264 176602 179024 114356 116138 335000 305432 898860 898410 291389 288039 370029 374030 442242 431479 454015 457481 477823 485395 460030 508463 1097708 1152896 691455 578448 403203 393986 461484 461351 477940 487080 491913 499484 571322 567933 931461 975383 40.55 68.2 2
13:39:15 2023-10-13 454514 450800 118859 116075 189750 190734 196564 199125 144947 142790 152252 158614 182292 183516 515243 553297 1546831 1523139 581076 599285 170156 150959 166806 167532 187792 184760 176479 179486 114356 116753 336263 306442 897643 905737 288788 293570 372911 375690 442025 430253 458734 456994 477222 487089 458838 510096 1100386 1155544 697622 582815 402281 396430 459958 458417 483245 486618 496046 499789 571188 571952 939586 973997 40.55 68.2 2
13:39:16 2023-10-13 455957 455947 118902 116789 187690 192303 197076 196240 144841 143914 152535 156867 182153 184709 518176 559090 1565259 1542843 582612 602288 171241 150959 167683 167616 188748 185101 177595 176151 115253 116948 341948 306406 898817 906582 290531 288527 373211 375154 440279 432804 460512 456994 480852 485683 459346 510027 1097609 1148911 694098 580761 403854 396817 459958 461351 481432 488812 498272 501088 574742 570276 934611 977551 40.55 68.2 2
13:39:17 2023-10-13 455878 455872 119599 116858 187540 192922 197694 196957 146162 144145 153764 159263 183998 185050 520391 559054 1558213 1536867 587036 605504 172368 152316 168732 169017 189377 186307 176096 177790 115997 117961 342096 311142 894433 914405 291806 289677 374409 376282 447154 435362 461475 462501 481532 487380 456945 511545 1109976 1167077 695508 587821 403202 399026 466682 459611 486332 490874 499615 504122 574524 576648 948885 980405 40.55 68.2 2
13:39:18 2023-10-13 458943 460177 120097 117319 187548 194010 197935 197953 146397 144979 153799 156523 186823 186564 520922 565622 1575638 1552100 587036 606363 173193 152525 169206 169017 190538 186568 177120 177824 116250 117961 339419 309630 902550 912885 292908 289677 374373 378393 446523 432876 461475 462501 482600 485910 458305 511944 1109976 1153908 695624 585435 405016 399135 464812 465926 484004 490257 498346 500886 575963 577127 936917 983270 40.55 68.2 2
13:39:19 2023-10-13 459845 460182 120406 117319 188460 194137 199979 198954 146121 145519 154338 157237 184771 187315 521181 564677 1571877 1547860 577680 603978 174578 152490 170207 169350 191569 186866 177837 178105 116638 118028 345100 309885 910427 912420 294498 289861 376699 381485 446583 436666 458719 465304 484067 487380 459814 511520 1109188 1164711 699736 586907 407306 396817 464050 466256 485404 494698 498272 501313 575211 573671 939977 989614 40.55 68.2 2
13:39:20 2023-10-13 461517 460138 120809 118437 189351 195414 200398 199231 149420 145180 154828 157204 187625 187159 525927 564663 1572246 1547297 590370 609295 174057 153970 172114 170668 191778 188750 178117 179585 116833 119216 339969 312897 901861 922287 293946 294101 377530 378731 450969 437938 464721 465304 481175 492480 462487 516610 1119222 1173879 706820 592072 407306 403390 470334 466794 490489 493021 501148 507247 579646 582069 955313 991705 40.55 68.3 2
13:39:21 2023-10-13 459809 460134 121142 118528 189213 195749 201099 200485 147490 146611 154897 157838 187887 188407 522707 565622 1577008 1557708 590443 610624 178228 153722 169568 170127 193944 187894 179947 179018 117683 119017 342225 310872 918801 922287 293558 291677 378667 384300 450931 437938 459588 466623 487017 494287 463868 515073 1119222 1166838 705391 594280 408465 400228 466719 465885 492354 495744 501445 505847 575283 580500 955462 991800 40.55 68.3 2
13:39:22 2023-10-13 468923 464123 123792 118997 190960 199760 202686 201783 149696 146701 155580 159352 184855 192434 528887 571427 1584904 1561429 584535 613802 178512 154502 170108 171245 194251 191323 180166 180187 118447 119582 344603 312011 919046 922197 296897 294184 378754 385390 450823 439525 464105 467211 490517 494492 469297 515620 1120813 1176377 703964 592881 412181 400862 469038 467965 491276 499134 504328 508912 585513 579082 949901 997382 40.55 68.2 2
13:39:23 2023-10-13 468756 463407 124055 119556 191261 200183 203003 201209 150076 146709 156877 158879 186016 191750 529683 575896 1586030 1564804 590333 615543 178672 155035 170649 172183 194251 191736 180702 180827 118471 120281 343160 314388 918905 922857 296331 294229 383274 385117 450967 442106 465026 468805 489881 492922 468006 515804 1123599 1179665 699794 592913 411744 400897 472473 468841 491679 500311 502241 510101 585854 583446 958146 1003805 40.55 68.3 2
13:39:24 2023-10-13 466962 467385 124509 119991 192436 196282 203678 203056 146873 147424 156996 159640 186437 188563 532047 573263 1585484 1557708 587716 612992 178582 155822 170684 172372 194251 188830 180771 181653 118786 120449 350858 314678 927823 926239 297484 295093 381995 382959 455626 441890 464661 468001 486909 495825 470594 518927 1125268 1189591 702555 593859 413608 403301 474147 467234 492007 499206 504045 513162 584235 582188 961239 1004669 40.55 68.3 2
13:39:25 2023-10-13 467487 467585 124560 120408 193141 197102 204895 203162 147506 147736 157675 159928 187091 188894 535147 573115 1586154 1565918 592323 618349 179292 156579 171500 173318 196042 189460 181792 182807 119266 122531 344095 316023 926214 934083 297802 295579 385250 387582 457093 442814 465941 471421 490811 498909 467896 517968 1134341 1192068 712538 601745 413022 403301 474698 471239 495823 501739 504475 511912 584843 586834 970479 1005211 40.55 68.2 2
13:39:26 2023-10-13 465689 469044 124672 120491 193586 197720 205183 203731 147607 148253 157826 159962 187289 189455 531684 574738 1590775 1570649 598666 620172 176240 157121 171534 173905 197948 190492 181792 183132 119334 122803 348889 315455 916454 938062 297275 295708 383286 385245 457240 441782 470363 472972 491339 496208 467674 517965 1137714 1192215 700191 600891 412364 405759 476198 471203 495125 499170 504438 514372 584847 587104 973858 1010409 40.55 68.3 2
13:39:27 2023-10-13 471511 468967 125025 121167 193380 198858 206049 204625 147739 148080 158443 160439 188524 189949 536350 577082 1600021 1575921 603979 620209 176307 157485 171842 174582 198192 190524 182288 184006 119617 123042 347355 317276 918127 938062 297572 297356 383321 385245 457563 444666 470695 474823 491339 497673 468006 519577 1137057 1194752 706783 601429 413608 405867 476425 472936 495630 500610 505944 511948 585103 585243 975790 1009614 40.55 68.3 2
13:39:28 2023-10-13 468931 472843 125054 123281 194951 198997 205309 207852 148588 148667 158923 161242 189062 190688 538924 577046 1600021 1576610 598445 622627 177421 158071 172905 175053 195399 190993 183180 184333 120170 123110 348299 315491 931792 940060 301403 297509 385084 387601 461471 444546 468994 474129 492622 501993 472443 521888 1140105 1208215 723075 605720 417738 408199 476535 472936 499735 504733 509009 516541 591155 586212 979567 1014159 40.55 68.2 2
13:39:29 2023-10-13 468931 473181 122081 123320 195498 199032 205706 208250 148654 148699 159064 161758 189525 191290 538812 577018 1597573 1574116 597357 623840 178169 160517 172940 175175 195976 191329 184019 184885 120482 123316 349243 317312 928789 939393 301111 297775 385590 387709 459981 448004 469991 474420 492648 502172 472959 521122 1137057 1207054 713967 601988 418332 409390 477210 474012 495932 505107 510458 516578 592646 592601 974399 1016747 40.55 68.2 2
13:39:30 2023-10-13 474329 474185 122579 123702 196047 199518 206244 207194 149070 149289 158676 162050 189726 192367 541252 583599 1599984 1575237 594293 624504 178373 160664 173527 175665 196590 192237 184183 185403 120978 123384 349243 318283 927496 939393 301111 297847 387753 387637 459261 448085 472034 475428 490088 501382 472959 522710 1140358 1201382 705527 599318 417738 410549 478021 477077 495895 505107 508315 514238 592519 589565 971168 1017390 40.55 68.2 2
13:39:31 2023-10-13 481969 476457 122758 123796 198828 200949 206416 206112 149642 150268 162578 163124 190924 192572 544367 589193 1618341 1593874 601369 627475 178262 161550 173769 178656 196624 192880 185121 185923 121484 120784 350675 321827 931830 940060 302612 299810 388056 391150 461471 450193 474277 479827 497286 500017 472813 523812 1143561 1201236 718057 603029 419823 411092 478057 477782 498882 505062 511036 516578 594038 588102 971168 1019597 40.55 68.2 2
13:39:32 2023-10-13 482432 475158 123664 124045 195111 201440 207384 205221 149986 151980 160898 162829 191526 192537 544367 590098 1621967 1595155 600771 628363 179709 161324 174917 178621 197858 192576 185416 185923 121653 120784 350643 318283 949367 941867 303901 297528 387402 393442 460017 449420 472705 475765 496103 503305 476498 528028 1142013 1199682 717176 602881 420886 412228 477204 477710 498882 506196 513606 518158 596158 596382 970167 1021179 40.55 68.3 2
13:39:33 2023-10-13 481626 475086 124014 124322 195989 201511 207390 207511 150367 150760 160858 163988 191526 194407 540734 592385 1632386 1606623 600888 628399 179993 161896 175232 178691 198742 193797 185806 188391 121908 121116 351132 319971 945390 943201 302037 299373 388020 392886 459908 451630 475559 474884 496067 502136 472625 527399 1146261 1193085 718057 607034 417999 411613 477792 480594 503241 505062 513570 516652 589125 593372 980414 1020359 40.55 68.3 2
13:39:34 2023-10-13 477900 478093 124251 124459 196675 202888 207384 207863 150605 150268 163325 164206 192201 194715 547130 591405 1623140 1603892 611261 632112 179743 162021 175232 179116 197961 195456 185936 185707 121993 122438 354969 323006 933368 953472 303041 299444 391945 393442 464729 450475 476306 481192 495742 504936 474115 525646 1160093 1215709 715239 612559 421321 411434 483145 477819 503417 509620 512081 522115 593832 595777 991142 1026636 40.55 68.2 2
13:39:35 2023-10-13 479202 480358 124485 121397 196979 202746 209113 207829 150672 152472 163475 164206 192738 194887 548717 586095 1618514 1595010 606203 633007 180883 158226 176074 179096 199483 195136 188571 185673 122334 122405 352076 322091 938739 952393 302955 300283 391079 393442 465168 453527 475326 477746 496031 505116 474907 528562 1152570 1217992 720876 606604 423088 413498 485003 480327 501819 509548 511284 517969 597040 594244 983279 1032053 40.55 68.2 2
13:39:36 2023-10-13 487565 477873 124934 121633 197629 203422 209300 208845 151439 149356 164058 164789 193372 195059 549567 597568 1632349 1608998 608032 630947 180723 159355 176250 177133 199136 195408 188809 186127 124201 122841 350187 324385 939538 947433 302919 301197 390992 391855 464073 453527 476269 482062 500429 505116 477173 525867 1152928 1210550 719467 608833 423388 412228 482913 483500 503953 512675 516308 517933 599307 596272 980178 1028863 40.55 68.2 2
13:39:37 2023-10-13 488992 482272 125308 121910 197935 204886 209732 209855 151503 150144 163882 167692 196196 196785 552019 602086 1650962 1626475 617503 631055 182101 160051 176957 177112 201054 196340 188035 186875 124270 122940 353020 323006 958823 953742 303615 302185 392499 395427 465386 450904 479878 480399 504265 509374 477410 531467 1159497 1208654 716648 614264 423278 414700 483145 485484 507607 511126 517699 522641 597997 601369 992551 1028132 40.55 68.2 2
13:39:38 2023-10-13 485493 481300 125534 122541 197978 205021 210459 210330 151642 150626 163989 167961 196301 196824 553587 592678 1637873 1620676 614097 634662 183294 159796 178594 176833 202357 196375 186303 186841 124651 122907 351527 321862 952125 959167 306227 302963 391355 393859 467130 454810 479841 481192 500393 507664 475539 531768 1162074 1222185 718057 612527 423388 418444 487413 482708 506782 509548 515138 522604 593188 600323 995379 1035005 40.55 68.2 2
13:39:39 2023-10-13 486870 485992 125939 122915 198911 206330 210726 210337 152415 150525 161130 165930 193082 196264 554767 598029 1636784 1619383 616969 638099 182609 160708 177773 178309 201441 196928 186691 187800 124651 123685 353020 324846 948715 960114 306168 302079 392163 395355 468886 454452 477018 483464 501846 510310 477733 530067 1161250 1230032 722807 615282 426707 414845 486378 481990 504981 514121 518218 524979 603224 594829 992551 1035808 40.55 68.2 2
13:39:40 2023-10-13 490788 484121 126167 123006 199531 206040 212164 210295 152762 150868 161973 168229 194088 198142 555082 600059 1649765 1622986 610104 640235 183841 160854 178971 177918 202994 197379 187702 187758 121841 123685 352943 323006 960078 956449 306708 304335 393333 396614 467459 457012 479124 480594 505337 510492 482622 535801 1161862 1217435 720347 612302 427010 420818 487376 486898 506100 512315 518797 522604 602054 604546 986080 1032834 40.55 68.2 2
13:39:41 2023-10-13 493254 485180 126171 123718 199844 209619 211746 211869 152585 151144 161714 168568 193251 198142 555351 602243 1660479 1636899 619787 639797 183678 161334 178594 178548 202675 200394 187442 188087 122185 124093 353964 324846 953650 961474 307230 304458 393338 399003 468520 456170 481280 483464 504189 511100 479887 530978 1165453 1219718 721581 618053 426101 419072 485690 485557 510140 514121 519641 525798 601131 603209 998160 1035005 40.55 68.2 2
13:39:42 2023-10-13 486512 487040 126593 124197 200476 209508 213747 211869 153076 151597 162232 168755 194425 198597 557427 601544 1641665 1613661 613049 643086 184425 162198 179529 179439 203387 198598 188424 189136 122429 124809 354908 326468 954484 964632 306599 304887 394517 396542 470690 458372 481021 484760 502912 510853 481260 532595 1169445 1228886 723695 612563 428227 419665 490901 485931 504981 513889 517518 524161 605080 598766 995379 1043446 40.55 68.2 2
13:39:43 2023-10-13 495515 486850 127011 124201 201141 205594 213747 213166 153786 151144 162753 168603 195032 198142 559081 607613 1655674 1632311 617606 643998 184977 162144 181782 179395 203920 200642 188692 188976 122344 124535 355853 324325 963524 962192 309497 304672 393963 400843 468958 457012 478793 484907 504972 510310 483158 536567 1166116 1224916 732549 614301 430673 422048 488760 489010 507729 515404 521924 525761 603947 606298 989623 1041123 40.55 68.2 2
13:39:44 2023-10-13 492701 487143 127373 124473 201832 205914 213633 214101 153357 152051 162753 166042 195032 197410 561176 609404 1668898 1648613 624284 644455 185236 162438 182073 179679 204206 201173 188692 189342 122597 124946 354151 324433 959622 967014 306744 306357 395423 401118 471684 458111 481749 485593 505080 513768 480277 533424 1171331 1224398 723695 621574 428837 418652 487758 486309 512745 515368 522774 528632 603796 607195 1003250 1041864 40.55 68.2 2
13:39:45 2023-10-13 489713 491793 127672 124644 202480 206304 214384 214101 154099 152641 163275 166108 195676 198029 562807 611202 1662573 1636970 617993 645091 187782 163240 180241 180326 204960 198634 189779 189766 123415 125258 356797 326887 971976 966940 310776 305854 396610 402584 472386 460641 482121 485718 505044 512612 484258 535013 1171266 1228886 725104 618053 431247 421155 486999 486832 510935 518486 524295 526997 604127 607694 994671 1042091 40.55 68.2 2
13:39:46 2023-10-13 494876 490683 127905 124635 203109 206339 214384 217508 153992 152896 163309 167128 195710 198650 562807 612067 1678755 1654495 625289 645091 187948 162959 182216 180567 207173 197414 190517 189342 124160 124946 356797 324361 970622 972041 309533 306789 394589 402299 474503 459989 482503 484907 505044 514130 483086 538716 1177894 1235875 732549 622902 430367 422901 492218 489010 513398 513889 521961 529812 604652 603951 1009586 1045091 40.55 68.2 2
13:39:47 2023-10-13 493875 491761 127706 125291 202800 207237 214384 217707 154381 152616 163378 166634 196322 198478 562752 604159 1665228 1639380 624882 647520 188115 163516 178835 180887 207354 198620 189355 191105 123956 125652 356797 327799 965823 969219 310446 306789 396997 399885 474503 462555 481749 485283 503054 511855 483486 535013 1174699 1238054 728981 618053 429955 420528 493409 491775 510935 516996 519604 525503 603983 603245 998870 1048177 40.55 68.2 2
13:39:48 2023-10-13 496801 492566 127952 125530 202901 207595 218138 213655 154630 152862 164062 167095 196766 199901 563584 604159 1669483 1641637 624284 647520 188185 164325 179049 181506 205933 199731 190245 191639 124160 126121 356443 331174 969286 977607 310300 306789 400445 402015 474503 459054 486790 486688 505008 513898 483997 533802 1181324 1247185 725581 623542 432582 421191 492712 486760 512369 521188 523515 531813 610234 604240 1008116 1052660 40.55 68.2 2
13:39:49 2023-10-13 494840 494352 128677 125497 204218 207590 214748 213689 154914 153169 164131 167162 196971 199866 565289 613172 1669858 1644075 622920 650882 188554 164075 179719 181495 204421 199140 191153 191140 124809 126014 357741 327799 979642 969256 310813 306789 397034 403726 474503 463936 483222 485247 509880 513914 486121 539520 1177957 1232337 736837 619736 433085 423606 492566 491629 512273 518486 525932 528588 610214 610992 996000 1044758 40.55 68.2 2
13:39:50 2023-10-13 499777 492324 128554 125815 203758 208749 214599 214352 155129 153671 164394 167691 197553 199901 565326 611202 1681144 1655492 629033 649924 185830 163585 180323 180887 205126 199592 190817 191778 124637 126256 360456 328336 968909 977607 310007 307650 397070 402299 476521 462519 487639 486688 505044 514130 482622 538976 1184051 1240688 738267 626754 429955 421820 495546 492195 513923 520054 522331 530189 603947 604240 1017399 1051311 40.55 68.2 2
13:39:51 2023-10-13 495900 496244 129228 125795 205227 208749 214932 215087 155129 154167 164394 168223 197897 200845 568242 618494 1687610 1660288 630898 651343 186794 164360 182667 181828 206201 199801 191483 192209 124981 126713 359061 327191 972132 980387 311325 308081 397070 402584 475108 463609 489061 486688 505080 514655 482439 541171 1185647 1244323 738267 624426 430296 423750 496600 492580 513887 519251 522737 531813 603983 608553 1020369 1055873 40.55 68.2 2
13:39:52 2023-10-13 498515 495720 129228 126227 204939 208930 216305 215018 155595 154403 165188 168223 198276 201020 570369 616641 1673954 1646193 621682 648975 184636 165697 179896 183263 204455 200569 191791 192992 125341 126882 363642 331284 974614 974146 312208 306789 401331 403739 476521 462157 483979 490770 512264 516894 488392 537112 1180558 1241531 729332 621574 435044 426749 494739 494602 513835 521627 528627 532950 611779 612174 1003250 1051274 40.55 68.2 2
13:39:53 2023-10-13 501273 497658 129515 126236 207874 209619 215035 216056 155595 154660 165188 168290 198276 201231 570369 619880 1694889 1662664 631795 649011 186999 164602 181836 182036 206408 200010 191826 193027 125462 127058 360574 329806 971105 981172 311767 309051 399880 403726 476483 464957 490178 486760 508010 515016 482817 539333 1188047 1245420 739696 627272 431284 423786 495519 494712 517742 523135 525485 533914 609336 609413 1020369 1059246 40.55 68.2 2
13:39:54 2023-10-13 502701 498769 129691 126988 208197 210970 216305 216426 158333 154656 165523 168824 199487 201864 571621 618531 1692483 1663840 632245 654937 187382 165453 182159 182984 206373 201165 192257 194075 125688 127553 357741 332115 965009 984031 311325 309555 402184 402552 479910 466201 491572 491847 509520 515484 484294 537736 1192344 1248990 741125 630847 433539 423786 495904 494712 518510 522752 527464 534981 613807 608630 1020369 1060152 40.55 68.2 2
13:39:55 2023-10-13 498075 500099 130122 126779 204540 210275 217351 216426 156391 154691 166055 169058 199522 202147 572027 622042 1683237 1659106 627249 654746 186672 166020 181307 183810 206086 201235 193446 193433 125910 127336 360928 331050 979216 978398 313984 307865 401048 405592 476483 467266 486875 491484 513790 518465 490150 542977 1183977 1243330 742555 624233 435663 429351 497621 496115 513091 522398 527918 533025 610915 613073 1008116 1057449 40.55 68.2 2
13:39:56 2023-10-13 506295 500198 129485 127236 208242 210970 217013 217100 158478 154691 166055 169209 200148 202501 567775 613172 1687338 1660288 631795 655672 186999 166533 181503 184137 206408 202222 193005 194761 125702 128003 357035 333881 987161 986827 311657 309051 402276 403171 477936 465286 491572 494748 510962 516570 486341 539397 1189476 1252763 734969 630364 436283 426292 495977 494362 519280 523924 527131 536576 613033 610381 1021955 1069840 40.55 68.2 2
13:39:57 2023-10-13 502701 501869 130308 127266 204855 211483 217724 217473 156395 155259 166090 170133 200183 203851 574369 620318 1690430 1662664 637978 658780 187382 167056 181940 184711 206373 202470 193917 194998 126191 128222 359629 334119 972094 987503 312745 308151 402276 407755 482899 466605 489098 494748 510131 521054 486819 540698 1189808 1264624 740206 629056 437526 428478 496049 495413 513995 522788 525600 533392 612997 609523 1016640 1064376 40.55 68.2 2
13:39:58 2023-10-13 507413 501869 130485 127648 205143 211483 218743 216426 158947 154940 167127 169360 200777 203139 573594 619990 1692483 1670032 629890 658067 187587 167043 182403 184430 207589 202540 194194 194761 126360 128325 360574 333170 976398 985427 313095 309989 401675 408068 479910 466605 491737 493058 516896 522034 488414 540406 1189402 1247075 744556 631897 436283 429996 495483 495413 519647 523135 530100 537376 613807 613253 1023660 1064553 40.55 68.2 2
13:39:59 2023-10-13 503911 500525 130485 127687 205203 212998 217759 217846 157082 155225 167127 169898 201443 202571 576106 617621 1685630 1657850 633620 659539 187916 166590 182657 184817 207733 202575 194194 195170 126569 128393 361518 333170 973822 986127 311832 310024 402877 404343 478044 468385 491223 494048 510962 516172 486783 540935 1189513 1252800 740607 627236 436903 427873 500375 498687 518510 525908 533541 534565 616609 612893 1016756 1064591 40.55 68.2 2
13:40:00 2023-10-13 502719 501305 133231 127898 206494 212331 219118 218525 158981 155294 167197 170320 201759 204137 576995 627351 1696094 1674558 634350 660254 189261 167511 183587 185170 208784 202434 195012 195307 127062 128793 361867 332226 982090 983334 313837 311662 401076 405700 481275 468823 491572 492470 512432 518428 486819 544233 1189586 1243658 743984 625941 435663 428928 498927 500134 522263 524327 534048 535055 612938 616723 1022135 1060531 40.55 68.2 2
13:40:01 2023-10-13 504512 502042 132865 128182 206129 212848 219154 220233 158981 156230 167431 171014 201900 203851 578706 621956 1697300 1669919 638353 661916 188563 170109 182762 187524 208418 203535 194739 197739 126778 128818 361518 334594 975858 988975 312781 310495 403252 405306 482680 468571 491350 495229 512410 516862 486747 540825 1196550 1258952 749063 629056 438149 428781 501828 500207 519759 529076 531492 535018 618426 615479 1019458 1066409 40.55 68.2 2
13:40:02 2023-10-13 507653 502883 133195 128143 206554 213033 219118 219890 159126 155810 167701 171014 202041 204782 579116 629434 1710975 1683426 640170 661447 189467 167303 184183 184946 210087 203214 195012 197912 127022 128818 359997 332226 977689 993225 311867 312356 402276 405628 483619 468055 492375 493699 512264 520867 485270 544270 1199885 1256453 735322 632709 436283 427529 501828 495846 523003 529533 528757 539525 619490 612929 1030995 1072811 40.55 68.2 2
13:40:03 2023-10-13 504526 505022 133384 128781 206490 213703 219118 220612 159486 156265 168277 171285 205193 204495 581247 627388 1702509 1678152 642871 665884 189329 168242 183750 186115 208965 204680 195696 198157 127374 129177 362462 333375 979167 992449 316222 311439 404725 405664 484303 471366 489382 495303 510131 520063 490373 542160 1197254 1261462 749701 629951 437897 428839 503250 501696 521305 529053 531942 536650 620286 616759 1019696 1069761 40.55 68.2 2
13:40:04 2023-10-13 509352 504801 133767 128568 207846 213718 220489 220683 159306 156805 167771 171592 205123 205468 581247 629244 1715845 1688264 642908 662791 190629 170180 184769 187594 210416 204177 195798 198192 127653 129356 364063 333644 999906 996046 314903 313809 405617 408390 485910 470331 493660 495881 512324 522263 486602 545707 1201482 1261905 745413 632709 437526 429816 504603 499392 522460 529017 530328 539525 619930 613289 1035891 1072627 40.55 68.2 2
13:40:05 2023-10-13 505852 505098 133798 128994 207855 214375 221559 220612 159632 156770 168785 171558 205550 205825 580147 631128 1706572 1682531 638988 663764 190497 170453 184804 187961 210451 204535 198170 194722 127722 129571 363406 333338 984236 989559 313256 313409 404725 410236 481877 472656 496142 495449 514022 518531 486783 545892 1199028 1247221 746843 632709 437197 431099 501828 502861 524451 527951 534893 541138 612924 620254 1032500 1071247 40.55 68.2 2
13:40:06 2023-10-13 510108 505175 133891 129426 207675 218564 221248 221838 155820 157133 169022 172104 205908 206226 584484 629179 1718250 1688993 642908 666156 190525 171304 184957 184539 210416 205650 197787 195399 127653 132046 367227 337270 975530 999581 313769 312019 408127 410526 484646 469922 494579 495882 514058 522797 491834 542618 1205717 1274725 743106 636492 442403 430190 503816 499781 521524 529017 528757 538178 620286 616759 1026645 1075957 40.55 68.2 2
13:40:07 2023-10-13 514679 509279 134256 129541 208470 214978 222670 220647 156846 157278 169568 172137 206014 206803 580994 629244 1713408 1695173 636211 665789 190664 170987 184746 185185 210611 206155 194701 195331 128501 129571 363406 332833 1000613 1001010 316673 313122 406193 411653 487399 472934 493660 496115 513950 523108 490574 548262 1206189 1265557 751131 637167 440026 432800 504652 500914 522973 528909 530328 536908 616384 617630 1040392 1077525 40.55 68.2 2
13:40:08 2023-10-13 510361 509174 134358 129422 208830 214827 222670 221994 156813 157278 169295 172566 206014 206985 583767 636189 1706087 1687989 640170 667239 190664 171071 185099 188593 211075 205830 195344 195365 128289 131778 364351 333447 987184 993225 314247 314621 405975 411435 481550 473696 496056 494271 514094 520098 486819 545947 1203824 1252800 756156 638302 439792 433668 501573 501013 525978 527987 535004 539991 618281 622012 1038475 1075873 40.55 68.2 2
13:40:09 2023-10-13 516322 510004 134166 129782 208826 218907 222983 223001 156846 157880 169664 172480 202732 207535 584687 630698 1715771 1692160 648394 668548 190791 167221 185405 185800 210928 207063 197388 196590 128501 131995 364021 337452 992456 1003093 317616 312933 408381 411726 486949 474035 492338 495882 514022 521994 494478 545892 1207354 1273822 748272 632746 442545 432764 504990 502444 522128 530835 534698 537471 622080 616606 1026645 1078292 40.55 68.2 2
13:40:10 2023-10-13 515409 509208 134380 129696 210347 218564 223296 223314 157062 158194 169830 173547 202834 211217 585284 638550 1730696 1704485 645689 669679 192546 171106 186744 188435 213069 206481 195378 196897 128501 130840 363406 339185 981005 1006007 315061 315178 410695 412003 487745 471439 498097 500061 517039 524372 491834 544233 1215497 1280116 759056 640119 443100 432728 506109 501732 523003 532148 533541 539337 621063 617581 1029844 1078970 40.55 68.2 2
13:40:11 2023-10-13 516397 509213 134384 129782 209222 218979 223296 222341 157846 157313 172636 172566 203532 207859 586150 635631 1722667 1696381 638353 669679 191904 168500 186316 185834 212437 207063 195955 196624 128927 132098 364351 337489 999209 1001708 317124 314878 408127 412062 486949 473027 496444 495774 518610 525654 492602 546888 1211683 1271047 748272 639771 441913 436370 507547 503830 527419 532040 533341 542445 618281 620254 1045100 1078934 40.55 68.2 2
13:40:12 2023-10-13 512847 510974 134533 132500 210139 216801 223517 223800 158182 158054 170488 173374 204029 207607 588817 632038 1716277 1684328 641994 672532 192441 168716 186590 186574 212699 207647 195921 197823 128927 132690 365927 340961 988540 999545 315757 314577 410731 412062 486364 475410 494506 501696 518052 523144 496212 547445 1205860 1269149 751131 635516 444364 437492 505429 505654 522460 531327 536710 537667 619301 622123 1034045 1079828 40.55 68.2 2
13:40:13 2023-10-13 519043 510974 131044 132592 209811 214854 227324 223943 157846 158194 172843 173789 203956 212035 590467 631091 1723892 1697589 650644 672513 191870 169101 186280 186969 212401 207539 196806 197616 129148 131023 365295 338262 999175 1004517 318151 315142 410658 412820 486841 477096 495280 501106 517002 525995 495252 547445 1211683 1279970 752560 635820 443031 435284 507920 504679 527099 532361 536710 537704 624729 619321 1030516 1078934 40.55 68.3 2
13:40:14 2023-10-13 516871 510974 131582 130144 211485 216576 224555 222844 157846 161306 172722 174274 204131 208781 590467 640105 1736858 1706914 648944 667038 193119 168682 187320 186418 213967 210331 197306 197892 129355 132661 366881 341446 997488 1008712 315793 314842 410731 413479 486913 473696 497928 502798 519343 527397 495509 545855 1216205 1289006 751131 641030 446189 435176 507584 505008 525978 535123 534098 540903 622046 620301 1037091 1088326 40.55 68.2 2
13:40:15 2023-10-13 516140 513855 132144 131053 211570 216801 225506 224573 158753 158859 173416 174448 204949 209517 592950 640105 1727572 1706914 643825 675402 194137 169184 188299 186969 214763 207647 197629 197858 130000 132690 352305 339959 997638 1005266 317580 315802 410695 412678 486156 473935 500483 500950 519883 526656 493685 549079 1215631 1271010 753256 642824 444922 437897 506146 504581 527564 532148 536710 543778 619958 622195 1045100 1085267 40.55 68.2 2
13:40:16 2023-10-13 516131 514076 131330 133408 210980 216192 223551 226967 158653 161011 171209 174274 205120 207248 588971 634770 1715845 1695136 643825 673806 192511 170159 187222 187976 213304 207761 197664 197789 130112 133059 368787 338914 1003414 1003767 320394 315802 410115 413950 489130 476313 496502 500878 518280 522761 494222 549869 1216366 1263729 766854 639901 443031 438960 507920 504823 530291 531615 539015 544201 622961 627150 1039074 1082076 40.55 68.3 2
13:40:17 2023-10-13 514802 514040 131681 133100 211677 216227 227588 223637 158711 161081 173350 177226 204801 207572 589799 640359 1726131 1695136 650830 674832 193730 169790 187507 187037 213967 210843 197527 199101 129390 129839 366239 342417 992044 1005266 319038 315802 411178 412098 486913 475942 499772 504260 521369 527555 497532 547149 1215132 1275468 752560 641486 447461 437215 507547 507450 522900 532148 539425 541893 625468 626563 1032931 1085606 40.55 68.2 2
13:40:18 2023-10-13 523557 513891 131871 133085 211494 216865 223551 223568 158711 161271 173386 177067 205262 207896 588862 636638 1732884 1705699 655014 674319 193119 170212 187507 188216 213667 207252 197493 198755 130126 132707 369740 340478 996923 1007285 319562 315802 411895 411447 491655 477728 497891 501732 518537 523530 496915 547662 1217431 1278343 759707 639210 445555 436625 509465 508469 528346 535949 541273 542549 628404 625787 1035407 1088326 40.55 68.2 2
13:40:19 2023-10-13 521299 514148 133093 133007 213188 216865 224555 225443 158854 161672 173422 177736 205439 208581 591472 647397 1743662 1717081 655874 678289 195403 169653 189096 187489 213560 207183 197802 199587 130352 130042 367834 343391 992981 1014486 318101 315802 414199 413296 490888 476420 501194 504617 522144 529483 496915 548652 1220930 1293060 756911 645181 447670 437984 509465 504288 527155 537702 536747 543778 627037 622195 1041966 1092873 40.55 68.2 2
13:40:20 2023-10-13 523008 517129 132502 133305 212854 217238 225600 223568 159361 161454 170159 177314 206435 208581 595523 640177 1743662 1720584 655014 678289 194309 170330 190921 188216 216918 207287 199392 199275 130593 129750 368127 340478 998320 1013048 319336 316416 410731 412678 492735 479432 504018 501404 519859 527290 493925 550608 1227893 1285620 766306 648358 445629 437278 510944 504787 529998 539717 539809 547450 628884 625824 1047752 1096139 40.55 68.2 2
13:40:21 2023-10-13 517975 517864 133093 133428 213228 217576 224937 223671 159217 161602 170430 177419 206579 207896 594389 647630 1738677 1713760 647507 676817 194309 170364 191091 188216 213264 207900 198802 199692 130866 129572 370694 339515 1012286 1013048 319562 317589 410731 414678 493781 476313 501194 501463 518681 529026 494186 551775 1226614 1285442 766306 645712 445238 438608 512392 507716 532171 537980 537800 548787 628593 625534 1050689 1094577 40.55 68.2 2
13:40:22 2023-10-13 516873 518628 133118 130000 213818 217610 225635 224989 159394 161637 170842 175727 206579 209527 594938 649741 1744888 1721586 647863 678700 195263 170838 189096 188671 214267 208301 199392 200319 130866 130446 368127 342417 1015851 1014486 320241 315903 411214 418017 494094 478450 499540 501696 519847 530179 494222 553757 1226687 1283893 759707 647089 445238 439051 512392 508865 532926 537980 537836 548229 629133 625824 1051283 1094502 40.55 68.2 2
13:40:23 2023-10-13 516871 518633 133528 133780 214127 218254 225984 225564 159394 161707 170701 177894 206791 209855 597951 648133 1742400 1716240 646955 678846 197484 170753 191530 188808 214109 208551 199149 200354 131049 130479 378470 342417 1018595 1014486 320285 318901 414199 418058 494831 478450 502622 504187 522783 531192 497642 553232 1224838 1283893 764856 645712 447980 439794 513481 507679 532926 534750 538052 546880 622010 625787 1058612 1094502 40.55 68.3 2
13:40:24 2023-10-13 522304 520753 133524 133689 214419 218289 226369 225687 159615 158163 170735 177770 206826 209890 599372 649501 1743662 1716240 648981 680773 197867 170906 188418 188774 214958 208551 199600 200354 131049 130610 368127 342417 1005752 1013767 319562 316859 411792 416829 491271 477056 501454 504617 523072 532157 494258 553490 1226614 1287537 767755 645712 447461 440427 513881 510342 534781 538953 539362 547302 626947 627041 1060322 1097704 40.55 68.3 2
13:40:25 2023-10-13 519615 521201 133994 133785 217576 218629 227072 226422 159937 158292 171687 174760 207842 210997 602354 653192 1749875 1724047 649294 682707 194743 171451 188176 189403 214992 209239 200053 201196 131415 130988 371647 343391 1022809 1017160 321266 316894 411214 418977 493693 477873 500673 504260 519883 530589 495509 551812 1232800 1289279 758278 649058 448874 437398 513154 508865 531202 540364 540653 546856 632564 626936 1052321 1097337 40.55 68.2 2
13:40:26 2023-10-13 525776 519942 133981 130413 217501 219489 226721 225564 160447 161934 171825 177770 208119 210737 599686 649501 1752935 1732422 658181 679912 197937 171758 191780 189472 214774 209601 201265 200354 131599 131534 370960 341261 1015434 1020267 321376 318193 413063 414498 495532 477728 503514 506050 520615 530215 496563 549288 1234029 1293060 769205 648599 449400 437625 513481 509712 530666 537980 537420 547450 631222 625497 1051284 1097337 40.55 68.2 2
13:40:27 2023-10-13 528641 519536 133994 130511 214884 219005 227813 226264 159970 158898 171790 174860 208457 211243 603878 649155 1758454 1734891 660517 681427 194845 171485 188804 189472 215061 209566 200227 202321 131415 131777 371383 344398 1003171 1022255 320738 316416 414989 417132 494831 477764 501418 504787 523000 532157 500157 551775 1226415 1294829 758278 644691 450661 442888 516693 513712 532926 541018 540890 546450 631039 629370 1046623 1097657 40.55 68.2 2
13:40:28 2023-10-13 525821 522158 134213 130601 215298 220163 227532 228168 160756 160876 171756 175344 208630 211173 599281 652729 1757854 1725565 657742 681944 196224 172631 189255 190599 214624 210622 200437 201686 131783 131810 371289 344369 1014865 1017917 322746 316894 414333 418021 495157 484203 501063 504787 522559 529026 495832 550103 1226687 1288382 770655 647089 451930 438866 512029 513021 530666 537944 544444 547450 631222 631137 1040217 1097657 40.55 68.2 2
13:40:29 2023-10-13 528938 521474 134461 130918 217392 220409 227654 227195 160710 158932 171859 175290 208589 211243 602358 646715 1750445 1724337 662475 682945 194239 172066 188245 190391 215753 210376 201103 202075 131599 132572 372600 346831 995572 1018818 322288 319389 418062 417686 493432 483482 501454 510016 526701 531336 500193 553490 1225557 1285651 769205 643280 450613 441813 513117 513748 533303 538192 542645 547450 627037 629253 1054346 1096102 40.55 68.2 2
13:40:30 2023-10-13 527528 522245 134344 130893 217805 220374 227848 227865 160004 159185 171859 175444 208770 212608 602527 649042 1751689 1725565 659652 684575 194642 172100 188838 190634 215027 210587 200227 202358 131783 131810 370960 342424 1012506 1014486 322746 315938 414989 420868 494831 482117 499929 503260 523108 528775 499549 556026 1231394 1277988 765975 647438 449452 441597 514938 515207 536646 539532 546770 549256 629366 630920 1057384 1097657 40.55 68.2 2
13:40:31 2023-10-13 525982 526024 134618 131914 214021 220304 229091 227566 161081 159228 172784 175344 209387 211243 602955 649501 1751766 1726514 656735 685474 195454 172923 189893 190634 216818 210587 201665 202357 132060 132241 372600 342388 1028361 1020806 321376 318370 414989 419642 494131 480358 505594 504787 527664 531624 495832 556755 1232259 1293060 767755 649392 448275 441453 513774 512296 535068 540364 540234 546820 629176 627413 1065142 1100568 40.55 68.2 2
13:40:32 2023-10-13 523081 523049 134910 130831 214369 220409 228521 227935 160737 159329 171894 175444 209457 211314 602641 657712 1755429 1730954 653075 686597 195895 173027 189364 191233 216227 210812 201524 202783 132152 132390 372600 344860 1021212 1022255 322288 317924 414189 421464 499413 482081 503697 505333 522783 532157 495724 553490 1235907 1295812 759707 653003 449290 440081 515340 510812 531914 541162 542719 552109 631060 629289 1054383 1103812 40.55 68.2 2
13:40:33 2023-10-13 530561 525273 134872 131699 214195 221098 228911 227160 161362 159123 172837 175169 210078 212274 601753 652900 1764715 1739219 662475 683984 195420 172100 190066 190466 216853 210587 201665 203029 131783 132676 370694 346459 1001021 1026412 321149 318405 417445 418977 497644 480358 505696 510379 522964 535924 500791 552876 1232573 1304889 769205 646532 451930 440139 514076 513748 533682 541162 542337 548229 632116 629261 1051172 1100568 40.55 68.2 2
13:40:34 2023-10-13 532106 522982 134805 132527 214275 222484 229020 229159 160994 159507 172647 176383 209213 212423 606248 648133 1758621 1732422 665833 689967 195489 173200 189468 191572 216702 211318 202335 203029 131783 132739 372600 347477 999240 1020806 323204 318852 418035 419013 495532 484888 504090 511105 528820 532157 501755 556755 1230176 1294894 772105 645712 452324 445715 515340 513693 531720 539604 544335 549047 629402 631173 1060471 1097373 40.55 68.2 2
13:40:35 2023-10-13 525972 527455 135131 131985 214702 221973 229302 230659 160722 160527 171928 177142 209457 213470 606322 655048 1758621 1726056 660650 687904 195963 173579 189962 191734 217238 212279 201700 203884 134167 132706 369504 346250 1020779 1020267 322398 316965 414809 423149 495542 485575 503622 504751 528447 532157 501682 557547 1232296 1282076 767384 650316 450613 444422 513968 513571 537866 541162 547547 551352 632116 636202 1061982 1100568 40.55 68.2 2
13:40:36 2023-10-13 522905 526937 135220 132158 215039 223216 229267 229390 161508 159507 172992 176274 210771 212274 606658 648590 1747960 1721548 657742 688990 195454 173597 190031 191944 217377 211318 203007 203029 134167 132706 374507 344615 1016531 1022446 323204 320575 414736 421391 496586 486732 507354 504679 529048 532049 495652 555495 1235907 1296731 769205 652856 450602 446345 514004 513748 535958 540076 541110 549256 631222 629289 1069723 1106169 40.55 68.2 2
13:40:37 2023-10-13 522977 526974 135688 131947 215108 221825 230338 229390 161542 159982 172957 176308 210588 213126 607612 658132 1762207 1734891 654909 688014 196407 173597 190066 191978 217377 212314 203007 203599 134115 132706 373553 345568 1024266 1024208 322975 318923 414953 422061 500873 483518 505594 504787 523036 531624 495760 553024 1241184 1302228 770655 654932 454753 441525 517869 513165 534439 541126 540963 549691 636612 630032 1057273 1109322 40.55 68.2 2
13:40:38 2023-10-13 533718 527719 135127 132868 215044 223252 230091 230289 161786 160324 173734 176518 210960 213205 610798 652451 1765896 1740397 668790 685029 196154 174030 190101 192270 217563 212279 203007 203884 133858 133963 374507 348389 1004599 1023706 321421 319534 419218 420273 494424 485575 504521 510090 526990 530844 503213 555931 1231386 1289404 762566 648930 451683 444095 514004 513837 537866 541162 547547 548442 631222 631245 1060540 1102170 40.55 68.2 2
13:40:39 2023-10-13 522941 527723 135378 132839 215108 222555 229302 231180 161542 160238 173510 176619 210806 213126 608906 656318 1752935 1725565 656808 689967 195489 174343 189899 193124 216702 212399 203497 203672 133267 133373 361962 345351 1023267 1022218 324123 320646 414881 423259 495855 485301 509018 507752 529194 532013 499378 556755 1239422 1294767 760506 654932 451992 447013 516984 513463 536654 541162 543489 550924 631222 631938 1072839 1107744 40.55 68.3 2
13:40:40 2023-10-13 530221 528838 135778 132714 216374 222555 231452 230462 161913 160494 173821 176653 211100 213983 607282 658205 1766452 1740557 658247 689013 196714 174065 190666 192515 217750 212683 203577 204170 134278 133172 373553 346532 1028731 1028624 321647 319890 417445 421061 500398 483601 507141 504860 523108 532779 495796 554805 1246416 1307824 773555 657691 454828 445195 518274 514805 535198 545763 543912 551780 637762 631245 1064864 1111392 40.55 68.2 2
13:40:41 2023-10-13 532106 529025 136036 133235 216348 224159 230591 231398 161752 160905 173994 177476 211290 213876 608833 656635 1770221 1745379 664018 689013 196372 174885 190400 192878 217541 212981 203007 204170 134439 133595 377158 346532 1020129 1027085 322660 319854 418626 420570 498526 485337 506745 513058 527254 532962 503213 555927 1234994 1298472 775005 648825 453537 447013 516984 518315 537866 541162 547158 549256 629105 634888 1063630 1103812 40.55 68.2 2
13:40:42 2023-10-13 529135 529212 135859 133499 216228 223287 231848 232227 161913 161298 173544 177769 211396 214054 608569 658643 1760955 1732422 659219 691780 197158 175179 190492 193559 217424 213880 203827 203851 131244 133474 373553 346337 1025954 1023706 323678 319890 415097 424124 498878 486778 507538 507824 529194 532121 498710 556755 1237939 1301325 767755 656795 452066 447963 519325 513693 538575 541162 544372 551352 632564 631209 1072709 1106630 40.55 68.2 2
13:40:43 2023-10-13 529844 529212 136082 132877 216936 222931 231848 231540 162059 160324 173943 177421 214550 214370 609036 663946 1770221 1744216 658294 690023 197639 174308 191303 192854 218769 213316 203745 204457 134476 133847 361962 346568 1041770 1030000 322171 320375 415097 421061 501496 486879 507243 510016 526592 535924 495724 554953 1246490 1309635 775005 657654 455401 441597 518555 513463 535198 545726 544298 549645 635708 632943 1063495 1111466 40.55 68.2 2
13:40:44 2023-10-13 537981 530099 136372 133650 216646 224475 231975 231866 162127 161007 174168 177612 212512 215225 610453 656782 1771760 1745379 670307 691035 197330 175214 191338 193599 219145 213722 204148 207605 134406 134078 373057 350666 1011193 1027085 323151 320860 421037 421025 496035 485337 505236 510054 527290 533224 504420 557653 1239422 1289367 778659 651045 453030 445388 517787 518351 539808 542900 548187 555106 631096 636376 1069760 1111429 40.55 68.2 2
13:40:45 2023-10-13 532286 528940 135825 134057 216078 224231 232699 231540 162872 160527 174690 177176 214991 215030 613647 656527 1767973 1742325 664329 692955 197879 175095 192275 193424 219996 213651 204148 207208 131425 134032 375460 348569 1020426 1031462 321719 320896 419218 423860 495999 486263 510104 510017 528775 537724 501682 559234 1245090 1303811 766854 659327 454504 445679 520060 513729 539808 545264 547547 555069 638482 635785 1066694 1115553 40.55 68.2 2
13:40:46 2023-10-13 535041 528833 136266 133708 217091 224546 232699 231540 163621 160494 175214 177108 215523 214958 610796 663368 1780752 1758546 669890 693027 197948 175302 192515 193700 220480 213316 204757 207534 131425 134264 375460 350132 1010637 1038812 324123 322263 422194 423259 501314 486227 510030 513675 530620 537774 505999 558341 1244171 1310617 785155 652467 455475 444977 519692 519451 539282 548858 548575 552955 640364 635857 1058963 1109777 40.55 68.2 2
13:40:47 2023-10-13 533630 530422 136244 134322 217363 224862 233354 232191 163132 161007 175092 178058 213478 215332 613541 658060 1770221 1747672 665944 695101 198017 174987 192515 193383 220480 214023 204757 207314 131606 134478 375460 348818 1025120 1032276 322362 322287 419811 422248 500478 484924 508983 512332 530000 537953 503140 560661 1248668 1309467 765424 656795 454181 447013 521533 518278 541339 546907 548717 555993 639874 636684 1072636 1116255 40.55 68.2 2
13:40:48 2023-10-13 533525 532935 136748 133708 217802 225021 233139 233393 163346 161816 175529 178160 211501 214513 613934 667639 1781592 1759208 668169 695101 198017 175986 191943 194066 220044 213951 203765 203786 131606 134356 377158 349317 1022513 1036216 323893 323303 420739 422660 501851 483865 508983 513785 527218 539726 504677 557944 1245127 1314186 771142 653024 456123 446721 523049 520664 539045 548098 548269 551743 640364 636684 1063231 1115461 40.55 68.2 2
13:40:49 2023-10-13 536454 531770 136946 133704 217837 228149 232863 233721 162838 161556 175092 178825 215363 216388 613541 667043 1784555 1753541 669890 695101 197763 176461 191908 197107 219982 215086 205297 206477 132663 134686 361962 349810 1025008 1033143 324446 323947 421000 423259 503985 489641 509380 515243 530108 536682 503889 558341 1241416 1305924 776455 652467 454828 449368 520060 522176 541339 543698 549352 552955 631096 635410 1069723 1113047 40.55 68.2 2
13:40:50 2023-10-13 532286 532036 136713 134116 217833 225742 232863 236218 163132 161522 175249 178296 215433 215010 614484 658096 1766415 1738603 663040 696652 197776 176303 192211 196831 220326 214696 204147 203786 131788 134483 374737 347550 1026562 1030216 323642 323531 419514 422915 501105 489641 510136 512332 531567 537539 502465 561457 1250045 1313285 781921 660071 455799 449968 523012 517865 542875 547308 547547 555069 631096 635422 1083589 1118641 40.55 68.2 2
13:40:51 2023-10-13 539897 531626 137888 134163 219587 225179 233847 234194 162927 162455 175109 179288 211467 216620 614484 667146 1791782 1766090 673238 696085 198604 176585 192211 194989 220233 216052 205333 204421 132230 134517 365299 350168 1022759 1036252 324735 320860 421037 422915 504700 490752 509018 513058 529194 533153 505480 556755 1245090 1303847 779355 654932 457758 449441 520060 519818 539045 543663 547763 551743 634666 637308 1069723 1112219 40.55 68.2 2
13:40:52 2023-10-13 533539 532144 137071 134183 218512 228542 233518 232221 163311 162073 175249 179458 211750 216729 616739 665862 1771480 1744216 667216 698408 198846 177493 192170 193805 220339 215265 205910 204636 133163 134416 365299 348462 1028583 1031545 324170 323794 420767 426274 501851 490369 510497 513058 531941 539726 502429 558406 1248668 1311396 775005 658664 454356 448009 523791 519855 540892 550176 548717 556723 637507 637584 1078906 1120651 40.55 68.2 2
13:40:53 2023-10-13 533908 532103 137533 134503 219162 228542 234434 232118 163507 161590 175652 178859 211930 216729 618126 667182 1784555 1758546 665314 699161 199262 176585 193024 197177 221169 215408 203799 203786 133264 134483 374027 347550 1040115 1035886 326436 323794 419811 422284 504700 490420 514113 515606 531299 538982 502994 558267 1252148 1326224 780450 656647 457424 446643 524534 522176 539552 549995 549107 553347 638482 637584 1067776 1117845 40.55 68.2 2
13:40:54 2023-10-13 535919 535036 137565 134483 219048 225814 232066 233587 163359 162480 175810 179742 212416 216620 618126 667785 1775661 1750100 667002 699161 198638 179632 191739 195918 220326 216356 204258 204705 133264 134517 365299 347823 1041429 1032276 324771 322813 419811 423619 503053 491171 510497 512695 530373 534794 501718 557616 1251332 1313255 775005 659205 455725 449379 524162 519855 540928 546103 548717 557086 636121 638035 1082085 1118986 40.55 68.2 2
13:40:55 2023-10-13 534287 536541 137754 134503 219539 228578 232135 232187 163621 162073 175810 178893 212224 216729 617831 673487 1790227 1761056 666264 699087 199713 176162 193324 195369 221719 216356 204365 204421 133608 134719 372879 348216 1037780 1038127 324663 322884 419847 423511 503412 486886 512053 514513 528403 539726 503177 558378 1253384 1321974 780450 658479 458730 447343 522945 521807 540573 548520 549107 553421 640364 637584 1068249 1115813 40.55 68.2 2
13:40:56 2023-10-13 539776 536545 138094 134322 220564 224443 232135 233878 163621 162578 175810 180026 212224 220895 618126 671029 1794153 1766639 674680 698665 199262 176585 192550 197559 221204 216356 203765 205092 133230 134957 379083 350666 1033420 1041118 326391 323026 423093 423475 506132 492452 511557 516341 531928 534652 505999 558341 1248668 1311396 790748 654785 458403 449976 522272 522916 541155 548470 549389 553458 636121 638242 1075706 1116255 40.55 68.2 2
13:40:57 2023-10-13 535041 536772 138029 134618 219917 225814 233535 232221 164145 162367 176250 179458 213075 218263 619884 673988 1783271 1762867 667987 698042 199887 176585 193771 197421 222391 216356 205071 204739 133666 134957 374962 348646 1058792 1042146 324699 324816 421037 423583 503448 490903 512815 513765 528846 540754 504320 557647 1254310 1328900 787806 657728 458028 449551 522982 522916 541339 550176 549352 555069 639736 639177 1066425 1120651 40.55 68.2 2
13:40:58 2023-10-13 541051 536813 137690 135096 219228 225522 233338 234855 163904 162907 176197 179820 213178 217955 620287 665752 1790922 1763570 679041 701115 199887 179702 193912 196193 222150 216661 205036 206018 133801 135399 371805 352552 1019128 1039194 324771 323794 422630 425330 503273 492250 510534 513801 532049 537953 504580 562636 1250443 1302228 779355 657728 457098 450753 523049 523658 541000 548556 555010 557117 640364 640258 1082085 1121485 40.55 68.2 2
13:40:59 2023-10-13 539092 538328 137556 135543 219197 225487 234256 232187 164438 162107 176974 179458 213576 220584 618126 665898 1780752 1758546 670307 700620 200515 179541 194456 197524 222867 216256 207072 206166 134002 135638 377366 351663 1035633 1042146 324483 324636 423048 423547 503592 486886 512090 513785 532013 540919 505530 562636 1257914 1316756 779355 665263 457424 449217 524534 519928 540928 549887 550204 557584 640110 639663 1074401 1126355 40.55 68.2 2
13:41:00 2023-10-13 542990 538328 138168 135918 220489 225522 233895 234308 163311 163182 176056 180881 213075 217262 619949 667074 1790099 1757780 673312 701115 200480 179954 194420 198012 222555 216266 204718 206052 133733 135526 377366 350666 1038438 1038457 328177 322813 420742 427475 504700 494730 508983 513785 531977 536371 504677 560969 1254075 1314186 784863 664115 458751 450827 523891 521437 540964 546907 548150 558346 639330 638278 1088368 1125803 40.55 68.2 2
13:41:01 2023-10-13 538094 539330 138786 135306 221187 225417 234876 234239 164797 163045 177152 180333 214136 216518 619949 676927 1793847 1768576 667987 701115 200550 180025 194789 194969 222867 219658 205996 205520 134171 135620 373092 349672 1034366 1045420 326681 324816 421932 423691 504977 492250 515147 513873 531156 541171 505135 557616 1257914 1329731 789277 658664 461356 449379 526049 522707 540892 550176 550241 556723 640038 640150 1066731 1122357 40.55 68.2 2
13:41:02 2023-10-13 542385 538324 138172 135794 220260 226291 234128 234343 164786 163148 177257 180630 213976 217227 619912 667074 1788456 1767898 682438 705142 200306 178100 194622 195018 223181 215781 205641 207381 133633 136719 376413 354677 1030880 1040668 326645 324551 426408 426618 504342 492561 508983 513729 531797 539820 504810 562673 1252495 1302228 782255 660176 458028 450012 522272 522176 541000 547426 553518 558411 642180 643917 1084468 1125841 40.55 68.2 2
13:41:03 2023-10-13 541183 537832 138177 135543 220674 225522 235050 233622 164672 162921 177293 180095 214010 216855 622902 667182 1790025 1766639 673275 703067 201638 179989 195072 197700 223494 220350 205710 206555 134264 135876 365299 352664 1032631 1043626 324771 324816 422000 429402 506095 490844 514846 513602 531048 541063 506828 562526 1265088 1324202 780805 666041 461143 450115 522982 519600 542802 550176 548575 557584 643767 639033 1075693 1127157 40.55 68.2 2
13:41:04 2023-10-13 539748 540609 138632 135757 221116 226256 233570 235102 164901 163409 177614 180664 214422 216552 622732 667182 1789227 1756042 669321 702180 200201 180347 194420 195173 223181 219658 206386 206408 134171 136133 365299 351663 1044024 1040668 324771 324816 421406 426799 504342 492598 515147 513801 535960 541171 507040 565186 1259703 1322436 792219 661149 458730 450790 526085 523658 545745 550533 551448 559276 640146 640186 1080606 1128306 40.55 68.2 2
13:41:05 2023-10-13 546081 538396 138704 135645 221669 226256 236142 233656 165231 162887 177577 180596 215065 219811 624752 674209 1809568 1782328 681051 704096 202097 177826 195824 194175 223651 215885 205710 207375 134458 136220 380045 354424 1030969 1048388 328177 323687 426206 426763 505013 492598 510173 513837 530373 538782 504774 559271 1258808 1319629 783705 660176 462126 450366 523049 521899 541339 549910 553555 557515 640038 640294 1081269 1122083 40.55 68.2 2
13:41:06 2023-10-13 541436 537827 139087 135577 221669 226291 235603 235864 164214 163740 177293 181305 214010 217262 625224 673000 1788753 1760358 673312 704009 201181 180418 193877 195425 223024 220386 206386 206408 134239 136116 374027 352089 1038232 1041771 327763 324780 423129 427934 506851 495394 515000 516707 536536 541171 503210 561802 1259370 1324813 779355 664115 457380 453486 529021 524033 546976 550176 550241 558411 639515 640150 1078980 1130788 40.55 68.2 2
13:41:07 2023-10-13 540968 542541 138913 135987 221980 226291 235050 235137 164693 163989 177293 181236 214308 218619 623688 673000 1799297 1766639 677260 704279 201814 180636 195455 195154 222867 216557 206386 206477 134644 136065 376271 351413 1046552 1035922 328678 324816 421406 428394 504941 492828 515549 513801 536754 541171 503210 562636 1258019 1323374 779355 664115 458065 453450 527609 524400 547362 550920 553428 558806 639965 640186 1078980 1131592 40.55 68.2 2
13:41:08 2023-10-13 544265 539031 138986 136091 221772 227418 236061 234928 165592 163045 178612 180492 215272 217799 623468 679254 1808569 1781518 679041 705277 201604 180347 196277 194816 222852 220458 206386 208389 134937 136803 381008 354535 1030278 1051070 328678 324816 424075 428080 508696 492634 510570 513873 532162 539613 504846 560137 1256238 1320637 797552 662160 462783 450791 524534 522743 542875 550176 555203 555507 640110 644863 1082085 1124753 40.55 68.2 2
13:41:09 2023-10-13 542221 540243 139113 136012 222047 226994 235777 236629 164672 164266 177577 182098 214457 218244 625495 675014 1790099 1762867 673275 705813 201814 177514 194652 196444 223737 218812 207365 206948 134950 136220 376833 352413 1044379 1042146 327496 324816 422036 428758 504941 494934 516170 513837 538310 541171 503955 562636 1264189 1322079 775005 664152 458065 453486 528428 524997 547399 550920 551485 559239 640001 640222 1081317 1131629 40.55 68.2 2
13:41:10 2023-10-13 542495 541117 139087 136278 222047 227346 236142 236996 167515 164093 177612 182260 215007 218619 626901 676448 1796741 1766639 675301 706350 202166 180883 194836 196070 226233 216557 207030 207052 134865 136390 373676 352163 1043075 1040411 328177 326654 422666 428467 504941 492828 516354 513873 537550 541281 504702 566028 1263567 1325898 782255 664115 459459 450755 528428 522743 547399 552575 555010 560937 647669 639970 1085197 1134741 40.55 68.2 2
13:41:11 2023-10-13 546593 540520 139445 136360 222885 227523 236402 234998 168203 163000 179203 180916 216010 218244 626273 677666 1809388 1785676 682509 706350 202484 180636 196384 195425 223352 216894 206421 208348 134632 137027 368696 355072 1037334 1051366 328678 324816 424111 428722 510208 494730 512053 516817 533709 540409 507738 559344 1261702 1323378 797552 663100 463441 453450 522945 522779 540928 550176 555240 558346 640038 645774 1085276 1125554 40.55 68.2 2
13:41:12 2023-10-13 542990 541122 139562 136458 222710 227699 235812 237362 167701 164529 178182 182098 215307 218431 627346 676744 1796118 1768576 673165 707204 202026 177862 194895 196889 224439 217127 208082 207699 135140 136914 377570 352664 1041246 1044607 328141 326654 422702 429706 507570 494325 516758 516853 538310 542076 504810 567236 1263567 1327813 782255 664152 459800 452108 529176 522549 547399 552575 553591 561769 645697 643663 1082085 1134046 40.55 68.2 2
13:41:13 2023-10-13 547321 541085 139644 136582 222715 227734 237310 235172 167770 163740 178683 181271 215410 219113 626901 676160 1816550 1790927 686008 707853 203692 180615 197250 195425 224806 217266 206455 208383 134865 137252 381970 355036 1036269 1052567 329893 324239 423786 429413 510821 497542 513469 517474 531869 540193 504702 562108 1259877 1320102 785155 664315 464486 456505 523018 522815 541036 549959 556029 555936 639515 645318 1087484 1127505 40.55 68.2 2
13:41:14 2023-10-13 549892 541162 139549 136497 223341 228196 237869 235829 168004 163775 178719 181845 216045 219775 627346 681785 1817842 1790843 685483 707351 203825 180742 197111 195459 223197 217943 206421 208708 134992 137252 368696 354535 1044300 1050322 329609 324600 424075 430010 510967 495407 514417 521105 537281 541171 504846 561802 1256238 1317983 785155 659242 461548 456129 527237 528224 547071 549341 556424 558411 640038 645303 1088335 1131592 40.55 68.2 2
13:41:15 2023-10-13 543761 541149 139731 136757 222706 228941 236827 236750 166054 163331 179043 180892 216543 220434 628610 672818 1799036 1771647 675493 707106 203087 180848 196973 196478 225706 217197 207712 208383 135085 137252 373561 353462 1043271 1051070 328214 324564 424075 431229 507942 494030 514889 513801 532085 541696 504810 566028 1270505 1331195 785155 668360 464100 450863 528428 521935 544133 552575 552733 560539 647634 644863 1078943 1131629 40.55 68.2 2
13:41:16 2023-10-13 547326 541153 139947 136492 226958 227699 236542 237931 167701 164758 178558 182838 216010 219679 627346 684130 1817842 1790843 684510 703093 203122 178088 196349 196513 223098 218413 207828 208825 135746 137556 368696 355436 1042273 1051366 329769 326654 423894 428200 510569 495792 515915 521105 539271 541245 510762 566559 1258948 1322568 783705 661149 461143 455860 528428 528187 549727 550955 556068 561769 640038 646739 1093008 1131629 40.55 68.2 2
13:41:17 2023-10-13 546480 541194 139941 137147 223341 229223 236908 237591 167805 164217 181545 182838 216717 219336 628684 676124 1807506 1781518 686000 703129 202803 177930 196834 196684 223542 217943 207712 209035 134865 137737 368696 356908 1049051 1048388 328678 324550 427716 430924 505049 494289 513579 513909 536754 540409 504810 566028 1267160 1318707 785155 668360 462783 456129 526085 522743 548950 550176 553555 561408 640001 643953 1099282 1137653 40.55 68.2 2
13:41:18 2023-10-13 544533 543997 140426 136914 224596 228787 237904 237589 168568 164654 179150 182537 216717 219679 627216 685098 1813722 1784058 677950 707106 203122 178143 196973 196411 223611 218073 209048 208708 135562 137325 380226 354172 1052583 1054588 328446 325707 424038 428722 510606 492828 517896 521474 536791 543707 510798 562710 1267160 1329731 782577 662197 462783 453071 530151 529007 547399 554237 556105 560105 649966 646284 1079837 1131629 40.55 68.2 2
13:41:19 2023-10-13 551793 546793 139930 137298 226595 229152 238010 237931 168073 164564 181581 182456 217240 220057 628388 675100 1808569 1787387 686347 712313 203656 178177 197178 197354 223473 219165 207573 209333 135836 137496 376625 355920 1049898 1047608 330397 327115 423930 431229 510661 495828 519001 520761 536946 542041 507400 565112 1268962 1333506 780805 667936 462091 456129 531427 525809 550507 554202 554735 562295 645168 645774 1089918 1137515 40.55 68.2 2
13:41:20 2023-10-13 547330 546798 140170 137130 223965 229152 238204 239171 165238 165588 178327 183477 216682 220057 630651 676232 1808033 1775984 680451 710991 203692 178279 196798 197300 223162 218283 208832 209035 135972 137538 376833 354172 1053874 1048388 330127 327577 424002 431229 510172 495828 519739 519659 537738 543707 507702 568449 1269864 1334180 786605 667936 462015 456129 532180 527876 551959 558791 556091 564130 646921 647072 1089844 1142151 40.55 68.2 2
13:41:21 2023-10-13 550575 545676 140352 137325 224264 229152 238045 237081 166751 164609 182475 182283 217567 219986 629802 684649 1823021 1789542 687398 709179 203692 177930 200579 196342 224929 218623 208181 210345 135575 138224 381008 357450 1064736 1056832 330544 324816 427716 430924 513140 498212 515110 519928 535095 541171 510004 562636 1268061 1331617 798104 666988 466085 457098 527609 527369 545708 550920 557612 559202 646610 645339 1091294 1131592 40.55 68.2 2
13:41:22 2023-10-13 544029 547185 140435 137484 226990 229866 237808 239648 168273 164929 179583 183267 217451 220462 632718 679985 1806273 1778019 680082 712387 202910 179057 196349 197781 224234 218588 209422 209549 136122 137894 379458 353462 1048847 1052567 328678 325707 426510 430631 507870 494253 518633 517949 538310 544854 508851 568486 1272750 1335398 786605 670293 464100 454361 530675 522779 547399 555443 556560 563877 650426 646231 1088368 1136708 40.55 68.2 2
13:41:23 2023-10-13 551619 546676 140430 137484 223214 228761 239118 238836 168307 165173 182055 183221 217356 221400 629065 687271 1827114 1789468 688488 710182 206545 178279 197388 197300 223542 219271 208361 209835 136294 137879 376625 357215 1042117 1055855 331013 327115 427571 431119 513467 498560 516721 522953 537982 541171 509247 564125 1263457 1329731 787511 663100 463770 458070 529176 530955 550507 552313 557680 560900 643803 648635 1096886 1136195 40.55 68.2 2
13:41:24 2023-10-13 548767 547435 140435 137931 227154 230617 238607 239242 168577 165173 182127 183221 218068 221019 629065 681572 1817842 1789647 688265 711259 206474 179091 197527 197643 225196 219306 209048 210345 135562 138540 380226 358501 1044621 1051366 330076 324564 428927 432453 509415 495792 515878 517949 538310 541171 507738 567561 1270872 1326191 783705 669344 464100 455994 528392 525809 548950 550884 555203 562641 640110 646687 1099759 1139170 40.55 68.2 2
13:41:25 2023-10-13 547653 549121 140683 137470 225193 230082 239179 239100 164154 165213 179944 183372 217929 219881 630884 685137 1817842 1792541 681461 711259 206545 178809 197527 197643 224825 218248 209702 210345 136041 138263 372156 356655 1034479 1060586 328678 325146 428927 430924 510967 494253 515915 521474 535924 544893 510798 565186 1270767 1333506 792405 667663 466749 456129 528392 528934 546130 552575 556032 560466 649010 648178 1091331 1133526 40.55 68.2 2
13:41:26 2023-10-13 548530 546530 142894 137870 222904 230420 239153 240841 168273 165889 182055 186623 218068 221400 632783 683054 1810539 1781518 684045 715431 204730 179771 197312 198435 224130 219542 209562 209778 136397 138095 380402 355436 1059136 1051366 330544 325743 426510 433300 512414 499446 518074 521069 538567 546737 509247 567561 1272713 1337951 785155 669839 462783 457098 532971 528151 551798 557509 557612 565995 650426 645339 1092920 1144152 40.55 68.2 2
13:41:27 2023-10-13 551793 548183 143151 137845 223589 230617 239524 240153 165985 166388 179385 186849 218068 222093 634652 683091 1815260 1781518 686045 714432 206940 179216 200474 198387 224269 220026 209702 210234 136642 138155 375898 355342 1050091 1052567 329820 326692 427112 432453 510967 499483 518074 521474 538567 546496 511166 567598 1272750 1337405 796633 668360 463622 456129 532971 529007 549905 557221 557786 565698 651128 649437 1093807 1144040 40.55 68.2 2
13:41:28 2023-10-13 555496 548996 141013 138029 223525 231103 240979 238836 165442 165322 182747 183337 218503 221364 632783 686069 1829297 1805306 690451 713348 203243 178279 201146 197300 225626 219991 209048 211666 136041 138540 372156 359120 1045686 1060586 331482 327115 429301 432453 514596 499835 518264 522953 538310 541625 510798 564347 1269071 1335003 800495 665568 466417 456615 530675 532084 548950 553513 556068 560937 644713 647230 1096106 1137814 40.55 68.2 2
13:41:29 2023-10-13 546448 549000 142933 138075 223594 231372 238783 239613 168715 165357 182454 183477 218843 220806 636334 680700 1809568 1782328 682583 714249 204228 179306 198503 197918 225626 219306 210113 210710 136437 138086 377570 355575 1049404 1057581 329609 328505 428321 431236 510967 495756 519001 519120 537550 544890 507738 565047 1277286 1343115 788055 673335 466486 456129 531427 527100 547399 555906 555992 562678 651348 646432 1088368 1139207 40.55 68.2 2
13:41:30 2023-10-13 550584 546750 142968 138101 223589 230259 241015 239613 168646 165357 182618 183477 219088 221400 634689 686069 1817842 1790843 686495 713421 203734 179216 198377 197781 225696 219648 209702 210857 136324 138155 379869 355648 1082533 1060586 330544 327432 426510 431655 514596 495864 518074 523694 537930 546880 509247 565186 1272787 1350778 805092 667239 466749 457923 533691 532011 549691 558973 559723 561984 653123 649092 1082042 1139170 40.55 68.2 2
13:41:31 2023-10-13 555811 550085 141633 138293 223404 231859 239931 240357 165199 165715 182490 186554 219123 221435 634203 682638 1820562 1794675 693410 714938 204551 179409 200756 197987 225661 220026 210065 211737 136408 138733 384719 359885 1061666 1054179 331953 327346 427716 431916 512414 501359 520479 519964 541220 542838 507738 567640 1272750 1337915 786335 670805 463770 456615 533349 528597 549905 555834 556820 563877 647561 645339 1096886 1144152 40.55 68.2 2
13:41:32 2023-10-13 549978 549000 143167 138060 225864 231087 240357 240215 165493 165218 178852 183407 219324 221032 635443 689967 1825816 1805306 685785 716450 203491 179375 201039 197987 226431 219802 210513 211455 136041 138926 385691 359885 1040871 1063393 330544 327115 430179 432453 513868 495792 516352 522213 537513 541281 510798 564347 1272317 1335003 789505 667341 466486 456936 529925 530167 548562 552647 557249 560900 647104 649200 1097667 1137515 40.55 68.2 2
13:41:33 2023-10-13 547330 548143 143167 138056 223628 230653 239153 241104 168681 165854 182782 184434 219311 221245 636566 684130 1812432 1781518 682458 715517 206510 180180 198255 198988 226152 219814 210912 211230 136798 138926 383086 355969 1050630 1058893 330040 327150 428927 430630 510967 498249 521962 522953 538946 547758 510798 572238 1279130 1340145 788055 672307 464026 456129 533727 528971 552069 559189 556032 565698 649087 648178 1093697 1145781 40.55 68.2 2
13:41:34 2023-10-13 552334 549640 143167 138782 223624 231372 241086 240393 165560 165738 182926 186554 219842 221937 636334 685583 1817842 1794679 686495 715517 203910 179409 197388 198022 226396 220097 210394 211230 136771 138733 381179 355684 1058822 1060586 330544 325743 427414 429988 513159 498742 519686 524253 536192 548529 510834 566028 1276406 1351893 789505 667462 465131 460499 531995 533216 550507 559189 558507 562641 654013 653127 1088058 1140753 40.55 68.2 2
13:41:35 2023-10-13 557510 550552 141222 138941 223559 232603 240872 241506 167707 165924 180578 186658 219149 222574 638376 684130 1825816 1789505 696386 717548 207011 179977 200864 198919 226396 220097 210394 212735 136771 139155 386540 360909 1059545 1054588 332424 325672 428321 432561 513140 501459 519613 521474 539325 543636 509247 565084 1276406 1338899 795162 672821 464760 458332 531995 530579 550014 557080 557612 565593 649236 647230 1097383 1143473 40.55 68.2 2
13:41:36 2023-10-13 555496 548439 143407 138371 224663 232093 241051 240357 166050 165322 179237 183477 220493 222128 636566 690909 1841302 1810464 692310 715371 203808 179714 200295 197884 227311 220917 210359 212401 136711 139159 382572 360505 1052998 1063719 331953 325672 430788 433645 516790 500261 519001 522953 538310 542076 511919 565186 1272787 1335177 789505 665456 467183 458368 531427 532084 550117 555443 559924 562604 647598 649128 1099230 1140864 40.55 68.2 2
13:41:37 2023-10-13 555716 549212 143673 138556 225399 231737 241086 241818 165526 166344 182854 185021 219500 223272 636566 693246 1836387 1804311 690265 717040 203734 180547 200828 199266 226010 221440 211053 211772 136935 138961 380402 358866 1052022 1061879 331482 328432 429875 431841 513140 501714 520293 522743 540991 544890 514938 568439 1272317 1317911 805436 667378 466334 460674 532107 533447 553638 557365 560923 568379 650279 653952 1106303 1145781 40.55 68.2 2
13:41:38 2023-10-13 553360 550059 143568 138710 224842 231951 242481 241104 165788 165924 183090 184515 220211 222632 638376 685173 1824519 1800168 689469 717548 204545 180011 197457 199231 227098 221094 211088 211737 137610 138733 388828 355611 1060388 1063756 331247 327715 427716 429988 515253 499799 520790 522743 537774 549374 513845 567236 1276406 1346123 792405 667936 465131 457422 534864 530900 551678 559189 561070 563982 652868 649272 1088368 1143338 40.55 68.2 2
13:41:39 2023-10-13 557230 549874 143402 138980 224320 232496 241514 241604 165950 166143 179135 187110 220352 222717 636456 683948 1827944 1800168 695805 717548 203944 180375 198643 199266 226396 221404 210030 212735 136935 139237 380226 359885 1079706 1057076 332424 325707 428927 432629 513868 502460 519650 522213 540157 545045 509283 565084 1278221 1343115 793690 673100 465422 459049 532031 531331 553161 558791 556032 565995 649506 647266 1097420 1150174 40.55 68.2 2
13:41:40 2023-10-13 553360 549910 143289 139173 224755 232854 242141 241104 166083 165889 179771 186884 220802 222632 636720 687040 1821929 1796755 688488 716171 204545 179977 198042 199231 227171 221249 211384 212401 137350 139349 380402 357850 1065121 1065264 331482 327185 428321 432674 513990 501445 522376 522815 539653 549473 511627 567910 1280039 1354520 801046 669839 468082 458028 536766 535110 551678 559189 559408 564315 656176 649236 1088368 1144966 40.55 68.2 2
13:41:41 2023-10-13 558220 550023 143437 139178 224668 233509 241122 242159 166083 166690 179203 187023 220493 222895 638376 684619 1831138 1800168 695619 717219 203876 180547 199766 199544 227133 221475 211750 213482 137160 141489 382572 361679 1052185 1059082 331953 325707 429089 436153 513868 501714 519739 522213 539397 543290 510004 568000 1278228 1337110 786605 675287 466119 459769 532971 530579 549941 555906 559034 565995 647598 651279 1110258 1148938 40.55 68.2 2
13:41:42 2023-10-13 550057 549955 143969 138880 225989 232639 242410 241971 166050 166666 179611 187023 220802 222895 638144 696801 1833741 1805306 686458 719439 206597 180547 197492 199857 228352 220749 211750 212735 137160 141356 383682 359885 1045049 1068289 331247 329399 430333 431308 513159 498742 519739 521971 538310 545273 513845 567236 1278265 1341097 805460 670842 470023 457008 532217 533216 549508 557509 561070 564352 649051 653018 1100853 1142525 40.55 68.2 2
13:41:43 2023-10-13 553744 550203 143673 139182 225556 232496 242311 240805 165821 167426 182961 184336 220493 223586 639573 690132 1829297 1799399 690340 719587 204795 181337 197319 200380 227664 221333 212571 212558 137806 139592 384039 357813 1051092 1064647 331482 328671 430179 432633 513140 499581 522408 522213 540157 550185 513845 570163 1284525 1346123 799655 677209 467551 456294 531995 530579 549941 559189 559408 565089 654289 648970 1099230 1147613 40.55 68.2 2
13:41:44 2023-10-13 554339 554726 143839 139191 226124 232654 242823 242329 166083 166690 179771 187154 220943 223558 640062 695210 1833505 1799907 686532 719358 205040 180375 198318 199857 227839 221821 212415 211772 137836 139446 385123 357234 1053467 1066775 330544 329239 430179 431376 513990 499872 519686 522851 538982 549919 512199 566722 1278265 1344914 796755 668600 467183 458682 535207 535110 553638 558793 562627 567129 654642 654755 1094587 1147683 40.55 68.2 2
13:41:45 2023-10-13 559711 554598 143743 139173 225399 233294 243165 245667 166117 166958 179805 187128 223646 225172 641030 685210 1831138 1804020 695805 721559 204579 180616 198042 200205 226431 222708 211821 212772 137871 139349 384992 358358 1061628 1059340 332424 328706 429571 432633 512401 503172 522783 525071 541063 550185 513081 571856 1282007 1347898 801046 673372 466048 457008 535906 532838 554835 559808 559408 567566 654252 649308 1097420 1150174 40.55 68.2 2
13:41:46 2023-10-13 560087 553401 143979 139178 226165 232654 241796 242940 166509 166981 180237 184202 221138 224820 641560 699161 1846870 1819843 697787 718306 205856 180650 198352 200310 227451 222828 211750 213332 137740 141425 383381 360468 1059158 1063756 332424 327715 429693 431555 513990 504416 520826 525881 541099 546952 513715 570163 1276406 1331232 803989 668870 465790 459733 532031 531828 554835 559189 564449 566726 648785 655791 1106603 1149283 40.55 68.2 2
13:41:47 2023-10-13 561107 554561 143743 139562 225556 234003 242481 245602 166642 166958 180215 183727 224343 224260 640062 689195 1836387 1808206 696788 720376 205396 181188 198629 200380 228228 222900 211750 213332 137905 141391 383086 359885 1073662 1060586 332424 329225 430179 432705 513990 504242 522820 522743 544196 549473 512824 571598 1287346 1348746 803989 674697 466749 458869 536518 534351 557584 559808 559408 568004 652832 649020 1102427 1153451 40.55 68.2 2
13:41:48 2023-10-13 560087 553383 140296 139918 225778 233988 246377 241818 166642 166108 180375 187093 224413 224640 640099 695210 1848286 1820838 698379 719866 206177 180650 198698 200520 227839 222900 212415 213482 137974 141648 384858 360653 1058156 1066592 331086 327750 429693 431916 514063 504599 522669 525881 541099 546988 513752 568475 1277984 1337951 793855 669344 466486 459769 532031 531865 556085 559189 565288 565888 649015 654002 1109973 1152294 40.55 68.2 2
13:41:49 2023-10-13 557701 555629 144263 142136 226369 233802 243851 243012 167036 166818 180340 183727 224378 224295 642934 693402 1836387 1804844 691715 720448 206074 181188 199287 200206 228902 222900 212713 213482 138324 141391 384516 357483 1065340 1069047 332424 329239 429875 432597 518997 501750 522820 525881 539397 550185 512199 566758 1282007 1354318 799575 669381 468619 458368 536700 531865 549977 560272 562774 564747 656714 654864 1091331 1146799 40.55 68.2 2
13:41:50 2023-10-13 560649 554989 144014 141730 226483 233838 242691 245530 166609 166958 180375 183794 224413 225353 641496 694223 1848317 1818819 696824 720448 205251 181441 198525 200589 227839 222900 212572 213631 138091 141558 382132 360909 1062846 1066019 332424 328458 432586 434915 516790 504599 521085 525772 540991 547964 516767 571672 1278228 1333616 806931 671354 468082 461180 534864 531563 556085 559189 564153 568260 649087 655499 1108998 1150174 40.55 68.2 2
13:41:51 2023-10-13 556410 556167 144215 139690 226518 233509 242133 245673 166642 166643 180409 185280 224378 224331 642024 694151 1836387 1813365 687693 722015 205536 180650 198975 200589 229098 222900 213011 213033 138551 141489 382445 357813 1054766 1069631 331953 329738 430788 432561 516971 501750 522783 526624 540991 550185 513679 568132 1282007 1352778 812816 669344 469320 457615 538294 537395 555606 564668 564301 569733 656568 656609 1097714 1150689 40.55 68.2 2
13:41:52 2023-10-13 562894 557872 144346 141847 226448 234168 243815 242150 166872 167309 180375 184175 224728 225331 641951 690620 1840035 1807658 698839 722526 205216 181451 199114 201115 228582 224264 212713 213781 138402 140262 384858 359885 1071681 1063602 331623 328671 430788 436148 514026 503242 524341 522743 544196 549919 513044 570126 1285653 1350935 808448 676935 466486 459841 538292 531720 557303 562966 559372 568370 649087 652945 1105392 1155150 40.55 68.2 2
13:41:53 2023-10-13 561686 555774 144250 141927 227146 234168 243815 243111 167002 167215 181312 184168 222354 225172 645113 697145 1854784 1827656 699702 723613 206142 180912 199914 200554 228621 223420 213011 214232 137871 141819 385820 362451 1064224 1069047 334318 327715 430333 432669 518542 503242 521195 528775 541063 546952 514573 567561 1278228 1346666 805460 669344 467882 462478 535077 536459 556049 559189 564412 567607 648979 653771 1106566 1151811 40.55 68.2 2
13:41:54 2023-10-13 560198 555774 144342 142143 226448 238098 246449 242219 166642 167426 180443 184336 224728 225475 641951 692194 1843038 1812074 700898 724649 205251 181728 199482 201150 229258 224300 212415 214082 138324 141730 384039 359885 1066710 1060369 332126 328706 430788 436375 514026 503278 525122 522815 545002 548206 512788 572514 1289182 1352592 801046 678492 468415 462333 538146 535110 557514 559808 560799 567968 649123 648984 1106030 1155916 40.55 68.2 2
13:41:55 2023-10-13 562889 556560 144452 139952 227186 237822 242913 240551 167137 166958 180946 183761 224834 225317 643846 694151 1852260 1825543 699868 722490 206567 181763 199149 201150 228547 223913 213011 214161 138551 141854 383086 361936 1057941 1069047 331588 328706 430369 432597 518139 503242 521970 528548 545002 549338 513788 570972 1281024 1340798 805460 671317 468824 459841 536663 536459 557697 559189 566092 568407 649051 654302 1115361 1156450 40.55 68.2 2
13:41:56 2023-10-13 560087 557560 140630 139952 227072 234498 243352 243869 167069 167320 181255 184302 220855 225317 645291 694079 1841618 1814458 695273 724649 206533 182062 199635 201115 229258 224071 213011 213932 138814 141588 384039 358612 1062238 1072887 332424 329738 430788 432782 519312 502879 525122 527441 540991 549350 513679 568402 1286566 1357235 796755 671354 470690 459409 538292 536080 553198 561524 565251 568565 657853 654266 1096106 1150137 40.55 68.2 2
13:41:57 2023-10-13 564116 556565 144548 142075 227538 234168 243456 242254 167187 167426 180443 184336 224834 225742 643883 702326 1852297 1824010 698839 724099 205856 182178 199010 201818 229223 223913 213310 216624 138536 142065 384039 361679 1054038 1069047 333133 329452 433852 435843 516790 506031 520680 526887 546381 549581 518237 571709 1285514 1333212 817775 675287 468951 459588 535244 534873 556515 559415 565690 569543 652832 654302 1113056 1155094 40.55 68.2 2
13:41:58 2023-10-13 556483 558174 140987 142160 227922 234168 243286 242254 167170 167543 181233 184625 221042 225706 645786 701261 1843038 1818819 689469 724099 206498 182340 199322 201501 229972 222900 214245 216624 138683 141923 384039 361422 1051119 1075100 331482 331073 432944 432669 517007 501714 521925 525881 539361 550185 513752 570126 1286393 1349978 799655 673372 472029 459337 536729 537395 553638 562172 565103 569226 656067 658309 1107092 1152331 40.55 68.2 2
13:41:59 2023-10-13 561226 558133 140846 142264 227538 238134 243851 243539 166609 167683 180409 185291 224606 226838 645454 696195 1836387 1805045 696795 724685 206142 182213 199322 202453 229258 223913 213945 214082 138879 142010 386899 359885 1065854 1066775 331953 330701 430369 435840 513918 503885 524341 522851 544233 550121 515303 574409 1289323 1351374 805460 678475 469320 459049 538292 531720 556478 561524 562738 572073 658648 655791 1103821 1153451 40.55 68.2 2
13:42:00 2023-10-13 561954 557478 140763 142061 228635 234168 242878 243000 167002 168295 181312 185615 222666 225670 645144 702216 1855920 1823744 697638 724612 205856 182997 198698 201818 229724 224300 213909 212900 138779 142202 388448 362930 1065887 1068289 333369 329204 432764 435189 513990 501791 519613 522779 544196 546952 513715 571893 1287480 1338899 808402 676520 469419 459841 531995 531720 556478 559189 562774 569249 649087 654864 1119032 1155772 40.55 68.2 2
13:42:01 2023-10-13 555583 557743 144456 142190 227891 238002 241761 243748 166872 167895 181233 184947 224747 225706 647163 694151 1833778 1804274 690661 724685 205251 182919 198698 201783 230723 223406 213945 216624 138814 142022 385820 360909 1059063 1069806 332188 329773 431315 437174 513990 503172 523932 522743 540574 550185 513588 574189 1296635 1359049 806931 681075 473036 459588 537277 534351 553638 561453 559372 569040 656750 652981 1102142 1155094 40.55 68.2 2
13:42:02 2023-10-13 561686 556296 141286 140245 228354 233422 242167 243578 167137 170232 181233 184914 224625 225742 645328 698223 1849357 1815566 702237 726227 205856 182452 199322 201818 229972 224300 213310 213412 138612 142427 388503 363296 1064003 1065264 333369 328210 431389 437292 517007 504769 525122 522815 545002 549374 513481 570126 1287459 1349427 802517 678655 469320 463896 539435 531828 558092 561261 561070 567566 649159 653018 1110258 1160518 40.55 68.2 2
13:42:03 2023-10-13 558855 557560 141282 139952 227821 234828 243334 243269 167947 167355 181992 184524 221725 225317 645749 700271 1849211 1826806 697105 724685 206177 182235 199949 201501 230526 224336 213467 213560 138779 142182 385820 363743 1061402 1072924 332630 328210 432299 436086 520083 503987 521601 527033 540991 546952 515303 567159 1285653 1351893 806931 672344 470690 463956 536284 537854 554370 559189 564011 567607 649087 656036 1109786 1154272 40.55 68.2 2
13:42:04 2023-10-13 565154 557163 144320 142587 227538 233457 242913 243000 167170 170232 181520 184947 221076 225742 645786 695210 1844075 1816231 699868 726227 206177 182707 199774 201818 229293 225357 213645 216320 139236 141935 384992 359885 1067397 1066019 333369 329773 433053 436855 519365 507469 525793 525736 545699 553297 514828 573371 1292065 1352293 802517 677209 468082 459516 539817 531828 558092 564833 562738 571234 656750 654864 1106966 1158275 40.55 68.2 2
13:42:05 2023-10-13 564574 555758 141248 142492 227927 237822 244224 243000 167170 170232 181233 184947 221076 230301 645786 705350 1857572 1820838 699777 724685 206533 182791 199322 202453 230007 224687 214174 216730 138883 142316 386782 361936 1056442 1069806 331588 329204 433016 432921 514026 503278 519686 522887 545423 550185 513788 573593 1285653 1336968 798205 676728 470023 462968 532031 537122 557836 562244 565981 569983 654642 656354 1121843 1156702 40.55 68.2 2
13:42:06 2023-10-13 558088 557347 141675 142199 228990 237930 245230 243574 167517 168109 181555 184745 221111 225742 647401 704352 1845659 1818819 691715 726742 206567 182664 199984 202135 231443 223913 214245 213230 138814 142190 386782 363484 1054327 1078260 332424 329239 433178 435226 519365 503172 521195 526697 539397 549761 513752 568439 1289323 1349427 809873 675287 473372 462515 535114 536459 550014 559189 565288 568193 655750 654302 1109823 1153451 40.55 68.2 2
13:42:07 2023-10-13 562175 556567 141582 142393 228701 234178 243851 244364 167401 170541 181555 184981 221111 227164 646904 700271 1852297 1818819 703779 725277 206533 182954 199949 202488 230759 225004 213838 216047 138993 139316 375681 365041 1090038 1068252 333302 329061 433237 437692 518360 504878 525941 522887 547039 549932 513735 571414 1291190 1355277 814420 681075 469357 465245 540582 537395 559674 561488 561903 568443 654289 654864 1111475 1159446 40.55 68.2 2
13:42:08 2023-10-13 564574 557167 141811 142449 229021 234178 243696 242626 167965 167426 182131 184625 222135 225742 647622 700234 1860216 1834855 702965 726742 207894 182664 200612 202453 230497 225675 213945 213264 139174 142388 387745 362967 1059295 1072718 332630 329702 432944 432719 520083 504842 524341 530241 546653 550185 519712 572581 1287346 1348866 806931 673188 469876 463714 538110 537941 559638 561453 567705 572482 654289 657678 1118651 1157688 40.55 68.2 2
13:42:09 2023-10-13 560975 558806 141349 140740 228904 233457 244482 243578 167700 170302 182096 184981 222135 227164 646310 704352 1849357 1820952 690698 726742 206567 183323 199984 202488 230759 224300 213277 213230 139275 142225 385123 362709 1065635 1079026 332424 330505 435922 435339 520083 503172 522376 528224 540991 550185 513824 571414 1290237 1353324 801105 676247 473372 459805 535906 536495 550050 561225 566092 566763 656787 656218 1110258 1156999 40.55 68.2 2
13:42:10 2023-10-13 564498 561309 141773 142755 229045 234797 244460 245148 167334 166455 181451 186592 221725 230410 647297 694295 1842789 1809494 691752 725236 206355 183815 199322 203091 231443 224846 215456 213595 139709 142423 388707 361936 1066246 1072924 332424 330505 432743 437874 516971 504242 525122 522815 541063 549385 512234 573149 1295697 1358543 808402 681551 473372 459841 538292 531599 554835 563140 561903 569690 660515 654574 1106178 1156045 40.55 68.2 2
13:42:11 2023-10-13 565090 558887 141533 142826 229342 234703 245030 243000 168265 170302 182131 184981 222135 230301 646803 703201 1862606 1828145 702965 727258 207501 183580 199984 203091 230759 225675 216708 213595 139739 139466 389068 362967 1063356 1072887 334127 330487 436287 434935 518251 504697 522673 528898 546894 550113 516658 575115 1289238 1341748 816882 677209 470425 464625 536700 537254 559674 564003 565148 571566 656714 657179 1118651 1159173 40.55 68.2 2
13:42:12 2023-10-13 559784 559072 142168 142497 229417 234143 244977 243853 167999 170611 182131 185015 222135 230301 647297 703201 1852297 1825543 694594 725199 207535 183407 200612 203091 232093 224687 215153 214074 138922 139014 392437 364521 1053275 1079026 332090 329738 435575 437306 520083 504599 522820 528224 540991 550185 513860 568475 1291227 1352330 805460 677209 474046 464552 538294 537146 556001 563038 565981 569226 655604 658360 1114879 1156702 40.55 68.2 2
13:42:13 2023-10-13 561248 559041 141836 142787 229417 235628 245230 244604 167932 167718 182131 185615 222478 225562 649204 694115 1839000 1816194 695805 726810 206636 183407 200928 202488 231930 225357 212947 213629 139764 142562 388707 362967 1070139 1075969 332360 330737 431584 439462 522112 503987 528636 529080 544196 551738 514938 569722 1294899 1369631 803989 677209 472700 463896 541385 539303 556085 565664 564011 569286 658648 654338 1097420 1156045 40.55 68.2 2
13:42:14 2023-10-13 565526 558887 142800 142830 229417 234178 245649 244534 167733 170730 182258 185852 222513 226574 647297 707288 1864204 1828145 703002 726428 207212 183826 199984 203091 231443 225494 215312 216047 139520 139578 384992 364002 1051786 1074373 334318 330594 436697 437010 518505 504805 524198 526660 545554 549932 516767 575300 1291227 1345025 811344 680029 472029 464552 536700 535470 558092 559843 566092 571898 655786 658972 1125563 1161923 40.55 68.2 2
13:42:15 2023-10-13 558919 559104 142496 142596 230131 234937 244859 244946 167999 170611 182166 185818 222547 230699 649204 703237 1854932 1837470 699702 726846 207680 183570 200893 202630 232420 225675 216779 214590 139504 139740 387745 364727 1065796 1079026 333640 329471 435575 438002 523035 504769 524377 528633 541099 550185 518237 572106 1292873 1358388 809873 678173 474721 466454 538110 537905 556260 561417 566092 569077 654715 660410 1117854 1160041 40.55 68.2 2
13:42:16 2023-10-13 561686 558924 142295 143189 229346 235993 244412 244876 168231 170660 182710 185784 223132 227485 650124 698151 1845386 1820838 698802 729455 208439 183580 201244 203091 232093 225675 213208 214223 140097 142622 384992 361936 1078359 1079026 332594 331435 432678 437801 523035 504769 528636 531367 544965 553786 513788 570972 1294899 1368340 812927 676728 473372 463896 541385 540868 558092 567937 567705 568370 658065 658105 1103826 1162174 40.55 68.2 2
13:42:17 2023-10-13 569375 559005 141977 143442 229240 236218 245558 245526 168130 168838 182570 186076 223097 225873 649131 698187 1856195 1822711 703002 729190 208231 183873 201068 203518 231407 225675 215759 213560 140351 142492 388805 361936 1071530 1072848 332324 332243 432707 439115 518505 504842 525646 528224 548201 552584 513715 576939 1296740 1361087 812080 678475 470690 462478 541348 537781 559674 566461 566092 573080 657993 656572 1109823 1162749 40.55 68.2 2
13:42:18 2023-10-13 559674 558883 142761 142895 230418 234902 245201 245324 168265 170850 182710 186110 222478 230699 650124 703201 1857572 1837470 703779 728425 207859 183860 201842 202737 232093 225675 214848 214889 139734 139512 384039 364691 1064439 1079026 335987 329488 434981 438923 524446 507625 525347 532011 545205 550005 518237 569942 1289249 1357235 808402 675287 473972 465978 539817 541252 558882 562876 566824 568407 655214 658141 1117854 1162475 40.55 68.2 2
13:42:19 2023-10-13 561880 562339 141777 143464 228955 235993 245201 244534 168299 170576 183035 185784 223511 225908 651082 702289 1849630 1828671 694781 729492 208800 184119 201701 203091 232093 229225 213355 213560 140412 142627 386187 361679 1066947 1080503 332324 332747 432908 437146 522295 504769 527178 531744 545808 552620 518301 571856 1294709 1358543 817229 676247 473036 463956 542042 540575 558663 566317 569324 570351 663330 661828 1107092 1161697 40.55 68.2 2
13:42:20 2023-10-13 568005 559149 142262 139508 230060 236147 245712 245667 168265 171004 182710 186748 223270 229277 651082 701261 1854932 1818819 699904 728940 208474 184540 200893 206549 232093 225675 214202 214258 140155 139015 384179 362967 1073222 1075969 331588 331776 433102 439152 519735 504023 528260 527405 547426 552620 513788 576119 1298493 1361087 809873 684533 473372 463532 541385 535665 558882 566461 566092 575268 658101 655721 1113019 1162749 40.55 68.2 2
13:42:21 2023-10-13 564569 559176 143204 143177 230777 235628 245236 244946 168799 170505 183290 185494 223701 230699 651082 703129 1869515 1841401 708093 729569 209196 184119 201701 203946 231844 227199 215991 214785 140141 140225 391903 364781 1089271 1077433 333496 331059 432872 437133 522665 509279 525535 532121 548904 550185 518301 575300 1291153 1350778 809873 677209 472029 466563 540965 540981 561263 564364 568503 573524 656714 663261 1120660 1162749 40.55 68.2 2
13:42:22 2023-10-13 563557 562416 142727 143164 230453 234937 246372 245324 168299 169153 182710 186259 223511 225908 651118 708787 1857572 1833362 695768 729496 208509 184119 201560 203661 232093 225516 214270 214739 140155 139969 387745 364781 1054399 1083626 333369 331238 436806 437906 521556 503242 524341 530204 541063 553152 520451 573260 1298510 1359049 812816 679138 476075 463677 538110 539465 556012 562708 565148 571590 660295 660410 1116264 1159372 40.55 68.2 2
13:42:23 2023-10-13 560576 563489 142769 143364 230445 235663 244824 246876 168265 171195 182710 186728 223166 225942 652541 699210 1845386 1820801 698284 731668 208474 184164 201736 203091 232746 229261 213939 214923 140216 139770 388707 363296 1090457 1079026 333604 331471 432714 440190 523777 504842 529012 532121 545002 553786 513715 570972 1298584 1371571 809941 678655 474383 465245 542921 541252 558882 567937 566898 569249 658029 660410 1106265 1166405 40.55 68.2 2
13:42:24 2023-10-13 568842 562380 142534 143364 230812 234972 246823 246081 168299 168838 182744 186714 223857 227666 652541 711442 1876190 1839703 706801 731485 208370 185022 201139 204232 233074 227433 216061 214923 140449 140388 384992 363589 1060387 1079026 333604 331704 437542 437874 519387 509635 525122 529007 548977 550185 519107 576939 1296740 1348030 802555 681514 473372 465904 538292 537254 560865 562708 565221 574971 659581 658178 1129117 1165235 40.55 68.2 2
13:42:25 2023-10-13 562705 562421 143592 143172 231567 235663 246028 246081 168265 171159 183162 186660 223545 226926 653040 709862 1860197 1837470 701737 731737 208800 184903 201878 203661 232057 229334 214236 215626 140155 140649 389578 366648 1066924 1083586 336226 330451 437282 439481 524892 504733 524974 530433 544784 550113 516622 571782 1294899 1359159 811344 680590 476075 467555 540199 540103 557266 565271 567668 568407 656677 658141 1117854 1162475 40.55 68.2 2
13:42:26 2023-10-13 561843 563215 142757 143364 230646 237160 246250 245909 169066 170885 183325 186143 223891 225908 653732 700271 1849593 1828145 702928 732705 209196 184411 202514 206225 232746 229531 216670 214958 140547 139608 388805 362967 1078041 1083626 333640 332477 432944 439252 522124 504878 527164 532875 547390 555843 513824 571856 1298584 1371571 812816 678173 474721 466381 544427 543984 559491 568059 569324 569983 664272 661668 1105992 1162563 40.55 68.2 2
13:42:27 2023-10-13 570535 564048 142727 143468 230808 236879 246717 246806 168265 171195 183325 186694 223719 227685 654004 704352 1858876 1820838 700935 733260 208835 185033 201279 206765 235422 229370 214936 214923 140412 140096 388805 363743 1067263 1078260 332594 332783 433097 440085 520083 504805 529012 528224 548201 554211 513824 577798 1300447 1364432 809873 685506 474046 464880 542537 537290 559674 567767 567705 574006 658137 656218 1115470 1164406 40.55 68.2 2
13:42:28 2023-10-13 565372 564039 142799 143290 231532 236393 246471 245359 169335 170850 183908 186110 223960 225908 655038 708287 1869450 1845481 709065 735280 209161 184119 202620 206225 233366 227915 216025 216088 140372 140615 389670 365392 1069183 1082094 336245 331059 435493 440085 522124 510830 527510 533631 548941 552907 517497 571856 1291227 1361522 811344 677209 473036 467886 541385 542604 558955 564797 568503 571824 656714 662046 1122292 1165235 40.55 68.3 2
13:42:29 2023-10-13 566106 564877 143204 143560 230787 236428 246823 246046 168833 170920 183616 186531 224781 226926 655006 707215 1860216 1835515 696824 732296 209634 184739 202195 206585 235422 229567 214936 214590 140449 140259 388805 362967 1072072 1082055 331623 333794 435538 437874 523035 504612 527510 532121 547426 556433 519586 573297 1301358 1364954 830843 679138 475397 464947 541311 541909 558092 567367 568540 571861 664000 662046 1112154 1161096 40.55 68.2 2
13:42:30 2023-10-13 566363 563757 143068 143433 231369 236428 246580 246911 168231 167801 182744 187869 223701 228020 655006 703201 1853614 1820952 697812 733853 207859 185163 202289 206585 231931 229334 214787 214992 140449 140422 388805 363589 1073777 1079026 333369 332279 435575 441757 522295 504805 528636 528224 545002 555574 512920 572705 1305999 1379475 811344 685949 476075 466233 542537 538087 558092 566062 564449 570094 658029 656572 1112385 1166341 40.55 68.2 2
13:42:31 2023-10-13 570572 564877 142799 143433 231572 236794 247933 246116 169066 171230 183616 186762 224620 227985 654969 714505 1880197 1847125 710113 733421 209056 185222 201772 204806 233238 227593 214798 214992 140552 140649 389670 364397 1072800 1082018 333676 331740 437424 437874 521556 511450 525904 531367 546281 551773 519107 575420 1296740 1349978 821642 681514 473372 466563 539817 539721 558955 564833 567698 575268 657727 658250 1130760 1165291 40.55 68.2 2
13:42:32 2023-10-13 562788 565281 143685 143394 232254 236428 246823 246876 168833 171434 183745 187021 223960 227313 655006 713494 1866857 1842714 702776 734894 209196 185033 202927 206585 232161 229406 214936 216296 140351 140909 390550 366908 1067603 1085174 336226 330951 437988 440177 525264 504769 525793 531258 545241 549824 517388 571635 1296652 1362429 812816 683019 477093 465863 540582 540868 558092 564364 568919 570094 658648 658214 1120697 1163280 40.55 68.2 2
13:42:33 2023-10-13 562194 565676 143497 143555 231765 237930 246372 246911 169217 171110 183616 186728 224932 226609 655006 704352 1854932 1833362 704002 735048 209850 185033 203508 206655 231735 229802 214936 216041 140547 140846 396888 363589 1081655 1085163 335270 332279 433232 440397 522968 508560 528729 533447 547426 555915 516767 571893 1300447 1377521 809873 678512 474985 467445 545975 543833 561263 568131 569324 571676 663154 658069 1108431 1166065 40.55 68.2 2
13:42:34 2023-10-13 572193 567019 142795 140237 231487 237588 246823 246911 169100 171505 183908 187698 225182 228055 655006 703093 1864204 1828963 706081 735415 209196 185398 202549 206832 231735 225877 215005 214958 140744 140854 389845 363296 1075906 1079026 333135 333794 435575 440507 521187 510360 527946 531367 546737 555879 516803 575900 1304145 1368340 812816 685506 473372 465245 541009 539266 558955 568203 565184 576496 665054 658214 1117854 1167814 40.55 68.2 2
13:42:35 2023-10-13 563557 565272 143456 143503 232254 237160 247586 247639 169335 167734 183908 187314 224619 226609 655006 711478 1870779 1852066 710619 735048 209669 184775 203686 204735 234060 228238 216517 216842 140941 140876 386782 366761 1076035 1085174 337667 331561 437351 440397 523004 510830 528260 534778 548977 553297 517569 573149 1294899 1364954 812816 677209 473674 465935 542152 540734 558955 565664 567698 571824 658648 663486 1123689 1166948 40.55 68.2 2
13:42:36 2023-10-13 566032 565681 142626 140393 230520 237527 247969 246911 169131 171230 184493 187021 225002 227313 656402 708287 1862880 1837470 699941 734894 210179 185363 202584 206655 232092 225877 215639 214923 140941 140455 390712 363484 1074571 1085163 332666 333830 435688 439152 522932 508912 527164 531346 547982 558009 519622 574966 1302284 1366293 821642 679622 476075 465099 542885 542788 560468 568203 568576 571898 664908 663450 1113019 1164406 40.55 68.2 2
13:42:37 2023-10-13 570167 567284 143592 143547 231928 237527 246858 247674 168299 167835 183325 188233 223925 228764 656869 707288 1854932 1822909 699868 736042 208509 185918 202927 206655 232161 229514 214971 215995 141075 140876 390632 364727 1070951 1083626 333640 332783 436806 439995 522295 504878 529012 529044 545845 556040 513752 574483 1305846 1376740 819436 685734 476338 466563 542921 539721 558882 568203 566092 571824 658137 660447 1114842 1167578 40.55 68.2 2
13:42:38 2023-10-13 573144 566463 143689 143638 232254 236463 248771 247674 168946 167768 184236 187383 225037 228764 656869 716422 1882881 1851559 709102 734747 209529 185812 202373 203461 234060 226474 214971 216111 140744 140943 388805 366084 1058805 1081326 333676 332513 438699 440507 522665 509744 525941 529829 546316 550121 519143 575456 1300410 1353287 817229 685506 474721 465208 540965 540486 558955 564833 566822 576086 657264 662046 1133249 1168719 40.55 68.2 2
13:42:39 2023-10-13 565302 565676 143727 143503 232907 237195 247933 248057 169335 167801 183978 187383 225314 228055 655413 712142 1870816 1852066 704855 736458 209997 185398 202999 206620 232195 225912 214971 216784 140617 141800 390550 368321 1070742 1088232 336203 331489 437897 441376 522896 510684 528149 532802 546857 549824 517790 571856 1298493 1364432 824871 679398 475591 467320 542537 540734 560468 567946 567428 571824 659581 662010 1123963 1166985 40.55 68.2 2
13:42:40 2023-10-13 565090 567279 143452 140526 231558 238668 247933 247796 169368 171230 184529 187021 225349 227348 657335 703129 1861556 1837470 706583 737220 210837 185398 203543 206871 232126 225947 215005 215867 141237 140649 390632 362527 1076262 1086703 333749 333830 435575 439774 523004 510108 528802 534278 545094 556697 519878 574446 1300447 1373587 812816 677995 476075 466642 545975 544256 562059 568167 569676 573339 664634 663809 1113015 1165254 40.55 68.2 2
13:42:41 2023-10-13 572193 566124 143623 141009 231822 237694 247933 247674 169131 167768 184236 187670 225037 229477 656376 707288 1860234 1828145 703002 736980 209231 186309 202231 206832 232161 229765 215974 216296 140941 140943 391595 364727 1073873 1083626 333640 333288 436612 440397 522295 508912 527164 529044 547426 555026 516803 576976 1307736 1370601 811528 685662 476338 466233 543692 538921 559278 568203 566092 575268 663573 657179 1115470 1167814 40.55 68.2 2
13:42:42 2023-10-13 572684 567284 143990 143726 232744 237930 249156 246911 169368 167618 184236 187383 225349 228764 654674 716316 1882749 1849428 710192 735679 210508 185918 202976 203778 234389 226948 215916 217132 141237 140876 397369 366206 1062221 1084403 336226 333252 438294 439462 522295 510830 527215 531905 547928 554246 519950 575900 1302172 1352330 825754 682592 474647 465899 541385 541252 562226 566533 569419 576496 658065 662082 1134862 1170382 40.55 68.2 2
13:42:43 2023-10-13 565302 564712 144136 143503 232847 237527 248352 248440 169131 167768 184529 187383 225543 228374 656413 712214 1872146 1846795 704855 730134 210179 185918 203508 206726 233398 225947 215039 217004 140744 141340 391522 368582 1071419 1088246 333749 331776 439010 441131 523040 509024 527510 533106 546362 554789 518083 571745 1304139 1364954 826364 682371 478115 469880 542152 542403 559674 565664 567698 573709 660245 662046 1123963 1165291 40.55 68.2 2
13:42:44 2023-10-13 565307 564748 143719 143612 232249 239445 247551 248476 169402 167801 184529 187383 225698 227383 656376 703165 1862880 1837470 707086 735374 210985 185363 204246 206906 232195 225947 215039 216667 141011 141410 390632 364727 1090161 1087474 333749 332783 435538 441021 523076 510469 530374 531792 547426 558800 517971 574446 1305999 1376775 818700 681551 476075 465904 541117 540806 561263 568203 570264 573561 667582 663737 1114842 1169148 40.55 68.2 2
13:42:45 2023-10-13 570562 564685 144049 143608 233256 238668 247969 249631 169131 168368 184083 188528 225072 228835 658627 711150 1874809 1842714 716220 738027 210039 186203 203366 203812 233063 226613 214936 217342 140945 141365 392494 368884 1097170 1079026 336768 333288 436190 442865 522896 510526 530374 532121 549194 555879 513896 576939 1305999 1371607 806931 685506 474046 467356 545790 542019 563889 568203 565184 576496 657835 658250 1122366 1171133 40.55 68.2 2
13:42:46 2023-10-13 573489 566385 144060 140563 232907 238001 249542 247674 169906 167768 184822 187383 226048 228800 656413 717871 1885428 1850843 710192 735374 210179 189038 202655 203880 232195 226648 216159 217004 141208 141800 394438 366945 1075084 1085174 335419 333234 439906 441334 523035 510721 528112 531634 550534 554608 519914 576344 1304145 1359552 815758 687673 476075 465935 541385 541032 562262 566098 568576 576944 658029 662082 1136479 1173718 40.55 68.2 2
13:42:47 2023-10-13 566180 564757 144151 143608 236240 237930 248736 248860 169402 167835 184529 187972 225855 228800 660071 716316 1873477 1853479 712649 737564 210508 185398 204508 206761 232195 227159 215039 217377 141110 141800 393466 368582 1074555 1087474 337525 332279 438079 439605 527223 513040 527200 531865 546737 552584 519143 574446 1299451 1366403 826364 681075 477093 470548 544464 546358 562857 567223 570949 573376 660405 664784 1125563 1170382 40.55 68.2 2
13:42:48 2023-10-13 568009 569832 143719 140947 233291 239161 248872 249346 169267 168449 184423 188426 225559 230641 660145 711259 1862880 1828145 703039 737319 209056 186440 203117 203705 233526 226578 216774 217436 141237 141656 391595 366315 1075222 1086703 333676 333758 437847 441192 523777 508883 527909 530167 547426 557216 513824 576939 1313391 1380453 826364 687409 478102 467555 541045 540868 560468 568203 567301 574822 663805 658178 1117854 1173718 40.55 68.2 2
13:42:49 2023-10-13 571782 565512 144298 140363 236506 239003 247933 249981 169335 168334 184529 188494 225821 228800 658553 711405 1873477 1842714 715181 735567 210438 186227 203902 205960 234720 227177 214902 217506 141340 141591 389670 368398 1087859 1082094 337452 333758 435670 440225 522896 513730 531052 532875 549968 555843 517533 578435 1306927 1370564 802517 685994 474721 466955 546139 542604 563889 568203 565184 577765 661824 662010 1122329 1173718 40.55 68.2 2
13:42:50 2023-10-13 575593 566349 144389 140783 236349 238668 249892 248196 169637 167801 184787 187937 226048 229441 657807 718378 1882749 1852066 713224 729881 210837 186440 203508 203948 234454 226965 216275 217342 141336 141365 391595 366908 1063577 1085163 335673 333794 439943 440420 523035 511915 528377 533447 552023 556433 521277 581352 1305997 1358500 821642 684871 476075 467019 542152 542019 562226 566644 570117 576906 658101 663955 1137288 1174409 40.55 68.2 2
13:42:51 2023-10-13 566949 570466 144417 140782 232135 237930 249085 249595 169637 168334 184787 188233 226363 228800 659242 716316 1873203 1852066 704818 735639 210508 186489 203829 203564 234317 227124 216309 217715 141138 142293 392557 369105 1072084 1091186 337208 331776 438827 441670 527596 513040 529012 531756 548977 552125 519107 573556 1304145 1370281 814287 679992 477050 468710 544078 543902 558955 567007 570061 573228 660295 664639 1127055 1173606 40.55 68.2 2
13:42:52 2023-10-13 574163 567897 144151 141084 233479 239038 249506 249595 169906 168601 184822 188528 226722 230661 661519 712387 1874846 1835477 709102 741178 210992 186964 203046 204873 233526 226965 217017 217004 141406 142389 390712 365761 1081567 1085163 333676 333577 437897 439699 523035 510561 528766 531367 546701 557089 518337 578360 1309630 1373550 814287 688655 477050 466417 544178 541252 558919 571418 567662 574168 665524 658214 1122292 1172048 40.55 68.2 2
13:42:53 2023-10-13 573432 566349 144654 143704 232178 237966 248352 250544 169368 168834 184787 189122 226013 229995 658309 712142 1881411 1846795 715143 738608 210473 186440 203926 203914 233561 227317 216159 218699 141241 141857 389578 370270 1080331 1084366 337612 332333 438006 444161 526010 514458 532032 531974 549509 555538 513860 577798 1309725 1373879 803989 687235 475736 468746 546416 542788 565558 568203 565148 576086 661452 658250 1127167 1174500 40.55 68.2 2
13:42:54 2023-10-13 574367 567614 144160 141084 236577 238836 249085 248440 170480 167734 185706 187349 226783 228800 658309 718378 1886770 1856121 714313 737842 211167 189303 203829 204833 233364 227317 216344 218101 141406 142094 390632 368023 1067911 1086703 335893 333794 439540 440397 523777 512314 528636 534241 549158 554246 521460 577570 1304145 1355623 824304 686438 476182 469880 542885 543558 563707 567987 570926 578514 664272 665364 1137013 1173718 40.55 68.2 2
13:42:55 2023-10-13 568883 568009 144458 141823 232724 240276 249364 249453 170344 169788 185565 188357 226609 228623 661556 710328 1870779 1846795 712104 741835 211830 186440 204831 203914 233526 227247 216646 217342 143471 141365 391595 364397 1087650 1091222 333676 333830 438043 441334 525628 510072 529925 531792 546737 559198 522236 576529 1306927 1371607 825754 682283 476338 466563 541045 540806 558991 568695 571921 576086 665866 665364 1117854 1169186 40.55 68.2 2
13:42:56 2023-10-13 573820 567825 144156 141076 236371 239038 249506 249981 169402 169405 184529 189419 226013 230945 660286 713494 1864204 1833362 706081 742419 210262 187119 203616 204378 234178 227212 216878 217809 141732 141756 391595 366761 1078534 1088246 336226 333830 438294 444161 525973 510035 528729 531451 547426 558009 516622 576119 1313391 1386702 810008 687458 478514 465935 546985 543173 561263 568203 567705 573561 663805 658250 1119447 1172048 40.55 68.2 2
13:42:57 2023-10-13 572156 567219 144236 141549 233191 239781 249085 249981 169755 168334 185116 188528 226880 229512 659278 708787 1873477 1846457 716385 738644 211167 186879 203864 204231 232161 228059 216646 217004 141732 141365 396381 365539 1082797 1083626 333713 333830 436806 442518 523035 511788 532032 533484 549824 557374 518192 578286 1310613 1376126 826364 689418 475736 467114 545790 542788 565662 572629 568466 575831 667011 663486 1125047 1173718 40.55 68.2 2
13:42:58 2023-10-13 574337 567978 144590 141084 232213 237930 249928 250544 169637 168902 184822 189288 226363 230586 660250 718415 1882749 1846795 711706 738049 210473 189338 203890 203914 233561 227352 217017 218359 141138 142283 391595 370681 1082862 1085163 337482 331776 439010 441611 522932 513767 527946 531744 546737 554717 513824 577798 1307699 1371475 812927 688325 476675 468818 545332 542019 562226 567879 568365 576236 660295 658105 1131995 1178745 40.55 68.2 2
13:42:59 2023-10-13 568042 568045 144519 140921 232169 237966 249928 249806 169906 168300 185116 188881 226505 229979 662499 719321 1878814 1853264 707812 741178 211027 186797 204150 203880 234679 227124 216344 218454 141922 142151 391522 370155 1095689 1091259 337062 332477 439010 441647 527596 514224 529012 531756 548977 552549 518337 574001 1304145 1370281 814287 679992 476675 468746 541009 543902 558991 567731 568540 574376 657727 665364 1127167 1172048 40.55 68.2 2
13:43:00 2023-10-13 570572 568081 143918 141962 232903 239781 249892 249209 170446 167633 185187 187937 226783 228800 660286 713494 1873477 1846795 704956 738608 211830 189003 204508 203880 233561 227670 216831 216818 141931 141427 389928 365823 1076737 1091340 333568 333758 437351 441610 527506 510250 532032 531792 546701 557230 521460 575003 1307857 1371571 833829 683019 476301 466381 541081 540806 558991 568695 571515 575268 665830 665364 1118651 1168350 40.55 68.2 2
13:43:01 2023-10-13 571254 568090 144317 141205 236339 239374 249542 250434 169335 168868 184529 189419 225978 230747 660286 714235 1864204 1834818 706081 738571 210144 189171 203864 203914 234282 227317 216983 217715 141336 141823 391595 367465 1077818 1088246 333749 333794 437542 441611 522968 510469 528729 531367 547426 555879 513824 575300 1315323 1391276 826364 689871 479046 469215 546012 542751 562186 568095 568477 574636 663805 658286 1119069 1175248 40.55 68.2 2
13:43:02 2023-10-13 577601 571722 144949 141827 234181 239303 250912 249453 170074 168767 185577 188819 227119 230767 660250 722125 1886615 1858568 714313 738571 211167 189338 203829 204981 233876 228024 216680 217715 141336 141895 392557 368023 1066358 1086703 335673 333794 438608 441444 522124 513040 529012 532121 549122 552620 522372 577607 1307857 1359159 821642 687947 475591 467320 542921 542403 563454 567331 571764 575831 658101 663955 1137525 1175390 40.55 68.2 2
13:43:03 2023-10-13 568174 568090 144654 141076 232213 239409 249928 250017 170176 168601 185151 188563 226783 229834 662234 720289 1877369 1860092 717244 741668 211618 186524 205660 204412 233492 228273 216693 218524 141732 142043 392557 368995 1076333 1088246 337244 333528 439870 440193 527596 512230 528729 534910 549824 554211 519878 575300 1300447 1368724 814287 681514 476075 468782 544142 545549 566832 568203 571994 575268 658029 664235 1133249 1174554 40.55 68.2 2
13:43:04 2023-10-13 571787 572066 144185 141957 236442 239978 250703 249981 170446 167869 185576 188563 227487 230001 662271 712251 1873477 1850747 704804 740249 211865 189303 204831 204549 234119 228297 217693 217494 143620 142192 390712 366093 1071344 1094861 333676 333830 440566 442269 527881 509781 530370 535147 547353 554883 521683 577686 1309407 1374137 830843 684533 479910 465935 540779 545878 561263 568203 571515 574859 664235 665652 1127167 1172048 40.55 68.2 2
13:43:05 2023-10-13 569727 568154 144973 141533 232178 239781 249506 251462 169906 168902 185587 189454 227259 230030 662271 709324 1864204 1844029 708093 740810 211646 189338 205154 203914 234679 227865 217320 218206 141803 142192 391903 368582 1089862 1091259 336421 333830 436806 441463 527632 512314 531914 534910 547506 559198 521424 576119 1307699 1379475 818700 682555 477763 465935 547408 545164 564458 574213 573399 574971 667643 667249 1116153 1171900 40.55 68.2 2
13:43:06 2023-10-13 574487 568154 144696 141084 232247 240182 249892 251462 170176 169405 185459 189510 227560 230975 662087 717548 1882830 1853264 720770 740627 211653 189604 204831 204549 234317 228059 216925 219570 141803 142585 393466 370945 1085917 1087437 337794 333794 437733 441394 526035 512988 532742 530936 550041 555915 517533 575863 1309667 1375570 814420 686670 476075 468818 549126 540770 566431 569094 567662 575424 661896 663486 1125042 1177954 40.55 68.2 2
13:43:07 2023-10-13 576751 568190 144658 141537 232204 240188 251444 249595 170480 168601 185777 188563 227805 230263 662740 724172 1892022 1858767 715366 740810 211202 189577 204508 205044 233956 228059 217355 218794 142130 142517 389845 368884 1064106 1088246 336550 333685 441817 443008 525637 513693 529765 533253 549158 552620 521673 580687 1308627 1358543 821642 687643 478115 468380 543692 540698 563889 568203 570874 576720 658101 663955 1140026 1176207 40.55 68.2 2
13:43:08 2023-10-13 570300 568163 144688 141499 233253 239445 250703 250756 170446 168868 185741 189122 227840 230227 663211 722366 1882749 1861418 717916 740773 212494 189003 206200 204549 234317 228804 216831 218887 143568 142211 392557 369105 1079288 1089641 336731 333830 439321 441647 527632 512230 529551 534946 550041 555879 523012 580161 1305997 1365804 823378 682408 476075 468602 546788 545404 566818 571345 573658 575831 658137 664703 1137662 1177905 40.55 68.2 2
13:43:09 2023-10-13 572013 571998 145702 142825 233892 240828 250948 250685 170886 168767 186501 188819 228373 230192 664189 715011 1876190 1854710 710192 738352 212977 189374 205516 204833 234679 228414 217693 217715 143777 141628 397730 365797 1084392 1094357 333713 335718 439407 438772 527187 510830 529925 534946 549158 559198 522742 574200 1309630 1375570 818700 682592 478138 465935 544214 545549 559027 569965 571699 576906 668735 664235 1123963 1172048 40.55 68.2 2
13:43:10 2023-10-13 575179 571481 144799 142337 232213 240188 250703 251462 169906 169977 185151 189821 227452 231305 664226 715371 1870816 1844974 708411 744454 210970 189968 205047 205083 235663 228273 218045 218559 142467 142544 397008 368844 1081692 1091259 336457 333253 438166 441430 529199 512314 533120 535147 549315 557554 517533 576119 1313391 1391897 814287 684533 479230 468746 548959 546393 562226 572078 570668 575268 668262 662763 1116264 1175390 40.55 68.2 2
13:43:11 2023-10-13 580317 572697 144649 142154 232178 240650 251091 251109 170480 169152 186037 189585 227999 231254 663718 714505 1881411 1841507 714177 740627 211900 189409 205190 205826 234282 228609 217728 217715 143742 141890 392618 366648 1088924 1091259 335709 333541 440218 446059 527506 511696 530191 532838 549755 557338 517388 578135 1320881 1391626 805462 687156 479481 470548 550282 540770 558991 568695 567662 576832 665651 663486 1121531 1174500 40.55 68.2 2
13:43:12 2023-10-13 576743 571413 145158 141728 233643 239781 251193 255227 170176 169674 185187 189786 227522 231701 663931 722366 1889334 1854799 720478 742458 211865 189542 205190 205152 235041 228449 217017 219758 143506 142350 392557 371208 1086815 1085163 338511 333830 438043 444617 526815 513783 533534 531756 550149 557518 518337 575863 1312459 1376775 814287 687947 475628 468050 548959 540842 566832 570437 569823 577611 666809 664894 1127205 1179668 40.55 68.2 2
13:43:13 2023-10-13 578051 568199 144794 142431 232238 239480 251976 251283 170276 169269 185789 189510 228019 231594 663571 724649 1893497 1861339 716385 738316 211865 190012 204508 205654 234832 228663 217693 218769 143642 142316 392557 368847 1066133 1088246 336731 333830 439332 440665 523004 513583 527200 532875 549581 552620 521091 578462 1309667 1366366 815758 689216 477800 468710 541009 540698 563925 568203 568576 576684 658173 663955 1140874 1177954 40.55 68.2 2
13:43:14 2023-10-13 570572 572470 145162 141537 233288 240526 251444 251462 170480 169136 186037 189620 228194 230263 664226 721614 1886770 1865446 719965 740481 213126 189338 206662 205044 234679 229822 217519 219359 142429 142677 394438 370155 1077444 1091227 338126 333685 440530 442925 529199 513385 530374 536568 553665 558009 522199 577350 1305999 1369706 828790 683993 476375 468891 546598 547203 567234 567969 574548 575388 661860 666180 1135670 1177080 40.55 68.2 2
13:43:15 2023-10-13 572525 573138 144688 141991 232247 240766 251798 251211 170548 168868 186369 189488 228229 230981 665642 720325 1882749 1856121 709102 738352 212530 189577 205659 205221 235768 227865 218407 218794 143506 142350 391595 370155 1076349 1097466 337482 333324 438429 441611 529199 513403 528729 534999 546701 556433 521168 574966 1310538 1377411 827857 687458 481201 471362 546012 545878 559027 568203 571552 575268 662243 665834 1131328 1174500 40.55 68.2 2
[truncated: 159,616 more chars]
