# Supplementary material for: Methods for Estimating the Detection and Quantification Limits of Key Substances in Beer Maturation with Electronic Noses
Source: Sensors (Basel). 2024 May 30;24(11):3520. doi: 10.3390/s24113520 (PMC11175341; doi:10.3390/s24113520)
Supplement: Supplementary file 1 [file sensors-24-03520-s001.zip › Data/Diacetyl/raw data/Day 2/1,0ppm2.txt]

Time Date R01 R02 R03 R04 R05 R06 R07 R08 R09 R10 R11 R12 R13 R14 R15 R16 R17 R18 R19 R20 R21 R22 R23 R24 R25 R26 R27 R28 R29 R30 R31 R32 R33 R34 R35 R36 R37 R38 R39 R40 R41 R42 R43 R44 R45 R46 R47 R48 R49 R50 R51 R52 R53 R54 R55 R56 R57 R58 R59 R60 R61 R62 T01 H01 Phase
13:49:00 2023-10-13 333906 333039 88763 86964 130577 136022 135212 135075 107269 106610 111543 113469 129469 135302 365028 389924 1134451 1114645 427957 445851 123797 110397 117143 118575 132124 127134 121942 122932 86431 84836 275322 243526 679432 687877 218171 216223 278575 281618 329684 318410 346211 345912 366622 373159 351866 391770 816331 849993 537996 449918 297698 293944 342811 341434 362803 367646 373893 378254 428886 427389 681965 706938 40.55 68.3 1
13:49:01 2023-10-13 333726 332634 89040 86687 130963 135578 135688 135059 107728 106610 111732 113281 129876 135208 365028 395656 1128468 1109754 423606 446844 123830 110397 117169 118541 132342 127046 122442 122800 86464 84857 275322 242527 687393 693073 217528 216768 279840 281189 328649 319894 344638 345392 370020 374578 351758 390331 811504 847392 524533 454024 297771 290383 342961 340690 360943 365611 376346 378434 423998 424017 678626 701916 40.55 68.3 1
13:49:02 2023-10-13 333897 332076 88979 86778 131161 135808 135467 134643 107335 106358 111766 113281 129778 135352 365028 391639 1121970 1106607 427920 445186 124067 109991 117479 118112 132595 126472 122677 122430 86497 84751 275322 240516 695466 685074 217493 216594 279928 281610 327888 320936 342555 346433 369723 372091 351095 390683 815183 861527 517829 455891 297590 291966 342816 339447 362948 367753 378487 378059 426202 425946 671212 705951 40.55 68.3 1
13:49:03 2023-10-13 335748 332031 89011 86994 130926 135784 135757 134601 107302 106285 111732 112939 129390 134949 365028 390506 1125231 1114645 430908 444521 123660 110025 116812 118180 132124 126715 121975 122866 86345 84710 275322 241979 686357 686903 218018 216257 279928 281654 327393 319894 342663 348271 365522 374017 353965 387479 816331 859736 517829 450525 296919 292334 339827 341722 360979 365371 376880 378362 426468 424766 671945 706121 40.55 68.3 1
13:49:04 2023-10-13 333906 332783 88796 86474 130840 136041 135530 134715 107302 106358 111732 113249 129435 135352 363961 391090 1131164 1113024 427316 445500 123051 110321 116778 118541 131872 127100 121578 122932 86495 84920 279620 243382 679974 685074 220531 216687 279892 283740 330512 318785 346101 347533 366515 373887 351650 390425 815836 847429 532728 450175 300179 291952 340365 341722 360943 367567 375777 382793 428437 424541 674650 704014 40.55 68.3 1
13:49:05 2023-10-13 332859 331753 88982 86505 130856 135382 135467 134635 107302 106358 111620 113281 129259 135113 364512 392190 1125268 1106233 423570 441660 123627 110287 116973 118180 132381 127099 121910 122866 86431 84825 275322 243147 682472 690734 217458 217268 279928 281189 329413 320335 344638 345356 367762 370118 351830 391195 810321 852787 536679 451453 297734 292405 341924 338601 364048 365646 375172 378398 424034 426579 681154 706993 40.55 68.3 1
13:49:06 2023-10-13 337393 331753 89007 86560 131062 135536 135774 134466 107646 106259 111862 113106 129357 134879 364512 394616 1119222 1110052 431717 441588 123117 110211 117143 118468 132354 126749 121975 122899 86345 84825 275322 241228 686764 691044 217528 216292 278544 282479 327097 320865 345161 343356 368316 372375 353929 390961 810321 859736 529733 449150 299528 291481 341924 340139 360979 365727 376880 378470 424070 427534 671469 701916 40.55 68.3 1
13:49:07 2023-10-13 336890 331574 88759 86347 130922 135323 135467 134196 107335 106179 111766 112906 129292 134761 364512 391055 1125268 1117547 431142 441588 123830 110025 117169 118214 130719 126681 121742 122664 86431 84789 275322 241264 687012 689340 218546 215552 279928 281689 325950 320379 342433 345392 365594 374351 353929 387443 815680 859128 536679 450597 297698 292370 339612 341951 360461 365478 377341 378218 428886 426401 670773 708112 40.55 68.3 1
13:49:08 2023-10-13 331673 332639 88922 86505 130967 135390 135679 134381 107695 106358 111698 113249 129227 134984 364512 389165 1129562 1115438 422270 441624 123830 110025 117088 118180 132381 126506 121942 122496 86345 84866 274846 241809 690263 687390 217493 216257 279928 279907 328951 319859 342555 346433 367210 372340 350180 389744 815066 850595 536679 453219 296753 293035 340891 340139 360979 365681 376346 377190 424923 425015 677629 705547 40.55 68.3 1
13:49:09 2023-10-13 333415 332107 88763 86501 130897 135672 135245 134635 107269 106537 111732 113281 129105 135208 363998 391055 1126867 1102967 423534 445186 123117 110211 116812 118721 132090 126715 121677 122866 86371 84888 275322 242105 685218 685110 217120 216965 279928 280761 328915 318892 344638 344837 367762 370118 351542 391253 813410 854822 532728 452205 297554 292228 341780 338423 364048 368862 375136 378362 423998 426615 678626 706099 40.55 68.3 1
13:49:10 2023-10-13 337320 331520 88796 86319 130827 135499 135570 134196 107335 106033 111766 112906 129292 134632 364512 394338 1118427 1106933 431142 444521 123117 110177 116812 118180 132124 126749 121477 122496 86528 84731 275322 241228 688144 690520 217458 216072 279928 281671 325915 319894 344638 343286 367798 372387 353929 387407 810321 859736 517829 451884 297807 291481 341960 339661 360979 365727 376346 380126 424034 424984 671432 704595 40.55 68.3 1
13:49:11 2023-10-13 333942 331852 88792 86224 130922 135102 135688 134162 107335 106000 111732 112906 129194 134503 363998 390471 1125268 1115790 428453 441985 123627 110025 117264 118146 132158 126506 122041 122430 86345 84699 275973 240516 685515 687877 217528 215864 281475 283740 329111 320651 342447 347779 367583 373612 350517 390538 816416 855428 543013 453255 296430 291677 342212 340403 360075 367825 375024 377757 426469 426699 676289 705048 40.55 68.3 1
13:49:12 2023-10-13 334369 331180 88638 86659 130658 135889 135084 134723 107269 106358 111577 113171 128952 134726 363704 389853 1130326 1111406 427316 445583 123084 110058 116778 118214 131906 126715 121236 123299 86245 84825 275322 243075 682099 687877 218171 216431 279928 281308 328383 317929 346247 345150 365558 372933 351794 392098 813876 848191 536679 450273 296221 294307 339862 340414 360979 366792 373474 377793 424869 424127 679662 708037 40.55 68.3 1
13:49:13 2023-10-13 333117 331498 88909 86505 130943 135442 135433 134631 107613 106471 111595 113183 129435 134914 363925 393990 1125268 1109948 425692 441949 123084 109687 116812 118146 130628 126613 121477 122463 86219 84699 275322 241568 686231 690520 216783 216257 278579 279942 327923 318892 344370 344873 369427 372375 350450 389744 811215 849993 544365 449186 297734 290524 342961 338601 360713 365646 375740 378095 423293 424088 678146 703095 40.55 68.3 1
13:49:14 2023-10-13 333870 331072 88796 86551 130922 135135 135433 134196 107302 106033 111577 112906 129105 134726 363961 391055 1117929 1106570 428330 441949 123660 109687 117169 118031 132342 126263 122536 122028 86378 84573 274846 240107 689369 687877 219327 216257 279928 281189 327658 320675 342001 345392 368907 371783 351830 387371 811504 859736 537096 453255 297698 290524 342961 339340 360763 367093 378071 378181 423782 425207 669349 705022 40.55 68.3 1
13:49:15 2023-10-13 336278 331668 88703 86351 130676 135323 135245 134162 107302 106033 111492 112874 129073 134691 363668 388762 1124730 1111406 429923 441949 123084 109687 116812 118721 132090 126593 121477 122664 86279 84731 275322 242599 686231 685931 217528 216223 279337 281654 326899 319410 342627 344873 365230 371227 351938 387515 813913 857307 517829 450525 297453 292567 339349 340139 363534 366535 376346 377793 425207 425384 671506 706084 40.55 68.3 1
13:49:16 2023-10-13 332891 331565 88706 86624 130344 135800 134799 134601 107162 106391 111354 113203 132126 135078 362899 388762 1131201 1109940 427316 441985 123051 110025 116698 118180 131872 126917 121153 122697 86186 84768 274404 243490 678778 687877 217493 215887 279928 280796 328649 317004 345197 345392 365522 372375 351794 391843 816379 847936 536679 450420 297099 292772 339719 340235 360835 367201 373857 380313 427675 424088 679662 708037 40.55 68.3 1
13:49:17 2023-10-13 335286 331888 88731 86315 130704 135356 135250 134589 107203 106358 111543 112906 129115 134726 363668 394016 1125268 1106570 423534 441985 123084 109991 116778 118146 131906 126506 121412 122463 86279 84668 274508 241264 685978 690556 217493 215887 278579 280730 327658 318927 342627 343356 368871 373492 350697 387515 811791 850595 517829 449186 297771 290321 341960 340175 360943 367308 375777 378434 423627 422800 674650 703095 40.55 68.3 1
13:49:18 2023-10-13 333834 331274 88763 86319 130864 135102 135399 134162 107269 106226 111620 112906 129105 134691 363961 391019 1119222 1108510 427280 441552 123712 109620 117135 117997 132565 126229 122008 121897 86431 84568 275322 239771 702819 687877 217120 216223 279928 283740 329811 320615 342025 346048 368691 371606 351614 389851 811714 858946 537136 453183 297171 290595 342442 338566 360726 366542 377950 378254 423591 425278 669807 705059 40.55 68.3 1
13:49:19 2023-10-13 333906 330679 88731 86256 130667 135318 135388 134162 107302 106033 111543 112874 129073 134691 360461 388726 1121970 1111406 429546 441516 123051 109687 116745 118112 132198 126472 121153 122430 86245 84751 272808 241228 685851 685931 217528 216223 279534 281618 326899 318892 342591 344802 365195 370153 354448 387407 813876 857271 519434 452094 297207 293056 338766 339626 363021 365727 376310 377226 424932 425313 671432 705011 40.55 68.3 1
13:49:20 2023-10-13 334571 331068 88674 86228 130450 135102 134991 134162 107236 106000 111354 112874 129040 134691 362862 391055 1128468 1109754 427511 441985 122784 109991 116356 118416 129631 126715 120903 122899 85074 84920 274170 243292 680229 689340 218066 216119 279892 282938 327481 318491 345540 346796 366587 373457 351758 387515 813679 851726 517829 448535 297807 290630 339588 341313 360363 366792 375740 378470 427373 422761 676053 705096 40.55 68.3 1
13:49:21 2023-10-13 330813 331529 88727 86378 130356 135532 134995 134162 107269 106285 111508 112939 132365 134914 363375 390471 1125231 1103714 422532 441949 123051 109991 116745 118146 132021 126472 121495 122664 86495 84636 275322 241979 685218 687877 218667 216931 279928 280299 328880 318633 342627 344837 367727 373238 350697 390606 810065 850595 517829 449244 297433 292102 341924 337581 363645 367682 374880 380212 423447 425207 677963 704057 40.55 68.3 1
13:49:22 2023-10-13 336161 331601 88884 86315 130728 135348 135271 134183 107302 106033 111543 113118 129259 134715 362826 393124 1116048 1107058 430566 441949 123051 109620 116745 117997 132021 126855 121412 122313 86279 84694 275953 239699 701124 690734 217155 216223 279928 280726 325388 320640 342555 343321 368316 371783 351794 387335 811215 861521 517829 453058 297374 290595 341924 338637 360979 365763 377414 378398 423926 424110 668474 703296 40.55 68.3 1
13:49:23 2023-10-13 335564 331027 88735 86070 130943 135068 135428 133725 107302 105895 111620 112533 129073 132297 362862 389888 1123599 1116232 427848 441516 123051 109620 116745 117916 131838 126263 121462 121996 86245 84720 273498 240276 688327 687877 217458 214919 278544 280897 325915 320379 342555 344873 367174 373790 351794 387407 815183 856568 544365 453199 296430 291783 340748 341266 359640 366356 377304 380583 425987 422787 670957 705096 40.55 68.3 1
13:49:24 2023-10-13 332475 331242 88634 86473 130327 135420 135058 134284 107236 106471 111354 113249 132281 135352 362826 388011 1130876 1112750 421605 441949 123084 109653 116778 118146 130355 126472 121153 122463 86245 84668 274170 242769 682748 685931 217493 216072 279928 280906 329377 317929 344407 345427 365594 372043 351758 390919 813301 848155 539805 450494 295596 292405 339862 339626 360713 367567 374003 376888 427373 424127 678663 704014 40.55 68.3 1
13:49:25 2023-10-13 332859 331816 88610 86261 130234 135356 134584 134381 107236 106391 111354 112939 129406 134785 362826 391639 1119222 1102147 428599 442165 123018 110025 116584 118146 131804 126715 121069 122664 86127 84699 274404 241944 679838 685074 217493 216223 279105 284142 329577 320789 345431 346723 367104 371641 353784 387371 811717 857089 545742 450064 297698 290560 340616 339351 360979 365150 375489 378398 423962 424349 671432 702836 40.55 68.3 1
13:49:26 2023-10-13 333211 331072 88610 86134 130487 134915 134991 134129 107236 106308 111354 112687 128966 134503 363411 387533 1119222 1108510 426038 440894 123084 109620 116778 117753 132381 125914 121230 122280 86186 84631 275322 241059 692216 687877 216783 216223 279928 281418 326899 320615 341483 345356 368575 371227 351794 386790 811606 859736 537136 450633 297207 290524 341960 339560 360979 366277 377414 377190 423293 424682 670835 703095 40.55 68.3 1
13:49:27 2023-10-13 334809 330764 88610 86070 130704 134881 135178 133692 107269 106000 111354 112878 128952 134339 360785 388726 1125268 1115438 424485 442165 123084 109620 116778 117753 132381 125914 121477 121864 86581 84815 271898 239894 695021 686830 219286 216119 281313 282539 329111 320237 342375 346550 366587 373457 349603 387371 813988 852823 545549 450561 296753 291339 340376 339375 359387 365389 376880 376623 424034 422434 673450 701952 40.55 68.3 1
13:49:28 2023-10-13 332355 331032 88186 86319 133566 135356 134517 134196 107129 106033 111354 112906 132058 134750 360749 388691 1127889 1108966 423606 444666 123018 109687 116719 118146 131621 126593 120986 122496 86127 84736 274404 242697 677079 686903 217493 215887 279928 280726 328121 317004 345441 344319 365522 372375 351758 391217 811467 845688 544252 448010 296789 291748 339277 339626 360364 366249 373147 380546 427796 426147 677483 705096 40.55 68.3 1
13:49:29 2023-10-13 333364 329751 88182 86070 130234 134915 134584 133943 107236 106000 111703 112796 132275 134562 360785 391055 1116048 1103515 428672 441444 122887 109754 116577 118011 129631 126579 120986 122430 86224 84757 275322 241800 681032 689340 217272 215887 278320 282271 329577 317964 346187 345817 367174 371487 351902 387299 810640 856060 517829 449647 297734 290595 340891 338601 360461 364631 375172 378398 423998 423034 669459 702822 40.55 68.3 1
13:49:30 2023-10-13 332823 330027 88456 86012 130299 134881 134584 133759 107236 106033 111242 112533 132172 134468 360785 388011 1118427 1106933 426904 441877 123084 109471 116778 117638 132055 125880 121236 121566 86093 84542 275322 240516 692213 687877 216783 216223 279928 281358 325950 319930 341483 344355 368316 370153 351222 386173 811570 859687 537303 454670 297417 293013 341780 338459 360835 366649 377572 380275 424554 424017 667492 702596 40.55 68.3 1
13:49:31 2023-10-13 333609 329778 88601 86070 130388 134881 134584 133725 107236 105968 111242 112687 132207 134433 360749 388011 1120017 1108510 429266 440894 123018 109510 116584 117916 131621 125880 120986 121864 86093 84599 272808 240480 684946 683993 219131 216072 279105 281189 325950 318927 342591 345115 365230 370118 351866 387443 811540 857271 545742 451453 295847 292440 338838 338601 363021 365727 375740 376058 427072 425313 671432 701952 40.55 68.3 1
13:49:32 2023-10-13 329813 330067 88182 86192 133655 135229 134517 134196 107056 106391 110977 112939 132104 134984 362595 388011 1127926 1109791 422865 441552 123420 109653 116584 117949 131712 126297 121069 122397 86153 84689 275322 242733 686929 685446 217493 215922 279820 281429 328667 319430 344384 348025 365416 372233 351366 390810 814099 846140 517829 449647 297381 292334 338802 339864 360943 366249 373438 378023 427373 422796 676634 706099 40.55 68.3 1
13:49:33 2023-10-13 331852 329488 88214 85948 130290 134906 134584 133725 107236 106033 111165 113074 132138 134656 360713 389817 1123599 1105359 422234 441913 123018 109544 116584 117916 131804 126263 120986 121897 86093 84646 272808 240516 685491 685110 216783 215587 279928 280249 327393 318410 342591 345095 368871 372340 349675 387515 809491 847556 517829 451884 296789 289677 341960 338601 360399 365389 375172 377226 422661 422761 674650 701101 40.55 68.3 1
13:49:34 2023-10-13 333573 329564 88610 85890 130643 134665 135025 133290 107302 105677 111543 112161 132333 132117 360785 391055 1114429 1106146 425893 441877 123018 109544 116664 117834 131804 125847 121069 121664 86462 84720 274846 240709 686737 689829 218976 216119 279892 282938 327718 320237 342375 346796 368280 371203 351794 386754 809197 856483 537136 453306 297777 290595 341443 338423 360979 365763 377147 379658 422661 424017 667492 703095 40.55 68.3 1
13:49:35 2023-10-13 334131 329805 88669 85976 130344 134508 134778 133692 107236 106000 111011 112225 132172 134374 360749 387569 1118758 1111813 429546 441529 122985 109544 116389 117753 131746 126261 120986 121516 86093 84646 275322 240107 685072 686458 218171 214919 279534 281496 325651 318927 342555 343356 364938 372375 351866 387371 811540 857858 544365 450666 296013 290560 338564 340690 360907 365150 375484 380509 428134 426401 668328 706099 40.55 68.3 1
13:49:36 2023-10-13 331888 329488 88222 85980 130192 134872 134652 133725 107236 106033 111011 112533 132190 134433 360713 389888 1125268 1108510 423570 444000 122685 109974 116383 118304 129631 126613 120821 122734 86046 84757 275322 241657 676008 687877 217984 216386 279928 280726 329344 320335 345405 345817 366365 372375 350732 387335 811215 849993 517829 447900 297734 290524 338873 340690 359856 366535 375172 378434 426469 422465 673450 702596 40.55 68.3 1
13:49:37 2023-10-13 329845 329213 88214 86012 133547 134881 134550 133759 107056 106033 111011 112533 132172 134503 360713 388726 1122007 1100235 424184 441913 123018 109620 116584 117753 129958 125914 120903 121864 86093 84594 274404 241228 684440 687390 218050 216257 279928 279872 327428 317004 342397 343356 367798 369530 349675 389744 810596 848638 532728 450629 297099 291339 341816 337439 362717 367753 373893 380005 422482 424682 676119 701101 40.55 68.3 1
13:49:38 2023-10-13 333388 329746 88424 86161 130196 134881 134593 133725 107236 106226 111217 112533 132207 134433 360677 391090 1116048 1102147 429886 441877 122615 109961 116356 118146 129631 126263 120821 122061 86060 84699 274404 240480 682503 685038 217120 215887 279141 281394 325616 317964 342699 345329 367504 371522 351506 386790 809491 857307 536679 450813 297734 290123 340376 338601 360979 364340 376346 378362 422969 422796 668474 701101 40.55 68.3 1
13:49:39 2023-10-13 334369 329809 88214 85920 130299 134475 134550 133599 107203 105855 110977 112128 132138 134023 360713 387604 1118795 1111406 428599 439892 123051 109434 116389 117695 129631 125847 120903 121334 86034 84614 275322 239771 684567 683993 217563 214953 279141 281189 328182 318679 342339 346760 367067 373314 351650 389888 814984 855428 537136 452094 296609 290595 338873 340940 359820 364347 376053 377190 427072 421509 668678 702300 40.55 68.3 1
13:49:40 2023-10-13 329439 329680 88186 86070 133689 134872 134550 134036 107129 106033 111011 112719 132138 134468 360483 388011 1125268 1109791 422683 441877 122742 109434 116389 117753 131712 125880 120903 121367 86093 84678 272808 240552 681835 683474 217272 215587 279626 279446 327959 317039 342037 345392 365558 371191 349639 389744 810321 845724 544365 451453 296985 291516 339827 338601 360943 367308 374076 378537 424070 422796 674613 701952 40.55 68.3 1
13:49:41 2023-10-13 331966 329960 88154 86042 130253 134847 134576 133725 107023 106000 110943 112841 132006 134656 360641 387569 1120813 1099198 423606 441804 122985 109552 116577 117997 129631 126229 120738 121897 86146 84731 280084 241728 684906 689682 219131 216119 278836 282938 330241 317752 342483 346270 366444 371156 353893 387479 809491 854069 537136 448828 297381 290524 339541 338566 360799 364560 373966 378326 423926 424842 671396 701064 40.55 68.3 1
13:49:42 2023-10-13 331816 328995 88182 85980 130187 134835 134517 133566 107129 105968 110943 112500 132196 134398 360677 387533 1116048 1103751 423534 442165 123051 109216 116778 117327 132381 125779 121185 121007 86521 84488 274404 238993 688484 686903 218667 215853 279105 280530 325879 319375 341171 344802 367727 370648 351191 386173 810640 855987 544935 450561 296264 290321 341407 337545 360907 365407 377157 379939 422374 427004 669442 700917 40.55 68.3 1
13:49:43 2023-10-13 330804 328969 88186 85894 130200 134407 134550 133440 107236 105895 110977 112193 132070 134363 360641 388011 1122803 1110089 422946 443095 122952 109384 117008 117680 130173 125746 121236 121334 86257 84678 275322 240709 693693 683775 217237 215518 279928 279761 326639 319610 343563 345044 365487 372008 349076 389429 811754 849993 537136 450525 295812 290595 340591 338566 358701 366792 376310 376022 423962 422465 672422 703095 40.55 68.3 1
13:49:44 2023-10-13 333147 329493 88057 85980 133560 135161 134268 133725 106843 106000 110943 112533 132190 134398 360641 388011 1127667 1106933 423462 440593 122615 109216 116276 117686 129541 125847 120655 122322 85909 84594 272808 241944 675514 685446 217120 215724 279105 279872 327358 316420 342591 346306 364903 371747 350414 389707 811791 848000 517829 449190 296466 291198 338113 339447 359929 365549 372656 380275 426324 423966 677288 703095 40.55 68.3 1
13:49:45 2023-10-13 332589 329742 88150 85948 133560 134441 134778 133566 107023 105822 110943 112500 128789 132302 360388 392417 1116306 1100764 429341 441002 122685 109707 116450 117862 129597 125847 120655 121632 86027 84562 270338 241738 679970 687877 216818 215853 279534 283872 327718 318410 342591 345329 367432 371191 350732 386137 808308 856023 544365 450813 297417 292041 340305 338328 360907 364596 376310 378326 423257 422761 666475 701027 40.55 68.3 1
13:49:46 2023-10-13 331812 328995 88182 85948 133663 134441 134517 133474 107023 105822 110943 112161 128902 134363 360641 386812 1116011 1105359 426600 440490 122784 109250 116356 117604 129631 125813 120738 121450 86060 84614 274404 240072 690517 682918 218512 216223 279105 280495 327841 320789 342267 348518 365010 369907 351650 387263 811754 855428 529733 450740 295424 292228 338766 338055 360979 365108 374610 378353 426433 424611 669422 704094 40.55 68.3 1
13:49:47 2023-10-13 334809 328858 88182 85821 130285 134373 134563 133256 107203 105660 110943 111955 132190 131993 360641 387533 1119489 1112159 426904 439028 122901 109325 116356 117327 129631 125813 120738 121334 86027 84614 274846 238957 685578 684962 216783 214815 279928 280460 324898 319796 341483 343321 365522 372375 350661 386173 810285 851800 530094 451773 295812 290383 338802 340331 358701 364631 376310 376058 423962 423704 669807 702596 40.55 68.3 1
13:49:48 2023-10-13 331314 328468 88146 85858 133586 134441 134483 133474 107129 105644 110943 112161 132070 134234 360097 390745 1121970 1106933 424485 439646 122180 109586 116002 117719 129451 126235 120572 121334 85994 84583 275322 241394 686540 687249 219751 214781 279892 282140 328646 318456 344457 344952 366186 373421 350378 387407 809491 846884 532333 447900 297626 289607 338838 339626 359242 367231 374039 378362 423998 424002 673450 701101 40.55 68.3 1
13:49:49 2023-10-13 329778 329217 88154 85948 133586 134470 134517 133725 107023 106000 110832 112500 132036 134398 360351 387533 1120813 1099198 423163 441146 122784 109250 116577 117686 129631 125847 120738 121533 85909 84646 272808 241604 676815 686903 216783 216188 278320 279872 329541 316934 342591 345817 366622 370083 351866 387479 808881 847356 532728 447876 295596 290560 340658 338055 360979 364049 373147 380509 423637 427571 671285 700880 40.55 68.3 1
13:49:50 2023-10-13 333420 328995 88154 85826 133746 134407 134656 133566 107023 105677 110943 112161 131823 134219 360641 386883 1116048 1105872 423606 438893 122887 109350 116497 117646 129857 125779 120903 121599 86198 84562 271709 241394 694806 682569 219131 215853 278712 280691 325879 317929 342303 346796 364100 370153 351866 387371 814099 854742 544365 450813 295847 291397 337781 338637 360713 364596 375172 376888 427072 422831 668474 701916 40.55 68.3 1
13:49:51 2023-10-13 330813 328508 88182 85830 133560 134407 134778 133290 107203 105677 110943 112161 132104 132213 360641 388011 1121970 1111332 423282 442165 123018 109141 116550 117327 131769 125813 120903 121090 86060 84435 272379 238993 686462 683437 216783 214953 279928 279761 325879 318927 341448 344837 365522 372043 349088 386173 811791 851051 537136 454024 297830 291895 339445 338459 358593 367201 376163 379159 426020 423930 673414 704094 40.55 68.3 1
13:49:52 2023-10-13 330907 328738 88113 85889 133560 134441 134483 133256 107056 105822 110943 112193 131887 132337 360352 390061 1122259 1100689 423135 440346 122718 109417 116289 117527 129597 125746 120738 121218 85909 84583 272808 242082 684314 686417 218050 216257 279105 281344 327481 318630 342555 343321 366622 369530 349675 387515 808610 848155 517829 450326 296789 290595 340616 337283 360979 366792 373739 376888 421995 424052 675813 701064 40.55 68.3 1
13:49:53 2023-10-13 333681 328503 88154 85885 133501 134803 134297 133256 107056 105644 110943 112096 132070 131993 360097 390471 1111951 1097350 428223 440490 122582 109216 116002 117523 129451 125813 120655 121367 84824 84499 272808 239735 680631 687877 216783 215552 279662 281189 326794 317929 342375 345391 367476 372911 351083 388744 806980 855841 537136 450409 299043 289977 340305 338055 360907 364596 376346 380509 422041 422761 665497 700033 40.55 68.3 1
13:49:54 2023-10-13 332751 327972 88170 85948 130535 134272 134941 133306 107616 105829 111217 112096 128789 131783 360461 387903 1120739 1112159 425692 440180 122615 109350 116611 117470 129631 125779 120821 121007 86060 84568 275322 238754 682320 683957 216783 214884 279928 279446 328145 318927 341483 343321 365522 372375 349639 386173 810640 851800 540308 450489 295181 290388 340416 338566 358701 365692 376346 376058 423926 423406 667492 701101 40.55 68.3 1
13:49:55 2023-10-13 327826 328919 87841 85944 133467 134466 134011 133725 106517 106033 110457 112796 131915 132704 359554 386847 1125268 1108510 423282 442675 122582 109216 116002 117327 129451 125726 120738 121218 85876 84583 272808 241728 681349 684510 219286 214815 279498 282140 327746 318978 342375 346796 364249 371050 350661 390294 811215 838451 534446 446598 295453 291339 338255 338601 359856 365407 372167 376888 426469 422725 674686 703095 40.55 68.3 1
13:49:56 2023-10-13 329849 328765 88213 85826 133657 134441 134778 133256 107023 105822 110943 112161 132070 134175 360351 389817 1119222 1103971 422683 438965 122465 109250 116356 117523 129631 126140 120572 121007 85909 84583 272808 240107 684440 686647 216823 215552 279731 279761 326864 319168 342278 343286 367762 370048 349112 387407 806519 845487 529733 447864 295847 290560 340640 336494 360363 367050 374003 379355 421115 423894 676658 699646 40.55 68.3 1
13:49:57 2023-10-13 331583 328499 88150 85821 133746 134721 134576 133256 107056 105895 110866 112096 132006 134032 359554 385689 1114392 1103714 425994 439834 122615 109199 116383 117484 129528 125712 120821 121185 84604 84551 275322 241223 682890 682569 218667 216084 278320 279872 325879 317893 342519 347779 364356 369858 351794 387371 811791 855428 537136 450813 295596 291925 337781 338091 360979 364596 374076 376358 426469 424101 667492 703095 40.55 68.3 1
13:49:58 2023-10-13 331511 327728 88146 85704 133560 134179 134647 132856 107203 105644 111402 111782 131823 131888 360315 388011 1120813 1111923 424411 439942 122784 109216 116389 117327 129631 125606 120738 120924 86060 84488 273498 238587 689486 683437 216783 214919 279928 281344 325388 318927 342253 343321 365522 372375 349603 386173 810640 850595 537136 453021 297270 291198 338588 338423 359122 365585 376163 378353 423782 423560 668801 703095 40.55 68.3 1
13:49:59 2023-10-13 332203 328995 88154 85989 133560 134314 134264 133223 106876 105677 110755 112128 132098 131993 360063 392417 1121425 1105481 423838 438893 122516 109232 116289 117470 129562 125746 121286 121185 85942 84520 274404 239903 684819 688852 218512 214884 279928 281344 325915 317858 342278 345599 367727 369789 349358 387443 807127 845055 530918 449537 296300 290560 341407 336529 360943 366792 374039 376659 421366 422796 676326 699997 40.55 68.3 1
13:50:00 2023-10-13 333009 328047 88150 85763 133555 134407 134592 133256 106876 105644 110832 112128 131853 131993 359519 389271 1112813 1097350 426978 438965 122180 109250 115969 117638 129451 125847 120490 121251 85876 84551 272808 241738 679316 686903 216783 214919 278320 280761 324636 316969 342375 345147 366372 369907 351506 388744 806372 853993 544365 450604 297273 289942 339684 338019 360871 363503 375172 377757 423005 424002 667541 700033 40.55 68.3 1
13:50:01 2023-10-13 333411 327778 88021 85708 130200 134239 134348 133306 107005 105579 110841 112096 132266 131818 359917 387903 1115864 1110225 427511 439216 122465 109141 116383 117403 129541 125644 120572 120924 85876 84488 275322 238790 685111 684510 217120 214517 279105 279907 326794 318410 341483 344058 365487 372340 351474 386173 810640 851051 543013 449207 294991 289977 337817 339626 358701 364333 375172 376058 426469 424002 665533 701101 40.55 68.3 1
13:50:02 2023-10-13 330017 328043 88061 85825 133467 134036 134268 133256 106876 105644 110755 112128 132098 134269 359808 386267 1122007 1108510 421414 439180 122582 109032 116397 117246 129631 125639 120572 120924 85909 84551 272808 239771 688430 684510 219131 215679 279498 281344 327555 316898 341376 347533 364796 371015 350517 392076 810640 838415 517829 448926 294766 290313 340416 338328 360653 366535 372167 377853 423998 423750 673624 703095 40.55 68.3 1
13:50:03 2023-10-13 329849 327972 88154 85767 133568 134407 134264 133256 106876 105644 110789 112032 131915 132042 359554 390745 1118721 1103751 423883 439037 122582 109032 116002 117327 129271 125726 120490 120924 85876 84488 272808 239531 690003 686903 217120 214850 279534 281344 325879 317004 342519 342902 367727 372933 349639 387407 805948 845091 537136 449537 296717 288904 340376 338328 358772 366535 374039 378060 421115 423750 673155 700383 40.55 68.3 1
13:50:04 2023-10-13 331310 328043 88061 85763 133408 134188 134297 133256 106876 105677 110755 111955 131853 132028 359519 386812 1112813 1100545 422865 438527 122901 108950 116611 117093 129923 125524 121069 120924 86105 84520 275322 240880 690629 683775 218358 215934 279105 282633 325651 318633 340416 346760 366079 368943 350661 387335 808917 852220 537136 451232 294011 290383 339827 336529 360979 365179 374039 377585 422661 422796 669459 701101 40.55 68.3 1
13:50:05 2023-10-13 332775 328003 88121 85708 133560 134289 134394 132864 107056 105644 110866 111846 131937 131669 359554 388011 1116048 1106533 426755 439180 122213 108881 116002 117246 129451 125639 120572 120924 85876 84425 272808 238993 680091 683474 217493 214850 278712 280730 324409 317964 341519 345817 365295 372375 350697 386173 811215 850595 511293 451663 297270 290383 338588 339853 358557 364162 375892 378390 423782 423226 668015 700880 40.55 68.3 1
13:50:06 2023-10-13 329885 328512 88029 85826 133560 134188 134099 133164 106876 105677 110789 111955 132006 131993 360844 392417 1122296 1107060 424110 439005 122516 109115 116256 117389 129597 125712 120655 121218 85876 84430 271898 239699 682638 687730 218976 214815 279928 279446 325651 319430 342411 342902 367762 371227 349088 387407 807127 844458 529733 449537 295847 289181 340616 337581 358772 365763 374039 376623 422694 424002 674886 698968 40.55 68.3 1
13:50:07 2023-10-13 329845 328012 87877 86044 133154 134407 134078 133474 106876 106000 110755 112161 131670 134175 358472 387569 1116011 1096074 428330 439216 121914 109216 115776 117361 129181 125813 120662 121185 85757 84520 272808 240107 679316 685931 219017 214919 278320 280761 324898 316969 342627 344588 366372 369907 351542 389223 805801 855428 529601 447437 296358 289739 339684 337913 360617 363213 374076 377793 422625 424002 665461 698968 40.55 68.3 1
13:50:08 2023-10-13 332475 328012 88001 85826 133370 134137 134348 133122 107005 105796 110806 112096 132048 131853 358869 386668 1117896 1105173 426904 438871 122213 108915 116002 117369 129631 125606 120572 120924 84824 84456 275322 240880 682386 679958 216783 214953 278320 279942 324934 317004 341519 345817 363335 370944 351830 387098 809140 852295 543013 447900 297721 290356 336799 338637 360363 363539 374642 378242 426469 422761 665497 703095 40.55 68.3 1
13:50:09 2023-10-13 329778 327517 88088 85646 133400 134002 134078 132889 107056 105677 110755 111987 131727 131704 359554 387429 1121175 1107022 420781 439216 122582 109216 116002 117246 129541 125678 120655 120758 85876 86309 272808 239567 684314 682995 218976 215345 279390 281344 327287 316863 340860 347509 364249 369977 350270 389599 811215 838379 544365 448229 296563 291339 338255 338055 360363 367044 371787 378048 423998 422099 674136 702596 40.55 68.3 1
13:50:10 2023-10-13 329479 328366 87933 85916 133480 134373 133944 133373 106744 105902 110568 112161 131602 134210 358472 387831 1117859 1094442 423606 441734 121947 109350 115902 117361 129181 125847 123457 121251 85724 84488 272808 240445 676557 685931 216783 216652 277929 280761 325424 316712 342591 344842 365558 370118 351866 387371 807127 847465 544365 446177 296753 289677 338838 337545 360399 363503 373474 377261 422697 422169 666512 699005 40.55 68.3 1
13:50:11 2023-10-13 331533 328003 88001 85708 133475 134196 134204 132864 107056 105677 110602 111955 131915 131993 359266 385689 1111988 1100272 424485 438527 122985 108698 116389 117093 129857 125264 120986 120924 84604 84520 275322 240709 693281 683811 218512 215449 279498 281344 326794 318927 340416 345329 366923 369836 350661 386209 807163 847465 511293 451896 294945 289475 340376 336529 360713 365179 376043 378574 421034 422761 665533 699041 40.55 68.3 1
13:50:12 2023-10-13 331816 327778 87877 85673 133462 134415 134078 133081 106876 105355 110602 111629 131823 131669 358472 388011 1116048 1106146 423606 439180 122180 109135 115969 117246 129271 125606 120490 120924 85757 84583 272808 238993 682386 679958 216818 214919 278124 280555 324934 317039 342037 343321 363299 370118 351542 387371 811791 852295 537136 448704 297619 292546 339693 338387 360835 363907 373930 379196 426070 426401 668966 702947 40.55 68.3 1
13:50:13 2023-10-13 330549 328007 87577 85799 133378 134601 133641 133817 106517 105855 110491 112193 131823 134219 358436 386016 1127208 1107060 424300 439727 121176 109115 115709 117560 128775 125746 120212 121450 84487 84583 271086 240240 670533 683957 219286 216652 278908 281344 325388 316709 342663 345293 364427 371262 349639 387371 809491 846920 538971 446186 296789 290118 337781 339076 358772 365435 372911 377793 424070 423406 672973 700070 40.55 68.3 1
13:50:14 2023-10-13 330558 328038 87997 85704 133145 134002 134045 132856 106696 105644 110491 111878 131636 131704 358472 388011 1116048 1096074 422084 437732 122442 108881 115969 117213 129271 125432 123525 120841 85791 84488 272808 240143 677077 683993 216145 216223 278732 281344 326935 316712 342555 345817 365309 369911 351506 389490 806980 848046 532728 448376 295453 290419 338659 337403 360871 365143 372312 376094 423627 427305 673340 699997 40.55 68.2 1
13:50:15 2023-10-13 330813 327657 87965 85669 133389 133960 134281 133089 107377 105691 110935 112096 132197 131783 359339 386704 1117896 1107060 428083 438455 122180 108848 116002 117294 129459 125678 120490 120924 85927 84419 272808 239066 682638 681917 217458 214815 278320 280691 326649 317004 341483 345573 365522 372304 350661 386137 810640 851800 535801 450813 295812 290524 338255 339626 358701 364013 375740 376058 423998 423704 665497 701064 40.55 68.3 1
13:50:16 2023-10-13 329861 327976 87845 85763 133491 134226 134045 133256 106810 106000 110721 112161 131716 132011 358436 385617 1123599 1106933 420781 439180 122465 108848 115969 117294 129361 125398 120572 120924 85876 84456 269437 240072 679940 680918 219131 215345 278961 281199 327251 319204 341340 346796 363958 371309 350481 390113 811791 843839 536679 446854 294666 291641 337639 337510 359784 365400 371714 375793 423854 424002 676326 701101 40.55 68.3 1
13:50:17 2023-10-13 332475 327861 87993 85853 133436 134340 133944 133612 106891 105902 110772 112128 131899 131888 358149 387758 1115364 1094479 427815 438800 121616 108848 115835 117551 129181 125779 123508 121007 85724 84488 273376 239699 679316 685931 218512 214884 278320 280726 326794 316969 342591 344842 366365 370083 351474 385908 805911 852259 537136 449537 295596 289202 338838 337510 359820 363468 375136 377721 422292 422487 667066 697941 40.55 68.3 1
13:50:18 2023-10-13 329813 327657 87845 85700 133305 134365 134264 132822 107023 105612 110721 111846 132370 131669 358436 385039 1112740 1100508 424485 439180 122180 108814 115969 117294 129369 125644 120738 121090 84604 84488 273498 240709 694619 682569 218050 216049 278604 281940 327718 316969 342551 344837 366073 369911 350553 387335 809491 852403 537136 452020 295586 290560 338838 336222 360907 364560 373479 377318 421366 422853 668911 700530 40.55 68.3 1
13:50:19 2023-10-13 329367 327565 87812 85704 133301 134188 134011 132906 106939 105757 110500 112096 131659 131888 358436 385509 1121970 1106146 419519 437772 122213 109186 115969 117132 129271 125398 123525 120841 85842 84583 271898 239699 682764 679921 218667 214884 279105 281076 326864 316934 341207 344837 364938 370083 348826 387407 809491 838415 505857 450494 294011 291078 337781 337545 359784 366792 373438 377318 423637 421509 673450 701064 40.55 68.3 1
13:50:20 2023-10-13 329778 327023 87845 85822 133326 134188 134045 132822 106843 105644 110755 112019 131784 131669 358436 388691 1122685 1105406 424459 441822 122516 108897 116209 117227 129507 125712 122774 121007 84604 84520 272808 238957 682260 685931 218976 216652 279892 279761 325353 316934 341483 342902 367583 370118 349076 387371 804698 843194 537136 449647 295360 288763 340341 337238 358701 365692 373402 376587 420702 423406 673414 696916 40.55 68.3 1
13:50:21 2023-10-13 328818 327396 87513 85704 133134 134179 133641 132856 106663 105789 110534 112096 131567 131888 358149 388011 1112987 1093664 423570 439480 121649 109107 115616 117294 128912 125606 123354 120924 84371 84425 275322 239699 680808 685931 218358 214884 277734 280726 327256 319124 342591 344842 365522 369871 351506 389463 809323 855428 537136 450776 296365 289713 339409 337368 359676 363871 375704 377721 421366 422099 666142 699997 40.55 68.3 1
13:50:22 2023-10-13 333420 326979 87997 85641 133331 133532 134045 133089 107005 105513 110704 112407 132014 131380 358329 387867 1117101 1109187 426792 440484 122147 108781 115969 116937 129271 125644 120738 120675 85809 84393 271898 238253 681615 682772 219286 214185 278908 279872 324956 320109 341207 345635 364938 372304 349603 385016 807127 849392 537136 450813 294909 289677 338291 338566 357622 364020 375172 378574 422923 422774 667066 700530 40.55 68.3 1
13:50:23 2023-10-13 329157 327482 87476 85673 133042 133969 133608 132856 106762 105822 110194 112096 131533 131888 358149 384498 1121699 1106146 419519 437732 122147 108739 115935 117099 129271 125398 123594 120758 85783 84413 272808 241635 680846 679921 218358 215345 278925 281632 329577 318528 341376 346796 364249 369977 350270 389562 809307 843242 534045 446817 294909 290560 339693 337913 359495 364596 369623 378121 423998 423930 675365 701064 40.55 68.3 1
13:50:24 2023-10-13 332003 327728 88111 85821 133503 134601 133986 133448 106858 105724 110696 112064 131945 131853 357861 388011 1111914 1100034 428730 439144 121616 108881 115616 117294 129202 125917 123457 120841 85724 84451 273498 238957 678788 686458 218050 214884 278320 280726 324956 316969 342555 342902 365558 370083 350697 385866 804771 852823 537136 449537 296753 289510 338802 337273 360363 363468 375209 377226 422031 422430 666119 697941 40.55 68.3 1
13:50:25 2023-10-13 331496 327486 87837 85610 133203 133935 133952 132789 106843 105644 110644 111955 131750 131669 358401 384498 1111951 1100508 424485 438276 122213 108848 116303 117132 129451 125678 120903 121090 84839 84551 274404 240709 682638 682569 218667 216049 278213 282140 327950 317752 341483 344873 364938 368908 349916 390687 808271 852403 538804 450494 293769 291339 338766 336258 360979 364596 374003 377318 423293 424386 668474 701101 40.55 68.3 1
13:50:26 2023-10-13 330360 330026 87632 85821 132973 134399 133482 133256 106484 106193 110457 112193 131499 132178 357861 385653 1124805 1103441 423883 438348 122147 108814 115776 117294 129204 125398 123423 120924 85750 84488 272808 241023 676295 680918 216783 214884 278908 281344 325915 315943 342555 345817 363845 370153 349639 387443 807163 838451 537136 447109 295460 290118 336764 338530 360097 364596 369623 377190 424070 424002 673450 699997 40.55 68.3 1
13:50:27 2023-10-13 330122 327023 87752 85614 133270 133969 133952 132822 106843 105644 110755 112064 131567 131669 358149 388011 1116048 1099249 421121 441421 122082 109000 115902 117193 129382 125591 120490 121090 84604 84583 272808 239699 681112 683921 216823 215887 278925 281328 325915 316863 342001 345329 365487 368545 350661 387479 807127 847519 535801 446501 294766 289651 338528 336494 360979 365435 371750 376094 423257 424092 673450 699005 40.55 68.2 1
13:50:28 2023-10-13 331547 327608 87812 85693 133331 133843 133952 133089 106972 105658 110755 111500 131567 131393 358149 387429 1112776 1106146 426038 437732 122063 108773 115935 117132 129271 125398 123457 120758 85724 84393 272808 238587 681961 676097 217272 214850 278320 279907 326794 316969 341448 345329 364974 371783 351227 385594 809443 850595 543013 450175 294909 289677 337236 338601 358161 363468 374605 378427 423962 423406 666119 701027 40.55 68.3 1
13:50:29 2023-10-13 328728 327428 87812 85637 133076 133969 134032 132868 106972 105836 110593 112064 132094 131783 359566 384355 1122408 1107060 421267 440484 121816 108739 115969 117099 129181 125398 123423 121153 85724 84367 272808 240516 676034 679958 218667 214850 278712 281344 326899 315943 342242 343321 364100 370083 350961 387515 809491 841453 525833 445858 294082 290595 337509 337545 359820 365692 371787 377853 423768 424002 675365 701064 40.55 68.3 1
13:50:30 2023-10-13 329270 326038 87812 85587 133564 134229 134011 133081 106843 105612 110568 111826 131823 131485 358401 388691 1119222 1100508 422982 438835 121998 108739 115776 117213 129271 125398 123628 120758 85724 86157 270338 238993 684604 685931 216748 214551 279820 281199 328414 318651 341857 342469 367067 371050 349178 391110 807144 845634 537136 449182 294766 288763 340341 339560 358593 365407 373438 376058 420738 424002 673155 696953 40.55 68.2 1
13:50:31 2023-10-13 332003 327728 88021 85853 133343 134171 133977 132756 106891 105579 110696 112032 131853 131345 358401 383348 1111163 1102394 426378 437839 122115 108664 115889 116937 129181 125505 123542 120675 84706 86190 272808 238993 681364 676061 216783 214919 278056 279907 324898 316969 341483 345817 363335 369836 351794 386790 810640 847429 541660 448217 296922 289677 336728 338601 359820 363468 374039 376022 426469 424002 666119 701101 40.55 68.2 1
13:50:32 2023-10-13 329207 328664 87924 85613 133203 133935 133859 132606 106843 105322 110568 111846 131567 131485 357897 385653 1118758 1105406 419519 439180 122180 108848 115776 117132 129271 125644 123508 120924 84604 84456 272808 241223 690953 681051 218667 214781 278640 281308 328646 318528 340824 344541 364391 370083 348550 391518 810640 841805 537136 449537 293939 290463 340175 337545 359820 366529 372874 377318 423926 424002 674886 701101 40.55 68.2 1
13:50:33 2023-10-13 329637 327331 87780 85817 133197 133935 133390 132822 106517 105822 110517 112403 131499 131787 357358 388011 1116232 1094479 423534 437732 121010 108848 115616 117213 128912 125432 123388 120924 85691 86210 270338 240107 675723 683993 218358 214884 277503 279872 325616 317521 342555 344842 365522 369858 351794 387335 804734 850595 537136 446113 295847 289238 338802 337273 359820 363213 372611 377492 422625 422099 665497 696953 40.55 68.3 1
13:50:34 2023-10-13 329778 326988 87845 85609 133301 133750 133641 132822 106770 105644 110419 111532 131732 131393 358149 385039 1109517 1097350 423926 441421 122854 108613 116289 116803 129631 124918 120655 120593 84604 84393 272808 240538 687368 681399 216823 214919 278320 282031 327718 316969 343289 344319 366658 368943 350553 385938 806519 851529 537136 451453 294460 289440 339827 335987 360111 364340 375740 377853 420738 422430 665027 699725 40.55 68.2 1
13:50:35 2023-10-13 328578 327234 87812 85673 133309 133969 134112 132822 106924 105644 110568 111814 130455 131669 357897 384498 1120344 1106146 420447 438527 122147 108514 115969 116971 129271 125225 123457 120593 85724 86144 270338 238993 678501 676097 218358 214884 278712 279761 326899 316934 341207 344560 364974 370083 348550 387407 809491 838415 537136 449207 294011 290118 337817 337510 359820 366535 373479 377318 423926 424002 673450 701101 40.55 68.2 1
13:50:36 2023-10-13 331225 326034 87696 85603 133374 134044 133826 132989 106843 105660 110704 111999 132094 131424 358329 390206 1120776 1103119 422762 440484 122115 108714 115869 116937 129181 125398 123423 120593 84604 84393 274170 238922 677682 685446 218358 216499 279498 281344 325388 319393 341519 342902 367174 370153 348586 387407 804705 838343 538637 448901 294874 288702 339862 336529 358197 365435 373438 376058 420111 422810 672422 695857 40.55 68.3 1
13:50:37 2023-10-13 329315 326740 87573 85656 133203 133965 133641 132606 106737 105322 110491 111717 131533 131485 357394 383348 1109553 1100764 423268 437875 121682 108773 115616 117099 129092 125365 120580 120675 85724 86177 272808 238790 681112 676025 218862 214919 277929 281344 324636 316934 341483 344284 363845 368685 351227 387335 808917 847392 528283 447900 293577 290630 337781 336529 360979 363539 374003 377318 423998 422831 665533 701101 40.55 68.3 1
13:50:38 2023-10-13 332847 328660 88021 85677 129922 133465 133977 132324 107071 105257 110696 111360 131945 130944 357754 386776 1116048 1108510 425655 441117 122082 108706 115776 117202 129271 125278 120490 120758 85724 86144 270338 239177 689979 681436 216446 214185 279534 281344 324956 318666 340488 345817 365487 371191 348550 386173 809220 847556 535801 450634 293939 289576 338291 338338 358197 365763 375777 377890 423926 422810 669261 700567 40.55 68.3 1
13:50:39 2023-10-13 331496 328664 87577 85640 133189 134373 133482 132822 106770 105322 110568 111565 131823 131485 357358 386847 1118721 1102147 423583 437875 121176 108773 115583 117132 128912 125398 123388 120924 84673 84583 269292 241910 673950 682569 218821 214781 279232 281344 327718 318078 342447 345256 364100 373202 349639 387371 809443 845688 517829 445520 296272 289713 338696 338352 358737 365143 372312 377190 423998 423406 669422 699005 40.55 68.2 1
13:50:40 2023-10-13 332475 328628 88093 85546 129947 133093 134078 131960 107023 105113 110832 111295 131823 130614 357323 388011 1106828 1097560 423583 436575 122213 108373 116222 116548 129451 124985 120572 123444 85816 86110 272808 237481 685578 681954 216823 214884 278320 281344 328145 317929 339902 345817 365522 368428 350167 387098 806519 848191 537136 451133 293527 289677 340416 335987 360943 364304 374003 377318 421070 422849 667492 700033 40.55 68.3 1
13:50:41 2023-10-13 331588 326038 87692 85546 133378 133532 133641 132423 106843 105322 110568 111424 131823 131292 357358 386883 1112813 1106146 426600 439494 122282 108647 115869 116998 129202 125331 120374 120758 84604 84362 271086 240026 681615 679958 217272 214666 278320 279907 327183 317929 341207 345573 364974 372340 350414 387495 808344 848191 539138 449537 294909 289713 338291 338601 357622 363539 375209 378537 423293 422810 663582 699005 40.55 68.2 1
13:50:42 2023-10-13 328818 327005 87628 85518 133374 133566 134035 132390 106517 105579 110457 111348 131641 131119 357072 386956 1116048 1100545 422683 436064 121176 108514 115616 116937 128912 125019 123388 123598 85691 84318 271898 238587 680218 683993 217120 214219 278712 279761 324863 316491 342555 342866 365594 371262 349316 386790 804165 838415 529733 448901 296300 288979 338291 337581 357658 364631 373474 377226 422041 422810 669495 696423 40.55 68.2 1
13:50:43 2023-10-13 328728 328395 87541 85609 133042 133994 133515 132856 106517 105677 110228 112064 131899 131678 359968 387285 1115512 1093774 424190 440489 121176 108714 115517 117079 128878 125365 123354 120758 85599 84551 272808 239664 674601 683474 218050 214884 277253 282140 325388 315978 342555 344842 365295 369824 351830 387371 804165 850595 511293 444564 295109 289238 338291 336529 359856 362959 372606 376623 422031 422064 665533 696953 40.55 68.2 1
13:50:44 2023-10-13 332475 325998 87537 85518 133374 133532 134015 132361 106843 105290 110568 111328 131641 131084 359968 386539 1111988 1105359 423534 436611 121583 108514 115616 116904 128912 124985 123388 123598 85632 86144 271709 238253 680469 676061 217120 214701 277929 279872 324956 316969 341207 344842 364462 371818 350697 385052 808917 850595 535801 449537 294909 289713 336728 338566 357371 362959 374076 382460 423998 422774 664231 699005 40.55 68.2 1
13:50:45 2023-10-13 328264 328427 87716 85803 129838 134431 133541 133097 106638 105579 110432 111782 131728 131345 357718 384049 1119222 1103751 419214 439129 122082 108530 115935 116548 129181 124985 123423 120675 84487 86117 271898 238587 679413 676061 218050 214850 278320 279761 325915 316934 339902 346442 363845 370083 349393 387479 808917 841453 529733 448229 294011 290153 337509 337273 359820 364858 371787 377318 423926 424002 673450 701064 40.55 68.2 1
13:50:46 2023-10-13 329550 328395 87725 85483 133111 133562 133641 132606 106939 105290 110381 111328 131533 131119 356320 387569 1119222 1099727 422982 436504 121500 108589 115583 116937 128912 125019 123423 120593 85573 84445 272808 241083 681364 686458 218667 214781 279105 281344 327718 319204 342375 342722 366479 371191 348586 387335 802461 843729 511293 448864 295847 293435 338838 337581 357659 365179 373474 377190 420738 422810 671469 696423 40.55 68.3 1
13:50:47 2023-10-13 331422 325888 87722 85673 133456 133872 133910 132756 106810 105322 110347 111392 129739 131206 357251 385003 1109976 1099211 423625 436379 121714 108447 115583 116870 128912 125396 123560 120593 84429 86144 271898 239856 681238 680525 216823 214919 278320 281344 326794 316934 339902 344284 365451 367843 350378 387062 806519 850447 538637 451453 293491 290118 338802 335446 360907 363978 373402 376747 421366 422725 667456 698968 40.55 68.3 1
13:50:48 2023-10-13 331314 325994 87541 85541 133218 133499 133608 132357 106810 105290 110457 111328 131499 131049 357036 386539 1109553 1103714 426297 439056 122049 108579 116250 117059 129168 124918 120374 120758 84604 84382 274404 240026 680595 682569 217423 214781 278124 281940 324956 320108 341171 345329 364903 372008 350378 388287 810596 848155 529733 450175 294909 289642 338503 338566 357586 363178 374870 378121 423890 423737 666119 698436 40.55 68.2 1
13:50:49 2023-10-13 330122 328395 87716 85613 133201 133717 133608 132573 106704 105290 110517 111935 131499 131393 356284 388011 1118427 1100764 422011 436575 121176 108664 115550 116904 129080 125192 123440 120593 84371 86144 272808 238587 676687 683957 218050 214150 279105 279761 326794 316677 341448 342830 366622 370083 348550 387335 802388 842645 537136 446489 294784 293777 339588 337001 357897 365435 372874 376587 420111 423406 671469 695857 40.55 68.2 1
13:50:50 2023-10-13 329513 326034 87417 85578 132792 133532 133172 132697 106451 105612 110160 111629 129739 131424 359458 387105 1114719 1093774 426297 439861 121176 108933 115483 117045 128707 125365 123423 120593 84313 86177 272808 241223 673979 683401 218050 214850 276689 282429 327256 317412 342519 342902 365487 369789 351758 386754 802388 850595 540308 445483 295812 288904 338255 336529 359278 362380 372575 376888 421366 424002 666119 696386 40.55 68.2 1
13:50:51 2023-10-13 330777 328213 87872 85451 133076 133306 133641 132175 106990 105450 110534 111219 131533 131049 357323 386232 1112740 1106933 424337 436198 121682 108481 115776 116904 128912 125019 123474 120510 85750 86144 270338 237481 678510 679958 218050 214001 279105 281344 324956 320335 340416 345573 365230 371747 348550 385594 808255 846884 541660 449244 294666 289440 337745 337001 356583 365108 375136 378427 422661 422107 667318 699005 40.55 68.2 1
13:50:52 2023-10-13 328289 326003 87293 85885 131058 134239 133494 133448 106638 105902 110321 112096 131602 131748 357682 385202 1122333 1100471 422982 436575 121176 108556 115835 117093 128844 125365 123354 120758 84371 84445 272808 240072 671381 679885 218358 214850 278320 279761 325879 315843 342519 345573 363299 370153 350395 387443 807127 838379 537136 444818 295181 289880 336693 338055 358701 364304 369623 376852 423768 423704 673414 698968 40.55 68.2 1
13:50:53 2023-10-13 331552 325468 87541 85442 133169 133499 133608 132142 106762 105290 110568 111111 131499 130831 357323 388011 1106556 1094479 423282 436540 121583 108414 115663 116515 128912 124952 123388 120510 84371 86110 272379 239075 684693 683437 216823 214850 278320 279761 324956 317929 340141 344842 366587 368943 349603 387679 804129 851800 537136 450236 293868 288763 338802 335951 359784 364304 375740 377596 422752 423822 663936 696806 40.55 68.2 1
13:50:54 2023-10-13 331533 327555 87628 85546 133332 134062 133541 132506 106744 105322 110500 111392 131465 131171 359458 384967 1112344 1100545 424448 436540 121849 108530 115583 116548 128878 124952 123354 123564 84254 86110 270338 239686 676295 678709 218050 214850 277539 281344 324956 316491 340931 344842 363009 370966 351191 386209 808308 850595 535801 446635 293939 289093 335715 337545 359242 362959 373438 378155 423998 424002 664231 700530 40.55 68.2 1
13:50:55 2023-10-13 329861 325704 87509 85451 133378 133411 133574 132270 106737 105290 110419 111219 131823 131049 357323 383384 1116048 1103751 419446 437997 121682 108149 115869 116703 129031 124851 120490 120427 84487 84433 272808 239177 680802 680635 218358 214746 279105 279725 326794 316969 342802 346197 364796 369495 347465 386754 807090 842155 537136 450494 293975 290118 337710 337001 358450 365763 373739 377318 422625 424002 671469 700755 40.55 68.3 1
13:50:56 2023-10-13 328728 325967 87417 85478 132973 133801 133658 132573 106484 105644 110381 111500 130018 131380 356249 386232 1112740 1090450 422048 436575 120927 108447 115470 116870 128665 124985 123234 123547 84138 86144 270338 239699 674343 681917 218050 214953 277503 279761 325616 317630 341483 342902 364974 367843 351191 387407 802424 845652 532728 441367 294909 288799 337745 336494 360907 363468 369105 376058 421995 422725 668948 695857 40.55 68.3 1
13:50:57 2023-10-13 330594 327737 87748 85287 133467 133122 134045 132167 106843 105200 110534 110895 131823 130614 358912 387758 1108547 1097681 422499 438581 122147 108239 115935 116576 129168 124646 120490 120314 84487 85926 271086 237078 696325 682569 218050 214850 278320 279761 326794 320335 341616 345573 365487 368428 349603 386173 805886 848155 538971 450813 294296 289713 338802 335446 360363 363503 374003 377051 420111 424183 666984 697978 40.55 68.2 1
13:50:58 2023-10-13 327800 325998 87174 85546 133117 133532 133206 132573 106451 105644 110084 111794 131124 131669 356249 383043 1120017 1100508 419287 436540 121010 108373 115550 116548 128789 124985 120249 123512 84313 86110 270338 239328 685804 678709 218862 214815 278320 279761 325915 317630 340967 345817 363299 370083 349603 387443 807127 840263 533552 443864 293864 290321 336728 337273 358701 364049 369551 377318 423962 423704 673450 698968 40.55 68.3 1
13:50:59 2023-10-13 328436 325782 87509 85451 133042 133532 133474 132473 106613 105513 110330 111717 131545 130944 356177 387903 1117896 1099249 420015 438617 121010 108447 115550 116845 128638 124851 123286 123650 84138 86077 270338 239856 676554 683993 216823 214517 278908 279761 324898 316709 340967 344842 365522 367843 347536 387371 802424 838379 517829 446890 294046 289713 338838 337338 359531 365400 372312 377853 418861 421509 673450 694872 40.55 68.3 1
13:51:00 2023-10-13 330214 325476 87509 85455 133189 133532 133390 132357 106484 105290 110381 111468 131549 130958 356284 382739 1109976 1099198 424448 436540 121010 108447 115550 116548 128789 124866 123320 123615 84371 86110 274170 239686 675774 678709 218358 214850 277503 281741 324956 319060 341207 345355 363299 370153 351227 385902 807163 850595 537136 448864 293939 288799 335715 338328 358772 362605 373739 378427 423998 423406 663972 701793 40.55 68.3 1
13:51:01 2023-10-13 328974 328195 87616 85546 133182 133503 133851 132361 106663 105474 110398 111436 131641 131014 356284 383384 1119214 1100615 417894 436064 121176 108373 115550 116864 128907 124832 123354 123581 84254 86077 271898 240436 677075 679671 218050 214815 278320 279761 325915 315978 340416 343321 364100 369530 347536 387407 807127 841453 537136 449219 293115 289713 337745 336529 358737 365692 372611 377318 423257 423704 672459 698968 40.55 68.3 1
13:51:02 2023-10-13 327795 325994 87293 85514 132797 133532 133206 132573 106484 105290 110308 111360 131283 131084 356249 386847 1109976 1091026 425692 436540 120761 108481 115199 116937 128665 125192 123286 120593 84254 86144 270338 240026 675639 683957 218050 214815 277539 279872 324956 316013 342037 342866 365522 369530 350697 387679 802388 847163 541660 446890 295389 288395 340658 339080 361299 362422 373893 379466 421258 423596 664046 699022 40.55 68.2 1
13:51:03 2023-10-13 330374 325822 87448 85451 132827 133319 133482 132270 106825 105257 110160 111284 131641 131084 356284 382227 1109976 1097634 423883 436055 121010 108115 115550 116548 128878 124985 123320 123650 84313 85992 271898 239686 676165 678709 218050 214919 277539 279545 324956 316455 340967 343321 363299 367878 350697 386754 807127 849993 543013 448229 293115 290524 337236 335987 360943 363539 372874 376783 423293 422761 665497 699500 40.55 68.2 1
13:51:04 2023-10-13 329778 324982 87476 85293 133072 133064 133608 131926 106737 105080 110381 110971 131532 130614 356249 385075 1111163 1107060 421214 439211 121932 108347 115550 116689 128775 124713 120244 120362 84487 84370 270338 238500 679787 679671 218050 216347 279820 279761 324956 316969 339902 344842 364427 369911 347501 385866 806555 838415 537136 450813 293975 289238 337745 336494 358737 365179 374039 377318 422292 422810 668985 698968 40.55 68.2 1
13:51:05 2023-10-13 330141 325923 87325 85478 132666 133532 133198 132631 106386 105290 110160 111360 131249 131084 355713 386539 1109976 1091414 424485 436504 120761 108818 115132 116937 128452 125312 123286 120758 84138 84528 271709 240026 677475 683921 218050 214815 277539 280075 324956 315978 342555 342902 365230 369530 350939 385052 802388 850595 534467 447109 295847 290948 337781 336529 359278 361366 373174 376623 423051 423704 664231 694872 40.55 68.2 1
13:51:06 2023-10-13 329659 325476 87476 85472 132822 133281 133390 132266 106646 105513 110330 111436 129739 130944 356142 382328 1109902 1097485 424534 439861 121485 108447 115550 116548 128789 124952 123320 120593 84371 86137 272808 239516 679841 678228 218358 215679 277539 279761 326794 316013 340452 346306 363003 368428 351227 386173 807127 850595 537136 447876 293939 290185 335715 336529 360363 362923 373470 377853 423998 422191 665646 699005 40.55 68.2 1
13:51:07 2023-10-13 328277 325512 87293 85360 133193 133097 133628 131960 106484 105290 110160 111111 131283 131084 357823 386883 1116048 1099198 422011 436504 120927 108481 115470 116548 128665 124985 123320 123530 84254 84223 272808 238218 689975 682991 218512 214185 278320 279761 324444 316455 342555 342830 365522 370118 348843 386209 802388 838343 535801 447876 295812 293205 337781 337273 357335 364049 372874 376924 423362 422476 667492 697694 40.55 68.2 1
13:51:08 2023-10-13 328022 328191 87353 85768 132869 133465 133106 132756 106386 105579 110211 111858 131534 131345 355678 385653 1111163 1088130 424176 436504 120927 108298 115166 116582 128665 124918 122089 120427 84254 86025 271127 239363 674990 681436 216823 214884 276689 279761 324898 315843 341483 342541 364427 369272 351510 387371 802388 846957 529601 444227 294559 288763 337781 336494 360363 362380 369623 376022 421438 422191 665533 694872 40.55 68.2 1
13:51:09 2023-10-13 329813 327505 87325 85382 132822 133184 133608 131993 106517 105257 110194 111003 131283 130649 355713 384498 1109553 1102930 424485 442760 121010 108115 115391 116548 128699 124746 123183 123530 84356 86018 270338 239177 680218 676061 217120 214185 277929 281344 324956 316934 340452 344842 364391 371500 349639 385052 807127 848155 535801 449647 294395 288799 337509 339560 357121 363220 373784 377874 423149 422036 664083 696806 40.55 68.2 1
13:51:10 2023-10-13 328391 325822 87722 85551 132981 133499 133206 132390 106484 105322 110219 111500 131249 131084 356213 382202 1119222 1103983 422084 436233 121010 108481 115199 116904 128665 125230 123354 120510 84138 86110 270338 239735 675642 678525 218050 214701 278320 279761 325879 315843 342001 345549 363299 370118 349639 387443 805948 838343 535801 444190 293939 289497 336493 337581 358701 365172 369587 376022 423998 423406 672936 696953 40.55 68.2 1
13:51:11 2023-10-13 330813 325252 87329 85392 132866 133097 133608 131926 106517 105185 110194 111111 131317 130548 356249 388011 1105222 1092887 422872 442582 121010 108115 115583 116548 128878 124746 123183 123461 84254 86077 272808 237994 677989 681990 216823 214850 278320 279761 324956 319393 340141 342902 366365 368719 349603 387679 807107 850375 537136 449697 296142 288658 338695 337644 359640 363871 375026 377743 419745 424002 663759 695893 40.55 68.2 1
13:51:12 2023-10-13 328818 325928 87421 85419 133193 133315 133649 132266 106792 105513 110342 111111 131458 130831 355713 383384 1109976 1100582 424485 442655 120927 108115 115391 116548 128487 124952 123149 123444 84138 85992 270338 239346 676426 678438 218050 214850 276724 281344 324775 316455 343563 344842 362720 369789 350732 385866 807163 847091 535801 448229 293939 288799 335715 337545 358414 362415 373474 378427 423998 423406 664231 700070 40.55 68.2 1
13:51:13 2023-10-13 329390 324982 87293 85320 133378 133135 133574 132360 106737 105322 110296 111372 129559 130805 358658 384092 1115073 1103906 417490 438891 121176 108314 115676 116482 128844 124574 123234 123376 84487 84497 271898 239686 680595 678709 216823 214701 278248 279043 325651 315978 339389 343321 363845 369530 347501 386790 807163 842048 538804 449537 293080 289510 336764 336258 358737 365727 373474 377051 422661 423704 670481 698968 40.55 68.2 1
13:51:14 2023-10-13 328728 327931 87325 85483 132666 133532 133139 132390 106451 105322 110084 111360 131067 131119 355713 385689 1109590 1088130 422234 435892 120678 108373 115132 116582 128385 124985 123081 123598 84138 86110 270338 238993 679191 681436 218050 214850 276689 279677 324898 315026 342325 342902 364974 369530 351794 387371 802424 848191 537136 444854 294766 288115 337781 336258 359590 361366 371750 376058 421402 424002 666119 694381 40.55 68.2 1
13:51:15 2023-10-13 329655 327732 87412 85578 131241 133398 133507 132361 106638 105257 110092 111328 131477 130875 356106 383348 1106828 1096853 422048 438782 121010 108366 115199 116548 128699 124574 123149 120445 84254 86018 271898 239346 680092 678709 216823 214919 277539 280931 324956 315978 339389 343321 364682 367878 349358 386209 804734 848191 537136 449358 294679 291834 338528 335481 360399 363539 372611 376213 420147 422134 665570 696953 40.55 68.2 1
13:51:16 2023-10-13 326586 324986 87261 85384 132730 133315 133172 131960 106484 105522 110008 111219 131067 131084 355713 382167 1116048 1100545 417931 442765 121010 108115 115199 116582 128789 124780 123149 123495 84138 85992 270338 238253 678164 678709 218050 214850 278320 279761 325651 318492 340177 343321 363880 369530 347536 387407 808293 841453 537136 449219 293115 289440 336764 338600 358772 365442 372620 376490 422374 423298 671754 698821 40.55 68.3 1
13:51:17 2023-10-13 329659 325336 87444 85483 132985 133214 133394 131960 106484 105185 110194 111328 131511 130831 358621 388011 1116048 1100820 420301 442582 120844 108115 115199 116548 128487 124574 123149 123444 84138 86018 270338 239346 679841 682472 218050 214185 278320 279761 324956 316013 340967 342866 366401 370153 348269 386245 801218 841453 535801 445858 294909 293363 338838 336529 357371 364631 372874 376094 420111 422512 669495 694381 40.55 68.3 1
13:51:18 2023-10-13 330214 324982 87178 85409 132831 133097 133206 131993 106517 105185 110194 111079 131101 130866 355713 382167 1109188 1096074 422683 442591 121010 108149 115232 116845 128699 124746 123149 123530 84138 85959 270338 239346 673960 678228 216823 214919 277539 279761 324956 316455 340452 343356 364427 367878 350167 386790 805650 851051 529733 448926 295512 290013 337674 337644 360763 363326 372992 376030 421258 424002 664990 697978 40.55 68.2 1
13:51:19 2023-10-13 331224 325021 87564 85351 133007 133151 133390 131960 106484 105192 110245 110919 131226 130614 355179 384498 1108768 1103751 424485 437483 120844 108082 115199 116515 128487 124541 123149 123410 84356 85959 270338 238669 674605 676061 216783 213522 278124 279761 324956 316712 340177 344842 364136 370944 349112 387679 803597 845688 534467 448604 294717 288799 336799 337545 356547 362959 374039 377060 421402 421550 664231 696916 40.55 68.2 1
13:51:20 2023-10-13 328264 326812 87142 85392 132638 133127 133172 131997 106484 105290 110084 111111 131458 130649 355179 385310 1111988 1093701 418299 442618 121010 108149 115199 116548 128487 124780 123149 123444 84138 85992 271898 239346 677821 679958 216823 214884 278320 279761 328182 318492 341232 342686 364725 367703 349005 387335 804282 845634 529733 446004 296357 288763 337710 334472 360943 364631 371496 376022 420702 422761 672459 696423 40.55 68.3 1
13:51:21 2023-10-13 332203 325362 87174 85316 132831 133097 133172 131712 106517 105113 110228 110895 131135 130513 355179 387738 1105222 1092887 421791 442618 121010 108115 115358 116515 128754 124746 123286 123513 84138 86011 270338 237994 677465 682436 216823 214850 278320 279761 324956 317893 339902 342902 365558 369646 349639 387642 802388 851197 535801 449207 293975 288527 338766 335481 358737 363503 375136 377555 418825 424002 663215 694872 40.55 68.3 1
13:51:22 2023-10-13 330126 324978 88029 85510 131145 133859 133440 132623 106605 105224 110058 111187 131542 130657 357933 383170 1110765 1100820 425390 437997 121518 108396 115437 116482 128452 124982 123286 123719 84371 84402 271086 238669 675643 678489 216783 214482 277503 281344 324956 316677 340416 344842 364100 371191 350131 387642 807127 847926 524533 448864 293975 289713 336457 338019 357335 362888 374003 377853 423926 421514 663686 696879 40.55 68.3 1
13:51:23 2023-10-13 328427 324986 87357 85382 131241 133064 133139 131926 106451 105185 110126 111079 131033 130797 355179 388011 1112776 1097634 419483 435629 120844 108082 115132 116515 128542 124746 123081 120517 84138 85926 270338 239346 679087 682918 217896 216386 278712 279761 326794 315978 340452 342902 366587 369495 347501 386754 800014 841453 537136 446708 293783 287753 339314 335481 358161 365108 372584 378169 422153 423082 670298 696814 40.55 68.2 1
13:51:24 2023-10-13 330141 327609 87357 85550 130871 133432 133072 132357 106451 105257 109974 111187 130852 130805 355713 385617 1106828 1091439 424485 437779 120844 108115 115020 116515 128351 124832 123081 123530 84138 86044 269292 239516 671992 682918 216823 214517 277539 281741 324956 315943 342253 342866 365487 368979 349639 387642 802571 850595 535801 446817 294623 293404 337745 335987 359519 361296 373402 376058 420738 423406 663723 694836 40.55 68.2 1
13:51:25 2023-10-13 330126 326812 87385 85314 132973 132635 133390 131136 106484 104936 110194 110939 131316 130489 355678 383312 1111163 1103788 421815 438002 121010 108115 115358 116321 128665 124541 123320 123376 84138 85926 270338 238331 683808 678709 218014 214001 279105 279761 324956 316969 339902 344842 364711 368979 347429 388966 804734 838379 535801 448987 296142 291628 337603 336387 358018 365001 373893 377134 421816 422261 669918 696879 40.55 68.2 1
13:51:26 2023-10-13 328724 324986 87325 85550 132818 133859 133139 132349 106484 105185 110160 111328 129516 130831 355108 385039 1116195 1097634 421079 438234 120678 108115 115053 116515 128063 124746 123115 123615 84138 86018 275082 239346 688469 679921 218667 214185 278320 279761 326794 318899 342242 342794 364938 370153 348514 386209 804668 841453 539138 446538 295812 293399 336764 339080 356583 364049 372838 377154 421995 422404 668855 694344 40.55 68.2 1
13:51:27 2023-10-13 328728 324731 87110 85429 132977 132631 133356 131679 106484 105185 109974 111003 131181 130580 355143 384769 1104402 1094479 423021 437997 121881 108082 115776 116288 128844 124131 121921 123376 84138 85985 272808 239346 687586 676061 218090 214815 277929 279761 324956 317004 341579 344588 365273 369911 349496 388744 804853 848638 530094 449097 295512 291011 338624 337167 358737 363468 374003 375883 418754 424002 664231 694872 40.55 68.3 1
13:51:28 2023-10-13 329943 326776 87353 85342 132754 132656 133139 131926 106484 104904 110160 110971 131124 130614 355143 384498 1111554 1097350 424485 438011 120844 108082 115199 116698 128452 124541 123200 123461 84138 86044 270338 238669 679464 677748 218358 214517 276689 281344 324956 316196 340416 342902 362720 370083 350661 387679 807465 848191 543013 446598 293939 288601 334706 338338 357622 361331 372874 377853 423962 422774 663959 697941 40.55 68.3 1
13:51:29 2023-10-13 328509 324978 87110 85409 132661 132697 132772 131926 106484 105113 110160 111705 131033 130614 355179 388011 1112776 1097634 418226 437379 120844 108082 115166 116515 128418 124574 123251 123547 84080 86018 272808 239346 676426 684510 218050 216347 279069 279653 327256 318528 341028 344989 366444 368803 348127 387299 802571 840858 537136 446064 296930 288527 338766 334472 357622 365465 371605 377585 418790 422774 669495 692800 40.55 68.2 1
13:51:30 2023-10-13 329659 324947 87110 85441 132661 133064 133097 131926 106451 105257 110050 111035 131033 130614 355143 386812 1106792 1090487 424448 437997 120678 108082 115132 116482 128363 124541 123081 123461 84080 85926 274968 239346 676426 680918 216823 214517 278124 281741 324703 315978 341483 342794 365230 368979 349076 387092 800616 850595 537136 447876 294909 293386 339176 335987 358701 361331 374039 376022 420487 423416 661981 697309 40.55 68.2 1
13:51:31 2023-10-13 329623 327129 87353 85384 133078 133239 133106 131893 106711 105080 110126 111079 131033 130548 356738 380884 1106792 1096853 423282 438107 120844 108239 115166 116482 128452 124541 123115 123410 84138 85952 270338 239177 679841 677748 218050 214850 276689 279761 324956 315943 340416 345329 362177 371737 350697 385594 806519 849993 535801 448376 294917 289440 334741 336494 359278 361331 372838 377592 423926 424002 664194 697941 40.55 68.2 1
13:51:32 2023-10-13 328436 324951 87146 85382 132792 133097 133172 131960 106484 105290 110160 111035 131158 130649 354859 386847 1115220 1097634 420744 437997 120678 108082 115589 116482 128487 124574 123115 123444 84138 85926 270338 239346 674089 681917 218358 214001 278320 279761 327110 315978 341965 342794 365558 370118 348269 386754 801182 841453 535801 446854 297196 288793 340102 339320 356440 364418 372693 379466 419932 421370 669918 696776 40.55 68.2 1
13:51:33 2023-10-13 327800 325221 87046 85392 132539 133097 133039 132403 106451 105290 109974 111252 131033 130983 357280 384498 1110765 1088335 423883 437779 120513 108115 114369 116515 128063 124952 123046 123615 84022 86077 270338 240026 682529 680918 216823 214666 276653 281344 326794 315627 342242 342902 364938 369788 351510 386754 802388 848191 511293 444190 294945 288527 337473 336222 358737 361331 371750 376623 421366 423406 665646 694836 40.55 68.2 1
13:51:34 2023-10-13 331151 324009 87325 85318 133189 132664 133172 132116 106517 104904 110160 110919 131067 130398 355143 384235 1109976 1103714 421901 437925 120844 108082 115199 116515 128452 124541 123286 123376 84138 85926 277273 238331 676294 679671 216823 213522 278320 279545 324956 316934 339902 344842 364178 370944 348264 387458 807144 846234 538637 449427 295512 291307 337603 336352 356405 364560 374039 377318 421366 419973 667029 696879 40.55 68.2 1
13:51:35 2023-10-13 328264 325021 86740 85478 130472 133582 132489 132390 106273 105322 109788 111328 129305 131084 354113 382202 1116048 1097634 420781 438102 120348 108373 114138 116548 127906 124985 122842 123684 83906 86077 270338 239856 669891 676025 218358 214517 277929 279761 324956 315843 342519 342866 363880 370083 349076 386173 802388 838343 530094 445532 295604 288562 335715 337510 357622 363539 372315 376058 423591 421550 665497 694872 40.55 68.2 1
13:51:36 2023-10-13 330594 324009 87325 85371 133378 132631 133390 130939 106696 104454 110194 110616 131458 129750 354894 386847 1100386 1091299 420744 437379 120927 108000 115470 116321 128789 124131 123320 123222 84138 85893 269956 237826 680802 676061 216823 216652 277874 281799 326455 317787 341616 344769 365416 369911 350808 388744 805997 846884 535801 448864 294257 291628 339693 337571 359784 363178 372575 375910 420147 423966 666119 695857 40.55 68.2 1
13:51:37 2023-10-13 330521 324009 87046 85287 132792 132664 132772 131299 106484 104936 110160 110971 131033 130216 355143 383348 1109188 1100508 424153 437997 120678 108082 115132 116515 128418 124541 123115 123376 84138 85926 270338 238669 680231 675989 218976 214001 277539 281344 324956 316455 340416 342902 364200 370153 349322 387367 804771 845688 534467 446562 293975 288763 337236 337273 356547 362415 373739 377318 422328 421514 662957 698228 40.55 68.2 1
13:51:38 2023-10-13 328496 326812 87050 85278 132604 132689 133193 131712 106484 105257 109974 110928 130942 130614 355657 385689 1108731 1092887 417599 437793 120678 108082 115099 116515 128452 124574 121921 120477 84254 84255 270338 239686 678950 682569 216823 214746 278213 279581 327487 318078 340452 342902 364427 367295 348807 390406 802571 838343 537136 447109 294917 289278 337781 334437 360399 365143 369587 377853 420806 422134 670957 693853 40.55 68.2 1
13:51:39 2023-10-13 330589 324000 87022 85369 132578 132664 132772 131679 106484 104904 110050 110939 130852 130216 354113 386539 1101983 1088130 424294 437070 120678 108007 115132 116401 128274 124164 119922 123376 84138 85952 270338 237994 681237 680918 218090 214185 277929 279761 324956 317004 340416 342866 365522 367878 349112 387092 800616 850595 534391 449537 293939 293363 340416 338361 358486 363255 374880 378316 418754 423894 660181 695786 40.55 68.2 1
13:51:40 2023-10-13 329367 326803 87357 85297 132723 132664 132743 131712 106484 105529 109957 110928 131090 130614 354610 380456 1109508 1097313 424485 437688 120761 107933 115166 116515 128452 124541 123115 123410 84138 85985 269437 238669 679166 676790 218358 214517 276689 279761 324956 318455 340416 342902 362755 370153 350414 387679 805886 848191 537136 447876 293975 288435 334741 337545 357658 361366 373438 377318 423962 422143 662503 696916 40.55 68.2 1
13:51:41 2023-10-13 328264 324986 87046 85472 132578 133135 132772 131803 106484 105257 110008 111003 130908 130614 354113 383384 1111554 1091262 419417 437997 120678 108082 115166 116515 128452 124574 121836 123376 84138 85926 269437 239346 676034 676061 216787 214884 278124 279761 325388 315026 340488 342902 364391 366782 348550 390683 802423 843692 529733 444673 296142 288658 337366 337405 360726 364418 369443 377743 421034 422134 670481 694344 40.55 68.3 1
13:51:42 2023-10-13 332018 324969 87146 85318 132739 132631 133172 131136 106711 105384 110160 110895 131067 130182 354894 386847 1103981 1094479 420708 437070 121176 107718 115583 116128 128789 124064 123320 123136 84138 85893 270338 236782 693194 678709 216823 214850 277539 279761 324956 318942 338365 345573 364938 367843 349603 386209 804742 846322 535801 449537 294539 288689 337781 334472 359856 362923 372312 375608 418897 424002 663899 695893 40.55 68.3 1
13:51:43 2023-10-13 326876 324951 86644 85617 132291 133315 132489 132299 106127 105322 109485 111284 130784 131084 354078 381025 1116048 1097634 421084 437997 120513 108115 114270 116515 128028 124574 121497 123478 83906 86110 270732 238790 676369 678709 218667 214185 277734 279545 326685 315699 342267 342722 362903 369942 348443 388744 804853 843205 537136 441367 294874 288763 335715 337273 357372 363539 369551 376022 423293 421550 669330 696916 40.55 68.2 1
13:51:44 2023-10-13 327740 324497 86831 85286 132539 133122 132831 132258 106378 105080 109974 111047 130942 130614 354113 383348 1110164 1088130 417636 438234 120678 108082 114974 116321 128063 124541 122995 123376 84022 85959 271709 237551 682506 679671 216823 214919 277929 279761 324934 317963 340452 342902 364427 366747 349112 387407 802423 838415 527133 444190 294011 288904 336764 336545 360907 363539 369587 377853 421366 422134 671350 694872 40.55 68.2 1
13:51:45 2023-10-13 329659 324974 87046 85345 132604 132626 132739 131103 106411 105080 110084 111231 130886 130216 354113 383384 1106828 1099198 423172 437379 120678 107933 115166 116321 128063 124164 122995 123376 84254 84338 272808 239177 676034 680153 218976 214116 277431 281344 324884 318012 340309 344443 364100 370153 349076 387367 807107 846234 540308 448901 293733 288562 337272 339560 356297 362132 374039 377318 421402 421218 663252 694344 40.55 68.2 1
13:51:46 2023-10-13 326246 324040 86918 85377 132543 133135 132743 131997 106305 105290 109974 111111 130637 130866 354113 380758 1116048 1097350 417010 437997 120761 108007 115166 116690 128363 124574 122995 123324 84022 85959 270338 239686 673309 677748 216823 214517 277734 279761 325388 315843 340177 345329 362755 369530 349076 387443 805678 837854 534045 441656 293115 289713 335715 336268 358486 363220 369298 377060 423782 423262 673031 696769 40.55 68.2 1
13:51:47 2023-10-13 328400 324969 87229 85384 132616 133147 132739 132167 106305 105185 109822 111187 130976 130363 356921 386847 1109553 1094331 418226 437793 120678 107933 115053 116321 128363 124198 122910 123376 84239 85959 272705 239007 673701 681954 216823 214517 278839 279761 326794 315757 340452 342902 365522 369283 347536 387371 801433 839075 530094 445483 296079 288562 338838 336690 358701 364631 371750 377585 418202 423704 670444 692836 40.55 68.2 1
13:51:48 2023-10-13 328728 324902 86950 85342 132569 132656 132772 131712 106305 104936 109822 110971 130818 130216 354113 378791 1106007 1094479 422982 437379 120844 107900 115066 116161 128097 124198 122944 123410 84022 85926 269437 238669 676426 676790 216823 214850 276689 279761 324546 315978 340452 342902 362177 369530 350697 385052 808293 851051 530094 446598 295517 288658 337355 337403 358629 362238 373292 378048 423782 423406 663252 696953 40.55 68.3 1
13:51:49 2023-10-13 328459 326808 87229 85345 132762 132664 132772 131712 106484 105120 110058 110895 130852 130422 354113 381061 1112813 1099198 414628 437379 120678 107933 115166 116241 128487 124541 123115 123376 84138 85926 270338 239007 678938 676790 216823 214517 277539 279367 324934 315061 339424 345817 362755 369823 349112 387443 804771 838446 511293 443864 292754 289677 336221 336258 358161 364596 369587 376779 423293 422810 671469 696953 40.55 68.3 1
13:51:50 2023-10-13 328818 325256 87078 85377 132569 132697 132739 131712 106305 105113 110008 110971 131033 130614 354113 386310 1103619 1088130 424448 437483 120678 108082 114941 116515 128097 124164 123115 123410 84138 85959 270338 238500 674350 680955 216823 214517 277929 279581 324703 319430 343319 342577 365309 368838 349250 387019 802571 849847 521608 448718 296352 293363 337781 335481 358737 363539 374615 378427 418897 423406 661300 692836 40.55 68.3 1
13:51:51 2023-10-13 329655 324004 87114 85318 132612 132697 132739 131712 106378 105080 110008 110971 129395 130432 354113 379888 1106828 1094516 423883 437688 120678 107933 114974 116354 128063 124164 122910 123341 84022 85926 270338 238669 689433 676790 218050 214517 276689 279761 324956 315978 340416 342902 365106 370118 350661 385016 804808 848191 541660 447643 293939 288763 334741 337545 357658 361366 373183 377318 423926 422476 662312 696916 40.55 68.2 1
13:51:52 2023-10-13 328264 324009 86954 85314 132604 132539 133009 131103 106484 104936 109822 110895 130852 130523 355620 386847 1111200 1094516 417636 437379 120678 107933 114941 116321 128363 124574 122910 123376 84022 84180 270338 239686 679076 684024 216823 214746 279105 279653 327256 318303 340344 344697 365380 367516 348000 386790 802002 838820 511293 444491 293313 289216 338838 334472 359568 365293 371750 377318 419848 424002 670481 692836 40.55 68.2 1
13:51:53 2023-10-13 329315 324866 86855 85307 132604 132689 132772 131712 106484 105080 110008 110907 130852 130523 359959 385724 1102837 1088167 424139 437379 120513 107933 115020 116354 128097 124541 119941 123376 84022 85893 270338 237994 673186 680918 218398 214517 277539 279761 324956 317004 340488 342866 365522 368428 349112 386544 800087 849993 523015 449219 293797 292986 338291 335481 358737 363213 374615 378242 422153 423786 661154 695823 40.55 68.2 1
13:51:54 2023-10-13 324676 324044 87050 85413 132389 132963 132739 131136 106378 105113 109822 111047 130818 130684 354113 380492 1115220 1097350 414592 437379 121010 107915 115291 116315 128213 124507 123286 120265 84356 86064 272808 239346 678039 677675 218050 214185 277929 279564 324969 315061 342588 346306 363299 369911 349112 387479 805801 837189 517829 441367 293748 289642 336186 336458 358665 364560 369551 375883 423257 423704 671432 696879 40.55 68.2 1
13:51:56 2023-10-13 328728 323969 87295 85345 132719 133122 132739 132167 106451 105080 109974 111079 130874 130580 356921 386812 1112344 1094404 417563 437688 120761 108049 115132 116321 128329 124604 123012 123307 84080 86011 274968 239346 673955 682532 216823 214185 278320 279761 326794 317630 340416 342902 365522 367808 347501 387026 802571 839345 538637 445781 296352 291303 338659 337405 358593 365251 372429 377974 421556 423858 669275 695329 40.55 68.2 1
13:51:57 2023-10-13 328746 326740 86894 85345 130871 133172 132706 131679 106451 105113 109940 111360 129344 130580 356416 385689 1102764 1091439 424374 437465 120761 108082 115364 116401 128418 124541 123046 123478 84138 85893 270338 238331 674088 680918 216823 214815 277929 279761 324690 316712 340416 342794 365487 368393 349322 386213 802571 850595 533132 449647 295258 293291 340175 335410 358701 363468 374870 378390 418825 422081 660291 694835 40.55 68.2 1
13:51:58 2023-10-13 324929 323969 86958 85260 132723 132664 132743 131679 106378 105257 109974 111079 130965 130614 354078 380723 1113566 1099706 417010 437688 120678 108082 115132 116401 128063 124541 123132 123427 84022 86011 267019 240026 678874 677748 218050 214482 277929 279761 325616 315843 341724 345391 365106 372004 348933 387299 806570 837007 529733 445397 295512 289488 337776 336458 358150 362923 369479 377024 423113 422738 671396 696116 40.55 68.2 1
13:51:59 2023-10-13 328264 326513 87014 85310 132500 132664 132768 131465 106378 105185 109940 110895 130999 130398 354042 385653 1111554 1091262 416974 437379 120595 108180 114941 116401 128028 124507 123046 123478 84022 85952 270338 239007 672285 679921 216823 214666 278320 279437 326794 315591 340416 342902 364391 366747 347536 387335 802571 841453 537136 443864 293975 288558 337745 336690 359784 364596 369587 377318 418825 424002 669459 692800 40.55 68.2 1
13:52:00 2023-10-13 329404 324430 86863 85282 132259 132664 132706 131070 106273 105272 109974 110939 130965 130147 356416 379853 1106828 1094479 423246 436847 120678 107718 114875 116288 128028 124131 123046 123307 83906 85860 270338 238669 691904 677186 218667 216347 276510 281344 324884 318528 340237 342722 362578 369977 349988 387642 804631 846884 535801 449079 296088 287643 337299 337510 357622 361331 372729 377853 423926 421514 661264 696386 40.55 68.2 1
13:52:01 2023-10-13 326803 323478 86950 85314 132539 132597 132975 131432 106378 104904 109940 110939 130965 130363 355620 380990 1114392 1099198 414592 437379 120678 107866 114908 116321 128063 124131 123046 123341 84022 84231 270338 239346 677550 676790 216823 214185 277539 279761 324934 315843 339902 345817 362720 368979 349088 387443 804734 836598 519113 444154 293527 289722 335715 336222 357658 363468 369515 377051 423408 422486 673266 698800 40.55 68.2 1
13:52:02 2023-10-13 330177 323965 86831 85310 132543 132631 132614 131522 106378 105080 109822 110863 130999 130489 355912 385075 1105186 1088094 424374 437379 120678 108082 115066 116644 128179 124612 121666 120249 84138 86030 286116 238669 679275 682569 218050 214712 277555 279761 324727 316674 340452 341987 365344 368650 349040 386818 800913 851051 535801 446562 294011 293291 337745 336232 358665 362959 374039 378427 418861 423406 660993 694835 40.55 68.2 1
13:52:03 2023-10-13 328728 323930 87042 85398 132535 132664 133097 131136 106451 105080 109940 110939 130999 130489 354078 379853 1106828 1096074 423209 437688 121259 108082 115166 116321 128363 124164 123251 123341 84313 85893 274968 238669 677936 676790 218050 214185 277665 279761 324956 315978 340177 342902 362212 370118 350414 385016 804771 848118 534467 446598 296674 291303 337739 340042 357515 361190 373292 377743 423746 422261 662018 698800 40.55 68.2 1
13:52:04 2023-10-13 328464 324000 86958 85286 132233 132631 132706 131103 106623 104936 109788 110895 130965 130182 355912 386524 1112713 1096041 418821 437924 120761 107982 114987 116382 128247 124474 123388 120200 84022 85978 272808 239415 687983 682569 216823 214482 278320 279725 324956 315466 340273 342902 365522 367260 347501 387062 801433 840263 540308 445520 293939 288194 338528 336453 358737 364631 369623 377318 418202 424002 669459 694835 40.55 68.2 1
13:52:05 2023-10-13 331496 323934 86894 85286 132321 133009 132743 130963 106346 104904 109822 110863 130908 130489 355912 385075 1101946 1089885 423773 437379 120678 107900 114908 116515 128028 124421 122961 123341 84239 85893 269437 237994 677474 679958 216823 214482 277539 279761 324727 316712 340452 342794 365273 369695 349352 386835 802497 849246 530094 448754 296500 288761 339693 337644 358665 362923 374039 378169 418825 423118 660071 694835 40.55 68.2 1
13:52:06 2023-10-13 328728 323486 87143 85441 130780 132506 132523 131004 106378 104904 109788 110939 130874 130182 355912 378755 1105222 1094442 422946 437379 120595 107900 114908 116321 128028 124571 122927 123307 84022 85860 270338 238669 677811 677186 216823 214517 276653 279761 324956 315722 339938 342902 361129 369495 350414 387642 804734 847325 525232 445229 293733 288728 336822 336529 358125 361366 372611 377318 423926 422774 661732 695893 40.55 68.2 1
13:52:07 2023-10-13 328929 323969 86926 85314 132509 132631 132614 130972 106305 104904 109788 110939 130784 130792 356668 386812 1111163 1094479 417894 437087 120513 107900 114941 116321 128028 124131 122842 123170 84022 85893 270338 238669 677605 682569 218050 215827 278729 279473 326794 318303 340309 342722 365380 368838 347358 389297 801433 839039 537136 447109 293975 290359 340175 335410 357622 364596 371750 377853 421556 422143 669459 694835 40.55 68.2 1
13:52:08 2023-10-13 328728 323969 86831 85286 132355 132697 132614 131103 106378 105080 109822 111047 130874 130398 355912 384462 1103619 1087822 423809 436761 120348 108049 114303 116401 128028 124164 122842 123427 84022 85893 270338 238669 674988 679921 216823 214517 277539 281344 324956 315722 342253 342758 364938 368393 349076 386544 802571 849993 528777 446854 294766 293291 337509 335481 358185 361331 374003 376058 420075 422522 662503 695364 40.55 68.2 1
13:52:09 2023-10-13 328724 323478 86954 85295 132578 132132 132739 130651 106451 104487 109788 110692 129305 129750 354078 381061 1109976 1099690 419150 436539 120678 107718 115132 116128 128213 124064 121666 120234 84138 85931 270338 237826 680595 677675 216823 215739 278836 279617 324812 316677 339353 342902 364129 369911 347221 387642 802388 841453 534467 447900 295302 288728 336728 335446 356512 364304 373770 376213 420738 420886 666119 694344 40.55 68.2 1
13:52:10 2023-10-13 328204 323974 86585 85254 132261 133064 132058 131926 106127 105080 109485 110919 130750 130363 355912 381025 1114922 1094479 418854 437379 123294 108082 114010 116515 127484 124541 122773 123376 83906 85893 271709 238669 679529 678709 218050 213853 277539 279761 324956 317217 341483 342794 363299 370083 348269 385866 802350 841453 535801 441584 294766 290359 337739 338824 358999 363362 372167 379466 423113 421370 668198 695786 40.55 68.3 1
13:52:11 2023-10-13 330360 324794 87142 85228 132666 131900 132772 130528 106484 104357 110194 110543 130999 129321 355912 385039 1103194 1093662 421027 436470 120927 107618 115371 116061 128316 124064 121886 123341 84022 85997 270338 238500 681041 678709 217782 216347 277396 279761 324956 316969 338330 342902 365237 367843 349076 385902 800050 843194 530094 447864 294675 288325 337781 334402 358737 362923 373438 376177 418825 423704 664231 692836 40.55 68.3 1
13:52:12 2023-10-13 329943 323486 86799 85367 132509 132506 132706 130873 106378 104904 109822 110767 130784 130182 355912 382202 1106828 1097634 422499 436761 120513 107718 114336 116423 128063 124064 122876 123222 84022 85860 270338 238331 689172 678228 218358 213522 277539 279761 324956 316744 339389 342902 363845 370153 349107 387146 806496 846234 534467 448047 295512 288904 338733 339698 356083 362203 374003 377318 421070 420850 664231 697198 40.55 68.2 1
13:52:13 2023-10-13 327337 323750 86676 85299 132505 132631 132523 131004 106433 105159 109957 111079 128951 130259 355839 382901 1109077 1089774 418523 436579 120595 107685 114618 116128 128028 124131 122876 120364 84138 85919 270338 238669 680297 676061 216823 214850 277929 279331 326794 315026 340416 342348 363335 367260 348550 387371 801433 838379 537136 444154 293733 288527 336728 336215 360399 364311 369551 377318 418861 424002 668948 692836 40.55 68.2 1
13:52:14 2023-10-13 329541 323000 86831 85271 132543 132631 132743 130918 106729 104767 109788 110767 130818 129966 355912 385653 1102022 1089885 420488 436453 120513 107718 114941 116014 128063 123945 122876 123068 83906 85860 269437 236907 676426 676025 216823 214185 277217 279545 324439 319430 340273 342686 365088 367738 348933 386360 801854 847973 530463 449219 293562 293084 337745 334472 358450 363432 374003 377318 418238 422810 660144 694835 40.55 68.2 1
13:52:15 2023-10-13 328277 323478 86767 85250 132413 132717 132706 131004 106273 104871 109788 110767 130750 129966 355912 378791 1106828 1094479 422946 436761 120430 107718 114808 116128 128028 124098 122876 123307 84123 85860 269292 238331 672543 676311 218050 214185 276653 279761 324956 315978 340177 342902 362755 369836 349675 387679 803597 845688 535801 445192 293520 288325 334706 337037 356547 361296 372874 377024 423591 421514 660364 694872 40.55 68.3 1
13:52:16 2023-10-13 327800 324794 86708 85267 132316 132440 132307 131004 106127 104904 109788 110767 130784 130182 355912 385689 1111554 1092887 416974 436231 120513 107718 114967 116128 128063 124098 122876 123307 84138 84307 272808 239140 678187 682569 216823 214116 278676 279581 326273 318078 340309 342758 365487 367808 347221 386754 801175 838857 537136 445483 293769 288728 339693 336690 358701 364631 371714 377318 417580 422810 668474 693849 40.55 68.2 1
13:52:17 2023-10-13 328028 323513 86653 85254 132359 132415 132523 130873 106378 105080 109788 110843 130784 130352 355661 384498 1100422 1089885 423773 436671 120513 107751 114237 116128 127851 124131 122876 123307 83906 85893 270338 238163 675380 676097 216823 214219 277539 279761 324727 315978 340452 342794 364974 369271 348586 386544 802002 849993 517829 448229 293939 293291 337781 334508 358161 362132 373784 379082 422153 422630 660144 694798 40.55 68.2 1
13:52:18 2023-10-13 327337 323750 86862 85254 132543 132631 132706 131365 106273 104734 109788 110767 130784 129966 355912 382110 1109553 1097634 414556 436470 120927 107882 115510 116281 128316 123912 123286 123341 84138 85964 271127 238669 675385 674732 216823 214185 277539 278902 324898 318006 341616 345573 363045 368943 348550 390687 807107 837817 511293 443864 294675 289238 337010 335987 357658 364304 369515 376177 422328 423737 669495 694909 40.55 68.2 1
13:52:19 2023-10-13 326472 323969 86922 85250 130658 132506 132523 130906 106160 104936 109712 110767 130693 130182 355912 385689 1109590 1093756 417010 437419 120430 107718 114237 116161 127940 124012 122842 120282 83906 85893 270338 238669 677560 679958 216823 216234 278320 279761 324956 315026 340416 342902 365558 368393 347221 386209 800297 839418 537136 447191 295512 288852 338659 337167 357515 364453 371569 377171 418683 422297 668438 693849 40.55 68.2 1
13:52:20 2023-10-13 328264 323486 86681 85187 132500 132099 132307 131922 106273 104936 109485 110831 130784 130245 355657 381915 1105433 1094554 421566 436579 120595 107949 114908 116188 127892 124131 122927 123136 83906 85893 271803 239007 674213 674877 216823 214850 276653 279509 324920 315026 339902 344842 361164 367843 350167 385016 802461 846920 535801 446186 293527 289238 334671 335987 358737 361331 371750 377051 422697 423406 662275 694909 40.55 68.2 1
13:52:21 2023-10-13 328227 324794 86799 85236 132481 131946 132743 130738 106378 104519 109788 110616 128732 129750 355912 381025 1109188 1097350 417599 436113 120595 107718 114908 116014 128063 123556 122961 123136 84022 85742 271086 237322 688151 676790 216823 214185 278320 279761 324956 318492 341579 344624 363916 369911 347114 387605 804853 838929 537136 448718 295093 290896 336457 335481 357658 364596 373438 375920 420891 421514 665533 694872 40.55 68.2 1
13:52:22 2023-10-13 324604 323491 86636 85409 130472 132963 132826 131827 106353 105152 109687 111047 128841 130441 355511 382597 1106644 1085206 419519 436761 120348 107751 114954 116315 127783 124164 122842 123376 83906 84180 270338 239686 686512 676025 216823 214666 275842 279761 324956 315843 340452 342866 363880 367878 351528 386209 800297 838451 535801 441728 293939 293363 336728 334543 358772 361331 369551 377890 420474 423406 664231 694835 40.55 68.2 1
13:52:23 2023-10-13 327800 323228 86676 85323 132443 131863 132560 130738 106127 104630 109451 110692 130603 130056 355912 382739 1100422 1088167 421442 436416 120761 107422 115166 116014 128329 123556 120006 123136 83906 85893 269437 238669 689163 680043 217782 216499 277396 279689 324956 316863 341374 342758 364832 369911 348933 385016 802571 843230 526966 448315 295249 293197 337745 336690 358737 362959 373857 375910 418861 423406 663759 692836 40.55 68.3 1
13:52:24 2023-10-13 329513 324902 86787 85208 132355 132162 132523 130840 106305 104695 109788 110767 130784 129966 355912 382202 1106828 1098415 421901 435584 120430 107644 114336 116102 127994 123623 122876 123136 83906 85742 270338 237994 678061 677748 218050 213487 277539 279761 324956 315978 339389 342902 363370 371191 348550 386818 802155 838451 534467 448229 293115 293130 336221 337011 355477 362162 373739 377051 421115 419973 661710 697309 40.55 68.2 1
13:52:25 2023-10-13 324640 323000 86612 85303 132321 132415 132378 130918 106273 104519 109485 110755 130569 130091 355912 382202 1106828 1089885 414556 436145 120348 107718 115066 116315 127824 124407 121582 123376 83906 85997 269437 239007 677435 680153 216823 214746 277981 279295 324636 314990 340452 342348 366140 366747 347536 387371 800297 841953 529733 444190 293115 293570 336728 336215 359820 363765 369551 377318 418897 424002 668985 692836 40.55 68.2 1
13:52:26 2023-10-13 330126 323268 86767 85244 132355 132099 132340 130471 106600 104422 109822 110703 130784 129390 355661 385075 1100730 1088335 419264 435457 120430 107718 114402 116014 128028 124031 122876 123136 84022 85742 270338 237053 676818 676097 216823 214185 277539 279761 323718 316747 338401 342866 365522 367878 349112 386544 802571 848191 529129 448060 295512 288725 339693 337332 358053 362817 373930 376904 418683 422630 660144 695255 40.55 68.2 1
13:52:27 2023-10-13 324338 323026 86585 85240 132321 132199 132307 130939 106127 104728 109808 110843 130784 130091 355912 382183 1115438 1100542 414520 436412 120513 107874 114684 116188 127892 124031 123217 123547 84022 85860 271709 237551 675916 676534 217896 214150 276689 279761 324898 315843 340870 344842 362177 367913 348586 387407 802424 835971 535362 441584 292874 288799 334741 335516 357898 362994 369479 377051 422697 422179 670481 694639 40.55 68.2 1
13:52:28 2023-10-13 327569 328987 86676 85271 132321 132166 132307 131682 106127 104839 109451 110767 130659 130182 355912 385967 1106828 1088167 414592 436453 120348 107718 114336 116128 127940 123893 122842 123170 83906 85775 270338 238500 672661 676097 216823 214185 278124 278579 326794 315026 339938 342902 364981 369319 347287 389814 800150 838929 511293 444082 295586 290395 338113 336690 358737 364560 369623 377051 417616 423786 668328 693849 40.55 68.2 1
13:52:29 2023-10-13 328232 324969 86735 85244 132475 132099 132606 131365 106255 104950 109813 110831 128930 130008 355803 381069 1107060 1097681 422688 436380 120513 107685 114270 116094 127756 124031 122978 123204 83906 85827 270338 237994 679040 676790 218358 213818 276653 279761 324956 317485 339353 342902 363299 370118 349322 386544 802350 843194 535801 446854 295167 287713 334741 337001 355976 361261 372874 377318 422625 420223 660508 695823 40.55 68.2 1
13:52:30 2023-10-13 324893 324974 86771 85223 132286 132506 132800 130963 106240 104904 109417 110919 130724 130147 354221 378685 1111127 1096853 414628 436761 120348 107685 114167 116014 127572 123827 122808 123102 83848 84200 269437 239516 674210 676224 218050 216347 277217 279509 327718 315735 340034 344733 364590 369319 351533 388707 802571 841453 535801 441511 294011 292199 335680 336458 356512 362923 369515 378121 424554 421478 665461 695329 40.55 68.3 1
13:52:31 2023-10-13 330480 324933 86894 85275 130511 132066 132639 130918 106353 104565 109914 110575 130905 129321 355409 384462 1104046 1091364 419446 435547 120844 107322 115199 115915 128391 123024 123046 122863 83906 85676 270338 237994 695183 677748 216823 214482 277272 279761 324956 318899 338294 344842 363845 366712 349040 385016 802387 838415 535801 449329 293841 288290 336728 335487 358737 362380 371714 375040 418825 423406 664394 692836 40.55 68.2 1
13:52:32 2023-10-13 328509 324969 86680 85244 132378 131842 132526 130462 106273 104663 109788 110660 130965 129931 355620 381025 1105186 1097634 420598 433025 120348 107685 114406 115935 127994 124031 121462 120119 84013 84097 270338 237994 682671 678155 218050 215435 277750 279617 324318 316420 339353 342866 363335 372004 348526 387092 801748 838379 534467 448864 295586 288395 336422 335481 355976 362923 373438 376177 421066 420223 663723 692836 40.55 68.2 1
13:52:33 2023-10-13 324929 323715 86466 85462 129782 132664 131810 131803 105738 105257 109384 111079 128305 130614 355409 378720 1112776 1094479 420914 436725 123448 107866 114088 116288 127538 124541 120956 123427 83675 85893 269437 239686 667786 677748 218512 213818 277308 279761 324956 315843 341207 342830 362212 369495 348269 388616 802571 841453 530094 441511 294666 290359 337739 339560 358999 363184 369443 378390 422518 421370 666992 695749 40.55 68.2 1
13:52:34 2023-10-13 330141 323682 86803 85148 132505 131594 132706 130340 106451 104156 109822 110630 130908 129286 355912 384462 1100839 1091252 421214 435167 121741 107618 115132 115882 128193 123642 123388 123358 84022 86023 267019 238669 675823 676790 216823 214219 277359 279653 324956 317630 338294 345329 363299 369391 348795 387679 802571 843230 530094 446854 294047 288728 336693 336690 359242 361366 371714 375040 418897 423704 664231 692836 40.55 68.2 1
13:52:35 2023-10-13 329426 324745 86676 85208 132374 131694 132307 130618 106346 104663 109417 110799 130716 129716 355661 380990 1105186 1097634 419373 432971 120348 107577 114336 115981 127994 123523 122842 123239 83906 85794 270338 237322 676557 676790 216823 217946 278320 279761 324956 316420 339353 344574 363299 369495 349815 388596 804742 839418 535801 448010 294748 290395 338493 337644 357479 364680 372838 376140 420702 421550 664990 697161 40.55 68.2 1
13:52:36 2023-10-13 324338 324974 86612 85270 132261 132717 131877 130906 106255 105192 109551 111155 128917 130441 354726 382060 1106644 1086751 420562 435927 120348 107685 114088 116094 127572 124098 121582 123513 84065 85886 269292 239177 671618 678709 218050 214815 275771 279761 324956 315843 340452 342830 363299 369911 350414 386754 800865 838415 517829 441367 294403 293327 336457 335446 358701 361296 369551 378132 420111 423704 664231 693849 40.55 68.3 1
13:52:37 2023-10-13 327800 324969 86896 85271 132378 131975 132274 130750 106273 104663 109451 110767 130634 129750 355912 381595 1100349 1092975 418817 435420 120595 107610 114618 115742 127994 124194 122893 123102 83906 85827 274968 238331 686359 677419 216823 216347 277217 279509 324812 319430 341132 342758 364284 369911 348897 388431 802497 846569 535801 447864 293914 288290 337473 336545 359278 362345 372502 375608 418496 422810 664083 694419 40.55 68.2 1
13:52:38 2023-10-13 324518 324897 86699 85342 130113 132564 132025 131070 106142 105192 109316 111047 128628 130652 355373 378720 1111951 1096823 420015 435094 120183 107718 114088 116128 127606 124098 122739 123102 83675 85860 270732 239686 668800 676790 216823 213853 276653 279761 324956 315843 340452 342902 362212 368979 348269 387335 800050 837817 535801 441367 293371 288527 336822 336222 357335 362415 369479 377853 422661 421478 667965 694835 40.55 68.2 1
13:52:39 2023-10-13 324604 324740 86612 85240 132248 132132 132274 130684 106094 104663 109944 110616 130716 130056 355409 381595 1106828 1089611 414520 435457 120265 107536 114204 115901 127783 123693 122808 120236 83955 84358 270338 238971 675380 678672 216823 214597 277324 279151 326794 315807 342897 342830 363335 366421 347465 389814 801433 841183 511293 444227 293080 288500 338696 335741 359532 363503 369551 377318 418825 423406 668438 692531 40.55 68.3 1
13:52:40 2023-10-13 329157 324649 86767 85246 130580 132373 132274 130651 106094 104422 109889 110939 130716 130022 355409 379888 1106146 1094516 422946 436108 120348 107610 114204 115935 127783 123279 122773 123157 83906 85860 270338 237994 677811 676790 218358 214001 276653 279761 324956 315722 339389 342902 366140 370118 349076 386544 802388 838451 535801 447923 295167 293363 335715 336529 355441 361331 372584 377051 421995 420223 660291 692800 40.55 68.2 1
13:52:41 2023-10-13 324663 323711 86612 85299 132265 132381 131877 130918 106094 104982 109417 110767 128709 130182 354871 378685 1109590 1096853 417381 435167 120678 107882 114518 115995 127681 124031 120991 123444 84022 85997 269437 240026 671705 676311 216823 214150 276689 279509 326794 315807 340141 342902 361164 368943 348407 387335 801218 835381 529380 441511 292874 288527 336822 335987 356583 362380 369183 377318 422625 421514 668948 692800 40.55 68.2 1
13:52:42 2023-10-13 326839 324969 86617 85208 132248 132132 132360 130373 106061 104487 109417 110616 128620 129931 353471 383312 1106828 1089885 414484 435457 123500 107610 114088 115901 127817 123793 122808 123136 83906 84053 270338 238331 670742 680153 216671 214482 277929 278902 324956 315843 339902 342902 363299 366712 348036 389777 800040 840602 511293 441367 295512 290542 338733 336179 359351 363326 369371 377134 421883 423704 667492 694835 40.55 68.2 1
13:52:43 2023-10-13 327237 324512 86644 85230 132164 131627 132274 130462 106094 104422 109737 110907 128738 129904 355118 381141 1105859 1094554 422499 435362 120348 107585 114618 116069 127783 123279 122842 123068 84046 84429 271803 237994 687185 674841 218050 216043 276087 279761 324956 317702 339389 342902 362177 369789 349639 387092 804771 844422 534467 446150 293080 293363 336822 339290 356226 361296 372312 376783 422661 420850 662238 692836 40.55 68.2 1
13:52:44 2023-10-13 324568 324516 86616 85264 129782 131909 132183 130528 106094 104734 109451 110692 130535 129750 355409 378720 1109590 1094516 414192 435493 120603 107355 114167 115742 127606 123109 122808 123068 83675 85709 270338 238669 682365 674841 216823 214001 276989 279240 327682 315663 342344 345111 362106 368580 348407 387263 804853 837040 511293 444765 295093 288799 334706 335446 357335 362640 369335 376177 422625 421550 669459 696814 40.55 68.3 1
13:52:45 2023-10-13 328459 324613 86794 85282 130256 132631 132116 130807 106418 104839 109653 110843 128628 129793 354689 382739 1100115 1088335 422573 435203 120265 107685 114010 116014 127606 123490 122603 123444 83675 85709 270338 238700 673689 676025 216823 214185 276689 279761 324006 315843 340416 342275 364391 367843 348550 386233 800297 846920 527460 444491 294875 288761 336728 334472 357622 361296 373739 378427 418825 422143 659320 693849 40.55 68.3 1
13:52:46 2023-10-13 328473 324745 86612 85271 132256 132418 132274 130561 106127 104904 109417 110767 130388 129904 354907 378997 1100386 1088167 420744 433007 120348 107610 114270 116014 127817 123860 122808 123068 84065 84513 270338 238258 689282 674695 216823 214563 276087 279689 324812 317593 341616 342722 361058 369875 349603 387679 801784 848638 535801 445483 293264 288904 336584 338600 358162 361261 371750 376720 423257 422810 660291 694344 40.55 68.3 1
13:52:47 2023-10-13 327423 324708 86767 85219 130325 132348 132274 130684 106127 104663 109417 110616 128704 129793 354871 384462 1109976 1091299 417631 435457 120265 107610 114551 115742 127606 123523 122842 123102 83675 85709 270338 238331 675417 676061 216823 213522 277929 279331 324582 315843 339389 342275 364974 368685 346942 385902 800297 836634 535801 444854 294957 288761 339693 334472 356547 363539 369623 377318 417580 421218 665570 691881 40.55 68.2 1
13:52:48 2023-10-13 327333 324745 86489 85271 129786 132415 131844 130918 106094 104904 109451 110767 128709 130080 355409 382202 1100386 1085206 422683 435781 120348 107848 114307 116281 127470 124098 120991 123478 83906 85990 269437 239007 678379 680635 216823 214150 276653 279761 324956 317521 341100 342516 364356 368719 349603 386250 801433 845724 537136 444154 294011 288761 336221 334472 357622 360756 372312 375793 418861 422143 659787 693356 40.55 68.2 1
13:52:49 2023-10-13 327727 324512 86862 85212 132479 131495 132307 130644 106127 104286 109687 110595 130569 129321 355409 382146 1106828 1099198 416446 435457 120430 107355 114618 115775 128028 123109 122842 122863 83906 85591 270902 237322 675624 674841 216823 214185 278320 278047 324956 315757 338365 344842 363045 368393 346978 387069 801784 836598 535801 446890 293841 288904 335715 334508 357622 364340 369623 375910 421070 422179 667492 694344 40.55 68.2 1
13:52:50 2023-10-13 327337 324529 86612 85176 132320 132000 132307 130495 106127 104695 109451 110627 128677 129814 354580 383942 1109902 1094554 418821 435389 120430 107585 114584 115995 127769 123556 122773 123102 83848 85709 270338 238632 677686 680635 216823 213522 277929 279473 324956 315843 339389 341758 365273 368943 347465 385594 800297 836598 535801 445251 294296 288761 337745 334472 355976 363249 369371 377318 417616 420259 665497 691881 40.55 68.2 1
13:52:51 2023-10-13 327537 323263 86525 85191 129786 132199 131844 130972 105803 105272 109451 110843 128476 130147 354871 382167 1105186 1083628 422011 435457 123294 107685 113931 116094 127185 123623 122399 123136 83675 85860 270338 238669 676840 678709 216823 214150 275806 279761 324956 315699 343563 342541 364142 368838 350553 387568 800033 847973 535801 446708 296142 288842 336728 334508 357622 361331 373739 378353 418825 422143 659320 693356 40.55 68.2 1
13:52:52 2023-10-13 324965 324528 86585 85299 130346 132058 132606 130774 106174 104598 109350 110767 128662 129217 355227 382219 1109865 1096036 415081 432980 120348 107700 114921 115742 127783 123194 122808 122982 83675 85813 270338 237994 673571 674841 216823 214150 277308 278866 326794 315843 338365 344842 362459 367878 347572 386790 801254 834166 537136 444190 293914 288597 334741 334508 357622 363539 369321 375644 421402 421586 668474 694344 40.55 68.2 1
13:52:53 2023-10-13 326839 324516 86525 87026 131924 131954 132149 130738 106094 104663 109417 110616 130543 129390 354907 384534 1110164 1091262 417631 435457 123397 107388 114088 115935 127606 123523 122637 123068 83675 85709 269437 238596 678487 680599 216823 213784 278017 279384 324920 317593 339759 342650 365380 368803 346942 385902 801284 838446 530094 446349 295093 293498 337509 335741 358737 364056 369587 376250 417252 422810 667904 691881 40.55 68.2 1
13:52:54 2023-10-13 327691 324712 86703 85266 130325 132091 132207 130828 106094 104695 109451 110842 130634 129785 355118 378925 1103546 1091299 422048 432647 120513 107536 114088 115935 127817 123590 122808 123068 83906 85860 269437 237994 676800 674877 218050 214185 276229 279761 324956 315026 339389 342276 361958 369530 349639 387092 802424 844458 537136 445520 293080 293363 336584 336529 356583 361049 372312 376783 422661 420886 660291 694344 40.55 68.3 1
13:52:55 2023-10-13 324663 324740 86612 85176 132107 131784 132183 130495 106370 104533 109451 110616 130569 129750 354907 378455 1109320 1094516 414520 435457 120233 107848 114584 116121 127790 124031 122961 123273 83906 85813 270338 239002 674471 674695 216823 214081 276653 279761 326794 315843 339424 344624 362212 367878 348514 387371 801218 837040 534045 441367 294675 288799 336822 334543 356583 362380 369219 376250 422364 421550 668474 693853 40.55 68.2 1
13:52:56 2023-10-13 329426 324512 86741 85148 131702 132281 131877 130373 106094 104533 109417 110563 128738 129612 354621 382775 1097609 1087488 421529 433061 123328 107355 114010 115742 127606 124194 122637 123017 83675 85591 270338 237322 674210 680043 216823 214185 276724 279761 324006 315978 339424 342034 364427 367551 347536 385996 800297 848000 533132 446890 293527 289018 336764 334437 357658 361366 373438 377051 418202 421550 656454 691881 40.55 68.2 1
13:52:57 2023-10-13 327800 324529 86585 85202 132156 131566 132149 130307 106127 104454 109451 110767 130535 129355 354617 378817 1103714 1092995 421267 432827 120513 107618 114742 115995 127647 123523 120991 122863 83906 85591 270338 237322 676675 675264 216823 214150 276265 279761 324474 317557 340069 342902 361199 369789 349639 387092 802424 845688 528777 445520 293115 293363 336786 336529 356583 361008 371787 376783 423293 421182 659356 692872 40.55 68.2 1
13:52:58 2023-10-13 324640 324512 86612 85208 132282 131594 131877 130652 106094 104454 109792 110595 128442 129355 354907 383384 1106828 1090214 414520 435457 123328 107355 114010 115742 127606 123556 122808 122897 83675 85650 279527 237994 671888 676061 216823 213556 277929 278938 324956 315843 342315 342902 364974 366747 346455 385902 798032 836957 535801 441367 292688 293363 337781 335741 357372 363539 369623 376783 417252 422179 666984 693576 40.55 68.2 1
13:52:59 2023-10-13 328264 324712 86517 85208 132064 132315 132390 131357 106255 104982 109653 110767 128662 129827 355013 384895 1100656 1088224 422872 435493 123328 107388 114730 115928 127756 123194 122808 122897 83675 85591 271127 237826 675380 676025 216823 214185 276724 279761 324006 315061 340177 342311 364427 367878 348305 385978 799730 846957 540308 447559 294011 288852 338028 334472 357658 361366 373511 377585 418532 423438 658350 693356 40.55 68.2 1
13:53:00 2023-10-13 326504 324512 86612 86991 130407 131537 131877 130462 106127 104533 109451 110584 128442 129390 354370 378997 1102019 1091414 421414 436579 123362 107570 114204 116128 127640 123760 122808 123444 83675 85709 270338 237994 671381 676224 218050 216314 275944 279725 324884 317630 339317 342758 364590 369389 349496 387257 802388 845724 534467 446666 295512 290359 336584 336494 356583 361296 371750 376490 423627 421550 659823 692872 40.55 68.2 1
13:53:01 2023-10-13 326694 324740 86608 85183 130325 132273 132207 131221 106214 104839 109384 110692 128305 129716 354835 384795 1109976 1091439 414520 432935 123500 107815 114270 115981 127572 123793 122773 123204 83675 85794 269437 238331 683012 680153 216823 213556 277929 278507 324956 315843 339389 342830 364903 367225 346906 386137 799090 835934 530094 444154 295093 293498 337745 336215 357335 363468 369551 377051 417509 422143 665497 691807 40.55 68.2 1
13:53:02 2023-10-13 328496 324757 86521 85202 130144 131776 131844 130462 106094 104871 109384 110660 128595 129681 354584 382167 1100730 1088335 422872 432935 123294 107355 114171 116168 127633 123997 121462 120268 83906 85931 270338 238331 673689 680635 216823 216043 277288 279689 323934 317630 340416 342239 364939 368252 348234 386196 800297 846884 536135 446380 293716 288761 336728 334472 357586 361331 373479 377853 418496 421514 658314 693849 40.55 68.2 1
13:53:03 2023-10-13 326023 324512 86580 85175 129782 131594 132177 130798 106222 104565 109384 110595 128305 129355 354253 381141 1110765 1094479 413865 435556 120348 107503 114088 115901 127606 123194 122773 122982 83848 84239 270338 238331 674274 674804 216823 214001 276653 278902 326794 315843 338365 344842 362177 368358 348036 387335 801182 834129 530094 441548 294466 289181 336822 334472 357335 362888 368887 375874 422991 421514 668438 692800 40.55 68.3 1
13:53:04 2023-10-13 326839 324712 86612 85303 129778 131685 131810 130393 106061 104454 109417 110660 128305 129716 354871 383348 1110164 1091252 417334 432791 120348 107585 114551 115961 127824 123727 121512 123410 83815 85761 270338 238163 677059 680153 216535 215435 278124 278830 324956 315843 339389 342541 365237 367551 346420 386137 797922 835344 534467 441620 294748 293291 337745 336215 356583 363468 369551 377318 417545 421514 666475 691881 40.55 68.2 1
13:53:05 2023-10-13 327936 324055 86525 85180 129782 132033 132265 130340 106094 104454 109417 110563 128305 129321 354813 380421 1102764 1096074 420598 432863 123328 107355 114010 115709 127572 123109 122773 123034 83675 85709 270338 237826 677686 676790 218050 217569 276689 279761 324006 317630 339353 342866 363229 370083 348006 386507 802002 842645 534467 446429 294675 293399 335645 336187 355156 361296 373438 376213 420075 419008 660291 694835 40.55 68.3 1
13:53:06 2023-10-13 324363 324708 86398 85228 129782 132166 131497 130873 106149 105159 109215 111187 128203 130350 354439 378961 1113098 1096116 419516 435995 123397 107685 113931 115981 127361 124440 121272 120299 83675 85886 268259 239346 671605 677675 218180 213967 277503 279761 324956 315807 340967 342830 361164 368943 348025 386137 802571 839075 524332 441129 293384 293777 336822 336458 356512 362380 369479 378158 422625 421182 667066 694835 40.55 68.2 1
13:53:07 2023-10-13 329856 323272 86612 86945 132265 131371 132274 130175 106127 104052 109788 113441 128662 129038 354298 383008 1097609 1086788 417894 432899 120520 107322 114237 115709 127783 123024 122773 122914 84071 85584 270338 236485 679189 677748 216823 214150 277665 279761 324498 316455 338330 342866 364391 367260 348234 387092 801433 843158 523233 448193 295031 293291 337745 336215 358161 362380 373402 375608 417580 422738 663448 693590 40.55 68.2 1
13:53:08 2023-10-13 328822 324332 86936 85208 130239 131909 132207 130495 106287 104565 109619 110767 128628 129286 354334 380421 1103583 1094350 421267 433169 120200 107322 114010 115742 127756 123508 122773 123034 83675 85676 270338 237322 677686 676790 218050 213157 277272 279761 324234 315466 339353 342636 363264 370083 347501 386544 802571 838343 533132 445192 294675 293367 335715 336458 355406 362952 372874 376177 420111 419892 660254 693849 40.55 68.2 1
13:53:09 2023-10-13 324363 323720 86457 85275 129782 132132 131497 130684 105738 105080 109384 110895 128305 130147 354334 378120 1111163 1094479 417894 432971 123209 107610 113853 116094 127484 123827 120956 120267 83806 84332 270732 240026 668328 676680 218050 216043 276510 279545 324595 315699 341412 342830 362177 369495 348264 388431 802571 839075 535801 441165 293975 290486 336822 336222 356547 362380 369515 378427 422625 420850 665646 693849 40.55 68.2 1
13:53:10 2023-10-13 329257 323907 86739 85143 130325 131404 132274 130142 106273 104292 110163 110447 130716 129072 354871 382739 1097634 1089885 418190 432899 120513 107215 114684 115516 128028 122940 122893 122795 83675 85794 272254 237826 676572 676041 216823 214185 276653 279761 324354 315843 340464 344842 363299 366712 348514 387679 802002 842963 537136 446429 293633 288759 336457 335741 357839 361331 371714 374738 418861 423406 663723 694344 40.55 68.3 1
13:53:11 2023-10-13 328728 324251 86517 85167 132248 131504 131877 130644 106094 104221 109417 110543 128305 129321 354584 382723 1103583 1099249 419978 432741 120430 107404 114518 115642 127647 123423 120991 123204 83906 85780 270902 237154 672927 674877 216823 217569 277643 279473 324462 315943 338365 342866 363264 372004 347079 387407 802571 840263 534467 449011 294675 293327 335680 334508 355477 363213 373438 376213 420111 420586 664231 694835 40.55 68.2 1
13:53:12 2023-10-13 324555 324487 86521 85345 129786 131682 131744 130918 106222 104767 109384 110692 128305 129931 353798 380990 1105970 1083591 418226 432971 123500 107355 113931 115901 127811 123590 122773 123068 83675 85827 269437 239177 672912 678709 216823 214850 275806 279761 324956 315843 340416 342794 363299 367843 350661 386173 800297 838343 530058 441548 293527 293363 336186 334472 358701 361008 369515 377853 420075 423406 663723 693356 40.55 68.2 1
13:53:13 2023-10-13 331741 324055 86644 85202 132286 131528 132448 130462 106094 104806 109737 110919 128580 129870 354726 380884 1102258 1089774 420015 432755 120678 107552 114245 115709 127606 123109 122603 120203 83906 84117 270338 237994 676286 677269 216823 214563 276653 279761 324956 317933 338330 342902 364391 366712 349052 387679 802002 838415 534467 448193 293841 288268 336728 336215 358701 361331 371714 375040 419517 422810 664194 694835 40.55 68.2 1
13:53:14 2023-10-13 324030 324740 86357 85335 129696 132415 131295 130918 105738 104904 109199 110919 128128 130182 353798 377627 1112740 1092850 417599 432962 123192 107536 113619 116102 127117 124131 122450 123307 83560 85860 269437 239007 665957 677748 218050 213556 276724 279761 324956 315577 340967 342830 362212 369530 347536 387679 802571 839039 530094 441511 294460 293363 334706 339290 356547 362923 369587 376022 421402 420886 667066 693849 40.55 68.2 1
13:53:15 2023-10-13 326677 324825 86798 85367 130005 132033 131992 130585 106174 104806 109619 110843 128504 129883 355104 380954 1104402 1083591 418225 435874 120355 107322 114010 115742 127572 123590 120991 122982 83675 85827 271709 238669 673559 677748 216823 214884 276102 279761 324703 315843 340141 342866 363299 366712 349675 387026 800297 841453 511293 441367 293035 293291 335715 334472 359784 361296 369479 377318 419780 423704 665646 693849 40.55 68.2 1
13:53:16 2023-10-13 328240 324264 86600 85109 129782 131743 132748 130307 106127 104487 109451 110607 128709 129321 354584 380421 1105222 1096823 418744 432998 123397 107355 114088 116075 127572 123727 122773 122982 83675 85827 270338 236972 684658 676311 216823 217640 277929 279761 324498 315943 339115 342902 363009 369789 346942 386544 799782 841453 533132 446890 294257 293327 335680 334472 357983 363220 373447 375920 419968 419749 664046 695255 40.55 68.2 1
13:53:17 2023-10-13 326468 324933 86520 85367 129717 132683 131217 130939 105771 105048 109417 111123 128305 129987 353798 378755 1109553 1094554 417563 432971 123106 107718 113697 116014 127117 124098 122484 123307 83742 85827 270338 237994 666322 677748 218050 213522 277275 279761 324956 315843 341448 341758 363009 369911 347501 385052 800297 839039 536135 441548 296711 288761 334741 336258 356011 362415 369623 376022 421366 420554 664231 691881 40.55 68.2 1
13:53:18 2023-10-13 324075 324512 86489 85202 129786 131954 132058 130559 106094 104695 109384 111070 128305 129966 354621 380723 1105186 1083628 418821 435130 120348 107667 114551 115995 127470 123760 120991 123307 83906 85964 269437 239346 670464 677748 216823 214850 276229 279761 326685 315591 340380 342239 363335 367295 349675 389777 800865 841453 529733 441548 293562 293291 336221 334472 359278 361049 369515 377853 420075 423704 664231 693849 40.55 68.2 1
13:53:19 2023-10-13 328719 324300 86918 85229 129786 131528 131844 130184 106127 104565 109451 110563 128305 129558 353834 379888 1102801 1096853 418190 433174 120265 107355 114088 115709 127783 123024 122808 122914 83675 85617 270338 236986 680442 675833 216823 217640 278124 279761 324006 317412 338365 342902 363264 369529 346420 386544 802571 839075 533132 447559 294257 293399 335680 334472 355441 363503 372911 375943 420075 419008 664231 693849 40.55 68.2 1
13:53:20 2023-10-13 326209 324512 86357 85234 129692 132132 131217 130774 105771 104630 109563 110939 128491 129870 354293 382183 1112307 1094278 418821 435375 119990 107767 113853 116188 127117 124031 122365 123273 83675 85964 271709 237994 668624 677748 218050 213522 277217 279473 324956 315843 342253 341758 363299 369789 347501 385016 800297 837817 528777 441584 294046 288761 335715 336222 358474 362923 369623 376022 421330 420259 664231 693576 40.55 68.2 1
13:53:21 2023-10-13 326658 323808 86513 86989 132291 131583 132058 130095 105989 104799 109451 110692 128540 129355 354871 380421 1099948 1088335 418226 432926 120430 107322 114518 115629 127906 123024 122603 122863 83675 85559 269437 237994 673878 674877 216823 214517 276689 279761 324439 315843 338056 344842 363583 366747 348795 385016 802571 838451 530094 445483 293633 288763 335680 336215 359278 361366 371519 375040 420111 423406 662238 692800 40.55 68.2 1
13:53:22 2023-10-13 329161 322858 86735 85240 130225 131842 132423 130396 106353 104630 109687 110671 128594 129183 353653 382219 1103677 1097634 417858 432935 120513 107511 114204 115676 127572 123109 122808 122863 83906 85559 270338 236986 679841 674877 216823 213522 278320 279761 324727 318455 338365 342902 363045 367878 346420 387367 801781 839075 533132 446562 294257 287888 335715 334508 356547 364049 372911 376213 420111 420850 663972 692836 40.55 68.2 1
13:53:23 2023-10-13 324628 322747 86430 85303 129782 132132 131810 130651 105803 104904 109308 110767 128217 129931 353834 381025 1105186 1082052 420914 433111 123260 107355 114010 115981 127572 123490 120956 122931 83675 85794 270338 238669 669486 678228 216787 214185 275577 279761 324956 315843 340452 342830 363299 367843 350167 385902 799730 838451 535801 441511 293769 293365 335715 334472 357622 361261 369371 377937 422153 422486 662091 691734 40.55 68.2 1
13:53:24 2023-10-13 331369 323983 86612 85208 129752 131751 131992 130602 106061 104454 109417 110616 128408 129689 355409 378720 1100386 1088335 418226 432755 123414 107322 114010 116069 127606 123194 122603 122897 83675 85709 270338 237658 674210 674364 216823 214517 276689 279761 324956 315463 338092 345573 362177 366747 349076 387826 802388 843230 535801 444818 293914 289238 335680 336789 358737 361331 369623 375040 420738 423406 664231 692836 40.55 68.2 1
13:53:25 2023-10-13 328240 324051 86589 87046 132194 131428 132183 130095 106127 104188 109451 110531 128620 129162 354621 378791 1103619 1097634 417334 432827 120438 107518 114842 115895 127756 123279 121328 123119 83906 85780 269437 237154 692736 674659 216823 214001 278232 278902 324956 315978 341300 342902 363009 367843 346420 387642 802350 839075 530094 447876 294047 293363 335680 334472 357658 364049 372611 375644 420147 421514 663546 692836 40.55 68.2 1
13:53:26 2023-10-13 324604 324529 86445 85278 129644 132406 131530 130807 106094 104904 109417 110919 128305 129966 353834 380723 1105222 1082399 420781 433007 123260 107355 113853 116269 127185 123793 122450 123187 83675 85742 270338 238522 670708 678709 216823 214001 275577 279761 324956 315843 341207 342794 363335 367878 350697 387679 800026 843230 535801 441548 294011 292986 335715 334248 357622 360216 369587 377853 419780 421550 660057 691881 40.55 68.2 1
13:53:27 2023-10-13 327074 324055 86580 85176 129786 131900 131844 130429 105803 104487 109417 110639 128305 129689 354580 378853 1102408 1091439 419337 432755 120438 107552 114167 115961 127436 123490 122739 122999 83675 85650 286116 238221 678223 673815 216823 214185 276461 279761 324739 317630 339389 342902 361093 367878 349639 387642 801218 843230 535801 441367 295512 288763 336584 335987 358161 361008 369659 376783 422661 422476 659823 692836 40.55 68.3 1
13:53:28 2023-10-13 327070 328653 86580 85208 129782 131470 131844 130184 106045 104533 109417 110639 128305 129321 353798 383348 1106556 1088130 414556 433043 123260 107355 114010 115709 127395 123109 122603 122863 83675 85559 270338 238156 671381 676025 216823 213522 277539 279367 324956 315843 339902 341794 365230 368979 346699 387790 797959 834202 535801 445847 294675 288355 337272 334437 356011 363213 369587 376783 417287 420259 664990 691881 40.55 68.2 1
13:53:29 2023-10-13 324996 324055 86402 87026 129614 132717 131744 130840 106255 104871 109316 110843 128237 129766 353616 380919 1103826 1078911 421974 432899 123055 107355 113931 116088 127151 123490 122365 122982 83857 85709 270338 238500 667349 678709 216823 214185 275806 279761 324956 315843 340488 342552 363335 369911 350167 387092 799730 845055 537136 441584 293676 288761 335715 334472 357371 360216 369659 377863 418897 421586 659356 691881 40.55 68.2 1
13:53:30 2023-10-13 328264 324055 86589 87038 132282 131371 132183 130175 106127 104188 109451 110607 128305 129286 354370 378755 1106043 1097634 413865 432899 120348 107355 114808 115742 127606 122855 122842 122863 83906 85559 270338 237322 680830 674877 216823 214150 278124 278866 326188 315026 338365 342902 362212 367878 346978 386209 800087 835381 525232 445156 294257 288562 338217 335481 357622 364631 369623 375644 421115 422189 669881 697309 40.55 68.3 1
13:53:31 2023-10-13 326731 324156 86703 85236 130144 131995 132116 130552 106174 104598 109417 110616 128442 129649 354370 383942 1109188 1091299 414592 433178 120430 107518 114010 115742 127572 123109 122603 122897 83675 85676 272367 237994 678868 676025 216823 213487 277929 278938 324956 314990 339866 341794 365522 369271 346942 385594 797995 835381 538971 444190 293883 288852 337781 334472 356261 363539 369587 377047 417580 420921 665027 691881 40.55 68.3 1
13:53:32 2023-10-13 326876 324055 86394 87020 129782 131528 131530 130274 105803 104390 109417 110531 128305 129321 353798 378997 1100730 1088094 418854 432935 123209 107667 114010 115742 127518 123024 122603 122863 83675 85591 270338 237658 679772 673375 216823 214219 276035 279509 324727 315554 339150 342902 361093 367586 349639 387367 802002 838451 528777 446031 295162 291221 336786 337644 358053 361155 369515 376067 422148 422630 661560 695786 40.55 68.2 1
13:53:33 2023-10-13 326731 324479 86580 86927 132077 131585 132174 130184 106094 104253 109451 110467 130567 129217 354621 378720 1106828 1097634 413246 432863 123328 107174 114010 115629 127606 122940 122637 122863 83675 85559 269437 237154 677290 674877 216823 214116 277929 278047 324956 315026 338330 342902 364837 367878 346491 386790 800014 834166 530094 445483 293633 293471 334741 334508 357371 364049 371193 375076 420738 421550 665570 692310 40.55 68.2 1
13:53:34 2023-10-13 326871 324055 86430 87076 129786 131495 131563 130086 105803 104951 109417 110639 128305 129321 353834 383134 1110164 1091289 418225 432755 120200 107511 114088 115802 127436 123194 120991 123239 83675 85617 270338 237826 674289 680043 216823 213487 277539 279367 324956 315663 342588 342023 365230 368979 347221 385594 799575 836007 535801 441656 293115 293291 337817 335741 357371 363539 369551 376783 416375 422179 665533 691881 40.55 68.2 1
13:53:35 2023-10-13 327301 324055 86430 86952 130040 131933 131810 130217 105803 104253 109417 110531 128540 129321 353834 378997 1098792 1088335 420744 432899 123209 107281 113931 115742 127484 123109 122569 122863 83675 85559 270338 237322 670355 672900 216823 214185 275806 279761 324727 315843 339389 342902 364285 367913 349675 387679 801821 844458 528777 441367 292688 293363 335872 336022 356583 361043 371265 376783 422661 421514 658387 692836 40.55 68.2 1
13:53:36 2023-10-13 324929 323196 86548 86964 129782 131404 132174 130429 106287 104886 109585 110671 128271 129217 353653 378997 1109077 1094554 415228 432899 123431 107174 113931 115629 127518 123109 122603 122880 83675 85526 270338 237322 672840 675264 216823 213556 276689 278083 324956 315663 338092 344842 362212 367913 347572 387098 801212 829473 537136 441620 293845 293562 334706 334508 356619 363503 369219 375644 421070 421550 667867 692836 40.55 68.2 1
13:53:37 2023-10-13 328728 324060 86453 85225 129782 131594 132366 130307 106061 104487 109384 110520 130318 129321 353798 382131 1097609 1085169 421194 432863 123431 107355 114088 115709 127538 123109 122569 122863 83675 85584 272479 237322 676677 678709 216823 213967 276653 279761 323706 315466 339866 341722 367055 367808 347501 385340 797922 845652 533132 446817 293080 288852 336457 336690 357586 361296 373442 377318 418496 421550 660075 691512 40.55 68.2 1
13:53:38 2023-10-13 326549 324203 86548 85144 129752 131643 131777 130519 106142 104598 109282 110692 128305 129286 351771 378997 1100839 1094442 421304 432863 123465 107322 114010 115895 127402 123109 122535 122999 83675 85584 270338 237322 673563 674841 218050 213522 276423 279761 324462 315843 339353 342830 363299 369530 349076 387092 802571 838379 527460 444491 294675 293291 336822 336222 356249 360720 371750 376213 421330 419008 658314 693849 40.55 68.2 1
13:53:39 2023-10-13 324604 324055 86398 85201 129782 131495 131653 130274 106094 104533 109384 110627 128305 129321 351735 382435 1103583 1088335 415044 432939 123311 107322 113931 115742 127361 123109 122569 122999 83675 85584 270338 237994 673559 678709 216643 214150 277539 278438 324956 315843 339353 342794 364676 366712 347186 386173 797357 836598 537136 441584 294675 293291 339693 335523 357874 363220 369407 376030 419770 422630 669442 691697 40.55 68.2 1
13:53:40 2023-10-13 329157 324676 86580 85144 129782 131561 131563 130274 106255 104806 109350 110552 128305 129321 351771 383844 1100895 1085169 417563 432863 123294 107289 114010 115709 127572 122940 122773 122795 83675 85551 268716 235984 687463 677748 216823 214150 276653 279761 324006 318899 338330 342830 364356 367551 348269 387092 802426 838379 512877 448193 293633 293363 336457 335741 358413 361296 369587 375040 418202 423406 662503 693849 40.55 68.2 1
13:53:41 2023-10-13 324640 324512 86457 85292 129782 131863 131563 130396 106094 104598 109384 110595 128305 129321 351699 378755 1109188 1088094 418784 432899 123021 107355 113775 115901 127185 123760 120956 122999 83675 85643 269437 237826 674982 677748 218512 213487 276689 279528 324956 315843 341207 341205 363264 369789 347465 387458 801284 838191 542373 444009 295512 288730 338973 337644 355833 363036 369407 377853 417580 419892 666119 691455 40.55 68.3 1
13:53:42 2023-10-13 326292 324039 86416 85176 129602 131751 131183 130840 106116 104487 109384 110692 128305 129716 351735 379853 1103981 1083628 421974 432863 123226 107355 113775 115868 127151 123194 122535 123034 83675 85676 274855 237994 672517 678709 216823 214001 276265 279761 324462 317217 340416 341758 363299 367551 349322 386196 799575 845652 530259 446854 293080 288761 336728 336690 356583 361331 372874 377318 417580 421514 657585 691280 40.55 68.3 1
13:53:43 2023-10-13 325500 323604 86461 87013 129786 131461 131929 130175 105771 104774 109517 110703 128101 129114 351267 378284 1100619 1090550 419967 432719 120168 107370 113931 115596 127151 123024 122535 122863 83715 84175 270338 237322 671376 672827 216823 214563 276194 279761 324956 315843 338365 342830 361093 367878 350108 387092 802571 843194 535801 441367 294675 288032 336347 335987 357586 360720 371750 376213 423660 421514 658350 692800 40.55 68.2 1
13:53:44 2023-10-13 326246 323599 86398 87009 129786 131594 131637 130274 105803 104533 109384 110531 128128 129286 353798 382739 1109976 1089782 417038 433030 123123 107289 113853 115882 127151 123109 122569 123034 83675 85794 267912 237438 675542 678709 216823 213522 277929 278902 324956 315843 339424 342275 365230 368358 346942 385594 799459 835344 535801 444154 294466 288761 336764 336215 356226 363468 369587 377051 417545 420886 664990 691317 40.65 68.2 1
13:53:45 2023-10-13 326990 324048 86544 85303 130005 132521 131653 130585 106142 104839 109619 110843 128203 129577 351591 380990 1100730 1083591 423021 432683 120103 107544 113931 115981 127151 123194 120956 120203 83857 85650 267912 237994 668639 678709 216823 213556 276461 279761 324006 315843 340416 341758 364100 369803 349322 386544 797995 845652 528777 441656 296079 288761 336221 334472 357084 360181 371787 377853 418825 421514 656454 691807 40.65 68.2 1
13:53:46 2023-10-13 326803 323599 86521 86976 129786 131181 131877 133521 106094 104253 109417 110499 128305 129286 354334 378720 1106828 1097634 415265 432863 120348 107141 114506 115596 127572 122855 122739 122795 83675 85526 267912 237322 675401 672863 216823 214001 277929 278011 324510 315843 338330 342902 362212 367843 346420 386209 802571 834129 534467 444532 293841 288277 337501 334437 357085 363765 369371 375315 420487 421370 668015 694761 40.55 68.2 1
13:53:47 2023-10-13 324748 324640 86548 85144 129747 131437 131777 130307 105771 104357 109384 110767 128217 129614 351735 382739 1106828 1091401 414556 432899 123260 107215 113853 115709 127151 123024 122535 122829 83560 85584 270338 237322 675292 678709 216823 217676 277308 279528 324956 315843 339866 341758 364391 369823 346942 387790 797959 835971 535801 444154 295093 288445 336728 334472 355441 363178 369587 377850 417545 419044 665646 691317 40.55 68.2 1
13:53:48 2023-10-13 324676 323135 86420 87013 129782 131461 131563 130474 105771 104390 109384 110595 128305 129321 353798 379592 1100730 1088335 417894 432863 123465 107174 113931 115709 127450 122940 122569 122829 83675 85617 267912 237322 678223 676311 216823 214185 276653 279437 324956 318019 337310 342902 363335 366712 348514 387679 801855 843729 530094 446666 293909 288658 337776 336179 358593 361190 369443 374857 418719 422774 662275 694835 40.65 68.3 1
13:53:49 2023-10-13 328496 323149 86643 87013 129782 131461 131687 130086 106061 104637 109551 113441 128417 129038 353761 378720 1100386 1094516 417563 432854 123328 107322 114010 115709 127572 122940 122739 122829 83675 85493 269437 236652 683943 674877 216823 217640 277929 279528 324006 315943 338365 342866 365612 368943 346420 386544 801433 839039 530094 446890 294466 293363 335680 334472 355156 363213 372878 375644 420075 419928 664231 693849 40.65 68.3 1
13:53:50 2023-10-13 324302 324055 86475 85233 129782 131863 131476 130429 105771 104734 109199 110692 128217 129355 351735 378791 1101983 1078911 418890 432935 123260 107636 113853 115709 127151 123109 122365 122897 83560 85617 269437 238669 668671 677748 216823 214150 274963 279495 324775 315627 343075 342505 366140 367738 351806 386671 797849 846234 537136 444765 295512 288581 335680 336690 356583 360146 369371 377060 418790 421514 658314 691881 40.55 68.2 1
13:53:51 2023-10-13 326952 323576 86430 87009 129782 131461 131397 130307 106021 104533 109384 110520 128305 129321 351771 378997 1099948 1088335 419343 432899 123226 107215 113931 115629 127185 122940 122569 122914 83675 85617 270338 237322 675292 672863 216679 214517 276194 279761 324956 315843 338365 344842 361916 366712 349076 387679 802571 843230 535801 444190 293914 288799 336822 334437 358737 361296 369623 375040 421366 422810 660327 694835 40.55 68.3 1
13:53:52 2023-10-13 327727 322826 86715 85169 130005 131420 132174 130274 106320 104325 109350 110511 128504 129114 353580 381680 1105556 1094479 414676 432985 120430 107189 114518 115596 127538 122770 122603 122795 83806 85891 270338 237322 673374 673815 216823 214001 277503 278011 324956 317485 337819 344842 362212 367843 346491 386173 801175 829437 528777 446793 293841 287888 334706 334437 356547 363539 369587 375040 420111 421478 666881 694342 40.55 68.3 1
13:53:53 2023-10-13 327337 323604 86361 86893 129782 131594 131406 130307 105771 104598 109384 110531 128217 129321 351735 381025 1099948 1084398 422417 433007 123021 107322 113775 115709 127185 123109 122535 122897 83675 85559 267912 237322 676492 678709 216715 213853 276689 279761 324006 315843 340416 341758 364129 367808 348550 385376 797959 845055 534467 444190 293769 288761 336186 336690 357622 360216 372620 377632 421854 421263 660150 691169 40.55 68.2 1
13:53:54 2023-10-13 326990 323664 86489 85176 129717 131490 132083 130429 105989 104454 109417 110607 128217 129114 353508 378694 1100839 1089885 419483 432719 123260 107281 114010 115629 127484 122940 122569 122829 83675 85676 272254 237322 671500 672863 216823 213556 275806 279761 324498 317448 339389 342866 361129 369530 349322 387092 802350 838451 532399 445169 294675 293399 336347 336529 356547 360756 371750 376213 422661 420886 658557 692800 40.55 68.2 1
13:53:55 2023-10-13 324929 323599 86548 87005 129782 131495 131563 130307 106021 104454 109384 113340 128217 129286 351771 382775 1106828 1089885 415081 432863 123260 107322 114010 115709 127151 122940 122569 122863 83675 85559 270338 237658 675417 678709 216823 213522 277929 278902 324956 315843 339424 342866 365260 367551 346942 386173 797959 835971 537136 446349 295581 290381 339693 336179 356440 363397 369249 376563 419770 421335 668015 691317 40.55 68.2 1
13:53:56 2023-10-13 326876 323736 86357 86885 129610 131851 131385 130307 105771 104357 109384 110520 128203 129321 351735 381025 1099198 1085206 419264 432967 123294 107355 113931 115709 127361 123024 122603 122863 83675 85559 270338 236485 675201 678709 216823 214185 276689 279761 323059 318455 339150 342275 364391 367551 348550 385996 799007 842645 528777 445858 293841 293291 336764 335741 358161 361366 372874 375076 417580 422143 660327 691881 40.55 68.2 1
13:53:57 2023-10-13 324929 324060 86239 85240 129422 132166 130871 130618 105738 104871 109199 110767 130284 129931 351771 377592 1110765 1091299 414592 432935 122987 107536 113541 116014 126732 123760 122331 123102 83560 85709 267912 238331 668423 676311 216823 217900 276724 279761 324956 315843 341243 342505 365870 369836 348300 387642 801359 837671 528777 443929 296352 288761 337262 336494 356226 362380 371483 378158 421115 420886 664194 691881 40.55 68.2 1
13:53:58 2023-10-13 323871 322826 86639 85208 129782 131400 131439 130307 105771 104422 109308 110627 128128 129321 351807 378791 1103714 1083628 414520 432935 123226 107248 113931 115742 127219 123024 122569 122948 83675 85676 270338 238331 672777 676790 216823 214850 276653 278938 324956 315591 339938 342830 363299 366456 349639 387371 800144 838379 537136 441511 293562 293291 335715 334437 358413 360756 369551 377890 418897 422810 661486 691881 40.55 68.2 1
13:53:59 2023-10-13 327800 323827 86461 85197 129786 131281 131810 130175 106094 104221 109384 110488 128305 129286 351771 378755 1100386 1094516 421214 432899 123294 107141 114010 115516 127361 122855 120956 122829 83675 85526 270338 236986 672147 676705 218485 215435 276439 279653 323862 317630 341616 342650 363122 369942 348127 386360 801433 841453 531798 446004 295162 293598 335715 335446 354410 361331 372947 375920 420075 419044 659823 693356 40.55 68.2 1
13:54:00 2023-10-13 322602 323999 86353 85225 129692 131855 130838 130738 105738 104904 109123 110767 127950 129966 351771 378997 1111163 1092887 417010 432976 123021 107248 113697 115956 126941 123109 122365 123034 83445 85591 269437 239007 669299 674877 216823 213522 276689 279331 324956 315577 340488 342866 361129 368979 347536 386173 799782 836634 537136 440602 293321 293570 336822 336303 356583 362126 369219 377318 421744 420008 667630 693097 40.55 68.2 1
13:54:01 2023-10-13 324748 322714 86489 85144 129752 131627 131744 130462 105963 104630 109274 110552 128128 129321 351807 382219 1107007 1085169 413901 432935 120108 107518 114138 115709 127185 123109 122603 122829 83772 85559 270338 238331 675167 676790 216518 214517 277860 278938 324956 315843 339902 342902 363335 365655 348305 387062 799730 839075 511293 441367 295240 293291 335715 335741 359820 363213 369515 377051 418897 423406 665497 691881 40.55 68.2 1
13:54:02 2023-10-13 327569 323599 86445 87038 129782 131371 131530 130095 105803 104188 109417 110531 128305 129196 351807 378490 1100386 1091299 420744 433048 123260 107174 114010 115629 127185 123024 122518 122829 83675 85526 267912 237322 680934 674877 218050 213556 276229 279761 323682 315843 339115 342866 363045 369824 348550 386544 801433 838343 534467 445520 295093 290359 337007 338600 357983 361155 372466 376030 421258 420044 660619 694724 40.55 68.3 1
13:54:03 2023-10-13 324672 323808 86489 87071 129782 131400 132050 130462 106094 104552 109384 110639 128217 129683 353653 378997 1109976 1093701 414520 433201 123260 107355 113853 115709 127185 123109 122535 122863 83617 85559 270338 239007 673320 673888 216823 214185 276724 279761 324956 315843 339424 342902 361164 369529 348550 387371 802002 829473 529733 441165 292910 288325 336822 335481 356583 362415 368923 377047 422328 421218 666984 694835 40.55 68.3 1
13:54:04 2023-10-13 328728 323599 86475 86889 129782 131470 131497 130274 106094 104454 109417 113542 128305 129321 351807 382167 1097609 1085243 419300 432899 123260 107452 113853 115742 127185 122940 122603 122948 83675 85559 270338 236318 675901 678709 216823 214185 276724 279437 323778 317448 338401 342830 364974 369911 348336 386250 800040 845543 536250 446416 295093 288725 337331 336690 357730 362380 373702 377051 417616 421550 660619 691881 40.55 68.2 1
13:54:05 2023-10-13 326839 324255 86457 87011 129782 131909 131687 130184 106094 104533 109384 110531 130352 129286 353834 377328 1100459 1088204 420781 432899 123294 107174 113853 115550 127484 123024 122603 122863 83617 85526 270338 237322 671505 673851 218050 214001 276229 279761 324727 315026 339424 342902 365612 369565 349358 386544 801218 838451 535801 445520 294675 292990 336822 336022 355477 360756 372352 376783 422661 420886 658350 692800 40.55 68.2 1
13:54:06 2023-10-13 324340 323827 86420 87046 129778 131437 131373 130184 105771 104422 109308 110639 128128 129286 351771 378755 1103619 1085206 413282 432935 123260 107421 113853 115709 127185 122940 122399 122863 83617 85559 272817 237994 674608 676311 216518 216652 276439 279243 326685 315807 339795 342686 363193 368316 349989 389297 798943 841453 522963 440854 294675 288617 337739 337332 358737 361296 368923 377051 418861 423596 664231 691881 40.55 68.2 1
13:54:07 2023-10-13 326658 323794 86612 86827 132229 134546 132307 133417 106127 103949 109451 113094 130533 128769 353834 381025 1097609 1086788 417599 432935 120348 106667 114270 115008 127817 122601 122842 122591 83675 85317 267912 236652 676761 674877 216823 214185 276459 279761 324956 315978 337855 342902 363880 366747 348586 387790 800297 838415 528777 445822 293841 293363 336764 335741 358449 361366 371229 375040 418202 422810 663289 693627 40.55 68.2 1
13:54:08 2023-10-13 324338 324060 86239 85228 129422 132099 130970 130651 105771 104936 109232 110843 127950 129966 351735 377029 1108731 1091299 416974 433066 123021 107603 113541 116048 126941 123760 120788 120234 83542 84378 269292 238669 671226 676716 218050 214081 276510 279423 324884 315735 340967 342830 362212 369530 349815 388321 800297 836598 535801 441367 294046 288329 338457 335987 356011 362959 369659 375758 418861 419892 665646 691844 40.55 68.2 1
13:54:09 2023-10-13 323907 324055 86420 85202 129769 131694 131183 130373 105738 104839 109384 110767 128547 129321 351735 378755 1101983 1082113 418854 432899 123192 107355 113853 115742 127151 123109 122535 123068 83617 85676 272817 238669 667464 677748 216823 214150 274963 279761 324956 315843 340452 342794 364129 367878 350697 386173 799127 838379 511293 441511 293769 292990 336186 337571 357372 361014 369335 378048 419637 422000 661117 691660 40.55 68.2 1
13:54:10 2023-10-13 324784 323628 86699 85204 129782 131429 131844 130274 106094 104950 109316 110563 128271 129286 353798 378420 1104046 1089885 418817 432899 123226 107248 113853 115709 127151 123024 122569 122914 83675 85526 267912 237322 677186 672827 216823 214517 276194 279761 324956 317485 339389 342541 361093 367295 349603 387642 802313 843230 535801 441367 294675 288763 336347 334508 358125 361261 371714 376747 422661 422738 660508 692800 40.55 68.2 1
13:54:11 2023-10-13 324929 324060 86398 86985 129782 131561 131530 130307 106061 104422 109384 110531 130499 129321 351735 382167 1106007 1088335 413865 432899 123226 107174 113931 115629 127185 123024 122535 122795 83675 85559 270338 237658 669340 678709 216823 214001 277539 278866 324956 315843 339389 342830 364968 366747 346978 389223 800144 841805 535801 444765 295376 288761 337776 336179 359351 363291 369177 377134 418861 423406 665497 691881 40.55 68.2 1
13:54:12 2023-10-13 327968 322714 86612 87009 129786 131371 131877 130086 106255 104637 109384 113441 128305 129038 351735 381595 1094442 1087561 416974 432930 120233 106667 114270 114975 127817 122601 122842 122591 83675 85526 270338 236819 676724 674877 216823 214185 276653 279528 324956 317933 337819 344842 363880 366712 348550 387679 801284 843194 535801 441367 293633 288763 334706 335741 358737 361331 369623 375040 420774 423406 661769 694835 40.55 68.2 1
13:54:13 2023-10-13 325791 324708 86489 87038 129782 131437 132184 130274 106021 104487 109417 110531 128128 129286 351771 382739 1106007 1088335 415081 432935 123260 107322 113931 115709 127361 122940 122569 122795 83675 85584 270338 237322 669582 678709 216643 214150 277929 278579 324775 315699 342344 342541 365117 369391 347358 389297 797775 837040 530094 441439 294748 293291 337781 333852 357658 363255 372429 377014 416959 422810 665533 691697 40.55 68.2 1
13:54:14 2023-10-13 328541 323599 86420 86978 129786 131404 131653 130307 106094 104357 109417 110575 128305 129286 351735 381595 1099235 1085206 417599 432971 123328 106700 114010 115596 127395 122855 122603 122795 83675 85493 270338 235984 676422 676790 216823 214150 276689 279761 324498 318899 338330 342830 364974 367295 348550 387092 801284 838379 528777 445229 293425 287643 336457 336215 358701 361331 369623 375040 418202 422810 662503 693849 40.55 68.2 1
13:54:15 2023-10-13 324965 324255 86243 85271 129422 131851 130838 130495 105738 104663 109048 110767 127916 129321 351699 377592 1109976 1088130 418709 433012 122987 107388 113541 115742 126732 123457 120788 123068 83445 84314 270338 238522 666966 676534 218403 215435 276546 279384 324848 315735 341304 342095 362614 368943 347501 385016 800297 839418 543336 440818 293975 292877 336822 335481 356405 362380 369587 378158 421366 420223 664231 691844 40.55 68.2 1
13:54:16 2023-10-13 324935 323144 86357 87038 129786 131404 131217 130295 105771 104533 109274 110627 128128 129321 351735 378755 1103677 1082052 413865 433057 123226 107141 113775 115709 127151 123024 122535 122829 83560 85559 270306 238331 672262 676790 216823 214850 276229 279331 324956 315361 339902 342830 363299 365690 349076 386790 800144 841453 511927 441511 293080 288852 335680 334437 357658 360889 372429 377060 422153 422486 661883 691697 40.55 68.2 1
13:54:17 2023-10-13 327800 323144 86398 86889 129782 131214 131307 133521 106094 104182 109417 110511 128128 129162 351735 378755 1100386 1094479 420876 432863 120348 107411 114440 115815 127334 123109 120991 122999 83675 85747 270338 237285 677310 674695 218050 217910 276689 279761 324006 318006 341616 342794 363003 369530 347501 386544 800040 840858 533132 445229 294466 293291 335680 335446 354907 361331 373470 376213 420111 418973 659320 693356 40.55 68.2 1
13:54:18 2023-10-13 322925 323772 86357 85172 129602 131843 131060 130561 105738 104767 109048 110767 127916 129750 351699 378730 1110164 1091299 414556 432899 123106 107174 113697 115742 126941 123024 120655 122863 83445 85559 268259 238669 666617 674841 216823 213522 276689 279331 324956 315038 340416 342830 361129 368685 347501 386173 801284 838786 530094 444133 296357 288653 337537 338121 355869 361225 369443 378353 420891 420080 664394 691844 40.55 68.2 1
13:54:19 2023-10-13 324823 323599 86371 85284 129786 131561 131678 130274 105803 104454 109551 110919 127950 129321 351771 378755 1103619 1082015 414556 432899 123226 107248 113853 115742 127185 122940 122450 122863 83617 85779 270338 238331 669187 676790 216823 214850 276229 279761 324956 315843 340141 342830 363299 366747 349880 387062 800297 841453 517829 441367 293080 288102 335715 334472 359242 361331 369479 377318 422153 423406 664231 691881 40.55 68.2 1
13:54:20 2023-10-13 327205 324251 86398 86852 129782 131371 131497 130175 106021 104253 109417 110575 128305 129162 351735 378755 1103619 1094479 419077 432958 123294 107248 113931 115876 127395 122940 122569 122829 83675 85526 270338 236986 677185 674877 216823 217640 277308 279761 324006 317963 341579 342614 365106 369871 347358 386397 802299 840748 534467 448417 295093 290395 335680 335690 355192 362415 372874 376453 419968 419008 662004 693849 40.55 68.2 1
13:54:21 2023-10-13 323902 323392 86361 85212 129391 132207 130838 130651 105738 104904 109048 110843 127950 129931 351771 378997 1110765 1091299 416974 432971 120010 107355 113541 115775 126941 123556 120571 123102 83445 85742 270338 238500 667107 676311 216823 213522 276986 279564 324667 315843 341207 342275 362212 369014 347501 385052 800297 839075 535801 440854 293939 293327 336822 336222 356547 362923 369623 376022 421402 420259 664231 691881 40.55 68.2 1
13:54:22 2023-10-13 326694 323144 86553 86819 132282 134487 132274 133417 106127 103916 109451 113407 128305 128645 353798 380456 1096015 1087561 417599 432899 120348 106667 115066 115041 128028 122601 122842 122506 83675 85408 270338 237285 677382 676705 216787 216347 276546 279617 324365 318078 340648 344733 363703 369651 349322 387679 800297 838379 535801 446380 294872 293363 338696 335741 358449 361084 371496 374774 418238 422810 662312 693849 40.55 68.2 1
13:54:23 2023-10-13 328264 323508 86398 86885 132081 131239 131530 130233 106127 104286 109417 110520 128128 128825 351771 378755 1100349 1094479 419113 433129 123294 107174 114010 115629 127219 122855 122569 122863 83675 85559 272592 236986 684403 674877 216823 217523 277539 279761 324498 315978 338365 342902 363299 369893 346455 386544 802002 841453 537136 446890 294675 292986 334741 334472 355192 362415 373174 376219 420487 419973 663448 693775 40.55 68.2 1
13:54:24 2023-10-13 323320 324042 86398 87046 129782 131404 131430 130307 105771 104695 109417 110595 128128 129355 351771 378755 1103583 1082089 414520 432827 123260 107485 114167 115928 127246 123693 120956 123187 83675 85780 270338 238669 669058 676680 216823 214781 276617 279401 324956 315518 340177 342577 363738 366712 349639 386790 800297 842608 531305 441475 293115 292950 336221 334472 359566 361296 369515 377318 420111 423406 664231 691881 40.55 68.2 1
13:54:25 2023-10-13 326622 323799 86580 86794 132216 134327 132378 133538 106305 104085 109451 113318 130443 128893 353798 380456 1097609 1088335 417599 432863 120430 106667 115099 115041 127940 122770 122808 122625 83675 85408 269437 237322 679417 674877 216823 214219 276689 279761 324956 315026 338092 344842 363844 366712 348586 385052 801433 838415 530094 446562 293841 290805 338696 336034 358593 361225 373748 374893 418719 423262 662128 694724 40.55 68.2 1
13:54:26 2023-10-13 324640 323144 86402 86893 129782 131338 131687 129916 105803 104286 109308 113441 128128 129286 351411 383030 1110164 1091289 418225 432791 120120 107536 114010 115642 127226 123109 120991 122829 83617 85559 269437 237322 670226 678562 218050 213487 277539 279495 324956 315663 343075 341241 364427 370083 349815 385630 797995 834202 535801 444816 292456 288617 337781 334402 356547 363503 369623 376783 417616 420886 665027 690863 40.55 68.2 1
13:54:27 2023-10-13 325001 323599 86298 86976 129696 131371 131217 130340 105803 104454 109308 110639 130138 129286 351735 379888 1097609 1082052 421079 432899 123055 107355 113697 115742 127151 123194 122399 122897 83560 85559 267912 237322 672256 678228 216823 214001 276459 279761 324042 315843 340452 341194 366798 369911 349352 386250 797849 844313 528777 441548 295586 288757 338733 337167 356583 360720 372315 378537 418861 421263 656417 691807 40.55 68.2 1
13:54:28 2023-10-13 324965 322862 86416 85176 129644 131396 131316 133538 105803 104847 109384 113441 128217 129196 351735 378428 1097609 1088335 418854 432863 123260 107141 113931 115742 127185 122855 122399 122863 83675 85559 269437 237322 670823 672388 216823 214185 275806 279761 324956 315627 339389 342902 361093 367843 349639 387679 801212 843230 537136 444854 293883 288763 336347 334508 358197 360756 369659 376213 422625 422179 658594 694835 40.55 68.2 1
13:54:29 2023-10-13 324929 323604 86357 85225 129782 131281 131430 133352 105803 104253 109232 113385 127950 129072 351735 382202 1106828 1089110 416890 432863 123174 107141 113853 115550 127185 122940 120956 122829 83560 85500 272141 237322 672137 678525 217832 215739 277678 279043 324920 315807 339281 341650 364832 368838 347079 388156 797922 834166 528777 441656 294675 288730 339213 336690 356011 363213 369623 375617 420959 420259 664051 690826 40.55 68.2 1
13:54:30 2023-10-13 324532 324479 86357 87005 129602 131314 130994 130307 105771 104695 109232 110520 128039 129321 351699 378755 1099570 1078947 420483 432985 123055 107322 113697 116036 126941 123024 122365 122948 83560 85559 270338 237826 666811 677748 216823 214150 275842 279761 324498 315577 340452 342311 363880 367878 349639 386544 799459 843267 540308 445258 293313 288761 335751 335185 356583 360216 369659 377890 418861 421263 660308 690532 40.55 68.2 1
13:54:31 2023-10-13 324568 322917 86353 86885 129782 131196 131430 133452 105771 104085 109308 110531 128128 129196 351735 378997 1106828 1091299 414382 432985 123260 106700 113931 115516 127456 123194 120956 121569 83748 85662 270338 237826 676841 672718 216823 214081 276510 278295 326794 315843 338365 344880 361164 369911 348162 387062 802571 829401 537136 444779 294675 288360 334706 334508 356583 363184 369479 375113 421402 421550 665570 693849 40.55 68.2 1
13:54:32 2023-10-13 324735 323144 86398 87009 129786 131314 131183 133555 106191 104325 109308 110563 128128 129072 351771 382202 1106556 1089885 415265 432863 123055 106700 113775 115629 127185 122855 122365 122829 83617 85526 267912 237988 670104 678709 216823 213522 277539 278938 324956 315843 339389 342830 365522 367878 346699 385630 797394 834202 535801 441692 294748 288689 339693 336307 357121 363765 369479 376904 419770 421370 668015 690679 40.55 68.2 1
13:54:33 2023-10-13 326318 323140 86627 87036 129786 131371 131183 130175 106061 104253 109274 110511 128128 129038 351699 377823 1100839 1091336 421214 432800 120021 107223 114010 115609 127050 123024 120956 123136 83608 85747 270338 237322 669340 671841 216823 216043 276194 279761 324462 315843 339389 342600 362035 369495 349567 387092 801218 838415 528777 445132 294748 288761 336822 336458 356226 361071 372275 376747 422590 420554 657812 694835 40.55 68.2 1
13:54:34 2023-10-13 322889 323586 86398 86980 129782 131404 131703 130307 105771 104390 109384 110552 127916 129286 351735 378997 1109188 1093664 413246 432863 123397 107322 114196 115596 127151 123024 122535 122880 83617 85584 269437 238500 685468 672827 216823 214150 276653 279761 327111 315807 339866 344842 361129 368650 348300 390683 802350 837040 529733 442874 294675 290395 336257 337644 356906 362203 369183 376140 421995 421182 666475 694724 40.55 68.2 1
13:54:35 2023-10-13 328491 323149 86434 85169 129786 131404 131430 133538 106255 104669 109551 110692 128101 129148 351591 381757 1099272 1088025 418486 432665 120315 107108 114088 115516 127572 122770 121293 122965 83675 85577 269956 235984 679940 676224 216751 214150 276617 279564 324956 315943 338138 342830 364100 366747 348586 387679 800297 842645 530094 447523 293841 293291 336764 335741 357898 362345 372838 375040 417580 422774 661300 693083 40.55 68.2 1
13:54:36 2023-10-13 326513 323144 86398 86945 129782 131286 131497 133638 106021 104221 109384 113407 128128 129072 351735 378720 1102295 1092850 420671 432863 123397 107378 113931 115596 127151 122770 122569 122829 83617 85526 267912 236986 675667 674877 218050 215435 276403 279256 323718 317195 341616 342686 363158 369942 348336 386360 801286 841306 533132 445192 294466 293363 335680 338600 355441 361296 373402 376213 420075 418723 660107 693849 40.55 68.2 1
13:54:37 2023-10-13 322889 323799 86353 85193 129782 131528 130994 130429 105738 104871 109199 110767 128054 129931 351699 378997 1111554 1091299 416938 432899 123072 107355 113697 115709 126908 123109 120655 123068 83560 85794 268259 238669 665228 674877 216823 213522 276653 279725 324956 315584 341207 342830 364837 368979 348305 385866 801433 838446 535801 440157 293975 293404 336822 336222 356476 362380 369069 378158 422292 420259 664231 693060 40.55 68.2 1
13:54:38 2023-10-13 324532 323140 86479 87013 129782 131173 131835 133538 106061 104461 109384 110575 128128 129286 351735 378720 1097609 1088335 416974 432827 120348 107388 114204 115516 127660 122855 122569 121569 83806 85891 272817 237848 682784 676165 216823 214414 276510 279351 324884 318753 338294 342866 364391 366747 348790 388596 800187 843839 534467 448193 293706 290091 339176 336215 358413 362380 371750 375003 419588 422774 662238 693356 40.55 68.2 1
13:54:39 2023-10-13 327800 323109 86394 87005 129782 131247 131497 133538 106094 104221 109308 110543 128128 129072 351735 378720 1102295 1093664 419941 432822 123260 107141 113931 115596 127361 122940 122535 122795 83617 85584 267019 236986 673059 674877 218014 217569 276689 279761 324006 315466 339115 342866 363073 370083 347465 386544 801433 841453 530094 446501 294466 293291 334741 337021 357730 362132 373183 375920 419968 419785 659640 693701 40.55 68.2 1
13:54:40 2023-10-13 324823 323599 86386 87009 129786 131682 131702 130184 105738 104390 109199 110520 127916 129321 351699 378720 1103583 1081934 418523 432610 120135 107636 114010 115642 127016 123109 120907 123239 83608 84283 269437 238669 670464 677748 216823 214850 275542 279207 326649 315807 340141 342794 363264 366747 351806 387421 797995 838415 535801 440602 293527 288617 335715 334437 356583 360216 369551 377853 418861 421514 659787 691844 40.55 68.2 1
13:54:41 2023-10-13 326023 323144 86398 86885 129782 131247 131217 133486 105771 104325 109199 110456 128128 129286 351771 378997 1099948 1088335 418411 432863 123226 107215 113931 115676 127185 122770 122450 122829 83617 85526 270338 237322 669589 672863 216823 214850 276653 279761 324956 315843 338365 345329 361916 366712 349076 387642 802350 845524 530094 446349 293914 289299 337776 336690 358593 361155 371569 374820 420998 422774 660327 694342 40.55 68.2 1
13:54:42 2023-10-13 324703 323144 86416 87017 129786 131404 131929 130274 105989 104357 109517 110616 128067 129080 351483 381489 1107795 1091401 416964 432683 120088 107223 114010 115676 127117 122940 122535 122829 83560 84239 270338 237322 676413 678709 216823 213487 277678 279007 324956 315843 339115 341758 365230 367878 349791 386137 797357 835971 530094 441620 294675 288645 337236 333852 357622 363468 369515 376250 419624 421550 665027 690790 40.55 68.2 1
13:54:43 2023-10-13 327800 323131 86302 85197 129782 131338 131183 130175 106061 104325 109199 110543 128128 129162 351663 380723 1097609 1083628 422417 432590 123226 107141 113853 115709 127185 122855 120956 122829 83675 85526 267912 237154 669582 677748 216787 214150 276617 279761 323227 317970 342588 341987 364796 369911 348407 385776 797775 848036 533132 446319 293733 288766 336728 336690 357622 362132 373447 377318 418167 421514 655917 691947 40.55 68.2 1
13:54:44 2023-10-13 323902 322571 86552 85165 129614 131371 131744 130175 105996 104325 109282 110639 127957 129114 351555 378889 1106792 1091262 414676 432827 120438 107223 114088 115483 127361 122770 122535 121315 83778 85526 269437 237322 671523 672827 216823 214150 277665 278047 324956 315843 338365 344842 361129 368393 347536 387062 802002 829401 538854 441511 294821 288325 336822 334472 356583 362923 368923 375608 421366 421514 666984 694835 40.55 68.2 1
13:54:45 2023-10-13 324640 323149 86398 86967 129692 131371 131150 130175 106021 104390 109274 113351 128217 129162 351699 382167 1106007 1088335 416446 433088 123226 106700 113853 115516 127185 122940 122535 122829 83675 85858 267912 237848 677323 678562 216823 214116 277981 278955 324884 315807 341616 342456 365344 367516 346455 386173 797394 837560 516650 441367 294675 293291 337272 335741 357228 365172 369515 377051 416340 421550 665027 690826 40.55 68.2 1
13:54:46 2023-10-13 327800 323604 86402 87013 129683 131247 131150 133579 105989 104325 109308 113351 127950 129252 351699 380456 1097609 1085206 420671 432827 123226 107174 114010 115629 127151 122855 122450 122829 83617 85584 270338 237154 672908 677748 216823 214185 276689 279761 323682 315843 340141 341758 364427 367551 348269 386270 797922 845688 528777 446186 293527 288852 336221 334437 357622 361296 373447 377900 421556 421856 658743 690642 40.55 68.2 1
13:54:47 2023-10-13 325748 323144 86402 86920 129786 131214 131530 130175 106094 104533 109618 110543 128305 129162 351771 378997 1106828 1092577 414676 432899 120265 107304 114167 115895 127334 123024 120991 123033 83675 85747 270338 237958 675542 673349 216823 213967 276653 278670 324956 315554 340044 344842 361129 367878 347536 387371 802534 829365 537136 441475 293914 288728 336822 334472 357072 362634 368923 375608 421402 421514 666984 694562 40.55 68.2 1
13:54:48 2023-10-13 324893 323140 86357 86980 129782 131214 131295 133538 105803 104390 109384 110488 127950 129072 351699 382167 1105186 1088335 413865 432881 123226 107378 113853 115709 127151 122940 122450 122829 83617 85526 267019 237322 671111 678709 216823 213556 277734 278579 324956 315482 339389 342866 364938 367295 346455 386173 797357 836967 530094 445397 295512 288730 337130 336179 357479 363397 369407 376067 419770 421370 665461 689774 40.55 68.2 1
13:54:49 2023-10-13 324888 323144 86361 86953 129696 131247 131183 133555 106094 104919 109308 113474 128128 129045 351447 377608 1102221 1089811 420015 432683 120088 107189 114088 115769 127226 122855 120907 122829 83617 85526 269364 237680 685176 671805 216823 214185 275806 279761 324848 315627 338401 342866 361129 368979 349639 387367 802426 841453 530094 445520 294675 292950 334741 336494 355441 361008 372874 376213 421366 419928 657383 691881 40.55 68.2 1
13:54:50 2023-10-13 324174 323149 86361 86980 129602 131247 131895 130095 105771 104422 109199 110456 127828 129286 351303 378730 1109188 1091299 414556 432863 123106 107141 113697 115709 127063 122940 122365 122829 83560 85838 267912 238669 675893 672863 216823 214001 276724 279761 324956 315362 342588 342614 364553 369911 350536 387605 800187 836452 535801 442874 296216 290537 336822 335951 356011 362380 369587 378205 424142 420187 664231 691881 40.55 68.2 1
13:54:51 2023-10-13 324487 323144 86557 85186 130442 131271 132356 130053 106247 104188 109350 110447 128237 128721 351555 382760 1097387 1087524 414628 432863 120348 106667 115066 115742 127994 122686 122808 122591 83675 85467 270338 237322 683408 674877 216823 214517 276689 279761 324956 316196 337819 344842 363299 366747 349076 385052 800050 838379 535801 444878 293425 288562 336493 336277 358449 361366 369623 375040 418532 423406 663759 693849 40.55 68.2 1
13:54:52 2023-10-13 327740 323153 86402 86860 129782 131214 131439 133545 106021 104149 109384 113407 128217 128859 351506 378720 1100386 1094516 416938 432863 120108 106700 113931 115516 127185 122770 122518 122795 83675 85434 269292 236434 680748 676224 218050 215435 277535 279581 324354 318303 341616 342686 363158 369354 346800 387092 801433 839039 540128 446598 295086 293606 334706 334472 355477 362959 372765 375910 420111 419044 663252 693849 40.55 68.2 1
13:54:53 2023-10-13 325559 323700 86457 85229 129713 131610 131521 130307 105963 104454 109308 110531 127950 129321 351447 381141 1103583 1081706 414592 433516 120088 107411 113697 115916 127151 122940 122365 122897 83560 85591 270338 238185 668620 676790 216823 214850 275806 279761 324956 315843 340141 342830 363299 366747 350167 386754 799422 839075 537136 440854 293115 292877 334776 334472 358737 361296 369479 377318 418932 423406 663759 691844 40.55 68.2 1
13:54:54 2023-10-13 324663 322623 86398 86726 129786 131250 131844 133445 106127 103916 109384 113407 128128 128769 351771 379888 1096015 1087561 414628 432827 123397 106634 114808 115477 127667 122770 121293 120978 83906 85629 269437 237322 681790 674695 216823 214563 276814 279725 324956 315026 337819 344624 363193 368691 348550 385052 800297 843058 530094 446890 294195 293363 336728 335741 358701 361331 369623 374774 418238 422810 662238 693849 40.55 68.2 1
13:54:55 2023-10-13 327546 323109 86398 86852 129782 131124 131430 133538 105803 104188 109417 110606 128128 128893 351735 378455 1100386 1094479 417822 432218 123174 107141 113853 115550 127185 122770 122535 122625 83560 85434 279527 236485 676418 674364 216823 217640 277539 279761 324006 315978 338365 342312 363299 369824 346455 386544 799449 839075 533132 446380 295093 290359 337739 337094 355299 363113 373329 376067 419932 419749 662598 693701 40.55 68.2 1
13:54:56 2023-10-13 323902 323149 86357 87001 129696 131470 130961 130175 105771 104422 109232 110488 127916 129399 351699 381607 1103751 1081964 414484 432881 123328 107256 113775 115642 127050 123194 120788 123204 83560 85559 267912 238500 668422 676570 216823 214850 275771 279761 324956 315843 340344 342866 363335 368169 350203 386790 799164 841453 537136 441165 293115 293291 335715 334472 358737 361296 369515 377997 420075 423406 662275 691881 40.55 68.2 1
13:54:57 2023-10-13 324410 322641 86516 86893 129782 131196 131810 133452 105803 104253 109302 113385 128128 129162 351735 378720 1097609 1088061 416974 432863 123362 106667 114167 115041 127572 122770 122688 122625 83675 85526 266917 237322 673791 674841 216823 214517 276689 279761 324956 315843 338138 344842 365622 369615 349107 387495 802534 843839 535801 445338 293909 291011 337776 336143 359123 361296 369623 373944 418897 422522 662503 694562 40.55 68.2 1
13:54:58 2023-10-13 324893 322826 86357 86972 129597 131718 131150 130396 106076 104637 109282 110531 128102 129183 351519 378961 1108584 1091401 414592 432863 122987 107355 113541 115709 126948 122940 120655 122965 83560 85467 267912 237176 681809 676790 216823 213522 276689 279367 324956 315843 341207 341241 363880 369530 347501 387790 798032 836598 530094 441367 293716 288761 334706 335481 355441 362380 371265 375758 420111 419044 664231 691844 40.55 68.2 1
13:54:59 2023-10-13 323646 323144 86298 86856 129696 131371 130994 130175 105771 104847 109199 110607 127950 129286 351663 378190 1100386 1078947 414592 432899 123055 107248 113697 115550 126975 122855 122365 122863 83617 85559 267912 238331 667471 676570 218050 216652 275557 279509 324956 315771 340309 342650 363158 369911 350270 389297 797995 840858 511293 440854 293080 288793 338254 336690 358701 361008 369515 377632 422153 423406 662238 691881 40.55 68.2 1
13:55:00 2023-10-13 328625 323499 86489 85281 129778 131271 131554 130086 105996 104260 109282 110447 127916 128859 351663 377592 1102147 1092850 419941 432863 123089 106667 114010 115609 127185 122770 120956 122795 83560 85408 270338 236652 683787 674877 218050 217452 276760 279761 324042 315061 338365 342866 362791 369530 346978 386544 800297 840858 533132 446854 294331 293291 334776 334508 354943 361331 372911 376213 418897 419044 659356 691881 40.55 68.2 1
13:55:01 2023-10-13 322331 323144 86180 86989 129391 131682 130620 130340 105561 104904 109048 110692 127950 129355 351627 377895 1109553 1088167 414628 432540 122987 107174 113463 115876 126914 123627 120620 121653 83393 85813 269437 238669 662853 674732 218050 215891 276510 279581 324956 315577 340452 342830 361164 369911 347536 387642 802002 836634 530094 443473 296088 293363 336347 338331 356011 361366 369479 377318 421366 420259 666119 691881 40.55 68.2 1
13:55:02 2023-10-13 328118 323077 86445 84946 129782 131172 131695 130053 106255 104156 109384 113217 128128 128645 351339 383301 1094389 1083628 417331 432863 123174 106667 113853 115074 127185 122601 122692 122625 83675 85408 271127 234657 673315 676790 216823 214185 276689 279761 324042 316013 338330 342264 364427 367295 348514 386544 799730 838451 528283 445863 294257 292981 336728 335741 357658 361366 373474 375947 417616 422512 657885 691881 40.55 68.2 1
13:55:03 2023-10-13 326974 322826 86357 86823 129782 131206 131230 133486 105771 104253 109232 110424 128128 128893 351699 378455 1103751 1094469 421514 432687 123328 107116 114010 115976 127083 123109 120907 123085 83675 85780 267912 236434 675542 674877 218050 215739 276510 279761 324042 315026 338401 342541 365106 370048 348586 386544 800593 841453 527460 445556 294466 293363 334776 335987 355192 361296 372874 376250 420111 419044 658350 693849 40.55 68.2 1
13:55:04 2023-10-13 323646 323149 86361 87046 129606 131936 130994 130128 105771 104487 109232 110563 127862 129355 351735 378464 1109976 1091299 414592 432899 123055 107174 113619 115550 126941 122940 122365 122863 83650 85591 268259 238669 669808 674400 216823 214036 276724 279761 324956 315621 340488 342902 361199 371560 348826 389814 801249 836489 535801 442874 294296 289388 336786 338121 356440 362238 369443 377024 421474 420886 665897 693849 40.55 68.2 1
13:55:05 2023-10-13 327959 322889 86402 86853 129782 131196 131463 130086 106222 104195 109517 110447 128169 128474 351519 380884 1096148 1088302 418151 432306 120233 106601 114167 114975 127538 122601 120956 122522 83675 85427 270338 236986 677343 675744 216823 214150 276617 279492 324703 315843 340166 342902 363264 365655 348514 387642 800297 841453 535801 446465 293498 293295 336422 335741 358125 361296 369587 374967 418202 422738 661732 693356 40.55 68.2 1
13:55:06 2023-10-13 327260 322846 86361 86938 129696 131196 131295 133724 105738 104085 109350 113407 127882 128791 351663 378120 1102295 1092887 418153 432447 123226 106634 113853 115008 127063 122855 122535 122761 83675 85493 269437 236485 670349 673815 216823 215400 276792 279473 323682 318528 341616 342722 363158 370754 347323 386323 801249 838857 530094 446150 294257 293254 337299 337332 355406 362345 372838 375906 418861 419713 659787 691881 40.55 68.2 1
13:55:07 2023-10-13 323583 322563 86520 85137 129713 131437 131274 130780 105963 104565 109249 110671 127957 129217 351627 378745 1100386 1081927 414786 432755 123157 106700 113697 115516 126948 123109 122501 122795 83560 85526 272817 237826 670716 674841 216671 214701 276617 278634 324956 315843 339389 342794 363009 365655 348514 387105 799730 839002 512243 441475 294675 292986 334741 335741 358737 362091 369479 376783 418825 422810 666119 691807 40.55 68.2 1
13:55:08 2023-10-13 327727 321777 86361 86905 132125 131188 131463 133348 106094 103884 109384 113340 128033 128398 351663 380421 1094389 1083591 417631 432917 123226 106634 113853 115008 127117 122601 120956 120978 83542 85733 270338 235839 690603 676680 216823 215739 276475 279115 323826 318528 340464 342758 364142 367295 347501 386250 799090 843839 528777 448106 294262 288725 336728 335741 357335 361296 373147 375874 417545 421550 656417 691844 40.55 68.2 1
13:55:09 2023-10-13 323107 322929 86461 85169 129782 131247 131117 133538 105706 104565 109181 110543 127848 129162 351627 377859 1109865 1092194 414484 432863 123192 107399 113697 115596 127117 122940 120655 122829 83445 85799 269437 238669 671228 673815 216823 214150 276689 279495 324956 315584 339389 342902 361129 368908 350311 387642 799127 837817 535801 443118 294011 288617 336584 335951 355976 362380 369551 377853 421366 420223 663215 691844 40.55 68.2 1
13:55:10 2023-10-13 324635 322454 86357 86938 129782 131239 131084 133521 105738 104533 109274 110575 127794 129072 351663 378420 1101983 1083556 415405 432579 120088 107304 114010 115609 127016 123024 120907 123136 83608 85714 267912 238163 667807 674841 216607 214850 276423 279007 326794 315807 339866 342794 363583 365655 349316 386754 799693 839075 511293 440818 294748 288761 335680 336215 359278 362345 368923 377051 418861 423406 666119 691844 40.55 68.2 1
13:55:11 2023-10-13 328354 322934 86420 86973 129778 131305 131183 133510 106109 104253 109308 113407 127916 128859 351469 378120 1100730 1092850 418708 432486 120076 106667 113775 115516 127117 122686 120655 122625 83560 85493 270338 236652 680775 674841 218050 217604 276403 279761 322772 315843 338401 342866 362755 370083 347501 386544 800297 840858 533132 444528 294466 293291 334741 334472 354872 361296 373438 376177 419780 418973 659283 693849 40.55 68.2 1
13:55:12 2023-10-13 322889 323144 86235 86952 129602 131594 130895 130340 105706 104904 109147 111512 127644 129779 351519 377715 1109902 1091401 417557 432647 123294 107478 113697 115709 126732 123024 120655 122863 83451 84398 268259 238669 663958 674841 216823 216043 276368 279761 324956 315807 341243 342636 362177 369495 347536 387679 800297 837817 529271 442560 293975 293399 336822 336222 356261 362344 369551 377853 421366 420223 663215 691844 40.55 68.2 1
13:55:13 2023-10-13 323871 322790 86353 86912 129602 131272 131027 133486 105771 104325 109199 110531 127916 129252 351663 378420 1102764 1082015 413246 432958 123072 106700 113775 115516 127029 122770 120655 122795 83560 85493 267912 237994 669058 675833 216823 214850 276423 279043 326431 315627 341321 342686 363193 368871 349250 389574 798943 838893 525833 444133 295098 293291 337739 334437 359531 362132 369335 377318 418861 423406 664231 691697 40.55 68.2 1
13:55:14 2023-10-13 327546 322822 86552 85169 129610 131428 131657 130086 105963 104292 109656 110543 128169 128900 351519 378997 1102295 1094205 418485 432583 123157 106667 113931 115483 127029 122770 120956 121315 83617 85493 269437 236652 671370 674841 218050 217569 277308 279761 324006 315687 341270 342830 363264 370048 347465 386818 800297 841183 530094 446186 294257 293291 334741 334472 357476 361331 372874 376177 419780 418973 659787 693576 40.55 68.2 1
13:55:15 2023-10-13 322925 323799 86121 86952 129293 131594 130649 130340 105600 104904 109014 110767 127495 129355 351591 378731 1109976 1091439 414592 433111 122953 107174 113619 115742 126732 123109 120571 123034 83417 84314 270338 238522 662879 674732 218050 214081 276510 279293 324848 315735 341304 342614 362177 369460 347501 385016 800297 839418 528777 442670 293371 293291 336584 338600 357983 361331 369551 378121 421366 420223 662275 691844 40.45 68.2 1
13:55:16 2023-10-13 327827 322404 86552 85105 129743 131395 131777 133568 106094 104436 109417 110447 128203 128364 351663 380990 1094389 1085090 418523 432294 123226 106634 113931 115008 127361 122770 122739 122591 83675 85460 270338 235984 678641 675833 216823 214150 276617 279725 324956 318455 337855 342902 364391 366747 348550 387790 800144 838379 534467 443864 293425 288325 335715 335741 358701 361331 369623 375040 418825 422774 660327 693356 40.55 68.2 1
13:55:17 2023-10-13 327496 322587 86365 86972 129782 131354 131929 133538 106094 104221 109384 113407 127916 128824 351303 378997 1101512 1093664 417631 432198 120120 107156 114245 115510 127083 122855 120991 122999 83642 84010 268716 236376 682247 673669 216823 213487 277929 279528 323454 318492 338365 342866 363009 368650 349319 388596 802002 834129 530094 446186 293841 290706 337299 334472 356583 363503 371714 375076 422153 421514 666119 693849 40.55 68.2 1
13:55:18 2023-10-13 324338 323149 86520 85244 129567 131685 130805 130274 105771 104951 109282 110627 127916 129286 351699 378755 1100730 1080573 420149 432827 122953 107174 113697 115709 126941 123024 120655 122948 83560 85643 269292 237994 669850 677748 216823 214185 275384 279761 324956 315554 340452 342275 363299 367843 350167 387642 797834 844458 530094 445169 293527 288761 336457 334437 357622 361008 373138 377853 418496 421514 656381 690826 40.55 68.2 1
13:55:19 2023-10-13 324893 322654 86357 86942 129782 131196 131714 133638 105771 104221 109199 113407 127944 129045 353752 378478 1102258 1089848 419337 432683 123397 107083 114010 115576 127016 122770 120655 122591 83560 85772 270338 237139 676030 671805 218050 214001 275806 279545 324210 315843 339115 342866 362755 369530 349352 387092 800014 838379 534467 445169 294539 288303 336347 335987 355976 360720 371750 376213 422041 419928 656454 691881 40.55 68.2 1
13:55:20 2023-10-13 324663 323947 86548 86972 129786 131214 131060 133638 105771 104286 109308 113318 127916 129072 351663 380687 1103981 1082052 413246 432827 123140 107141 113697 115596 126975 122855 122365 122829 83560 85526 270338 237826 671823 674877 216823 214884 276689 278902 324956 315627 339424 342830 363299 365655 348550 387335 800144 841453 511293 440854 293115 293399 335680 334437 358701 361008 369515 377318 419780 423406 662238 691844 40.55 68.2 1
13:55:21 2023-10-13 324929 322881 86416 85148 130225 131305 132260 130241 105996 104598 109282 110531 128026 129114 351231 381105 1097424 1087561 414592 431641 123465 106667 114584 115041 127327 122770 122535 122625 83560 84080 267912 237322 675637 674841 216823 214482 276653 279761 324956 315843 337819 344842 362212 367260 348790 385052 801433 838379 535801 444818 293425 289418 335715 335741 358737 361331 369623 373944 422153 423406 661300 693356 40.55 68.2 1
13:55:22 2023-10-13 327800 322563 86430 86819 129696 131196 131217 133417 106021 104124 109308 113407 130284 128467 351699 378997 1101512 1094516 417631 432181 123140 106700 113853 115041 127151 122770 122484 122591 83617 85493 267912 236064 673955 675264 216823 215435 277786 279581 324354 318528 341132 342686 362896 368803 346800 387092 801433 838410 540128 446598 294539 293498 335680 334472 355976 363503 373324 375874 419780 419008 663252 693356 40.55 68.2 1
13:55:23 2023-10-13 323763 322996 86353 85253 129464 131528 131566 130396 105931 104357 109199 113374 127828 129286 351375 381141 1102295 1080573 419483 432863 119975 107223 113619 115596 126732 122940 120320 122863 83445 85694 267912 237994 665576 676790 216823 214150 274963 279761 324956 315843 340452 342275 363335 367843 351244 385052 797995 838415 535801 441511 293733 292877 335715 334437 356583 360216 369587 377853 419848 421514 659283 690826 40.55 68.2 1
13:55:24 2023-10-13 324893 323348 86361 86860 129602 131196 130928 133538 105738 104221 109199 110682 128128 128859 351735 378997 1097609 1085090 414628 432181 123106 106667 114010 115543 127334 123279 120956 123033 83642 85747 269437 237322 672527 673349 216823 214746 276387 279761 324956 315843 338092 344588 364553 369391 349076 387679 801433 838415 530094 444154 293633 288562 337299 336215 358737 362930 369623 375040 420738 422810 660327 693849 40.55 68.2 1
13:55:25 2023-10-13 324568 323100 86357 86980 129602 132027 131183 133724 105706 104325 109199 113407 127916 129059 351519 378155 1103583 1089885 417631 432522 122850 106700 113697 115629 127029 122855 120655 122795 83742 85500 272141 237322 683208 676790 218050 213487 277665 279761 324956 315843 341207 341722 363880 369911 347501 385052 797995 835381 530094 441656 296500 288445 335751 335716 355477 362415 369623 375758 418861 420223 664231 689811 40.55 68.2 1
13:55:26 2023-10-13 323255 323149 86416 87013 129409 131314 130838 130184 105738 104422 109048 110563 127828 129321 351663 381032 1103714 1083401 417822 432831 123226 107256 113853 115802 127016 123779 120620 123204 83560 85559 265831 238163 665622 677037 216823 214150 274927 279761 324956 315843 340344 342636 363045 367878 350697 386173 797959 838379 535801 439874 293115 292877 335680 334472 357622 361071 369515 377853 418897 422179 660291 691354 40.55 68.2 1
13:55:27 2023-10-13 328459 322886 86398 86920 129752 134515 131566 133538 106021 103981 109308 113183 127950 128791 351699 377592 1100386 1094516 416446 431798 123209 106667 113931 115516 127185 122686 122569 122761 83675 85434 271898 236485 678312 672863 216823 214150 278124 278902 324956 315501 338330 342902 362720 368719 346384 387642 802002 836561 530094 446186 293841 293363 334741 334472 357371 364049 372874 375979 420111 421218 664231 693849 40.55 68.2 1
13:55:28 2023-10-13 324568 322654 86357 86976 129786 131618 131645 130274 106222 104669 109757 110543 127991 129114 351519 381680 1107007 1091089 417260 432827 123021 106667 113697 115074 126948 122855 120655 122846 83560 85493 267912 237322 677315 676790 216823 217747 276724 279564 324956 315843 343289 341517 364391 369530 347501 385866 797995 836330 528777 441367 294011 288359 335680 335446 357983 362923 369623 378158 418861 420223 664231 691609 40.55 68.2 1
13:55:29 2023-10-13 324888 322654 86239 86827 129606 134522 130961 133452 105771 104149 109048 113474 127815 128859 351735 378997 1097609 1086788 414628 432339 123055 106667 113853 115550 127151 122770 120655 122795 83445 85526 267912 237154 671005 672388 216823 214850 276229 279761 324956 315843 338365 344842 364837 366747 349112 385016 801433 838415 535801 445847 293841 288763 334706 336453 358772 361331 371265 375644 420738 423118 662503 694119 40.55 68.2 1
13:55:30 2023-10-13 328354 322965 86493 85105 129747 131181 131711 129963 105996 104534 109316 113373 128128 128645 351735 378997 1102930 1097634 415265 432522 123243 106667 114485 115782 127361 122601 122569 122625 83617 85434 270338 236318 680552 673851 216823 214185 278320 278902 324727 317970 338365 342902 363299 368979 346420 385052 800003 835381 530094 446538 293914 293265 334741 334472 357658 364340 372312 375947 420111 421550 663899 693849 40.55 68.2 1
13:55:31 2023-10-13 324929 322881 86361 86860 129773 131247 131707 133724 105771 104253 109199 113474 127916 129072 350279 380492 1106828 1089885 414520 432218 123055 106700 113853 115629 127334 123109 120956 121484 83542 84041 269437 237658 671753 678709 218050 215435 277360 279384 324956 315843 339902 341758 364974 372004 350274 385866 797357 834129 535801 441403 295302 288423 337509 336215 356583 363539 369587 377051 419031 421218 664520 689847 40.55 68.2 1
13:55:32 2023-10-13 324230 322925 86361 86860 129602 131196 131205 130274 105996 104710 109165 113474 127916 128859 351663 376618 1097609 1088335 418854 432522 123021 106667 113775 115550 127063 122770 122365 122829 83560 85526 269437 237322 679843 670893 216823 214517 275842 279761 324956 315663 339424 342902 361164 368428 349675 387679 801175 838415 530094 444190 292874 293291 336347 335987 357658 361008 371750 377051 422661 422179 656454 693849 40.55 68.2 1
13:55:33 2023-10-13 324628 322881 86353 86889 129782 131106 131962 133486 105771 104221 109384 113508 127950 128859 351091 378730 1109374 1092883 414492 431929 120088 107223 114010 115609 127083 122940 120991 122999 83642 83978 267912 237322 670783 671914 216823 216043 276368 278474 324956 315843 338365 344842 362106 367878 348597 387098 801433 829401 511293 441367 293841 288693 336822 334508 356547 362923 369219 375644 422432 421478 665533 693849 40.55 68.2 1
13:55:34 2023-10-13 327023 322130 86402 86767 129782 134358 131959 130383 106021 103852 109417 113183 128217 128398 351735 379888 1094442 1085243 414628 432181 123260 106667 113931 115008 127185 122601 122365 122659 83445 85526 272141 237322 676005 672900 216823 214185 276653 279761 324956 318514 337819 344842 362755 366747 348586 387826 800003 838379 531576 444818 293425 288904 335715 333600 358737 361331 369623 373944 418825 422810 662032 691881 40.55 68.2 1
13:55:35 2023-10-13 327301 322165 86357 86860 129687 134497 131665 133417 106287 104325 109585 110543 128101 128755 351339 378997 1102295 1096116 417557 432132 120005 106667 113853 115041 127185 122601 122399 120978 83690 85680 267912 235984 684189 673888 216823 213487 277929 279331 324042 315757 338401 342902 363299 368393 346715 386544 800297 838446 533132 448059 294466 293363 334776 334472 356011 363539 372911 376213 420474 420259 663252 691881 40.55 68.2 1
13:55:36 2023-10-13 323282 322881 86239 86922 129696 131338 131115 133538 105738 104454 109048 110488 127739 129321 351663 378120 1102801 1078911 414592 432863 123021 106700 113541 115809 126941 122770 120487 122659 83445 85441 269437 237994 677080 674877 216823 214701 274998 279564 324956 315843 339938 342830 363299 367295 350450 386173 798893 840858 522963 440854 293115 293084 335715 334248 358737 360251 369515 377318 418861 422810 662004 692441 40.55 68.2 1
13:55:37 2023-10-13 324640 322786 86667 85107 129786 131395 131587 129865 106109 104227 109249 110499 128046 128824 351627 378720 1094389 1086638 418523 432109 120053 106601 114138 114942 127545 122940 122705 122522 83675 85493 267912 237154 675484 673815 216823 214482 276426 279725 324956 317630 340166 344842 363264 368655 348550 388616 800297 842645 516546 444805 294404 287831 336186 335741 358701 361331 369587 375003 418496 422774 661732 693849 40.55 68.2 1
13:55:38 2023-10-13 324663 323077 86184 87007 129212 131561 130649 130307 105980 104533 109014 110531 127495 129217 351591 378997 1109703 1089885 417334 432926 122714 107248 113385 115709 126315 123024 120487 123085 83445 85526 270338 237542 664973 674877 218050 213522 276689 279331 324956 315843 341448 341758 363009 369530 347501 387679 799127 836561 535801 440764 294011 288761 337299 338600 357983 362640 371460 379196 421187 420044 662091 690606 40.55 68.2 1
13:55:39 2023-10-13 325097 322390 86370 85169 129692 131688 131018 133672 105738 104357 109181 110607 127848 129093 351344 378120 1103981 1081343 418854 432486 123038 107141 113541 115676 126732 122940 120571 122999 83559 85526 267912 237994 681083 676790 216823 214150 275967 279761 324956 315843 340416 342758 363264 369803 350414 387679 797922 838379 530094 441728 296079 288852 335715 334437 356547 360181 369515 377853 418825 421478 659283 690790 40.55 68.2 1
13:55:40 2023-10-13 324857 322619 86345 86938 129692 131196 130928 133510 105738 104188 109165 113407 127882 128824 351663 378997 1097609 1085052 418077 432010 120105 107123 113853 115642 127016 123205 120788 123136 83608 85622 267912 237249 676925 672761 216823 214815 276423 279473 324920 315843 338330 345549 362177 366712 349460 387679 801433 838379 528777 441620 293841 288763 334741 336690 358737 362627 369587 375040 420111 422774 660291 693849 40.55 68.2 1
13:55:41 2023-10-13 324379 322786 86357 86947 129786 131247 131295 129996 105963 104325 109165 113373 127705 128791 351344 378720 1103583 1088335 417038 432486 122987 106667 113697 115516 127117 122770 120655 122761 83560 85493 269437 237322 675254 676790 216823 213522 276689 279295 324956 315843 340452 341481 364100 369858 347429 387679 797922 834166 530094 441399 294011 288558 335680 335446 355441 362923 369587 375757 418825 419008 664231 690790 40.55 68.2 1
13:55:42 2023-10-13 322662 322619 86239 86916 129606 131461 130772 133741 105706 104422 109563 110767 127855 129080 351375 378961 1103863 1081801 416865 432647 123328 107189 113775 115563 126698 122940 120571 122761 83475 85714 271879 237994 670968 676790 216823 216347 275486 279761 324956 315843 343289 342758 363299 367843 350167 386173 797959 841779 517829 440746 295093 288766 334741 334437 359764 360720 369515 377853 420075 422738 660327 691609 40.55 68.2 1
13:55:43 2023-10-13 326835 322619 86357 86976 129786 131124 131295 133631 105989 104253 109350 113441 127849 128824 351663 378997 1100730 1092850 418117 432791 123192 106700 114010 115676 127151 122770 122535 122795 83617 85493 269437 236652 673176 674804 216823 213157 277539 279761 323970 315943 339353 342866 365870 369754 346906 386544 801433 839039 530094 446538 294466 293291 335680 334472 354907 362380 373442 376177 418861 419044 660327 693849 40.55 68.2 1
13:55:44 2023-10-13 323810 322822 86357 85240 129326 132277 130772 130618 105640 105239 109249 110843 127746 129183 351447 378997 1109976 1090662 417334 432574 123123 107322 113385 115742 126315 123109 120320 123410 83445 85584 269292 237322 664637 676311 218050 213522 276653 279761 324956 315518 341448 342239 362755 370083 347536 385866 800144 834166 535801 444154 293939 288761 336186 335446 355477 362923 369587 378390 418167 419928 664231 690826 40.55 68.2 1
13:55:45 2023-10-13 324857 322301 86357 85005 129692 131196 130961 133603 105738 104085 109199 113407 127916 129072 351663 378694 1097609 1085206 417626 431841 123072 106667 113697 115483 127151 122770 120702 122795 83560 85493 270338 237322 670982 672352 217782 214850 276617 279761 324956 315843 338365 345329 361129 366747 349603 388653 801433 838415 526966 441367 293845 289202 337299 334437 358701 361049 371496 374747 421115 422630 659173 693738 40.55 68.2 1
13:55:46 2023-10-13 327610 322404 86520 85186 129717 131286 131497 133499 105771 104020 109274 113340 128033 129011 351627 378997 1103583 1094442 415044 432145 123226 106634 113931 115616 127185 122601 122501 122591 83617 85434 267912 236318 673257 672827 216823 214150 278124 278866 324956 316674 338330 342902 362720 367878 346420 387679 802571 834129 534467 446150 293841 293399 337299 337302 357586 363503 371750 375608 420111 421514 664520 693849 40.55 68.2 1
13:55:47 2023-10-13 323292 322884 86298 86972 129422 131338 130928 130184 105738 104461 109014 110575 127705 129252 351380 378997 1102295 1079804 414556 432145 122953 107141 113697 115596 126908 122855 120571 122829 83445 85551 270732 237994 677343 676311 216823 214482 274927 279761 324956 315807 340416 342600 363264 367843 349639 386173 797357 841197 511293 444096 295586 288761 337776 337405 358269 360930 369335 377706 418719 422928 661696 690826 40.55 68.2 1
13:55:48 2023-10-13 324699 322130 86512 85218 129752 131196 131295 133538 106045 104188 109282 113441 127916 128859 351699 378120 1097337 1086788 417631 431546 123397 106634 114010 115008 127151 122601 120823 122761 83445 85526 269437 237206 674906 672863 216823 214517 276653 279761 324956 315663 337819 344842 362720 366712 348550 387790 800297 842645 530094 445132 293633 288325 335715 336215 358701 361331 369587 375040 418825 422810 660327 693849 40.55 68.2 1
13:55:49 2023-10-13 327242 322619 86357 86849 129782 131307 131430 133475 106094 104052 109199 113373 127978 128797 351375 378817 1103863 1096116 417557 432037 120055 107189 114167 115576 127226 122601 122501 122591 83824 85375 270338 236100 676666 673815 216823 213522 278124 279473 324848 315722 338330 342866 363009 369911 346420 387367 801433 836561 533132 445192 294404 293363 334741 334437 356261 363503 372838 375241 419780 420259 663759 693356 40.55 68.2 1
13:55:50 2023-10-13 323255 322683 86235 86889 129602 131330 130805 130095 105738 104253 109014 113474 127705 129162 351096 377592 1102295 1080573 414556 432917 122987 106667 114010 115629 126732 122855 120571 122829 83560 85584 270338 238331 670838 676311 216823 214850 275577 279761 324775 315843 340416 342830 363299 367878 350697 386173 797995 841453 511293 441165 294089 288761 337501 334437 358413 360720 369515 377318 418861 422774 660291 690826 40.55 68.2 1
13:55:51 2023-10-13 324667 322134 86243 85233 129614 131305 131678 130157 105996 104221 109282 110499 127746 129260 351519 378925 1097572 1085206 417631 431789 123226 107123 114088 115008 127151 122601 120655 122625 83445 85721 267912 237154 680848 674841 216823 214185 276653 279761 324956 317412 340166 342902 364391 367550 348550 385052 800297 841453 528777 446173 293841 292950 336728 335741 358161 361366 372312 375040 417252 422143 661806 691881 40.55 68.2 1
13:55:52 2023-10-13 321911 322622 86125 87046 129297 131338 130616 130175 105706 104454 108797 110616 127461 129321 350602 377593 1106828 1088130 417038 432935 122953 107240 113541 115596 126698 122855 120487 122863 83387 85559 265831 238331 662719 674364 216823 213522 276689 279171 324956 315584 340452 342830 361164 368943 347536 391792 800297 836598 535801 442246 293562 293084 336584 335951 355976 361331 369479 378169 421744 420599 663391 691697 40.55 68.2 1
13:55:53 2023-10-13 322772 321991 86357 85249 129593 131428 131084 130175 105706 104292 109048 113407 127781 128859 351483 378997 1103078 1082015 412013 433178 120122 106700 113697 115516 126941 122770 120655 122795 83445 85467 267912 237322 667916 674877 216823 214850 276653 278902 324956 315843 339866 342830 365870 365655 349076 387062 797959 839039 511293 441165 294748 292877 335715 336215 359278 361331 372154 377051 418861 422810 665646 691844 40.55 68.2 1
13:55:54 2023-10-13 327337 322130 86416 86845 129782 131196 131962 133383 106094 104013 109384 113373 127916 128432 350772 378997 1102295 1094479 416150 431537 123140 106667 114010 115041 127185 122686 122450 122591 83560 85706 267912 235984 677425 672863 216823 214150 278124 278866 324727 315722 338330 342902 363009 367878 349296 386790 800297 829365 531905 446349 294466 291451 337739 337167 356440 363362 369407 374857 423278 421335 668015 693849 40.55 68.2 1
13:55:55 2023-10-13 324807 322623 86361 85298 129579 131461 130994 133568 105738 104221 109048 113441 127678 129011 351096 380456 1103583 1087561 415965 431690 123021 106667 113775 115483 127151 122770 120956 122761 83560 85493 267912 237322 671111 677748 218050 213522 277929 279331 324956 315843 339389 342275 364938 368685 346942 385594 796793 829437 535801 441385 294675 288761 337745 336453 356547 363503 369587 377051 416959 420886 666119 689811 40.55 68.2 1
13:55:56 2023-10-13 326839 322428 86357 86785 129692 134615 131466 133510 105771 104188 109232 113441 127916 128824 351339 377592 1100730 1091299 418190 431573 123072 106634 113697 115041 126941 122601 120655 122506 83560 85680 267912 236652 675292 673851 216823 217604 276724 279761 324006 315061 338365 342577 365622 369836 350661 386835 799583 836452 527460 446708 294331 289910 337776 337405 355441 363468 372874 375608 421519 419973 664231 691881 40.55 68.2 1
13:55:57 2023-10-13 324628 323109 86239 85165 129151 131214 130715 133538 105771 104085 109014 113407 127781 128735 350602 378997 1105149 1088335 416742 432213 122782 106667 113385 115516 126348 122770 120571 122761 83445 85493 267019 236986 670815 675833 216823 213522 276689 279331 324956 315843 341448 340761 366140 369530 347501 385016 797959 834166 530094 441354 293975 288558 334706 335481 355441 361366 369371 378537 419780 419963 663723 689811 40.55 68.2 1
13:55:58 2023-10-13 322827 322884 86121 86980 129387 131276 131018 130274 105898 104853 109181 110520 127359 129148 350988 378925 1103041 1080462 417631 432145 122953 106667 113619 115516 126914 122940 120571 122761 83445 85526 269292 237994 671816 676311 216823 214517 275349 279761 324956 315843 340416 342794 363299 367878 350450 386209 797394 841453 530094 440746 292960 292671 334741 334437 358161 360216 369479 377853 418861 422774 660291 690826 40.55 68.2 1
13:55:59 2023-10-13 324965 322037 86239 86823 129786 131188 131295 133445 105771 103981 109048 110467 127828 128769 351627 378997 1100730 1092887 417858 431198 122987 106667 113775 115041 126941 122601 122365 122591 83560 85467 269437 236318 670349 673851 216823 217604 277539 279761 324006 315591 338401 342577 362755 369530 346455 386544 800297 839039 530094 446222 294257 293084 334741 334437 354445 361084 372911 375910 418861 418759 662503 691586 40.55 68.2 1
13:56:00 2023-10-13 324823 322961 86121 85135 129254 131685 130649 130462 105640 104839 108913 110563 127461 129286 351096 377859 1110164 1089819 417038 431573 122714 106700 113697 115902 126315 123109 120320 122897 83215 85676 267912 237570 663984 674877 216823 213522 276689 279331 324956 315843 340488 342311 362247 369237 347501 387679 798893 836598 535801 440126 294011 292877 336347 335761 356011 362126 369587 377890 421366 419892 663488 691844 40.55 68.2 1
13:56:01 2023-10-13 326023 321195 86639 86701 129786 134324 131620 133094 106094 103813 109384 113105 128128 128398 351699 378791 1094389 1084316 414556 431641 123294 106601 114167 115008 127484 122686 122569 122387 83675 85342 267912 236652 675757 673349 216823 214517 276459 279761 324956 315627 337345 344574 363299 366747 348550 387790 800297 841453 535801 447109 293010 288725 338696 335560 358450 363065 369479 374628 418095 422630 660144 691697 40.55 68.2 1
13:56:02 2023-10-13 327156 322158 86294 86819 129687 131188 131027 130086 105996 104124 109274 113250 127828 128824 351096 378925 1100730 1091299 417631 430894 123021 106634 114010 115008 126975 122517 122365 122506 83560 85493 267912 235984 682624 672863 216823 217640 277539 279564 323945 315501 338365 342902 363299 368979 346420 386544 800297 838446 533132 446222 293914 293295 337262 334437 354943 362415 372874 376177 418897 419008 662275 691881 40.55 68.2 1
13:56:03 2023-10-13 322889 322654 86357 87042 129516 131338 130805 133452 105771 104422 109302 110575 127705 129286 350849 377592 1100386 1078602 414556 432827 122953 106700 113697 115516 126941 122770 120320 122795 83445 85526 267912 237994 670319 674877 216823 214666 275384 279761 324956 315843 343289 342830 363299 369911 350409 389223 800144 845963 530094 444133 295586 288761 337776 337167 358962 360580 369587 378121 418825 421514 657848 691734 40.55 68.2 1
13:56:04 2023-10-13 324821 322263 86345 86856 129602 131097 131295 130585 105738 104286 109048 113474 127739 128859 351663 377630 1097609 1085243 417010 431537 123021 106700 113697 115041 126941 122686 122331 122625 83445 85434 269437 236986 673709 667083 216823 214517 275806 279437 324956 315843 338401 344842 361093 366782 349358 387404 801433 838415 537303 441656 294466 288763 335872 334437 358449 361296 369623 375910 421402 422810 658314 693356 40.55 68.2 1
13:56:05 2023-10-13 325139 321903 86353 86785 129429 134452 130994 133352 106076 104260 109215 110414 127678 128721 351235 378586 1103041 1096116 413905 431772 123192 106634 113931 115008 126975 122433 120956 121259 83560 85342 270338 236318 672263 673349 218050 214446 277929 278047 324956 315501 338092 342902 362720 367878 346420 385902 801433 829401 534467 445590 293841 293363 334706 334437 356583 363539 372429 375076 420111 420886 664231 691881 40.55 68.2 1
13:56:06 2023-10-13 324929 322884 86235 86860 129422 131247 130694 133417 105771 104188 109048 113250 127528 128859 350602 378755 1096015 1083669 420744 432522 122987 107207 113619 115516 126732 122770 120571 122795 83445 85408 267912 236986 680408 676790 216823 214001 276689 279495 324006 315843 340416 341794 364427 367878 348264 386544 797394 843230 534467 441367 293562 288351 336728 334437 357371 361296 372911 377853 419660 421514 655917 692441 40.55 68.2 1
13:56:07 2023-10-13 324631 322337 86516 85154 129503 131181 130994 130054 105963 104422 109249 110543 127713 128824 351344 376725 1097609 1088302 418226 432145 123072 106667 113619 115041 127063 122855 120655 122659 83445 85526 272029 236986 669589 670893 216823 214185 275806 279761 324956 315843 339389 342866 364002 368685 349639 387404 801433 838415 528777 444587 292223 293399 335872 335987 356619 360756 371460 376213 422328 420886 656417 693849 40.55 68.2 1
13:56:08 2023-10-13 329868 322619 86361 86827 129602 131106 131108 133417 105738 104149 109014 113407 127562 128859 350602 378720 1100422 1082013 414088 431573 122987 106912 113619 115516 126941 122686 120655 122659 83445 85766 267912 237322 674738 676311 216518 214185 276724 278673 324956 315843 339150 342866 363045 365655 349815 386790 797959 837854 530094 439982 294466 288689 334741 335306 359279 361120 371899 377208 418719 422666 664120 689627 40.55 68.2 1
13:56:09 2023-10-13 326581 321012 86402 85259 129786 134511 130994 133128 105803 103748 109249 112993 127781 127974 351663 379888 1092850 1085243 414556 431537 123226 106634 113931 115008 127151 125631 122399 122455 83445 85467 267912 236986 672668 672900 216823 214517 276459 279761 324956 315843 337855 344842 365622 366747 348550 385052 800297 838379 535801 445215 293083 293471 334741 335741 358737 361331 369407 374509 418861 422810 660327 693356 40.55 68.2 1
13:56:10 2023-10-13 324592 322094 86298 86976 129606 131196 131466 133534 105738 104156 109199 113407 127495 128790 351096 378755 1103583 1088335 416150 431501 122953 106634 113697 115008 126908 122770 120655 122557 83560 85687 267912 237154 669574 676790 216823 213453 277467 279295 324956 315843 339353 341686 364903 369495 350039 386137 798970 838155 529733 445397 295093 288279 338733 333708 358557 363291 369371 375993 419588 422738 666119 689811 40.55 68.2 1
13:56:11 2023-10-13 327496 320697 86398 86973 129662 131196 131117 133417 106149 104357 109165 113373 127747 128790 351627 379853 1094352 1081210 419417 431803 123157 106634 113775 115483 127029 122770 120655 122727 83560 85427 267912 234621 671117 676790 216823 214185 276617 279725 323742 315978 339353 342516 364974 367295 348514 386507 797922 843194 536250 445822 294675 288761 336693 336215 357586 361331 373479 376177 417545 421514 655417 689811 40.55 68.2 1
13:56:12 2023-10-13 322925 322619 86121 85193 128990 131504 130954 130307 105600 104487 108797 110607 127461 129252 350207 378428 1108401 1089885 417038 432145 122850 106700 113307 115709 126281 123024 120286 122999 83330 84175 270338 237994 666181 674877 218050 214150 276653 279725 324739 315627 343563 342469 363158 369942 350536 387605 797174 837040 535801 445397 295586 288500 334741 334472 355441 362640 369443 378121 420886 419008 663723 692441 40.55 68.2 1
13:56:13 2023-10-13 323267 322583 86180 85330 129302 131214 130559 133538 105706 104422 109014 110575 127495 129252 350566 378997 1100730 1079804 418709 432145 122953 106667 113541 115676 126698 122855 120320 122965 83330 85610 269437 237994 673804 676311 216715 214150 274927 279761 324956 315584 340416 342516 363038 367808 349639 387642 796756 838379 537136 442874 293491 288761 335680 334437 357335 360181 369321 377318 418825 421514 658314 689811 40.55 68.2 1
13:56:14 2023-10-13 322364 322130 86349 86905 129602 131196 131433 133568 105738 104221 109014 113407 127495 129038 350808 377292 1106792 1088094 414088 432285 123157 106634 113853 115008 126941 122770 120655 122761 83445 85739 270338 238258 674786 673349 216823 214116 276510 279384 326794 315663 341616 344697 364590 368358 350808 386173 800297 837004 528777 442985 293313 290091 336584 335481 358999 362676 369515 377853 424400 420259 664194 691844 40.55 68.2 1
13:56:15 2023-10-13 322884 322130 86239 86912 129571 131196 130838 133568 105738 104214 109048 113441 127659 128859 351096 378997 1100386 1078911 414088 431537 122953 106634 113697 115516 126732 122770 120655 122795 83445 85460 270338 237826 667817 674841 216823 214884 276653 279331 324667 315843 339866 342758 364093 365655 349076 387335 797922 838446 525833 440854 294675 288852 334706 336453 359242 361331 369069 377024 422153 423118 664120 690642 40.55 68.2 1
13:56:16 2023-10-13 326756 321955 86520 85178 129713 131015 131777 133244 106061 103852 109384 113037 128067 128172 351591 378755 1093849 1085206 417483 432524 123123 106601 113853 115008 127117 122601 120571 122727 83560 85460 270338 236986 687263 674841 216823 214185 276617 279761 324956 318637 337819 342902 363845 366712 348550 387679 801284 838343 535801 441367 293633 288527 334706 336215 358701 361296 369623 375040 420111 423406 660545 693849 40.55 68.2 1
13:56:17 2023-10-13 324359 322130 86357 85214 129391 131196 130838 133534 105771 104253 109165 113407 127794 128824 351627 380723 1104402 1088335 415081 431537 123157 106667 113697 115008 126941 122601 120872 122761 83560 85460 270338 237322 670368 677748 218050 213556 277929 278902 324956 315843 339389 342794 365487 367878 346942 385866 794993 833270 530094 445504 295302 288689 337603 336179 356440 363326 369443 376830 419770 421003 667066 689285 40.55 68.2 1
13:56:18 2023-10-13 324302 322116 86243 85233 129588 131196 130805 133475 105738 104390 109014 110563 127794 129038 350566 378720 1097597 1082015 418821 431537 123106 106634 113697 115041 126941 122770 120655 122761 83617 85460 269437 234621 675380 676790 216823 214185 276689 279761 323742 319124 339353 342830 364938 367808 348550 386544 800144 841453 528777 446744 293425 293084 336186 335741 358161 361331 371714 374738 417545 422440 660508 691881 40.55 68.2 1
13:56:19 2023-10-13 324363 322130 86239 86831 129532 131196 131027 133383 105771 104085 109199 113441 127644 128824 351627 380990 1101983 1086788 414676 431537 123038 106667 113619 115008 126732 122686 120571 122557 83445 85401 267912 237154 674866 676790 216823 214150 277539 278634 324956 315843 342344 342541 367032 369579 349815 389574 797775 837671 530094 444492 295093 288842 337739 335741 358665 362380 371371 377051 422153 423226 667066 691807 40.55 68.2 1
13:56:20 2023-10-13 327278 322884 86516 85137 129692 131196 130994 133348 105771 104188 109232 113183 127916 128275 351096 379853 1092802 1082015 414520 431623 123192 106634 113775 115008 127029 122601 120823 122557 83560 85460 270338 234657 677253 675833 216823 214150 276617 279761 324042 315943 338056 342830 364391 367003 348514 387092 797995 842645 530094 446854 294084 288761 336728 335741 357622 361331 372874 375571 417252 422143 658350 691881 40.55 68.2 1
13:56:21 2023-10-13 321906 322583 86121 85105 129177 131281 130517 133538 105528 104904 108680 110627 127372 129286 351096 377292 1106828 1089885 416706 432181 122918 107141 113385 115709 126698 122940 120534 122999 83182 85643 267019 237994 664767 676224 218562 215891 276403 279187 324884 315699 340824 342577 364590 369354 348127 387679 797995 835971 530918 442246 296350 289383 336822 335481 355477 361331 369551 377900 421330 420223 662275 691317 40.55 68.2 1
13:56:22 2023-10-13 323318 322134 86239 86942 129422 131196 130715 133417 105738 104149 109014 110467 127495 128824 350566 378997 1103194 1079036 414628 431537 122953 106667 113541 115516 126698 122770 120320 122795 83387 85526 270338 237994 680139 674877 216823 214150 274963 279761 324956 315554 340416 342758 363299 367843 350167 385866 797230 838415 535801 441728 293527 288852 335680 336690 356583 360181 371750 377853 421556 421227 658755 692441 40.55 68.3 1
13:56:23 2023-10-13 321902 322850 86180 85414 129391 131247 130620 133538 105706 104487 108830 110575 127461 129252 350602 376761 1106828 1088130 417446 431537 122953 106667 113541 115815 126792 123279 120547 121569 83345 85721 269437 238632 664547 675264 218367 215739 276475 279348 324956 315584 340452 342866 361164 369648 348479 387642 799127 836561 530094 442874 293527 293291 336584 335481 356261 361331 369515 377853 421402 420223 663215 691807 40.55 68.2 1
13:56:24 2023-10-13 324635 322130 86243 86827 129417 131196 130682 133510 105738 104188 109014 113373 127461 128735 350566 378997 1102408 1080573 414520 431537 122953 106667 113541 115516 126732 122770 120487 122795 83445 85493 268259 237994 667718 675833 216823 214815 275349 279761 324956 315554 340416 342794 363299 367843 350414 386209 797834 838379 535801 441548 293562 288739 338217 337057 357336 360615 369479 378353 418719 421335 658743 689627 40.55 68.2 1
13:56:25 2023-10-13 324712 322586 86361 86947 129602 131196 131681 130086 105673 104085 109014 113373 127528 128700 350243 376546 1097609 1085206 414628 431297 123072 106634 113697 115041 126941 122601 120655 122761 83560 85772 267912 237154 668946 670893 216823 214815 275806 279761 324956 315843 339389 344842 361129 367843 350126 387826 801433 838379 535801 441656 294675 289181 335872 334472 357658 360756 369623 376213 422041 421550 657383 693849 40.55 68.2 1
13:56:26 2023-10-13 324338 322161 86357 86794 129567 131196 130838 133445 105738 104085 109048 113407 127495 128824 351380 380456 1103751 1088335 415265 431501 122987 106634 113697 115008 126941 122770 120655 122676 83445 85493 269437 237154 670723 676790 216823 213522 277539 278902 324332 315397 339389 342866 365230 369911 349815 389777 799918 837671 511293 442985 295093 288725 337776 336416 358557 362203 369443 377318 418897 423406 666142 691660 40.55 68.2 1
13:56:27 2023-10-13 326658 321155 86444 86905 129782 131196 131895 133128 106094 103916 109384 113037 127916 128186 350243 378755 1091218 1083591 417334 430253 123140 106634 114010 114975 127185 122433 122603 122522 83675 85555 267912 235984 676005 674328 216823 214185 276653 279564 324956 315757 337819 342902 364356 366747 349088 387679 797995 841453 528777 446890 293425 293309 336457 335741 358449 361331 369659 374473 418634 422810 661300 691881 40.55 68.2 1
13:56:28 2023-10-13 330475 322623 86062 86893 129032 131428 133993 133672 105561 104533 108830 113474 127372 129162 350320 377895 1109976 1088335 416446 432181 122714 106700 113286 115876 126281 122855 120119 122829 83182 85526 267912 237322 663958 673888 216823 215891 276403 279240 324703 315541 340860 341890 362106 369389 348127 387605 799275 836561 535801 442490 293733 288761 337262 336869 355976 362345 369623 377853 421034 419785 663451 691354 40.55 68.2 1
13:56:29 2023-10-13 322399 320901 86239 86827 129422 131185 130772 133538 105738 104325 109014 113407 127495 128859 351096 378997 1102295 1080573 412955 431501 123008 106667 113697 115041 126820 122601 120571 122761 83508 85375 267019 237994 669946 674877 216823 214850 276850 279331 324956 315843 339902 342830 363009 366456 349639 387371 797959 837817 523284 440854 295240 292877 335445 336690 358772 361296 369479 377051 418861 423406 662921 692441 40.55 68.2 1
13:56:30 2023-10-13 327459 321230 86361 86794 129606 134581 131051 133348 106013 103981 109048 113217 127828 128432 351132 378997 1100457 1091299 417631 430894 123021 106634 113775 115008 126732 122601 120872 120978 83508 85733 270338 236594 672031 672681 216823 215284 277324 279581 323862 318303 338330 342866 363009 369495 346942 386434 800297 837781 533132 445520 294877 288852 334741 334437 355192 362380 372874 376177 418897 418973 660291 691844 40.55 68.2 1
13:56:31 2023-10-13 322674 322134 86062 86860 128990 131936 130338 133521 105528 104454 108830 113474 127495 129072 350566 377895 1106828 1088335 416742 431663 122714 106700 113241 115709 126315 122940 120153 122914 83296 85526 270338 237285 668014 674841 218050 213522 276689 279564 324956 315843 341207 341758 362247 372004 347501 385052 797995 835381 528777 440198 293783 288761 336584 338600 357983 362132 369371 378021 420891 420116 662091 689664 40.55 68.2 1
13:56:32 2023-10-13 324784 320874 86398 86785 132261 134600 131476 133352 105989 104085 109274 113172 127828 128467 351380 378420 1094389 1088302 417520 431893 120348 106568 114788 114942 127348 122686 120991 120978 83608 85714 269437 237322 674162 672827 216823 214219 276368 279617 324690 315843 339684 344842 363264 369319 348826 387458 799127 841453 530094 445483 293429 293435 338457 335741 358737 361331 369587 374738 418532 421227 660327 691881 40.55 68.2 1
13:56:33 2023-10-13 327500 322165 86271 86781 129426 134581 130961 133255 105738 104020 109308 113217 127528 128853 351627 378997 1100730 1092887 417334 433462 123021 106634 113853 115008 126975 122601 120655 122472 83617 85375 267912 235818 681072 672863 216823 215400 277929 279528 324042 315722 340464 342902 363299 368393 346420 387421 801175 838191 527460 445749 294257 288761 337776 337644 356405 363362 372729 375874 419450 420259 663759 691881 40.55 68.3 1
13:56:34 2023-10-13 324676 322619 86239 86938 129422 134615 130715 130069 105898 103981 109014 113373 127528 128735 350284 378997 1103583 1087287 415265 430894 122816 106667 113541 115358 126792 122770 120320 122591 83445 85375 267912 236652 679955 674877 216823 213522 276689 278902 324956 315843 340223 340725 363335 369530 347501 385052 797357 834166 535801 441620 293384 288445 334741 335481 356284 362380 369623 377890 418861 419008 663252 689811 40.55 68.3 1
13:56:35 2023-10-13 325087 321908 86243 86794 129606 134393 130682 133383 105771 104117 109014 113407 127693 128824 351132 378997 1096015 1085243 417038 431537 123192 106634 113775 115008 126941 122601 120487 122591 83445 85493 267912 236652 674321 673851 216823 214185 276138 279473 324703 318492 340501 342794 366908 368871 348443 387605 797812 841343 528777 445192 293425 293291 336457 333852 358198 362380 372016 375040 417580 422143 662503 691881 40.55 68.2 1
13:56:36 2023-10-13 326246 321186 86302 86827 129602 134609 130928 133538 105738 104176 109048 113407 127528 128432 350602 378997 1097609 1088167 417894 430894 123055 106634 113775 115008 126732 122517 120655 122472 83445 85375 266917 235984 674995 672827 216823 217640 276724 279761 324006 317521 338401 342866 363009 370083 347221 386544 800144 835971 530094 446538 293841 293363 334706 334472 356583 363539 372575 375644 418897 420259 663759 691881 40.55 68.2 1
13:56:37 2023-10-13 326871 321190 86239 86827 129391 134463 130649 133383 105738 104052 109048 113373 127815 128467 350566 378791 1094425 1078947 419041 430378 122987 106667 113619 115516 126941 122601 120571 122795 83542 85766 270338 236470 670723 676680 216823 214116 276546 279617 323335 317630 340273 342095 364939 367843 348550 386270 799007 842425 523233 445590 293841 292671 336764 336215 357658 361366 373147 376213 417252 422179 656454 691881 40.55 68.2 1
13:56:38 2023-10-13 324604 321911 86243 86947 129602 134515 130805 133352 105738 104469 109014 113250 127528 128432 351380 378997 1100730 1088167 418854 431501 122987 106667 113697 115041 126941 122601 122365 122591 83445 85375 272254 236652 674995 673851 218050 217640 276724 279761 323778 315026 339115 342866 363009 370118 347536 386544 799730 840263 531798 445483 294257 292999 334741 335481 355192 361084 373183 375957 422153 418866 659680 691697 40.55 68.2 1
13:56:39 2023-10-13 322889 321848 86121 85000 129426 131188 130649 133383 105738 104117 109014 113407 127440 128769 350602 378997 1100730 1078911 413962 431322 119910 107123 113853 115510 126806 122770 120633 122829 83493 85655 270338 237958 670716 674841 216521 214815 276459 278938 326685 315627 339389 342794 363299 366491 349112 387299 797959 837854 528283 440198 294748 288761 334741 333969 358772 361366 369219 377051 418897 423406 664231 691881 40.55 68.2 1
13:56:40 2023-10-13 326173 321119 86357 86748 129696 134515 131295 133352 105803 103677 109308 112959 127828 128008 351132 378755 1094389 1082052 416446 430894 123226 106601 113931 115298 127185 125456 122399 122353 83675 85192 269437 235984 677155 673851 216823 214185 276459 279331 324956 316452 339684 342902 363370 366747 348305 385016 800144 843095 528777 445397 293841 288558 337776 335451 358593 361190 369479 374893 419968 423406 662466 693356 40.55 68.2 1
13:56:41 2023-10-13 324363 322108 86227 86763 129422 134412 130649 133445 105738 104085 109014 113373 127556 128831 350350 378853 1103863 1088224 416372 431358 123192 106568 113697 115384 126698 122433 120320 122506 83387 85375 269437 237285 673964 674877 216823 217711 276724 279617 324956 315843 340452 341492 363880 369565 347501 385052 797357 829437 530094 441620 293562 288152 334741 334508 355441 363242 369587 382423 418861 419044 663759 689285 40.55 68.2 1
13:56:42 2023-10-13 322648 322165 86176 86823 129302 131196 130517 133417 105867 104188 108939 113273 127495 128859 350320 378997 1099300 1079036 414628 431537 122782 106667 113463 115041 126732 122686 120320 122795 83387 85408 268259 238185 670701 675833 216823 214185 274963 279761 324956 315627 343075 342541 365881 367738 350553 388744 796646 841380 534467 442980 295512 288761 334741 334203 357371 360216 369298 377890 418825 421514 659320 690337 40.55 68.2 1
13:56:43 2023-10-13 325986 321987 86243 86827 129422 131274 130649 133255 105771 104085 109048 113284 127495 128645 351416 378464 1097609 1085243 414556 431573 122953 106667 113619 115008 126941 122601 120487 122591 83593 85493 267912 236986 667679 670893 216823 214517 276265 279564 324956 315843 337855 344842 361164 368763 349112 385016 799730 838379 528777 441728 293570 288904 337060 335741 358772 361296 369623 374747 420147 422810 659356 691881 40.55 68.3 1
13:56:44 2023-10-13 325097 321781 86235 86905 129602 131097 130805 133499 105738 104091 109048 113340 127495 128700 350001 378997 1102764 1086788 415265 431501 123089 106634 114010 115324 126908 122770 120655 122692 83445 85460 267912 236972 679764 677186 218512 215435 277324 279151 324293 315771 340788 341542 364760 369613 347429 387790 796756 834129 530094 445734 295586 288319 338696 334472 355192 362097 369551 377853 418167 418973 664194 689285 40.55 68.3 1
13:56:45 2023-10-13 322665 322094 86121 86938 129391 131305 130620 130086 105706 104357 108905 110479 127339 129184 350001 378997 1100730 1079036 418190 431537 122884 106667 113541 115516 126315 122770 120320 122795 83330 85493 267019 237826 664278 674877 216823 214150 274927 279761 324956 315807 340416 342794 363299 368684 350131 387679 795593 841453 530094 442874 295093 288761 337299 336690 356547 360146 372429 377897 422153 421227 660619 689627 40.55 68.3 1
13:56:46 2023-10-13 324857 322853 86353 86790 129602 134452 131027 133313 105738 103949 109048 113306 127794 128398 350566 378731 1100730 1093664 414676 431726 123192 107016 114167 115477 127212 122770 120788 120978 83608 85596 267912 236376 673511 673349 218050 214150 278320 278079 324956 315908 341021 342650 362720 367843 346384 385052 800714 833270 506482 441548 293841 288290 336822 336690 356547 363468 369479 375040 420702 421182 665497 691881 40.55 68.2 1
13:56:47 2023-10-13 324359 321854 86239 86913 129532 131196 130715 133313 105738 104020 109014 113373 127576 128645 350566 379888 1102764 1086788 415265 431537 122918 106601 113697 115483 126698 122517 120487 122727 83445 85460 267912 236986 667798 676790 216823 213522 277503 278634 324956 315843 339115 342830 364689 367551 346942 385558 795030 829401 535801 445235 295302 288689 339453 335632 356405 363326 372922 376563 419770 420080 665971 688723 40.55 68.2 1
13:56:48 2023-10-13 324821 322094 86180 86790 129512 131196 130962 133348 105738 104020 109014 113340 127495 128432 350808 375346 1100839 1091401 420015 431394 123243 107173 113853 115576 126772 122770 120620 122522 83445 85401 270338 236652 680649 672827 218358 213967 276229 279279 324006 317593 338365 342830 363299 370048 348550 386544 800297 839075 534467 441367 294257 293291 334706 335951 355156 361225 372575 376177 420666 418973 656345 691881 40.45 68.2 1
13:56:49 2023-10-13 321374 322098 86184 86878 129302 131181 130649 133568 105706 104188 108981 110479 127359 129038 350530 376425 1106828 1088130 414520 431537 122918 106634 113541 115008 126348 122770 120320 122591 83330 85519 268259 238331 668392 672827 216823 214001 276653 279331 324739 315362 340452 342577 365353 369911 348300 389297 797812 835855 535801 442523 295093 288847 336786 337644 356476 361331 369249 377318 421115 420080 665646 691844 40.55 68.2 1
13:56:50 2023-10-13 324592 321836 86180 86794 129413 131214 131581 130142 106011 104292 109098 110490 127359 128721 352747 375417 1097708 1090668 417858 430253 123038 107026 113541 115543 126880 122686 120571 122591 83445 85674 267912 236543 672007 670857 218050 214150 276229 279495 324006 315843 339353 342830 362755 369789 349316 387092 801433 842645 534467 441367 294466 290091 336347 336222 355441 360216 371750 376213 423351 419008 655417 691844 40.55 68.2 1
13:56:51 2023-10-13 320932 321872 86184 86794 129391 131015 130682 133348 105706 104253 109014 113407 127502 128611 350566 376690 1105186 1090662 412013 430859 122953 106601 113619 114975 126698 122433 120320 122557 83387 85460 267912 237994 676921 673349 218050 216043 276368 279151 324956 315218 341616 342758 364360 369911 348371 389851 800260 832311 527133 442246 295093 290486 336347 334437 356261 361296 371625 376030 421330 420259 664484 691881 40.55 68.3 1
13:56:52 2023-10-13 324866 321159 86121 86849 129422 134615 130682 133406 105673 104501 109014 113373 127495 128432 350530 378720 1100730 1083591 414088 430342 122918 106634 113541 114975 126698 122517 120320 122557 83445 85342 267912 236986 675206 676311 216671 213522 277308 278047 324956 315518 338401 342794 363264 365655 346942 386173 795459 836598 511293 440746 294466 292877 334741 335741 358737 362345 369479 376783 418861 423118 665897 692441 40.55 68.2 1
13:56:53 2023-10-13 324893 320838 86239 84987 129391 134478 130805 133313 105738 103987 108981 113149 127495 128398 350284 378997 1097609 1089885 419703 430378 122953 106634 113619 114975 126880 122770 120530 120978 83475 85596 270338 236376 669332 673349 218598 215435 276281 279617 323706 315843 338365 342830 362755 369836 347501 386507 797995 839075 525649 447109 293845 288761 335680 335446 354375 361008 372575 376213 418825 418973 656381 691317 40.55 68.2 1
13:56:54 2023-10-13 322983 322134 86125 86853 129391 131181 130616 133417 105528 104422 108830 110543 127250 129072 350284 376124 1106828 1088335 413829 430894 122884 106634 113463 115616 126315 122855 120320 122727 83330 85493 265831 237994 665036 672827 216823 213522 276653 279725 324956 315577 340452 342830 361164 368943 347536 386137 800297 834166 528777 441619 293124 290381 337262 338038 357983 361190 369335 377475 421223 420080 665499 690606 40.55 68.3 1
13:56:55 2023-10-13 326731 322364 86298 86752 129597 134289 131449 133094 105771 103819 109199 110232 127528 127940 350566 378720 1094614 1085901 416890 433462 120105 106535 114010 114876 127016 122517 120788 120978 83427 85563 267912 236652 671830 670893 216823 216347 276387 279295 324956 315482 339684 344552 363158 366456 348550 387679 797995 841453 528777 444818 293083 288290 334741 335741 358449 361049 369587 374738 418532 422774 659320 691881 40.55 68.2 1
13:56:56 2023-10-13 324374 321119 86239 86752 129391 134609 130838 133352 105738 103916 109199 113149 127528 128398 350566 378464 1100730 1092194 416446 430235 122953 106601 113697 115497 126941 122601 120571 122557 83502 85375 269437 234332 674599 671841 216823 213487 277929 279331 324006 315026 338330 342866 362720 369911 348824 388321 800904 834671 534467 443882 293841 288766 337501 337375 356405 363326 369587 375040 420075 420886 663959 691697 40.55 68.2 1
13:56:57 2023-10-13 324174 322626 86357 86913 129203 131106 130583 130175 105575 104604 109147 110607 127359 128935 349894 378889 1099272 1080239 420015 431465 122918 106634 113463 115008 126348 122601 120586 120978 83445 85486 267912 236652 670319 677186 216787 213967 276229 279761 322988 315843 340141 341528 364100 367551 347536 386233 795593 838415 528777 444190 293080 288355 335680 336453 356547 361071 372874 377318 417580 421182 656873 689285 40.55 68.3 1
13:56:58 2023-10-13 325281 321155 86180 86760 129391 134581 130649 133352 105980 103949 108981 113183 127372 128645 350320 375560 1097300 1085206 416974 430253 122987 106634 113619 114975 126698 122517 120320 122557 83445 85401 279527 236907 681440 667047 216823 216043 275522 279509 324703 317557 339281 342686 364075 368545 349460 387531 800150 843766 535801 441620 294539 293254 335872 338361 357443 360973 371750 376783 422661 421227 657848 693356 40.55 68.2 1
13:56:59 2023-10-13 324635 322094 86243 86794 129512 131150 130805 133445 105738 103981 109014 113217 127528 128645 350566 377292 1103619 1089885 412916 430894 122987 106634 113619 115008 126732 122517 120487 122557 83559 85493 269437 237322 672902 670857 216823 214185 276653 278902 324956 315843 339115 344599 361164 369911 348550 387371 801433 833490 522963 441165 294404 288325 336584 334472 356547 361331 368368 375580 421366 420886 664990 691586 40.55 68.2 1
13:57:00 2023-10-13 327301 320838 86239 86794 129422 134482 130739 133348 105738 103981 109014 113373 127495 128398 350037 378791 1091255 1078947 418225 430894 122953 106601 113853 114975 126348 122601 120788 120978 83508 85582 270338 234477 672267 674732 216823 214116 276281 279348 322593 318303 339353 342239 364427 367551 348514 385976 797211 838379 532193 446186 294471 288716 339176 335741 357622 361296 373739 376213 417252 421514 654455 689811 40.55 68.2 1
13:57:01 2023-10-13 324667 321159 86243 86794 129391 134393 130649 133255 105706 104091 108981 113373 127372 128791 350602 377593 1097609 1088335 419150 431011 122953 106601 113619 115008 126732 122517 120487 122557 83445 85401 270338 236485 673966 670929 218050 213522 276229 279761 324006 315843 338365 342866 362720 369576 348550 386544 800297 839075 534467 444190 294257 292877 336584 338361 357476 360474 372320 375503 420595 418830 657770 690642 40.45 68.2 1
13:57:02 2023-10-13 322889 322622 86125 86794 129422 134703 130649 133538 105561 104020 109014 113373 127461 128735 350566 378997 1100730 1081964 413868 433769 120090 107123 113923 115417 126631 122686 120453 120978 83345 85622 269437 237212 670586 674877 216671 214150 276653 278295 326527 315843 339353 342830 362755 365655 347287 389740 795629 836598 529733 441511 294675 293291 338187 333852 359278 362923 369515 376213 417616 422153 666119 690826 40.55 68.2 1
13:57:03 2023-10-13 326871 321190 86239 86760 129606 134428 130805 133094 105738 103916 109048 113149 127495 128605 350566 378755 1091218 1078911 416742 432540 122953 106634 113619 115008 126941 122601 120487 122387 83445 85342 267912 234585 678868 674877 216823 214185 276653 279564 323514 315978 338330 342830 364427 367295 348514 386286 800144 841233 535801 446040 293701 288761 338493 335668 358269 361190 369443 374857 418202 422476 659823 691844 40.55 68.2 1
13:57:04 2023-10-13 323907 322130 85994 86942 129028 131214 133993 133603 105561 104156 109072 110575 127223 129011 350140 377148 1107007 1086639 416039 431394 122935 107278 113319 115676 126194 122855 120119 122829 83360 85655 267912 236652 665968 673888 216823 215739 276510 279240 324956 315709 340967 341758 362720 369530 347501 385016 797394 834166 528777 440126 294011 288575 336822 335481 355441 362415 369587 375722 420738 420223 663252 689811 40.55 68.2 1
13:57:05 2023-10-13 321911 320838 86121 86845 129208 134510 130715 133445 105706 104149 108939 113441 127877 128859 350037 378730 1100730 1079036 414520 431537 122953 106634 113463 115008 126348 122601 120320 122625 83387 85460 272817 237826 665510 674364 216823 214850 274963 279079 324812 315591 342588 342650 362932 369391 349532 388744 797871 841939 530094 443151 295093 288761 334741 336215 356583 360474 369177 377853 418825 420886 656381 687638 40.55 68.2 1
13:57:06 2023-10-13 322796 321546 86357 85218 129579 131196 131367 129874 105640 104292 109064 110479 127359 128687 352496 376690 1106828 1088094 416446 431286 122952 106634 113463 115041 126348 122686 120236 123033 83215 85772 268259 237994 670432 672900 216823 213556 276689 279331 324956 315140 340416 342830 361164 368979 348300 387679 797995 835971 535801 441730 293115 288067 335872 334508 355441 361331 369479 377318 421079 419928 663215 690826 40.55 68.3 1
13:57:07 2023-10-13 322390 322134 86121 85287 129391 134609 130682 133445 105633 104052 108905 113373 127495 128645 350320 378997 1100730 1080573 413868 430894 122953 106634 113619 115008 126732 122601 120552 122591 83387 85766 275310 237548 669195 674695 216607 214815 276510 278759 324920 315735 339759 342650 363264 365655 348586 387062 796793 836489 511293 442874 294466 288852 334706 335560 358486 361331 369219 376213 418861 422810 664231 689847 40.55 68.3 1
13:57:08 2023-10-13 324748 320976 86357 85259 129674 131015 131614 133445 105738 103916 109014 112993 127644 128227 349960 378428 1099948 1092887 413611 430253 122987 106601 113619 114975 126941 125596 120571 122353 83445 85496 267019 234657 677686 670893 216823 213853 277929 278083 324498 315026 337855 342902 362755 367843 348824 386754 800297 833673 535801 441656 293633 290743 336822 334472 356547 363503 369515 375076 422153 420886 666119 691881 40.55 68.2 1
13:57:09 2023-10-13 324630 321155 86180 86823 129391 134393 130938 133128 105706 103949 108864 113138 127427 128432 350530 378791 1100422 1085243 414970 430262 123226 106502 113697 115510 126704 122601 120537 120978 83345 85563 270338 236877 670625 676643 216823 213157 277539 278670 324956 315699 339902 341445 364974 368428 346455 385016 797871 829401 530094 441318 294257 292986 336728 333852 357407 363503 372429 376250 416340 421550 665646 688797 40.55 68.2 1
13:57:10 2023-10-13 324676 321870 86089 86781 129332 134546 133876 133163 105738 104469 108939 113217 127406 128432 349509 378720 1092838 1078947 418190 430022 122578 106568 113463 115008 126348 122517 120320 122387 83330 85342 267912 236318 672468 674877 216823 214001 276229 279761 323023 315843 339389 341758 363845 367586 347536 385413 793167 843692 524826 446064 294675 288883 338733 336215 357228 361190 373292 376030 419770 421370 654455 689322 40.55 68.2 1
13:57:11 2023-10-13 320972 320874 86121 84994 129426 134607 130649 133383 105561 103981 108680 113250 127257 128831 350279 375910 1105859 1090624 414404 430248 123123 106568 113619 114909 126597 122517 120702 122506 83330 85375 267912 238221 673323 667047 217782 213522 276459 278938 324956 314919 339389 342902 361164 367878 348269 387371 799730 832900 526646 442246 293845 293363 336347 334508 356547 361366 368368 376783 421402 420886 666119 691881 40.55 68.2 1
13:57:12 2023-10-13 330673 321230 86184 86827 129302 134428 130437 133445 105738 103949 108939 113217 127495 128467 350320 378997 1101983 1082052 414088 430894 122782 106634 113463 115490 126732 122433 120320 122472 83330 85284 279527 236819 670334 674877 216213 214185 276689 278047 324956 315325 342101 342541 365622 368763 347358 389297 796376 837040 530094 444378 294748 288761 336186 335473 358197 362959 369515 375957 417509 422774 666320 689811 40.55 68.2 1
13:57:13 2023-10-13 325097 321911 86353 85066 129147 131196 130895 129874 105673 104124 109098 113272 127271 128295 349894 375453 1097424 1086638 417010 430253 122816 106502 113775 115417 126732 122686 120320 122387 83387 85699 270338 236318 668560 669321 216823 213556 275384 279761 324042 315843 338401 342636 361164 369530 349358 386544 800297 838343 527460 441367 294257 292877 335872 336022 356011 361036 371750 376213 421402 419008 655454 691881 40.55 68.3 1
13:57:14 2023-10-13 322135 321195 86125 86734 129302 134428 130616 133163 105834 103884 108680 113183 127284 128432 349545 375596 1105772 1088335 412916 430894 122953 106601 113463 114975 126644 122517 120320 122387 83330 85342 267912 237805 669058 672835 216823 216043 276316 278794 324956 315512 341616 342758 364075 368287 347536 387335 799730 832311 511293 443446 294455 293386 336584 334472 356547 361084 371371 375681 421070 420294 664557 691881 40.55 68.2 1
13:57:15 2023-10-13 326720 321012 86349 86880 129284 131196 130739 129865 105640 104020 108939 113183 127318 128432 350315 378455 1094389 1082009 418190 430253 122987 106601 113385 114975 126348 122694 120320 122472 83330 85342 267912 236318 670197 676224 216823 214001 276459 279761 323023 315843 339389 341481 363880 367295 347501 385413 793345 841197 533132 444227 292910 288355 335715 335741 356583 361043 372647 377318 417580 420294 656407 687822 40.55 68.3 1
13:57:16 2023-10-13 324399 320838 86058 86726 129332 134506 130530 133352 105561 103884 108864 113217 127318 128432 350073 374471 1094425 1085243 414628 429915 122782 106601 113985 115510 126704 122770 120620 120978 83378 85478 267019 236579 672392 671441 216823 214116 275542 279761 324690 315843 338436 342541 361129 367878 349639 387146 800297 843839 536350 441656 294262 293048 335764 334543 356583 360216 369623 376213 421402 419937 655917 691881 40.55 68.2 1
13:57:17 2023-10-13 323610 321190 86121 86707 129302 134358 130592 133128 105666 103884 108864 113138 127318 128639 349581 376725 1102019 1089110 411676 433154 123021 106601 113619 115008 126732 122433 120487 122353 83387 85342 267912 236652 670536 667083 216823 215891 276653 278083 324956 315843 338365 342902 361199 367878 347536 387062 799730 832311 537136 444235 294257 290359 337262 337644 356440 362782 369371 375498 420595 420707 667029 693356 40.55 68.2 1
13:57:18 2023-10-13 323871 322849 86121 86843 129297 134546 134028 133499 105528 104156 108647 113340 127250 128398 349996 378781 1097597 1083556 418746 429735 123123 106812 113697 115463 126738 122686 120620 122607 83354 85310 270338 234585 672256 677186 216823 214116 276423 279135 322988 315663 341542 341722 364100 367260 347501 385376 795593 838379 526143 444491 294675 288067 336186 335741 356547 361261 373438 377318 416924 421146 656873 688760 40.55 68.2 1
13:57:19 2023-10-13 323871 321119 86125 86847 129532 134515 130649 133538 105706 103949 108981 113340 127400 128398 349509 375297 1097572 1085206 416974 430217 122918 106601 113463 114975 126698 122433 120487 122438 83297 85427 272817 236652 674222 670966 216823 213522 275771 279761 323970 315843 339079 342505 364262 372004 349388 386835 800150 843168 528777 440957 294675 288842 336311 337644 355940 360720 371985 376177 421995 419937 657807 691807 40.55 68.2 1
13:57:20 2023-10-13 323379 321119 86180 86787 129302 131196 132970 129898 105542 104124 108880 110405 127325 128474 351709 378781 1100619 1082039 413758 430181 122884 106568 113541 114942 126495 122770 120286 122658 83387 85673 267912 236804 670205 674804 216518 214150 276689 278011 324956 315843 339115 342794 362720 365655 349815 386754 796720 836561 522963 442874 294466 288387 337299 335741 358737 361296 368887 376783 420886 422774 664231 689737 40.55 68.2 1
13:57:21 2023-10-13 324852 320633 86239 86723 129571 134441 130961 133025 105738 103722 109048 112926 127747 127905 350566 378685 1092259 1083591 414484 429879 123157 106568 113775 114975 126908 125421 120487 122353 83387 85368 267912 236652 670289 673349 216715 216347 275944 279437 324848 315807 340648 344733 364960 368871 348897 387568 797922 841453 528777 444864 293083 290769 337776 335741 358125 361296 369335 373652 418389 422179 659283 691317 40.55 68.3 1
13:57:22 2023-10-13 324075 321725 86180 85323 129074 131371 130897 129963 105640 104156 109064 110414 127461 128432 350748 378720 1103677 1088302 415265 430253 122918 106601 113619 115384 126315 122433 120320 122557 83387 85588 267912 236652 667817 676311 216823 213487 277272 278866 324956 315843 339353 341205 364391 368943 349815 385052 793272 834080 528777 441584 294466 288387 336764 335741 356547 362923 369587 376783 418367 420259 665646 687748 40.55 68.2 1
13:57:23 2023-10-13 324857 321155 86121 86785 129391 134581 130649 133538 105633 104020 108981 113340 127393 128432 350284 378997 1094352 1082113 418817 430338 122884 106601 113385 114942 126704 122855 120586 120978 83475 85563 283593 236579 670968 674732 216823 216043 276475 279653 322988 315843 340141 341517 366659 369875 348336 385340 794993 838415 534467 444997 295512 288558 335680 336453 356547 360756 373147 377318 417580 420850 656873 687785 40.55 68.3 1
13:57:24 2023-10-13 322746 320945 86243 86847 129332 134515 131021 129752 105898 103916 108981 113306 127284 128309 349222 376582 1102764 1088335 412587 430244 123038 106601 113619 114975 126732 122433 120487 122557 83387 85647 269437 236986 672654 667047 216823 214001 276194 278047 324956 315843 338330 342902 361129 367843 348036 387335 799693 832311 522963 441129 293841 288505 336822 334437 356512 362380 368887 375040 421730 420259 666119 691881 40.55 68.2 1
13:57:25 2023-10-13 323379 320838 86089 84962 129422 134576 130616 133313 105633 103987 108830 113183 127372 128398 349509 378755 1103981 1081964 415109 433154 123123 106535 113697 114909 127016 122686 120700 120978 83427 85530 270338 236652 665779 674841 216679 216347 276986 278011 324956 315843 338401 342794 365622 368871 347221 386173 793308 834166 537136 441511 294331 288766 335715 333852 358737 362923 369479 376213 416959 422476 666119 689811 40.55 68.2 1
13:57:26 2023-10-13 324929 321119 86235 86756 129602 134515 131433 133724 105738 103884 108905 113037 127461 128186 349222 377895 1097609 1091262 415228 429879 122987 106568 113619 114975 126908 122433 120655 122472 83445 85522 272479 234657 676166 670857 216823 213522 277929 278902 324006 315501 338330 342866 362720 367878 349296 386173 800297 833490 530094 444190 293425 288540 336822 334437 356547 363503 369551 375076 422153 421182 664231 691881 40.55 68.2 1
13:57:27 2023-10-13 323902 321190 86121 85202 129212 134358 130526 133313 105865 104325 109072 110447 127223 128597 349894 381141 1103863 1088302 414933 430074 123174 106601 113697 114975 126732 122433 120586 120978 83445 85368 267912 236485 667422 674877 217796 215435 277308 278902 324956 315843 338401 341205 364427 368943 346942 385052 795593 829365 528777 441367 294466 288355 336728 336690 355441 362415 369551 376747 416340 419044 664231 687785 40.55 68.2 1
13:57:28 2023-10-13 323282 321190 86058 86827 128994 131286 130517 133383 105561 104085 108830 113407 127284 128824 350037 378997 1097634 1078911 418817 430217 122748 106634 113463 114975 126348 122601 120320 122557 83445 85401 269437 236652 668671 676790 216823 214150 276368 279509 323191 317933 340034 341614 364284 367738 348407 386049 797045 843766 535801 446113 294257 288761 336457 335741 357372 361049 373402 375910 416340 421514 658755 691549 40.55 68.2 1
13:57:29 2023-10-13 324075 321844 86357 85153 129288 131196 130739 133547 105640 104188 109064 110382 127325 128597 349473 378997 1100422 1085243 416596 431334 122918 106568 113541 114975 126732 122433 120616 122557 83330 85310 267912 236652 670075 674877 218050 217640 276653 278902 324956 315843 340141 340725 363880 368979 347221 387679 795629 829365 528777 441367 293304 287949 337739 334472 355477 361366 369551 377853 418202 418973 662275 687785 40.55 68.2 1
13:57:30 2023-10-13 323255 321190 86125 86794 128994 131196 133993 133383 105561 104085 108647 113407 127074 128824 349473 378997 1099235 1078269 418262 430253 122544 106634 113463 115008 126315 122517 120320 122727 83327 85733 269437 237139 668142 674732 216823 214081 275628 279653 323790 315410 340273 341722 363264 367843 349076 386544 797637 843158 533132 445520 292625 288355 337739 336271 356547 361331 372911 377318 417252 421478 656407 688797 40.55 68.2 1
13:57:31 2023-10-13 322220 320976 86239 85110 129254 134703 130620 133352 105561 103884 108830 110447 127325 128275 350001 376425 1101983 1089811 414685 430217 122918 106568 113541 114942 126611 125421 120534 122438 83215 85310 264644 236819 670909 667011 217782 213522 276229 278047 324956 315843 338330 342902 361129 367878 348305 387371 800297 832311 517348 441165 293839 293363 336822 334472 356547 362415 369183 375608 421034 421182 663546 691881 40.55 68.2 1
13:57:32 2023-10-13 323318 321190 86180 86794 129297 134703 130649 133313 105706 103949 108939 113217 127284 128398 349509 378755 1100839 1078911 413502 433154 119959 106502 113697 115417 126597 122601 120453 120978 83312 85563 270338 237045 671871 674291 216518 214185 276653 278047 324812 315446 339353 342758 363009 365620 347465 389611 796664 836634 504918 441728 294675 288852 334706 336453 358737 361296 368959 376783 418861 422810 662503 689774 40.55 68.2 1
13:57:33 2023-10-13 324852 321358 86516 85182 129571 134609 130739 133352 105706 103819 109098 113071 127495 127974 350037 377895 1097609 1091262 414933 429577 122987 106601 113697 115008 126941 122349 120704 122438 83445 85251 272254 234621 671123 667083 217896 213556 277539 278902 324006 315026 337819 342866 362212 367843 346141 387092 799730 834129 528777 445520 293633 292986 337299 336453 356297 363503 371787 375040 418897 419044 662275 691844 40.55 68.2 1
13:57:34 2023-10-13 323810 321155 86121 86701 129208 134452 130616 133221 105633 103916 108905 110533 127257 128618 350032 378781 1104731 1085058 415228 430109 123157 106535 113697 115351 126698 122433 120320 122472 83387 85342 270338 236652 674480 676790 216823 213339 277503 278759 324956 315627 338401 341794 364974 368428 346942 385052 796627 829365 528777 441728 294748 292877 336764 335741 357622 363468 369551 376213 416304 421514 663391 689285 40.55 68.2 1
13:57:35 2023-10-13 324924 320941 86125 86794 129391 134515 130772 133352 105771 103884 109014 113183 127359 128186 349545 378464 1097609 1088130 417038 429577 122782 106601 113463 114975 126698 125508 120487 122438 83445 85284 272479 234621 681192 671877 216823 217604 276724 279331 323059 315026 338330 342830 365106 368979 346420 386270 797995 836598 526143 445917 293841 292981 336822 336453 354375 362380 372620 375608 418861 418349 659320 690826 40.55 68.2 1
13:57:36 2023-10-13 322602 321875 86121 85165 128685 131428 130517 130053 105463 104886 108579 110543 127115 128900 349330 376546 1106755 1087561 413865 430338 122510 107123 113385 115041 126160 122601 119952 122591 83212 85792 267912 237285 678521 672863 216823 213522 276423 278902 324498 314919 340488 342275 362212 369014 347501 387790 797394 829437 528777 441619 293562 288761 335872 334543 355441 361331 369587 378158 420147 419008 660327 689811 40.55 68.2 1
13:57:37 2023-10-13 321911 321119 86143 86734 128994 134452 130897 133255 105633 104020 108680 113183 127074 128398 350748 378428 1097609 1077502 414520 430253 122663 106601 113274 115008 126315 122601 120236 122472 83215 85706 269396 237643 676241 675264 216823 214414 274821 279420 324884 315699 340273 342131 363158 369911 349880 386173 795030 839075 525529 440058 294675 293542 334706 334437 358161 360580 369219 377318 421854 421550 659320 688760 40.55 68.2 1
13:57:38 2023-10-13 327143 320976 86239 85223 129254 131015 130838 133512 105706 103916 108939 113183 127372 128584 349402 378428 1100730 1088094 417631 430109 122918 106568 113541 115298 126348 125561 120320 122387 83330 85225 267912 235984 668826 671877 216823 217640 276689 279761 323514 315242 338365 342866 362755 369530 347186 386270 800026 838446 533132 443864 294257 292877 334706 335220 354410 361331 372874 375910 418861 419008 658081 690863 40.55 68.2 1
13:57:39 2023-10-13 320972 320508 85962 86827 128964 131214 134114 133631 105384 104422 108680 113351 127074 129072 349509 376160 1106007 1088335 415265 430289 122769 107156 113541 115543 126495 123024 120286 123033 83227 85780 275310 237884 664716 673349 218050 213522 277434 279564 324956 315362 343563 342505 361129 368979 347536 385052 797394 838191 535801 442246 295869 293022 336584 335446 355477 361331 369551 377318 420774 420223 660364 689811 40.55 68.3 1
13:57:40 2023-10-13 326499 320894 86243 86608 129579 134891 130838 133083 106013 103580 109048 112959 127393 127585 349545 378155 1090138 1078911 416150 430253 122987 106422 113697 114942 126732 125386 120571 122319 83445 85160 267912 234102 677040 672863 216823 214001 276229 278902 324498 315501 343631 342866 363880 366747 347536 387790 797959 839075 535801 446538 293498 292675 336221 335741 357622 361331 372312 375040 416959 421550 658387 691354 40.55 68.3 1
13:57:41 2023-10-13 324640 321106 86184 86674 129422 131125 130649 133352 105633 103884 108864 113340 127495 128398 350315 378442 1100839 1093774 416964 430217 123157 106568 113697 114909 126806 122517 120620 122319 83559 85310 267912 234657 687834 673349 216823 213157 277929 278938 324006 318078 338401 342866 362720 369911 346141 386544 797995 835971 533132 445483 294404 293291 334706 334437 354907 362415 372575 374747 418861 419008 660327 691354 40.55 68.2 1
13:57:42 2023-10-13 321685 320838 86235 85202 128994 134698 133741 133352 105561 104020 108680 113217 127074 128432 349545 377895 1097609 1079036 412013 430253 122748 106601 113610 114975 126348 122433 120320 122421 83387 85342 267019 237322 670067 673851 216823 214850 275842 278902 324690 315362 339389 342588 362755 365655 348622 389223 795629 835381 522963 442246 294262 292841 337739 335741 358737 361296 368923 376250 418825 421227 663759 689322 40.55 68.2 1
13:57:43 2023-10-13 326463 320894 86239 86608 129614 130925 131241 131215 106076 103722 109173 113103 127393 128043 349894 378925 1091373 1083656 415265 431280 122953 106389 113619 114843 126698 125526 120320 122183 83182 85251 266968 236267 674922 667083 216671 214185 275806 278902 324498 315843 339684 342902 362212 366456 348514 387404 797394 840858 528777 444190 293083 292950 334776 333852 357658 361296 369587 373907 417580 422179 659320 691354 40.55 68.2 1
13:57:44 2023-10-13 320972 321097 85958 86878 128781 134548 133737 133445 105384 104221 108538 110499 126690 128893 348982 375896 1105222 1087561 415265 430266 122510 106601 113286 114975 126315 122601 120153 122591 83182 85375 267183 237322 675990 670929 216823 213556 276459 278615 324956 314919 340177 342830 361164 368979 347536 385016 796829 834202 528777 441417 292874 288761 335872 334508 355477 361331 368959 377318 421151 419973 664394 691455 40.55 68.2 1
13:57:45 2023-10-13 322481 320976 86121 86873 129187 131354 130772 129875 105608 104052 108680 113340 127318 128432 349545 377608 1100839 1078269 412013 430973 122748 106502 113619 114975 126315 122433 120236 121060 83215 85342 267019 237322 669808 672900 216823 214458 275384 279367 324956 315362 339424 342311 362755 366747 349639 386209 795666 836634 522963 442062 294466 292671 334706 334168 358737 360756 368923 376250 418825 422810 661264 688797 40.55 68.2 1
13:57:46 2023-10-13 325097 318896 86357 86566 129602 134032 130715 132840 105738 103548 109048 112770 127372 127885 349509 378997 1089673 1078675 415265 429915 123055 106422 113853 114810 127340 122433 120956 120741 83608 85380 270338 234477 677165 673349 216823 216043 276209 279492 324426 317630 340136 342866 366140 368871 348234 387642 796756 839002 528777 446064 293010 288761 336186 333852 358436 361261 369587 375003 416340 421478 659283 689774 40.55 68.3 1
13:57:47 2023-10-13 320740 321083 86058 86785 128998 134546 131028 129963 105673 104156 108613 113351 127237 128824 349330 375261 1105186 1088335 416446 430307 122884 106601 113385 114975 126315 122517 120320 122557 83182 85460 268259 238163 665986 670857 216823 213522 276423 279295 324956 314883 340177 342830 364506 368650 347501 386173 797922 829365 528777 441619 294675 293291 335872 334472 355976 361296 371097 377051 421330 420187 664231 689774 40.55 68.2 1
13:57:48 2023-10-13 323901 321083 86125 86880 129173 134382 130649 133313 105673 104430 108905 113340 127250 128398 349509 378997 1100839 1082009 414492 430074 123089 106535 113619 115384 126563 122686 120286 120978 83312 85453 272817 237322 671947 673339 216823 214746 275735 278866 324956 315807 339866 342541 363158 365655 349603 386754 796590 841453 530094 442578 295093 289018 334706 336690 356547 360181 369479 377318 418825 421514 658277 688760 40.55 68.2 1
13:57:49 2023-10-13 324255 320633 86180 85191 129391 130769 130739 133352 105706 103709 109014 113037 127461 128008 349509 376725 1100730 1091262 413039 429577 123123 106568 113853 114942 126698 125456 120571 122319 83445 85277 267019 235984 671523 671441 216679 214001 277503 277549 324956 315843 337784 342866 362459 367808 346420 385866 797959 833490 530094 444154 293425 293291 336822 336690 356547 363468 371447 375040 419780 420850 664231 691844 40.55 68.3 1
13:57:50 2023-10-13 323774 321119 86121 86760 129387 134581 130559 129963 105865 104227 109147 110511 127325 128295 349330 381141 1103082 1086751 413905 430074 122884 106601 113541 114975 126348 122770 120286 122488 83354 85394 267912 236652 674223 676680 216823 213522 277503 278634 324956 315591 339353 342866 364938 367260 346942 386173 794857 835344 505387 441899 294675 288852 337537 333852 358737 362923 369479 377051 417580 422476 665646 689774 40.55 68.2 1
13:57:51 2023-10-13 323866 320633 86239 86727 129532 134441 130715 133279 105738 103884 109014 113272 127189 127974 349509 376725 1100730 1091262 412843 429982 122953 106495 113697 114909 126941 125526 120655 122403 83387 85277 270338 236318 672017 667011 216823 214150 277503 277975 324956 315843 340648 342902 365106 367843 346942 386754 799730 829329 529765 444550 293633 293363 336822 336690 356547 363503 372429 375040 420111 420814 664231 691549 40.55 68.2 1
13:57:52 2023-10-13 325022 321589 86239 85251 129254 131015 130649 133512 105608 104579 108880 110469 127291 128398 349473 378720 1100386 1087451 414676 430217 122884 106601 113541 114975 126704 122770 120320 122557 83387 85427 267912 236652 673617 676311 216823 213522 277503 278866 324956 315843 339353 341758 364938 368393 346420 385052 793308 833490 528777 441728 294748 288355 336728 336453 355441 362923 369587 376177 416340 419928 664231 687748 40.55 68.2 1
13:57:53 2023-10-13 324852 321088 86184 86760 129391 134511 130649 133313 105738 103916 109014 113306 127359 128398 349509 378428 1097609 1088335 417894 430262 122918 106601 113541 114975 126348 122433 120320 122522 83445 85342 267912 235984 673285 671841 218358 213339 276617 279761 323742 317630 338876 342830 365870 370083 347501 386544 797995 839075 527460 445169 294257 288852 334706 338600 357730 361084 375350 376067 418754 418830 658743 691096 40.55 68.2 1
13:57:54 2023-10-13 323181 320941 86121 85186 129139 131196 130517 133568 105351 104847 108963 110692 127007 129217 349473 375596 1106970 1090662 416150 430329 122714 106634 113352 115008 126281 122601 120119 122591 83182 85526 268259 237826 663368 670821 216823 213522 276617 279295 324956 314559 340452 342794 361164 368908 348269 387679 797834 829401 528777 441367 293975 288563 337060 334508 355441 361331 369587 378158 419745 419008 661227 687785 40.55 68.2 1
13:57:55 2023-10-13 320936 321123 86062 86752 129024 134703 130977 133445 105528 104117 108905 113373 127250 128611 350748 378428 1097572 1077502 419380 432847 123157 106502 113385 115576 126180 122770 120286 120978 83312 84048 269437 237285 665171 674841 216823 213818 274963 279545 324667 315807 340416 342275 363264 367843 352807 386213 794993 838415 535801 445847 293527 288351 335715 336690 356547 360468 372874 377318 419624 421478 656873 687785 40.55 68.2 1
13:57:56 2023-10-13 324635 320829 86180 86727 129387 134609 130772 133352 105865 104534 108830 113183 127284 128186 349545 376160 1100386 1089885 412259 430217 122953 106601 113697 114942 126348 125508 120320 122438 83445 85427 269437 236652 673487 667047 216823 214150 276617 278011 324956 315554 338330 344842 362177 367843 347501 387335 800144 832311 527133 442264 294466 293570 336347 334472 356512 361331 368887 376213 421402 420850 666119 691844 40.55 68.2 1
13:57:57 2023-10-13 324174 321119 86121 86760 129391 134522 130807 133279 105673 103916 109072 110447 127189 128584 351561 377715 1100619 1080499 412733 430074 123174 106535 113619 114975 126315 122433 120320 122438 83330 84112 272817 237154 672938 672863 216671 214850 276510 278474 324956 315843 339389 342830 363264 365655 349071 387335 796756 836598 511293 440818 294675 288444 334706 335741 358737 362380 369183 376783 421854 423406 664231 689811 40.55 68.2 1
13:57:58 2023-10-13 324496 320976 86184 86760 129422 134452 130559 133279 105738 103813 109014 113149 127461 128186 349473 377859 1097634 1091299 413465 430217 122953 106535 113619 114942 126732 125386 120571 122319 83445 85310 269437 234657 680644 667083 216823 214185 277929 278047 324498 315627 337819 342866 362212 367878 346384 387679 800144 832311 528777 441548 293633 287888 336822 336453 356583 363503 369515 375571 420111 421182 666119 691844 40.55 68.2 1
13:57:59 2023-10-13 324635 320615 86361 85158 129348 131196 132970 133488 105640 104091 108913 110382 127325 128563 351422 381949 1102295 1083591 413795 430217 119959 106502 113619 114975 126698 122517 120320 122557 83345 84131 275310 236652 673452 676311 216823 214150 277539 278047 324956 315843 339150 342830 364391 366712 349815 386754 795629 835344 512877 441165 294675 288423 335680 335741 358737 362923 369479 376783 420923 422774 665646 689774 40.55 68.2 1
13:58:00 2023-10-13 324568 320633 86121 86719 129387 134609 130649 133352 105738 104228 108905 113149 127250 128186 349509 378428 1097609 1090662 417334 429879 122953 106568 113541 114975 126348 125631 120487 122522 83445 85342 269437 234657 680498 670857 216823 217604 276689 279528 323478 317485 338365 342866 362720 369495 346455 386544 799007 834129 527460 445520 293841 293291 334741 336690 356297 362959 372058 375315 422153 419973 662128 691697 40.55 68.3 1
13:58:01 2023-10-13 324524 322180 86239 85148 129250 131181 131144 133313 105706 104052 108830 113373 127250 128584 350675 378120 1101983 1085206 415265 430109 122918 106634 113463 115008 126348 122433 120320 122522 83387 85555 275310 236652 666920 674877 216823 217406 276689 278902 324956 315843 338401 341241 364427 368943 349815 386137 793308 833490 530094 441584 294675 289850 336764 333852 356547 363213 369587 376783 418367 420886 664231 687748 40.55 68.3 1
13:58:02 2023-10-13 324888 321119 86089 86692 129177 134546 134028 133313 105561 104020 108981 113306 127250 128398 349509 378997 1092802 1080573 418709 429577 123157 106502 113697 115510 126462 122517 120453 120978 83345 85445 269364 236339 674619 674695 216823 213818 276194 279761 323023 315843 342588 340439 364093 367843 347501 385960 797267 838415 536250 445520 294748 288563 336221 335741 357335 361331 373770 377318 417252 421514 656407 688760 40.55 68.2 1
13:58:03 2023-10-13 322037 321911 86026 86819 128758 134609 130741 133534 105528 104221 108647 110671 127101 128859 350748 376761 1103583 1085206 415265 430253 122476 106667 113220 115041 126106 122770 119952 122761 83215 85639 272817 236652 667183 672863 216823 213522 276459 278902 324956 315843 340416 341241 362212 368979 350311 385016 793272 829365 530094 441548 293115 287801 334741 334472 354907 361331 369551 377890 419660 418973 661732 687712 40.55 68.2 1
13:58:04 2023-10-13 320932 320894 86022 86785 128998 134581 133993 133348 105528 104156 108647 113373 127074 128611 349258 378140 1100839 1078157 420015 430109 122918 106568 113541 115497 126213 122770 120286 122727 83215 85401 267912 236986 673115 675744 216823 214150 275384 279761 322701 315771 340416 341758 364164 367843 349603 387092 795629 838379 535801 440674 293527 288563 334741 336215 356547 359643 369357 377853 418202 420886 656873 687785 40.55 68.2 1
13:58:05 2023-10-13 323218 321644 86357 85206 129297 134324 130997 133128 105706 103916 108680 113183 127284 128186 350748 375560 1103583 1088335 413795 430217 122918 106601 113541 114975 126348 122517 120320 122353 83215 85588 272817 237322 670579 667047 216823 213556 276459 279331 324956 315362 338401 342902 361129 367878 348300 387062 797995 832311 534446 442246 293841 288645 336347 334472 356512 361331 368368 375910 421115 420259 666119 691881 40.55 68.2 1
13:58:06 2023-10-13 322884 320673 86153 85259 129151 131685 130862 129841 105865 104020 108913 110469 127149 128474 349330 381105 1100619 1085202 413501 430316 122918 106601 113463 115510 126382 122349 120434 122353 83387 85342 269364 236804 668035 674877 216751 214001 277539 278047 324956 315843 339353 342794 364100 366712 346455 386173 793308 833490 528777 441385 294257 288761 336728 333852 357622 363213 369515 376213 416340 422143 664231 687785 40.55 68.2 1
13:58:07 2023-10-13 324893 321649 86121 86752 128994 134254 130840 133094 105633 103852 108939 113149 127250 128186 350748 377859 1097609 1088167 415191 429915 122918 106389 113463 114942 126348 125351 120320 122319 83387 85488 267912 234621 676289 670857 216823 217523 277539 278866 323742 315026 338365 342830 362212 367878 348824 387790 799164 832311 532070 444190 293425 290055 336822 334437 356547 363468 371750 375040 421556 420599 663936 693429 40.55 68.2 1
13:58:08 2023-10-13 323615 320517 86180 86780 129040 131015 130616 133512 105640 104124 108880 113306 127074 128309 348946 378997 1103863 1085206 414418 429679 122748 106601 113619 114975 126348 125421 120320 122557 83445 85342 267912 236485 667048 674877 216823 213487 276689 278902 324956 315843 339902 340725 364711 368979 346942 387826 795030 829365 535801 441385 293527 287949 334741 334472 355192 362380 371483 377853 417616 419008 662275 687785 40.55 68.2 1
13:58:09 2023-10-13 323871 321875 86117 86752 129208 134358 130684 133128 105561 103884 108830 113149 127074 128398 350748 376761 1097609 1086788 417010 429915 122748 106601 113541 114975 126348 125490 120320 122353 83387 85555 279527 235984 667659 667047 218050 213522 275806 279761 324006 315843 338401 342830 363299 369824 349352 387092 800297 840263 534467 444190 293914 290501 337262 338600 357730 360075 371641 376030 423952 418830 657770 689627 40.55 68.2 1
13:58:10 2023-10-13 322339 321119 86121 85287 128998 134515 134114 129898 105488 103949 108647 113183 127074 128275 349258 375310 1101983 1088335 412696 430253 122782 106601 113541 114975 126732 122433 120384 122387 83330 85342 267019 237322 667402 667047 216787 214150 276459 279331 324956 315362 339389 342902 361164 368428 347536 387371 799127 831722 529733 442246 293841 293363 336584 334472 356547 361331 368368 375910 420738 420259 666119 691844 40.55 68.2 1
13:58:11 2023-10-13 323727 320932 86239 86566 129512 134032 131153 132840 105738 103651 109014 112803 127372 127585 350748 376160 1092802 1081247 415265 428937 122748 106568 113463 114975 126348 125508 120320 122387 83215 85639 267912 236318 668541 667047 216823 214185 275806 279331 324727 315843 337345 344842 362177 368763 351732 387458 800003 841380 528777 441475 294331 290839 336311 337167 358018 360867 369587 375947 423462 422179 657622 691586 40.55 68.2 1
13:58:12 2023-10-13 324094 320858 86121 86608 129391 134515 130895 133352 105738 103780 108939 112959 127284 128008 349509 376725 1099948 1091299 412450 429586 122987 106422 113619 114942 126732 125351 120320 122149 83445 85192 267019 234657 676425 667011 216751 213853 277539 278011 324956 315843 337819 342902 362494 367843 345899 385016 797995 829293 537136 444190 293425 292950 336822 334168 356512 363503 369587 375040 418861 420886 664231 691844 40.55 68.2 1
13:58:13 2023-10-13 324174 320673 86058 86637 129332 134324 133993 133167 105542 104599 108997 110447 127101 128295 348839 378925 1100727 1086751 413941 430074 123089 106568 113463 114975 126315 125490 120586 120978 83354 85310 267912 236485 674689 674877 216787 217676 277113 278438 324727 315627 338365 341758 364718 367878 346420 385052 794894 829365 528777 441511 293841 293022 336728 333852 356583 362923 369551 376213 416304 421218 664231 687785 40.55 68.2 1
13:58:14 2023-10-13 324663 320188 86125 86692 129302 134289 130526 133094 105738 103716 108905 112993 127284 127974 349509 377895 1097609 1088167 414639 429067 122782 106568 113541 114975 126348 125421 120487 122353 83330 85192 267912 234657 680144 670893 216751 217676 277539 278938 324006 315026 338092 342866 363038 368393 346420 386544 799164 835381 533132 446793 293951 292877 334706 336215 355477 362959 372312 375644 418861 418973 659823 692441 40.55 68.2 1
13:58:16 2023-10-13 324524 320905 86121 85323 128861 131196 130484 133499 105640 104612 108880 110405 127203 128295 348420 376725 1102801 1085127 414897 429577 122442 106634 113032 115008 126073 122770 119952 122591 83215 85342 267912 236318 666558 672863 216823 213522 276689 279135 324956 315554 340452 341241 362247 369530 347536 387679 796664 829365 535801 441584 293115 287832 334741 334472 354943 361331 369623 378537 417580 419008 662275 687785 40.55 68.2 1
13:58:17 2023-10-13 323902 320668 86089 86608 129212 134515 133741 133074 105561 103845 108680 113105 127108 128398 349228 374172 1094425 1084435 418077 430253 122748 106601 113385 114975 126315 125386 120320 122353 83445 85284 267019 236318 667659 666975 216787 214185 274998 279761 324498 315843 339115 342866 360904 367878 349639 387092 800297 838307 530094 441584 293841 288761 335872 334543 357121 360761 371496 375957 422184 421074 658275 691734 40.55 68.2 1
13:58:18 2023-10-13 324137 320495 86243 85263 129284 134476 130583 133094 105561 104345 109072 110501 127250 128398 349509 376160 1103194 1089857 413502 430253 122714 106495 113385 114975 126315 125490 120320 122387 83215 85342 267912 237322 666231 667011 216823 213556 276229 278938 324956 314595 338401 342902 361093 367878 347536 387371 799007 829401 528777 441306 292259 293026 335872 334508 356011 361331 368403 377318 421070 419963 664231 689811 40.55 68.2 1
13:58:19 2023-10-13 324744 320183 86121 85159 129426 134327 130772 133167 105771 103651 109123 112770 127495 127551 349509 378997 1090709 1082052 415965 429608 122987 106422 113619 114942 126941 125351 120320 122353 83215 85284 267019 236318 674430 667083 216338 214219 275842 278938 324727 315843 339684 342902 363073 366456 348550 387679 799007 841270 528777 444783 293841 288483 336786 336453 358593 361120 371338 374857 420595 422774 656490 691881 40.55 68.2 1
13:58:20 2023-10-13 324857 320210 86357 86641 129422 134254 130649 133094 105666 103988 108947 112959 127406 127619 349018 376761 1097609 1090487 413428 428973 122782 106422 113619 114942 126382 125386 120320 122319 83387 85192 270338 234657 678453 670893 216823 213556 277929 278474 324042 317485 337890 342902 362466 367878 345414 387129 799575 829329 528777 441620 293425 293395 336822 334437 356547 363503 369551 375076 420111 420886 664231 691881 40.55 68.2 1
13:58:21 2023-10-13 326608 320668 86058 86697 129032 134609 134114 133352 105633 103916 108680 113027 127074 128008 348982 377627 1091218 1080573 418337 428955 122884 106601 113385 114942 126281 122433 120286 122438 83297 85394 269437 234585 668412 674841 216679 213967 276229 279725 322988 317485 342307 341434 364683 369839 348127 385193 797305 842498 528777 448376 294466 288725 336658 336215 357586 361296 373734 375883 419770 421478 656873 688760 40.65 68.2 1
13:58:22 2023-10-13 323835 320615 86357 86872 129387 134476 130607 133152 105673 104325 108905 113306 127339 128364 349473 376725 1097572 1087561 417527 430217 122884 106568 113463 114975 126698 122433 120320 122438 83354 85310 267912 235984 668751 667011 218358 213522 275771 279761 323706 315843 338365 342794 362720 369530 348514 386507 799090 839075 528777 441584 294331 288761 336584 335951 355156 360181 371750 376177 421330 418973 656873 690790 40.55 68.2 1
13:58:23 2023-10-13 321353 320575 86168 85122 129330 131188 132672 129879 105640 104124 108880 110458 127115 128563 349330 374293 1106220 1088302 412916 430257 122884 106912 113619 115463 126664 122517 120286 122692 83387 84545 269437 237322 667945 667011 216823 214150 276423 279495 324956 315362 338401 342866 361093 367843 350311 386137 797357 829401 528777 441863 294675 288617 335872 335446 355976 361296 368923 377318 421034 419008 664194 689811 40.55 68.2 1
13:58:24 2023-10-13 324604 320148 86121 86672 128994 134609 130517 133352 105528 104085 108905 113116 127041 127974 348946 378997 1091484 1081343 415265 429009 122918 106422 113541 114909 126732 125421 120487 120474 83445 85244 270338 234549 676494 672791 216823 214150 276423 279295 324498 315908 339684 342794 363845 366712 347536 386544 795593 839039 528777 447109 293841 288766 336457 333852 357622 361261 372874 375315 419660 421227 658164 688613 40.55 68.2 1
13:58:25 2023-10-13 324448 321470 86207 86832 129215 131015 130897 133384 105608 103852 108647 113149 127041 127974 350527 377148 1095942 1089885 417038 428937 119959 106469 113385 114942 126348 125561 120286 122454 83297 85522 267912 234585 673966 670857 216823 217839 276617 279725 323023 315843 338365 342794 362720 369789 349815 386544 797959 829365 530094 445483 293841 288423 337299 336453 355441 362888 372575 375076 420886 418937 660291 691317 40.55 68.2 1
13:58:26 2023-10-13 323255 320152 86093 86727 128960 134703 133555 133352 105528 104345 108647 113340 127041 128364 349473 377859 1099235 1077502 412629 429915 122680 106601 113385 114942 126315 125386 120202 122522 83182 85310 267019 237322 677028 672863 216823 214815 275349 278902 324956 315038 339389 342516 362755 366712 349358 386718 795422 839075 528777 442726 295512 288635 337739 336545 356405 360040 369371 377208 420959 421003 658743 689488 40.55 68.2 1
13:58:27 2023-10-13 322889 320860 86058 86719 129208 134515 131243 129803 105528 103916 108797 113149 127041 128460 350564 374435 1092765 1082052 416446 429541 122748 106568 113385 114975 126315 125421 120153 122319 83182 85522 283593 236318 668164 669541 216823 214482 275577 279099 324498 315843 338365 342902 361058 366712 349316 387367 797959 840858 528777 441548 293425 289251 336584 336215 358161 360720 369551 374473 421079 422143 656381 690826 40.55 68.2 1
13:58:28 2023-10-13 324174 320148 86062 86608 128990 134609 130339 133352 105528 104047 108647 113272 127041 128275 348420 378997 1100839 1083628 414088 428902 122629 106568 113463 114942 126315 125386 120202 122353 83330 85277 267019 235984 680618 674877 216823 213522 276689 278438 324727 315518 339353 341722 364689 369911 349567 388633 795364 837040 504918 442980 294675 288725 337262 333672 358522 362380 368923 376213 416959 421227 664083 689737 40.55 68.2 1
13:58:29 2023-10-13 324929 320315 86050 86694 129147 131007 130840 133059 105561 103780 108680 112959 127217 127974 348982 378997 1091484 1081343 415265 428937 122953 106422 113541 114909 126698 125457 120487 122115 83445 85488 269437 234549 676915 672863 216823 214150 276423 279295 324006 315722 340166 342830 364100 366712 348790 387092 796192 840226 530094 446150 293841 293024 336186 335741 357622 361296 372874 375040 419624 421514 655454 689285 40.55 68.2 1
13:58:30 2023-10-13 320415 320894 85962 86760 128746 134515 134114 133538 105351 104710 108538 113441 126656 128824 348946 374471 1103583 1087561 415265 429879 122680 106601 113319 114975 126281 122433 120119 122591 83149 85342 267019 237994 666299 667047 218050 215891 275980 279043 324848 314415 340309 342686 364075 368803 347394 389297 797612 829365 528777 441619 293975 288761 337024 335446 355406 361296 369551 377853 423051 419008 659787 687748 40.55 68.2 1
13:58:31 2023-10-13 320972 320575 85998 86633 128960 134374 130618 133352 105351 103852 108647 113306 127041 128398 350251 377823 1097572 1075934 413865 429915 122680 106568 113307 114975 126281 122433 120202 122438 83182 85522 268259 237322 666115 672827 216823 214517 274927 278902 324956 315584 339389 342275 362720 366712 349352 386173 794993 836598 511293 442246 294466 292513 336822 336215 358701 360720 369183 377051 421854 422440 662503 690470 40.55 68.2 1
13:58:32 2023-10-13 324230 320838 86357 85243 129683 134420 130928 133188 105931 103748 109139 113103 127427 127551 349473 378997 1090709 1085202 415044 429541 122884 106568 113385 115397 126462 125386 120320 122319 83182 85310 267912 236318 673477 670490 216643 214185 275771 278902 324498 315843 339684 344842 361951 365655 348550 387642 797959 840858 528777 441367 293010 293435 337299 333852 358161 361296 369587 373907 418202 422143 658350 690826 40.55 68.2 1
13:58:33 2023-10-13 323379 320577 86116 86726 129028 134408 130774 133094 105528 103916 108680 113149 127074 128186 348946 378997 1100386 1085206 414676 428973 122714 106568 113307 114975 126315 125386 120320 122319 83182 85555 265529 236485 667659 674841 216823 213339 277308 278902 324727 315843 339079 340725 364391 368979 349567 385052 793272 829365 528777 441548 294262 288387 339453 336034 358491 363184 369335 376030 418221 420080 664083 689488 40.55 68.2 1
13:58:34 2023-10-13 324415 320720 86125 86760 128964 134699 133865 133279 105528 104260 108880 113306 127041 128398 348946 378997 1096036 1080573 418821 428973 122714 106601 113463 114975 126315 125421 120320 122438 83330 85310 267912 234621 667037 674877 216823 214150 276653 279725 323023 315843 339389 341758 364711 367551 347536 385376 793308 838415 540308 443864 294466 288355 336186 336215 356547 361331 373438 377318 416959 420886 655011 687748 40.55 68.2 1
13:58:35 2023-10-13 320901 320317 86121 86719 128990 134315 130708 133094 105351 103852 108647 113116 127250 128186 350748 374435 1103583 1088335 415265 430217 122714 106568 113307 114975 126315 122517 120119 122557 83182 85555 268259 237994 668402 667047 216823 213556 276653 279295 324956 314883 339424 342830 361129 367878 348300 389777 800144 836337 528777 442246 295512 289742 336786 337644 355833 362203 369371 378390 423051 419008 660291 689285 40.55 68.2 1
13:58:36 2023-10-13 322798 320720 85998 86727 128994 134417 133928 129865 105542 103884 108647 113340 127074 128398 348982 377292 1097609 1079036 411966 429684 122714 106601 113307 114942 126315 125350 120320 122387 83330 85310 266917 236652 670708 672352 216302 214850 276653 278474 324956 315843 339389 342830 363073 365655 348305 386754 795629 834166 530094 442560 294466 288761 334706 333852 358737 362415 369479 376783 418532 422774 664231 689811 40.55 68.2 1
13:58:37 2023-10-13 324893 320183 86089 86667 129391 134289 130930 133094 105706 103884 108905 112993 127284 128008 349228 377557 1097609 1090662 416409 429577 122918 106568 113541 114975 126348 122264 120320 122353 83387 85580 267912 234621 669468 670893 216823 217604 277503 279473 323454 318006 341300 342686 363193 369389 349741 387568 798943 834634 535801 445156 293914 290091 334706 334437 357983 363326 371750 375040 421519 419928 662312 692441 40.55 68.2 1
13:58:38 2023-10-13 324635 321155 86062 86760 129028 134515 133741 133352 105561 103916 108981 113183 127074 128398 348492 378464 1100386 1085243 415044 430181 122544 106634 113385 115008 126348 122517 120320 122557 83445 85375 267019 236652 669727 674877 218358 213522 277308 279564 324956 315843 341483 342275 364164 370118 348550 386173 797995 835381 530094 441584 294945 293291 337739 337037 357371 363539 372874 377226 422661 421586 664231 691881 40.55 68.2 2
13:58:39 2023-10-13 332823 327428 88610 86039 132374 136151 137068 135518 108724 106815 114726 114035 129227 134656 358726 387604 1118721 1106607 430459 441822 124067 110959 119279 122480 131868 130221 125017 125831 85416 86130 274846 241728 683656 692927 222953 221679 285423 288667 337047 328569 355095 356921 378658 383222 364572 403031 829221 870352 536233 455611 307123 299373 351686 350001 374039 378888 385729 392694 435320 440427 694844 719541 40.55 68.2 2
13:58:40 2023-10-13 338453 333807 90417 88331 136590 143020 143507 142800 112333 109401 113804 117242 133507 134763 366260 396347 1146960 1135158 439755 450962 127274 114818 124943 123056 136863 133288 129610 132090 86441 88078 279353 246090 701071 705003 227435 224473 289044 293850 342983 333987 360582 363484 385039 388868 369821 410330 842530 888036 549849 461166 312841 306789 358781 355286 382660 387930 395545 402091 447118 452624 707021 732617 40.55 68.3 2
13:58:41 2023-10-13 345270 340824 92127 89935 139956 142241 144105 142963 110624 111233 116936 120023 137140 137733 374674 405395 1164560 1153953 441453 457106 131494 113524 125024 126441 142100 136956 130615 132265 88205 89529 280420 248540 704522 711342 229069 227764 293994 299473 349541 338690 365838 368651 388656 394723 374203 414182 852965 892461 552483 467873 315654 310060 365124 362935 384364 392395 400073 407063 451003 451867 715297 740252 40.55 68.3 2
13:58:42 2023-10-13 350666 347505 95568 92052 142682 146481 149460 151009 114233 112508 120097 121683 141800 144241 384346 415752 1202971 1185443 448940 468541 131989 117225 129368 132407 144066 143681 136017 136703 90509 91954 284887 252097 718056 726604 234851 233361 300952 305082 356614 347568 376355 376506 397061 402830 381947 425544 876109 913178 563020 474019 323172 316824 369569 369691 394375 400495 408981 412154 464693 463896 731881 767278 40.55 68.2 2
13:58:43 2023-10-13 353852 350992 96133 94504 144415 148340 151532 150879 115284 114070 121668 123357 140827 145648 387337 415052 1220930 1199661 450177 474193 133536 118439 133338 130043 146493 141203 138194 138593 91460 94169 284887 252576 733094 725245 235545 234477 304709 304793 360974 351898 377959 378848 400944 405337 384230 423353 884922 930199 560386 479754 324631 319370 373711 371874 399280 403110 412345 415270 465419 469071 735332 769676 40.55 68.2 2
13:58:44 2023-10-13 363218 356377 96964 95356 146817 153313 153024 152233 117284 116256 125413 125729 142980 145013 393038 425304 1231925 1203157 459624 477643 135360 120638 134725 133323 150773 145170 141661 142484 92906 95187 288368 256641 726631 736204 239448 238706 305710 309958 365627 354889 378501 384346 405822 411205 385205 429290 889600 932871 571833 485242 329577 321584 378727 378135 400409 404974 413565 421015 475474 469557 749668 778801 40.55 68.1 2
13:58:45 2023-10-13 359492 359170 94865 95526 147810 149930 154189 153003 118265 116927 125728 126298 143710 145266 396308 431681 1239658 1222517 459588 482140 136059 122961 131800 134229 151157 145778 142427 139861 93421 95386 297738 256278 737608 741307 240850 238032 308488 308958 364360 355821 382280 384856 405359 412034 385420 431142 899943 933841 569164 488280 329577 324780 379015 378547 400975 404055 414511 419414 477123 474398 746525 786097 40.55 68.1 2
13:58:46 2023-10-13 359608 360366 95122 95855 148672 152043 155083 153641 119086 117080 122979 126627 144644 146255 399012 428866 1243251 1235358 467666 483578 136974 123405 133603 134668 148362 146011 139549 140898 93819 95521 288229 256278 739122 740259 242729 240219 308706 311310 364360 356445 382010 386012 406074 411094 387813 429850 898664 948431 572767 488752 331450 324323 382274 378812 401922 405257 414475 423213 471864 474481 747939 784043 40.55 68.1 2
13:58:47 2023-10-13 364385 362234 95478 96191 149465 152528 156801 155376 121547 118461 124056 128119 145820 147478 401677 435316 1254347 1238879 467813 486115 140430 123990 134776 136252 150923 148137 141632 142342 94594 93813 290248 257404 746268 749924 243864 241644 310482 312767 368839 357555 386617 387898 406296 413784 387885 432367 907936 947964 574502 493863 333811 328505 384406 384310 403017 409719 419994 424342 477900 477159 754675 795556 40.55 68.1 2
13:58:48 2023-10-13 366222 366158 96489 94259 148680 153054 158114 156382 122087 118857 125496 128922 149248 147994 404388 434706 1259840 1248446 474614 486981 140931 124508 135780 137072 151924 148826 142821 143039 96070 94327 306664 258235 747047 749487 245244 241882 310273 315672 369988 360875 385523 387862 410015 414044 390478 433742 908993 955593 576190 491629 335677 328505 384445 385092 409499 412350 418881 423430 478044 480917 765341 797254 40.55 68.1 2
13:58:49 2023-10-13 371764 369483 97139 95033 150282 155801 161442 159095 119607 123080 126322 128623 150182 153429 410608 439216 1282007 1261346 473266 492887 142144 122340 137363 140590 154073 152826 144513 144769 94644 95811 293777 259651 758735 756922 246347 242830 314549 319329 373889 366552 391036 391900 412363 416477 394275 437460 919325 969292 579840 495630 338719 330773 390224 386268 412697 413421 424586 430463 482569 485620 772206 805374 40.55 68.1 2
13:58:50 2023-10-13 375223 369704 98009 95559 152010 156906 159215 157835 120863 123354 127615 128776 147508 153607 410878 448286 1278221 1253930 476643 495693 139279 123980 138268 141580 155104 153786 145522 146511 94868 96696 293777 263478 757498 765965 245795 245153 317770 316802 376057 364774 393429 391386 413776 421612 396754 443187 924924 961035 584092 496782 339199 333830 390224 390129 409988 419133 426029 429781 486192 486376 777956 815179 40.55 68.1 2
13:58:51 2023-10-13 378297 375395 99217 97423 154047 161745 161586 161122 122693 121367 129385 131437 150290 152433 419022 451107 1297572 1277946 483839 501461 142305 125900 140563 140275 157530 153039 147922 147993 96628 97960 296482 265796 768584 770313 250937 247917 318699 321669 379002 367597 396092 398867 419765 424565 399144 441453 935439 979967 593054 505755 341551 336000 393936 394324 418589 422527 431206 432448 492270 493841 784053 820914 40.55 68.1 2
13:58:52 2023-10-13 382842 377945 100107 97964 155401 162445 162917 162321 123398 121763 130316 132295 151507 153205 419816 450638 1300410 1287272 487345 504864 142967 126977 143188 141033 160430 153807 148567 149417 97089 98595 298403 265984 766084 775117 251279 249879 319100 324469 381182 369925 396529 400359 422693 424780 401260 446758 938168 982006 590516 505719 346550 337592 396682 396623 419145 422778 430413 437082 495553 494429 793125 825228 40.55 68.1 2
13:58:53 2023-10-13 382846 379042 100796 98525 156597 160090 163770 163264 124211 122911 131149 133616 152525 154695 423592 454544 1318850 1303975 488877 509051 144189 127820 144122 142008 157877 155056 151100 151437 97755 99271 299186 266928 771700 774731 254309 251111 322085 327591 380959 371998 396601 402083 424066 427347 403914 446794 944607 1000150 597111 507571 348600 339675 399289 396804 423628 426668 433806 439677 495999 497226 798902 827644 40.55 68.1 2
13:58:54 2023-10-13 385518 384714 102467 99846 161331 161509 167339 165475 126548 124420 134837 134132 155345 155623 430970 466248 1318887 1302209 498244 513842 146583 132029 142715 144294 160293 157394 150040 151165 99134 100846 300410 270459 776551 787606 255028 253104 326835 329879 387799 379196 403529 403216 428312 433792 408676 454721 959162 993866 601192 508970 350334 343334 401049 400777 423416 431173 440998 444857 502633 502002 802384 842984 40.55 68.1 2
13:58:55 2023-10-13 391672 385671 104751 100610 160082 163328 167714 167006 127142 125396 135572 135946 155216 157575 431925 464832 1335674 1315971 498244 517758 147949 132465 144645 144658 162095 157870 151841 151646 100158 101405 303739 270006 789178 790961 256838 253847 325954 330304 387979 381890 405434 405853 427769 431043 409783 457279 959310 1007431 595451 514805 351564 345758 405590 405066 428285 432854 438982 445986 505049 505089 816352 848890 40.55 68.1 2
13:58:56 2023-10-13 392504 391544 105634 102068 160967 166033 168864 167732 130727 127130 133444 140127 160008 160411 438604 475140 1360609 1333939 499661 522415 151319 133841 146020 147267 164239 160960 153671 154009 101474 104233 306539 274100 791429 796923 258391 257278 333432 333085 393021 384226 407945 413488 431605 440121 414745 459621 973488 1026455 603861 522769 355346 348541 410704 409376 432944 436816 441363 451379 510930 512513 825142 853455 40.55 68.2 2
13:58:57 2023-10-13 394206 391626 106103 104333 161697 167412 169973 168983 131169 128007 134606 140570 157604 163532 439932 477222 1360360 1342268 504448 527110 147948 131421 146296 150520 164815 159443 154052 155930 102104 104748 307536 276906 783517 797890 260134 258685 333974 333771 396921 386609 410403 413484 433079 442129 418158 460342 980530 1032931 614693 524670 357216 351677 414208 411735 432836 440256 449298 453635 513831 514139 827617 857729 40.55 68.2 2
13:58:58 2023-10-13 396668 394938 103928 104936 163221 171365 171125 170633 131857 129223 135730 141292 158610 162827 441656 478111 1370814 1340538 506634 529121 149326 133436 146974 149443 165876 161654 155082 156872 102808 102336 305948 276634 792997 802392 261820 260068 333794 338112 400789 387808 412916 414831 435183 444417 419118 463441 984835 1033432 609199 525108 359286 352112 414926 410914 437410 440768 450204 455769 513918 516039 830115 863955 40.55 68.2 2
13:58:59 2023-10-13 405568 399325 104965 103218 165431 169290 173682 172921 129683 132620 136896 139485 160747 163062 450377 486602 1382036 1352550 510356 531905 151958 134453 149287 149296 170121 163249 157293 160291 105263 103311 309197 277226 803100 813956 265992 261720 339611 340765 403568 390865 417742 422107 439619 449652 421795 467520 993257 1042537 617398 530396 365209 358450 418599 414723 439010 449091 457457 460289 519312 521501 836108 874484 40.55 68.2 2
13:59:00 2023-10-13 407278 399662 105943 103467 166760 169930 175053 174027 130888 131275 137836 139642 161923 163883 450597 491303 1387506 1360398 513579 536645 153280 135791 152694 150089 167789 164334 160304 160724 105691 104340 310107 279401 806264 817383 264146 261739 339579 342086 403156 392358 419519 422473 441732 449766 421128 472631 999022 1046669 617398 534315 366108 359604 419601 418467 441994 448457 459076 460310 522482 526406 838491 876021 40.55 68.2 2
13:59:01 2023-10-13 410663 404174 107388 104901 170729 172139 176739 176509 132271 130530 139593 141721 164111 165955 458129 495995 1404817 1381961 519443 544372 155027 137841 151642 152516 169392 167194 158359 160090 103864 105865 313884 281812 824891 820625 266964 265037 342699 346042 410654 396786 422048 426279 446972 456011 428232 471846 1008744 1057751 625513 536595 368225 363939 424011 421106 446021 448555 462450 466239 527596 528891 853464 885629 40.55 68.3 2
13:59:02 2023-10-13 412520 408988 107809 105916 167637 173827 180396 180302 132952 132115 140190 142871 165131 167600 457852 496067 1408539 1389851 522303 545663 156199 138527 150343 153500 170845 168180 159439 160771 104150 106566 316035 284911 816503 823059 268234 266705 345452 346750 411563 400907 424595 428235 447990 455751 432485 477363 1014482 1066849 638157 539271 370058 364969 428631 423520 449661 451216 461466 468371 527187 531612 860214 890508 40.55 68.2 2
13:59:03 2023-10-13 411936 407521 108698 106395 169224 174417 177273 176800 133582 132349 141147 143170 168438 168529 459683 500393 1418118 1397185 526716 547353 159574 138983 152446 153992 171969 168723 160382 161140 104971 106778 314802 285315 824739 827736 269702 268162 346103 348412 410690 401474 423570 430105 450393 455681 430127 478674 1014629 1074917 628561 543521 374080 364151 428596 423737 451849 458100 459507 469428 527593 532094 863246 894351 40.55 68.2 2
13:59:04 2023-10-13 415182 412198 109742 107468 171202 176730 179593 179044 135018 133612 144342 145073 165983 172584 467946 500476 1429452 1411749 533461 549896 158031 142202 154535 155341 174521 172141 162627 162929 106961 108028 314656 286940 835807 838118 272714 270734 347599 353607 414732 404326 430873 432339 454472 458076 433305 484640 1023775 1071515 660274 542751 377152 369380 431371 429058 450899 459387 470315 472598 537987 534625 862737 908945 40.55 68.2 2
13:59:05 2023-10-13 419109 413794 110491 107967 172329 177599 180767 179713 135996 134049 144958 145592 167334 173177 467857 505080 1434609 1415242 533314 553934 157998 143172 154742 156818 175079 169560 163182 164218 107194 108886 318474 286141 832502 842265 273595 270856 347741 351690 418326 405478 433815 432069 455621 463886 435945 484555 1028821 1072274 667321 545841 376131 369596 433825 435394 457531 460039 469798 475295 540779 540892 866539 908942 40.55 68.2 2
13:59:06 2023-10-13 419852 414822 111250 108736 172943 178719 182099 180818 136348 134961 145400 146663 168130 170061 471421 507974 1429452 1409668 535124 556141 159075 143651 155779 159613 176131 170641 163740 165044 107704 109397 319392 287599 832700 846124 275147 272650 352001 355364 419806 405763 432550 437733 458134 464939 436634 483113 1035271 1085062 665912 548607 377955 371592 436779 432033 458179 460424 468557 476912 537742 541180 875520 911430 40.55 68.2 2
13:59:07 2023-10-13 421973 418616 114193 109691 175040 178352 183758 182938 139892 136103 143671 149619 169804 171760 476739 517842 1465489 1445804 541245 558874 160638 141710 157333 160337 179486 171833 165889 166840 108834 110444 325131 288450 848175 846124 274564 274466 354347 359412 422190 411246 437223 438813 459868 464796 441534 491001 1039043 1090596 670140 551945 382582 371923 438787 439078 459841 469053 468593 478266 548484 545749 881282 922195 40.55 68.2 2
13:59:08 2023-10-13 421745 420232 114597 110282 176382 179323 185517 183263 140342 136458 144730 147788 170920 171794 477566 514130 1457112 1438526 542715 562181 161428 142597 157563 156767 178366 172931 166410 167307 109455 110938 321024 288378 862831 854712 278410 274715 354779 358104 423962 409815 437369 439636 462723 468269 439946 491498 1043863 1085099 675777 553513 380892 375883 440232 438889 463350 467368 475550 481598 551991 548987 881059 924780 40.55 68.2 2
13:59:09 2023-10-13 431440 423498 115137 111305 179680 181798 186464 188981 140716 138194 145210 147731 172317 174869 482635 523000 1472666 1450991 546678 569493 163463 144628 159443 160013 178792 175048 168260 167688 110436 113753 323289 295830 846121 855318 278916 277288 359349 360343 423782 414777 441044 444118 462015 471715 446743 492192 1051509 1112410 692357 559008 387436 378754 441773 438200 465355 471769 478436 482362 548945 550086 892981 931415 40.55 68.2 2
13:59:10 2023-10-13 427684 426519 115591 113612 176294 182252 189901 189316 141407 138534 146075 148580 173176 175148 485557 527664 1489068 1465340 547334 567888 163887 144594 160282 160096 179460 175503 166939 167823 111015 113676 321934 293676 851714 857013 279739 278961 357729 362817 427712 418521 443980 441800 467987 473049 448814 496391 1054462 1106796 684233 558429 388814 378610 441750 441620 467334 473868 478436 483732 554867 553089 893602 936907 40.55 68.2 2
13:59:11 2023-10-13 428310 426187 113000 114081 177777 182414 186884 189422 138598 138911 146347 148646 174283 175183 486314 523072 1479822 1458140 549398 567960 164940 145098 162709 160497 180187 176347 167801 168622 111581 113857 326369 293260 863448 866353 281503 278961 358232 364467 428797 417305 444295 441872 467951 475319 446136 496297 1059151 1100537 692527 560831 387711 382119 441750 446404 468194 471733 477607 486007 557692 555744 889412 938241 40.55 68.2 2
13:59:12 2023-10-13 435429 430419 113680 114774 178539 185403 188061 188147 139527 142323 147338 150596 177675 178330 490242 530409 1493306 1473780 552668 577183 166059 146554 162275 161739 181663 178085 169504 170300 112324 111924 327165 297875 873798 866967 283098 279748 365115 367055 431357 421790 444023 449402 471788 475319 450579 499698 1066573 1128040 691097 562733 390950 382463 450418 446451 468488 478066 482835 491466 556510 555354 911043 946180 40.55 68.2 2
13:59:13 2023-10-13 432840 432459 114330 114926 179670 185473 189282 188181 139554 142306 148996 150737 178311 178491 492434 531603 1506080 1489246 559896 578001 169022 146857 161113 162595 182680 181030 169826 170810 112672 112078 326848 295435 869343 868732 282952 280937 363863 365959 429688 421232 448805 449464 472491 476024 450800 501345 1063751 1115672 707763 565024 393205 385702 448704 449574 468818 480771 487100 490235 558770 557239 904431 949855 40.55 68.2 2
13:59:14 2023-10-13 441840 435593 115318 112703 180879 190319 190512 190634 141044 143294 150041 152271 176324 180674 496635 538237 1510382 1487338 558950 581098 165589 148092 162181 163857 184041 181951 171129 172208 113618 113245 328849 300427 863743 873705 283427 281711 366889 368167 432782 423791 449551 454828 474498 475703 454136 501112 1072862 1135599 680313 565253 395807 387407 454960 447995 473800 481380 488359 495138 562853 562371 920860 955452 40.55 68.2 2
13:59:15 2023-10-13 440296 434947 115510 113217 181735 190862 191148 191537 141205 140226 149936 153034 176459 179740 495666 536754 1511851 1488476 564384 583767 167877 148995 163292 164382 185958 182278 172221 172243 115199 113967 329262 299933 882489 879154 286324 283294 368267 372153 438125 423646 452145 454818 476000 481175 450656 504191 1079169 1118324 670548 567767 394430 389961 454592 455113 475815 479924 490992 496035 565426 564779 913601 957493 40.55 68.2 2
13:59:16 2023-10-13 443077 436211 116315 113405 182612 190933 192866 191874 142724 140260 150004 153068 177485 179581 500805 541099 1510777 1483105 557726 586342 167945 149655 163326 165440 185438 180314 172290 173775 115428 114347 332904 299993 873279 882273 287279 283666 367771 369718 438912 427273 449258 455860 475140 485341 455494 502838 1085232 1139795 688461 574369 396368 387876 456248 453436 477940 483154 488794 497490 566572 567825 924826 960222 40.55 68.2 2
13:59:17 2023-10-13 443381 440809 117160 114482 184909 187984 194331 193124 143081 141382 153744 153663 178833 180310 504617 541135 1524821 1505258 571956 590471 168410 148674 164238 169324 186480 181678 173614 175464 113061 115460 332556 302550 872337 884072 286512 287459 369148 372707 441776 428822 459220 457298 476407 485719 458189 510170 1090709 1139795 688461 577739 399193 391638 456248 453110 481845 486394 494533 497395 567229 568221 920333 963317 40.55 68.2 2
13:59:18 2023-10-13 449482 440400 117522 115253 185043 189205 194911 194348 143178 142330 151838 154656 179399 181870 506050 546352 1530871 1508191 567603 585735 169583 148879 165170 169096 185707 182217 174535 175973 113294 115593 332871 304492 876422 889048 288752 287140 373211 374099 438603 429785 457205 461388 477715 483995 461120 509557 1090635 1152093 703957 576851 402331 394544 459202 455071 477940 486959 494721 502515 567928 568113 936251 968294 40.55 68.2 2
13:59:19 2023-10-13 446058 444809 117714 115696 185596 189797 195321 195339 143347 142816 153958 155587 179682 182679 504679 545845 1530908 1515859 571082 593451 171241 152776 166957 169061 186944 181529 175951 175604 114323 115818 331328 302629 893735 891277 288824 288139 372122 375753 444743 428578 457429 458354 483395 485875 456945 508515 1094389 1139795 694098 581173 400186 393159 458550 458318 484957 486828 494920 499666 573047 572064 920897 970120 40.55 68.2 2
13:59:20 2023-10-13 445792 447780 118768 116119 189409 190460 199422 198426 144206 143119 151174 158290 181211 183260 510702 550041 1540754 1519324 571930 593864 171513 150959 167249 169100 187950 183636 176532 177333 115186 116653 331941 302477 899000 899855 291898 288761 372911 376282 447154 432159 458719 460733 483578 489886 459742 514734 1100730 1152896 706857 583654 403532 396781 459922 457996 483968 489534 500473 501349 573700 574604 936917 972614 40.55 68.2 2
13:59:21 2023-10-13 452297 448004 118962 116569 189648 192279 195373 195425 144675 143545 152007 158863 182326 184427 512985 555736 1558568 1539057 574261 594965 172213 151478 167683 167384 188417 184467 179073 179360 115637 117176 335807 305432 891685 894627 291865 289088 374267 377185 445577 436357 461401 459791 481211 487380 464872 515546 1102408 1152822 696917 579379 406151 398990 459886 459647 484198 493021 502256 502378 576978 577119 933520 979483 40.55 68.2 2
13:59:22 2023-10-13 449771 450668 120204 117238 187837 192677 197694 196478 145922 144653 153167 159534 183672 184944 516670 553152 1553353 1529732 581187 602902 173503 153338 168981 168983 189377 186141 176164 177969 116090 118288 335000 308248 889688 907261 292908 289894 377832 378623 446889 435434 459588 466623 483427 491789 459886 515036 1109590 1164711 690065 585138 405000 396889 468042 464903 486954 492589 499763 507395 573648 580500 948885 984669 40.55 68.2 2
13:59:23 2023-10-13 454426 451089 120436 117744 187912 194010 197866 197334 145685 144713 153517 155680 186562 186659 513729 554068 1563037 1539057 581150 602013 175227 152841 171908 168749 191476 186011 177277 177688 116699 118548 338764 308709 906517 910524 294707 290489 377955 383069 450147 437174 459588 466293 487089 493675 462887 516500 1109553 1157182 699736 590397 407848 401433 465364 467247 491276 494698 499957 505489 574842 580500 946189 985370 40.55 68.3 2
13:59:24 2023-10-13 460963 453713 120721 118201 188038 195140 197901 197987 146226 145117 153901 156805 186893 187159 518242 564531 1573400 1548718 579283 603792 174613 153900 171873 169436 191209 186901 177277 177892 116900 118819 337627 306442 915803 902669 292700 292370 376699 382673 449620 438469 466053 465304 487017 492480 465908 517965 1109976 1161418 701145 584447 409629 403712 468006 467909 486738 496058 503935 508329 582820 583790 937906 986771 40.55 68.2 2
13:59:25 2023-10-13 461554 456179 123560 118834 189454 195989 200083 199231 147386 145958 154690 157704 184109 187950 522326 563843 1562615 1538481 580198 605995 175696 154407 172569 170428 192419 188448 178365 179550 117649 119582 339043 309666 907488 912638 295230 292511 379042 384029 454661 438907 463993 467378 487125 496208 468353 518559 1118427 1183047 711207 592183 411416 400826 468936 466586 492703 499170 504081 510465 585293 579082 958184 993096 40.55 68.3 2
13:59:26 2023-10-13 456275 456275 123852 118993 190492 195998 201098 199266 149592 145793 154897 157804 184566 188357 524437 561965 1567788 1547655 584971 607468 178298 155104 172675 171211 193062 191019 178997 179903 117995 119914 340167 311587 915340 918270 297228 293155 382265 384845 453482 440204 464881 468697 490811 496208 468006 518927 1125268 1180519 705373 595910 409855 400897 471708 469201 496813 497315 502939 509635 581690 582369 963364 995991 40.55 68.2 2
13:59:27 2023-10-13 459584 456946 123792 119790 190394 199831 200467 200345 149765 146027 155580 157871 184888 188838 522635 564699 1575638 1553279 590370 609331 178298 155571 172640 171790 193062 189354 178997 180724 118240 120281 340739 312675 909589 919674 294662 294914 382265 384300 453228 440144 470423 468805 489845 496208 468006 521824 1125231 1175027 695624 593618 409204 404474 473555 472307 495002 499532 504292 514409 582779 585511 962972 1000344 40.55 68.2 2
13:59:28 2023-10-13 457211 460830 124482 120236 191865 198368 202330 201748 148416 146980 156336 159083 186689 189363 528850 568723 1590549 1566922 591234 612678 176762 155901 171635 172303 195343 191628 180805 180758 119266 120917 340896 311570 918018 920979 296497 296031 383889 387565 457563 441782 470288 471529 493030 500691 468719 521824 1128468 1175967 703964 595745 413901 405759 471697 468805 495859 501775 508974 515004 585059 591342 966107 1000317 40.55 68.2 2
13:59:29 2023-10-13 459773 460035 124785 120743 192467 196931 203038 202418 148624 147355 156384 159827 186471 188860 528183 567160 1590738 1567034 590333 613472 176307 156798 171773 172372 198051 188236 181758 181331 119700 120616 337106 310836 919378 923512 297514 296759 384433 387384 459511 441746 470511 468661 494743 501569 468647 525572 1130876 1185564 711109 598726 415150 409860 473438 471457 495895 501739 511912 516541 585992 589239 967482 1004394 40.55 68.2 2
13:59:30 2023-10-13 459917 460138 124968 120822 193115 197102 203678 203731 148763 148597 156454 160439 186600 190353 530433 568068 1593037 1567034 592049 615543 176858 157485 171773 173438 198016 188899 181631 182483 119861 122769 340739 312011 914666 924892 297838 297356 383383 387565 457146 444136 470695 468841 492994 502136 472552 527399 1134451 1188199 706783 599613 415371 410549 477210 472566 499380 503363 513334 516320 585667 592906 971625 1006742 40.55 68.2 2
13:59:31 2023-10-13 459664 464738 121909 123418 194199 197823 204751 207852 147673 148667 157786 160951 187843 190954 534509 574483 1603063 1575996 593562 618168 177722 158736 172888 174443 195229 191155 182461 184099 120136 123367 341823 316248 909526 928868 300552 297493 384706 387565 459764 446762 473734 474420 492266 502136 472640 527399 1139513 1195599 701184 599723 415371 410259 477913 475728 498846 504396 510458 516283 585775 591232 976781 1011087 40.55 68.2 2
13:59:32 2023-10-13 468111 465323 121917 123693 194032 199935 205327 204913 148654 148597 158700 160806 188730 190618 531684 576161 1601920 1576359 597487 619223 177421 160924 172630 177657 195026 191126 183111 184298 120539 123401 344095 317375 929853 931507 299976 297775 387695 387420 462306 445876 472920 478468 495080 504972 473482 525337 1143389 1200495 702574 602958 417738 409099 479887 474848 503241 506552 510488 520372 593709 589864 976793 1013967 40.55 68.2 2
13:59:33 2023-10-13 463059 464810 122706 123701 195498 199032 204748 207817 148998 149083 158966 161208 189325 191087 534765 574738 1595303 1573841 593964 620209 178386 161184 172940 175420 195942 191294 183692 184720 120943 123452 345966 316023 919659 931507 303114 297559 387948 391114 463709 446762 468566 476295 496031 505116 474871 525830 1138706 1207054 702555 603141 419255 410549 477913 476402 501819 507655 514837 521335 598972 595428 972438 1019761 40.55 68.2 2
13:59:34 2023-10-13 475481 466918 123163 124452 199001 200319 205563 204515 149476 149561 159663 161744 190554 192502 539575 585574 1613586 1588012 597165 624687 178475 162158 173388 178946 196452 192840 184136 186183 121415 121116 345466 318958 914278 931235 303974 299303 390803 392017 459981 452112 477098 480594 496067 504761 477850 525830 1140730 1199646 712303 602284 419551 409128 481514 481273 501819 509584 513570 519633 599324 595355 970442 1017353 40.55 68.2 2
13:59:35 2023-10-13 475481 469048 123673 124218 196562 201230 206026 203914 149822 151876 159714 161982 190912 191860 540376 586059 1613851 1592703 598063 625167 179993 161698 174603 178427 197240 192541 185121 185403 121908 121116 348299 315347 930456 933392 303041 297944 391355 395117 462401 451928 476079 481876 502483 505080 479887 528826 1147466 1200965 718057 603385 423351 410963 477985 481273 504164 510983 518955 519472 599733 598813 976907 1020322 40.55 68.2 2
13:59:36 2023-10-13 479235 471729 124385 121447 195382 203126 206313 206399 150538 150268 162806 163464 191526 194146 542531 589048 1632393 1611364 605474 627388 180883 158116 175599 178941 197892 193762 185204 188523 122334 122204 348541 318210 932592 939393 304060 301197 391079 393546 464073 450796 479538 481534 501569 505779 474871 530227 1149552 1199110 718057 609940 421482 414700 481477 484184 507538 510695 518065 521828 597683 600323 983279 1021812 40.55 68.2 2
13:59:37 2023-10-13 473732 473181 124485 121509 196504 202711 207673 206537 150605 152580 163105 163909 192569 194372 543981 582000 1626692 1606348 605979 629793 182239 158335 176779 174401 199970 193727 186815 187159 122847 122541 346018 315311 939935 943201 304764 302114 390034 395398 468029 453491 479124 477746 501773 508092 477733 533424 1152928 1210550 718057 608203 422153 417853 486034 480558 504482 508083 516638 523419 594096 597015 986817 1023651 40.55 68.2 2
13:59:38 2023-10-13 483626 472097 124892 121741 196667 203884 207921 207147 150988 148815 163404 164023 192738 194407 545208 586131 1623107 1603193 608935 630514 180883 159796 175757 176244 198789 195028 186327 185639 122590 122841 349243 321142 929725 947256 303807 301852 393611 394172 467366 453509 478866 483929 503958 510777 477661 531957 1157776 1220897 708133 613173 424554 414081 485309 482708 507874 514121 518696 525798 602293 599899 991104 1029210 40.55 68.2 2
13:59:39 2023-10-13 481626 475856 125621 122677 197802 204064 208904 207690 151926 150865 162221 164102 196196 194407 546248 597297 1637045 1608914 603826 632112 182398 160495 177204 176833 199796 195064 185652 186256 124478 122907 349708 320952 941120 941128 306204 301232 391936 396614 466110 456170 478069 483537 504581 508092 483486 531804 1152928 1212267 722285 610291 426707 418149 484966 485557 504981 513134 519641 524198 602176 602288 977597 1029632 40.55 68.2 2
13:59:40 2023-10-13 479809 473716 126084 122130 198906 204707 209078 209610 151227 150144 163776 167658 196126 196923 547130 594807 1640499 1613661 604055 631819 182980 160941 177240 177290 200774 196161 186133 186773 121628 123552 352827 320505 938929 941794 303843 304030 394420 398779 468029 457463 480354 483592 503090 510584 477661 535050 1157888 1204793 720642 611432 424591 418480 487068 485247 509383 514121 518834 524198 599362 601865 991104 1029632 40.55 68.2 2
13:59:41 2023-10-13 482226 476569 125722 123031 197944 205174 209732 209165 151608 150144 163962 167623 196470 196335 549531 591841 1639037 1620676 612353 633007 183806 160947 178094 177358 201721 195683 186725 186290 124998 122940 346107 319257 948253 949947 306937 303674 392499 396687 469030 456816 477580 481772 506846 513118 481758 538099 1162801 1217845 719467 613435 427010 421450 489144 484870 509420 513361 520617 528233 602293 604059 995963 1031333 40.55 68.2 2
13:59:42 2023-10-13 478450 477584 126594 123760 199526 205211 211274 209680 152178 150767 161130 165814 197161 197375 552802 592551 1630903 1604335 605147 630983 183841 161437 178380 178343 202180 197518 186854 187922 125068 124126 350742 322548 942378 949947 306744 304708 394276 398496 468958 459090 482650 486282 501604 510704 485727 536228 1162148 1221839 720642 610564 428227 419665 491321 486688 507874 515007 519730 527094 603061 600524 989623 1038904 40.55 68.2 2
13:59:43 2023-10-13 486066 477909 126618 123822 199249 206040 211415 210183 153110 150177 161714 167775 193820 197550 553587 600350 1648593 1622986 608254 636534 184731 162198 179014 178377 202357 197308 189398 187819 122429 124402 349236 322017 960985 949947 308588 304958 393963 400524 472700 461332 482307 484907 507974 512612 485704 538753 1160463 1216232 715082 610564 428328 419937 486927 486688 507947 514646 523515 528646 604019 608553 985308 1035933 40.55 68.3 2
13:59:44 2023-10-13 484989 477769 126836 124111 199874 209508 211084 211834 152619 151665 161680 168568 193820 198178 553587 601332 1664039 1637034 616132 636044 184847 162438 181492 178582 202994 200148 187736 188383 122260 124535 352514 323006 944211 953742 308250 305926 395773 402015 471756 456298 483186 483847 508833 513986 482817 537531 1168770 1223107 720876 617905 428837 421749 489144 489010 513835 515440 525932 531019 606593 607404 1000290 1037392 40.55 68.2 2
13:59:45 2023-10-13 482728 482731 127223 124498 200406 206620 213305 211693 153220 151077 162130 164731 194761 198737 554494 597720 1637045 1615816 610107 638368 185106 162507 181527 179469 202924 200713 187935 189273 122597 124946 351578 323924 958963 955095 309060 306573 396997 396723 472700 459845 483222 486003 504581 511855 485653 537038 1167976 1228016 723422 610796 428667 418687 492712 491080 510935 516996 520781 528529 607314 604132 993964 1041278 40.55 68.2 2
13:59:46 2023-10-13 488866 482685 127611 124673 200852 209763 212928 211503 153638 151178 162955 168603 195066 201664 555351 601396 1655461 1632036 608846 639381 186407 163013 180488 179473 204637 198634 189017 189136 123685 125052 350953 323006 953541 954003 310446 306789 395737 402015 474167 462265 485059 486282 509880 513768 483834 539904 1169445 1220040 728099 610796 429651 423082 490591 489623 510935 516597 525112 528529 608484 605927 992551 1041864 40.55 68.2 2
13:59:47 2023-10-13 489213 483290 127495 125055 201457 206304 213148 213166 153391 152119 162267 165518 195066 202341 556246 604050 1668296 1643816 620705 640323 187887 163028 181889 179747 204230 200926 188692 189342 123600 125392 352514 324846 956499 959167 309533 306789 397034 403726 475847 459507 484701 483847 510962 518428 485360 541171 1175442 1228776 722285 621133 430673 422901 490835 490053 515294 516996 527501 530983 608089 611029 1005183 1044933 40.55 68.2 2
13:59:48 2023-10-13 487570 485653 128310 125296 202517 206235 214348 213729 153889 152507 163171 166008 196151 199970 559477 610394 1659295 1636898 616568 643998 188080 163585 182180 180887 204375 198171 189321 189905 124193 125806 340192 324096 958861 957807 311767 306789 397070 401932 474503 463668 483222 486796 507913 513503 486711 537699 1169633 1228886 727923 617176 433503 423714 492095 491847 513472 521627 528627 529409 612072 609487 995379 1041833 40.55 68.2 2
13:59:49 2023-10-13 489213 483861 128554 125466 203184 206373 214233 217061 153885 152995 163161 167242 195710 198685 560778 610827 1673991 1648277 622473 643998 188519 164096 179049 180680 205284 198343 190378 190100 124570 126000 353449 325308 961289 963947 310264 308524 397070 402497 475777 462681 485892 486724 508985 517004 487031 540972 1179333 1234516 727923 621133 431321 423822 495436 489659 513887 516996 524368 531772 604019 607740 1009623 1044758 40.55 68.3 2
13:59:50 2023-10-13 488682 485593 128341 125672 202789 208244 214384 217025 154415 152643 163344 166433 196322 197444 562408 602086 1654286 1632311 619861 639997 188554 164075 178993 180922 207208 198344 189918 191105 124227 126101 354384 324361 961212 961511 310446 306187 399880 401447 474503 464995 486149 490770 508010 513950 489312 539557 1178521 1235875 737788 616081 432398 422306 496380 495339 514564 521591 524331 528624 610702 609340 998870 1051275 40.55 68.2 2
13:59:51 2023-10-13 488756 486783 128744 126163 203047 208139 215592 214401 154244 153492 163730 167523 196492 200880 558725 604087 1664744 1645093 626958 643654 184669 165016 179152 181793 205355 199140 190217 191441 124637 126639 353449 326341 955133 968387 312208 308524 401615 401932 477936 463936 485805 491884 507878 518531 486783 537736 1179714 1247221 736837 618053 433811 423786 496915 491847 513835 523135 525112 531772 613807 608794 1005220 1054337 40.55 68.2 2
13:59:52 2023-10-13 494611 487071 128840 126153 204044 208244 218102 217696 154664 153135 163378 167128 196971 198339 558797 609478 1669483 1646342 617153 646112 186829 164888 181008 181667 206803 199209 190713 191604 124981 126747 354680 326701 960078 963262 310118 308151 400163 402816 475847 467156 490526 486832 509343 513538 486341 543990 1180846 1221839 730008 619810 431969 426329 495048 494199 517706 521627 527155 531396 609372 611047 1011096 1050415 40.55 68.2 2
13:59:53 2023-10-13 490824 490752 128840 126395 204074 208604 214266 217696 155163 152930 164131 166994 197451 200529 561959 604123 1669133 1648613 621625 645620 185505 165431 180003 182359 203820 199940 190586 192384 125015 127092 357541 329340 971427 971390 311987 306257 402753 402533 477191 459629 487602 493699 510707 519776 490498 540363 1185415 1254315 726832 624233 436283 423642 496732 492361 513959 522752 528251 535055 616348 611169 1010341 1060677 40.55 68.2 2
13:59:54 2023-10-13 497501 491139 129411 126907 204294 209842 214863 214765 155384 153773 164669 167856 198103 200845 564890 608974 1677562 1658163 625325 647484 186869 165582 180929 182278 205594 199975 191187 192822 125082 127336 355320 328300 966286 971390 311105 308186 401040 402533 477936 465286 489382 493699 507878 517040 487031 538951 1189808 1246338 742555 627272 433811 423858 495941 493662 519683 524292 529003 537413 613033 611909 1012965 1057449 40.55 68.2 2
13:59:55 2023-10-13 486922 490664 129730 126399 207910 208965 215001 214719 155069 153743 164992 167837 198276 200880 566162 616714 1673991 1650962 622510 649507 186243 166252 180150 183019 204989 200779 192257 192852 125809 127376 358360 328190 980204 968387 313465 307150 402468 405628 479910 467487 488331 492543 513226 518131 490373 542050 1178997 1239809 733560 619810 436283 428781 496527 493852 513959 523135 527973 531809 611207 613217 1005220 1054337 40.55 68.2 2
13:59:56 2023-10-13 495639 492400 129601 127164 204652 209947 215669 215052 155595 154052 165222 168338 198310 201196 567000 610302 1677562 1655787 625174 649465 186999 166265 181181 183228 207095 200604 191756 193638 125495 127846 355853 330815 953622 976221 312208 308151 402311 404343 477972 465031 486557 495449 513026 520579 489034 541208 1190423 1254315 732151 627125 437214 426749 499744 494712 520051 525099 527191 538178 618172 612605 1014403 1059708 40.55 68.2 2
13:59:57 2023-10-13 500644 494849 129845 127603 205515 210829 216236 216288 156029 154553 165383 168953 199452 201688 568718 611202 1683805 1660288 626250 651343 187621 166684 181399 183845 206121 201728 192666 194216 125910 128393 354908 331050 956868 977607 312651 309590 403552 404985 478008 466019 490493 493888 510956 523144 489645 540170 1185761 1258267 732549 627272 436725 428478 500107 495413 517742 525099 529003 536650 613141 613217 1013684 1063221 40.55 68.2 2
13:59:58 2023-10-13 498433 492324 130394 127300 208348 210640 216862 216056 158657 154052 166055 168223 200148 201055 570406 618494 1684433 1660517 620483 653971 188894 166520 182483 183705 206983 201481 193476 194110 126643 128222 357190 329157 965642 971353 312873 312034 401111 405412 477972 468055 491954 494048 513226 517040 489034 545855 1188927 1233606 736379 627272 435354 426929 495555 495738 521524 524327 531942 538178 613105 618067 1023276 1060462 40.55 68.2 2
13:59:59 2023-10-13 493822 493088 130454 127657 208348 210970 215969 216461 158402 154691 166310 169058 199974 201864 572027 613136 1678390 1657925 630898 649047 187882 167186 181825 184137 206442 201728 193616 194216 125977 128393 356255 330347 971238 974837 311832 309807 402913 404379 481536 468823 490304 495303 513426 519009 490994 545081 1190697 1252537 738710 625122 437526 428745 501473 499428 520051 527866 533231 537032 620017 616759 1013977 1060494 40.55 68.2 2
14:00:00 2023-10-13 494583 496847 130966 127977 205571 211111 218228 217264 156682 155018 166520 169258 200462 202536 570951 620548 1678864 1655674 625174 654637 187779 170621 181468 185028 206408 202540 194194 194761 126744 128818 359629 331299 969428 974837 313733 309267 403516 409258 482645 468385 490526 496152 514058 520795 492602 543961 1186290 1247221 742016 623505 437747 432709 498819 495774 519243 523521 531455 534944 614676 618103 1017325 1060462 40.55 68.2 2
14:00:01 2023-10-13 502701 496017 130762 128109 205139 211631 217689 217741 158878 155190 166555 169326 200777 203139 571794 613136 1688616 1670032 631900 656836 188597 167736 182518 185135 207271 203358 194018 195719 126818 129073 357741 333608 967501 984031 314658 312092 405687 407995 482863 465939 490803 495738 513806 523144 492602 543351 1189439 1265557 741125 628610 439060 427529 501828 495702 520014 525873 528310 537904 616609 613181 1014440 1063225 40.55 68.2 2
14:00:02 2023-10-13 502853 495499 131027 128410 205493 211596 219083 217811 158912 155662 167092 169864 200812 204424 571830 622150 1704148 1678938 632583 654674 188804 167771 183317 184946 207733 203179 195321 194761 127164 128818 361518 330347 981423 980514 313185 311474 402276 410200 484989 470589 494303 494492 513806 523072 492520 548540 1196513 1254315 743984 630810 438149 431430 502894 495774 523598 525766 529880 537399 612924 613217 1032463 1066334 40.55 68.2 2
14:00:03 2023-10-13 499666 496017 131215 128788 206347 212820 218908 218996 156291 156448 166590 170980 201408 204856 576851 620282 1694579 1669613 636137 658570 189267 170537 183238 187751 208383 203820 195012 198016 127374 129356 358126 332226 969180 982637 315133 311439 405617 409295 486020 472620 490803 495702 512396 521600 492602 545855 1196661 1256389 746244 627236 438750 427667 503250 502406 522263 530989 534820 538944 622521 616606 1018845 1066685 40.55 68.2 2
14:00:04 2023-10-13 502701 498742 133989 128410 207488 212962 219048 219548 159168 156022 167361 170980 202041 204782 576106 627351 1714304 1687577 638090 658424 190323 170804 184300 185464 209549 203038 195285 196131 127585 129179 359429 330310 976398 987382 314175 313337 403444 408032 485676 470589 495023 495449 513950 522855 490337 549042 1199996 1258171 746843 630139 437526 429780 504713 500524 522900 530580 534011 540101 620250 618503 1031840 1071284 40.65 68.2 2
14:00:05 2023-10-13 498014 499741 133733 128751 207138 212962 219614 219136 159271 155978 167666 170438 202324 204459 576106 627388 1697300 1669919 632695 660474 190629 170691 184148 187821 209069 203499 195321 198016 127653 129677 359997 331519 980169 977607 314689 313629 406193 410852 485529 474111 496850 496856 516894 522921 492420 549713 1196550 1245095 749829 628686 437515 432046 501828 503610 522900 528945 537619 539301 618136 623775 1028105 1066722 40.55 68.2 2
14:00:06 2023-10-13 503135 500307 134115 129429 207030 214978 219767 220198 159597 156631 168348 171114 205697 205105 577813 621130 1709812 1683389 639187 660511 191231 170846 185063 187856 210416 204822 195321 195127 127653 130113 361518 335071 970511 988930 313441 313527 408958 410526 486364 468859 496796 499428 516749 525073 492566 544270 1204147 1270075 742019 635066 442717 430154 503963 499745 522263 531508 531079 537740 622961 618503 1023586 1074882 40.55 68.2 2
14:00:07 2023-10-13 506574 500448 133989 129383 207820 214375 221324 219171 155853 156230 168667 170980 205803 205141 579856 627388 1707373 1682762 630712 662541 191057 166759 184887 184539 210240 204930 196144 197236 128042 129571 359997 334082 978370 986127 314432 313629 406047 412710 484989 468895 496796 495810 520078 525073 492566 548262 1202437 1259955 742555 634579 440452 432939 503250 500524 524377 528202 531942 540101 613069 618414 1035928 1072031 40.55 68.2 2
14:00:08 2023-10-13 505213 501860 133737 129773 206559 214375 221213 219855 156531 156483 168785 170980 206126 205609 579600 621568 1692446 1669613 632695 663326 190030 171417 183891 185185 209104 206120 198100 195297 128289 130113 363406 334119 998127 984031 318028 312611 405795 413955 486364 473944 492192 498311 519969 526067 496842 551786 1198954 1256389 740607 629951 441283 433165 504677 505654 523009 529017 537362 537704 618390 619793 1032300 1069761 40.55 68.2 2
14:00:09 2023-10-13 509784 504095 134349 129786 207820 215583 221523 221364 156746 156895 168785 171950 206052 206441 581025 622186 1710938 1683426 636396 661819 191231 171487 185099 185475 210381 206481 198206 196248 128501 132030 364974 333447 977539 993225 317580 313409 409536 412601 486985 471294 494542 501341 519711 525882 494918 549079 1203376 1267383 744835 628992 442915 432764 507652 503933 522936 532361 538275 539264 623624 620265 1023623 1075697 40.55 68.2 2
14:00:10 2023-10-13 507293 500525 131040 129602 209484 215280 221714 222341 156531 157753 168501 172445 203995 207135 584032 630983 1725640 1697643 643254 664267 192605 167221 186209 185185 211772 205181 195140 196793 128652 132505 362462 336026 971444 993225 315025 315358 410405 411726 488437 473027 499772 501696 519343 527397 494771 547988 1208248 1276532 759633 637849 444291 432439 506146 501696 522496 532148 534282 540940 621974 619357 1031106 1079060 40.55 68.2 2
14:00:11 2023-10-13 509083 502042 134541 129782 208976 215583 222948 220577 156846 157278 169295 171796 206267 206768 580052 631217 1711861 1693082 635857 661819 191870 167221 185653 185475 211737 206481 195310 195365 129355 132138 363406 333607 992556 995277 315505 314698 405867 413772 486841 474220 497354 498267 519565 525846 495509 550140 1208211 1269076 766854 635480 440502 436316 505026 504581 529130 531580 535115 545123 622080 619357 1042615 1080597 40.55 68.1 2
14:00:12 2023-10-13 504782 504769 134380 130329 208947 216801 222564 221994 157671 157313 172373 172001 202868 206803 583485 625742 1702901 1677216 633584 665716 192476 167568 185984 185800 211808 209999 195005 196863 129355 132505 362209 335369 1001963 987503 319074 313850 409536 413005 486156 475746 496142 500950 519081 525108 495688 550920 1203824 1256389 751219 632709 441840 436625 504918 504751 529167 532148 541273 543356 622080 625787 1035817 1075994 40.55 68.2 2
14:00:13 2023-10-13 505599 504801 134548 132500 209183 219251 222599 224186 157429 158019 169628 172960 203222 207461 584237 632229 1716314 1686096 641363 667675 192476 168716 186280 186180 212260 207355 195921 197514 128927 132730 364351 338262 970671 990413 317616 315802 410950 412026 485472 476758 498318 504260 520615 524336 495688 548438 1203651 1268250 752560 630847 445238 437897 506146 504288 522973 531003 538275 540101 621640 622231 1032843 1077334 40.55 68.2 2
14:00:14 2023-10-13 510903 507775 131126 132569 209802 219323 223296 223051 157345 157973 172167 172721 202868 207248 586113 631217 1715845 1688264 647507 667712 192780 169252 186245 186676 211772 207355 195955 197582 129183 131297 365295 336985 988214 993151 318181 315406 410695 412820 489130 478450 498244 501305 519419 522761 496380 549079 1208211 1269149 753454 635516 445538 432800 506146 504751 523045 534112 537873 542586 625710 626708 1023697 1078625 40.55 68.2 2
14:00:15 2023-10-13 512459 504945 132785 132571 211494 214854 223767 224344 157679 158385 172409 173789 203464 211438 586228 638550 1734390 1706914 647525 668694 194309 168716 187903 186255 213667 210035 196568 197823 129390 132707 365531 338445 982758 1000999 318319 315802 409988 412062 487022 474402 500483 504347 519081 530179 495724 548050 1211683 1283622 752560 636004 446189 437242 510944 504751 526783 533180 537510 541744 626540 622159 1033771 1083688 40.55 68.1 2
14:00:16 2023-10-13 515138 508065 131524 131236 211247 216801 224484 223943 157779 158637 170524 173962 204029 207792 587666 641647 1731889 1711786 647488 669385 193896 169585 187304 187003 213069 207175 197629 197685 129854 132707 366881 338098 981720 999581 315793 315802 411895 411447 489849 474902 499661 504617 519482 530589 495688 548050 1213406 1285713 751131 636492 446507 437278 510222 504715 526040 533180 536747 541744 622082 622123 1033310 1083651 40.55 68.1 2
14:00:17 2023-10-13 515138 508069 131656 131350 211163 214854 227624 226578 157846 161011 172758 174365 203815 207896 588831 638197 1733673 1711323 648483 669679 194309 169252 188421 186799 215060 207575 197286 198651 129716 129750 365609 339331 978303 1003147 317435 315730 411178 412098 490578 475746 501759 505333 519446 530589 495688 550459 1215132 1286624 763406 636492 446581 438120 510222 504679 526040 533215 537893 542512 625370 622123 1032843 1084458 40.55 68.1 2
14:00:18 2023-10-13 516601 509994 132502 133305 211529 214889 223551 222689 157880 161159 172914 177033 204625 208546 590467 640105 1740912 1713798 648944 671579 197173 169521 190957 186935 216766 210403 197218 198755 130070 129839 362904 339441 980759 1003841 317652 315802 411249 412098 490924 476420 499929 504617 519883 531335 495796 549288 1212631 1285713 747653 636259 446824 437902 510944 509224 528383 536362 537604 542586 625674 622231 1033525 1088288 40.55 68.1 2
14:00:19 2023-10-13 516857 510396 132656 133274 212717 216088 225188 223464 158215 158940 170871 174761 204733 208401 590545 641083 1743644 1716240 650830 667002 197346 170159 189024 187003 216766 210403 197493 199067 130286 129864 363406 339959 996650 1003841 318101 315802 414515 413296 491307 476420 499929 503224 519883 531372 495868 550103 1215668 1285713 756848 636492 446899 438517 512392 509224 529130 538119 539041 543778 625674 622231 1035364 1086736 40.55 68.1 2
14:00:20 2023-10-13 516606 510985 132651 133111 213043 216192 223516 223602 158349 161376 173072 177349 204767 208546 590467 640177 1741186 1710106 650287 672862 195157 170548 188963 187359 214871 207148 197733 199587 130419 130503 365927 340961 991693 1005266 319562 317322 414823 416127 491966 474902 498447 503224 524515 531408 498710 551347 1217431 1282076 761136 636492 446824 438832 512392 510775 529728 538773 540653 544238 629402 627150 1035891 1088358 40.55 68.1 2
14:00:21 2023-10-13 515873 510976 133712 133076 212838 216714 223551 223671 158182 161637 171088 177384 205199 208581 588971 644781 1741186 1711323 649405 671832 197173 170788 190653 188016 216730 207974 197802 199761 130684 130107 365609 340478 989355 1005554 320467 315802 412479 414606 494131 474938 500483 503969 521421 532157 498710 550140 1217468 1285713 758278 637849 446899 436477 513117 510812 530666 539152 540234 543980 629074 626896 1038728 1089871 40.55 68.2 2
14:00:22 2023-10-13 516601 512433 133494 131717 213720 217436 224139 224607 158349 161672 173143 175481 205839 209129 590855 644781 1742423 1716677 649443 672854 197208 170753 191091 188181 213342 207756 197871 200040 130866 130503 370606 340961 987021 1007248 320467 315802 413387 414642 494480 475978 500483 504715 521456 532157 498710 553757 1217468 1285615 761136 638302 446863 436406 513517 511571 530666 539568 539433 545435 630952 627150 1038969 1089909 40.55 68.2 2
14:00:23 2023-10-13 513697 510974 133562 133365 213827 217424 224555 224989 158854 161707 173493 177736 205473 209199 594298 646423 1750455 1719129 651218 674173 195400 171194 189362 188374 215476 208301 197871 200214 130866 130856 367834 341446 994069 1007248 320467 315802 413678 414642 494831 476313 498447 503969 521054 531783 501167 551775 1220930 1285651 759707 639210 448853 437741 513881 511933 530666 539568 539433 546362 629329 627150 1038914 1088153 40.55 68.1 2
14:00:24 2023-10-13 516604 510750 133557 133586 213827 217238 224746 224798 158854 161742 173457 177701 205473 209269 590673 647208 1745870 1716240 651293 674355 197590 170701 191028 188181 213663 207935 197905 200389 131049 130922 368787 341446 992915 1008749 320775 317480 416003 414425 495181 479129 502622 507487 522747 533977 499975 552019 1221426 1291230 758278 638043 449378 440608 513881 511498 530666 539568 542617 545564 628921 627594 1041873 1088190 40.55 68.1 2
14:00:25 2023-10-13 517966 513886 133524 130375 213193 218970 225391 225513 159700 161898 170430 177736 206435 209234 596371 642065 1743662 1713798 650367 677325 197381 171519 191162 189271 213595 209239 198976 200516 131049 130988 367183 340961 997711 1008749 321832 317589 413387 417060 494076 482117 499540 503224 521018 528618 495832 549325 1220930 1286807 759707 640932 449583 436477 510583 510775 530396 537566 543526 547450 631222 629253 1041132 1088190 40.55 68.2 2
14:00:26 2023-10-13 519814 512522 133335 130413 213193 218724 225286 225024 159394 161742 170430 175740 206584 211193 596796 640286 1744291 1715452 652926 677666 195400 171928 191055 189437 213264 208621 199322 200774 131415 130988 367183 340961 1010719 1006572 322746 318487 413422 417096 494076 482799 499966 504787 522191 529026 498674 550957 1220930 1282984 758278 641914 450969 438866 510944 510483 530291 536397 543526 547061 629439 630692 1041971 1090510 40.55 68.1 2
14:00:27 2023-10-13 521561 514040 133549 130601 213651 218817 225984 225564 159682 161820 170701 177894 207084 209562 597251 638197 1738714 1713798 654909 678846 197902 172031 191368 189437 213629 209016 199600 200424 131049 131810 364673 342195 989458 1007335 321376 318938 414881 414534 492625 481935 504056 507571 525886 529026 498674 551775 1220063 1283893 759707 640119 449326 441047 511930 510629 530666 536362 542682 546673 627037 629289 1045137 1091359 40.55 68.1 2
14:00:28 2023-10-13 513923 514108 134259 131007 214393 219005 226177 226492 159428 160425 170632 174894 206826 210436 595855 643908 1738714 1706914 649443 678846 194239 172031 189363 189472 214808 209929 199426 201054 131691 131810 367773 340961 1005321 1005266 322746 317589 413678 419314 494831 482117 499893 502480 526103 529026 499925 556755 1224875 1271083 763995 644723 447969 440427 511667 513021 532022 539568 545993 549682 630329 631209 1055920 1094539 40.55 68.1 2
14:00:29 2023-10-13 516140 516866 134023 130601 217088 220066 226125 226247 160303 158225 171210 174125 207801 209638 595745 642175 1734965 1706914 645652 679809 194239 172942 189362 190564 213629 209929 200088 201019 131783 131862 368415 339515 1008571 1003841 322746 316929 412443 419679 495532 484888 501063 503224 523108 528739 495760 555138 1226687 1276532 759707 647787 448239 440427 510944 510812 531950 538016 545721 549682 631222 631209 1057459 1096097 40.55 68.1 2
14:00:30 2023-10-13 516873 516903 133956 131263 213827 220220 226404 226213 160447 161813 171551 177770 208119 209890 599261 639875 1733157 1706914 650367 680773 196830 172615 191368 190634 214326 209754 200787 200774 132192 132107 355467 340127 1006541 1005266 322517 318451 412916 419460 495532 484888 504054 503260 522747 530301 495760 555495 1226687 1282039 755776 649280 447946 441083 512029 510414 531950 539303 542298 549293 627996 630692 1057459 1097373 40.55 68.1 2
14:00:31 2023-10-13 513927 517170 134496 130976 213710 219547 227460 226526 160447 158679 171671 174860 208589 210913 599686 649191 1747960 1723110 648708 676052 195454 172135 188541 190368 215061 209783 200437 201686 132060 132274 369072 342173 1007666 1013767 321832 317924 414989 421464 495963 482799 504965 504360 523036 531589 495760 553490 1235907 1294894 761136 648635 452251 438866 515266 510812 531093 541162 541110 549293 631096 629289 1047889 1100568 40.55 68.1 2
14:00:32 2023-10-13 524951 518374 134920 132066 214270 220114 228415 227055 160380 158865 171790 175068 208630 211801 599686 649155 1760955 1742608 660592 679876 196407 172890 188907 190426 216227 209999 200472 202817 133603 132997 367479 344369 1005907 1017917 322288 316965 417445 419679 497997 480685 503304 508901 526140 532815 503213 556482 1230176 1294894 768283 643317 449963 441620 514040 513693 531986 541687 546770 546856 631132 631137 1048186 1097657 40.55 68.1 2
14:00:33 2023-10-13 522786 518628 134910 130798 214344 220409 227107 227935 159970 159338 171551 175411 208624 211279 598181 652936 1758454 1729920 656808 682597 195318 173786 188515 191432 214923 210847 201208 202216 132429 132606 370016 343391 1006233 1013767 323204 317924 415061 419118 499767 485919 502911 504896 523036 530301 500437 552595 1226687 1285651 766854 645712 452251 440427 513881 513748 532171 541162 546899 548516 631060 631281 1040992 1097657 40.55 68.1 2
14:00:34 2023-10-13 524561 520096 134534 131943 213715 220445 227848 227935 159970 159507 171825 175997 208735 212608 601207 649501 1751689 1721138 656772 681944 195454 173200 188907 191067 215845 211283 201032 202323 134045 132581 370016 342417 1008597 1010895 322135 316965 414989 422061 495157 483829 503660 504751 527664 532157 499414 556755 1233677 1281828 761136 649094 449963 441453 513881 513021 537483 539568 543489 552935 629074 630920 1062284 1103929 40.55 68.1 2
14:00:35 2023-10-13 520977 522048 134775 132531 215637 221231 228735 227566 160960 158932 172407 175135 209422 213486 602490 646642 1743662 1723072 656417 682909 195930 173441 189468 191102 217004 210293 202218 202321 134167 132706 371338 342903 1006316 1011612 321376 319819 415025 420868 495532 484888 507538 504860 529943 533973 500157 555931 1231386 1293060 759707 648599 449620 445400 516984 514658 538283 541162 543489 550071 631222 630176 1066694 1103775 40.55 68.1 2
14:00:36 2023-10-13 516907 520096 135365 131695 214858 220445 228521 227900 160703 159439 171859 175411 209422 212090 602062 656454 1758584 1734383 651218 684649 196611 173579 189927 191096 216900 211107 202159 202924 134167 132706 370016 343391 1021966 1017371 322975 318852 414917 422061 500834 484607 505953 504715 523072 531624 495832 555890 1235907 1296731 762566 651045 453215 440759 513774 513021 531950 541237 543526 551743 636575 631209 1053983 1106169 40.55 68.1 2
14:00:37 2023-10-13 524278 518875 135097 132382 214378 221861 228326 228644 160960 159439 171894 175963 209896 212274 602918 649083 1756933 1729257 660368 683984 195454 173440 189468 191874 216331 211283 202335 203029 134080 133365 374501 343391 1001151 1014486 323204 318887 417445 419309 495157 485575 505990 510848 527218 531977 504677 558378 1229302 1289331 773555 645611 452251 446454 516767 518139 537865 540874 546348 550575 631559 631100 1060311 1100750 40.55 68.1 2
14:00:38 2023-10-13 526646 519500 135220 132681 214711 221790 229055 229073 160824 160460 171859 176551 209457 213797 603348 651160 1755429 1725565 659652 685437 196372 173995 189732 191705 216853 212314 201735 203599 134167 133156 370960 343391 1017939 1014486 322660 316965 415097 422660 495927 485301 504448 504860 528447 532157 499414 558341 1234081 1283893 775966 651045 452251 441489 515340 513748 536654 540896 544335 551743 631222 631317 1063593 1105382 40.55 68.1 2
14:00:39 2023-10-13 523118 521218 135123 132374 214856 221098 230116 228964 160994 159372 173301 175862 210161 212395 607681 654119 1757891 1732923 658062 685506 197124 173753 190101 191572 217377 211699 202477 203599 134354 133235 370016 343880 1006428 1018818 321419 319335 417445 421025 495999 483518 507104 504594 526103 533188 500193 558378 1241184 1298203 773555 653930 453537 441777 516984 512003 535068 542067 545993 552563 636570 631245 1058963 1108533 40.55 68.1 2
14:00:40 2023-10-13 525499 519531 135348 132814 215078 222867 228911 229390 160960 159948 172923 176396 210406 212942 604423 652936 1762207 1734616 660592 685959 196066 174029 189934 191595 216853 211982 202653 203599 134208 133152 370016 344332 1010637 1017880 323204 318887 417445 419642 498350 485337 505990 512332 529194 532157 501682 555654 1231394 1297629 763995 646830 455549 446671 516071 516670 535198 541018 547362 550575 633012 636684 1054346 1102953 40.55 68.1 2
14:00:41 2023-10-13 530324 523786 135378 132681 215078 222519 230016 229821 161261 160586 172957 176585 210406 214656 606546 649191 1760955 1729920 660153 687004 196714 174865 190101 192480 217377 212981 202158 203884 134372 133172 370016 342352 1017035 1014929 323642 318370 417445 422019 495999 486778 504484 507752 529194 532157 500157 555931 1235907 1287537 763995 652967 451956 445400 515340 513748 537450 541162 545721 552599 632116 635785 1066694 1106169 40.55 68.1 2
14:00:42 2023-10-13 524975 522797 135998 133143 215835 222044 230449 229645 161372 159881 173405 176417 210595 213433 606961 655831 1757206 1734891 660650 687721 197418 174273 191002 191874 218394 211946 202866 204027 131179 133356 366544 342388 1007072 1019360 322975 321202 418035 421025 495927 484545 507538 504823 528082 534794 501718 557616 1241184 1300349 774462 651968 452251 441453 518555 512934 538283 543698 547158 554675 637994 634852 1061713 1109504 40.55 68.1 2
14:00:43 2023-10-13 526093 521479 135783 132843 215742 222903 230535 229195 162059 159439 173821 175842 211396 212977 606678 658177 1768963 1744216 662475 687490 197330 174099 191663 192066 218829 211840 202584 204744 131063 133952 370960 347079 999358 1025888 322746 320303 419847 421763 500361 485429 506450 512332 529194 536371 505392 558267 1235907 1304075 772571 647548 454181 445715 520060 519614 536654 546103 546107 550108 638518 634888 1057421 1107744 40.55 68.1 2
14:00:44 2023-10-13 527123 523058 135821 133239 215781 223252 230732 231540 160994 161264 172957 177455 210771 214018 608906 656282 1759704 1728379 658715 688014 197364 175459 189767 193454 217377 213316 203577 204170 131425 133608 371904 344369 1041932 1016403 323678 320339 417445 421061 501190 486814 506027 508542 527218 531589 500937 557616 1241184 1289331 763995 654932 454181 445460 514040 513693 539426 541162 546770 556688 630988 637853 1072448 1109964 40.55 68.1 2
14:00:45 2023-10-13 527598 523018 136164 133390 216314 223074 232031 230644 161923 160460 173786 176619 211692 213797 609983 658643 1765971 1739842 662004 690909 198017 175302 191405 193124 219110 212981 203862 204744 131153 133914 369662 344398 1022162 1022980 322625 320564 417445 424462 501851 484618 509018 509297 528073 534794 500937 556755 1243288 1312968 757606 653003 456123 445037 520060 513765 536239 543663 545236 550924 636607 631281 1058612 1109814 40.55 68.1 2
14:00:46 2023-10-13 531732 523126 136305 132881 217122 222555 231092 231540 161766 161007 173510 177578 211248 214692 608906 664267 1782403 1753557 666152 689857 197810 175600 190897 193559 217645 213659 203791 205175 131606 133952 370960 345201 1015569 1023596 324591 319819 419551 421025 501851 486742 507575 512332 527337 532370 503963 556755 1238542 1298472 765603 650050 456123 447646 516984 513837 536275 541805 546529 550108 631060 637584 1060471 1106556 40.65 68.1 2
14:00:47 2023-10-13 522864 523166 136296 133277 217301 223252 231812 231378 162059 160527 174064 176653 211587 214018 610204 662001 1768963 1744216 657779 688977 197948 175459 191303 193564 219110 213837 204148 206848 132297 133717 374507 343880 1024217 1024107 324584 320600 417445 421690 502917 486080 510467 510812 528447 534794 500937 556755 1243936 1316756 769205 652005 455799 447013 522002 519614 538247 547308 547436 551596 636465 634707 1058815 1110075 40.55 68.1 2
14:00:48 2023-10-13 530598 522986 136919 132872 217646 223916 231452 232013 161460 161007 173785 177701 211692 215030 611506 661964 1774401 1744216 664055 685065 197330 175740 190701 193806 217750 213837 203862 207173 131244 134019 370960 347050 1012703 1022980 323642 320339 419847 422061 503003 486850 508657 513785 528403 533188 504320 556755 1235907 1301306 766854 649392 456773 447963 517020 516817 536654 541652 546952 553329 631060 636340 1065587 1106956 40.55 68.1 2
14:00:49 2023-10-13 528678 527459 136339 133708 217117 224231 232046 232553 161766 161868 173890 178620 211812 215117 610231 660511 1766953 1735434 662475 691927 197983 176078 190701 194278 218394 214546 204650 205319 131788 134032 372849 342424 1031488 1020267 324663 320860 418626 422951 501496 489713 509742 510812 528032 534496 501682 557616 1243288 1304075 769205 656522 454902 448768 521533 513837 540573 542864 546770 553458 631060 634888 1076003 1112631 40.65 68.1 2
14:00:50 2023-10-13 532249 527459 136696 133340 217833 222967 232209 232227 161913 161060 173821 177769 214515 216099 609036 665898 1780752 1753541 667103 689013 198017 176056 191338 194006 219145 214696 204495 207279 131719 134264 370960 346568 1019783 1027163 324663 320339 420442 421987 503985 486922 507538 512332 529194 533188 504677 556755 1239422 1304075 766854 653099 458076 445014 517606 519440 536509 546535 550673 553273 640364 638304 1055523 1108989 40.55 68.1 2
14:00:51 2023-10-13 534749 528469 136301 134053 217122 224546 232209 232049 162441 161007 174134 177455 214956 215217 609897 656782 1771480 1744216 669321 690998 198052 176056 191943 194006 219547 214058 204183 204421 131788 134550 372707 349424 1012365 1022255 323151 319890 420116 423249 500361 486620 507501 510812 529591 532406 505392 559344 1240573 1293060 777905 656795 454828 446406 517787 513837 539808 542067 546952 556327 630866 636376 1075165 1113047 40.55 68.1 2
14:00:52 2023-10-13 530818 528465 137187 134015 217593 223980 233211 232120 162441 161162 174550 177599 212881 215189 613247 661819 1773024 1744216 660190 693821 199227 176021 191943 193735 219829 213737 205009 207279 131788 134483 373793 346006 1023659 1026357 323151 320860 419551 423619 503273 486057 510104 510451 528820 536371 500646 556755 1248668 1316756 766854 654932 457795 447719 521164 513873 537866 545300 546770 551780 638518 634888 1063409 1113084 40.55 68.1 2
14:00:53 2023-10-13 525972 528469 136863 134322 217646 224546 231492 236218 162465 161298 174168 177769 214991 215368 614120 658205 1762207 1734891 659182 695870 197983 176514 191338 196867 219145 215034 205045 205633 132796 134537 361962 344957 1022662 1022255 323678 322849 419847 422915 501851 490441 510534 512802 534467 537702 502921 559933 1246490 1309635 767755 657187 456123 450900 523012 517547 540626 543734 547325 555747 634702 632666 1078301 1116255 40.55 68.1 2
14:00:54 2023-10-13 528071 528465 137295 134057 217872 224546 232863 232880 162838 161041 174690 177769 215142 215065 610869 667312 1775661 1748518 661533 692048 198638 176585 191978 196556 220172 214670 203799 207570 132830 134550 373793 344434 1016994 1029816 323186 323830 419514 420990 503273 486814 510534 512248 528032 539613 505392 555968 1245127 1313050 771142 650050 456773 445006 524088 521437 540573 549329 550241 553421 642033 639280 1063383 1115350 40.55 68.1 2
14:00:55 2023-10-13 531726 528948 137192 134483 218337 225814 232755 233536 162725 161556 174690 177769 215363 216388 613431 662936 1778223 1748244 669087 694646 198017 176585 192246 194989 220515 215070 205189 204421 132796 134584 371904 348071 1020820 1027163 324398 321835 421037 421025 501204 489713 508265 513765 532013 536406 504738 559308 1239694 1298509 775005 651045 454393 447379 521164 521807 540928 546943 551876 557255 636643 640150 1075239 1114668 40.55 68.1 2
14:00:56 2023-10-13 529806 528609 136748 134614 217420 228489 236461 232553 163507 161041 175249 177578 211896 215707 613578 658424 1770220 1745379 665314 694991 199158 175968 193019 194242 221373 214553 205910 204387 132830 135173 372849 347587 1019010 1027085 322625 322813 421037 423583 499365 486670 510570 513421 531192 539289 504677 562237 1248668 1310467 773555 657974 456198 447646 523049 517949 540094 548556 548575 555507 639064 636376 1069009 1115813 40.55 68.1 2
14:00:57 2023-10-13 530707 529217 137231 134432 218516 225389 236461 232187 162578 162107 174655 178927 215363 216216 614521 662936 1771480 1739219 663584 693137 199296 179702 191373 197283 219794 216052 203582 204387 133297 134550 378986 345481 1027925 1023706 324771 322323 419847 423691 503273 491902 510497 513058 531192 534830 503250 559271 1248668 1307651 773555 658196 456123 449379 525241 519196 544418 548858 549033 556537 636461 637671 1082109 1119364 40.55 68.1 2
14:00:58 2023-10-13 528868 530336 137655 134187 219228 228864 234069 236420 163098 162005 175249 178419 211896 216476 616302 667110 1780752 1753541 662475 693064 199852 176585 192854 197142 220970 215712 203799 203752 133297 134517 372403 345164 1026768 1032926 324591 323267 419811 422915 504700 489677 512053 515243 528403 539541 503926 558081 1250443 1324312 776455 653893 456624 449404 524534 522546 540956 550176 549352 554638 642180 636304 1065142 1116255 40.55 68.1 2
14:00:59 2023-10-13 533792 530712 137334 134711 218516 224443 233518 232118 163346 162093 175529 178689 214078 216584 614301 664739 1786677 1756697 672002 696049 199470 179883 193094 197489 220921 215908 204365 205023 133297 135178 368999 348572 1016081 1030078 324663 322550 421932 423713 501851 491135 508983 513729 532013 537161 504508 560932 1241416 1298472 779355 651008 454716 448009 522272 522916 540928 546907 554614 559651 638482 640186 1077535 1117845 40.55 68.1 2
14:01:00 2023-10-13 537450 529640 137560 134660 219197 225179 232816 232187 163359 162073 175284 178893 211930 220895 615828 670993 1794153 1767898 673718 695064 200201 179667 193159 197212 221204 216661 205875 205697 133264 135399 361962 349635 1018282 1032926 326608 321799 421370 423619 504905 492598 510467 514878 527996 534794 503210 558341 1250045 1311550 771142 654785 459943 450507 521460 523699 539662 546307 551265 553421 640364 640186 1071181 1118855 40.55 68.1 2
14:01:01 2023-10-13 536826 530427 137681 135316 219657 225814 234507 232187 163098 162592 175214 179458 211930 221040 618126 664885 1780752 1750379 669890 697145 200166 179883 192989 197212 221204 216661 203799 205092 133700 135301 365299 347550 1028097 1027085 326645 321799 421633 426125 503985 492306 510467 513058 531156 534794 504677 560101 1250443 1309467 770655 658664 456661 452108 523049 519451 542491 546067 546952 556723 638482 636340 1081280 1119023 40.55 68.1 2
14:01:02 2023-10-13 531354 533349 138558 135085 220352 225814 234672 232118 163483 162196 175634 178757 212519 216657 617651 667218 1784949 1759170 665314 698170 200201 179667 193465 197489 221754 216356 204399 204421 133918 135271 372403 345933 1025381 1032926 324663 324287 420442 423213 504122 490788 513579 513729 528811 541135 505838 555968 1251332 1324312 778268 653930 457758 450262 522945 523658 541339 550176 550204 555069 640001 639627 1061982 1117845 40.55 68.1 2
14:01:03 2023-10-13 534933 531774 138099 135096 220066 228614 233639 232187 163883 162073 176091 178893 212621 216873 618126 667146 1778215 1757780 666092 697182 200550 179919 193806 197524 222399 216356 204894 205697 133801 135620 365299 348646 1030746 1032926 324663 322849 421633 426799 504513 490461 513344 513165 532088 538982 503779 559933 1257578 1328037 780805 660540 460053 449404 524534 521108 539552 549041 549107 555858 642180 636340 1069658 1119060 40.55 68.1 2
14:01:04 2023-10-13 537450 530467 138241 134626 221005 224790 232135 233656 163655 162592 175845 179708 213075 220895 618126 672963 1793847 1762867 671258 698665 199852 180025 193024 197906 221585 219395 204718 205554 133700 135842 376413 349672 1019649 1032926 324483 322813 421370 423619 504941 491922 509776 513801 530782 537161 503955 557580 1248395 1311396 780805 653930 458730 450719 523520 524400 542875 546907 553428 554773 639071 643021 1077418 1116143 40.55 68.1 2
14:01:05 2023-10-13 532630 533727 138198 135369 220084 225383 232135 234145 163750 162592 175529 179786 213474 220931 618126 666099 1775661 1749120 667987 699161 199887 180186 192585 195003 221931 216661 205390 205092 134045 135748 365299 348412 1025842 1029348 324699 324780 419821 423691 504072 492634 513579 512970 535132 541171 503633 562599 1250647 1315118 779355 658664 457098 449379 523018 522176 544133 550176 549741 558141 641725 637757 1078301 1122319 40.55 68.1 2
14:01:06 2023-10-13 537950 532103 138103 135313 219917 225138 233535 233262 163507 162627 175845 180026 212587 217192 617942 667785 1784907 1753541 670782 699161 200865 180025 193841 197871 222399 219658 204399 205989 133952 135620 374737 349177 1033483 1032472 327850 322526 422231 427293 505415 494693 512650 513675 531797 536946 504677 560969 1254273 1311550 773555 662424 458353 453145 524162 521401 544196 547713 548150 555900 638482 638242 1085934 1122319 40.55 68.1 2
14:01:07 2023-10-13 531835 531842 138700 135194 220674 227466 233535 233622 164031 162514 176373 179458 213280 218539 618053 674501 1788753 1762867 665164 698665 201181 180025 193841 197906 222555 219622 205071 205058 134171 135433 374256 346532 1031931 1036893 324699 324287 421037 423655 504941 492250 514846 513801 530373 540754 504677 557616 1254310 1321787 779355 656795 459965 452108 528233 525034 542875 550104 549668 556142 643473 640946 1069621 1121448 40.55 68.1 2
14:01:08 2023-10-13 538252 532063 138302 135429 221036 225767 233141 234017 163655 162627 176127 179923 213143 220931 619444 672488 1789029 1765380 672247 698665 200341 180347 193465 194613 222739 219622 205071 206052 133952 135842 373793 350168 1030025 1032926 324771 323830 422036 423583 504700 493681 510534 516817 535132 539161 507702 563136 1247782 1306689 780805 654895 457499 452108 524162 522707 545323 549752 555203 557548 640364 643917 1081376 1119023 40.55 68.1 2
14:01:09 2023-10-13 534175 532099 138168 135568 219574 226082 234837 234855 164430 162387 176833 179322 213839 217955 621207 665679 1781592 1753541 669890 700153 201146 180025 194896 195918 223181 216661 205710 206052 134171 136262 373439 349920 1025567 1032926 324398 324816 421406 427792 503985 490441 513615 513729 535132 541171 504045 564310 1254347 1316720 771142 659672 456984 447694 525651 521807 541036 550176 553033 558411 643767 640150 1072839 1123954 40.65 68.1 2
14:01:10 2023-10-13 535046 532180 138224 135539 220603 225556 233338 234775 164145 162627 176408 180026 213611 216367 619000 667146 1780845 1748481 667987 694079 200201 180418 193771 195086 223024 219658 206890 206373 134344 136073 369623 349140 1024943 1032194 324663 324816 420742 426763 503629 492598 514745 513729 536303 540955 506680 564014 1257504 1318854 777905 660540 457424 449199 527520 524873 545526 550176 551448 559239 640038 641818 1079069 1127960 40.55 68.1 2
14:01:11 2023-10-13 536835 531919 138819 136437 220634 226064 234291 233459 165016 162107 177577 178893 213976 221004 618090 673000 1794153 1775984 675643 699594 201778 180025 195072 197906 224245 216661 205744 206442 134264 136640 369430 352163 1028557 1041407 324134 324816 423894 423619 504905 490903 512815 516853 532013 541171 504846 560534 1254310 1316756 782577 656795 459438 449441 524162 522707 540928 550176 555166 559253 644445 644863 1072636 1122521 40.55 68.1 2
14:01:12 2023-10-13 542870 535683 138772 135966 220996 226152 234187 234239 164042 162976 176797 179923 213942 218244 619949 668731 1796029 1762867 677260 701115 201814 180712 194901 194647 222555 216522 205710 206408 134610 136322 374383 349672 1042120 1032926 328446 323830 421370 428394 504905 492828 514745 513729 535960 539541 505392 561802 1254347 1319629 776455 660213 457380 453450 526828 523658 546553 550176 552208 557153 641271 639663 1085276 1127157 40.55 68.1 2
14:01:13 2023-10-13 542595 536393 138876 135983 221324 226291 235240 234378 164214 162661 177009 180470 214308 218549 622903 667110 1787149 1762867 678224 701875 201814 180671 195072 194782 223181 216557 205710 206442 134708 136454 373793 350666 1038298 1035128 329340 322849 424632 429413 507570 496801 513381 516069 531905 537809 506431 562452 1259370 1317647 776455 663137 459800 454127 525987 522549 541000 549365 550204 557584 640181 640186 1089918 1127157 40.55 68.1 2
14:01:14 2023-10-13 534549 536015 139346 135568 222133 226256 235015 234740 164672 162921 177009 180470 214811 217227 621778 677886 1794190 1769633 668938 701115 201849 180671 195108 195120 225880 220422 207030 206408 134610 136390 365299 349672 1025658 1041407 324807 324816 421406 423691 507942 492343 515512 518351 532013 541281 504810 560137 1257021 1323841 786335 656795 460816 452181 527609 522851 545578 554780 554907 559901 647452 645209 1069696 1125368 40.55 68.1 2
14:01:15 2023-10-13 543614 536622 138686 136433 221319 226959 234816 234904 164808 163182 177506 180596 214640 217262 621742 670628 1793396 1767898 681126 702143 201849 180671 195108 195120 226198 220422 205424 207699 134716 136859 365299 352664 1029436 1034749 327106 322849 424002 429706 504158 494030 510534 513331 535132 537989 504544 564347 1257914 1309503 783705 664115 460163 450791 524162 522916 544938 549329 553033 558843 640364 643953 1091331 1127157 40.55 68.1 2
14:01:16 2023-10-13 539394 536804 139130 136227 221829 227664 234816 235137 164901 163182 177542 180630 214640 217904 621778 671029 1792349 1767116 680529 702180 202131 180742 195382 195425 225987 216220 207213 208023 134661 137518 365299 354639 1025794 1038074 327496 324708 426365 427861 506851 495394 511907 517547 537550 541171 509283 565731 1257578 1305924 778659 659205 459764 454038 524534 522513 547362 550176 556424 560937 640038 645028 1089918 1127960 40.55 68.1 2
14:01:17 2023-10-13 539966 537953 139443 136235 222367 226256 235812 235137 164901 163182 177577 180790 214674 217904 624573 676448 1793699 1772192 671331 703744 203087 180706 196002 195391 224439 216557 206421 207699 135306 136390 365299 349672 1041164 1038899 327641 324816 422369 430010 510208 494810 515915 513801 531977 541171 503210 560534 1262634 1334010 777508 663841 462676 450683 529030 525890 544418 553252 551265 559067 643500 640222 1076003 1127960 40.55 68.2 2
14:01:18 2023-10-13 541436 536659 139400 136428 222051 227699 235015 236089 164901 163409 177577 181202 215157 218244 623615 675014 1802884 1770931 676556 704243 202449 176399 195443 195459 226198 216557 206455 207733 134865 137088 375327 353417 1033614 1039194 327677 324816 426510 427792 504869 495431 513689 519157 537930 541171 509735 566028 1254310 1303883 798300 658664 459438 453393 522982 522815 547399 549341 556128 560937 640038 645774 1088368 1125033 40.55 68.1 2
14:01:19 2023-10-13 541161 538114 139375 136369 222430 227101 236402 235033 165336 163306 178005 180904 215238 218479 625312 674978 1796741 1772192 677537 704096 203122 180868 196037 195425 222166 217127 207065 207733 135242 137027 378320 350666 1040290 1042146 327410 324816 422036 430314 509488 494730 514380 513801 532013 541171 503210 560137 1263530 1337405 772543 663137 462783 450827 528802 522671 540964 550271 551058 558346 643767 640222 1076003 1124761 40.55 68.1 2
14:01:20 2023-10-13 540385 538333 139536 136269 223028 226959 236177 235665 165131 163182 177986 180950 215341 218431 625532 680094 1800318 1773676 669321 704243 203122 176399 196002 195459 224913 216894 206490 207052 135434 136769 377963 349672 1046353 1043867 327677 324816 421442 428080 510208 492600 516463 519636 534878 545735 507593 562584 1261494 1333744 788055 658664 461397 452108 529176 526624 544938 556424 556820 557548 648281 646687 1069723 1128726 40.55 68.1 2
14:01:21 2023-10-13 545694 538324 139130 136807 222020 227505 235777 235864 167632 163592 177862 181076 215341 218244 623652 671029 1794938 1772192 682495 704279 202803 177684 195836 195493 222818 217197 206386 208743 135149 137234 373439 353668 1039625 1038457 328678 323830 424075 431009 505013 494253 513579 513801 535168 540337 504346 564347 1258948 1320564 776455 664152 463129 453124 526828 521935 545359 550176 553283 562300 641960 640006 1094587 1131985 40.55 68.1 2
14:01:22 2023-10-13 537522 538333 139856 136322 223305 227558 236367 235864 165016 163444 178022 181236 215768 218619 626420 682186 1808407 1778019 671801 702216 203122 180939 196211 195459 222663 216894 208361 207699 135295 137027 378821 351413 1028281 1041962 324771 326654 423966 427137 509452 494030 516758 519928 531797 542909 508851 561802 1258019 1325569 786061 658664 461685 450755 529176 526624 545323 552611 556820 557584 647634 643455 1072040 1127157 40.55 68.1 2
14:01:23 2023-10-13 537113 538333 140039 136582 226342 227664 236507 236264 167468 163740 178182 181236 215376 218431 626420 680094 1803400 1773676 671801 704778 203122 176521 196349 195900 222852 216522 207746 208348 135306 137286 368696 352664 1028809 1048084 324483 327273 423858 427293 508910 495161 516573 519745 534950 545772 509247 562673 1259840 1329841 789505 659601 462454 450791 529176 526996 546407 553424 555246 558843 649236 644396 1074364 1125033 40.55 68.1 2
14:01:24 2023-10-13 545255 537863 139540 136944 222710 228442 236507 236594 167468 163740 178433 181271 216045 219231 627346 673988 1803437 1772192 682532 706350 203122 177684 196548 196104 223197 217943 206421 208708 135340 137286 374383 353165 1054365 1035152 329609 324816 423966 430631 507942 495828 518264 516853 538310 541171 504346 564384 1261702 1324924 784863 665263 461431 455910 530081 522671 550080 554853 555369 559129 644917 640114 1091471 1131555 40.55 68.1 2
14:01:25 2023-10-13 540007 537031 139926 136701 223669 228212 236873 236594 167701 163740 178434 181822 215410 217262 627346 681146 1805456 1777250 675161 706350 203122 177964 196384 196070 223542 216592 207746 208708 135323 137737 368696 353668 1023273 1048388 326645 326654 426510 428758 509488 494030 516795 520737 535960 543290 510040 562710 1260771 1325935 783470 659601 462783 452108 527646 527441 546976 553974 555246 559276 649506 644850 1076003 1127233 40.55 68.2 2
14:01:26 2023-10-13 544265 537863 139852 137038 223341 228407 236908 235864 168038 163217 178719 180664 216717 218619 626901 676160 1812683 1789647 682495 706350 203798 180757 197527 196171 226716 218413 207828 209479 135460 138017 380045 355436 1030446 1051930 328496 324708 427643 430010 509848 492564 513615 518865 535225 541171 508528 562697 1261665 1325898 780805 662197 464026 454442 523054 525845 544133 550176 556820 557153 640110 643455 1088368 1125070 40.55 68.2 2
14:01:27 2023-10-13 539813 539040 139930 136944 223337 228442 236142 238133 167736 163775 178683 182133 216381 219148 629130 674150 1796741 1766639 673312 706350 202838 178809 195836 196752 223542 217266 208396 208708 135562 137737 372741 352163 1037447 1035886 327446 326654 424002 430058 505013 493942 518264 519157 538310 546930 510439 568300 1267086 1328074 786605 665930 461360 454038 529067 525890 548950 554237 556546 562678 649213 645701 1082854 1134853 40.55 68.1 2
14:01:28 2023-10-13 547062 542148 140221 136978 226410 227699 238045 237161 167701 163775 178558 182133 216381 220022 629130 683766 1817286 1790843 685520 707853 206651 178245 196973 196377 223042 218471 207746 209035 135961 137772 378320 353668 1030278 1045420 329609 324816 426510 430010 512414 495828 515184 521474 536427 541171 507738 562237 1257914 1317947 797552 656340 461685 456129 527646 528971 548950 550955 557612 558843 640110 646284 1091359 1132718 40.55 68.1 2
14:01:29 2023-10-13 541436 541385 139899 137261 222956 229760 237501 236820 166054 163568 179096 181236 216717 218960 628684 674686 1797756 1772192 676261 707351 203943 178211 197527 196377 224581 217301 208221 209069 135784 137737 381393 353165 1031465 1044643 327677 324816 424111 431229 507978 494730 516758 513873 535960 542909 507775 566833 1269071 1329731 786605 667936 464100 450431 528802 522513 545359 552647 553555 561371 649046 644847 1082122 1134853 40.55 68.1 2
14:01:30 2023-10-13 542221 540211 139731 137615 223337 229117 237974 236594 168273 163533 182055 181811 217391 219301 630473 676927 1801858 1775984 679189 709863 206799 178245 197675 196342 224581 217943 208326 209473 136070 137933 375327 353668 1038605 1046902 328373 326509 426220 432699 509881 495394 516573 513693 534987 545772 508990 565842 1272538 1334452 786605 667936 465091 455729 528957 522671 544902 552575 555010 560753 649506 643917 1078943 1134853 40.55 68.1 2
14:01:31 2023-10-13 546011 539411 142894 136497 222870 228761 237239 238168 167969 164758 178683 182803 216682 219986 629130 684649 1815717 1786602 681454 708355 206474 179375 196937 197574 223507 218588 208361 209689 136145 138254 376625 354172 1034666 1044607 329376 324816 427112 428685 510172 495828 516758 522213 537982 542005 511521 567640 1259703 1313255 792393 662087 461471 456093 527573 528643 550323 556942 559924 564130 645479 649437 1096149 1136564 40.55 68.1 2
14:01:32 2023-10-13 544422 540901 140430 137471 226914 228761 238748 237816 168638 164196 179474 182387 217322 219951 632268 680021 1808569 1781518 677529 707070 207230 178809 197527 196718 224546 218588 208804 209689 136007 138025 376625 352664 1045531 1048388 328678 326654 423966 432453 513140 495720 520479 521437 536718 543219 504774 562599 1267160 1342700 789505 663607 464100 455770 532180 530310 547326 555870 555992 559239 647561 645447 1077535 1134853 40.55 68.1 2
14:01:33 2023-10-13 540960 542921 140513 137355 227021 229188 238045 238098 168121 164524 179329 182387 217391 218619 629028 686069 1812609 1786602 678038 709360 206834 179057 197527 197300 224963 217722 208867 210100 135836 138333 381970 356197 1036159 1052455 327459 327577 428551 429827 510821 495394 517859 522213 537550 546471 511627 566028 1267160 1324595 798205 661841 464002 453450 528392 528934 546939 555017 557447 561733 650426 647686 1084431 1134046 40.55 68.2 2
14:01:34 2023-10-13 548255 541117 140321 137619 226958 229188 238045 238168 167969 164724 181800 182931 217391 221746 629065 679790 1811143 1778982 682532 709143 204791 179091 197527 197334 223542 219683 208867 209689 136427 138155 380402 352664 1059326 1042146 330544 326436 424038 432147 510967 498742 519739 519891 538266 543636 504846 566028 1271410 1335646 783705 666914 462746 457312 532180 527187 552217 555691 556239 564241 647525 647145 1088297 1141337 40.55 68.1 2
14:01:35 2023-10-13 547246 541049 142699 137432 227057 230014 238500 237161 168611 163740 182255 181811 218068 219775 629065 683054 1823021 1794684 686458 707106 207050 178245 200720 196650 224929 218999 208361 210345 136045 138263 381970 355287 1037334 1051070 330310 324528 427716 431229 513868 495864 516389 522583 537513 541171 510004 563873 1264767 1329695 786605 660176 464100 458070 529176 531331 548950 552152 558009 560069 643767 648826 1091294 1134046 40.55 68.1 2
14:01:36 2023-10-13 547598 544524 143167 137621 223395 230223 238045 239648 168273 165597 182055 183477 217881 221054 630920 687040 1820429 1790843 686981 711770 204587 180340 197312 197849 224825 219542 208943 210205 136380 138562 376625 355182 1058438 1053801 329609 326654 427716 429717 512052 495864 518264 522953 536982 545096 512318 568891 1263493 1315788 798300 663843 462783 456129 528802 529007 551287 553777 557717 565154 646153 647194 1096106 1137653 40.55 68.2 2
14:01:37 2023-10-13 544524 544255 143007 138165 222870 229866 239896 238662 168307 164332 182127 182966 218068 220674 631814 683054 1808569 1785329 683070 709179 203559 179091 200579 197300 224929 219306 209409 210345 136041 138155 376625 351438 1055038 1051366 329143 324922 424002 432147 513757 498249 521071 520371 536572 545772 504702 563725 1274387 1351099 796633 666988 465422 456129 533727 529007 549787 555834 556387 560502 649010 645976 1085026 1136469 40.55 68.2 2
14:01:38 2023-10-13 545859 541153 142613 137845 222895 231114 238080 239613 168307 164828 182127 183221 218068 221391 630920 682090 1816550 1788257 686792 709179 206580 179375 197527 197781 224963 219341 209667 210381 136041 138926 376625 356257 1036738 1053051 329609 326654 430179 432453 510569 495864 516389 519120 539454 541171 509247 568598 1268696 1323374 782255 668360 464100 457422 528802 525845 550507 554780 556560 563982 645795 648984 1105514 1138089 40.55 68.2 2
14:01:39 2023-10-13 546848 544110 140910 137711 223525 229830 239524 238836 168342 164485 179872 182548 218033 221019 632298 688014 1816305 1790843 677260 709179 207266 179216 200438 197643 225404 219306 209082 209689 136901 138155 376625 352664 1047584 1051366 329376 326654 424002 431229 513504 495792 518074 522953 537550 545309 509247 565315 1268962 1340949 788055 662160 464760 456828 532217 531331 548950 557509 556068 560900 651348 648178 1079519 1134853 40.55 68.2 2
14:01:40 2023-10-13 544147 545604 143033 138071 223240 229901 239118 239352 168542 165173 182127 183221 218748 219608 631851 685101 1817842 1790843 682546 709179 207085 179375 200438 197781 225976 218623 209521 210576 136041 138830 378587 357215 1038418 1057357 327995 328041 429838 431156 513030 496837 518079 522843 539454 546040 512355 566028 1268696 1333941 790955 662593 464760 454448 530528 530250 547845 556689 557717 562604 651348 649128 1088368 1136469 40.55 68.2 2
14:01:41 2023-10-13 550762 544323 143037 138200 222900 230420 239489 239242 168342 164828 182127 182966 218068 222440 632783 681055 1812646 1781518 686259 710218 206976 179409 197945 197953 224234 219814 209556 210345 136806 138155 378514 353668 1050947 1045420 330544 326654 424075 429988 510967 500261 518074 519928 537774 543672 507738 566028 1270909 1334693 786605 668776 463293 458645 533507 528415 553638 556937 556672 564093 646885 644814 1090519 1140901 40.55 68.1 2
14:01:42 2023-10-13 547636 545345 141494 138032 223598 230617 239524 238133 167325 164574 179999 182225 218783 220709 632783 686069 1824519 1800168 686458 709179 206796 179091 200828 197492 226010 219683 209082 211371 136419 138926 382776 357506 1041024 1054179 329783 324816 428963 431841 512365 495900 516758 521474 536718 541171 510109 562673 1267160 1331617 797298 663644 466749 456258 529925 530579 548562 552575 558009 560069 643731 647194 1094511 1136469 40.55 68.2 2
14:01:43 2023-10-13 548105 544287 143402 137845 223654 230617 239118 240730 168307 165473 182127 186259 218103 221400 632819 685210 1821892 1793401 686532 710720 206905 180340 197904 198677 225767 219850 209785 210569 136974 138830 377570 356197 1038839 1050174 330310 327346 428321 430010 510967 499934 517564 522953 537738 543672 513081 569147 1267160 1316994 809804 664152 463441 455801 529176 531061 551678 555053 559372 565995 647634 651205 1099230 1137515 40.55 68.1 2
14:01:44 2023-10-13 547025 545899 142963 138236 223628 230223 240641 239410 168411 165173 182162 183221 219088 221400 634689 687040 1815260 1790843 681564 710757 203910 179443 200828 197953 226152 219683 210065 211040 136901 138155 377570 351366 1052840 1054067 329609 325672 426510 431229 512365 498438 518843 524699 538091 547435 510689 565554 1273481 1345062 789505 663931 464831 455728 533727 532084 549727 559189 561597 562057 649015 649164 1078980 1140093 40.55 68.1 2
14:01:45 2023-10-13 553360 545899 142933 138366 223244 231336 239524 240357 168611 165079 182326 183477 219123 221435 633717 680094 1817842 1790843 690661 713384 203277 179817 198341 197987 226010 220061 209013 211702 136677 138830 378915 357234 1061192 1046707 330544 325182 426510 431614 512414 501005 518843 521105 537809 543707 508492 568486 1270872 1334059 788055 667239 462783 456258 533727 529007 549941 557509 555334 563982 647342 649327 1094502 1143189 40.55 68.2 2
14:01:46 2023-10-13 543852 545899 142968 138336 223620 231772 239524 240189 168646 164828 182526 183349 219465 220890 636334 681703 1809248 1782328 681126 712697 203666 180124 198643 197884 226959 219920 210359 211075 136806 138830 377570 356451 1042387 1051070 328678 325672 428321 433300 510967 495756 519111 519524 537930 545273 508887 565084 1276128 1345396 789505 671317 466749 456129 532217 527405 548950 557080 556029 562678 648522 645339 1087594 1139170 40.55 68.2 2
14:01:47 2023-10-13 550153 545904 143476 137845 225015 230617 239896 241104 168342 165540 182419 183850 218783 222440 634689 690656 1827114 1800168 688488 711296 203277 180387 200438 198919 225754 220061 210359 211406 136901 138830 377570 355575 1040409 1050847 330127 328004 430069 431192 510821 499337 516573 522473 541366 546544 513444 568132 1268962 1319592 799655 667936 464723 455353 529176 528971 553208 555017 558544 564784 649506 649128 1103784 1140901 40.55 68.2 2
14:01:48 2023-10-13 544275 547185 143437 138109 224824 230976 240339 240357 168646 165357 182490 186259 219465 221781 636115 691180 1816417 1794675 677935 711296 203876 180021 200828 198022 226203 220061 211349 210857 136935 138822 381347 354172 1048579 1054067 330076 327185 427112 431229 513868 495900 518879 521971 538310 548300 513081 566028 1272750 1345396 793855 663880 466745 455874 533654 531901 550507 559045 559262 562493 654123 649020 1086783 1140093 40.55 68.2 2
14:01:49 2023-10-13 553360 548347 143167 138510 223594 231336 240268 240393 168681 165357 180197 183302 219465 222860 636566 682090 1817842 1790843 689682 713384 203734 180011 200864 198056 226203 221440 210212 211089 136935 138961 378750 354535 1048663 1044999 331013 325444 427414 431272 513868 501714 519650 521474 539361 545309 508492 569445 1272787 1337405 798104 668887 463367 455617 534485 530543 549977 558760 558009 566801 650426 646739 1094238 1145781 40.55 68.2 2
14:01:50 2023-10-13 548493 547449 143442 138877 223663 231697 241800 240393 168819 165357 182526 186259 219807 222128 636566 687040 1817842 1790922 686045 713421 204545 179977 199766 198677 226695 220846 211102 211455 137152 138926 373676 355465 1052301 1057357 330507 328041 426329 433571 513159 498742 519650 524327 539454 546880 509283 565186 1273369 1348067 788055 666041 466085 455545 531995 532838 550507 559189 559924 562604 649087 649200 1083660 1140901 40.55 68.2 2
14:01:51 2023-10-13 553485 547440 143246 139075 223628 232093 240339 241104 168681 165623 182526 186328 219500 222632 635627 685583 1821892 1790941 693756 715481 204439 180581 201182 198919 226396 220749 210212 212735 137391 139252 372156 358575 1056174 1048084 331482 327505 427716 432256 513868 501750 519650 522213 543402 547317 511166 568300 1272640 1337768 785155 670793 464100 460021 535244 531294 553564 559153 558009 565995 649213 647158 1094474 1146597 40.55 68.2 2
14:01:52 2023-10-13 549904 548996 143773 138401 224663 231539 241051 240393 165560 164793 183054 183093 220185 221808 636566 685246 1831016 1800392 689960 714468 203910 179977 197457 198022 226431 221059 210394 212401 136969 139252 380402 357813 1042604 1057319 331482 326558 429875 430724 513954 501714 519517 522743 537738 543290 510798 566028 1268658 1332304 790955 664115 465091 458009 532217 530900 549905 555443 559372 562641 647561 652691 1099864 1142076 40.55 68.2 2
14:01:53 2023-10-13 551697 548735 143237 138791 223697 232654 240882 241140 168715 165738 182597 186458 219842 222476 636566 684130 1827715 1796793 694400 715334 203842 181255 196976 199093 226924 221262 210218 212699 137125 139446 380226 357813 1051635 1054403 331482 326654 427498 432561 513868 502560 519613 522213 539361 543444 508492 565047 1272787 1337951 786605 669417 464760 458009 531995 530579 550014 558395 557612 565154 647598 645375 1097667 1143510 40.55 68.1 2
14:01:54 2023-10-13 546871 547058 143472 138405 224854 232093 240730 240766 165593 164828 182926 183349 220493 221435 636271 689158 1827114 1806882 688377 716450 203978 180421 197423 198022 227098 221249 210359 212735 136969 141356 372156 358575 1044935 1057581 332166 327541 430715 433682 516790 501604 519702 522441 539762 545772 512136 565403 1269864 1334770 790955 664152 466749 459548 532217 533594 549905 555870 561122 562641 647598 649272 1097346 1142525 40.55 68.2 2
14:01:55 2023-10-13 547330 546530 143072 139081 223447 232129 241631 240428 165526 165357 182890 186259 220647 222476 637923 686069 1817842 1792541 686532 715517 204545 180262 197457 198919 226854 220749 211053 211772 137587 139349 380402 355648 1060501 1057581 330310 325707 427414 431077 513918 500700 521195 522339 536982 548565 510401 564014 1275500 1348746 792405 665568 465095 457630 535207 534241 551568 559117 559262 562493 652419 649056 1086783 1142966 40.55 68.2 2
14:01:56 2023-10-13 553088 547444 143572 138401 225046 232129 241800 240650 165983 165079 179667 183442 220731 222717 638302 692048 1837545 1810464 691929 715517 204758 180046 198318 199023 227206 221786 210394 212735 137385 139349 379816 358612 1044268 1055744 331482 327736 429875 431272 513990 502816 519739 522779 539132 543290 510834 566028 1268962 1333116 799655 664152 465091 458368 532971 531310 553638 555906 560636 564352 647634 652981 1100647 1143338 40.55 68.2 2
14:01:57 2023-10-13 547326 546759 143237 139085 223663 232532 241800 241104 165821 165623 183054 186328 220647 222191 638376 685583 1815260 1790843 686532 717548 204579 180547 197457 198919 227645 221227 211468 212451 137599 139509 382132 356546 1056942 1059540 331013 328505 427643 432453 513954 499872 524198 521971 539616 548143 508851 566028 1274350 1354187 786605 667462 466853 456615 532067 533594 550507 559189 556105 562678 649087 648970 1085085 1142525 40.55 68.2 2
14:01:58 2023-10-13 553874 546410 143634 139435 224702 233509 241122 241818 168750 165924 182854 184761 220185 222895 638376 686069 1825816 1789542 693719 717548 204545 180581 197423 199578 227451 221284 210429 213033 137709 141438 376625 358612 1055318 1051366 331717 327115 428927 432633 513757 503172 520422 522583 539361 546894 509749 569147 1280756 1340724 785155 671207 465422 461328 535244 531561 555212 558330 556032 566726 649046 650320 1097383 1146799 40.55 68.2 2
14:01:59 2023-10-13 553753 548179 139940 139633 225041 232854 242141 240766 165560 165588 179237 186294 220943 222860 636270 691180 1836387 1805119 691715 717040 205182 180262 198629 199266 227133 222168 211088 213033 137419 139446 381179 357813 1045485 1057581 331482 325707 429875 430643 513990 502816 518074 522815 540193 545081 513081 566833 1269034 1333616 790955 665768 465422 458368 533349 531756 553198 558000 562339 565995 649046 653018 1106303 1146598 40.55 68.1 2
14:02:00 2023-10-13 555143 546790 143668 139173 224799 233345 241800 242159 166984 165924 180778 186954 220365 223401 637243 685101 1826688 1801973 696386 719587 204937 181050 197388 199752 227505 222686 211243 212742 137733 139256 379458 356692 1060839 1051070 331953 325707 428321 432597 512365 502916 521085 522953 540955 548143 510040 567598 1277313 1342700 790955 669381 464760 459332 532067 532084 553198 559189 556105 565089 648821 648671 1097667 1148466 40.55 68.1 2
14:02:01 2023-10-13 553753 548179 143773 139269 225748 232854 242481 241140 165821 165738 179272 186493 223646 223558 637243 692720 1839078 1815754 693793 717040 205856 180616 198822 199717 226940 221977 211419 212884 137645 141356 383682 357813 1047219 1056083 331013 327713 430752 433410 516057 502706 521962 525927 540847 545130 514828 570921 1272750 1321787 790955 666988 465422 461000 533349 531684 553198 557545 562503 567422 650426 653018 1103821 1145781 40.55 68.2 2
14:02:02 2023-10-13 551913 548018 143743 138980 225782 232129 242481 242159 165593 165959 183126 186693 223646 223558 638217 692836 1827114 1800168 682569 717040 205751 180616 197492 199752 227804 221475 212713 211772 137871 141391 382291 354535 1040216 1060586 329609 330099 430179 429988 513954 498778 518879 522815 537809 548601 514573 565047 1275500 1341097 802555 667462 466522 457422 533691 534278 553005 558973 562191 565884 652723 652873 1093752 1144040 40.65 68.2 2
14:02:03 2023-10-13 555551 549797 144027 139326 226063 232782 241761 242329 165950 166375 179917 185068 221279 224784 640193 699161 1842789 1815378 696386 718567 206177 181154 198318 199857 227364 222686 211680 213033 137888 141644 382132 358027 1047775 1057581 331247 325707 430179 432147 515253 503172 519210 522815 540991 546076 515303 568439 1272676 1325898 792405 667936 466085 458332 533727 531684 553161 558724 562265 567347 651348 652981 1106966 1146597 40.55 68.1 2
14:02:04 2023-10-13 552696 549761 143908 139372 226255 232818 242994 242329 165902 165924 179203 186919 220802 223522 640026 693210 1826841 1800168 684547 719077 205502 181164 198318 199857 227839 222133 212763 212381 138240 140087 381510 356197 1052793 1063602 331247 328263 428890 433682 517892 501677 521564 522779 537774 549630 513698 567640 1278221 1346828 806931 667515 467514 455581 535077 531720 549905 558865 562701 565995 654751 653904 1089918 1144448 40.55 68.2 2
14:02:05 2023-10-13 556374 549635 143708 139465 225547 233509 242481 242499 165935 166388 179487 186989 220802 223873 640956 685137 1827114 1800168 696795 718346 205182 181154 198007 200170 226905 222864 211750 213220 137871 139543 383086 355611 1059465 1053317 331372 326656 428927 432561 513520 503172 521195 524662 540991 548565 511893 572514 1281669 1348112 798104 671749 464831 459369 536766 532728 556001 559081 558470 566252 649087 649164 1100853 1148392 40.55 68.2 2
14:02:06 2023-10-13 554665 552511 142436 139539 225958 233002 243679 242463 165983 166248 182010 184891 221421 223837 640062 693210 1829297 1797197 686532 718567 205679 181154 198387 199857 227839 222133 211785 212217 137953 141447 385123 354498 1061319 1060586 329843 327679 428927 432453 513918 500261 519686 522779 538567 549302 514667 567640 1278221 1340275 801105 667462 466486 457422 533727 531720 551678 559189 563201 565958 653790 652981 1091294 1144152 40.55 68.2 2
14:02:07 2023-10-13 556141 549599 143878 139169 225709 233509 242481 245631 165560 166388 179611 187119 220802 225670 639536 689783 1827732 1801973 694400 719439 205507 181590 198387 200415 226959 222338 212536 212856 138142 139703 381510 355575 1047371 1053768 330076 330136 429571 432629 513504 501677 521159 525034 540833 548529 511521 570089 1280079 1342930 790955 672784 466417 458394 532031 531707 549977 559189 558939 568453 652795 649164 1097667 1148429 40.55 68.2 2
14:02:08 2023-10-13 555717 549212 143948 139173 225748 232818 240719 245667 165821 166422 179487 187224 223959 224963 638181 694223 1843038 1809494 693223 718567 205182 181567 197388 200520 227804 222480 212415 213332 137836 141588 382132 358866 1041523 1058861 331013 326656 433200 433645 513757 502168 518962 523658 540430 543565 513661 571698 1279600 1328717 795305 671317 466749 457651 532033 532084 549941 555870 560202 568453 650667 649006 1111401 1146762 40.55 68.2 2
14:02:09 2023-10-13 549159 549212 144351 139414 226483 233345 242823 245703 165935 166422 179237 186989 224308 224224 640969 694187 1832320 1799595 685446 719077 205679 181602 198491 199892 228867 221440 213011 213631 137940 141854 383086 359777 1039383 1063756 329609 327450 431399 431236 516790 498742 519739 522779 539835 547722 514573 565084 1278221 1349229 802555 668887 469284 458394 532217 534204 550323 558865 564006 569923 655052 652836 1097714 1144598 40.55 68.1 2
14:02:10 2023-10-13 556141 550059 143948 139186 226448 232782 246479 240771 165560 166678 179917 185539 221279 225382 642017 698078 1845555 1815641 694557 719550 205502 181728 198042 200520 228158 223277 212465 213791 137871 141622 380402 358829 1043466 1060586 331013 325707 431399 432453 513868 501714 519739 525034 540157 546076 513845 568475 1276406 1323658 795305 669307 466749 458332 532180 532084 553161 558330 561903 565052 648486 649236 1111128 1145911 40.55 68.2 2
14:02:11 2023-10-13 549978 550063 144175 139169 226827 233345 243165 245667 167957 166271 180706 186989 220520 224066 640062 694223 1832320 1799833 685483 719077 205216 181441 198491 200205 228512 221941 213011 213454 138047 140094 383086 358749 1046311 1063602 329536 327573 431057 433682 516790 501051 521159 522851 537774 549761 514316 566284 1279130 1344877 802555 665782 469084 458070 532031 531792 549905 559189 562701 565995 656915 654402 1091294 1145781 40.55 68.2 2
14:02:12 2023-10-13 556405 550063 140117 139473 225748 233509 242994 245840 165788 166422 179948 187119 224308 225317 641459 689122 1829715 1800168 695805 718269 205216 181602 198318 200310 227063 222900 212713 213332 138294 141571 382291 355648 1057594 1054067 330544 327414 428927 432561 513868 503172 521195 524066 540991 549338 511650 569281 1283574 1347786 802517 671749 466749 458719 536766 533557 555212 562280 559775 569375 652832 649200 1099230 1152331 40.55 68.2 2
14:02:13 2023-10-13 549476 553291 140721 139423 227037 233402 243507 243183 166017 166631 179952 183373 222042 224733 641423 694223 1833778 1808818 685483 717726 205822 181728 198629 200380 228512 221786 213310 213631 137871 141819 380402 358829 1047523 1065760 329609 327931 430333 431344 513918 499835 519480 524437 538310 545309 513845 567236 1277984 1337147 795305 668323 470023 456972 532217 533594 550507 557116 560202 562678 648979 654134 1100577 1144152 40.55 68.1 2
14:02:14 2023-10-13 550548 550063 144180 139558 226097 234168 242481 241848 165821 166690 179771 187189 224308 223909 641951 685246 1820429 1790843 688947 721559 204976 182096 198559 200380 229927 222530 212905 213560 138151 140129 379458 358575 1051393 1059615 330544 325743 431362 435620 513882 500225 519613 522583 539762 546880 508851 567366 1285653 1357235 792405 673372 469986 458066 531995 532084 550507 559153 558406 564713 649051 648635 1093697 1146597 40.55 68.1 2
14:02:15 2023-10-13 554822 550189 144184 139566 226444 234168 242481 241848 165821 166842 179771 183474 224308 224805 640969 695210 1836387 1805306 693719 718233 204863 181728 198318 200520 228547 222864 212713 214232 137836 138484 383895 361679 1054037 1057581 332424 327346 430678 437084 516790 504489 523825 523658 542518 544866 509858 569259 1281824 1346477 793690 673335 466119 459769 536284 531864 554762 557970 556032 565995 647306 651279 1103821 1153451 40.55 68.2 2
14:02:16 2023-10-13 555323 549986 140809 139662 226871 233509 242167 240805 168357 166678 182149 183440 221710 224769 643390 699050 1833778 1799870 687509 720376 206211 181763 198698 200520 229258 222900 213310 213033 138634 141821 380575 356151 1049787 1063756 330076 328210 430179 431236 513990 499545 519686 522851 539361 549761 514938 565084 1280042 1343194 799655 667936 467919 456615 533727 531720 552069 559189 562738 566801 656677 654864 1096106 1146597 40.55 68.1 2
14:02:17 2023-10-13 558097 550135 140432 139579 226478 234498 241425 241477 166117 166958 182169 185539 221971 225526 645686 692048 1834930 1803658 693608 722659 206039 182016 198940 201466 227839 222900 213132 213454 138744 141721 381510 357197 1049126 1059045 330544 328210 430179 432714 513868 501714 522007 521971 540991 550185 513574 570972 1282007 1347786 793855 674808 466876 456972 535114 532084 553161 559808 559372 566726 654751 649236 1097383 1148429 40.55 68.1 2
14:02:18 2023-10-13 558457 550131 144386 139465 227891 233509 242133 242254 166083 167192 179771 184302 224378 225742 642934 701147 1846570 1812938 697787 719830 205856 182305 198663 201501 228902 223598 213011 214082 138721 140521 383086 359664 1049028 1060586 331482 327043 433237 433682 515326 503812 520405 524437 543738 546111 514938 572514 1280039 1331617 801105 673298 468750 459373 532217 532084 553198 557509 561070 566690 648522 649272 1113056 1149283 40.65 68.1 2
14:02:19 2023-10-13 550539 550086 144548 139467 227538 234003 241964 240805 166117 166958 180340 183600 224728 224676 643883 700765 1836387 1805045 687509 719321 206142 182340 198698 200554 229258 222672 213609 213932 138406 141953 383086 359885 1044405 1068147 330310 326692 431315 432256 513990 500261 521071 522743 536192 545309 513845 567236 1282309 1344914 808402 671749 470617 458869 534448 535110 551678 558150 561719 565154 649051 654596 1103784 1147871 40.55 68.1 2
14:02:20 2023-10-13 557701 553584 141481 139683 228190 234828 243507 242895 166017 167320 180237 184235 222042 225490 643846 698223 1843038 1811406 696386 720339 205251 181900 198663 201186 229011 223370 213011 216847 137905 138580 387522 361936 1056414 1057581 331482 325182 430459 435840 513954 503885 519210 523694 539361 545045 510040 568000 1281933 1342208 793690 675014 467919 459877 532031 532084 550014 558791 557680 567645 649506 649164 1106603 1153451 40.55 68.1 2
14:02:21 2023-10-13 553748 550203 144346 142018 227186 234498 243779 241546 166872 166306 180443 187023 224834 223909 643848 694223 1840384 1820952 700380 725233 206970 181935 200368 201010 229117 224121 212940 214232 138606 142279 384039 360616 1051076 1062177 332152 325707 431362 435533 518103 505314 519686 525881 544445 548868 514573 569003 1276406 1337110 793855 667936 466486 459805 532031 537395 555619 559189 564011 565052 651348 655791 1106639 1150137 40.55 68.2 2
14:02:22 2023-10-13 556043 554598 144316 142160 227388 234168 243286 241477 166609 166958 180375 183761 222681 225317 645786 696195 1833778 1809494 693756 723074 207177 182051 199635 201150 229329 223598 213609 214082 139236 141657 383086 356692 1057670 1064004 331482 327715 429875 432570 519735 505387 524046 528172 541366 550041 510652 567566 1284600 1359589 803989 668323 469284 459049 537495 536632 553638 560629 561033 565593 656445 654257 1088163 1146762 40.55 68.1 2
14:02:23 2023-10-13 559817 553170 140622 139956 227186 234828 242709 245602 166642 166561 181312 183440 221042 225511 643390 698223 1852297 1820838 699777 722490 207685 182178 199322 201466 228902 224336 213011 216659 138844 142057 383086 359885 1048682 1061879 331953 329436 429693 431272 514026 501791 521195 526660 540869 546952 512956 569722 1278221 1333506 793855 668323 466486 459769 532067 531828 556001 559189 564449 567566 649015 655791 1109466 1150137 40.55 68.2 2
14:02:24 2023-10-13 553568 554989 144211 142156 227177 234519 242947 241882 166609 166958 180375 184168 222979 225165 644996 697145 1834930 1810464 694400 720266 207039 182201 199600 201115 229329 223598 213310 214125 139132 141592 380402 356692 1055565 1066629 331916 330269 430179 432015 517774 503172 524946 525881 538567 550185 514938 565084 1281669 1348746 801105 667936 467955 456972 535906 531828 550014 559843 564011 566801 655750 653275 1094548 1146799 40.55 68.2 2
14:02:25 2023-10-13 559752 554730 144250 140417 227173 237894 242167 242289 166609 166958 180375 184456 224834 227019 645786 693210 1836387 1809494 697787 721468 206498 182375 199149 201466 228547 224336 213609 213932 138814 140521 383235 357557 1063214 1060096 331482 328068 430752 432543 515326 504562 523378 522779 541063 550185 513081 571414 1288396 1348862 803989 673335 466486 460674 538292 531720 555656 559843 560636 570776 655750 653018 1101396 1153451 40.55 68.2 2
14:02:26 2023-10-13 559486 554334 144487 141927 227927 233509 242540 243000 166083 167426 180375 184625 224449 225742 645786 702362 1849357 1815566 695805 721468 205856 182997 198663 201783 229293 223949 213310 216659 138857 142267 383086 359775 1054302 1060586 330902 326692 433852 432669 513520 503528 518037 523694 540991 543707 513117 569722 1281970 1337184 803989 676062 469423 459624 534485 532802 554818 561171 560797 569226 650426 649236 1114677 1153176 40.65 68.2 2
14:02:27 2023-10-13 553360 554699 141182 140347 227664 236157 243851 242185 167069 166888 181129 184235 221008 224820 645602 691144 1824519 1797490 690302 724099 206177 182340 199635 201185 230723 223806 213645 216659 138683 142022 384039 359885 1059964 1066019 331482 327185 429875 435226 519365 503172 525122 525881 538982 550185 511919 567640 1282007 1358543 793855 669417 470023 459733 538292 535702 550014 561524 561070 565735 655713 654402 1092920 1150174 40.55 68.1 2
14:02:28 2023-10-13 559638 555908 144316 142358 226518 233492 242167 242830 166642 167192 180443 184336 221076 225742 645786 693246 1838726 1810577 701774 725233 206326 183046 199740 201537 229866 224824 212975 214835 138640 140915 384039 361422 1079988 1059082 332188 327679 430410 436773 517007 503242 524341 522779 541135 549896 512318 570163 1284740 1348857 802517 673335 466522 459733 538292 531756 556515 563871 559408 568370 654289 652981 1103784 1152693 40.55 68.1 2
14:02:29 2023-10-13 560289 554994 144456 142096 228280 237488 243979 242626 166509 167309 180409 184336 221042 227056 645514 705350 1849667 1820838 699279 722257 206533 182791 199287 202135 229972 224300 213645 216391 138874 142217 383086 359885 1049375 1062966 331953 327220 431654 432561 513918 504489 521108 525927 540955 546808 515266 570015 1283686 1333395 809873 673151 467882 459805 533727 531490 556792 559009 562701 567566 649051 648948 1119664 1151811 40.55 68.2 2
14:02:30 2023-10-13 554929 555365 140846 140048 227398 234505 242540 242289 166872 166958 181347 183794 221076 225280 645786 693210 1830513 1797271 690661 724685 206533 182452 199809 201185 230723 224336 213645 216730 139133 142267 384039 359885 1059895 1066775 331482 327450 431128 432809 519715 503885 525122 526660 539397 550185 513845 565084 1285653 1357235 796755 669344 470463 459805 538292 536116 550050 562876 562811 566801 656714 654864 1094511 1149900 40.65 68.2 2
14:02:31 2023-10-13 562889 555774 144311 142393 227221 233817 242540 243000 166642 167192 181233 184591 223292 225526 645528 694463 1841618 1814621 703277 724502 206429 182814 199844 201783 230723 225357 213576 216766 139201 142757 384992 359885 1067525 1059082 332424 329902 430788 435877 517007 503314 523969 522815 544196 549797 511956 569722 1285653 1350778 798104 674808 467183 462515 538292 531563 557697 560700 560238 568407 652371 648948 1105392 1152693 40.55 68.1 2
14:02:32 2023-10-13 561378 556167 144562 142484 227927 233457 243731 242289 166642 167569 181233 184168 221111 225742 647163 704352 1852297 1826055 699904 723586 206602 182791 199635 202488 229329 225040 213645 216801 139116 138702 380402 360798 1057692 1065871 332188 327079 432317 433682 516790 506031 522706 525700 541063 548565 512956 571009 1282662 1333506 804027 672344 467919 459805 535207 531828 556478 559189 564449 570332 649123 654864 1114677 1152630 40.55 68.1 2
14:02:33 2023-10-13 556639 555515 141097 142466 228280 234178 243585 243609 168569 167309 181233 184625 221759 225706 646077 693246 1829715 1805306 690698 725956 206567 182826 199949 201466 231280 224336 214245 216766 139271 142156 385123 359885 1081947 1066775 331482 327185 430179 435443 518945 503172 524414 526660 539361 550185 512355 565084 1285653 1360123 795305 669381 470357 461328 539054 537022 553161 561524 562774 565995 656750 654075 1094511 1150174 40.55 68.1 2
14:02:34 2023-10-13 562573 555519 141088 140736 227642 236157 243182 243439 166921 167390 181255 184813 221622 225634 647511 695210 1840384 1813573 701274 726227 206567 182954 199984 201818 229082 225458 214095 216766 139271 141958 386899 358866 1084391 1060586 331482 327750 428716 435189 514063 503314 525158 522815 541135 550185 512718 571856 1287480 1349391 793855 673372 467183 459085 538292 531792 556515 561059 561070 570776 656213 653940 1103821 1155094 40.55 68.1 2
14:02:35 2023-10-13 561378 556077 141286 142388 227953 237691 243731 243578 166642 167529 180375 184914 221076 230663 647163 703129 1854932 1820838 698839 724355 206395 183290 199740 202207 230223 224896 214210 213492 139132 138537 384039 361422 1049266 1063719 331482 327485 432980 435533 516790 504599 519210 522743 541027 549906 515119 570163 1282007 1336456 798205 676935 468619 459805 531959 530900 554835 559189 561107 568004 648101 653018 1115822 1155588 40.55 68.1 2
14:02:36 2023-10-13 553744 555783 141709 142195 228990 233457 243321 243034 166872 167309 181233 184625 221111 225742 645565 704352 1843038 1818200 693905 724717 206533 182988 199949 201818 232093 225040 213795 214004 138887 142523 383895 362967 1050853 1069806 332424 325743 431897 432741 520083 504489 522706 527164 542097 545201 513735 567162 1283686 1349385 806931 671749 471098 463204 535150 534910 553638 558937 561866 565995 648522 653940 1109847 1151811 40.55 68.2 2
14:02:37 2023-10-13 561686 556415 141207 142920 227751 234762 243456 243783 166872 167426 181198 184779 221896 227019 647622 694079 1843038 1814658 700898 725713 206602 182954 200425 202383 230007 225675 214095 213230 139236 142319 387384 359375 1072666 1060586 332424 329902 430788 437223 517737 504023 525085 522815 545002 550185 513044 571819 1287480 1351893 798104 675109 467183 459733 538292 531756 557697 561488 562030 568443 654751 653940 1106178 1155916 40.55 68.1 2
14:02:38 2023-10-13 562701 556560 141536 142492 228280 237894 244447 243408 166988 167660 181198 184914 221725 227874 649280 709790 1856195 1825047 700775 724502 207690 183616 199844 202631 230294 225004 214245 213230 139275 138919 383381 360909 1049527 1065264 331953 329866 433852 432588 513954 502534 519613 522779 541063 546952 515303 570163 1284740 1337414 811344 675287 469284 459841 534864 531310 556792 559189 562738 567968 649051 654864 1119664 1155094 40.55 68.1 2
14:02:39 2023-10-13 553605 556560 141806 142393 229346 235889 243661 243748 167021 167426 181233 184914 221759 226891 646310 704352 1845659 1827476 698304 724685 206602 182919 199949 201466 231443 225040 213645 213891 139139 142423 384039 363484 1055822 1072718 333369 328505 431474 432692 521078 507109 523825 527259 540919 546460 513845 567677 1281970 1348755 806931 668797 470023 463132 537492 538159 555619 559189 562701 566801 651348 654266 1106639 1153451 40.55 68.1 2
14:02:40 2023-10-13 562788 559386 141383 142756 228401 234178 243661 243818 167498 167754 181359 184947 221759 230590 646310 697987 1843038 1805306 695273 726742 206567 183698 199287 202949 231083 224846 213243 213230 139618 142423 382291 359885 1060309 1066019 330544 328440 430333 435407 513918 502816 522783 523694 540725 550185 513845 570163 1291227 1353287 795305 678655 470690 460600 537495 533594 549977 560629 559372 567566 656714 649236 1100577 1153451 40.65 68.1 2
14:02:41 2023-10-13 560248 556560 141734 140539 229099 236657 245230 244429 167069 167895 181290 184914 221964 227304 648930 704243 1850917 1815566 700267 728623 206567 183500 199984 202772 231443 225040 214813 216352 138896 139085 387522 364002 1068988 1065264 331552 325743 430333 437592 517737 504805 525222 522779 541099 546952 510834 568439 1289286 1352741 789505 676728 468951 463896 539827 531756 558092 559189 559372 566726 649051 652945 1106639 1157688 40.65 68.1 2
14:02:42 2023-10-13 562487 556560 141806 142591 229025 234178 243696 242626 167204 166958 181843 184336 222290 226859 645361 703165 1854932 1828145 702965 725713 208120 183546 200683 203508 230440 225567 214210 214120 139536 138893 384992 361936 1064138 1066629 332188 327450 430975 432561 514026 506712 521159 526624 544196 548565 516421 573742 1281970 1334059 799799 673335 469752 459877 532067 535665 557697 559843 566092 570094 652832 653806 1116264 1155094 40.55 68.1 2
14:02:43 2023-10-13 554730 555462 141533 142674 229346 236824 242913 244946 167170 167414 181520 184947 222101 226802 647297 696195 1831138 1807995 692273 726742 206567 183372 200438 202135 232093 225040 214245 213595 139465 142423 385123 361422 1073065 1069806 331482 327679 430788 437192 520083 504242 526863 527033 540157 550185 511956 567640 1289323 1364396 805460 672344 470690 459841 539598 537290 553979 562744 561866 567384 658316 654610 1094363 1154160 40.55 68.1 2
14:02:44 2023-10-13 562483 557743 141286 143119 228300 235489 243661 244294 167170 167426 181520 184914 222771 226947 647224 694151 1843038 1810051 699904 726742 207177 183535 199984 202831 230365 225675 216779 212934 139812 142519 386899 359885 1062982 1062966 331482 328706 429331 435226 513990 503242 525122 522887 545038 550185 514667 571819 1287422 1353324 806931 676247 469086 459733 538292 531828 556515 561524 561903 569249 656750 654864 1106178 1156008 40.55 68.1 2
14:02:45 2023-10-13 562678 556560 141667 142561 229381 238638 244241 244534 167250 170267 181233 184981 221759 227713 650741 709826 1861493 1823936 700775 726080 207328 183943 199844 202985 231443 225675 214245 213595 139926 139015 387012 361936 1041662 1063756 331953 327679 435395 435633 513990 502888 519613 522779 544445 546111 514938 570972 1285653 1338899 801966 677209 470357 459841 532067 531720 556478 559189 560636 568370 648979 653018 1118238 1152693 40.55 68.2 2
14:02:46 2023-10-13 553947 557747 141635 142739 229412 234178 243731 244329 167170 167426 181555 184947 222290 225778 647297 705350 1845659 1828145 701384 725713 207466 182954 201244 202135 231443 225675 214245 214258 139500 142691 385111 363484 1056718 1072533 333843 327308 431510 435044 521483 507469 524834 528415 540847 546880 513845 565047 1281669 1352226 806931 669271 469320 463859 536700 537977 556515 559189 564850 567645 648979 654038 1112228 1155094 40.55 68.2 2
14:02:47 2023-10-13 558092 557560 141706 143560 228955 234703 244447 245359 166442 168366 181359 185947 221793 230338 649167 694187 1835082 1805306 693227 727774 206211 184187 199949 202772 232093 225357 212947 213595 139500 142458 384992 360909 1056191 1068289 331247 327715 431072 437838 517007 503885 523932 522743 539361 550185 510798 566758 1291227 1364396 806931 677209 472364 461475 537495 531720 550014 560796 558544 567204 655713 649272 1102179 1154819 40.55 68.1 2
14:02:48 2023-10-13 560886 556560 141798 140731 229099 235454 244355 245183 167103 167895 181451 185426 222376 227625 650853 701115 1849601 1818819 704892 728659 207466 183791 200578 202772 231768 225675 214485 216352 139700 142458 383086 362709 1071875 1063719 331588 326692 429729 437515 518139 504842 525122 522851 544196 548143 510834 568439 1287422 1352852 803989 677209 468619 464223 539817 531599 558092 560629 559805 566726 649087 652691 1106639 1158585 40.55 68.1 2
14:02:49 2023-10-13 562973 557743 141966 142791 229021 234540 244824 243373 167468 167804 181843 184711 222478 230301 647297 707288 1858876 1828145 702429 726742 208120 183873 200963 203448 231194 225675 214848 214189 139590 139382 385123 361936 1070662 1068147 332188 327450 432303 432728 516790 507072 521159 525881 544233 549797 512956 571745 1284740 1333248 801105 675287 469986 459877 532067 534873 558092 559023 566092 572036 653790 653806 1120660 1156008 40.55 68.1 2
14:02:50 2023-10-13 556766 556576 141806 142696 229025 235663 244412 244534 167700 167426 182131 184914 222822 225778 652206 694187 1835082 1809494 694779 727553 207680 183826 200893 202949 232093 225675 213208 214371 139764 138919 384992 361936 1066488 1069806 332424 327715 429791 437219 521187 502888 525978 529523 540991 550185 513081 565084 1287459 1366132 792405 671354 471694 459877 540582 537670 554407 563968 562443 568230 658318 656072 1097592 1156740 40.55 68.2 2
14:02:51 2023-10-13 565305 559720 141998 143189 228989 235524 244412 244534 167204 170267 182131 185358 225025 227552 649167 694259 1845659 1815453 699904 726301 207824 183826 200612 203091 230759 225675 213539 213595 140155 142458 386187 359885 1058295 1065264 331482 329204 429693 436298 514026 506676 525531 525881 545038 550185 513845 571893 1291190 1353324 804911 677209 469284 459769 539435 531865 557697 563175 562339 570130 658844 654864 1106966 1157725 40.55 68.2 2
14:02:52 2023-10-13 564173 556968 141836 142696 230453 233492 244859 245152 167170 170576 181520 185818 222478 228629 652244 710367 1862866 1826282 701774 727663 207397 183978 200670 202985 231930 225675 213243 214074 139729 139836 384992 362967 1048266 1065668 332188 328210 432872 436261 514026 503278 520790 522779 541099 547317 513845 571856 1287422 1341748 793855 678544 470690 462515 535114 531756 556478 559189 562067 568443 649015 654402 1120697 1156045 40.55 68.1 2
14:02:53 2023-10-13 555712 555758 142295 142596 229417 234902 244824 244837 167204 170232 181808 185015 222478 229904 649204 702935 1849630 1828145 702965 725236 207824 182988 201279 202453 232093 229261 216779 214292 139729 142562 387745 364002 1058830 1072774 333843 327347 432590 436347 522258 504697 522600 528861 540919 547686 513845 566722 1281669 1352592 801105 670330 469357 463896 537495 537832 558612 558987 565690 566289 649015 655721 1116264 1152730 40.55 68.2 2
14:02:54 2023-10-13 559290 559720 141962 142696 229342 234902 244276 245909 167334 168366 181520 185561 222478 230699 650160 694223 1836387 1799870 694249 726810 206567 183990 201056 202949 232746 225675 213573 214258 139825 142679 384635 361679 1055622 1069806 331482 329902 431654 439504 519312 504242 523561 522743 539361 550185 510834 565920 1291227 1368340 795305 677209 472700 459877 539817 531828 550050 561094 560365 567607 655750 652981 1100797 1155916 40.55 68.2 2
14:02:55 2023-10-13 561378 556540 142169 141027 229813 236147 244613 245849 167483 167895 181992 185717 222685 228306 652244 705007 1852297 1818819 706974 728659 207616 183570 200578 203091 231930 225675 214210 214923 139729 142597 388467 362527 1072639 1063756 331354 327715 429791 437183 519312 504878 525941 527048 545423 550185 512355 570126 1291153 1356274 802517 676728 467955 462551 539817 534910 558882 563140 561940 570130 654787 654402 1106367 1159409 40.55 68.2 2
14:02:56 2023-10-13 563413 556567 142804 143039 229417 234738 245821 244534 167002 170267 182004 185527 222926 225908 649204 710400 1858913 1825543 700898 726742 207651 184329 200403 203484 231554 225675 215453 214487 139625 139512 385945 362451 1049839 1068289 332188 327715 433052 435189 518260 507174 519686 522779 541135 546916 515887 571893 1287459 1340798 808402 678173 470690 462478 535114 531756 556478 559189 561903 568443 648785 653940 1120697 1157725 40.65 68.2 2
14:02:57 2023-10-13 560087 558245 141806 142800 229377 234972 245271 244749 167435 167215 182131 184981 223201 225873 650657 703165 1845659 1820838 693793 725236 208364 183990 201103 203091 232093 225675 214270 216047 139825 139187 385945 361165 1046904 1074445 330544 328742 432980 432705 520083 503885 521970 527441 539397 550185 513715 568402 1287459 1352366 804005 673372 473036 459805 535906 536532 550050 560665 565833 570000 656458 658506 1112222 1153339 40.55 68.2 2
14:02:58 2023-10-13 557913 560514 142429 143189 229950 235524 243731 246116 167204 170576 181970 186361 223063 225908 651082 694259 1836387 1809494 694779 727360 206602 184154 200928 203091 232746 228351 213607 214292 139764 142562 388707 361936 1060269 1069806 331953 327715 429733 437874 521556 504489 527136 525917 540157 550185 511956 565120 1291190 1366403 789505 675287 472029 462515 541385 537670 554835 563968 561903 565052 658145 655327 1097667 1152693 40.55 68.2 2
14:02:59 2023-10-13 562532 557428 142607 143086 229346 236028 244482 245359 167204 170302 182131 185527 222960 228306 653173 703141 1851978 1819386 707306 730879 207720 184013 201104 203091 232420 229261 216743 214958 140024 139770 393587 363003 1069023 1063756 331588 328458 432586 437473 519348 504878 525978 522887 545423 550185 512355 570163 1289323 1354318 792405 676728 469121 463568 540582 534946 558882 563175 564521 570130 654787 654864 1106676 1159446 40.55 68.2 2
14:03:00 2023-10-13 565262 557414 142070 142765 229452 234738 246028 244534 167204 170267 182131 184981 223011 226574 650657 711478 1861556 1828145 700972 726315 208009 184154 200018 206046 232093 228616 213243 214590 139825 142692 384039 362967 1050068 1069399 332424 331073 432872 435659 518260 506749 522706 525927 540761 546496 514938 571377 1291021 1342700 795305 678655 470690 462442 536766 531756 556792 559189 561033 568407 651348 653904 1121265 1156008 40.55 68.2 2
14:03:01 2023-10-13 561084 560911 141706 143190 229342 234902 245958 245078 168029 167895 182385 184947 223166 225908 653003 703201 1849601 1824010 694742 727323 208474 184119 201209 203473 232093 225675 214569 214258 140057 139707 389670 362435 1047840 1075969 330361 328706 433052 432705 520046 503885 521970 528187 539361 550185 516583 568439 1289286 1353812 814287 673335 474309 459805 536663 537254 550014 560629 565690 566690 656714 654266 1108961 1153451 40.55 68.2 2
14:03:02 2023-10-13 559281 559647 142256 139320 230170 235947 244342 246355 167882 168366 182281 185974 223339 228306 650935 697950 1836387 1809494 697880 730879 207177 184083 201033 203091 233074 225603 213904 214739 140057 139512 382291 361936 1061783 1072086 332188 327715 430031 437838 521556 502888 527473 526996 542829 550185 510834 567677 1291153 1368340 801966 675287 472364 462515 541348 538087 554762 563968 561903 567607 655713 655791 1099230 1152656 40.55 68.2 2
14:03:03 2023-10-13 565071 558209 141853 143094 229346 236028 244824 245324 167666 170505 182131 185784 223166 225908 650621 700198 1850917 1820838 706081 730768 208556 184458 201632 203734 231625 227433 214395 214487 140405 139180 385123 361422 1070754 1065668 332188 329168 430298 437775 519735 504805 525572 525845 545808 549968 513551 571893 1292863 1357235 795305 676728 469653 459805 540582 536044 558882 563968 562701 570939 659581 654266 1109332 1159372 40.65 68.1 2
14:03:04 2023-10-13 558060 558811 142530 142994 230611 235628 245236 245702 167700 170744 182385 185784 223511 227646 652541 703201 1859942 1832171 707086 728402 209126 183580 202514 203091 232093 229765 213243 214923 139764 140403 384039 363484 1058166 1069806 333369 327679 435086 436493 522295 504878 524304 530579 544965 548565 515303 567963 1285653 1350935 815423 671317 470089 463722 538292 539685 559278 563834 567078 570776 654978 659512 1119410 1161420 40.55 68.2 2
14:03:05 2023-10-13 561189 561304 143191 143839 229919 235593 246528 245288 167932 170505 182500 185906 223822 226539 653040 707251 1856195 1825506 695805 728538 208800 184154 201279 203518 232746 225675 216404 214739 140155 139903 388707 361936 1049838 1077496 331013 328671 432980 435162 520083 504242 523787 528224 540157 550185 513679 569281 1290201 1353287 802555 673372 473372 459805 536663 537818 553125 560629 566092 566690 656750 656500 1109786 1154272 40.55 68.2 2
14:03:06 2023-10-13 560681 558647 142300 143038 230453 235628 244824 246876 167666 167723 182096 185906 223650 228306 655038 702071 1841581 1815641 695619 732439 207362 184564 200753 203661 232910 225675 214236 214590 140141 140197 385945 361936 1056851 1071191 331372 328955 432263 439156 518505 504599 525122 522779 540157 550185 511557 569451 1296579 1363348 808402 678512 473372 462442 539054 531792 553979 561488 560202 568193 658611 652945 1106178 1156008 40.55 68.2 2
14:03:07 2023-10-13 565526 559077 142997 143134 230575 235993 246788 244946 167965 170541 182710 186076 223857 227278 653077 712989 1866857 1832056 706081 729601 208509 184998 201244 206549 232093 229297 214017 214923 140251 139969 385945 362967 1048893 1071191 332424 328210 433052 435153 517737 504769 523414 525881 544196 549374 513715 571893 1287309 1342967 819987 678024 472109 463714 537529 534728 557945 562317 565505 569946 654751 656218 1124763 1159409 40.55 68.1 2
14:03:08 2023-10-13 560078 561309 142731 142994 231532 235628 245958 245975 168081 168203 182420 185872 223511 226574 653077 711405 1854932 1836125 701774 729492 208800 184540 201560 203091 235788 229334 213573 215626 140155 140184 387745 363589 1063102 1075969 333369 327185 433016 437247 522889 504842 523561 528597 540991 548529 515303 565084 1289286 1353287 808402 672821 472700 465245 538292 539685 555619 559808 564412 567931 649123 654266 1115470 1157688 40.55 68.2 2
14:03:09 2023-10-13 561107 562904 142366 139904 229777 237246 246404 245733 168164 167895 183185 185974 223788 228306 652856 704279 1845659 1820838 699702 729455 209161 184154 201878 204088 233330 227236 214087 214258 140608 139187 383523 359885 1063137 1075969 331953 329738 431353 435189 521556 504023 525941 529793 541063 550121 513715 568439 1291153 1358044 805455 673335 472029 459769 539054 539303 556478 564569 566898 567529 660515 656218 1103784 1155641 40.55 68.2 2
14:03:10 2023-10-13 565704 559113 142496 143168 230449 235993 246246 246460 167435 170885 182096 186694 223166 228020 654734 703129 1843933 1814658 696824 732960 208591 185081 200998 204232 233074 225675 216634 214820 140344 140225 386899 362709 1066633 1069806 331482 328706 431762 437446 517556 504599 525085 522815 540991 550113 513845 570972 1296616 1361087 799655 679992 473372 462311 539817 534606 554407 563140 560636 568407 659581 652619 1106966 1159372 40.55 68.2 2
14:03:11 2023-10-13 565485 558847 142727 142964 230848 235993 246580 245288 168265 167777 182744 185527 223857 226926 653077 713494 1863931 1834818 707086 728940 208835 184750 201244 206585 232583 229370 213904 214958 140351 140584 385123 363484 1053374 1069806 332424 328440 435271 432804 518542 504805 521970 528224 545423 550185 513715 571856 1289312 1337147 809804 676728 470690 463896 536700 536495 558882 565271 565833 573299 658316 658579 1125452 1160674 40.65 68.2 2
14:03:12 2023-10-13 559335 558964 142694 143385 231532 235628 246580 246081 167733 168720 183046 186110 223857 226961 654969 712953 1860216 1833362 700700 729455 208835 184704 201842 203091 232092 229334 214349 215926 140216 141215 385820 364654 1059055 1078199 332424 327185 433052 437146 523035 504769 524946 528224 540991 548107 515303 566321 1291021 1353324 798205 675287 473372 466233 538292 538087 555619 559808 564449 565052 652832 657143 1115470 1157688 40.65 68.2 2
14:03:13 2023-10-13 560087 559140 142395 139530 230126 237125 245786 246116 168231 170386 182744 186103 224689 228306 653709 703174 1850822 1825047 702776 732960 209056 184400 202337 203661 231344 229459 214270 215418 140977 140388 389670 362967 1070548 1075864 333369 328706 429809 437492 522112 504769 528260 530204 541027 550929 513845 566758 1291227 1368340 811254 673335 472700 463896 542152 540486 556478 565628 565690 569231 660515 655721 1099759 1157688 40.55 68.2 2
14:03:14 2023-10-13 563816 559104 142795 142895 231892 236193 246126 247639 167700 170920 182420 186728 223891 227313 655006 707251 1858839 1828145 709028 732471 208835 185033 201913 206549 235493 229531 213607 216111 140351 140401 387745 364691 1067294 1066775 332090 328210 430975 438722 520083 507806 527510 526660 547426 550185 513081 570126 1295712 1360543 808448 680553 469876 465831 542500 537672 561263 564618 562553 571345 655640 654075 1113019 1166682 40.55 68.2 2
14:03:15 2023-10-13 567772 559113 142723 143364 231369 236393 247445 245324 168115 170695 182710 186110 223891 227313 654969 714505 1866759 1837470 707086 729492 209161 185292 201736 206620 232746 229567 214236 214992 140351 140280 388805 363484 1054019 1071332 332424 328706 433088 435940 519312 504878 522783 527441 545423 550185 513715 571893 1290237 1340949 815758 677209 471694 464552 536700 536495 558882 559843 566092 573299 656213 654302 1127167 1161923 40.55 68.2 2
[truncated: 159,714 more chars]
