# Supplementary material for: Methods for Estimating the Detection and Quantification Limits of Key Substances in Beer Maturation with Electronic Noses
Source: Sensors (Basel). 2024 May 30;24(11):3520. doi: 10.3390/s24113520 (PMC11175341; doi:10.3390/s24113520)
Supplement: Supplementary file 1 [file sensors-24-03520-s001.zip › Data/Diacetyl/raw data/Day 2/1,0ppm3.txt]

Time Date R01 R02 R03 R04 R05 R06 R07 R08 R09 R10 R11 R12 R13 R14 R15 R16 R17 R18 R19 R20 R21 R22 R23 R24 R25 R26 R27 R28 R29 R30 R31 R32 R33 R34 R35 R36 R37 R38 R39 R40 R41 R42 R43 R44 R45 R46 R47 R48 R49 R50 R51 R52 R53 R54 R55 R56 R57 R58 R59 R60 R61 R62 T01 H01 Phase
14:09:00 2023-10-13 335863 330099 89415 87354 131985 136266 135944 134685 107994 106391 112146 113281 130855 135541 365803 396394 1120344 1106533 431790 444521 124443 111222 117479 119170 131084 127773 122779 123544 85361 85505 274846 241496 682193 691789 218711 217467 282308 284275 328383 322399 346810 346433 370020 375596 355680 390919 812725 856442 541139 452873 300157 293930 342961 342239 364048 365646 376188 382987 428437 427885 673450 705584 40.65 68.2 1
14:09:01 2023-10-13 333676 331068 89451 87405 132374 136279 135838 134668 107812 106717 111956 113314 130848 135541 369604 389853 1123599 1111406 429653 444521 124509 110959 117560 119005 132503 127168 122569 122965 86803 85215 274846 241264 686759 686903 220260 217676 279533 283343 329947 321911 345722 349371 370020 373457 354967 392135 816331 859736 525346 455317 297338 294842 342816 340954 366113 369382 378487 378326 428583 429355 678252 708014 40.55 68.2 1
14:09:02 2023-10-13 329813 331300 89357 87354 132370 136279 135923 134668 107960 106750 112146 113469 130758 135731 364315 392417 1137293 1119266 425581 445040 125023 110934 117527 118836 132895 127208 122812 122866 86909 85215 275322 241979 684528 685931 218982 217502 282271 281671 331951 320936 346247 349228 369984 375739 353929 393949 818105 847392 532728 453950 297446 294158 342961 342794 362150 368970 375323 378434 427103 427885 682670 709780 40.55 68.2 1
14:09:03 2023-10-13 333364 331816 89447 87386 131976 136288 135910 134690 107886 106750 112034 113314 130430 135636 365028 397025 1130362 1113061 426075 444521 124509 111036 117513 118971 132445 127351 122677 122932 86717 85215 275322 241604 685598 689719 218886 216257 280407 282959 329947 321613 347301 346171 369731 376317 354175 392471 813730 853474 534045 450163 301189 292835 342816 342686 362985 367576 375623 382752 426468 428818 677999 705011 40.55 68.3 1
14:09:04 2023-10-13 333649 330067 89415 87088 132158 135842 136023 134923 107910 106585 112061 113404 130699 135826 365767 395656 1122370 1110052 431986 444918 124390 111036 117398 119005 131084 127385 122442 123673 86683 85215 275322 241604 682070 689022 218206 217384 279937 284046 327923 321911 346810 345912 369399 374649 353675 391544 811504 856370 534045 451748 300872 293297 342961 342239 364048 367308 377729 382446 425167 427885 673450 705048 40.55 68.3 1
14:09:05 2023-10-13 333316 330451 89419 87354 131223 136151 135693 134635 107812 106497 112034 113314 129974 135541 365028 389271 1121970 1109791 427316 441985 124476 110806 117398 118855 132285 127134 122475 122899 86624 85041 275322 241604 685253 687767 219907 217397 282072 283165 329804 322746 344529 347443 369947 373874 354571 389635 813951 856442 539805 454610 299528 293496 344901 340654 362115 366738 377320 380430 426324 427585 671829 705085 40.55 68.3 1
14:09:06 2023-10-13 333040 330804 89415 87088 131951 135928 135866 134635 107779 106391 111956 113249 130308 135243 364185 391675 1125268 1115438 430532 444521 124476 110806 117398 118971 132411 127134 122475 122899 86564 85213 274846 241228 685724 683993 218851 217268 278579 283414 329413 321649 346492 347514 367798 374315 353413 391821 818105 856406 532728 450561 299564 295128 340927 342275 362658 365611 375887 380720 427894 428875 673192 711145 40.55 68.2 1
14:09:07 2023-10-13 332608 330786 89231 87084 131943 135993 135876 134593 107894 106537 111921 113281 130145 135731 365028 393436 1130289 1112987 426640 441804 123830 111113 117054 119219 130719 127739 122344 123747 86895 85331 277883 243465 679543 689340 219240 217094 282308 283192 329876 320640 348358 345392 368316 375596 354930 393282 813876 851800 533796 449060 299528 294158 341407 342758 363534 366703 376310 381527 427738 426579 680626 707122 40.65 68.3 1
14:09:08 2023-10-13 331305 330036 89288 87088 131918 136053 135467 134668 107779 106610 111732 113281 129843 133854 365028 392190 1128468 1108510 423462 441985 124271 110959 117445 118904 132250 127134 122442 122899 86770 85041 275322 241604 684693 688950 217493 216896 280363 281618 329947 320901 346247 346955 370020 375440 351830 392098 810894 850595 532728 451589 299238 292567 344756 341158 363645 367729 377876 381076 423890 426401 679923 707105 40.65 68.3 1
14:09:09 2023-10-13 333220 329996 89415 86869 132340 135548 136133 134192 107960 106285 112034 112906 130040 135352 365028 393475 1122685 1109940 428008 441768 124581 110738 117527 118802 132826 127174 122812 122833 87029 85041 274846 239531 686647 689829 220218 217467 279893 284948 328915 322232 344674 347336 370020 374052 354465 387515 811504 856406 541660 454670 299528 292192 342961 341445 364048 366703 377320 380683 426469 427214 671432 705011 40.65 68.2 1
14:09:10 2023-10-13 333328 330032 89325 87052 132366 136117 135488 134635 107779 106537 111999 113281 130966 135541 365028 389580 1125268 1114645 430566 444521 124357 110959 117560 118821 132342 127134 122442 122899 86650 85099 275322 241193 685724 684962 220531 217268 278653 283396 329644 320936 346247 347478 367511 373732 355789 391843 816148 860881 532728 451873 299383 295364 341744 342059 365854 367825 375587 378470 427774 428875 675255 708125 40.65 68.2 1
14:09:11 2023-10-13 332351 331032 89227 87386 131120 136652 135689 135280 107728 106585 111871 113371 130848 131980 364919 391461 1134097 1114847 428730 444485 124238 110959 117202 118971 130719 127351 122041 122965 85092 85215 275322 243283 676949 687877 218851 216896 279932 282479 329876 319894 348358 346955 368316 375382 354429 394192 815680 849993 539313 448852 299043 294229 341924 342758 363791 366703 376310 383724 427738 426579 681629 706121 40.55 68.3 1
14:09:12 2023-10-13 333621 330032 89493 87084 131737 135830 135433 134626 107302 106537 111732 113281 129966 135352 365028 393990 1127667 1108603 424485 441985 124271 110959 117398 118938 132342 127228 122241 122932 86650 85099 275953 241979 692626 689848 219907 217397 282271 284343 330768 320722 346346 347144 369911 373839 351686 392821 811791 851051 541139 450136 297482 293659 342780 340378 364048 368125 377414 382174 423746 427630 680663 701952 40.55 68.2 1
14:09:13 2023-10-13 333546 330036 89321 87084 131823 136107 135539 134690 107302 106391 111766 113171 129790 135541 364476 394025 1120813 1106933 430532 441913 123863 110959 117177 118938 132182 127134 121942 122932 86557 85041 273498 241568 683297 689829 218663 216931 278579 284144 329115 320901 347829 345427 369984 374315 353639 392720 810894 857307 539805 450813 299201 293297 342695 341722 364048 367567 377414 381833 425167 428687 675107 706993 40.55 68.2 1
14:09:14 2023-10-13 333870 329452 89259 87056 130980 135902 135547 134474 107779 106391 111620 112906 129876 135352 364770 391639 1123636 1115958 429886 441913 124476 110772 117364 118739 130944 127228 122344 122800 86895 85099 273498 240409 684819 683738 218781 217094 279892 283365 328614 320936 346223 346955 367432 374030 355971 391471 815680 859736 532728 453058 297410 294193 340891 342239 361854 367567 377950 378470 427103 427638 673450 707158 40.55 68.2 1
14:09:15 2023-10-13 331807 329000 89227 86719 131918 135446 135560 134288 107631 106219 111766 112906 129811 134914 364512 389888 1125268 1118618 425692 441840 124305 110584 117479 118541 132342 126681 122442 122664 86683 85097 273498 239699 687117 685931 218171 216594 280903 281737 328383 322399 344638 347514 369427 375739 351276 389744 813301 854742 537136 450669 297266 293681 342708 341434 360726 368862 379563 378362 429224 425198 674738 708112 40.65 68.2 1
14:09:16 2023-10-13 332203 329035 89072 86841 131095 135672 135339 134474 107847 106391 111732 112906 129535 134984 363961 394580 1128540 1110225 424300 441444 124376 110746 117344 118686 132723 126998 122376 122833 86756 85041 275322 241259 686273 685038 219751 217268 280210 281583 329947 320865 346247 347092 370020 374351 351866 392135 811791 850595 536679 450949 297807 292405 342961 340139 363021 367542 377682 378470 423998 426579 679625 701916 40.55 68.2 1
14:09:17 2023-10-13 333364 329733 89105 87048 131054 136201 135339 134601 107598 106391 111577 113171 129745 135208 363961 393400 1118721 1106146 429886 441588 123863 111036 117007 118938 132381 127134 121677 122932 86808 85157 275322 241944 687227 689340 218171 216931 279928 283414 328880 320379 347792 345912 368583 376383 355825 393026 814099 854633 536679 450776 300034 293120 342539 341266 365078 367308 376346 381542 427675 427885 676621 703443 40.55 68.2 1
14:09:18 2023-10-13 332355 329497 89227 86719 131128 135766 135672 134432 107728 106552 111647 113183 129843 135221 364330 390206 1124805 1112465 429341 441480 124238 110695 117392 118739 130901 126998 122376 122866 86617 84983 272808 240516 682333 683993 218511 217268 278544 282946 329132 320901 346211 347550 367762 372375 355217 392953 813913 859128 536679 450489 297626 294885 341636 340690 362948 365611 377950 378326 426432 428108 673450 707122 40.65 68.2 1
14:09:19 2023-10-13 333645 329031 89259 86917 131951 135356 135467 134162 107886 106252 111766 112719 129811 133147 364512 390745 1124433 1117822 427243 442989 124153 110584 117202 118541 132381 126715 122041 122866 86531 84925 274846 239735 683242 685931 220218 216351 282507 283130 327781 322447 345016 347092 369247 376425 354284 389599 815029 854742 536679 453379 297771 292835 342961 342758 360979 365611 376188 378470 428740 424052 671469 704512 40.55 68.3 1
14:09:20 2023-10-13 333420 328893 89284 87052 132383 135886 135739 134466 107613 106438 111560 112906 129502 134984 363961 394616 1131230 1109717 426600 441552 123896 110862 117358 118700 132381 126715 121975 122866 86531 85157 274846 240516 681145 687877 218886 216223 279428 282254 329413 320865 347546 344837 368316 375739 353603 391821 811540 847429 536679 449537 300447 293895 341407 342758 360979 365681 377147 381833 429724 425313 674650 704014 40.65 68.2 1
14:09:21 2023-10-13 329813 330777 89109 87020 130922 135578 135212 134474 107269 106391 111732 113171 129745 135173 363961 391055 1125268 1103714 424337 440894 124153 110618 117202 118541 130901 126930 122479 122800 86895 85041 275322 241121 680882 689340 219907 217280 282108 281477 329911 320379 346211 346469 370020 373208 351686 392098 811791 849993 537009 452020 297662 293297 342961 339626 363791 367321 377147 378470 423998 426615 678626 704094 40.55 68.2 1
14:09:22 2023-10-13 333894 328951 89072 87052 130889 135766 135212 134381 107302 106358 111732 112939 129357 135208 363411 392297 1118721 1105359 429582 440894 123745 110772 116812 118847 132198 126924 121412 122866 86464 84925 272808 241568 688321 687877 217528 216745 279928 283378 328649 320117 347301 345427 369463 374088 353109 392135 811235 854138 536679 450175 299528 293013 342672 341205 365042 367237 376163 380538 428280 427743 676977 706602 40.65 68.2 1
14:09:23 2023-10-13 333858 328995 89105 86837 131058 135578 135441 134381 107302 106391 111577 112906 129381 134949 363961 387533 1124730 1113497 430222 441516 124205 110449 117263 118440 130537 126788 121975 122800 86808 84888 274170 240107 685238 683957 219017 217024 279928 283144 327923 320901 345197 349484 368324 375739 355468 390331 815102 856592 532728 451946 299461 293297 340891 342830 360979 365389 375060 378470 427738 424647 671469 706084 40.55 68.3 1
14:09:24 2023-10-13 330360 329000 89060 86841 130955 135390 135467 134196 107302 106358 111732 112939 129292 135019 363961 387604 1127926 1113061 422683 441182 124271 110397 117501 118214 132308 126681 121942 122463 86617 84951 275322 240516 684131 683993 218171 216745 279919 281154 330397 320901 344638 348319 368907 374328 351542 393682 816416 850485 532728 453876 297987 294158 342010 341506 364048 367729 375852 378398 425238 426801 680185 708075 40.65 68.2 1
14:09:25 2023-10-13 329813 328755 89105 87052 130992 135578 135212 134432 107728 106585 111756 113339 129535 135256 364330 390912 1125084 1106821 424448 441732 124067 110397 117169 118541 132090 126715 122344 122767 86583 84894 275322 240890 679965 690463 219286 216292 280137 281189 330980 320675 345394 346469 370020 374052 351830 392135 810640 850325 532728 450592 297987 292165 342961 340139 360763 367286 377414 378470 423998 425349 678109 701683 40.55 68.2 1
14:09:26 2023-10-13 331847 329271 88950 86841 130708 135672 134991 134508 107302 106285 111577 112939 129437 134984 362862 391962 1118721 1102967 428599 441877 123830 110687 116812 118739 131872 127012 121412 122899 86464 84951 275322 241738 692175 687877 218171 217024 279892 286163 329395 322314 346664 346048 369543 372791 355935 393136 814099 854102 535362 448571 299673 292192 342672 341434 362622 367567 376043 380683 424536 427778 676326 701988 40.55 68.2 1
14:09:27 2023-10-13 333894 328977 89251 86984 131382 135664 135331 134280 107170 106341 111595 113183 130054 135173 363998 387569 1121175 1112352 429035 441840 124067 110431 117202 118214 130719 126930 121677 122664 86497 84920 272808 240480 680696 682954 218206 216931 279928 282946 328419 320615 345722 346469 367468 372933 354967 390919 814025 857307 532728 450629 297987 294265 340927 340690 362115 367567 377414 378398 427138 427921 672127 706084 40.55 68.2 1
14:09:28 2023-10-13 332787 329000 89259 86687 131943 135323 135694 133977 107886 106066 111766 112906 130120 134726 364221 389888 1125268 1117822 426297 441877 124305 110397 117202 118214 132158 126930 122376 122767 86895 85041 276649 239425 684780 684852 218406 216640 281095 281548 328507 322364 344638 347235 368907 376268 351650 389635 811504 852295 537136 454024 300308 293013 342719 341722 360979 365681 376224 378434 424536 424349 673450 704512 40.55 68.3 1
14:09:29 2023-10-13 328818 329488 88792 87084 130389 136010 134584 134668 107269 106717 111354 113482 129227 135278 363411 387569 1130362 1111406 423235 441877 123830 110431 116973 118575 132124 126681 121412 122664 86464 84951 272808 242015 677470 683993 218171 216292 279303 281896 329947 318927 346492 347287 367762 374351 353929 393634 813913 847556 535362 448217 297987 294229 341156 341470 363939 369600 375594 378290 428886 426138 679960 708112 40.65 68.2 1
14:09:30 2023-10-13 329586 329040 89072 86719 130643 136028 134618 134381 107302 106570 111354 113281 129194 133702 362899 391019 1124470 1103007 428424 441588 124072 110670 117068 118720 130355 127032 121677 122833 85092 85041 275322 241979 678389 687390 218171 216722 279892 283365 329609 319859 346810 345463 368619 372542 355468 393319 810321 847465 535362 449537 297482 292086 342478 340725 363202 365611 376346 381274 424536 427988 674650 703516 40.55 68.2 1
14:09:31 2023-10-13 332438 328047 89476 86442 131819 135241 135581 133692 107779 106000 111654 112565 129701 134538 363998 392225 1116048 1108641 423570 441182 124509 110211 117560 118180 132376 126679 122442 122346 86650 84831 269956 240480 687944 685970 217493 217233 278579 281654 328880 320901 342591 348528 370020 373159 354425 391217 813988 858309 532728 454535 297554 292567 342852 339960 364820 368862 379293 378326 424034 427549 673450 706453 40.65 68.2 1
14:09:32 2023-10-13 330916 328422 89105 86596 131711 135348 135305 134129 107621 106445 111492 113118 129647 135092 363780 391310 1128394 1115642 423098 441430 124548 110330 117445 118180 132308 126681 122545 122964 86895 84888 274846 240107 684635 683993 218406 217197 280245 280761 329377 320901 342663 347550 367993 374315 351794 390606 811540 850595 517829 454305 297698 292567 342442 341445 363534 367834 378265 378398 425167 425946 676119 706047 40.55 68.3 1
14:09:33 2023-10-13 331310 329448 89072 86869 130930 135544 135178 134162 107302 106358 111620 112906 129194 134914 362826 391639 1125268 1106570 423534 441840 123084 110883 116584 118739 131837 127134 121069 122866 86464 85009 275322 240409 674799 685931 218663 216687 281475 284142 329128 320130 347646 347779 368691 375560 351722 391326 814062 851690 530058 449537 300447 292370 341407 342469 362948 368602 377414 381797 426098 428212 674613 701952 40.55 68.3 1
14:09:34 2023-10-13 333582 328755 89219 87109 130963 135536 135331 134280 107613 106292 111595 112996 129712 134844 362862 392261 1116048 1107022 428111 441146 123830 110397 117088 118180 130719 126579 122434 122463 86583 84862 276126 238957 681946 687877 217831 216745 279389 281654 326899 322364 345405 347460 370020 373492 353929 387479 811791 859736 533966 453987 297771 292511 342961 340139 363534 365611 376753 378470 424070 426584 668985 704595 40.55 68.2 1
14:09:35 2023-10-13 333621 329742 89076 86655 130955 135557 134991 134179 107269 106358 111465 112906 129194 134726 360749 387533 1121933 1110089 426942 441146 123863 110397 116973 118180 132055 126559 122227 122734 86801 85099 275322 242427 679562 682290 218066 217094 279892 282985 328738 320722 345649 346469 367727 373195 354967 391253 813876 857271 532728 451269 297734 293694 341924 340725 364563 367567 377950 378362 426468 427549 672459 705011 40.65 68.2 1
14:09:36 2023-10-13 330356 328826 88881 87024 130341 135638 134580 134381 107129 106585 110977 113061 132365 135541 360749 388011 1131643 1111133 423883 441493 123863 110287 117007 118146 130537 126472 121153 122430 86431 84857 275322 241568 690003 682954 217984 216257 279272 281618 329947 318927 345978 347550 367762 374017 351938 392726 811504 845688 534045 450200 297417 293745 341683 340690 363266 367251 376006 378326 425203 425318 678626 704014 40.55 68.3 1
14:09:37 2023-10-13 332203 328003 88800 86628 130704 135344 134593 134086 107269 106358 111543 112874 129203 134820 362862 393400 1125268 1111813 424300 441552 124072 110487 117068 118406 130355 126613 121877 122767 86689 85099 269292 240072 678770 687877 217528 216038 282308 281508 328844 320343 345161 344873 370020 374507 351578 391508 810640 848191 532728 451453 297482 292108 342961 341686 360979 365646 377414 381797 426143 424083 674613 703095 40.55 68.2 1
14:09:38 2023-10-13 328782 328738 88800 86924 130853 135462 134664 134267 107269 106391 111354 112939 128966 134949 360749 389888 1121138 1097350 423268 441840 123627 110330 116812 118214 132021 126681 122101 122664 86464 84836 273498 241228 678379 685931 219948 217420 279928 281711 329947 319375 346492 346433 369427 372043 353639 393026 811606 852823 533552 450776 297338 292914 342262 339208 365078 368862 376126 378398 426469 427970 678626 704947 40.55 68.3 1
14:09:39 2023-10-13 330813 328755 88792 86592 130934 135651 135080 134259 107621 106552 111458 113041 129612 133045 362681 387939 1119148 1106784 426904 441804 124105 110253 117020 118214 131906 126472 121346 122532 86464 84857 273498 240276 696089 682918 219286 216931 279928 281737 328419 320415 342627 348319 369723 372671 353929 390919 810321 854138 541618 450597 295596 292405 342961 339351 364048 365611 377414 377757 424034 426695 674886 701988 40.65 68.2 1
14:09:40 2023-10-13 332580 327747 89015 86533 130853 135429 135088 133897 107269 106033 111354 112687 129040 134691 360749 388726 1120813 1113183 427280 440490 123830 110364 117054 118180 132055 126883 121611 122463 86464 84920 273498 239735 690517 683993 218851 216351 279892 283276 330044 320615 344529 346327 367031 373910 355610 390737 815257 859590 517829 451773 297374 292405 339862 342469 363534 367050 377414 378434 427138 426030 671829 708162 40.65 68.2 1
14:09:41 2023-10-13 332475 328680 88792 86810 130483 135796 134856 134466 107137 106259 111371 112841 129836 134844 360713 387604 1128468 1111019 425692 442165 123051 110584 116584 118575 131621 126998 120986 122664 86431 84794 270338 240072 693389 685931 218851 216223 278614 281654 328880 320379 347546 344873 367800 374649 353965 392098 811504 850595 532728 448901 299528 292157 340891 342275 360979 365646 375782 381527 426468 425313 674613 701952 40.55 68.2 1
14:09:42 2023-10-13 328782 328422 88800 86592 130610 135356 134584 134162 107302 106358 111354 112906 129105 134855 360749 389853 1123599 1100545 422982 442165 123712 110397 116812 118180 132220 126506 121975 122734 86801 84983 274404 240373 690645 687877 219131 216826 281909 282938 329502 320201 345649 346398 370020 373195 351794 391843 810640 848118 532728 450813 297518 292157 342961 339113 363021 367286 376880 378470 423998 425946 677629 703095 40.65 68.2 1
14:09:43 2023-10-13 332234 327826 88974 86962 130897 135102 134991 133692 107269 106226 111406 112874 129105 134726 360749 389853 1115901 1106933 426630 442165 123863 110177 117088 118146 132381 126229 122551 121781 86557 84668 274846 238587 696283 685931 217493 216594 278544 281618 328419 321875 342591 348271 369984 372340 351902 390643 811791 853499 530546 450633 297207 292370 342961 338637 363791 367825 375623 378059 424034 427214 672973 701952 40.55 68.2 1
14:09:44 2023-10-13 332306 327738 88796 86347 130479 134881 134618 133725 107269 106033 111354 112719 129040 134538 360713 389271 1121889 1113146 429341 440822 123953 110415 117068 118449 130264 126579 121546 122397 86503 84857 274170 239699 684440 681472 218511 216257 279892 283397 327358 320638 344638 346190 366622 373350 354967 390331 813643 856023 536679 450634 297698 293056 339862 342528 363021 366792 377414 378434 427103 426579 669225 704014 40.55 68.2 1
14:09:45 2023-10-13 329813 328660 88808 86162 130790 135355 134991 133725 107269 106033 111354 112533 129040 134597 360749 387498 1125268 1113024 423282 438965 123863 110025 117088 118146 132198 125914 121477 121930 86655 84668 275322 238622 685957 681954 217528 216257 280021 280726 327923 320936 342627 346991 368316 374328 351506 391834 813951 851580 537136 454024 297396 292263 341780 340510 360799 368862 378487 381013 427072 424017 673450 704947 40.55 68.2 1
14:09:46 2023-10-13 328818 327657 88763 86378 130479 135284 134550 133725 107236 106372 111303 112776 129283 132965 360605 390293 1124005 1105481 422499 440966 123697 110143 117109 118146 131872 126472 121069 122532 86569 84762 275322 240276 678513 685931 219131 216826 278684 280726 330183 319446 344674 345427 370020 372375 351794 391806 809491 848191 532728 449280 297987 292370 342514 338601 363021 366738 376346 378434 423962 428515 676634 702596 40.65 68.2 1
14:09:47 2023-10-13 331623 327747 88796 86437 130454 135323 134584 133759 107302 106212 111354 112906 132241 134820 360713 391055 1116048 1102109 427316 442989 123084 110397 116584 118180 131621 126593 120986 122463 86312 84768 272808 240445 686271 685931 217493 216501 279892 283130 330044 319645 346627 347287 369283 373350 355108 390149 810493 856483 549883 449537 297482 291268 342478 340403 363021 366535 377147 380683 426469 425402 670873 703095 40.65 68.2 1
14:09:48 2023-10-13 332475 327759 88946 86774 130794 135221 134856 133658 107170 106259 111183 112622 129161 132734 360677 386697 1117101 1109433 429341 439037 123712 110211 116778 118146 132021 126458 121069 122028 86338 84673 272808 239363 684440 681436 218698 216223 279928 284545 327393 320415 344674 346433 366622 373528 354967 389744 811540 856023 517829 450813 296955 293722 339862 341481 363021 366792 376880 378434 426468 425420 669459 703480 40.65 68.3 1
14:09:49 2023-10-13 329013 328281 88800 86283 130763 134881 134664 133474 107269 106000 111242 112533 129194 134374 360749 386956 1122007 1111406 421382 439252 123830 110025 116973 118031 132090 125880 121561 122298 86708 84794 275322 240538 683697 682569 217914 216153 282308 282738 328277 320758 342627 346433 368575 374614 351510 392114 814099 851800 537136 450597 296466 292429 341636 340414 360979 365681 375887 378362 426469 422928 673450 701952 40.65 68.2 1
14:09:50 2023-10-13 331298 328619 88699 86564 130331 135233 134652 133692 107236 106226 111217 112654 132190 134468 360713 392225 1125605 1106146 423883 439870 123652 110025 116778 118146 131838 125914 120986 121781 86675 84668 275322 239735 679291 686903 217984 215587 280021 281295 327923 319894 344638 343356 369463 373732 351830 390643 810065 848155 532728 450813 299429 290388 340927 341722 360979 365646 376880 381258 426469 422919 675365 701101 40.55 68.2 1
14:09:51 2023-10-13 330287 327548 88614 86292 130294 135233 134647 134074 107236 106033 110977 112719 132006 134726 360713 388691 1118721 1100822 425655 442601 123631 110160 116678 118045 129992 126370 121069 122364 86417 84857 274404 241425 685451 684962 217493 216896 279390 283740 328880 318633 345722 345928 368316 371535 353965 392171 810640 850595 535362 448901 297734 291748 341683 338637 364048 365424 375172 378434 426469 426650 674686 703095 40.55 68.2 1
14:09:52 2023-10-13 331768 326973 88674 86196 130331 134881 134517 133557 107071 106033 110977 112533 132172 132704 360713 387429 1116048 1103788 423199 441734 123084 110025 116745 118065 131655 125880 120986 121748 86279 84731 272808 239531 684173 683957 217120 216015 279928 281295 327888 320936 342555 346469 369723 372375 351902 387443 810640 857271 542194 453058 296919 290308 342719 339626 363021 367567 375923 378398 423962 425393 667492 702596 40.55 68.3 1
14:09:53 2023-10-13 329885 327431 88646 86166 130290 134868 134664 133692 107236 106193 111114 112776 129008 132557 360533 387903 1118317 1106547 427474 439072 123731 110042 116778 118031 130229 125914 120903 122364 86417 84762 270338 239531 682260 676097 219907 217024 279731 281764 327658 319930 345173 346190 366658 371818 354465 390367 810930 854138 517829 450813 296013 294514 340376 339626 361889 367050 376880 377757 425238 427338 671506 701988 40.65 68.2 1
14:09:54 2023-10-13 331278 326034 88763 86165 130487 134475 135067 133290 107269 105822 111388 112161 132365 134219 360749 387533 1118721 1113061 425655 439252 123117 110029 116778 118146 131621 125880 120903 121748 86252 84794 274846 238253 683268 682954 217493 214919 281873 283872 329344 321363 342555 346327 368173 375596 351506 387335 811754 852970 549883 450453 296501 294251 340963 341434 360654 366792 377950 378398 426215 422884 671350 701456 40.55 68.2 1
14:09:55 2023-10-13 331239 327684 88634 86496 130483 134966 134449 133624 107104 106374 111148 112809 129054 132593 360605 390745 1124287 1106195 424374 439144 123084 109957 116631 117997 129631 126162 120986 121632 86364 84725 269437 239699 678602 686903 217458 215518 278579 281119 327852 319539 344638 346306 369984 374542 351227 390294 809443 845652 552807 449280 297698 290524 342442 340378 360907 367825 376310 378470 423926 422796 673155 701064 40.55 68.2 1
14:09:56 2023-10-13 328516 326983 88577 86402 130192 135102 134691 133725 107170 106325 110943 112874 132070 134785 360280 388691 1119222 1097634 426002 439180 123018 109991 116389 118112 129631 126350 120738 122532 85192 85039 272808 242254 690914 685785 219286 216084 279462 282302 327746 318715 345992 344802 367762 371191 354407 391843 810640 850595 534045 448193 297662 292108 341228 340103 364048 367308 375136 378434 427407 426615 675365 704094 40.55 68.2 1
14:09:57 2023-10-13 332318 327291 88666 86378 130331 135161 134550 133817 107236 106000 111234 112776 128934 134594 360641 388011 1119489 1108510 426002 439180 123084 109957 116745 118292 129631 126229 121069 122028 86338 84731 272808 240709 683556 676061 217493 216223 279731 281663 327623 319859 342663 345356 366622 371783 354716 389744 810285 854102 517829 449244 296753 293297 339827 339626 364048 367050 376880 378059 425132 426544 670444 705096 40.55 68.3 1
14:09:58 2023-10-13 332911 326034 88735 86016 130483 134721 134567 132864 107236 105644 110977 111923 132365 134219 360641 388011 1119222 1112315 426001 442361 123664 109906 116678 117896 130173 125779 121153 121832 85295 84699 272808 240026 693860 681954 217458 214884 278653 283740 328646 320568 342627 345392 367727 375154 351578 387407 811791 852403 517829 450519 297207 291925 340891 341409 360871 366792 377950 381356 427675 422765 667456 703095 40.55 68.2 1
14:09:59 2023-10-13 330990 327467 88731 86251 130290 134881 134483 133474 107038 106193 110943 112193 132281 134433 360605 391055 1121933 1105322 424485 439144 123051 109653 116921 117916 129631 125880 120986 121930 86338 84605 273498 239496 681112 685931 218136 215552 279928 281291 327852 319634 345685 345817 369391 374578 351758 393032 808844 845652 532728 450175 297771 290524 342212 340654 360907 367567 376310 378470 424034 425016 674886 701101 40.65 68.2 1
14:10:00 2023-10-13 328477 327092 88577 86283 130470 135097 134297 133692 107203 106252 111046 112776 128877 132965 360352 391310 1120739 1097523 425692 439937 122985 110008 116644 118079 129631 126263 120738 122491 85251 84825 275322 240445 676295 685446 217458 217105 279784 281618 328880 318410 345405 345356 367762 371191 353893 392098 810640 850595 529733 448217 297698 292165 340891 338637 364305 367567 375136 378398 426469 426579 674063 703095 40.55 68.2 1
14:10:01 2023-10-13 331386 326029 88662 86192 130323 134881 134517 133474 107236 106000 110977 112500 132264 134433 360605 385689 1116048 1106146 425692 439180 123084 110028 116550 118031 129631 125880 120821 121516 86245 84668 272808 238993 683303 676061 217423 216896 279928 284073 327358 319859 344602 347478 367174 371747 353893 389744 811791 852259 517829 450965 295812 293389 340891 340543 364048 366792 376310 377154 426469 426579 670920 704094 40.65 68.2 1
14:10:02 2023-10-13 331816 328660 88634 86374 130658 135085 134856 133591 107137 105935 111371 112436 129350 132222 360461 390133 1119222 1109754 426304 441072 123664 109822 116745 117686 129631 125847 120903 121864 86503 84720 272808 238790 682512 682954 218136 214919 279928 281618 325915 320604 342663 345392 367762 374649 354465 387479 811504 852223 517829 451884 297417 292511 340341 341722 360943 365763 377414 378362 425287 422977 667456 704595 40.65 68.2 1
14:10:03 2023-10-13 328728 327755 88670 86251 130327 135068 134517 133692 107203 106000 110943 112161 132196 134433 360061 387429 1125494 1108510 419519 439144 123084 109653 116778 117876 131895 125847 120986 121367 86245 84794 275322 241051 688055 682569 219286 216455 279892 282539 329235 321884 342411 347336 367727 373386 350697 390331 811504 848601 532333 453169 296300 291988 340855 340331 360871 366703 377147 377226 427072 425313 675107 701916 40.65 68.2 1
14:10:04 2023-10-13 330594 326806 88634 86283 130388 135153 134483 133440 107203 106000 110977 112699 129054 132500 360025 389201 1120813 1100508 421566 439037 123084 109991 116584 117916 129631 125880 120821 121832 86397 84662 272808 238993 677337 686903 217306 216038 279358 280837 327888 319410 344602 346171 369984 373492 351227 390606 808308 845652 517829 450923 297662 290560 342719 340139 360907 366480 376273 378434 423890 422796 676326 701064 40.55 68.3 1
14:10:05 2023-10-13 330287 326983 88186 86228 133551 135102 134268 133725 107056 106179 110866 112533 132190 134656 360061 387569 1118427 1096853 426038 437625 122952 110126 116832 118271 129562 126370 120986 122364 86383 84825 269292 241738 676674 685785 217458 216188 279498 282479 329774 319350 346773 344802 367727 372375 354967 392076 810596 847392 534045 446562 297987 291889 340604 339626 363791 365763 375136 378470 426469 426770 672422 701101 40.65 68.2 1
14:10:06 2023-10-13 329778 327225 88456 86310 130446 134847 134449 133474 107203 106000 111239 112667 132207 134304 360605 386539 1116048 1106659 425692 439144 123051 109653 116664 117916 129631 125847 120821 121533 86186 84662 272808 238957 679309 680635 217306 216223 279928 281583 326935 318927 344893 346398 366622 371487 353929 390294 811791 853499 517829 448889 295109 293262 340616 338566 364294 366792 376346 377154 427373 426579 670920 704595 40.65 68.2 1
14:10:07 2023-10-13 331278 328664 88670 86039 130323 134466 134517 133256 107236 105855 111011 112032 129129 132117 360352 387831 1119148 1113258 426186 439323 123527 109978 116678 117944 129631 125847 120903 121599 86212 84757 274286 240026 682512 681917 217528 214884 279928 283872 328646 320343 342591 345392 367762 374614 351578 387443 811791 847392 517829 450519 297987 292794 339827 341205 360617 365763 377414 378362 428364 422761 667456 704094 40.55 68.2 1
14:10:08 2023-10-13 330521 326842 88601 86074 133560 134847 134390 133290 107236 105968 110943 112161 132190 134219 360061 390471 1122685 1103788 423883 438205 123051 109620 116664 118031 129631 125880 120821 121599 86245 84689 274170 238993 681112 685446 218136 214919 279928 281291 327888 319796 346211 343321 367727 374578 351830 390606 811791 848155 517829 447876 297410 290463 339827 341398 360979 367308 376346 378506 425167 422858 673082 703095 40.55 68.3 1
14:10:09 2023-10-13 328728 326034 88460 86500 130294 135119 134382 133927 107104 106259 110841 112468 128701 132500 360267 390170 1120702 1098415 422683 439180 122952 109906 116611 117882 129631 125847 120738 121599 86245 84825 274404 240072 679448 683437 217120 216965 279928 280726 328915 318410 344674 345150 367762 370153 351830 391821 807163 848191 534045 449219 297453 291339 341647 338055 364048 365646 375172 378362 423962 426579 674650 702596 40.55 68.3 1
14:10:10 2023-10-13 331816 327225 88456 86129 130196 134441 134390 133256 107236 105822 110977 112537 132070 134175 360061 389888 1111163 1099980 426866 437732 123051 109653 116584 117916 129631 125847 120738 121334 86279 84625 274846 239686 684061 686458 219286 216652 279892 282938 328414 320758 342483 347044 369803 372162 351866 387371 808917 856023 534467 453342 297128 290560 342719 338601 362765 367352 378034 378362 423926 425278 665497 701064 40.55 68.2 1
14:10:11 2023-10-13 331144 325923 88703 86133 130544 134340 134822 133156 107137 105895 110977 111878 132264 132170 360352 387939 1120017 1111369 424485 437589 123018 109552 116745 117719 131678 125847 120903 121367 86245 84573 274846 237516 683268 680955 217458 214953 279410 281386 325950 320865 342591 345912 367762 375475 351794 387443 811215 847392 543013 449819 297207 291889 340891 340654 360363 367308 377950 378132 426469 422761 668474 703095 40.65 68.2 1
14:10:12 2023-10-13 328582 326983 88182 86284 133404 135068 134078 133725 106876 106033 110794 112874 132070 134726 359554 386847 1125268 1107446 420818 438527 123051 109653 116611 117876 130104 126269 121069 121715 86350 84699 272808 240373 676034 682085 219286 216119 279928 281154 328915 317929 345454 349259 366622 373421 351794 392135 811215 846234 537996 445858 297207 292405 339588 340175 360461 367308 374003 378326 425203 424647 676634 701683 40.65 68.2 1
14:10:13 2023-10-13 329426 327431 88214 86185 130327 135426 134576 133692 107096 106033 110866 112687 131350 132593 359554 387498 1116048 1094516 423642 439341 122985 109653 116356 118031 129451 125880 120572 121632 86093 84605 275082 240036 673038 683993 217306 215887 278908 281764 327358 318445 346211 344319 367728 371783 354465 391508 807163 850595 534283 446927 296466 291445 340891 339626 363791 365763 374610 378434 424070 426650 673450 701101 40.55 68.2 1
14:10:14 2023-10-13 330356 325476 88735 85980 130331 134281 134656 132822 107203 105805 110943 111846 132190 134125 360388 391237 1113333 1103119 424110 440484 123764 109485 117068 117470 130264 125678 121346 120924 86364 84531 274404 238253 700526 682569 218667 216188 279928 280761 326899 322804 342267 346433 369427 371783 351830 387443 809443 854138 518792 450489 296753 290524 342442 338566 360979 366792 378218 378326 423962 425313 666844 701101 40.55 68.2 1
14:10:15 2023-10-13 329659 326003 88456 86070 130527 134407 134297 132856 107203 106000 110943 112161 131921 134175 359519 387429 1118758 1108510 421815 437732 123084 109620 116778 117523 131804 125813 120821 120924 86245 84678 272808 237516 685325 676061 219286 215887 279393 279872 327393 319894 342519 345948 367468 373457 350697 387443 810640 848191 537136 449855 296753 292102 340891 339661 360653 365611 377950 378059 426469 422796 672936 704094 40.65 68.2 1
14:10:16 2023-10-13 330017 327490 88190 86189 130192 135153 134095 133927 107038 106113 110841 112468 132219 132222 359375 387903 1128815 1106933 423883 438348 122985 109653 116036 118213 129493 125847 120490 121864 86060 84720 272808 242427 674338 681436 217528 216038 279928 280761 327923 317929 345722 345356 366622 373195 351830 392135 811519 838451 536233 446927 297207 292815 339827 340175 360979 367308 374039 378362 425203 424088 674650 704094 40.65 68.2 1
14:10:17 2023-10-13 329555 325994 88674 86097 133629 134881 134297 133474 107056 106000 110977 112193 132070 134398 359266 387569 1114392 1097681 426038 439180 123018 109687 116356 118031 129541 126060 120572 121632 86127 84625 270338 238993 676855 684510 217458 215922 279928 281689 325915 319446 345685 344576 368316 372898 354967 389744 808917 852823 532728 446562 297987 290573 340927 339661 360979 365500 376346 378506 423746 427607 669881 700769 40.55 68.2 1
14:10:18 2023-10-13 330411 325888 88605 86219 130294 134373 134382 133373 107137 105935 110943 112161 132070 134141 359554 386524 1114719 1102109 424184 437875 123627 109518 117008 117361 131804 125813 120903 120924 86153 84662 272808 238957 681742 679921 216748 216223 279928 280761 327626 318927 342001 346955 368871 371227 351866 392076 809491 851800 517829 451589 297149 290573 342165 338091 363021 366792 377414 376888 423627 427571 669495 702596 40.55 68.2 1
14:10:19 2023-10-13 329813 325963 88222 86070 133631 134979 134297 133256 107203 106000 110943 112161 132104 132337 359590 388011 1116048 1108510 423570 437875 123051 109653 116611 117795 129528 126094 120986 121450 86350 84631 272808 240026 682260 682085 218558 216084 279892 281654 325950 319894 342627 347779 367655 375896 353893 387479 811791 847429 517829 450813 296257 291268 339898 341481 360653 365763 377414 378132 427675 422853 665533 703095 40.65 68.2 1
14:10:20 2023-10-13 330122 325998 88214 86039 133657 134712 134348 133256 107170 106000 110866 112128 132006 132222 359266 389271 1120344 1103788 423282 437875 122615 110147 116002 117949 129271 125880 120407 121334 86093 84668 272808 238957 674694 683437 217528 214953 279928 281245 327393 318963 345722 345817 368316 374315 351186 389780 809491 845688 517829 448901 297807 291805 340616 340690 360653 367308 376310 378506 423710 422761 673450 701064 40.55 68.2 1
14:10:21 2023-10-13 328240 325994 88182 86070 133560 134475 134082 133290 106876 106000 110789 112193 132006 134398 358221 387795 1119489 1097681 423889 438040 122952 109518 116483 117781 129597 125779 120738 121682 86093 84573 269292 240072 674601 684510 219678 216257 279105 280796 328419 317929 345296 344873 367210 370153 351902 391821 809491 848191 536679 447876 297207 290665 340616 338566 363791 366792 374076 378362 424070 426480 673624 701101 40.65 68.3 1
14:10:22 2023-10-13 329849 328163 88214 86161 130294 134432 134509 133081 107236 105822 110900 111814 132006 134219 358726 388011 1116048 1106933 423570 437875 123018 109620 116389 117719 129631 125813 120572 121090 86093 84625 282058 238253 676685 676061 218171 215587 279534 281632 325950 318927 342627 345079 365522 372411 354448 387515 809140 852295 517829 448926 296789 291889 338802 340414 360979 365763 376346 378362 425203 424980 666984 704094 40.55 68.2 1
14:10:23 2023-10-13 329422 325503 88456 86012 133750 134601 134357 133448 107038 105902 110806 112472 132373 132130 359411 387831 1122408 1108398 420708 437875 123084 109620 116664 117761 130139 125692 120738 120924 86219 84562 282058 239856 681318 676025 217306 216038 279485 279872 327658 319645 342591 348765 367727 372933 350732 390955 811791 843230 517829 451453 295389 292165 340376 339626 360979 368495 376346 377190 426469 424442 673624 703095 40.65 68.2 1
14:10:24 2023-10-13 328264 326038 88214 86161 133434 134903 134045 133290 106876 106066 110755 112533 131887 134562 359013 386921 1116048 1096074 423570 438348 122985 109687 116036 117949 129451 125880 120490 121566 86342 84599 270338 239735 672643 683993 217155 216038 278908 281654 327658 317964 345722 344355 367798 371500 354465 392098 808308 850595 536679 447876 297505 292102 340891 339626 363791 365763 374605 382558 424070 426965 673746 700769 40.65 68.2 1
14:10:25 2023-10-13 330594 326625 88608 85948 130413 134340 134416 132789 107104 105935 110832 112096 131921 133988 359554 387795 1111200 1102394 424184 437875 123084 109384 116967 117638 131712 125811 120821 120924 86127 84510 272808 238957 687228 682569 216818 216223 279928 280761 326935 320901 342001 345392 369759 372340 351866 387371 807127 855318 530094 452094 297207 290595 342478 338601 360979 367050 375623 378362 423627 424682 665533 701293 40.65 68.2 1
14:10:26 2023-10-13 329655 325017 88222 85827 133605 134407 134112 132822 107056 105677 110977 112128 132070 132077 359554 388011 1118721 1108510 420447 439751 123051 109653 116584 117361 131587 125606 120738 120841 86160 84646 270338 237516 681269 676061 217306 215887 278614 279872 327164 320379 342555 345948 367762 373528 350697 387443 810640 848191 530094 451273 296501 291917 340604 339853 360799 368343 377913 380042 423926 424002 672275 702947 40.65 68.2 1
14:10:27 2023-10-13 330572 325998 88214 85980 133560 135557 134314 133641 107129 105968 110789 112128 132006 134210 358869 388011 1121175 1103515 423282 437425 122817 109687 116036 117949 129369 125914 123457 121864 85942 84752 270338 240240 668910 681472 217493 214953 279928 280761 326935 317039 346223 344355 365594 373528 351866 392135 809491 838451 529733 446538 297698 292165 338838 340414 360713 366792 374039 378398 425167 422836 674613 701101 40.65 68.2 1
14:10:28 2023-10-13 328728 326003 88214 85984 133473 134441 134112 132856 107056 106033 110789 112128 131887 134210 358472 387795 1119489 1100820 420228 438728 122952 109805 116483 117585 129631 125746 120821 121334 86093 84594 270338 239028 677998 681990 218667 216745 279928 282502 328419 320796 342411 348271 367798 370153 351902 392135 808917 848191 534045 446562 297987 292102 340891 338328 364048 367308 374907 378398 424070 426615 673624 701101 40.55 68.3 1
14:10:29 2023-10-13 330594 328200 88456 86070 130257 134754 134078 133223 107170 106000 110909 112128 132036 131993 358436 385346 1116195 1103714 425390 437839 122985 109620 116356 117728 129631 125813 120655 121090 86212 84568 272808 240026 677209 678709 217458 216223 279498 281618 326864 320117 344602 345321 366293 371191 353929 389707 811519 852259 517829 448535 297777 293056 338802 339875 363534 366499 376346 377721 427977 425313 668641 704094 40.55 68.3 1
14:10:30 2023-10-13 330594 327877 88460 85952 130299 134803 134348 133089 107588 105869 111046 112064 128756 132002 359375 387557 1119111 1110015 422315 437804 123585 109586 116664 117523 130104 125678 120986 121090 85310 84646 270338 239177 690845 676061 217458 216038 280100 280495 326864 320379 342555 345392 367691 373137 351191 387443 810640 850595 535801 451232 297144 291889 340891 339590 360581 367825 377950 378290 424034 422725 671432 703095 40.55 68.2 1
14:10:31 2023-10-13 328264 325967 88182 86016 133590 134475 134045 133474 107023 106000 110755 112193 131818 134398 358401 388011 1116048 1094442 422234 437425 122901 109620 116383 117686 129451 125813 120490 121334 86027 84625 270338 240072 689809 683437 217458 216038 279105 281583 330278 317929 345649 344802 367727 371191 354465 392062 808271 849993 536679 447839 297662 291445 340293 339590 364048 365763 374605 378398 424034 428818 673119 700769 40.55 68.2 1
14:10:32 2023-10-13 330484 327859 88666 85948 130658 134298 134416 132756 107137 105902 110806 112128 132036 132262 359519 388011 1113135 1100764 424485 438863 123051 109401 116711 117361 129631 125606 120821 121007 86212 84599 272808 238754 682455 679921 218667 216257 279928 281154 327358 318927 342242 346955 368835 371486 351866 389744 809491 851800 534121 450489 295360 291445 341888 338055 363021 366792 376310 377456 423591 425313 671432 701101 40.55 68.2 1
14:10:33 2023-10-13 327813 325967 88182 86106 133560 134847 134390 133658 106843 106033 110568 112687 132006 134656 358977 385653 1124433 1106933 420818 438491 123018 109620 116719 117719 129541 125813 120655 121090 86212 84573 271709 240480 676949 676025 217458 215853 279928 280726 328880 317004 344638 346398 366622 373457 351830 393049 811791 838415 535362 446489 295668 292977 339576 340128 360690 367237 373893 378218 428244 427339 678252 703983 40.55 68.2 1
14:10:34 2023-10-13 330090 325700 88186 85984 130527 134601 134264 133633 107203 105968 110909 112128 132006 131993 359267 392140 1119222 1100508 421340 436575 122985 109620 116389 117719 129451 125813 120572 121090 86120 84646 272808 238922 680735 683993 217120 214953 278658 280430 327623 318927 342663 344560 369357 374315 351227 389744 806519 843194 517829 447864 297662 289677 341924 339590 360617 367567 375746 378398 423257 422725 673450 699500 40.55 68.2 1
14:10:35 2023-10-13 328728 327931 88182 86012 133560 134475 134204 133256 106843 106000 110602 112161 132006 134407 358436 388011 1116195 1096041 426755 440484 122802 109518 115935 117781 129136 125746 120572 121650 84956 84657 275196 239328 671871 683921 219596 216038 279105 281720 326864 317929 345441 346796 367762 372304 353965 387443 806519 847429 517829 448193 297734 290524 340341 338601 360713 365108 376310 378434 423998 424611 665533 699997 40.55 68.2 1
14:10:36 2023-10-13 330482 324978 88182 86065 130299 134239 134264 132573 107203 105572 110832 111641 132036 131485 358436 387429 1116011 1109299 425382 436504 123018 109401 116356 117490 129631 125606 120911 120924 86093 84614 272379 239007 691585 679921 219637 214884 279928 280726 325915 320343 342555 345356 367468 374614 351794 387407 809491 850595 530918 451453 296789 290630 340341 340618 359784 366535 377414 378326 424034 422725 665533 701064 40.55 68.2 1
14:10:37 2023-10-13 327509 325468 88150 85980 133335 134441 134095 133557 106972 106226 110704 112654 132014 132698 358293 385545 1125855 1107060 423098 437768 122582 109620 115969 117719 129271 126269 123457 121301 85994 84720 270732 240240 673405 682569 217493 215552 279928 281034 327358 320335 345966 344802 365522 373159 351830 392098 810596 838379 539313 447109 296753 291925 338802 341249 360943 366792 374003 378362 427675 422796 675107 702596 40.55 68.2 1
14:10:39 2023-10-13 330777 327274 88178 85885 133560 134213 134264 132789 107236 105322 110943 111826 132006 131119 358149 387569 1106828 1097634 423282 436540 122985 109401 116356 117327 129631 125606 120738 120758 86212 84520 272379 238331 682612 681954 216748 216038 279928 280726 325950 320094 342242 347779 368871 371747 351830 387479 808881 852403 529733 449819 296372 290630 341924 338055 363021 366470 377414 377154 423293 425313 671350 700732 40.55 68.2 1
14:10:40 2023-10-13 331981 327501 88150 85948 130167 134306 134163 132756 107071 105902 110806 112096 132059 131761 358436 388011 1116048 1109433 424374 436540 122985 109434 116356 117594 129597 125432 120572 120924 86179 84678 272808 239346 680344 679885 217493 214884 279928 281154 325616 319894 342555 345356 367727 374315 351902 387443 810368 850595 537136 450813 296508 290595 338838 340654 359820 365692 376880 378059 427373 422725 665497 701064 40.55 68.2 1
14:10:41 2023-10-13 328286 324982 88366 85890 133741 134407 134406 132856 106876 105644 110755 111987 131818 131888 358149 388656 1119222 1100615 421377 436575 122784 109434 116276 117361 129451 125811 120490 120924 86060 84531 272808 239856 680483 685483 217120 214919 279928 280039 326899 318668 342627 343321 368871 373492 351758 390294 806519 844852 511293 447900 297698 289677 340604 339853 360075 367352 375750 378362 423782 424002 673303 699534 40.55 68.2 1
14:10:42 2023-10-13 328191 328054 88113 85976 133374 134466 133834 133256 106843 106226 110704 112193 132006 134032 358401 388011 1117026 1093664 423462 436575 122582 109620 116330 117719 129271 125813 123697 121301 86027 84625 277618 239496 674164 683437 217458 216188 278712 281755 327591 318187 345649 344284 367762 372079 354716 391501 807127 850595 537136 446854 296919 290630 341418 338637 363021 365692 374039 378398 424034 427036 669459 700530 40.55 68.2 1
14:10:43 2023-10-13 332003 327727 88150 85885 133404 134188 134078 132822 107023 105644 110755 111717 131853 131669 358436 388011 1114392 1108510 426297 436281 122985 109434 116002 117361 129273 125398 120490 120924 86060 84614 269437 239346 678258 679921 218136 214884 279731 281618 325616 319670 342591 345115 366622 374614 351578 391518 810382 852823 534467 450776 297063 291339 338695 340510 360497 365514 377000 378326 425167 422761 665497 700806 40.55 68.2 1
14:10:44 2023-10-13 327047 325704 88150 85890 133555 134407 134313 133089 107005 105895 110755 112128 131818 132028 358472 385653 1121970 1105359 418262 435758 122985 109741 116356 117523 129451 125606 120572 120924 86060 84709 267019 238587 681615 678709 217272 215853 279928 279614 327923 318892 342555 346469 367138 372375 350409 390606 810640 838415 518792 450813 295604 291895 339827 338637 360979 365611 376310 376888 423710 422796 675365 702596 40.55 68.2 1
14:10:45 2023-10-13 329193 325217 88154 86065 133370 134407 133952 132822 107023 105869 110704 112064 128505 131897 358293 391033 1119943 1103906 423625 440576 122952 109485 116356 117361 129541 125606 120821 121385 85074 84562 272808 239856 688002 683957 219751 214850 279928 280299 327393 318892 342663 345817 369687 373492 351227 389744 804734 838415 543013 449647 296753 289677 341924 338601 360653 367308 375740 378362 422625 422941 673450 698968 40.55 68.2 1
14:10:46 2023-10-13 329980 324978 88182 85920 133560 134407 133952 132822 107023 105789 110568 111814 131915 131704 358401 384192 1111554 1097313 423282 436540 122868 109741 116036 117604 129451 125398 120407 121007 86060 84599 272808 239686 676687 678709 218358 216223 279534 281228 326864 318633 342001 346433 367727 370118 351542 387515 808917 850595 517829 451773 294766 291522 341647 337309 363021 366535 376310 376094 423637 425380 670481 701101 40.55 68.2 1
14:10:47 2023-10-13 332003 327732 88327 86246 130196 134306 133977 132756 107071 105724 110619 112032 132557 131783 358436 387393 1115183 1106933 426805 439238 122985 109401 116356 117361 129451 125432 121206 121352 86060 84614 270338 239346 675903 676097 220260 214919 279534 281711 325879 319410 342555 344837 365522 374052 353929 387479 810640 847392 529601 448962 296430 290454 338564 340690 360943 365400 376346 377793 425132 422840 664051 702596 40.55 68.2 1
14:10:48 2023-10-13 328728 327468 88142 85796 133560 134272 133675 132789 106876 105644 110755 111923 131915 131993 357897 388011 1119222 1102147 422048 437532 122180 109620 115856 117719 129092 125813 123423 121301 84824 84599 272808 239856 673782 680955 217528 215887 278287 280726 326899 318187 345722 345817 367468 373172 351830 389744 807127 845055 527294 446927 297252 290524 339827 340378 360328 367093 376016 378254 426360 424002 672275 698857 40.55 68.2 1
14:10:49 2023-10-13 326323 327269 88383 86097 129979 134407 133641 132856 106876 105822 110534 112096 128509 131888 357825 387429 1116048 1094538 421749 437425 122784 109510 116002 117719 129271 125678 123542 121007 86093 84678 270338 239699 678925 680525 216818 216257 278320 280334 327888 317004 344638 344612 367468 370083 351830 391195 807127 847361 529733 446890 296753 290383 339862 337581 363534 367561 374039 378326 424034 425349 674886 700033 40.55 68.2 1
14:10:50 2023-10-13 327790 324720 88150 85853 133361 134260 133641 132822 106876 105822 110568 111878 131784 131643 357358 383348 1111163 1097387 423883 442728 122615 109250 116002 117327 129271 125398 123577 120924 85942 84499 270338 239686 676949 678228 216783 216223 279105 280761 325950 318668 342555 346433 366108 370966 351866 387515 810020 851616 532728 448315 294802 293127 339719 337913 363461 366649 375557 379193 424034 425278 667492 701101 40.55 68.2 1
14:10:51 2023-10-13 330521 325641 88150 85763 133586 133969 134045 132697 107005 105691 110794 111360 131853 131485 357394 386847 1114429 1108235 424485 442932 122615 109250 116002 117327 129271 125398 120490 120758 86027 84520 270338 239007 683177 676025 217458 214850 279928 280761 325388 318963 342073 344596 367468 374578 351866 387371 809491 850325 537136 449537 296300 290595 338802 340378 359496 365435 376880 377757 426469 422099 666119 702323 40.55 68.2 1
14:10:52 2023-10-13 329161 324497 88150 85858 133564 134407 134204 132822 107056 105677 110568 111597 131754 131669 357394 387569 1118427 1100545 421815 436540 122615 109250 116002 117327 129271 125432 123628 120841 85942 84447 270338 239686 686961 681954 219286 214919 279928 282938 329577 318715 344384 345672 369313 373874 350589 387407 807144 845035 517829 448718 296430 289761 340927 339351 360109 367789 375594 378398 422661 422518 672459 697794 40.55 68.2 1
14:10:53 2023-10-13 327351 324978 88001 85948 133374 134441 133608 132856 106843 106148 110415 112128 131823 134219 357358 387429 1114922 1091336 425692 435669 122213 109434 115889 117327 129092 125606 123423 120924 85909 84594 271898 238993 676294 681472 216818 215587 278320 281861 326899 320108 345161 343321 367468 370189 353965 391508 807144 848155 528433 446186 296753 290524 340376 340042 363021 365692 374039 378398 424034 425313 671829 699005 40.55 68.2 1
14:10:54 2023-10-13 329513 326812 88601 85885 130253 133499 134234 132324 107137 105257 110806 111565 132300 131345 360699 388011 1106828 1097634 422683 439248 122952 109032 116550 116937 129631 125019 120738 120593 86093 84425 270338 237315 684522 679671 218050 215887 279141 279907 325950 318963 341483 345392 368871 371227 351830 387407 805948 847392 529733 451773 295883 290356 341924 338055 360979 366792 375060 377226 422661 424052 664557 700033 40.55 68.2 1
14:10:55 2023-10-13 327995 324035 88154 85821 133339 134002 133641 132697 106795 105644 110568 111955 131727 131704 357394 384498 1118487 1103751 418226 436540 123018 109250 116356 117246 129541 125312 120572 120675 86060 84456 270338 239754 680755 678709 217120 215552 279928 281344 327428 318927 342278 345912 367468 372340 350167 387515 809491 843194 537136 451563 295847 291481 339862 338601 360618 368199 376623 379968 423746 426401 673303 700954 40.55 68.2 1
14:10:56 2023-10-13 329170 326803 88117 85920 129984 134547 134011 132856 106876 105677 110678 112064 132373 131643 357287 388011 1118427 1103906 422011 436575 122582 109359 116002 117327 129271 125398 123525 120758 86190 84583 271709 239686 679716 681954 217493 214919 279928 280334 326899 318927 344638 345329 369723 373768 351474 389744 804771 838451 517829 448901 297108 289497 340652 339626 359856 366792 375777 382558 423926 422527 672459 697941 40.55 68.2 1
14:10:57 2023-10-13 329659 327237 88214 85669 133473 133557 134264 131993 107203 105322 110755 111284 131853 131393 358184 388011 1106828 1098415 422048 442739 123051 108881 116611 117132 129631 125019 120738 120593 85975 84468 270338 239346 690556 679671 218050 215887 279534 280334 329308 318927 341519 346433 368907 371191 351830 389777 808868 852823 512560 452020 295740 290454 341528 337913 360871 366613 377304 379466 422482 424256 665533 700567 40.55 68.2 1
14:10:58 2023-10-13 328543 327269 88085 85821 133339 134154 133641 132606 107056 105612 110730 111500 131602 131454 357394 386883 1112813 1103788 423498 438435 122615 109250 116002 117327 129271 125398 123559 120758 85942 84583 272808 239346 676949 678228 217528 214953 278908 281225 325915 320335 342627 344873 365230 372375 353929 387479 809491 847392 529733 449537 296300 291481 337781 339661 360979 365727 376346 377793 425167 424682 665497 702596 40.55 68.2 1
14:10:59 2023-10-13 328728 324724 87877 85821 133150 134407 133515 132822 106876 105644 110491 111532 131602 131577 357072 385724 1119222 1099727 422048 436504 122213 109505 115776 117361 128912 125639 123423 121007 85816 84646 270732 239699 670211 676061 217493 215552 279731 282669 329344 319430 345431 346760 365451 373350 351686 389599 808161 844909 511293 445374 297662 290383 338564 340690 360907 366578 373821 378398 427373 422761 671469 701293 40.65 68.2 1
14:11:00 2023-10-13 328354 324762 88150 85826 133335 134002 133675 132606 106909 105677 110602 111846 131703 131901 357358 387429 1116048 1092887 420781 436575 122615 109283 116002 117327 129271 125606 123423 120841 86060 84614 270338 238790 672406 679958 216783 216292 279141 280039 327959 317039 342663 344355 367468 370153 351794 390955 804808 846322 532728 446562 296753 290630 340376 337037 363021 367308 374039 378059 423962 425313 673450 700070 40.55 68.2 1
14:11:01 2023-10-13 330448 324649 88085 85943 130249 134601 133616 133081 107104 105579 110653 111532 132373 131380 357215 387939 1109976 1094516 422946 437815 122887 109342 116002 117398 129271 125053 123525 120924 85015 84551 271086 237994 677991 680918 216632 215887 279534 280334 325388 320709 342278 343356 368907 372079 351794 387371 806285 852259 534467 450315 296221 289713 340927 339124 360979 366535 377414 378398 423591 424114 663314 697978 40.55 68.2 1
14:11:02 2023-10-13 328473 323965 88117 85821 133551 133969 133918 132357 107096 105322 110568 111955 131750 131485 357861 385346 1116048 1106933 419483 437997 122784 109216 116356 117099 129541 124985 120490 120675 86027 84488 270338 238669 678252 678709 217085 215853 279928 281344 325879 319859 341965 345650 367174 373421 350414 387371 808271 846087 545887 451453 295812 290524 339827 338566 359784 367346 377157 379894 423673 423930 669275 699849 40.55 68.2 1
14:11:03 2023-10-13 328655 326808 87900 86069 133371 134306 133356 132789 106663 105644 110423 111846 128440 131748 357000 385617 1120813 1097350 421194 435669 122381 109216 116136 117294 128878 125572 123440 120841 85842 84531 269437 239699 671235 679671 217423 215518 279731 279872 327626 316934 344638 344319 365487 372304 351758 391770 807127 841453 543264 445483 295847 291339 340386 338601 360907 365727 372874 377190 426469 423786 675365 701064 40.55 68.2 1
14:11:04 2023-10-13 328724 324497 87997 85763 133178 134373 133482 132789 106810 105789 110487 111597 131567 131485 357072 387975 1109976 1094479 425692 437997 122180 109216 115856 117294 128912 125398 123474 120841 85935 84614 270338 239346 676295 683168 216783 215552 279534 281386 325353 318633 344348 345817 367727 371747 351794 387371 804165 855354 517829 448633 297194 290180 340472 338423 360799 364965 377267 378254 423113 426401 664231 699500 40.65 68.2 1
14:11:05 2023-10-13 329170 324009 88053 86011 133746 133969 133608 132643 106876 105644 110619 111629 131915 131485 356785 383085 1109976 1099198 424184 435856 122465 109216 115969 117260 129181 125365 123594 120758 85994 84520 271709 239346 674737 676790 217085 215853 278908 280726 325879 318410 342555 344802 365487 370118 351830 387479 809491 851800 537136 448864 294766 291881 338255 338055 360979 365143 375172 376058 426469 425037 665497 701101 40.65 68.2 1
14:11:06 2023-10-13 326876 324692 87812 85890 133378 134407 133356 132822 106484 106000 110160 112128 131823 134313 356284 383348 1122685 1100508 418558 437997 122582 109216 115935 117450 129181 125398 123423 120758 85935 84551 272808 239699 672156 678709 217120 214919 279498 280495 329577 320065 342375 348271 365273 372198 351650 391362 809307 842535 536070 445301 296573 291339 338493 339553 360907 366792 373447 380509 427675 422761 674577 701064 40.65 68.2 1
14:11:07 2023-10-13 328386 326631 88113 85704 133203 133956 133574 132573 106843 105644 110457 111532 131533 131485 357095 386776 1115220 1096074 418262 438102 122610 109032 115969 117179 129181 125365 123423 120675 85994 84583 270338 239686 675904 679921 218050 216038 279820 281344 329344 317893 342591 344802 368871 370118 350697 390606 802388 838379 529733 447876 295668 290560 341924 336529 360979 367825 374870 377721 421995 424314 675365 697941 40.65 68.2 1
14:11:08 2023-10-13 328514 323974 87997 85759 133331 133969 133608 132573 106843 105644 110534 111456 131533 131485 357323 382131 1109976 1099198 424485 437997 122582 109107 116383 117294 129181 125398 123491 120758 85994 84551 272808 239856 675774 677529 219131 216084 279105 282938 329002 318750 342447 346796 365309 372340 353857 387443 809491 850339 511293 448010 295596 290595 339693 340139 360654 364823 376006 377757 427675 422831 666119 701101 40.55 68.2 1
14:11:09 2023-10-13 327800 323711 88057 85700 133378 133986 133482 132390 106810 105290 110457 111316 131823 131485 356284 383348 1119222 1102109 417010 437997 122817 108998 116242 117099 129271 124985 120374 120593 85000 84456 271086 239007 678004 678709 216783 215552 279928 279761 327358 318892 342001 345392 366658 371795 349639 387479 808881 838415 535801 450813 294766 290608 338838 338566 360943 367825 376053 379631 423710 423894 671798 700917 40.55 68.2 1
14:11:10 2023-10-13 328655 326400 88293 85817 133471 133864 133910 132726 106810 105644 110602 111392 131823 131459 356284 387666 1116048 1100545 421340 437815 121583 109434 115550 117523 128665 125692 123320 121007 85783 84614 271086 239686 669643 679654 217493 214919 279534 279872 325915 317004 344348 345329 366622 373492 351474 387515 804734 843194 511293 446186 297698 290118 338802 339626 359784 366535 375172 378398 424034 421474 669459 700033 40.55 68.2 1
14:11:11 2023-10-13 328473 324969 88117 85700 133335 133532 133608 131960 106737 105322 110381 111456 131783 131485 357323 385689 1106828 1097634 422011 437997 122784 108848 116323 117099 129271 125019 123594 120510 85876 84456 270338 239346 679657 678709 218050 216072 279105 279907 328109 317929 341483 345912 368015 370118 351794 387443 805948 848638 511293 450335 296985 291198 340748 337131 360871 365585 376389 378316 422148 427305 668438 699997 40.65 68.2 1
14:11:12 2023-10-13 330126 324199 88061 85943 133843 133935 133574 132357 106810 105627 110457 111468 131625 131302 356249 386539 1109590 1103714 424485 437688 122549 109032 115969 117132 128912 125278 123388 120593 85876 84425 270338 238669 691406 678228 217493 214884 279105 281189 325353 318410 342555 344319 365487 373457 351902 387407 808868 850595 537136 446562 297567 290595 337745 340139 360617 364596 375740 377757 427373 422394 665646 701064 40.65 68.2 1
14:11:13 2023-10-13 328496 323974 87997 85704 133378 133969 133608 132390 106843 105644 110457 112132 131823 131485 356284 388011 1116048 1099198 419519 437997 122213 109141 115969 117132 129181 125365 123474 120675 85994 84456 271898 239346 674733 681954 216783 214919 279928 279837 326864 319822 342375 346468 369139 371760 350553 389599 805997 843802 529733 448010 296573 290454 341888 337202 360943 367058 375136 380509 421258 422761 673450 696386 40.55 68.2 1
14:11:14 2023-10-13 329710 324933 88025 85704 133119 133969 133423 132606 106795 105644 110347 111424 131567 131393 356284 388011 1109703 1094479 424411 442618 122213 109032 115776 117213 128912 125192 123354 120593 85842 84425 272808 239415 675512 681917 216783 214953 279534 280761 326794 318927 342627 345817 368835 371227 351758 387026 802388 847465 538955 448889 296753 289642 340891 338292 360943 365763 377414 378362 422661 422761 664231 696916 40.55 68.2 1
14:11:15 2023-10-13 328264 324830 88092 85673 133560 133839 133608 132270 106843 105322 110381 111500 131823 131119 356284 384192 1116011 1103971 414628 438016 122582 108848 115969 116937 129181 125155 123474 123684 85876 84425 271898 239686 677144 679041 219286 216084 279695 281344 327781 318268 341857 348271 365380 371902 351722 390882 808308 841805 529733 446598 294909 291889 338528 338292 360907 367093 373447 376058 424070 422725 673450 701064 40.55 68.2 1
14:11:16 2023-10-13 328464 323451 87845 85646 133212 133843 133390 132357 106663 105322 110491 111424 131533 131393 356284 388011 1116048 1097634 418854 437997 122213 108881 116189 117132 128878 124985 123388 120593 85876 84425 272808 239007 684073 681917 216783 214884 279928 281940 329075 317929 342555 343286 368611 373159 350661 390887 802424 838343 511293 449011 297171 288799 340569 338566 359784 366792 375136 381359 422374 423786 673746 698800 40.55 68.2 1
14:11:17 2023-10-13 328728 323482 87837 85704 133374 133935 133390 132361 106770 105322 110691 111284 131823 131119 356284 382739 1106828 1097360 422982 437997 122213 109032 116189 117288 129031 125264 120407 120758 84604 84520 271898 239346 683943 676643 218667 216119 278712 280299 325879 317964 342073 348765 365487 370083 351830 387443 808308 851310 529733 448901 295396 291925 337745 338566 360726 365143 375172 376094 426469 424647 664520 700829 40.65 68.2 1
14:11:18 2023-10-13 328728 324794 88117 85583 133273 133566 133608 131960 106876 105290 110534 111111 131533 130958 356249 385388 1112813 1106146 420708 437779 122582 109131 115969 116937 129271 124985 123457 123684 85909 84451 270338 237994 680595 678709 216783 214884 279928 282502 325388 319350 341965 344837 366622 373457 350661 387371 807127 847519 530094 451306 297830 293246 339576 338494 359387 367201 377341 380042 423818 423930 669918 700990 40.55 68.2 1
14:11:19 2023-10-13 327564 323969 87569 85853 133016 134272 133520 132822 106663 105968 110194 111814 129842 131678 356249 383384 1118721 1097350 422417 435892 122213 109216 115776 117327 128912 125398 123354 120841 85757 84551 270338 239531 676086 678709 219286 214919 279498 279872 326899 316712 344674 344319 365230 372043 351758 391508 807127 840263 536233 445483 295812 291481 338291 338637 360907 366535 372911 377226 427072 422985 675365 701027 40.55 68.2 1
14:11:20 2023-10-13 329426 323713 87849 85588 133076 134015 133390 132357 106843 105644 110194 111424 131533 131485 357095 388011 1106828 1094479 424485 437688 122483 109141 115616 117213 128912 125192 123354 120675 85816 84488 270338 238669 683461 680955 216783 214919 278961 281216 326794 318668 342663 345635 368065 371795 351506 389814 805997 853007 535801 450740 296430 290167 340712 338387 360943 365727 377414 378362 422625 426401 664231 696879 40.55 68.2 1
14:11:21 2023-10-13 328496 324600 87997 85916 129750 133742 133608 132390 106843 105322 110194 111360 131823 131119 356249 382167 1109976 1099198 423883 437383 122213 108881 115969 116937 129092 124985 123388 123547 85816 84425 269437 238669 676426 676790 217120 214953 278320 281154 325616 318410 342627 345130 365195 371227 353929 387479 809491 852261 517829 448229 295847 291339 337781 338601 360979 365429 375740 377757 427072 424017 664520 701064 40.55 68.2 1
14:11:22 2023-10-13 328314 323739 87845 85663 133107 134192 133515 132390 106843 105644 110415 111500 131533 131240 356249 388011 1116048 1099198 419519 437997 122213 108881 115776 116937 128912 124985 123354 120593 85757 84425 270338 239007 678448 682569 219286 214746 279856 282502 328646 318268 342447 345537 368691 373327 350517 387335 802388 838379 535801 446210 297987 291628 340437 338530 359531 366792 374605 381356 422374 424002 671469 695893 40.55 68.2 1
14:11:23 2023-10-13 326876 323965 87972 85763 133374 133969 133666 132606 106484 105644 110194 111717 131641 131669 356249 386232 1111554 1091414 424485 442582 122031 109065 115583 117099 128665 125429 123320 120758 85783 84488 282058 239686 668947 682532 216783 214953 278320 281299 325915 316969 342699 345573 367174 371783 351902 387443 802388 851051 517829 445520 296789 290118 338838 338091 360943 364304 375172 378362 423926 426292 665934 699758 40.55 68.2 1
14:11:24 2023-10-13 330095 323000 87845 85587 133119 133532 133390 131960 106770 105290 110381 111111 131567 130948 356284 384804 1109553 1103751 423736 436126 122147 108881 115742 116904 128941 125230 120342 120758 84839 84425 270338 238669 674865 678709 219286 214712 279892 282938 327256 320335 342519 344355 365594 373208 351686 387335 808308 848191 529733 449427 295632 290560 338291 339661 359531 364631 376346 377190 426469 424002 664231 699005 40.65 68.2 1
14:11:25 2023-10-13 324640 323478 87877 85646 133107 133969 133390 132357 106663 105355 110194 111717 131533 131485 356249 382202 1119222 1102657 414628 442568 122582 108881 116002 116937 129244 124985 123474 120593 85876 84456 271709 239346 674880 676790 217120 214919 279534 281344 327888 317039 342325 345427 366622 372043 350167 390643 808308 841453 536679 449537 296774 291233 338588 338352 360425 367789 374423 378390 423854 426401 673229 700346 40.65 68.2 1
14:11:26 2023-10-13 328154 323969 87804 85677 133374 133566 133943 132656 106744 105290 110160 111252 131351 131119 358949 387795 1116048 1098415 419519 437688 122147 109101 115776 116971 128912 124985 123388 120593 85876 84425 270338 239007 673057 679958 216783 214884 279928 280467 325950 317929 342555 345329 368871 372340 349388 387515 802388 841453 511293 446562 295883 291834 341443 338055 360363 366792 375172 377226 422031 421544 673450 696386 40.65 68.2 1
14:11:27 2023-10-13 328264 323517 87877 85708 133212 133566 133482 131993 106876 105322 110491 111316 131567 131119 356249 382167 1110164 1097634 423883 438102 122213 108881 115776 117132 128912 124985 123388 120593 85876 84520 272808 239007 673312 676790 217120 215887 278320 281154 325915 318900 342591 344837 365522 371500 353639 391834 810382 852366 529733 448754 295740 291810 337639 341492 360871 365400 375970 377491 427373 424647 669153 701064 40.65 68.2 1
14:11:28 2023-10-13 328400 323478 87997 85614 133370 133545 133608 131993 106843 105322 110381 111035 131567 131119 357095 384498 1115257 1105359 418226 437793 122676 108881 116002 116937 129271 124952 123457 123512 85909 86210 271709 237994 678128 677748 216818 215552 279892 281344 328792 319410 342001 345150 366658 373457 349675 387371 807127 845055 537136 450813 295253 290595 339588 338328 359531 366792 377147 376888 423962 421509 668474 700033 40.65 68.2 1
14:11:29 2023-10-13 327070 324600 87845 85700 133081 133994 133172 132606 106795 105644 110194 111532 131533 131485 356249 385689 1112505 1088130 421450 438011 122031 109141 115776 117099 128878 125278 123388 120675 85816 84488 270338 240778 676294 676097 219286 216351 278141 282938 329577 316863 344493 346551 367361 372162 354284 390461 805997 848191 536350 445520 296789 290524 339576 339560 360979 365143 374039 378362 423673 427269 666984 696953 40.55 68.2 1
14:11:30 2023-10-13 328491 323035 87845 85650 133119 134024 133390 132390 106876 105539 110228 111468 131533 131485 356284 383384 1106828 1096853 421414 437470 122180 108881 115969 117132 129092 124985 123354 123581 84824 84425 270338 239007 674475 676790 218050 216223 279268 279907 325915 317964 342001 345912 367468 369801 351830 387515 804771 848191 529733 450494 295339 290630 340376 336564 360979 365727 375172 377900 422697 424385 669881 701293 40.55 68.2 1
14:11:31 2023-10-13 324929 323748 87845 85821 133111 133876 133172 132606 106550 105677 110194 111717 131442 131796 355999 382775 1117893 1100545 414664 437997 122213 108881 115976 116937 128912 125230 120325 120758 84780 84447 270338 240026 674085 676716 219131 215749 279695 282539 329008 316934 342591 345427 365558 371818 351686 393476 807127 840858 525833 447876 297610 292644 339039 338566 360979 366792 373438 376058 424070 423894 673450 701064 40.55 68.2 1
14:11:32 2023-10-13 327800 323790 87845 85673 133076 133566 133390 132266 106876 105355 110228 111424 131533 131393 355713 388011 1116048 1097634 418854 437469 122180 108848 115776 116971 128912 124985 123388 123547 85816 84456 270338 239177 677435 681954 216818 215345 279928 279446 325950 317929 342555 343356 368871 372933 350697 387515 802424 838343 517829 446708 296717 288763 340640 338352 359532 366578 375026 378254 422184 424002 671285 698800 40.65 68.2 1
14:11:33 2023-10-13 327936 323026 87845 85583 133374 133566 133423 132576 106696 105355 110228 111284 131823 131119 356249 383085 1110164 1099249 421791 437934 122348 109115 115902 117112 129078 125298 120342 120758 84604 84583 269292 239007 677560 676790 216783 216501 279069 282829 325879 318374 342555 346362 366444 370083 351830 387443 808271 850595 529733 448193 294666 291606 339552 337510 363021 365692 375401 378537 423998 424980 665497 700493 40.55 68.2 1
14:11:34 2023-10-13 330126 324969 87969 85551 133389 133499 133608 131926 106810 105290 110423 111155 132116 130797 355963 384462 1112344 1103751 421864 437465 122180 108848 115969 116904 129092 124952 123440 123615 85876 84425 270338 237994 675774 678709 216783 214666 279928 279872 327487 319375 342483 344319 367498 374017 351506 390368 809443 847973 530094 450064 295668 290454 339374 339960 359351 365478 378215 377721 423926 424002 666119 699849 40.55 68.2 1
14:11:35 2023-10-13 324893 324696 87692 85825 133046 133969 133289 132789 106484 105869 110126 111456 131431 131761 355678 382167 1119222 1099690 417010 438102 122213 109032 115856 117065 128878 124985 123491 120510 85842 84425 270338 240026 680523 676790 217085 214884 279498 279872 327852 316898 342555 345356 365558 372304 351758 390919 808830 840858 529733 446890 294874 291481 338766 338566 360943 367308 373702 376888 426433 422761 673450 701027 40.55 68.2 1
14:11:36 2023-10-13 327337 324974 87541 85673 133016 133935 133172 132573 106484 105644 110160 111826 131465 131485 355179 385653 1109976 1089885 424485 437997 121616 109032 115583 117294 128754 125245 123286 120758 85809 84456 273944 239346 682710 679921 216783 215980 278729 283740 328646 319968 344457 346015 367583 371606 351686 390443 805997 853007 511293 446817 296430 289502 341141 338316 360907 364240 375704 378398 423890 426401 664231 696386 40.55 68.2 1
14:11:37 2023-10-13 328240 323482 87849 85618 133378 133532 133172 131997 106484 105290 110194 111219 131823 131084 355963 381560 1109976 1097634 422048 437997 122213 109032 115856 117202 128878 124985 123354 120593 85935 84451 269437 239177 677736 676311 218667 216038 278320 280299 325879 318666 342555 345392 365487 370083 351830 387443 808037 850595 517829 446598 294011 291339 338802 338303 363021 365692 375172 378427 424034 424647 667593 701793 40.55 68.2 1
14:11:38 2023-10-13 326513 324866 87712 85704 133007 133965 132772 132573 106484 105644 110160 111295 131499 131358 354859 383348 1118427 1097643 420076 437997 121010 109216 115358 117327 128452 125611 122006 121007 84604 84583 272808 239177 677603 681051 219286 214781 279892 282539 328646 317787 345088 345549 366622 373457 351722 387371 804129 838379 517829 444491 297626 289572 338802 339626 359784 367044 375136 378434 423962 424002 668948 696386 40.55 68.2 1
14:11:39 2023-10-13 326613 324969 87812 85704 133378 133935 133465 132390 106762 105644 110194 111252 131641 131393 355678 385617 1112468 1090662 420744 437997 122147 108848 115742 116937 128844 124985 123320 120593 85724 84393 272141 240436 672397 680635 216783 216188 278320 280299 326864 316934 342627 345817 366587 371227 353929 390294 802388 846884 537136 445483 296508 290321 339552 338316 360726 364823 373748 378254 423782 427305 669442 699796 40.55 68.2 1
14:11:40 2023-10-13 328728 324969 87819 85673 133378 133532 133850 131926 106810 105290 110381 111252 131499 131049 355963 384228 1109976 1103983 424264 437865 122483 108897 115902 117079 128954 125328 120244 120593 84604 84488 272808 238669 679841 679115 217493 214884 279587 282938 327256 318633 342519 344319 365487 373314 351902 387407 807090 851051 529733 446598 295812 290560 337745 339626 360327 364596 376273 377190 427373 424002 664231 699758 40.55 68.2 1
14:11:41 2023-10-13 324893 324830 87845 85673 133042 133528 133172 132357 106843 105644 110160 111252 131317 131119 355678 381863 1116048 1099690 414592 437465 122381 108814 116330 116904 128912 124918 123354 123495 85842 84451 270338 239007 677789 676790 217120 214919 279105 279761 328121 317893 342001 345392 366329 371783 349388 392490 809443 841197 519434 450064 294766 290454 339897 338423 360763 367718 374989 379075 423962 424386 672936 701793 40.55 68.2 1
14:11:42 2023-10-13 326586 324821 87541 85673 133012 133935 132772 132357 106517 105869 110296 111782 129739 131240 357933 385545 1109865 1091364 424411 437888 122082 109082 115550 117099 128564 125019 123286 120924 84604 84456 270338 239007 670093 679885 219131 215679 278712 280897 327487 317004 344370 345329 367468 371747 351866 387335 801784 851800 534467 446744 296084 289770 339827 337581 360713 364013 376310 378362 422625 422761 664231 694872 40.55 68.2 1
14:11:43 2023-10-13 327800 324969 87688 85609 133076 133532 133172 131960 106663 105290 110194 111219 131317 131049 355179 380723 1106828 1096074 422011 436847 122147 108917 115742 116904 128665 124866 123320 123650 85783 86177 272808 238669 672410 674877 218667 216038 278497 283470 328646 320335 342303 347779 364284 371050 351397 387263 806943 850448 511293 446598 295812 291571 336764 338566 360690 365143 375099 377190 426469 422796 666045 700033 40.55 68.2 1
14:11:44 2023-10-13 328264 324794 87808 85582 133169 133127 133482 131926 106843 105290 110194 111187 131566 131049 355678 383312 1112776 1102109 418672 437379 122213 108664 115935 116904 128912 124746 123525 123410 85876 86144 270338 237826 679815 676790 218667 214884 279928 279761 325651 318892 341483 344837 366622 372898 349603 387062 805341 843194 543013 450175 295360 290524 338802 338055 359278 366792 376880 376888 423926 424002 665533 699796 40.55 68.2 1
14:11:45 2023-10-13 324604 324974 87573 85524 133471 133566 133360 132179 106631 105290 110160 111219 131823 131084 357823 385039 1111554 1090662 418854 436761 121881 108739 115550 116937 128452 124985 123320 120758 84604 84520 269437 240026 681454 679671 218667 216119 278213 282140 329344 319430 342447 346306 366622 369789 353662 390606 805886 844385 529733 444854 295812 290524 338695 338055 360979 365143 372838 377757 423890 424647 668948 696916 40.65 68.2 1
14:11:46 2023-10-13 327850 324708 87997 85646 133331 133064 133574 131103 106843 105113 110381 110863 131533 130831 355713 385653 1103583 1094479 422417 437379 122784 108481 116356 116548 129451 124507 120655 123461 85842 86210 270338 238669 683116 678228 218667 215853 279105 279872 325915 318668 341207 345392 368575 370118 351794 387407 804734 848155 526158 451563 295152 290118 340891 337001 360726 365442 376853 378205 422184 424541 668015 697794 40.65 68.2 1
14:11:47 2023-10-13 324893 324753 87752 85587 133016 134060 133172 132266 106663 105644 110160 111360 131283 131119 355179 381595 1116048 1097350 418225 437779 122643 108905 115902 116998 128954 124918 120344 120593 84805 84488 270338 239686 673180 676790 216783 214919 279662 281632 327746 316898 342519 345115 365522 370909 350270 390882 807127 839075 511293 446525 296500 290630 338802 338055 360871 367308 373739 378574 423998 422725 673450 699005 40.55 68.2 1
14:11:48 2023-10-13 327277 324969 87692 85560 133374 133532 133390 131960 106770 105290 110194 111219 131641 131084 355179 388011 1115220 1097643 418854 437379 122115 108848 115742 117132 128754 124851 123320 123650 85809 86236 269292 238669 674990 680525 218512 214884 279928 281344 325915 317929 342555 343061 368575 373195 350697 387479 804742 844648 517829 448047 296221 289242 340197 338459 359351 366937 374953 378218 421366 424002 670444 694872 40.55 68.2 1
14:11:49 2023-10-13 327800 324492 87816 85609 133076 133524 133172 131960 106663 105290 110296 111500 129739 131139 357823 381453 1105859 1096898 421194 436584 122082 108714 115756 116904 128720 124746 123320 123581 85724 84520 270676 238669 686667 675833 216597 215887 279105 279907 325616 319968 342555 345392 365522 370083 351830 387479 807127 849392 511293 448193 294011 291889 338802 337273 360979 365692 375172 376022 424034 424647 665497 700033 40.55 68.2 1
14:11:50 2023-10-13 329422 324512 88088 85609 133378 133315 133943 131465 106843 105185 110381 110971 131465 130649 355678 383348 1109517 1103794 417599 436761 122213 108664 115969 116823 129092 124982 123354 123410 85842 86177 270338 237322 683177 676497 216783 214953 279928 279761 328646 318679 341749 347779 365451 371641 349460 387371 806335 841620 511293 450064 294766 290383 338802 338055 360943 367382 375145 376022 423926 422796 671432 699796 40.55 68.2 1
14:11:51 2023-10-13 327205 324749 87756 85550 133378 133411 132772 131997 106517 105290 110160 111111 131641 130923 354610 386847 1114392 1097634 419150 436761 121914 108848 115623 116904 128665 124985 123354 123444 85876 86183 269437 238669 674862 676061 217085 214850 279928 281344 326603 317004 342519 344842 367798 372375 349639 390961 802571 841453 538854 446744 295460 288763 340604 338055 359242 366535 374076 378023 421366 423380 670444 694836 40.55 68.2 1
14:11:52 2023-10-13 327569 324794 87692 85641 133042 133499 133172 131926 106484 105290 110232 111079 131283 131084 355143 380990 1106828 1096853 421675 437070 121947 108739 115742 116904 128789 124866 123320 123615 85691 84456 272808 239177 680067 676912 218667 216119 278676 282539 327963 318268 345524 347533 364796 371191 351902 387443 807090 851310 525529 447839 295955 290524 337236 338601 360510 364596 375136 377154 426469 422796 664231 701064 40.55 68.2 1
14:11:53 2023-10-13 328000 324507 87696 85518 133085 133097 133172 132145 106663 105322 110194 111143 131499 131084 355179 383121 1112813 1102109 417631 436979 122465 108664 115969 116548 128912 124746 123440 123376 85783 86144 270338 237994 677767 676311 216748 214919 279928 279761 325651 318668 341207 344837 366329 372340 349639 387371 804771 843194 534467 449537 294909 290118 338802 337545 358737 366542 376623 379355 423673 423894 667346 698325 40.55 68.2 1
14:11:54 2023-10-13 324965 324564 87541 85673 133046 133566 132772 132390 106484 105644 110194 111717 131283 131485 354894 384498 1109553 1089885 423282 437124 122049 108981 115835 117093 128571 125298 123320 120593 84487 84520 270338 240026 676627 681601 217085 214919 278124 280761 325915 319430 344384 345817 366880 371227 351938 387479 802423 849392 511293 445520 296013 289713 338838 337581 360677 364049 374076 378398 423890 422827 665646 695893 40.55 68.2 1
14:11:55 2023-10-13 327800 324529 87585 85582 133374 133524 133172 131997 106663 105322 110194 111187 131367 130958 355179 381061 1106828 1094479 421377 436761 122147 109035 115776 117132 128878 124985 123320 123684 85724 84442 271898 238669 689671 674877 216783 215887 278320 280271 325844 317929 342519 345392 365522 369824 351542 387479 805948 851051 519113 447900 296352 292510 338695 337167 360907 365257 374989 378316 423565 424505 664954 699041 40.55 68.2 1
14:11:56 2023-10-13 324640 322991 87509 85673 132696 133843 132739 132390 106451 105895 109822 111673 129649 131459 357859 381953 1119706 1100727 420301 437420 121649 109082 115132 117193 128282 125158 122995 120593 84371 84456 270338 240026 666789 678709 217306 214919 279105 282502 328646 319161 344674 345329 366108 373457 351227 387479 805886 838379 511293 446477 297453 289677 338291 340524 359531 365763 375172 378398 424034 424002 669330 695893 40.55 68.2 1
14:11:57 2023-10-13 324929 324969 87541 85605 132827 133532 133394 131960 106696 105322 110160 111219 131317 131119 357859 384498 1109553 1089885 418890 436761 121714 108698 115470 116937 128487 124985 123149 123684 85691 84361 270338 238218 671624 679671 216748 215922 278320 279872 326899 319430 342375 346442 366923 371085 353263 390185 804853 846738 534045 444673 295596 290128 338838 337581 360979 364596 373183 380546 423768 424101 665533 695930 40.55 68.2 1
14:11:58 2023-10-13 328040 324512 87868 85708 131241 133398 133478 131860 106744 105257 110092 111079 131659 130909 357933 384049 1109553 1100508 424184 436761 122063 108830 115869 117275 128754 124985 123183 123564 84604 84488 270338 238596 681988 676311 217493 214919 278320 281291 325388 318410 342555 344319 364938 372079 353929 387443 808308 849993 537136 447876 295181 289982 337509 339387 360943 364596 375740 377190 427373 422827 664231 699005 40.55 68.2 1
14:11:59 2023-10-13 324410 324516 87545 85497 133374 133586 133139 131803 106663 105290 110194 111143 131641 130866 355179 381899 1115220 1097350 414592 436761 122213 108481 115935 116548 128912 124541 123354 123376 84706 86025 270338 239007 676502 676534 218976 214850 279892 279725 326758 318491 341340 347779 365416 374112 349639 390643 806519 839039 525833 446416 294646 290524 338528 338055 360653 367058 374003 378205 423998 422430 672936 698968 40.55 68.2 1
14:12:00 2023-10-13 327764 324455 87784 85704 133240 133734 133106 132233 106631 105290 110194 111068 131283 131114 354894 385653 1106828 1091299 424485 435818 121616 108881 115623 116937 128452 124866 123149 123564 85665 86210 270338 238500 672820 676061 216783 214919 279105 280761 324639 317964 342627 344842 367798 371227 351474 389186 801821 847392 535801 449537 295596 288834 340101 337545 360943 364631 376346 378059 422328 423822 662745 694872 40.55 68.2 1
14:12:01 2023-10-13 327796 324740 87692 85523 133378 133532 133172 131997 106663 105322 110194 111079 131549 130866 355143 380456 1106828 1097634 423282 436479 122147 108905 115869 116978 128638 125230 123560 120593 84604 84393 269437 238669 674473 676165 219286 215980 278320 281025 325388 317964 342339 344319 364391 371227 351902 387443 809443 850595 538971 446525 295812 290524 337272 338637 360979 364631 375209 377190 426469 422796 664231 700033 40.55 68.2 1
14:12:02 2023-10-13 326549 323799 87845 85578 133068 133532 133390 131960 106843 105290 110194 111111 131317 130958 355678 382202 1115257 1100235 414592 436761 122582 108481 115969 116582 129149 124574 123388 123495 85816 86144 269437 237994 676987 676790 216783 214919 279928 279761 325915 318668 341243 345356 366622 371783 349639 387443 806555 842425 511293 450629 297196 291339 338695 338423 360569 367237 376163 378353 423782 424002 669495 698968 40.55 68.2 1
14:12:03 2023-10-13 325001 324528 87513 85673 132730 133557 132772 131960 106484 105644 109974 111360 131316 131459 357316 384248 1112539 1088261 423809 437310 121518 108897 115483 116998 128316 124918 123081 123718 85658 86243 270338 239856 670684 676025 218667 214919 278124 280761 327355 317004 344638 345329 368346 371262 351902 387407 801218 850595 532728 445520 295596 289576 338873 337581 360943 363539 375507 378398 423926 422853 664231 695401 40.55 68.2 1
14:12:04 2023-10-13 327569 324740 87692 85465 133193 133532 133139 131906 106737 105290 110194 111079 131549 131084 354113 381025 1106109 1094516 421414 436453 121947 108664 115583 116904 128699 124918 123320 123444 85724 86177 269437 238669 677310 674877 216632 216072 278320 279907 325388 320065 342339 348025 364725 370944 351758 387335 808756 850485 529733 446744 295668 291339 339213 339560 360979 364340 375172 379931 426360 422796 663428 699005 40.55 68.2 1
14:12:05 2023-10-13 326876 324516 87325 85741 130875 134431 132672 132473 106646 105579 110058 111295 131329 130944 356884 382632 1117896 1096853 420511 436761 120844 108881 115450 117193 128028 124985 122999 123564 85665 86144 282058 238669 676831 678709 217306 214884 279105 279642 325651 317004 342663 342614 366658 373230 350732 387479 802424 838343 536635 443864 297243 289238 338327 338601 359278 365763 375209 378434 423998 424002 668474 695930 40.55 68.2 1
14:12:06 2023-10-13 324446 324794 87537 85515 133189 133851 132772 132349 106484 105322 110008 111143 131067 131084 354645 383384 1109553 1088227 419556 436761 121176 108698 115470 117309 128363 124985 123149 123598 84254 86124 272141 239649 673429 680562 218976 216049 277822 282140 326758 316863 342519 346306 366995 371085 353748 390294 802155 846920 527133 446666 296257 289713 338802 337545 360979 364340 373065 377793 423627 424017 665533 694909 40.55 68.2 1
14:12:07 2023-10-13 328901 324740 87754 85578 133244 133432 133106 131893 106711 105290 110160 110971 131192 130684 354645 383170 1109976 1100820 421566 436761 122082 108647 115616 116548 128789 125016 123149 123410 85724 86177 270338 237322 678061 676019 216783 214517 279534 279907 324409 318927 342037 344319 366365 373492 351794 387098 805948 846124 537136 449647 295604 290153 338838 339351 358772 364631 376346 377226 424034 424002 664231 696989 40.55 68.2 1
14:12:08 2023-10-13 324363 324969 87529 85574 132973 133532 132772 131960 106484 105355 109974 111348 131215 131485 354859 380990 1116048 1100764 419483 437379 121616 108814 116002 117093 128570 125230 122006 120593 84487 84520 270338 240026 685420 677638 218976 214815 279301 281940 329308 315978 344602 346687 365380 372304 351686 389707 804129 843802 531305 441620 295596 290388 339176 338601 359820 365727 373402 378326 426469 424002 669422 696879 40.55 68.2 1
14:12:09 2023-10-13 324893 324493 87517 85578 133007 133494 132772 131997 106451 105290 110050 111219 131158 130948 354078 383348 1111554 1091439 414592 436975 121176 108631 115550 116515 128452 124713 123217 123461 84313 86144 269437 238669 671759 677748 216823 215853 278712 279761 325915 316934 342519 346306 366622 369823 351191 390294 801748 838379 529733 446666 297200 292041 340658 336387 362948 365585 373292 380962 423411 427607 671212 698800 40.55 68.2 1
14:12:10 2023-10-13 327047 324512 87752 85582 133012 133499 132772 131803 106663 105322 110160 111035 131249 130705 357280 383301 1110164 1099249 423135 436579 121965 108846 115676 116770 128672 124885 120181 123581 84487 86117 270338 238331 675642 677186 217458 214884 278320 282902 324863 319890 342303 344284 364391 371227 351866 387407 806519 849993 515886 446137 295360 290383 336728 338566 360871 364304 375172 377190 427072 422796 664231 699005 40.55 68.2 1
14:12:11 2023-10-13 324929 324512 87541 85487 133374 133097 133465 131136 106517 105290 110160 111079 131572 130614 355143 382167 1112740 1100764 414520 436416 122115 108447 115742 116515 128878 124541 123286 123461 84371 86144 268716 238669 675775 676311 218512 214884 279105 279761 327358 316969 341448 348025 366109 371760 351222 391326 804588 838857 536720 446635 296352 291339 338624 338387 360835 366792 373470 378537 423637 423858 672899 698931 40.65 68.2 1
14:12:12 2023-10-13 326613 324740 87513 85609 132762 133801 133092 132257 106580 105691 110024 111436 131443 131219 357426 384284 1109828 1088149 422946 436688 121010 108814 115166 117059 128357 125264 123183 120510 84313 84278 270338 239649 674466 680153 218512 214884 277929 280726 325318 316455 342627 345573 366622 371191 353335 387371 802571 849392 517829 441367 297987 289418 338802 337545 360871 363503 374003 378326 423660 422430 664231 694836 40.55 68.2 1
14:12:13 2023-10-13 329338 324512 87509 85655 133012 133281 132772 131679 106484 105290 110050 111111 131249 130831 354859 380990 1106755 1093664 421405 436761 122031 108631 115550 116790 128665 124746 123204 123495 85842 86170 271127 238669 679650 677186 218667 216015 278925 282339 328182 317823 342411 347559 364760 369942 351686 387335 805874 849392 529601 447876 297196 291543 337710 337545 360979 364560 375136 379466 426469 423982 664231 699005 40.55 68.1 1
14:12:14 2023-10-13 324784 324685 87472 85704 130871 134087 132639 132506 106353 105902 109754 111673 130999 131354 354078 381061 1119222 1099198 419483 437156 121010 108797 115417 116904 128028 124985 123046 120593 84138 84456 270338 239686 673697 677748 217120 214850 279105 281741 325844 315978 342627 345817 365487 373194 351474 387479 804129 838343 511293 444154 296753 289677 337745 338601 359531 365692 373739 378204 424070 424002 665533 695893 40.55 68.1 1
14:12:15 2023-10-13 324703 324512 87667 85546 132797 133097 132772 131926 106484 105290 109974 111111 131067 130923 354859 383348 1109976 1091414 417010 436761 121093 108814 115550 117059 128604 125295 120246 120593 84487 84393 270338 239346 674468 680082 218512 216119 278836 281940 326864 316677 342555 345817 366043 369389 351794 390846 802351 843619 532333 446666 295181 289977 338802 337545 363021 365429 372874 377190 423890 424101 669459 695893 40.55 68.2 1
14:12:16 2023-10-13 328619 324512 87541 85483 133012 133281 133256 131860 106484 105290 110160 110971 131283 131227 357679 383348 1106828 1099980 422835 435781 121914 108447 115550 116870 128665 124866 123286 123547 85750 86144 270338 237994 673306 677748 217458 214815 279105 280495 326794 318410 342242 343321 365522 373421 351830 387371 806519 848118 529733 446598 295604 290118 337745 339626 359531 364596 376310 377154 426469 424002 664231 698436 40.55 68.2 1
14:12:17 2023-10-13 323907 324757 87509 85514 133007 133315 132772 131926 106484 105290 110351 111111 131158 131049 354859 382723 1118692 1100340 416793 437269 121998 108714 115517 116770 128494 124851 123457 120362 84487 84362 270338 239346 671241 674877 219286 216652 279105 281741 327358 315978 342073 347779 365522 371783 351227 390919 804771 838806 537996 441367 295109 290595 337473 338566 360075 365692 372575 377190 426469 424002 672936 698733 40.55 68.2 1
14:12:18 2023-10-13 326613 324512 87541 85546 132981 133315 132772 131136 106484 105257 110084 111079 131033 130958 354113 385388 1109976 1091262 414520 436335 121583 108631 115550 116790 128452 124574 123115 123376 85691 86144 270338 238669 676030 679671 216823 214919 279498 279545 325950 316969 342555 343321 367440 370909 350126 392114 802534 838929 511293 446671 295389 290313 340712 338600 360726 367308 374039 377190 420738 422483 673266 695823 40.55 68.2 1
14:12:19 2023-10-13 327569 324708 87533 85457 133007 133315 133039 131860 106866 105665 110109 111155 131294 130818 356884 380315 1109374 1097681 422762 436725 121616 108664 115550 116548 128665 124851 123200 123513 84487 86144 270338 238331 678025 676224 217306 214884 278320 280726 325353 317929 342519 344284 364391 371227 351866 387407 805886 848191 511293 446890 295812 290595 336728 338566 360979 364596 375172 377190 426469 422858 664231 698968 40.55 68.2 1
14:12:20 2023-10-13 326876 324529 87573 85541 133012 133093 133193 131070 106517 105257 110050 111079 131249 130614 355657 381863 1111988 1100764 414484 436108 122147 108481 115583 116515 128754 124164 123320 123461 84371 84318 270338 238500 674516 674877 219131 215679 278961 279581 329577 317787 341340 347779 365380 371606 351095 390773 807144 838373 517829 445483 293939 291255 340175 338186 360871 366792 372874 378537 423480 423858 673450 698968 40.55 68.2 1
14:12:21 2023-10-13 326952 324825 87476 85661 132835 133465 132672 132257 106532 106017 110024 111500 131181 131049 356668 384192 1106933 1089811 423282 436847 120927 108739 115199 117059 128193 124952 123081 123650 84254 86144 270338 238669 671931 679671 218512 214884 278320 281034 324863 319430 342663 345573 367174 371227 351866 387062 801744 849993 511293 446074 296717 289642 338802 337545 360653 363503 375740 378362 422625 422394 663921 694344 40.55 68.2 1
14:12:22 2023-10-13 326839 324055 87509 85455 132792 133097 133143 131646 106484 105185 110084 110971 131158 130831 357027 379853 1105149 1092850 420744 436416 121616 108481 115199 116515 128452 124818 121836 120477 84604 84304 271803 238331 677435 674659 218667 216049 278213 282539 327718 316969 342242 345356 365487 370083 351348 387335 805911 848191 511293 445858 296352 291606 338528 336529 360979 365435 375172 378427 423998 424017 666119 697978 40.55 68.2 1
14:12:23 2023-10-13 326860 324897 87476 85645 132543 133532 132560 132179 106613 105513 110024 111155 131124 130831 355912 382202 1117859 1094538 418854 436416 120761 108739 114908 117275 128028 124985 122910 123650 85573 86177 269437 238559 679387 678709 217458 214850 279105 281344 325616 317004 344602 344842 366622 373457 351227 387443 802155 842645 537136 445520 297207 288799 338528 339326 358772 365727 374076 378398 423926 424002 667223 694836 40.55 68.2 1
14:12:24 2023-10-13 324111 324512 87417 85546 132977 133365 132523 131836 106378 105290 109822 111111 131033 131049 355912 382972 1109976 1089857 419264 436470 121783 108747 115483 116803 128316 124885 123371 120477 84706 84456 270732 239346 683523 678709 218358 216038 278268 280643 325915 316455 342591 345817 366622 373056 353929 389744 801218 844458 527296 441367 297768 289642 338802 337545 360943 364340 372874 377757 423257 424017 664990 694836 40.55 68.2 1
14:12:25 2023-10-13 328264 324455 87541 85536 133374 133306 133649 131827 106737 105290 110160 111035 131458 130649 354078 383043 1106828 1099198 422946 436766 121649 108481 115623 116904 128487 124574 123286 123376 85691 86144 271086 237994 674210 676790 217493 214884 279105 280726 325619 318410 342519 343321 365522 373195 351866 389777 807090 848155 511293 448193 295181 290118 339423 339351 359531 364340 376043 377190 426469 423714 664231 697941 40.55 68.2 1
14:12:26 2023-10-13 324399 324512 87660 85578 132981 133319 132743 131803 106646 105691 110219 111468 129559 130944 356921 380581 1116306 1099123 414520 436942 121965 108481 115550 116582 128452 124746 123115 120593 84487 86262 269437 239686 673963 675833 219286 216580 278908 284896 326899 315978 342591 344837 365230 371747 351510 390919 805948 839039 532728 446031 294082 290524 338255 338328 360907 366535 372874 376094 424034 422430 672936 698472 40.55 68.1 1
14:12:27 2023-10-13 326513 323763 87573 85509 132822 133097 132739 131103 106517 105290 110084 111003 131067 130866 354078 386812 1109590 1094242 414628 436231 121914 108481 115583 116582 128391 124574 123115 123376 84371 86144 270338 238669 678228 676061 218050 214919 279856 281235 328646 319430 342181 346551 367619 369942 350024 389599 802497 840711 542855 447109 295253 289880 340855 338600 362572 366792 374003 377190 421366 424017 671285 694344 40.55 68.2 1
14:12:28 2023-10-13 327546 324048 87712 85641 133147 133494 132743 131646 106711 105224 110024 111187 129416 130657 354078 380456 1106828 1097643 422988 436416 121176 108481 115391 116548 128452 124679 123320 123376 84313 86110 269437 237994 677560 674877 217493 214884 278320 280530 326685 317039 342278 343321 364676 372079 351902 387371 805948 848191 537136 446890 295396 289713 336728 338637 360653 363503 374903 376888 426469 422134 663759 698472 40.55 68.2 1
14:12:29 2023-10-13 324663 323832 87541 85509 132831 133097 132739 131136 106484 105113 109974 110895 131067 130649 355912 380456 1112987 1098415 414484 435611 121583 108481 115391 116548 128329 124541 123115 120297 84604 84445 270338 238971 677175 674695 218667 214815 279105 279725 327216 319284 341857 345356 365522 371191 349639 390040 806958 839002 529733 447876 294011 290560 338149 339320 360617 367050 374870 376022 423962 422134 671829 696916 40.55 68.1 1
14:12:30 2023-10-13 326694 324708 87504 85773 132788 133499 133097 131803 106517 105290 109957 111436 131181 130923 355912 384498 1105556 1091262 423776 435493 121176 108481 115616 116548 128487 124574 121836 123341 85691 86084 269437 237322 674737 678709 218667 214884 278712 281344 324956 318927 342555 344842 367798 370153 351263 386209 800050 850595 530094 449537 295360 288763 339862 336529 360943 365143 376880 377491 421366 422354 662238 694836 40.55 68.2 1
14:12:31 2023-10-13 327333 323827 87509 85483 132797 133097 132739 131070 106517 105185 110008 110863 131067 130649 354078 379924 1106933 1096853 422389 435818 121849 108613 115517 116689 128528 124679 123491 120265 84429 84330 270338 238331 675121 674841 217493 214850 278320 282938 325161 320335 342001 343321 364427 371262 351722 387407 807144 848191 537136 448376 295955 289677 336728 340283 360907 364340 375172 377154 426469 422430 664394 698472 40.55 68.2 1
14:12:32 2023-10-13 329573 324296 87509 85621 132792 133131 132772 131136 106711 105257 109974 110863 131033 130649 355912 385653 1111988 1094516 420015 436416 121682 108481 115503 116515 128452 124541 121836 123341 84254 86110 270338 238331 675384 679671 219131 214517 279534 281344 325915 317004 342278 344842 367762 372043 349639 387479 800014 839075 511293 446854 295360 288904 340652 337273 359566 366535 374076 377154 421366 424002 669495 692836 40.55 68.2 1
14:12:33 2023-10-13 324604 324484 87297 85487 132494 133315 132307 131136 106484 105322 109957 111372 129379 130805 355693 383241 1106681 1085095 423135 435398 121093 108714 115132 116812 128028 124780 122876 123410 84371 84393 270338 238500 672067 678709 218050 215379 278105 280761 324863 316709 342627 344842 366622 370153 351830 386790 800949 848191 530094 441403 296717 288799 338838 338303 360907 363503 375740 378362 422625 422761 663922 692872 40.55 68.1 1
14:12:34 2023-10-13 326282 323144 87513 85397 133189 132768 132772 131004 106517 105113 110008 111079 131067 130649 354113 381025 1109553 1099727 414592 435457 121649 108373 115583 116515 128665 124198 123149 123204 85724 86051 271086 237322 678426 674877 216783 214884 279928 279761 324898 318668 340967 344647 365594 372375 349639 386826 802424 844313 533132 449537 293939 289396 338802 337545 358449 366529 376346 376058 423890 423406 664557 696953 40.65 68.1 1
14:12:35 2023-10-13 324748 324327 87412 85767 130780 133872 132456 132179 106386 105579 109872 111295 129516 130909 356847 381025 1115183 1094516 418226 436126 121010 108739 115205 116937 127906 124985 121582 120675 84254 86144 269437 238331 671793 677748 217306 214850 279105 281344 325690 316969 344638 344842 366658 373195 350697 390961 801784 841453 529733 444227 296084 290064 340416 338637 359314 365763 374870 378398 423926 423082 666512 694836 40.65 68.1 1
14:12:36 2023-10-13 324363 324712 87476 85546 132569 133131 132739 131712 106484 105290 109822 111111 131067 131227 354113 382775 1106828 1086788 418262 435203 121010 108481 115199 116548 128028 124541 122910 123410 84371 84362 270338 239686 671494 678709 218667 216652 277786 282140 328646 318978 342483 346306 366622 370153 351866 389780 801781 845724 527133 441367 295199 289677 338802 337948 360979 364049 372874 377757 423293 424017 665497 694381 40.65 68.1 1
14:12:37 2023-10-13 328167 324440 87476 85487 133117 133214 132743 131752 106517 105290 110008 111263 131386 130614 356668 383121 1106828 1102394 422417 436108 121176 108481 115583 116548 128487 124198 123115 123376 85691 86110 269437 237322 674479 676790 218358 214185 279141 281795 324956 318445 342001 343356 365558 373492 351794 387371 804734 844458 537136 448229 294945 289713 338564 338637 358449 364596 376346 376924 423962 423406 663759 695893 40.55 68.2 1
14:12:38 2023-10-13 323415 323827 87174 85419 132604 133097 132523 131136 106484 105322 109822 111068 131100 131084 360140 379888 1115257 1099198 418262 436262 121616 108647 115483 116703 127926 124799 123286 120297 84254 84382 270338 240026 670723 676311 216783 214884 278908 281344 328122 318492 342591 344284 364968 371227 351227 390773 802424 836634 529733 441656 294046 291693 337781 337581 360399 365692 371787 375493 424034 422341 672973 696953 40.55 68.2 1
14:12:39 2023-10-13 325032 324055 87444 85641 132636 133407 132307 131136 106338 105441 109957 110895 130942 130866 354632 383419 1105222 1088335 423282 436145 121093 108481 115166 116548 128063 124541 122910 123410 85540 86144 270338 238331 669685 676025 216632 214919 278105 280823 324956 317004 342663 344842 366658 371227 351794 386790 800050 849993 535801 446890 295596 288799 338838 337309 360907 363539 376080 378362 422031 422213 662312 692872 40.55 68.2 1
14:12:40 2023-10-13 326282 324064 87453 85455 133096 133135 132743 131037 106517 105290 109822 111155 129559 130644 356738 382146 1107007 1094554 421231 435239 121649 108572 115483 116770 128418 124541 123081 123513 84371 86110 269437 238331 672661 672791 218667 214919 277929 282539 327487 316969 342483 345060 364356 369754 351794 387407 804734 847926 499626 446854 294011 290524 337473 337001 360979 364845 374870 378537 424034 424017 665646 696879 40.55 68.2 1
14:12:41 2023-10-13 324821 323685 87206 85532 132496 133373 132307 131893 106451 105257 110050 110971 130999 130827 355912 381595 1114356 1094442 418190 435130 120761 108631 114875 116870 127872 124746 123012 123513 84313 86163 270338 237994 670156 677748 217120 216652 279105 281344 325388 316969 342627 344842 366622 373421 350661 387443 802571 840263 537136 441367 297987 288763 338255 338566 358701 365692 374039 378362 423926 423704 667456 694308 40.55 68.2 1
14:12:42 2023-10-13 323866 324060 87448 85582 131023 133365 132606 131860 106353 105257 110172 111219 129289 130875 355803 382865 1109976 1088335 418226 437039 121783 108605 115166 116756 128295 124713 123046 123495 84371 86262 270338 239346 680127 678438 218512 215887 277503 281741 325915 316420 342303 345817 366329 370118 351866 389707 802571 845055 534045 441620 295360 289713 338493 337510 360979 364013 372874 377757 423257 424017 667066 695857 40.55 68.2 1
14:12:43 2023-10-13 324640 323144 87509 85324 133007 132631 132739 131682 106451 105257 109822 111047 130999 130649 356668 383893 1100386 1091262 418817 435534 122147 108115 115742 116368 128754 124131 123251 123307 84371 86110 270338 238596 678418 677186 218050 215749 278640 281650 328182 319430 341064 347779 365380 370012 351722 387407 802388 848601 511293 448120 295512 290595 338766 335987 360726 365549 374569 377853 422625 422761 666119 696916 40.55 68.2 1
14:12:44 2023-10-13 336913 324119 87444 85578 133171 133022 132639 131070 106419 105290 109940 111079 130852 130770 356668 379817 1116048 1098415 418523 435171 121010 108447 115166 116812 128418 124541 123046 123376 84254 86110 270338 239346 672908 674804 218512 214884 278908 281344 327358 316196 342519 344802 364938 371227 351474 390882 806248 837781 537136 441367 294011 290595 337745 338030 360327 366499 372838 376022 424034 422430 673178 697941 40.55 68.2 1
14:12:45 2023-10-13 324888 323827 87509 85514 132797 133239 133097 131095 106484 105290 109822 111047 131124 130614 355912 386812 1112344 1094479 414556 436108 121816 108579 115609 116864 128391 124679 123371 120282 84589 84356 274968 238669 677323 680635 218512 214884 279662 279761 325879 316934 342303 346551 367727 369911 349639 389707 802497 840858 525833 446150 297345 289713 340616 335987 360943 366792 374003 377190 420702 422761 670920 692836 40.55 68.2 1
14:12:46 2023-10-13 327301 324055 87357 85609 131149 133064 132739 131103 106886 105257 110084 111047 131249 130614 355912 378755 1106828 1094479 422011 435457 121093 108447 115199 116515 128063 124541 123217 123341 84371 86144 270338 238061 673563 673851 217458 214850 278320 280691 327147 316969 342001 343321 364391 371191 351866 387371 805911 848118 534467 445192 294695 290083 336457 338566 360871 363503 374870 376888 426469 422394 663215 697941 40.55 68.2 1
14:12:47 2023-10-13 324857 323245 87417 85419 132973 133314 132739 130906 106484 105290 109974 110939 131124 130526 356738 383301 1114608 1099906 416446 435312 121551 108314 115756 116736 128282 124474 123183 123341 84531 86110 270338 238427 676416 673815 218667 214884 278908 279761 326793 316934 341483 345079 365522 371238 349322 387515 804734 839039 516362 448193 293939 290308 338528 337545 360327 367308 374039 377897 423926 422822 671432 696916 40.55 68.2 1
14:12:48 2023-10-13 324676 324305 87448 85483 132451 133281 132523 131926 106378 105290 109788 111047 130908 130614 355661 383348 1103583 1088335 423209 435457 120844 108481 115397 116548 128028 124746 123012 123513 84313 86196 270338 237994 668523 678709 218358 214884 278712 280726 324639 316969 342591 344842 367174 370153 351722 388559 801433 849993 537136 445229 295668 288763 339266 337273 360907 363539 376310 378326 422328 423714 661732 692836 40.55 68.2 1
14:12:49 2023-10-13 324965 324055 87513 85519 131053 133675 132914 132167 106605 105224 110024 111079 129289 130652 356595 381949 1106220 1091225 420744 432647 121010 108447 115450 116515 128384 124507 123081 123341 84371 84465 272479 237994 682107 673339 216783 216652 278124 279872 324898 316969 342001 346062 364100 371487 351866 387371 804771 848155 512243 446854 295324 290118 336693 340524 360363 363503 374834 376888 426469 421509 663723 696953 40.55 68.2 1
14:12:50 2023-10-13 326577 323144 87329 85360 132670 133064 132614 131715 106484 105290 109974 110895 130999 130614 355912 386546 1109517 1092850 414484 435457 121176 108447 115199 116515 128028 124131 123081 123393 84254 86077 270338 238331 672402 678709 218050 214884 279534 279761 325879 316934 342519 343321 367798 371747 349639 387479 802002 839039 511293 444491 294784 288763 340341 336529 359242 366792 374039 379931 420783 423750 671829 695823 40.65 68.2 1
14:12:51 2023-10-13 329103 323983 87444 85582 130780 133432 132639 131736 106386 105290 109974 111047 131032 130649 355657 383348 1103546 1088335 423172 436108 121010 108481 115166 116823 128028 124541 122876 123427 84313 86110 270338 238163 669316 679671 218667 214919 278712 280726 324667 317004 342627 344842 368310 371191 351227 386754 802571 850595 533132 447876 296264 288904 338838 337238 360617 364304 376076 378326 421995 422725 661264 692800 40.65 68.2 1
14:12:52 2023-10-13 324929 324023 87329 85518 132670 133097 132523 131070 106451 105192 109974 110863 130999 130580 355912 378420 1105186 1092887 422011 435561 121010 108373 115643 116670 128302 124698 121836 123478 84371 84350 270338 238331 673644 675264 219131 215414 278320 279872 326794 316969 342242 346687 364938 372304 351830 387371 804771 847973 531033 446890 294909 289677 336457 338566 359784 363503 374870 376623 426469 424002 662275 696953 40.55 68.2 1
14:12:53 2023-10-13 326540 323832 87325 85556 132762 133147 133097 130972 106451 105113 109974 110895 131033 130475 355912 385653 1111554 1092887 416743 432971 120927 108115 115199 116482 128063 124198 122132 123341 85691 86110 272479 237994 670994 679671 218050 214666 279534 279761 324934 316677 341483 342577 367762 371191 349603 387443 801433 839039 529601 446186 294945 288904 340376 336529 359531 365727 374003 376623 420111 424002 669459 694835 40.55 68.2 1
14:12:54 2023-10-13 326282 323599 87201 85476 132573 133097 132307 131037 106305 105185 109788 110919 130908 130614 355369 383134 1107210 1091414 421084 432827 121176 108347 115483 116576 128282 124474 123457 123358 84371 86077 270338 236652 673176 680043 218667 214884 278320 281344 324956 318644 342375 345329 367762 370118 351227 386209 802350 849993 531798 448535 294784 288799 339862 336529 360907 365692 376880 376888 421366 424183 662503 693853 40.55 68.2 1
14:12:55 2023-10-13 323866 323599 87174 85514 131058 132664 132652 130963 106484 104936 109788 111231 131033 130523 355912 379888 1111951 1097634 413901 435457 121010 108373 115232 116515 128063 124164 123046 123307 84313 86077 269437 238669 680934 673851 218358 214884 278712 279761 326864 317942 341483 347460 364427 371747 350732 390882 804734 836598 529733 441620 294046 290560 337236 337545 359820 364858 371750 376058 423998 424002 671432 696879 40.55 68.2 1
14:12:56 2023-10-13 324410 323599 87325 85388 132758 133064 132606 131703 106597 105224 109923 110971 129020 130259 355803 384896 1109629 1093737 417038 432935 120844 108149 115166 116515 128213 124818 122978 123307 84254 86077 270338 238869 675642 678709 216823 214919 279105 279761 325915 316712 342278 345817 366622 368979 349639 389707 801433 840858 525833 441367 294945 289761 339552 335446 360979 366535 373438 376888 420738 422761 669532 692836 40.55 68.2 1
14:12:57 2023-10-13 327337 322826 87455 85356 132569 132656 132523 130972 106346 104904 109788 110843 130818 130182 355661 381061 1106792 1097643 421974 433052 120844 108115 115166 116401 128063 124571 122876 123307 84138 86077 267912 237322 682882 676224 217458 214850 278320 279872 326794 317004 341483 345817 365558 372898 351510 386209 804734 843656 533132 448376 295539 289396 338054 338601 358161 364369 375740 376058 423890 421856 662451 697694 40.55 68.2 1
14:12:58 2023-10-13 323850 323988 87389 85518 130511 133030 132548 131646 106353 105224 109914 111111 130931 130866 355661 378755 1116232 1097634 418153 436108 120844 108149 115397 116656 128028 124541 122842 123376 84138 86025 279527 239346 669410 674877 216783 214850 278712 281344 327097 315501 342627 345817 364427 372043 350697 391518 802388 839075 530094 441584 295181 289497 339693 338328 359531 365179 371787 377757 424034 423118 668948 694872 40.55 68.2 1
14:12:59 2023-10-13 328227 323799 87537 85345 132822 132166 132772 130340 106517 104454 110232 110563 131067 129390 355912 384462 1099948 1087858 418226 432935 121682 108115 115776 116321 128699 123523 123234 123068 85691 85893 270338 236986 684012 676311 216823 214919 278320 281344 324898 317964 341218 344284 367727 370083 351227 386209 801182 848155 537136 449537 293797 288763 339612 338840 360425 364347 376163 378390 420595 424002 661117 696814 40.55 68.2 1
14:13:00 2023-10-13 327479 322965 87325 85356 132543 132631 132307 130561 106613 105159 109788 110767 130908 130182 355409 380954 1106007 1096074 421340 432971 120927 108399 115132 116515 128028 124131 122927 123170 84138 84370 270338 237322 673429 674877 217155 214517 278320 280563 324956 317004 341483 345817 365558 372933 350939 386209 803560 843230 535801 447876 293939 291772 338291 338601 358197 363503 375172 376058 422969 423406 662238 694836 40.55 68.2 1
14:13:01 2023-10-13 323055 323827 87082 85445 132539 132768 132274 130963 106273 105290 109451 110971 130637 130649 355661 378755 1112987 1099249 419231 432705 121010 108380 115324 116448 127926 124474 123217 120332 84313 84350 269437 239346 670456 674877 218667 214746 279069 281344 325915 315722 342627 345817 365010 372056 350697 389707 802388 839075 529733 441584 295360 289713 336728 338566 359820 365435 371750 377190 423998 424002 669422 694344 40.55 68.2 1
14:13:02 2023-10-13 326803 322528 87509 85314 133007 132157 133222 130828 106484 104904 110084 110767 131033 130091 355118 383348 1100730 1090487 417010 432935 122031 108049 115583 116161 128665 123727 123081 123102 84138 84192 269437 237826 674502 674877 216823 214919 278320 281344 324863 316969 340141 344355 367468 370083 351564 387371 801182 845652 537136 449537 294046 289510 339827 335987 360943 364631 376310 377890 421137 422761 664231 694872 40.55 68.2 1
14:13:03 2023-10-13 328000 323144 87293 85390 132578 132664 132307 130651 106613 105159 109957 111351 129379 130259 355803 381757 1106644 1099869 421121 432885 121176 108339 115166 116401 128063 124131 122876 120267 84254 86044 270338 237322 687704 676311 219286 216347 278908 279872 324956 318374 341519 346160 365558 372933 350414 386209 802388 843194 535801 448901 294702 289677 337781 337545 358161 364020 376043 376058 423293 423108 664231 694872 40.65 68.2 1
14:13:04 2023-10-13 323871 323799 87142 85424 132573 133072 132378 130918 106305 105113 109712 110895 130818 130523 355409 381061 1106828 1085243 414592 432971 120844 108373 115086 116548 128028 124164 122876 123376 84356 86077 269437 238669 669058 676790 218050 215887 278056 281344 325915 316013 342555 345573 365558 369911 351902 390606 802571 838451 530058 441656 297345 289440 338802 337037 360979 364049 372874 377226 423591 423012 667066 692836 40.55 68.2 1
14:13:05 2023-10-13 324708 322858 87716 85356 131241 132348 132706 130750 106532 105120 109991 110895 129199 130350 355803 383008 1099570 1091414 418226 433030 122147 108082 115742 116161 128665 124064 123491 123341 84138 85992 270338 237994 678199 674877 216823 214953 278320 281344 324898 316969 340416 345130 366658 369530 351227 387407 801218 843619 530094 449647 294296 289361 339862 335987 360979 365465 375438 377890 421070 422796 666119 694872 40.55 68.2 1
14:13:06 2023-10-13 325838 323144 87110 85418 132447 132697 132274 130906 106305 105290 109788 110971 130784 130548 354907 378720 1112813 1097634 417967 435715 120844 108149 115132 116548 128028 124541 122842 123170 84138 86110 268259 239346 669687 674841 216783 214884 278320 281344 325915 316158 342627 343321 364974 371227 350732 390606 802461 836007 528433 441728 293939 290313 336764 337545 358990 365150 371496 378279 423782 423966 671322 696769 40.55 68.2 1
14:13:07 2023-10-13 324748 323683 87476 85483 132998 132664 132652 130963 106411 105113 109788 111123 129020 130363 355661 384498 1109188 1094278 414484 435457 121010 108115 115166 116548 128028 124164 122910 123341 84138 85992 269437 238331 672018 678709 216823 214953 279105 279761 325950 316969 342073 343321 367798 370118 349639 387551 800297 838806 517829 445520 294945 289713 340616 335987 360618 366792 374076 377190 420442 422761 669495 692567 40.55 68.2 1
14:13:08 2023-10-13 327074 323149 87329 85472 132578 132664 132307 130675 106305 104936 109788 110843 131066 130216 355409 378755 1106043 1094516 422048 435493 120927 108149 115166 116548 128063 124164 122910 123307 84138 86077 270338 237322 675292 673924 217155 214850 278124 280039 326794 317004 341760 345817 366395 372933 351794 387062 805960 848036 511293 447583 295181 290013 337674 339006 358593 364418 375594 379466 423782 423406 663252 694872 40.55 68.2 1
14:13:09 2023-10-13 322796 323144 87444 85509 132627 132768 132378 130918 106305 105450 109687 110895 130784 130649 355661 378755 1112813 1097634 417046 433007 120844 108149 115132 116515 128028 124164 122876 123376 84138 86110 269437 239346 670228 674877 216783 214884 278320 281344 325915 318230 342627 343321 364974 371227 350732 390331 804742 835381 528433 441728 294702 290524 336764 337581 359856 365179 371750 376094 424070 422099 671829 696423 40.55 68.2 1
14:13:10 2023-10-13 324929 323144 87317 85356 132569 132664 132792 130840 106411 105113 109822 111155 129165 130371 354827 384788 1109902 1091439 417038 432894 121010 108347 115404 116415 128028 124164 122910 123170 84138 84192 270338 238258 677960 678228 216823 214919 279141 279725 325915 316712 342519 343286 368611 370118 350467 387479 800297 838446 529733 445520 294909 289475 340376 335481 359856 366535 374003 376094 420474 421509 669459 694342 40.65 68.2 1
14:13:11 2023-10-13 327610 322858 87201 85414 132543 132631 132307 130675 106338 104936 109485 110767 130818 130182 355409 378155 1106828 1092887 420447 432935 120844 108149 115199 116651 128063 124541 122876 123341 84138 85992 267912 237322 675642 672388 217120 214884 277929 279907 323956 318149 342001 343286 363880 370153 351866 387407 805714 847556 530094 444528 293939 290388 336257 338374 360943 363539 374076 376094 424070 422805 663017 696953 40.55 68.2 1
14:13:12 2023-10-13 324676 323181 87448 85446 131145 132564 132639 130918 106605 104871 109991 110863 129020 130315 355478 382760 1109976 1098415 415265 432863 122208 108015 115517 116288 128329 124131 123046 123239 84503 86044 269437 237994 677936 673815 218667 214850 279662 279761 326829 316934 340416 344802 365487 372530 348550 387407 802388 837781 530094 448193 296290 290175 337710 337001 359784 366792 374039 378121 423555 424002 668438 696349 40.55 68.2 1
14:13:13 2023-10-13 325791 322826 87170 85514 132592 133268 132307 131465 106346 105257 109788 111047 130784 130614 354835 382703 1103546 1085169 422609 435420 120761 108447 115337 116515 127994 124164 122893 123427 84138 86044 270338 237994 668504 678709 218358 214884 278320 280691 327110 316934 342591 344842 367138 370118 351722 386718 801433 848191 537136 446150 295596 288763 340416 337001 359820 363468 375713 381087 421708 423822 661585 695786 40.65 68.2 1
14:13:14 2023-10-13 326888 323420 87444 85509 130875 132997 132639 130918 106451 105080 109788 110919 130784 130668 355766 378997 1101946 1091262 422116 432647 121010 108115 115166 116515 128028 124131 123012 123273 84254 86077 269437 237658 675642 672827 218512 214919 277929 279872 326794 316969 341483 345817 364100 372078 351830 387335 804129 845652 529733 446186 294874 289642 336422 338530 360327 363503 374569 376924 426433 424002 662238 696916 40.65 68.2 1
14:13:15 2023-10-13 324857 323799 87110 85414 132627 132664 132307 131004 106346 105080 109754 110919 130965 130489 355912 385317 1109188 1091439 414156 433169 120844 108115 115132 116321 128028 124131 122978 123273 84138 86044 267912 237994 671624 678709 216823 214884 279105 279473 325844 316455 341965 345817 366622 369495 349603 387515 801433 841208 511293 446666 296985 291925 339648 337644 360799 366649 373256 379466 420559 426401 669459 695823 40.55 68.2 1
14:13:16 2023-10-13 328259 322619 87142 85419 130840 132631 132581 130873 106451 104904 109822 111015 129278 130147 355409 383384 1099948 1088335 419264 432998 120844 108115 115199 116515 128063 124131 123046 123239 84254 85985 270338 236485 672147 678228 218050 214919 278712 281344 324956 318633 341483 345329 367175 370048 350697 386173 802571 848118 530463 449537 294874 288763 339552 336222 360871 364596 376545 376022 420702 422725 661732 692836 40.55 68.2 1
14:13:17 2023-10-13 322889 323599 87050 85508 132475 133135 132435 131103 106273 105290 109417 111079 130724 130923 354007 378720 1112776 1096036 417894 432949 120678 108373 114684 116515 127783 124541 122773 123376 84138 84246 269437 239346 666852 676311 217085 214850 278320 281344 325353 315722 342375 345635 365237 372091 351095 387299 804853 841343 538854 444765 296120 289920 336728 338530 358701 365108 372838 380546 426057 423370 667066 692800 40.55 68.2 1
14:13:18 2023-10-13 323871 323520 87380 85439 132500 133064 132274 130873 106273 104936 109451 110863 130659 130489 355409 382131 1106828 1086788 414326 432899 120844 108115 115020 116515 127994 124131 121580 123307 84138 86077 270338 238500 670334 676790 218553 215887 278320 279761 325915 315978 342519 345817 365558 368943 351830 389744 802571 838343 528283 441367 296329 289642 338766 337001 360979 364596 372575 377190 422661 424017 666475 692836 40.55 68.2 1
14:13:19 2023-10-13 327059 322850 87541 85446 131241 132497 133039 130741 106711 104839 110058 110767 129199 129974 355766 383134 1100652 1091439 418226 432935 120927 108115 115643 116515 127994 124131 123012 123273 84254 86077 269437 237994 673042 673339 218050 215853 278320 281741 324863 320108 341207 345392 366329 369530 351722 387407 804705 845652 537136 448193 293527 290524 338802 337571 360979 365108 374039 377853 422292 422765 663936 695857 40.55 68.2 1
14:13:20 2023-10-13 324893 323794 87325 85377 132627 132664 132307 130807 106451 105185 109788 111102 130874 130182 355409 383312 1111554 1092850 416938 432971 120844 108115 115166 116515 128063 124164 122876 123307 84138 86077 270338 237826 669203 678228 216783 214666 279105 281344 325353 319365 342519 344552 367762 372340 349603 387443 802002 839039 537136 445520 295389 288290 338838 337510 358701 365079 374003 380238 421079 423118 669881 695255 40.55 68.2 1
14:13:21 2023-10-13 324555 323719 87261 85514 130784 133398 132639 131860 106628 105290 109417 110895 130750 130614 355082 382060 1106755 1085206 421712 432953 120761 108530 114941 116548 127783 124198 122808 123376 84138 86110 269437 238559 670174 678228 218358 214884 277539 279907 326794 316420 342591 344842 366587 370118 351830 387335 801433 848118 529733 444190 296300 288799 338528 337001 360363 363468 374039 377757 422328 421509 662238 694835 40.55 68.2 1
14:13:22 2023-10-13 324857 322846 87634 85323 132704 132597 132739 130438 106484 104904 109788 110692 130818 130056 355912 380723 1109976 1100034 413246 432935 121176 108115 115437 116321 128063 124407 123081 123102 84313 85959 270338 237322 683040 673312 218667 214884 279105 279761 325915 316969 340488 345130 365522 371191 349603 387407 803560 839308 530094 448535 296426 292041 340416 339560 359676 367231 374724 378316 423411 423930 669918 698302 40.55 68.1 1
14:13:23 2023-10-13 324893 322790 87174 85316 132535 132989 132456 130939 106419 105113 109788 110863 130784 130350 355661 383348 1109976 1093664 416974 432935 120927 108115 115589 116401 128028 124131 123046 123341 84254 86077 269437 237826 672418 678709 216783 214666 279141 281344 325619 316934 342483 342902 367762 372340 349639 390924 801433 839039 529733 445520 294623 288290 340054 337001 358701 365727 374039 377757 421034 422450 667492 694835 40.55 68.1 1
14:13:24 2023-10-13 328634 323144 87325 85445 132573 132664 132914 130873 106484 104936 109788 110843 130999 130398 355661 378120 1100386 1090989 419519 432863 121010 108115 115199 116515 128145 124164 122842 123307 84313 86077 272479 237658 669718 671841 216748 214919 278320 279837 324898 316969 342253 346160 364689 370979 351578 390961 806570 846738 511610 446671 294798 290524 338733 338387 360677 363468 374076 376888 424070 423858 662055 696349 40.65 68.1 1
14:13:25 2023-10-13 324399 322884 87325 85545 131053 132631 132307 130627 106346 105080 109822 110767 130818 130182 355409 378755 1108731 1097634 413210 433048 121010 108332 115166 116321 128063 123279 123012 123102 84254 85959 270338 237994 676041 672863 218358 214884 278320 279243 325950 316934 340967 345115 365522 371191 349112 387479 802424 837781 529733 446598 293975 292661 337781 337273 359856 366792 374003 377853 423890 424002 668985 695857 40.55 68.2 1
14:13:26 2023-10-13 324703 323144 87046 85446 132325 133097 132058 131037 106273 105290 109451 110971 130750 130489 354907 382202 1103677 1085206 422048 432935 120595 108115 114875 116548 127783 124131 122808 123341 84138 86077 267912 238331 668600 678525 218976 214746 277678 282938 327256 319284 342483 344769 366444 369977 351650 389851 802426 849993 530094 448229 295847 291848 339755 336494 360363 364631 376346 380546 421258 422099 660508 694835 40.55 68.2 1
14:13:27 2023-10-13 324929 322619 87142 85382 132573 132631 132393 130774 106411 105080 109788 110767 130784 130182 353471 378997 1103583 1091299 420708 432899 120761 108082 115099 116321 127906 124098 122842 123273 84138 84160 270338 237322 672160 671841 216783 214884 277539 279872 326794 316934 341483 345817 364100 371783 351578 387371 802388 846920 530094 445192 294909 290097 336186 338566 359784 363503 374605 376094 423746 423786 662503 698725 40.65 68.1 1
14:13:28 2023-10-13 323583 322418 87341 85415 130780 132622 133006 130888 106605 105224 109838 110767 130874 130182 355409 378755 1113135 1096816 415007 435461 121010 108082 115132 116401 128028 124131 122842 123102 84138 86044 272479 237994 676684 672316 218667 214850 278320 279761 325950 316420 341483 344837 365230 370153 349639 389744 802461 837817 511293 446854 293733 290118 338018 337037 359820 366792 373702 378121 423890 422187 669459 695893 40.65 68.1 1
14:13:29 2023-10-13 324640 323113 87110 85377 132321 133064 132183 131004 106127 105080 109788 110919 130750 130182 355141 382703 1101983 1085243 421675 432899 121211 108115 114369 116515 127783 124131 122842 123307 84138 86044 267912 237994 670992 678228 218358 214884 278105 279907 324812 316934 342591 342902 367174 370153 351758 386209 801433 848155 537136 443864 295317 291628 338552 339320 360075 363907 375594 378218 421852 423966 660144 695255 40.65 68.2 1
14:13:30 2023-10-13 324748 323599 87289 85315 132535 132664 132419 131498 106613 105185 109754 111079 130784 130182 354043 378817 1100386 1090487 419483 432935 120678 108115 115132 116482 128028 124164 122842 123136 84254 85959 267912 237322 671753 670893 216597 214919 277929 279872 326794 316969 341965 344853 364391 369789 351794 387407 802424 846286 537136 446186 293939 290308 337509 336564 360979 365429 374039 377890 424034 422844 664231 695893 40.65 68.2 1
14:13:31 2023-10-13 324667 323109 87174 85409 132543 132664 132274 130774 106411 105113 109451 110767 130784 130296 354871 384192 1108768 1092074 414592 432971 120927 108149 115166 116515 128028 123793 122842 123136 84138 86077 270338 237826 676418 678709 216783 214482 278908 279761 324898 316712 341965 342902 367762 372649 350162 390961 801744 837671 511293 444491 295253 290395 339684 337368 358522 365549 374003 378060 420738 423406 669844 693738 40.55 68.1 1
14:13:32 2023-10-13 326767 323144 86922 85423 132321 133214 132731 131095 106160 105290 109944 110895 130784 130614 354871 381863 1103583 1084970 420781 432935 120513 108115 114237 116548 127783 124131 122808 123307 84080 86077 272479 238331 670969 677748 218358 214884 277539 280691 326794 316269 342109 344842 366658 371191 351866 387335 801433 847886 517990 444190 295883 288904 338802 337037 360075 363213 375172 378059 422625 422134 662238 693547 40.55 68.1 1
14:13:33 2023-10-13 327460 321884 87417 85377 130979 132195 132307 130495 106484 104728 109974 110660 130999 129966 355409 380723 1106792 1099198 414484 432669 120927 108007 115550 116354 128363 123793 122910 120042 84313 85985 270338 236652 679716 674364 216597 215794 279892 281199 327682 318304 340824 346796 365416 371050 349460 387299 805997 839039 511293 448301 295497 289677 340175 337403 360327 366792 373748 376022 423926 423786 667492 695893 40.65 68.1 1
14:13:34 2023-10-13 324699 322593 87142 85356 132486 132664 132523 130684 106378 104936 109788 110767 130750 130182 354334 383312 1109976 1092887 414628 432935 120844 108115 115166 116401 128413 123945 123012 123170 85599 86018 271127 237826 671000 677748 216783 214666 279105 281344 325161 317004 342519 342902 367798 372340 349639 387443 801433 839039 511293 445834 295812 293580 339827 337545 358737 365763 374039 377757 421366 423704 670873 695144 40.55 68.2 1
14:13:35 2023-10-13 324929 323567 87078 85351 132535 132631 132274 130651 106378 105113 109788 110843 130818 130216 354621 378120 1100422 1088167 420015 432899 120844 108115 115020 116321 128028 124098 121582 120184 84371 84402 270338 237826 670349 673349 218440 215899 277786 281940 327718 319430 341965 345115 364974 369530 351542 387335 802424 845688 537136 444564 295512 291233 338255 336494 360979 364631 374076 377890 423962 423720 664231 696423 40.55 68.1 1
14:13:36 2023-10-13 332739 322619 87389 85345 132612 133122 132706 130585 106517 104904 109822 110616 130999 129785 355409 380456 1106828 1099198 414556 432935 121010 108115 115166 116456 128063 123760 122961 123102 84371 85926 271086 236652 676407 673851 218358 214884 279731 279761 324898 319148 340452 343356 365558 372340 349603 386790 802155 842645 534467 447230 293939 289677 340175 338053 357407 365442 375750 378390 423149 422630 666756 697806 40.55 68.2 1
14:13:37 2023-10-13 324595 322602 87046 85451 132265 133319 131810 131103 106287 105513 109316 110863 130750 130489 354621 378791 1115512 1094479 417894 432935 120769 108481 114518 116548 127606 124574 122842 123410 84313 86077 269437 237322 665398 676790 217306 214850 279465 281344 324934 316455 342663 342902 365558 372375 350697 387443 802571 840263 523284 441656 296654 288799 337781 338566 358737 365179 374039 378362 423926 423406 665027 694835 40.55 68.2 1
14:13:38 2023-10-13 327727 322889 87293 85314 132687 132506 132739 130373 106517 104630 109974 110543 130852 129321 355158 383923 1097609 1089885 417599 432935 121176 108115 115835 116208 128452 123523 123029 122982 85691 85860 269956 236652 683556 676311 218050 214919 278320 281344 327913 318445 340452 343356 367798 370153 351506 388264 802387 851051 536250 447791 294552 289097 341625 336387 360472 365001 377000 376587 421402 422937 661806 695675 40.55 68.1 1
14:13:39 2023-10-13 324821 322265 87325 85382 132569 132660 132523 130873 106411 105113 109822 110767 130637 130115 355409 380492 1105222 1096074 421712 433165 120927 108149 115166 116321 128028 124098 122876 123307 84138 85985 270338 237154 676030 674877 217493 214551 278320 280299 324956 319963 341519 343286 364427 372375 351866 387371 804771 846920 535801 446538 294766 289497 336728 338601 359531 363539 375209 376888 424070 423406 662275 696916 40.55 68.1 1
14:13:40 2023-10-13 324640 322917 87325 85352 132569 132664 132274 130618 106378 104969 109485 110843 130784 130182 355409 384847 1109976 1092074 414556 433061 120844 108149 115166 116515 128097 124098 122876 123170 84138 85959 270338 237826 676418 678709 218358 214884 279856 281199 328414 319430 342411 346306 367619 369977 349496 387371 801286 838264 542855 445483 295396 289677 340376 338600 360219 366792 373702 376094 420075 421509 671350 693849 40.55 68.2 1
14:13:41 2023-10-13 326839 322917 87169 85289 132389 132664 132183 130774 106411 105113 109485 110863 129125 130182 354907 383348 1100386 1088335 421901 432971 120927 108115 115166 116515 128028 124098 122842 123136 84138 86077 270338 237322 674596 678709 216145 214919 278320 280039 324956 317964 342555 344842 367476 370153 351794 386209 801433 848191 535801 449267 295181 288799 339588 336564 360653 365435 376890 377757 421402 422231 660364 695638 40.55 68.1 1
14:13:42 2023-10-13 323901 322886 87353 85442 132394 132664 132606 130807 106305 105185 109485 110863 130659 130523 354907 378720 1112813 1097634 414664 432971 120844 108149 115199 116435 128028 124098 122876 120200 84371 84215 270338 239516 667936 674695 218667 214815 279301 281940 326758 318528 342483 344525 364974 371227 351240 390628 806570 836561 534045 445532 294909 291220 337402 337581 359856 365435 372312 376058 426804 421509 671469 696386 40.55 68.1 1
14:13:43 2023-10-13 324111 322917 87110 85439 132389 132664 132307 130684 106411 105080 109485 110767 130818 130182 354907 384498 1106828 1088167 414290 432935 120844 108115 115053 116515 128028 124064 121411 123170 84138 85959 267912 237826 686244 678228 218398 214919 279337 279761 325915 316712 342278 345573 366587 368979 349675 389744 800297 840858 530918 444190 294766 289502 339862 335481 360726 366542 373183 379661 420631 426100 669312 695823 40.55 68.2 1
14:13:44 2023-10-13 327400 322710 87261 85382 132623 132631 132274 130828 106411 105113 109957 110919 130840 129966 354907 383384 1100730 1089857 419300 432899 120678 108115 115132 116617 128063 124064 122910 123222 84138 85959 269437 236652 670742 677748 218050 214919 278320 281344 324956 318445 341519 344842 367504 370118 351263 386209 802299 848191 530094 448901 294909 288763 339827 336268 360653 365471 376346 376623 420738 422134 661535 692800 40.55 68.2 1
14:13:45 2023-10-13 322338 323131 86986 85328 132447 133122 132274 130939 106305 105080 109485 110971 130784 130523 354907 377627 1111988 1094442 414664 433192 120844 108115 115053 116435 128028 124064 122842 123136 84080 85992 269292 239007 670334 673375 216818 214884 278320 281344 325950 315061 342591 344576 364718 371262 351263 390919 805923 839097 527133 446060 293939 290383 337130 337439 359676 365286 372167 378353 423998 424002 670993 695893 40.55 68.2 1
14:13:46 2023-10-13 323655 322858 87114 85355 132655 132631 132274 130918 106580 105192 109451 110843 130965 130182 354835 384157 1109976 1091439 414484 432899 120844 108115 115556 116288 127994 124131 122893 123273 84138 86044 269437 237994 671005 678709 218050 214884 279534 279761 326603 316898 342001 345817 367138 369495 349603 391481 801433 839002 529733 444782 294416 289607 340018 335446 360943 366535 373402 376852 420075 423750 669459 695329 40.55 68.2 1
14:13:47 2023-10-13 324893 322583 87174 85360 132578 132631 132274 130552 106451 105113 109788 110767 130840 130182 354871 377592 1103546 1093354 421340 432899 120844 108082 115132 116321 127994 124164 122842 123273 84138 85985 270338 237322 675642 672316 217423 214850 278124 280264 327414 319430 342073 346160 365052 372756 351650 389851 807144 847435 537136 446671 294838 289713 336728 338566 358690 364020 375740 377118 423998 423406 661264 698413 40.55 68.1 1
14:13:48 2023-10-13 324026 322619 87018 85405 132505 132664 132274 130618 106273 105080 109417 110831 130535 130398 354584 378997 1109553 1096853 414192 433048 120844 108366 115132 116288 128028 124098 122978 123273 84138 86044 267912 238669 672392 672827 218667 214884 278712 281726 326864 315943 342519 344802 365230 371191 351191 390882 802424 835344 529733 441403 294011 290348 337745 339560 359784 365727 372275 378158 423926 424002 670957 695857 40.55 68.1 1
14:13:49 2023-10-13 326839 322265 87138 85351 132539 133122 132274 130684 106451 105113 109788 110767 130840 130147 354584 382739 1100839 1088335 418008 432827 120927 108082 115166 116288 128028 124031 123012 123102 84138 84396 269437 236064 678187 678008 218512 214850 278872 281741 326758 321207 341304 345744 367547 370048 351191 386718 802426 846761 525529 449647 295512 289642 338766 335951 360799 365143 374003 377853 421330 422761 666119 694836 40.55 68.2 1
14:13:50 2023-10-13 327011 322583 87146 85323 132505 132415 132489 130462 106451 104936 109788 110767 130840 129931 354835 379853 1105970 1098415 418672 432899 120927 108332 115199 116482 127994 123827 122842 123068 84138 86011 270338 236986 682624 674841 218358 214666 279534 281762 326564 318374 341483 343286 366587 373457 351191 387062 801784 838415 535801 446562 293868 292041 338255 338566 358161 364311 376016 379355 423005 422486 663068 697806 40.55 68.1 1
14:13:51 2023-10-13 322925 322719 87078 85381 132500 132656 132274 130774 106378 105185 109788 110843 130750 130182 354835 381025 1108510 1085206 414520 432980 121010 108430 115258 116589 127790 124098 123132 123513 84254 84433 270338 238669 671364 676680 218050 216188 278320 281344 325950 318906 342447 345817 366293 369530 351830 389744 804716 845055 511293 441367 295955 288799 338766 337001 360617 363503 373438 378326 422661 422725 664394 695329 40.55 68.2 1
14:13:52 2023-10-13 324302 322623 87146 85314 132509 132631 132606 130528 106451 104936 109788 110843 130750 130147 355409 378755 1100386 1088130 417894 432899 120844 108082 115132 116321 128028 124098 122893 123273 84138 84218 272479 237826 671134 672827 216823 215518 278320 281344 327256 316934 340967 345356 366329 369789 351240 387407 801218 847361 517829 447900 296216 290937 338659 338121 360799 364453 373893 377743 422847 426401 665646 694799 40.55 68.1 1
14:13:53 2023-10-13 327047 322134 87046 85471 130871 132473 132560 130559 106451 104936 109923 110983 130965 129931 354835 380456 1103583 1097634 418476 432791 120844 108082 115166 116288 128028 124031 123068 123239 84313 85985 264644 236652 673442 674804 218512 214482 279928 279761 324956 318410 340931 345355 365522 371747 349076 387335 802351 841453 530918 448229 293970 289677 338018 336529 358701 366535 376006 378427 423257 423406 667066 694836 40.55 68.1 1
14:13:54 2023-10-13 322871 323149 86954 85414 132509 133117 131877 130807 106273 105290 109451 110895 130388 130580 354334 381025 1106828 1084398 419483 432935 120678 108115 114908 116482 127817 124164 122773 123136 84297 86077 270338 238669 676504 677748 218512 214884 277665 279872 325844 318492 342375 345635 366336 372874 351686 387371 801891 846234 525833 445081 297768 289713 338493 337510 360363 363468 373438 381087 423257 424002 664194 694835 40.55 68.1 1
14:13:55 2023-10-13 324338 322332 87412 85293 132597 132631 132274 130618 106378 105113 109451 110767 130750 130182 354871 378720 1100386 1090598 418190 433039 120844 108082 115132 116401 127994 124098 122842 123222 84138 85959 269292 237322 672912 672827 218050 215887 278320 281741 324898 316969 341483 345130 365522 369495 351758 387407 801784 844852 529733 446890 293562 290180 338766 335987 360979 365429 374039 377853 422661 423982 665646 694836 40.55 68.2 1
14:13:56 2023-10-13 322925 323794 86858 85419 132282 133097 131530 131712 106094 105322 109417 111219 128833 130948 354334 378120 1112776 1094479 416974 433174 120513 108339 114204 116548 127450 124574 122739 123427 84022 86110 267912 238522 667786 677186 219286 214781 278872 281741 327718 318528 342483 345220 365344 373576 350661 387443 800014 840858 511293 445397 296221 289558 337236 338566 358737 364858 374578 378132 423962 423406 664990 692836 40.55 68.1 1
14:13:57 2023-10-13 323411 323104 87018 85356 132509 132768 132274 130918 106451 105185 109859 110863 130388 130398 354584 380990 1106828 1087561 414592 432939 120761 108115 115132 116515 127906 124164 122773 123273 84138 86077 269437 238669 668369 677478 216748 215887 277539 281344 325915 315943 342339 345573 366329 370083 351866 387515 802002 844422 529733 441548 295604 289202 338255 337037 360979 363503 373402 380509 423005 426292 665897 697309 40.55 68.2 1
14:13:58 2023-10-13 326803 322619 87174 85318 132535 132631 132307 130618 106451 104936 109822 110767 129091 129966 354871 380687 1106007 1097634 419446 432899 120927 108247 115337 116315 128090 124031 123217 123478 84371 86097 270338 236914 674341 674622 218667 214712 279498 281344 324956 318410 341448 346687 366336 372304 349567 387062 802351 843839 524246 448949 293939 289576 338255 337273 358197 365727 376016 376022 423591 422810 666119 694836 40.55 68.1 1
14:13:59 2023-10-13 324929 323543 86819 85415 132286 133127 131687 131070 106305 105257 109451 110919 130750 130182 354584 379888 1111127 1092850 417010 432935 120430 108447 114270 116515 127538 124507 122773 123341 84138 86077 269437 237658 672054 676790 217155 214850 279105 281344 324898 316969 344334 344842 366622 372340 350697 387443 802571 839039 529733 446666 296286 291011 340416 338423 359375 365549 373893 378218 423411 423560 668015 695329 40.55 68.2 1
14:14:00 2023-10-13 327698 322165 87046 85349 132355 132415 132731 130495 106305 104936 109788 110767 130840 130056 355082 382146 1103714 1091439 419829 432755 121176 108314 115132 116382 127892 124440 123183 123273 84138 86077 272479 237826 678610 673349 218322 215853 278320 281344 325126 317787 341483 345356 366622 369530 351474 387443 801784 845652 537136 447693 293527 290118 338838 335951 360979 364596 374076 377853 421366 422849 665646 694872 40.55 68.1 1
14:14:01 2023-10-13 326477 322130 87078 85319 132569 132506 132378 130462 106451 104904 109788 110616 130784 129966 354835 379888 1106828 1097634 418153 432890 120844 108115 115199 116456 128028 123727 122927 123102 84138 85985 269437 236652 673953 674328 218512 214666 279731 281344 324956 318630 341207 346442 366336 372021 349388 389888 806297 842571 530094 447864 296352 290180 338113 338303 358701 366792 376310 376022 423303 424002 665192 695857 40.55 68.1 1
14:14:02 2023-10-13 324893 322790 87380 85478 132351 132664 132092 130741 106378 105185 109485 110767 130750 130147 354603 381025 1111554 1092850 416974 432971 120769 108082 115166 116515 127906 124131 122808 123307 84138 86077 270338 237322 676032 676790 217272 214850 278925 281344 324898 316934 342627 342902 367468 372898 350414 387443 801433 839075 537136 444491 297373 288325 338802 337545 358449 365727 374039 378326 422031 423406 665533 694342 40.55 68.1 1
14:14:03 2023-10-13 324893 322663 87114 85297 132543 132664 132307 130618 106549 105113 109822 110767 130908 130056 354871 378155 1100386 1090487 418854 433016 120844 108115 115166 116515 128028 124098 122842 123136 84138 86044 270338 237724 676159 674784 218976 216015 278069 282140 327269 316863 342375 347779 364249 369907 351686 391147 802351 845688 530094 445156 297196 291693 336693 337238 360979 364596 375136 379355 424070 422796 663723 696916 40.55 68.1 1
14:14:04 2023-10-13 324893 323344 87417 85351 132604 132232 132489 130429 106484 104871 109822 110692 130874 129989 354907 379853 1109188 1099198 415265 432899 121010 108082 115199 116321 128063 123523 122961 123068 84138 85985 270338 237322 678061 672863 218512 214884 279105 279761 325915 316934 340452 344837 365522 370966 349603 387443 804165 839039 537136 446562 294046 290118 338018 337273 360617 366792 375209 376022 423673 423822 671350 698762 40.55 68.1 1
14:14:05 2023-10-13 324038 322881 86954 85472 132321 132697 131844 131682 106451 105322 109451 111047 130724 130523 354334 381905 1103583 1083628 421377 433025 120513 108149 114336 116670 127545 124407 121293 120299 84138 84402 269292 238331 670193 678155 218667 214815 277750 282702 326794 316455 342627 344842 366923 371085 351794 387026 801433 846920 535801 446666 296264 288799 338802 336529 360363 363503 374870 378059 422625 422064 661264 693849 40.55 68.2 1
14:14:06 2023-10-13 324893 322623 86986 85314 132473 132506 131877 130462 106378 104936 109788 110692 130782 129750 354334 378997 1100386 1088130 418190 432899 120844 108007 114941 116321 128028 124098 122842 123273 84138 85985 267912 237322 676155 671877 218358 215552 277734 279446 326649 316934 342037 344837 365260 369495 351830 387443 802388 845688 530094 443864 296142 290383 339693 339080 360690 364453 374455 377780 423782 426401 664046 698800 40.55 68.1 1
14:14:07 2023-10-13 324395 322654 86772 85441 132291 133135 132315 131070 106411 105290 109485 110843 130603 130147 354007 382183 1112987 1095260 418746 432755 120513 108530 114684 116770 127436 124679 120991 123581 84254 84180 269437 237322 668216 676790 219286 214781 278908 281344 324898 316969 342375 344588 366587 372375 351492 387407 801433 839039 529733 444190 296544 288763 337745 338566 358701 365727 374076 378362 423660 423406 665027 694835 40.55 68.1 1
14:14:08 2023-10-13 324174 322619 87014 85324 132308 132631 132183 130684 106338 105290 109788 111242 130569 130251 353834 380723 1106828 1084398 417636 432935 120678 108115 114908 116515 127783 124131 122808 123307 84080 86018 270338 238669 680543 676790 216597 214919 277539 279907 325915 317448 342627 345599 366079 371500 353603 391518 802534 846234 525833 441367 295453 289537 338624 337368 360436 363184 373438 378059 422661 422725 664083 694835 40.55 68.1 1
14:14:09 2023-10-13 327265 322301 87106 85345 132535 132884 132606 130918 106613 105159 109957 110919 129020 130106 354726 380315 1107007 1099086 418784 432827 120844 108115 115099 116161 128028 124064 123251 123239 84138 85926 269437 236485 673571 674841 218358 214517 279731 281344 326794 317964 341207 343321 365558 374052 350203 386209 801218 838379 532070 448266 294909 289713 338291 338055 358161 365179 376310 376659 423293 422810 663252 694344 40.55 68.2 1
14:14:10 2023-10-13 322625 322659 87147 85423 132291 133097 131497 131004 106127 105322 109417 111079 128305 130614 353798 378455 1112776 1094442 416974 433003 120430 108149 114237 116548 127572 124604 122569 123376 83906 86110 270338 238500 662853 676224 219286 214746 278997 282067 327718 318528 342519 345817 365416 372720 351047 387335 804853 839381 535801 441259 296753 292057 337366 338530 359242 365500 374605 378362 423818 423406 664520 692836 40.55 68.1 1
14:14:11 2023-10-13 324174 322881 87018 85281 132443 132664 131877 130741 106305 105257 109485 110843 130569 130182 354370 380456 1106828 1085243 414556 432935 120678 108115 115238 116435 127817 124098 122842 123256 84138 86018 270338 238669 671098 676790 216632 215887 277929 281344 326674 315978 342591 345817 366365 370118 351902 392114 802002 838451 525833 441728 295181 289497 340658 336564 360979 364049 372874 377757 423293 423786 663972 695144 40.55 68.2 1
14:14:12 2023-10-13 326803 321848 87325 85260 132604 132199 132523 130307 106484 104663 110045 110584 130784 129355 354871 379853 1106007 1097350 418080 433012 120844 108007 115132 116321 128028 124031 121666 120169 84371 84433 270338 236986 674350 674695 218821 214712 279892 281741 326794 318374 342001 343321 366108 372091 351083 387026 802351 838149 530094 446635 296774 289677 338291 338601 358450 364667 376346 376094 423627 422810 662275 694602 40.55 68.1 1
14:14:13 2023-10-13 322395 322659 87034 85409 132233 133097 131844 130873 106127 105322 109417 111047 128305 130649 353798 377627 1112813 1094479 416974 432935 120513 108430 114336 116515 127606 124164 122773 123376 83964 85992 268259 239007 666203 674877 216969 214884 278908 282067 325424 318015 342663 345573 365522 372340 350732 387443 801218 840263 530094 441367 296544 291645 339213 338352 359279 365407 373629 378218 423854 423596 667504 695823 40.55 68.1 1
14:14:14 2023-10-13 324857 322134 87409 85299 132730 131909 132647 130274 106484 105167 109788 110692 130693 129785 354907 381595 1100839 1091414 419679 432647 120927 108347 115132 116415 127926 124064 123183 123513 84138 84338 270338 237322 671445 672863 218050 216049 278141 281940 324898 316969 342037 345392 365416 369789 351794 387443 802313 845091 511293 448376 293527 290595 338291 335987 360979 364631 374039 377318 422661 422796 664231 694872 40.55 68.1 1
14:14:15 2023-10-13 326803 320945 87142 85258 132565 132191 132759 130340 106517 104904 109822 110692 130784 129355 353471 379888 1106828 1099198 417631 432863 120844 108007 115199 116161 128028 123490 122842 123068 84138 84034 270338 236485 684276 673851 218358 214850 279534 279761 326564 317964 340967 343321 365558 372411 352534 390406 805923 840711 535801 448754 293939 290128 338113 337368 359387 366649 375704 378427 423005 423406 665533 697731 40.55 68.1 1
14:14:16 2023-10-13 324174 322881 86831 85409 132321 132697 131810 130807 106287 105779 109847 111187 128827 130475 353689 380954 1105433 1085202 420598 432755 120678 108115 114270 116515 127606 124164 121293 123581 84022 86077 270338 238331 665572 676790 218821 214919 277929 280726 324898 318492 342627 344842 366658 371227 351902 387371 800714 848191 530094 446890 295181 288562 338873 336529 360399 364631 376346 378326 421402 422205 660291 694835 40.55 68.1 1
14:14:17 2023-10-13 324893 322037 87014 85342 132539 132622 132435 130559 106305 105080 109451 110692 130750 129966 351519 378997 1100422 1088167 419519 432903 120678 107933 114941 116321 128028 124064 122842 123051 84138 84129 269437 237322 670736 671877 216783 214746 277678 282738 327183 319430 341893 345817 364284 371641 351240 389851 805997 845506 530094 446817 294945 289858 336221 338387 360075 363468 375136 376094 426804 421509 661154 695930 40.55 68.2 1
14:14:18 2023-10-13 322920 322130 87106 85365 132543 132631 132307 130528 106484 105080 109788 110703 130569 130056 354907 378455 1109553 1094516 415730 432935 120844 108115 115099 116321 128063 124031 121411 123136 84138 85926 270338 237994 669703 672863 219017 214884 278712 279761 326899 316013 341519 344837 365522 371227 350450 390367 802424 836598 529601 447109 294046 290595 337781 337545 360399 366792 373775 376058 423998 421839 669495 698762 40.55 68.1 1
14:14:19 2023-10-13 324965 322654 86986 85351 132355 132768 132497 130918 106444 105113 109822 110843 130784 130091 354043 382167 1100730 1088335 421340 432899 120678 108149 114941 116435 127817 124098 122842 120267 84371 84255 269437 237753 672267 678709 218667 215783 279069 282539 324956 318268 342591 344842 367798 371227 351564 389223 801359 849392 530094 448901 295847 288799 339338 336529 360943 365179 376880 377793 421766 422761 660327 694835 40.55 68.1 1
14:14:20 2023-10-13 324893 321884 87018 85319 132381 132631 132340 130684 106517 104904 109485 111026 130693 129966 354370 377592 1103619 1092111 420781 432899 120678 108115 115053 116354 127906 123827 122842 123102 84138 85959 270338 237322 675167 672900 217493 214919 278320 279907 323956 319584 342001 346442 365558 373492 351866 387098 802424 845688 537136 445229 295747 289677 337544 339375 358450 366021 375787 380042 423854 423298 661154 697309 40.55 68.1 1
14:14:21 2023-10-13 323835 322583 87077 85349 132601 132664 132058 130462 106451 105152 109417 110767 128978 130112 354904 380421 1106792 1088335 416335 432714 121709 108247 115066 116382 127858 124031 121328 120201 84254 84370 270338 238331 668826 676274 216823 215853 278925 281163 328318 316863 342483 345817 366072 368943 351506 390882 802571 841453 525833 445847 294623 290673 338493 335951 363021 365692 372838 377190 422661 423982 668911 695329 40.55 68.1 1
14:14:22 2023-10-13 327460 322853 87325 85282 132719 132166 132489 130274 106631 104904 109940 110767 130965 129321 354334 383277 1097609 1088335 417563 432899 120927 107900 115199 116094 128028 123523 123012 123034 84371 85893 272379 236318 678039 674841 218050 214919 278320 281344 324898 318633 340380 346418 367138 369789 351474 387443 802387 846124 511293 449244 295586 289370 339648 338361 360726 365193 375521 377974 421294 422778 664231 692836 40.55 68.1 1
14:14:23 2023-10-13 324174 322619 86831 85410 132252 133117 131653 130939 106094 105612 109417 111436 128491 130770 353471 381141 1113135 1096898 418821 432719 120678 108314 114651 116623 127504 124131 122739 123393 84123 84477 270732 238669 670638 674877 216783 214850 278925 282031 327256 315687 342591 345573 364903 372021 350661 387443 802571 840858 537136 441367 297396 289642 336728 338292 358737 365400 373438 380472 423962 423704 666119 692800 40.55 68.1 1
14:14:24 2023-10-13 322889 322356 87331 85351 132475 133122 132149 130519 106273 105080 109417 110767 128799 130056 353798 379853 1106792 1085052 414156 432863 120678 108082 114875 116401 127783 124365 122808 123102 84138 86044 272817 238331 670464 676224 218050 216038 278320 281344 329111 318717 342303 345672 366336 369354 351686 390737 801891 841620 528433 445081 296774 289713 338255 337001 360979 365429 372620 377721 422590 422796 665533 695329 40.55 68.1 1
14:14:25 2023-10-13 326577 322583 87412 85446 130840 132963 132606 130585 106605 105120 109838 110895 129020 130401 354402 383030 1105149 1097634 420598 432610 121010 108247 115166 116368 127994 123827 122978 123102 84313 86011 270338 237154 672027 674877 217458 216499 279105 279872 326794 318410 341965 344284 366622 373457 351758 387335 804129 843230 537136 448734 295324 290083 338528 339590 358701 364560 376310 377190 423962 423406 661769 694308 40.55 68.1 1
14:14:26 2023-10-13 323714 323149 87070 85405 132500 132697 132183 130684 106305 105257 109451 110971 130716 130614 354584 378997 1112776 1097360 416974 432899 120595 108115 114908 116515 127783 124164 122773 123307 84080 86077 270732 239649 664547 676705 219286 214815 279105 281741 328182 318528 344955 346270 365344 372862 351155 387443 801182 841805 525529 441728 295596 289576 336764 338566 359267 365549 372874 378326 423998 423704 667066 692567 40.55 68.1 1
14:14:27 2023-10-13 322889 322130 87046 85398 132475 132597 131877 130738 106378 105185 109451 110767 128764 130147 353798 379853 1106792 1085169 413865 432899 120678 108332 115020 116288 127817 123997 122808 123273 84138 85926 269437 237994 669954 674877 218050 216003 278320 279581 325879 315627 342519 345817 365522 368943 351758 389744 802002 842048 529733 441548 294909 288558 338255 336494 360979 365143 372620 379355 422374 426329 669918 694761 40.55 68.1 1
14:14:28 2023-10-13 324667 322134 87018 85282 132509 132506 131877 130562 106273 104904 109451 110767 130724 129931 353834 378720 1105556 1097634 419410 432827 120761 108247 115337 116315 127790 124031 123183 123444 84254 84505 275196 237081 677059 675264 218976 214185 278908 279837 324956 320065 344052 346796 365487 372862 349603 386754 802350 843802 538470 448864 294666 289713 337745 339080 358161 365692 376346 376058 423257 422774 663899 694836 40.55 68.1 1
14:14:29 2023-10-13 322925 322619 86680 85423 132286 133097 132062 131070 106273 105322 109451 111047 130535 130454 353508 378420 1111127 1093664 416938 433003 120348 108149 114010 116515 127361 124164 120991 123341 84022 84417 270338 237994 665719 674877 217272 214884 278712 281344 324934 316420 342663 344842 366329 372898 351528 387443 802571 840858 511293 445421 296501 291633 339693 338459 358593 365549 374688 378218 423552 423858 667504 695329 40.55 68.1 1
14:14:30 2023-10-13 324667 321872 87046 85351 132543 132539 132274 130462 106547 105185 109788 110767 130724 130056 354580 382146 1103714 1091401 418821 432719 121010 108015 115132 116382 127858 124064 121497 123324 84138 85926 269437 237811 672527 673815 218050 215853 278320 281344 324898 319430 340344 345356 367174 369789 351758 387443 802571 843194 537136 448864 293733 290118 338838 336222 360979 365143 374870 377853 421366 422761 665646 694836 40.55 68.1 1
14:14:31 2023-10-13 327205 322130 87110 85314 132447 132683 132274 130429 106451 104871 109788 110692 130750 129716 354548 379888 1103583 1097634 417490 432949 120844 107900 115099 116128 128028 123194 122893 123068 84356 85893 271709 236652 672531 674328 218512 214666 279731 281344 324956 318374 341448 346687 366079 374870 350126 389574 804282 841343 535801 448681 294953 289942 338350 337510 358701 366792 376273 378169 423303 423406 667066 694836 40.55 68.1 1
14:14:32 2023-10-13 322364 322301 86954 85342 130144 132922 132174 131279 106287 105192 109653 110971 128662 130043 353653 382760 1107007 1085202 417010 432899 120595 108082 115013 116315 127722 123997 122739 123187 84022 86044 269437 239007 669687 674877 218512 215818 277503 281741 326639 315908 342555 345573 366329 370153 351866 391518 801433 838415 529733 441584 294623 288763 340658 337037 360943 363503 372874 377757 422292 423750 664194 694835 40.55 68.1 1
14:14:33 2023-10-13 324595 321155 86895 85342 132601 132415 132058 130495 106378 104936 109417 110767 130625 130142 354584 379853 1102295 1091439 416974 432538 120927 107900 115132 116128 128028 123979 122808 123102 84138 85926 270338 237322 676771 676705 218512 217878 278925 281940 327718 318750 340344 346796 367031 369907 351578 387299 802571 843230 511293 449688 296142 289977 339552 335951 360979 364596 374039 378205 421402 422796 664231 694344 40.55 68.1 1
14:14:34 2023-10-13 323655 321987 86858 85447 129782 133030 131810 131613 106320 105224 109619 110831 128709 130147 351771 378720 1113098 1092000 414592 432899 120183 108366 114167 116515 127185 124541 122569 123307 84022 85926 269437 237322 667360 674877 217120 214884 278908 281795 324898 319060 342627 344842 365594 372375 350697 387443 802571 839075 522963 441656 296508 288558 337745 338566 358772 365727 374039 378326 423890 423406 665027 694835 40.65 68.1 1
14:14:35 2023-10-13 322364 321812 86954 85382 132286 132631 131844 130741 106127 105257 109417 110767 130657 130182 353834 380421 1106792 1083628 416974 432863 120513 108007 114237 116321 127756 124064 121293 120282 84254 84453 270338 238669 679197 676165 218667 216049 277360 282140 325915 315943 342591 345329 366359 370979 353712 389707 801433 838451 525833 444876 295955 288799 338766 337037 360943 363503 373770 377757 422661 422761 664231 694835 40.55 68.1 1
14:14:36 2023-10-13 324699 321872 87078 85377 132325 132939 132058 130495 106451 105080 109451 110767 130569 130056 354871 378755 1100839 1090662 418262 432827 120678 108007 114908 116128 127817 123760 122808 123187 84138 85926 269437 237322 673559 670857 218358 215552 277929 281344 327256 319430 342001 345115 364938 368979 351758 387407 802387 845652 512243 445483 293115 291339 339693 338068 360726 364453 373930 377780 423782 426401 665305 697806 40.55 68.1 1
14:14:37 2023-10-13 324327 322889 86744 85349 132169 132664 131439 130939 106127 105257 109451 111102 130535 129931 353798 378755 1113333 1094442 418411 433264 120430 108314 114485 116689 127470 124440 120991 120299 84254 84338 270338 237322 666999 675833 217155 214781 279105 281344 324898 319438 342663 344588 366222 373195 350697 387479 802571 839075 530094 441367 297987 288763 337781 338566 358701 365371 374039 378362 423926 423406 664520 694835 40.55 68.1 1
14:14:38 2023-10-13 323110 322134 86895 85409 132291 132631 131877 130717 106516 105185 109451 110863 130716 130398 353761 380456 1106556 1084398 417010 432899 120595 108082 114270 116482 127783 124098 122773 123222 84080 86018 270338 238971 675965 676790 216748 214919 277503 279872 325879 315943 342591 345329 366622 370153 351614 391518 800904 846234 527133 441475 295704 289713 338624 337368 360726 363326 373402 377721 422661 422725 664231 694613 40.55 68.1 1
14:14:39 2023-10-13 326803 321190 87483 85287 132443 132415 132307 130373 106580 105159 109923 110843 128917 129827 354475 379747 1106220 1100034 420015 432683 120927 108049 114974 116128 127906 124194 121462 120104 84138 86011 270338 236318 673059 674784 218667 214219 279105 281344 324956 318151 341483 343321 365558 373457 351227 386754 801218 843656 534467 446283 294909 290877 338255 338566 358161 364631 376346 376094 423293 423108 662238 692872 40.55 68.1 1
14:14:40 2023-10-13 323255 322889 86895 85324 132286 132664 132275 130939 106127 105322 109417 111079 128305 130614 353798 378997 1111163 1094479 416974 432935 120513 108115 115172 116435 127606 124131 122739 123341 84022 86110 268259 238669 664083 674841 217120 216652 278961 282067 328377 318492 342519 345817 365344 372233 351047 390775 802534 841306 537136 441511 295596 289642 339423 338352 359820 365656 373438 378326 424034 422450 667541 692836 40.55 68.1 1
14:14:41 2023-10-13 327615 321844 87656 85319 133024 131975 132706 130274 106711 104839 109838 110595 129020 129183 354548 382167 1097609 1089580 418746 432827 121010 107900 115550 115935 128452 123279 123286 122863 84138 85893 270338 236986 682355 674841 218050 214919 278320 281344 324898 317929 341218 344355 367762 370118 351227 386790 802571 846884 537136 449647 294046 288799 339827 335716 360388 364631 376310 375758 420738 422323 660364 692531 40.55 68.1 1
14:14:42 2023-10-13 324929 322134 87046 85250 132408 132033 131844 130695 106378 105080 109451 110616 130535 129966 351807 380195 1103583 1092887 420410 432899 120678 108007 114987 116161 127817 123793 122808 120169 84371 84402 270338 237139 675292 672718 219286 214746 278248 282140 326794 316863 341821 345817 365558 373457 351227 386754 804853 838415 528777 446890 293939 289312 338624 338601 357658 363539 375740 376094 423926 422810 661769 692872 40.55 68.1 1
14:14:43 2023-10-13 324215 321951 87014 85413 132475 132381 132058 130373 106273 104904 109889 110767 128662 129896 351771 383348 1110164 1091439 414192 432926 120678 108007 114336 116128 127906 123945 122808 123102 84138 85985 267912 237322 670852 677748 218050 214884 279337 279761 324934 319430 342001 345817 368316 370083 349639 387479 800144 839075 511293 441367 294945 289238 338838 334508 360979 365727 372911 376623 420774 422796 668817 694835 40.55 68.1 1
14:14:44 2023-10-13 329573 322116 87018 85286 132137 132224 132360 130363 106305 104904 109451 110692 130634 129355 351411 382167 1099948 1087561 421139 432574 121010 108247 115258 116415 127892 124064 123046 123307 84371 84223 274855 236209 673059 677748 218050 214919 278320 281344 324884 318892 341965 344842 367762 370153 351240 389223 801433 848155 540308 448901 294909 289049 339588 336258 360363 364631 376346 376888 422396 422099 660291 694835 40.55 68.1 1
14:14:45 2023-10-13 324893 322884 86895 85409 132505 132506 132125 130552 106484 105080 109451 110767 130784 129750 353798 377627 1103583 1092111 421815 432980 120761 108007 115020 116161 128028 123556 121462 122982 84138 85926 267912 237154 669461 672388 219907 214884 278320 279907 326794 317004 342001 343321 364391 372079 351830 387407 806496 848638 523284 446246 294802 289537 338493 338459 360183 363362 374989 379466 426288 424002 660327 694872 40.55 68.1 1
14:14:46 2023-10-13 324667 320798 86954 85314 132141 133139 131877 130462 106305 104936 109737 111015 128738 129904 354043 383205 1109939 1093774 417297 432719 121673 107982 115099 116321 128028 123879 122842 123102 84313 84318 270676 237322 675167 678228 216597 214850 279662 281344 324934 316969 342519 344842 367798 371783 349675 387479 800297 837854 511293 445169 296922 288194 339862 336529 358772 365763 374039 376623 420738 424002 667492 693356 40.55 68.1 1
14:14:47 2023-10-13 323655 322165 86895 85319 132098 132232 131596 130828 106160 105113 109451 111146 128743 129931 353798 381061 1100386 1085243 420744 432899 120513 108115 114237 116515 127640 124064 122637 123307 84080 85926 269437 237322 672600 676790 218512 214884 278320 280334 326685 319430 342375 344370 367325 371641 351650 389297 800150 847373 530094 445374 295812 288728 338802 336529 360363 364951 375750 378326 421995 421804 660291 691586 40.55 68.1 1
14:14:48 2023-10-13 326060 321634 87408 85356 130780 132746 132456 130396 106386 104871 109838 110660 128841 129606 354152 381949 1105186 1097634 415265 432574 121093 107882 115132 116094 128063 123109 122842 123478 84254 85893 267912 236485 678187 672388 216597 214884 279534 279761 324671 317039 340488 343321 365558 372933 349358 386245 801821 841453 534467 446562 294011 289238 337745 336529 357622 365727 375740 375829 422661 422810 664231 692872 40.55 68.1 1
14:14:49 2023-10-13 323646 322130 86617 85293 129786 132972 131183 130972 106094 105290 109563 110767 130543 130182 351807 377627 1111163 1093428 414628 432935 123362 108149 113931 116515 127151 124164 122484 123341 83906 84382 272367 238148 668287 676705 219131 214815 278908 281344 327718 318528 344748 344733 365380 372340 350732 387443 802002 840602 511610 441548 296300 288904 336764 339560 359123 365435 374039 378362 423998 423406 663546 692531 40.55 68.1 1
14:14:50 2023-10-13 324640 322220 87444 85282 132977 131784 132614 129996 106517 104552 109822 110499 128850 129508 354584 380990 1097609 1088335 418821 433336 121010 107644 115199 115742 128063 122940 122910 122863 84138 85775 267912 236652 677979 673851 216823 214919 278320 281344 324898 317039 340416 344355 368642 370118 351263 386790 801433 845688 535801 447583 293868 288799 339588 336022 360943 365179 377143 376022 420738 422430 661806 692836 40.65 68.1 1
14:14:51 2023-10-13 324929 321848 86982 85278 132535 132415 132092 130495 106305 105114 109485 110616 130603 129750 351807 378791 1103981 1097634 417563 433503 121010 107915 115258 116315 127790 123608 123046 123273 84254 86064 269437 236376 679628 673669 218358 214185 279105 279761 324956 320789 342001 343321 365522 373528 350697 386790 804642 841453 530094 448901 294702 289677 337781 337037 358484 366277 376346 376094 423257 423108 666119 693853 40.55 68.1 1
14:14:52 2023-10-13 322399 322165 86799 85472 130511 132415 132275 130618 106160 105113 109417 110895 130543 129966 351807 379888 1105222 1083628 419119 432935 120513 108115 114303 116161 127817 123945 122637 123307 84022 85959 275310 238500 673250 675833 218667 215552 277539 279446 325915 315978 342555 345329 366910 371227 351902 389707 800297 842636 536883 441584 295847 289308 338528 337037 360907 363539 372911 377793 422661 422955 664231 692800 40.55 68.1 1
14:14:53 2023-10-13 323943 320909 86895 85314 132500 132406 131844 130405 106378 105113 109485 110703 128525 129939 354580 381571 1104046 1091439 420015 432719 120761 107982 115099 116301 127858 123879 122773 123068 84080 85926 267912 237548 675901 670857 216597 214953 277929 280053 327718 320189 342037 346650 364391 370118 351902 387443 804742 846322 530094 444564 295705 290560 336693 337581 360943 363539 374076 376623 424070 422725 662503 695401 40.55 68.1 1
14:14:54 2023-10-13 325777 321230 87078 85314 132578 132199 132931 130250 106411 104832 109485 110552 130478 129390 353870 378490 1106828 1096853 414676 432899 120761 108034 115132 116048 128028 123279 122927 122965 84138 85926 267912 237322 671774 671877 216783 214953 278320 279315 325950 319430 341268 347533 365273 371535 351119 390497 804853 838228 525833 444673 295512 292868 337710 337037 360399 366535 372312 377937 423782 424002 669495 694909 40.55 68.1 1
14:14:55 2023-10-13 324929 322884 86895 85388 130472 132564 132640 130840 106386 105192 109687 110863 128841 130008 353580 382025 1102469 1086751 418153 432863 120678 108247 115132 116348 127994 123279 122893 123068 84138 84338 268716 235984 673180 676790 218050 214884 278320 281344 326794 321243 340967 345817 367727 370083 351758 387371 802426 843194 529733 446489 293080 289677 338766 335951 360943 364596 374003 377853 421366 422761 664231 694344 40.55 68.1 1
14:14:56 2023-10-13 326835 321190 87086 85314 132509 132132 132360 130340 106451 104904 109788 110616 130716 129355 351447 379817 1105186 1097634 417822 432863 120678 107900 115099 116128 127994 123760 122842 123068 84138 84097 267912 236470 683987 675264 218976 216652 279892 281344 326794 318527 341304 346796 365380 371866 352033 387479 802388 837781 540128 447230 293939 290423 337745 337273 359820 366792 373893 378427 423637 422165 667492 694872 40.55 68.1 1
14:14:57 2023-10-13 324748 322705 87110 85423 130507 132997 131810 130939 106572 105257 109451 110767 130625 130056 353508 382025 1103981 1087561 418931 432181 120844 108015 114908 116401 128028 123827 122808 123068 84138 86011 270258 235984 672267 676790 218050 214884 278320 281344 324956 318418 341483 345573 367727 370118 351227 386173 801175 847483 537603 448229 294559 288763 339827 337607 360617 365143 376880 376587 421070 422200 661523 694835 40.55 68.1 1
14:14:58 2023-10-13 324888 321190 86954 85250 132141 132415 132497 130340 106338 104904 109451 110616 130543 129355 353471 377627 1103583 1093664 420113 432831 120678 107900 115258 116315 127756 124031 121547 123478 84138 86123 269437 237322 677444 675264 219596 214781 278320 279872 324956 316969 342001 346442 366372 373159 351528 386754 801784 843656 522963 446890 294909 289677 338291 338601 358197 364049 376310 376058 423890 423406 661264 692800 40.55 68.1 1
14:14:59 2023-10-13 322853 322098 86895 85314 132308 132631 132241 130462 106780 105080 109451 110843 128799 130043 353798 379853 1106007 1085206 413901 432863 120513 108007 114651 116288 127783 123523 122808 123153 84080 85985 267912 238230 669695 674877 218050 216223 278320 279761 328646 315978 342519 345817 366365 368979 351830 390606 802002 842645 532728 441584 294909 289713 338255 336529 360979 365143 372874 377226 422661 424017 665497 695329 40.55 68.1 1
14:15:00 2023-10-13 324821 320802 87174 85303 132661 131486 132489 133579 106484 104461 109822 113441 130750 129433 353798 384387 1100839 1091414 419119 432719 120844 108015 115099 116382 127824 124031 121328 123410 84138 85952 267912 237322 669453 674784 218050 215853 278320 279642 324898 316934 341100 345356 366622 369823 351758 387443 800652 843267 530094 448547 294296 290118 338802 335481 360943 365143 374039 378118 421366 422893 664231 693853 40.55 68.1 1
14:15:01 2023-10-13 325376 322165 86863 85488 130329 133122 131217 130840 106094 105322 109384 111079 128305 130489 351771 378997 1111127 1092887 414592 432863 120348 108213 114088 116321 127538 124131 122739 123222 83906 86137 272817 238669 662049 674328 216818 214850 278320 281831 325353 318078 342663 345573 365230 372340 351227 387479 801218 841453 512243 441548 295883 289510 336764 338328 358737 365435 373739 378362 423998 424002 666119 694835 40.55 68.1 1
14:15:02 2023-10-13 322399 322359 86835 85291 132378 132564 132207 130807 106255 105192 109350 110919 128864 130043 353616 382219 1107007 1086751 414484 432921 120513 108007 114303 116321 127756 124031 122739 123239 84022 85893 267912 238427 670845 674877 218050 216072 278320 279761 325915 315978 344375 345573 366336 369530 351866 390331 802002 838343 534045 441128 295360 288799 337781 336529 360979 364596 372620 377190 423257 422831 667066 692800 40.55 68.1 1
14:15:03 2023-10-13 324744 321649 87233 85240 132797 131470 132523 133638 106484 104814 109485 113351 130750 129286 353798 380990 1097609 1088335 416974 432522 121010 107685 115199 115775 128063 122940 122876 122829 84138 85893 267912 236652 681768 676224 218512 215980 278729 281632 327718 317787 340309 347287 366444 369942 351330 387299 802571 843230 511293 448193 293115 292041 338766 335951 360943 364631 374003 377900 421258 422840 664231 692836 40.55 68.1 1
14:15:04 2023-10-13 323255 321987 86922 85324 130325 132597 131810 130939 106320 105257 109316 110863 128305 130216 351771 378997 1112987 1094442 417446 433003 120513 108007 115033 116415 127606 124131 122603 123170 84022 85992 268259 238669 663875 674841 219286 214884 278712 281344 325388 315687 342627 345817 365295 372375 351227 387443 802571 841453 511293 441548 296300 289677 337236 338566 359531 365435 373474 378362 423998 424002 667066 695823 40.55 68.1 1
14:15:05 2023-10-13 323981 322001 87078 85314 132321 132440 131877 130651 106378 105290 109451 110767 130535 129966 353798 378791 1106896 1084435 413901 432863 120513 107933 114684 116288 127756 124031 121293 120169 84138 86097 270338 238331 674175 674732 218512 216119 278213 281344 325879 318899 342555 345817 366365 369836 351542 390570 801175 838307 527133 441475 295181 289440 338291 339080 360979 364851 372874 377226 422661 424092 666844 694835 40.55 68.1 1
14:15:06 2023-10-13 324532 321155 87046 85335 132408 132631 131877 130708 106484 104936 109754 110767 130569 129390 353508 382219 1101983 1094516 419483 432976 120678 107900 115132 116321 128028 123979 122842 123068 84138 85893 270338 236986 677960 674364 217493 214482 278712 279872 324956 319393 341483 346650 365558 373457 350697 386790 801218 838415 535801 449491 294909 289677 338018 338055 358161 364311 376346 376094 422661 422810 662275 692836 40.55 68.1 1
14:15:07 2023-10-13 322171 322130 86755 85283 132156 132697 131150 130906 106370 105290 109384 111111 128305 130398 351771 378997 1115958 1096861 418411 432755 120595 108015 114237 116415 127436 124474 120991 120249 84022 86077 268259 238522 662183 674877 219286 214746 278712 281344 324934 315061 342627 345635 365380 372375 351227 387443 802571 840858 535801 441548 295596 289374 336728 338055 358772 365179 373474 377793 423998 424002 666119 692836 40.55 68.1 1
14:15:08 2023-10-13 327496 321159 87391 85286 132359 132564 132183 130307 106484 104728 109788 110552 130569 129355 353798 382167 1097609 1086713 416974 432935 120678 107718 114908 116128 128028 124160 122842 122982 84138 85893 270338 235984 672920 677186 218358 214919 278320 281344 324956 318927 340967 345817 367762 370118 351758 387371 802571 846050 530094 449219 294082 288588 339827 335987 360907 365465 376346 376058 421366 422761 663252 692800 40.55 68.1 1
14:15:09 2023-10-13 324568 321677 87046 85286 132321 132290 131877 130585 106539 105192 109771 110919 128628 129612 351627 381949 1105433 1094293 419300 432683 120678 108007 115066 116161 128028 124031 121462 123204 84138 85893 270338 236819 671883 673706 217458 214517 278712 279872 326382 317004 341519 345817 365558 372375 350661 386790 800050 838451 535801 447912 294599 289677 339693 337581 358161 365143 376346 376623 423293 422810 662275 692800 40.55 68.1 1
14:15:10 2023-10-13 321007 322626 86708 85356 132190 132664 131844 130939 106094 105322 109384 111003 128305 130548 351771 377592 1111163 1093701 414628 432899 120430 108007 114237 116435 127606 124131 122518 123136 83906 86018 267019 238500 662396 674364 217120 214746 278961 282067 328182 318303 344493 345817 365416 373052 351047 387299 802534 841453 529733 441548 296300 289238 339453 338459 358737 365435 373739 378132 423998 423596 664520 694835 40.65 68.1 1
14:15:11 2023-10-13 326640 321582 87444 85223 132932 132066 132706 130449 106711 104871 109914 110616 128930 129321 353798 381905 1097609 1089848 414592 432181 121010 107685 115391 115935 128528 123109 122876 122863 84138 85893 269292 236986 679057 673851 218050 214953 278320 281344 325161 317893 340452 345115 367762 370118 351510 387371 800050 845652 537136 448901 293939 288689 339862 336258 360979 365435 376346 378574 420738 422831 662312 692800 40.55 68.1 1
14:15:12 2023-10-13 324929 321190 86926 85254 132329 132132 132183 130250 106305 104904 109451 110616 128664 129750 354370 378791 1103583 1096074 419410 432486 120595 107900 114941 116161 127906 123194 121462 120186 84313 84370 269437 236950 671888 674695 219286 214746 279105 282140 326794 318410 342206 343321 366910 373195 351542 390554 802351 843230 537136 446854 296985 290118 337509 338601 358772 364084 376076 376094 423998 423406 661300 694344 40.55 68.1 1
14:15:13 2023-10-13 324219 321951 87110 85345 132509 132415 131877 130561 106613 105192 109653 110767 128833 129750 354639 382775 1106681 1090662 413282 432863 120844 107933 114336 116014 127606 123109 122808 122931 84022 85808 267912 237322 671358 676790 218050 214884 278961 279761 324934 316455 342001 345573 367762 370083 349639 387515 799730 836598 511293 441367 294909 289475 340341 335481 360399 366792 373739 376924 420147 422134 668001 693356 40.55 68.1 1
14:15:14 2023-10-13 324410 322130 86899 85318 132321 132939 132058 130495 106338 105113 109451 110874 130543 129785 351807 381061 1097609 1088302 422417 432610 120844 107982 114908 116221 127926 124064 123012 123444 84138 86064 269292 236986 674074 676790 218050 214919 278961 279907 324956 317929 342519 343026 366658 371085 351866 386790 800297 846920 537136 444190 295389 288763 338327 336564 360653 364333 375209 378362 422067 422200 660327 693849 40.55 68.1 1
14:15:15 2023-10-13 324640 322884 87078 85282 132569 132008 132274 130552 106605 104728 109485 110575 130784 129524 353798 378755 1105259 1097634 415265 432967 120844 107751 115199 116128 128028 123109 122876 122897 84138 85893 267912 236485 675253 672863 216783 214919 279928 279761 325388 319430 340967 344355 365558 371783 349393 387371 801218 841453 537136 448901 294046 289677 337781 337545 358772 366535 376346 376058 423293 423406 663582 693853 40.55 68.1 1
14:15:16 2023-10-13 323907 322130 86895 85250 132291 132631 131877 130652 106539 105159 110061 110863 128649 129827 351627 379782 1109865 1094554 417631 432719 120513 107974 114336 116321 127640 123827 122637 123410 84138 86011 279527 237154 680888 676520 219286 214850 278908 279761 324934 316969 342375 342902 367210 372375 350732 387479 801433 839075 537136 443864 297987 288360 338564 338055 358737 365727 374076 378362 422661 423406 665497 694835 40.65 68.1 1
14:15:17 2023-10-13 324399 321226 86831 85339 132229 132166 131877 130363 106338 104904 109451 110616 128698 129750 353834 378997 1100386 1089885 416974 433021 120513 107933 114717 116128 127817 123556 122671 122931 84080 85926 267912 237322 676030 670893 218050 215887 278124 281344 324898 316969 341483 345392 367204 369530 351794 387443 800050 843194 529733 446890 293115 290118 338802 335516 360979 364667 374939 377890 422328 422831 664231 697731 40.55 68.1 1
14:15:18 2023-10-13 324676 322275 87348 85382 130507 132556 132241 130552 106353 105015 109805 110767 128628 129577 351735 378685 1105556 1099198 415044 432791 120678 107718 115132 116094 127994 123490 123183 122999 84138 85860 270338 236652 677936 671841 218512 214884 279928 279761 327256 320335 340452 344802 365558 372304 349603 387335 802350 841453 535801 446453 294011 289607 337745 338564 358701 366792 376310 376022 423257 423370 665388 692836 40.55 68.1 1
14:15:19 2023-10-13 324290 322049 86863 85402 129786 132631 131929 130528 106451 105080 109451 110767 128799 129896 351339 378720 1109976 1090450 417631 432863 120233 108049 114270 116482 127572 124031 122773 120299 84313 84223 274741 237475 672081 676165 219286 214781 279069 281741 327718 319430 342483 344842 367138 372862 350920 390961 802460 838966 511293 445169 296717 288645 338149 338257 358701 365692 374834 378362 423660 423406 667066 693849 40.55 68.1 1
14:15:20 2023-10-13 325791 320976 87014 85261 132103 132099 131877 130340 106346 105113 109923 110843 128662 129681 353761 378685 1103981 1091439 417894 432863 120678 108082 115020 116281 127606 123490 122773 123239 84138 85978 270338 237322 669574 667047 218512 214919 278124 281741 327256 317668 342001 344802 364903 369495 351758 387407 802119 845018 530094 443900 293527 290388 337473 336976 360979 364631 374569 378121 423926 422849 663959 694308 40.65 68.1 1
14:15:21 2023-10-13 324821 320802 87078 85303 132496 132058 132274 130184 106451 104695 109754 110531 128799 129321 354603 378720 1103583 1099198 415081 432538 121387 107915 115450 116188 127892 123627 121497 123290 84371 84275 269437 236543 677936 672791 218512 214884 279784 279581 327487 318374 341171 344284 366329 372304 349988 387335 801182 841453 535801 448193 293797 289713 338255 337037 358413 365727 376310 376022 423890 422774 665646 693780 40.55 68.1 1
14:15:22 2023-10-13 323255 322332 86835 85314 132436 132631 131810 130618 106273 105224 109417 110843 128305 130056 351735 379888 1105186 1083591 414592 432791 120595 108007 115033 116288 127538 123760 122773 123273 84138 86011 270338 238331 677581 674877 218512 215853 277539 281344 328377 315978 342591 345817 366587 370118 351866 389707 801433 838451 525833 441548 295181 289642 340416 336564 360943 363468 373438 378023 422661 422840 664231 694835 40.65 68.1 1
14:15:23 2023-10-13 324363 322328 86954 85282 132500 132381 132274 130340 106378 104936 109889 110907 128738 130053 354544 381680 1102221 1089774 418821 432647 120927 107949 114954 116128 127538 123523 122773 123034 84080 84338 269437 237322 669725 670893 218050 215887 278248 281741 327256 316934 340967 345356 366622 369823 351227 387443 802571 843194 531576 448864 293527 290118 338802 335987 360943 365143 374870 378302 421366 422796 664231 692836 40.55 68.1 1
14:15:24 2023-10-13 324343 322134 86653 85286 129786 132631 131093 131435 106305 105080 109417 110692 128305 129750 351735 378495 1109976 1088167 417631 432827 123328 108082 113931 116288 127361 124064 122569 123273 84022 85893 267912 237154 668074 674841 217120 214815 278320 279761 324863 316712 342663 344842 365558 372304 350697 387407 801433 839002 511293 441620 295596 288317 337745 338292 358701 365692 374039 378326 423591 423406 666119 693849 40.55 68.1 1
14:15:25 2023-10-13 321649 321844 86954 85413 130437 132348 131687 130918 106320 105224 109350 110971 128527 129883 351555 381949 1103509 1083628 414592 432198 120513 107982 114369 116255 127572 123793 122739 120268 84138 85893 269437 237994 667287 675833 218512 215853 277539 281344 325879 315943 342555 345573 366109 370118 351866 389707 800297 838379 529733 441511 295360 290064 338255 336529 360907 363213 372315 377190 422625 422761 664231 693849 40.55 68.1 1
14:15:26 2023-10-13 324888 321123 86926 85244 132475 131818 131877 130233 106451 104695 109485 110563 130724 129321 353761 378720 1102764 1097634 417631 432827 120678 107967 114908 116094 127994 123194 122808 123068 84138 85860 268716 235984 671769 672827 218358 214850 279731 280931 324956 317929 340452 345817 365487 370153 349076 387335 801784 840263 531411 448193 294011 291628 337745 336529 358737 365407 376016 378205 423005 423118 667541 695823 40.55 68.1 1
14:15:27 2023-10-13 326023 321463 86982 85319 130502 132497 131810 130340 106273 104904 109417 110616 128698 129779 351699 378720 1106828 1088167 417520 432777 120265 107866 114270 116094 127361 123109 122688 122982 84022 85926 267912 237154 669821 674877 217085 214850 278908 279761 324898 316934 342591 342902 366910 372340 350697 387443 800297 838410 530094 447109 296508 288290 338255 337782 358449 365435 374039 378326 421995 423406 667066 693849 40.55 68.1 1
14:15:28 2023-10-13 320972 321515 86708 85270 130148 132597 131217 130429 106094 105272 109308 110692 128305 129931 351771 378755 1103583 1082015 417894 432827 120678 107915 114584 116315 127511 123997 120991 123393 84022 86030 270338 238500 668991 675650 218512 214850 276689 281741 325388 318492 342483 345817 366293 370118 351866 387479 801323 843194 534467 441548 295181 288518 338528 336529 359820 363468 373438 377757 422328 422791 663723 693849 40.65 68.1 1
14:15:29 2023-10-13 326536 321119 86767 85293 132291 132066 131877 130184 106378 104695 109703 110854 130535 129321 351735 378755 1101983 1096074 418153 432267 120513 107718 114303 116094 127572 123024 122603 122829 84022 85860 270338 236318 673834 672827 218358 214482 279498 281344 324956 317929 341448 345635 365522 372340 349603 386790 802571 841453 534467 448229 294046 289761 337781 336529 358161 364787 376310 376022 422661 422774 664231 692836 40.55 68.1 1
14:15:30 2023-10-13 324302 322094 86649 85318 129782 132664 131060 130651 106370 104904 109417 110616 128491 129779 351483 380996 1112862 1091439 417557 432683 120348 108314 114138 116382 127314 123964 122705 123239 84022 85860 267912 237359 668216 674841 217423 214850 278712 281344 327487 316863 342627 342902 366329 372898 350697 387407 801433 838410 537136 444190 295596 288290 337781 338055 358161 365143 374039 378326 423257 422810 663546 693849 40.55 68.1 1
14:15:31 2023-10-13 324861 321725 87248 85250 132256 132099 131744 130562 106094 104519 109417 110520 128305 129321 351771 378720 1100730 1088302 417631 432145 120595 108082 114270 116161 127572 123964 122773 123034 84022 85860 279527 237154 674480 671294 216823 215552 278320 281344 326794 316712 340416 345130 366622 369530 351227 387443 802571 842388 537136 449329 295098 289163 338802 335481 360907 364916 374039 377585 420738 422761 664231 695329 40.55 68.1 1
14:15:32 2023-10-13 326540 321119 86867 85314 130442 132281 132141 130486 106353 104871 109350 110767 128628 129183 351555 381680 1103863 1094442 418153 432181 120430 107718 115377 116094 127749 123194 122773 122948 84022 84358 270338 235984 685339 672827 218358 214185 279105 281344 326988 317929 340967 345817 365558 372375 349322 389149 802571 841453 534467 448193 293939 289093 340416 336529 357622 365727 376273 376022 422625 421227 664231 695329 40.55 68.1 1
14:15:33 2023-10-13 321911 322399 86640 85219 132064 132099 131530 130340 106094 104904 109563 110767 128305 129750 351699 378685 1103583 1084125 414520 432827 120348 107718 114204 116094 127361 123194 122654 123068 83906 85893 270338 237994 671481 674364 218358 216188 277929 279761 325915 315722 342361 345573 365558 369530 351866 389744 801433 841453 525833 441367 294909 289202 337781 336529 360461 363539 372312 379931 422410 426292 665897 695019 40.65 68.1 1
14:15:34 2023-10-13 324371 320963 87297 85275 130784 131685 132423 130143 106451 104357 109417 113508 128305 129321 351519 380279 1097572 1088335 417631 433462 121750 107669 115199 115742 128063 123024 123012 122829 84138 85860 272479 237154 678838 672863 218050 215552 278320 281596 324898 319584 340416 344837 367727 370048 351474 387407 801433 838415 530094 448583 293939 291216 338838 335481 360907 364851 376310 378158 420111 422827 663252 694835 40.65 68.1 1
14:15:35 2023-10-13 320936 321195 86644 85282 129782 132506 130961 130495 106094 105450 109199 110843 128217 130216 351699 378997 1109553 1091299 414592 432181 123431 107900 114010 116128 127185 123556 122535 123187 83906 85926 268259 238669 678476 673851 216818 214884 278712 279761 324863 317485 342627 345329 364974 372340 350697 387443 802426 837817 537136 446349 297905 290769 339693 337474 358018 365001 373893 381816 423113 422630 666992 693849 40.65 68.1 1
14:15:36 2023-10-13 321875 320838 86767 85250 132261 132556 132252 130738 106240 105113 109417 110692 128305 130043 351375 378791 1103583 1082052 416974 432863 120348 107974 114167 116321 127361 123590 122569 123068 83906 84129 269437 238331 674590 676311 218358 214884 277539 279642 325388 315722 342555 344842 365558 370153 353372 387479 800297 838451 529733 441584 295955 289383 337781 336529 360617 363213 372874 378059 423660 422761 663723 693849 40.65 68.1 1
14:15:37 2023-10-13 324627 320894 86823 85242 132107 132132 131844 130307 106127 104728 109417 110607 128305 129355 353508 378853 1100839 1090635 417849 432037 120678 107949 114696 116155 127647 123642 121376 123034 84138 85893 270338 237154 667936 673349 218944 215518 278124 281344 326794 316969 342134 344319 364427 369530 351794 387443 801218 844458 529601 443864 292973 290560 337745 336258 360979 364596 374039 377318 423926 422800 663252 694344 40.55 68.1 1
14:15:38 2023-10-13 323871 321323 86818 85377 130437 131743 132144 130307 106127 104663 109417 110607 128305 129321 351339 382202 1106828 1089885 413865 432181 120348 107751 114237 116094 127572 123109 122637 122897 83906 84148 270338 237154 668431 677269 218358 214884 279534 279761 324934 316491 341483 344842 367798 370118 349615 387479 797995 835971 530094 441367 293868 288540 339827 335481 358737 365763 373438 376094 421102 423406 665533 691881 40.55 68.1 1
14:15:39 2023-10-13 324262 321150 86739 85301 132073 132406 131711 130585 106287 105192 109316 110767 128237 129612 351519 382219 1100619 1085202 421405 432450 120348 107718 114010 116094 127368 124031 122675 123085 84022 85893 271127 237176 668736 674877 218358 214884 278320 279907 324956 316491 342555 342541 366622 370153 351227 386173 799730 845688 528283 443977 295812 288702 338766 336529 359820 363503 375777 377793 421366 424002 658350 691881 40.55 68.1 1
14:15:40 2023-10-13 320901 320901 86799 85219 132286 131751 132486 130184 106273 104799 109417 110607 128305 129355 351447 378997 1109188 1092887 413795 431537 120430 107718 114237 116014 127484 123024 122773 122897 84022 85893 272254 237994 668118 667047 216748 214884 278320 279761 325915 315501 341483 344284 364974 370153 350450 390331 801218 834129 511293 444818 293527 290118 337272 336529 359820 365763 372874 377853 423293 423786 669881 695675 40.65 68.1 1
14:15:41 2023-10-13 323619 320731 86826 85286 130325 132124 132116 130307 106320 105048 109316 110799 128305 129390 351735 381863 1110164 1090662 415265 432145 120348 107685 114618 116094 127572 123194 122603 123068 84022 85893 267019 237154 670334 676790 218358 214850 279141 279761 324898 316712 342001 343026 367762 372340 350167 387443 800297 836598 505857 444854 295847 293157 338802 337545 358161 366271 374039 377757 420738 422810 665027 691881 40.65 68.1 1
14:15:42 2023-10-13 324635 321155 86767 85275 132286 132385 131217 130217 106127 104519 109417 110616 128305 129654 351771 378730 1100730 1088335 414628 431573 120430 107718 114270 116048 127606 123024 122603 122863 84007 85893 270338 236986 670593 667047 218050 215552 277929 281344 324409 316934 341519 344837 365522 369911 351510 387407 802571 843230 530094 444805 292698 290348 340416 338121 360654 363907 373893 377448 421258 426401 663575 696814 40.55 68.1 1
14:15:43 2023-10-13 324784 320892 87180 85267 132316 131694 131844 130340 106305 104663 109417 113351 128620 129286 351519 378997 1102019 1096041 417334 431573 120513 107610 114237 116014 127606 123752 122808 122863 84080 85742 267912 235984 680676 673349 216748 214850 279534 279761 324956 317929 340967 343321 365558 373195 350414 386209 802571 844313 534467 446598 293939 289172 338291 337545 357658 364631 376310 376058 422661 422810 662275 693553 40.55 68.1 1
14:15:44 2023-10-13 320972 320802 86585 85314 129920 132626 130838 130738 105771 105290 109232 110919 128128 130182 351663 378730 1113333 1091327 417557 432719 120315 108015 114788 116301 127192 124064 120788 123513 83906 85985 267019 237994 665258 673851 218976 214781 278320 279761 325392 315061 342627 345391 365273 372340 350697 390961 801433 839075 529733 441511 295460 288799 339213 338055 358737 365179 373775 378362 423998 422486 665646 693849 40.55 68.2 1
14:15:45 2023-10-13 327465 321083 87046 85208 132573 131999 132914 133538 106484 104383 109451 110392 130569 129321 351771 379888 1097609 1088061 414592 431537 120927 107388 115232 115742 128056 122855 122842 122829 84080 85742 272592 237154 676608 672863 216823 214953 278320 279761 324898 316969 340188 344873 367468 370118 351263 387407 801433 843230 530094 447693 293939 288799 338838 335987 360713 364631 376346 378158 420738 422840 662312 694835 40.55 68.1 1
14:15:46 2023-10-13 324893 321155 86831 85245 132224 131863 131476 130429 106287 104982 109585 110767 128271 129217 351591 381141 1103826 1096116 420914 432665 120513 108000 114402 116014 127606 123845 120956 122999 84022 85860 269437 236652 672652 672718 217272 214517 278320 280502 324956 317039 341483 343286 365522 372375 351506 386790 801218 843230 531905 446186 294495 291772 336764 338601 358197 363539 375209 376094 423637 422810 660291 692800 40.65 68.1 1
14:15:47 2023-10-13 323155 321230 86712 85307 132291 131975 131530 130472 106305 104799 109417 110552 128305 129355 351735 379853 1103751 1086788 414676 431573 120430 107751 114303 116128 127606 123279 122569 122897 84022 85893 279527 237322 668422 674877 216823 214953 278320 279761 325388 318906 342037 345573 365558 368979 350697 389744 800144 842791 525833 441584 294909 289308 337781 336529 360979 364596 372575 377190 422661 422800 668160 694613 40.55 68.1 1
14:15:48 2023-10-13 324568 320834 87082 85212 132805 131528 132759 130053 106386 104292 109653 110435 130625 128859 351411 380456 1096830 1088302 414556 431632 120761 107610 115166 115961 128090 122855 122842 122659 84138 84073 267912 235984 676148 673888 216823 214919 278320 281344 324671 317929 340177 344319 367798 370118 351600 386209 800297 845688 529733 448583 294046 288799 339588 335987 360653 364631 376346 376058 420474 421544 659823 693849 40.55 68.1 1
14:15:49 2023-10-13 335005 320613 86795 85271 132282 131586 131530 130184 106127 104487 109417 110488 128305 129321 351735 378997 1109976 1092887 413795 432522 120430 107610 114237 116069 127606 123109 122603 122863 83906 85893 267912 237154 683645 667083 216597 214884 278320 279761 325950 316231 340488 344355 365522 370153 349393 387515 802155 836007 537136 445229 293562 289713 339693 339290 360075 366542 373893 378085 423185 423930 669644 696814 40.55 68.1 1
14:15:50 2023-10-13 323958 321012 86890 85254 132199 132497 131430 133631 106255 104806 109384 110520 128305 129355 351699 383301 1106828 1088130 415265 432181 120348 107718 114270 116128 127484 123109 122603 122897 84123 85860 272367 236986 673706 675833 216783 214551 279268 279761 324898 316491 341519 342902 367762 370944 349639 387479 798032 835971 511293 444854 296922 293166 338873 336564 358197 365727 374039 377226 420442 422810 665533 691881 40.55 68.1 1
14:15:51 2023-10-13 323643 321649 86713 85219 132098 131851 131497 133590 106633 104663 109451 110531 128305 129355 351807 378464 1097609 1088335 414592 431537 120430 107751 114303 116128 127606 123109 122603 122897 84022 85893 267912 237053 668817 667083 218050 215587 277929 281344 327183 316969 341003 345115 365558 369530 351506 390961 802423 845561 511293 445749 295093 290454 338624 337644 360799 364453 373857 377318 421438 422761 664231 696702 40.65 68.1 1
14:15:52 2023-10-13 324893 320696 86954 85303 132466 132422 132141 130519 106273 104734 109384 110639 128305 129405 351699 378650 1101946 1096074 418523 431501 120513 107718 114651 115901 127572 123109 122739 122999 84239 85860 270338 235984 676033 672791 218667 214185 279105 281344 324956 317893 341412 346062 365522 372056 349322 386754 802571 841453 528777 447839 295275 289713 337745 336529 358161 365692 376310 378169 422625 422738 664231 695329 40.65 68.1 1
14:15:53 2023-10-13 328924 321155 86790 85377 129786 132597 130928 130585 106222 105192 109215 111015 128101 129974 351519 378889 1111480 1091264 417631 432391 120218 108049 114010 116482 127151 124407 120823 120299 83906 86097 270338 237249 667552 673312 219286 214781 278712 281344 327256 315943 342591 345061 365487 372304 350661 387407 801433 839002 530094 441511 295812 288763 336728 338292 358665 365465 374003 378326 423890 423406 666119 694835 40.65 68.1 1
14:15:54 2023-10-13 324712 321609 87289 85212 132539 131247 132378 133724 106451 104149 109754 113441 128799 128825 351699 380723 1095942 1087561 417631 431501 120844 107685 115199 115742 128028 122940 122842 122795 84138 85827 267019 235984 675509 672863 218050 214919 278320 279761 326794 317893 340141 344319 367727 369858 351227 386209 801433 845652 512243 448229 294011 288904 339314 336222 360617 365108 376346 376058 420738 422725 659787 693590 40.65 68.1 1
14:15:55 2023-10-13 324600 320869 87014 85345 130329 132132 131810 130340 106320 104839 109841 110616 128504 129577 351663 377627 1102295 1092887 420876 431778 120513 107685 114402 116094 127572 123964 121293 123034 84022 85860 270338 236986 679893 672595 217493 214884 278320 279872 324956 316969 344052 345817 365522 372862 351758 386754 802571 843194 530094 447109 294909 289405 337509 338566 358413 363503 375740 376058 423890 422774 659787 693817 40.65 68.1 1
14:15:56 2023-10-13 322889 321114 86827 85299 132286 131954 131476 130274 106127 104695 109308 110563 128417 129321 351699 380421 1102764 1088335 414676 432145 120430 107792 114303 116094 127538 123523 122569 123034 84022 85860 269437 237322 671358 676790 216823 214884 279105 279761 325616 316455 342278 345817 366624 368979 349603 389707 797922 837781 529733 441399 294666 288799 338802 334508 360654 365442 375082 379355 419968 424002 669442 693208 40.55 68.1 1
14:15:57 2023-10-13 326658 320731 86982 85256 130325 132157 131497 130274 106127 104919 109703 110767 128305 129286 351663 381025 1096756 1085202 418672 431501 120348 107718 114237 116128 127484 123109 122739 122948 83906 85860 270338 236485 671367 675833 218050 214884 278320 281344 324956 319430 342242 344842 367727 370118 350697 386173 800144 845652 537136 448864 293939 288763 339314 335951 360617 364596 376346 378537 420075 424002 660291 693849 40.55 68.1 1
14:15:58 2023-10-13 320901 321155 86767 85430 132248 132132 131217 130340 106094 105113 109417 110692 128305 129750 351699 378428 1109976 1092850 417038 432181 120513 107718 114336 116094 127572 123523 120956 123068 84022 85952 270338 238500 668541 670857 219131 214884 278712 281344 325915 315026 342519 344284 364938 371227 351227 390919 804134 836337 511293 445416 295756 290454 337603 337403 359676 365478 372693 378353 423782 424002 668474 692836 40.55 68.1 1
14:15:59 2023-10-13 324174 321553 87105 85345 132427 132348 131653 130307 106273 105159 109737 110616 128305 129321 351699 382167 1108401 1089885 415265 432181 120513 107718 114303 116069 127484 123194 122773 123034 84022 85860 267912 237154 668183 677748 218358 214884 279534 279761 325616 317668 342242 345817 367762 370048 349639 387479 801433 836598 511293 444190 294559 289172 339827 338294 360363 366792 373702 376888 420075 421575 669459 691881 40.55 68.1 1
14:16:00 2023-10-13 324532 321128 86867 85286 132286 131784 131777 130151 106094 104630 109384 110702 128305 129286 351699 378997 1102295 1088130 419483 431537 120595 107718 114171 116128 127606 123109 122773 123034 84022 85860 270338 236652 669832 667083 217306 214884 277929 282140 324956 318614 342267 346395 365309 373017 351650 389888 804853 845634 530094 446004 295181 289607 336693 338566 358449 363220 375447 377190 423998 423370 660291 692800 40.55 68.1 1
14:16:01 2023-10-13 322983 321012 86771 85318 132265 132132 131476 130095 106370 104904 109417 110616 128305 129355 351735 378997 1111281 1093664 412049 432209 120513 108007 114618 116288 127572 123523 122773 123068 84022 85926 269437 238869 670716 671877 217085 214884 278712 281344 325915 315722 342519 344319 365230 371191 351227 390606 802388 834166 525833 441620 293975 290582 336764 337001 359820 365727 372611 378427 423962 424002 668948 693817 40.55 68.1 1
14:16:02 2023-10-13 322925 320838 87078 85324 130437 132489 132050 130495 106320 105048 109350 110767 128504 129941 351519 382025 1106828 1090662 415265 432603 120430 107915 114651 116061 127538 123490 122773 123034 84138 84275 270338 237154 669445 676790 218358 214884 279534 279761 325388 316934 342519 345817 367762 370683 349603 387515 799730 836598 511293 446477 294909 288799 339827 335446 359820 365763 374003 379045 419780 424002 665533 691881 40.55 68.1 1
14:16:03 2023-10-13 324635 320633 86799 85250 132282 132132 131497 130006 106094 104695 109417 110563 128305 129321 351735 377593 1100730 1088335 417894 432181 120513 107718 115033 116094 127572 123194 122603 123034 84022 85893 269437 237154 669453 667047 218667 214953 277929 279837 327414 316969 342242 343286 364391 370083 351830 390294 801784 845652 504918 445483 293975 290524 339176 336494 360979 364304 374313 378205 423710 426292 662128 697806 40.55 68.1 1
14:16:04 2023-10-13 324748 320428 87078 85306 130511 132251 132207 130336 106419 104598 109451 113474 128305 129080 351771 378997 1103583 1097634 414676 431497 120595 107718 114684 115742 127783 122940 122773 122829 84297 85860 270338 235984 675028 670857 218512 214884 279731 279761 324898 319430 340452 344319 365558 372056 349603 386790 800050 841453 530094 447876 294646 289202 337745 336494 358161 365763 376346 379049 423293 422810 664231 692836 40.55 68.1 1
14:16:05 2023-10-13 322140 321155 86795 85250 132173 132008 131274 130373 106127 104936 109417 110616 128305 129716 351699 378720 1103583 1082015 414520 432486 120513 107866 114854 116128 127572 123523 122569 123068 84022 85952 272817 237994 667896 674877 218512 216188 277929 281344 328377 315978 342555 345817 365558 370118 351902 389744 800297 838379 543923 444765 297196 291719 340379 337131 360835 363362 372693 380005 422482 426401 664046 693849 40.55 68.1 1
14:16:06 2023-10-13 324635 320633 87014 85159 130780 131545 132058 133603 106273 104519 109384 110767 128504 129558 351699 378755 1097609 1088335 417631 431659 120844 107355 115166 115742 127994 122940 122808 122829 84080 85893 267912 236986 675009 672352 218050 215552 278320 281344 326794 319168 340416 345356 367762 370083 351758 387371 802571 843194 529733 447693 294011 289238 339827 335987 360943 365143 376310 378158 421034 422761 663252 694835 40.55 68.1 1
14:16:07 2023-10-13 320901 320767 86612 85314 129782 132415 131406 130373 106094 105257 109308 110843 128305 130182 351699 378161 1111554 1092887 417038 432863 120348 108183 114010 116128 127151 123523 122484 123068 83906 85926 268259 238331 662745 671841 217085 214884 278320 281596 325879 316298 342375 346160 364981 372091 351614 389562 802534 838300 511293 443818 295955 290118 338733 337545 358737 365143 372312 379931 423818 423560 668015 694342 40.55 68.1 1
14:16:08 2023-10-13 322665 320894 86954 85314 132130 131694 131217 130274 106094 104799 109384 110563 130533 129321 351699 378720 1103619 1085206 413246 432272 120430 107718 114270 116094 127484 123523 122654 122982 83906 85893 267912 237322 673453 674364 216823 215853 278320 279761 325915 316013 342242 345817 366359 368943 350697 389780 799730 840263 527133 441620 294909 289440 337781 335481 360979 365727 372874 376888 421995 422800 666475 693849 40.55 68.1 1
14:16:09 2023-10-13 324929 320646 86767 85271 132282 131529 131929 133521 106305 104663 109417 113508 128305 129321 351699 378720 1100386 1094516 418190 432281 120348 107644 114303 115935 127606 123109 122773 122863 84022 84136 265529 236318 670355 674784 219286 216347 279105 282140 324956 316898 341857 346306 366222 372982 350529 387026 800050 842645 535801 449647 296352 290123 337745 337510 357622 364631 376016 379355 423696 422810 662275 694835 40.65 68.1 1
14:16:10 2023-10-13 321911 321155 86616 85369 129786 132631 130871 130684 105771 105322 109199 110895 128128 130056 351699 378997 1109976 1090487 417766 432181 123328 107900 114010 116321 127151 123727 120702 123307 83848 85985 267912 237994 661379 673851 219017 214884 278320 279761 326794 315061 342663 344842 364974 372340 351227 387443 802002 839075 529601 441475 295596 289295 336764 338055 358737 365435 372911 378023 423710 423452 665425 694613 40.55 68.1 1
14:16:11 2023-10-13 323218 320981 86890 85314 130312 132315 131777 130462 106320 105239 109384 110627 128305 129355 351699 381032 1105556 1082015 414628 431654 120348 107833 114088 116128 127395 123523 122535 123068 83906 85926 267912 237994 674410 674877 216748 215853 277539 279872 325879 317933 342591 345573 366329 371227 351902 389707 801284 846920 525833 441408 295847 289861 338291 336529 360363 363213 374039 378326 422328 424002 660291 692864 40.55 68.1 1
14:16:12 2023-10-13 324888 321155 86803 85187 132325 131682 131810 133538 106305 104422 109451 110444 128305 129072 351735 378155 1102801 1097634 416446 432145 120513 107610 114717 115935 127606 123024 122842 122897 84138 85893 267019 235984 671640 671877 216597 214884 279731 279761 326794 319393 340967 346687 365558 371227 349358 387371 800050 839039 530094 448229 296352 292041 339693 339560 358629 365335 376163 378390 423113 423262 666008 695786 40.55 68.1 1
14:16:13 2023-10-13 325285 321119 86771 85303 132077 132099 131054 130462 106378 104799 109417 110595 128305 129321 351555 378720 1106828 1088130 417038 432827 120283 107718 114270 116423 127219 123194 122603 122897 84080 85893 266917 236986 670056 674877 217120 214884 278908 281344 324898 316779 342627 342902 367174 372375 350732 387443 801161 837817 530094 441367 297567 288325 338291 338374 358737 365435 374039 378362 422625 423406 664288 693356 40.55 68.1 1
14:16:14 2023-10-13 324635 320909 87029 85219 132282 131776 131463 130175 106127 104630 109417 110520 128305 129321 351699 378997 1099948 1088265 414628 431663 120513 107900 114270 116128 127606 123897 122603 122897 84080 85893 267912 236986 673449 671294 218050 215887 278320 281344 324898 316934 340452 345166 366923 369871 351506 390961 802534 844201 529733 448047 295512 289770 338659 338600 360799 365393 374112 377853 421366 426329 664231 695823 40.65 68.1 1
14:16:15 2023-10-13 324699 320898 86886 85215 130329 131784 131720 130151 106403 104695 109417 110543 128305 129286 351699 378155 1101748 1094479 417822 431537 120430 107718 114336 115901 127606 123024 122603 122863 83964 85860 267912 235999 683645 672863 216748 214517 279105 281344 324956 317964 341483 343321 366622 373195 351758 386790 801218 838415 537136 446854 294046 289440 337781 338566 358161 364049 376043 376058 423926 422810 659823 694835 40.65 68.1 1
14:16:16 2023-10-13 322889 320894 87249 85299 132286 131703 131530 130095 106127 104904 109417 110563 128305 129355 351735 382167 1106007 1089857 412955 432827 120513 107718 114303 116128 127572 123818 122569 122863 83906 85893 272141 236986 671747 676534 218667 215679 279820 279617 327950 316863 342411 346306 367619 369942 349496 390149 798980 837524 519113 444190 294702 291925 340090 335446 360617 366535 374039 376623 420004 421509 667492 691881 40.55 68.1 1
14:16:17 2023-10-13 324929 320838 86676 85299 132190 131776 131463 130184 106127 104799 109451 110639 128305 129286 351699 380456 1097609 1085243 420337 431315 120430 107751 114888 116014 127572 123109 122603 122897 84022 85893 267912 236485 672908 676790 216597 214953 278320 279872 326527 317964 342519 344842 367762 370153 351263 389186 800297 847556 534467 448376 295253 288562 341141 336529 360653 365179 376880 377757 421034 423498 661560 693590 40.55 68.1 1
14:16:18 2023-10-13 324635 321155 86895 85303 132351 131751 131877 130562 106305 104936 109417 110639 128305 129321 351735 378997 1106828 1094205 413502 432181 120678 107644 114651 116014 127974 123523 121293 121653 84138 85997 279527 237322 673150 672871 218976 215414 279069 279689 325950 316934 341254 344873 365558 370979 349675 389707 802388 836007 525833 446598 295586 289497 337781 337037 360677 366792 374076 375493 423627 421588 666512 692836 40.55 68.1 1
14:16:19 2023-10-13 323415 321119 86803 85339 132199 131863 131497 130307 106305 104871 109417 113419 128305 129321 351699 380758 1106828 1088130 416446 432218 120430 108000 114303 116128 127606 123523 122637 122897 83906 85893 269437 237154 671618 676311 216818 214850 279534 279649 324934 316969 342278 342902 367798 372340 349316 387443 799730 836598 529733 441403 294945 290515 339576 338897 358486 365621 373893 380042 420299 423298 668015 691697 40.55 68.1 1
14:16:20 2023-10-13 322781 321479 86704 85335 132064 132539 131183 130741 106255 105080 109384 110692 130443 129750 351699 381680 1100386 1078947 420113 432522 123362 107900 114010 116128 127185 123556 122399 123068 83848 85893 267912 237322 664303 674877 218358 214919 277539 280691 324671 316013 342627 344842 366946 370189 351866 387371 800297 845724 537136 441367 295955 288799 338327 336564 360399 363503 374939 378059 422031 424002 660291 691881 40.55 68.1 1
14:16:21 2023-10-13 323835 320668 86859 85212 132355 131470 132368 133452 106484 104422 109451 113385 128709 129107 351483 378997 1105222 1097634 414088 431695 120595 107536 115020 115775 127817 122940 122842 122829 84022 84073 270338 236986 679651 670929 216783 214953 279141 279761 325915 317004 340452 344873 365558 370979 349897 390961 804742 838893 530094 448083 296142 289977 338113 337403 360183 366649 375704 378574 423293 424002 666918 694909 40.55 68.1 1
14:16:22 2023-10-13 322925 321618 86707 85307 132160 132281 131810 130184 106127 104695 109417 110746 128305 129321 351663 378791 1106828 1088094 416446 432181 120348 107718 114167 115935 127606 123194 122603 122863 83906 85893 267912 236652 668680 674877 217120 214884 279105 279761 324934 316969 342591 344321 367762 372375 350697 387515 800297 837817 511293 443864 297567 287923 338802 337581 358449 365407 374907 378398 421402 423108 663582 693356 40.55 68.1 1
14:16:23 2023-10-13 323354 320668 86831 85271 132286 132318 131653 130151 106127 104695 109451 110627 128305 129355 351735 378464 1099948 1088335 417010 432657 120348 107718 114270 115775 127606 123194 122603 122982 84123 85808 269292 236986 669058 667119 218050 216049 278105 281868 327682 316863 341412 345286 366515 372004 351614 387299 802497 843230 529733 446890 293506 290153 340416 337644 360979 364631 374112 378169 422031 426401 663759 692836 40.55 68.1 1
14:16:24 2023-10-13 324965 320668 87212 85267 132224 131851 131877 133521 106305 104422 109451 113318 128305 129107 351735 378155 1100422 1097681 417631 431573 120513 107718 114270 115742 127606 123533 122637 122863 84022 85775 270338 234657 674599 673349 216632 214701 279534 279761 324956 317964 340967 343321 365558 373195 350697 386790 799449 841197 528777 445967 294046 290470 337781 338055 357658 364596 376346 376094 423293 422810 662503 695833 40.55 68.1 1
14:16:25 2023-10-13 323199 320862 86767 85331 130281 131954 131295 130184 106094 104767 109384 110520 128305 129286 351627 378155 1103546 1085169 414676 432570 120430 107685 114167 116094 127450 123109 120956 122042 84105 84473 269437 237285 672908 672681 218050 217610 278604 279653 328646 318753 341965 345573 365522 368943 350697 392114 800260 839002 529733 445044 293797 289770 337745 335446 360979 365692 372838 377154 421366 422761 667456 693849 40.55 68.1 1
14:16:26 2023-10-13 326513 320568 86803 85271 132331 131537 131810 130053 106346 104422 109417 113441 128305 129072 351663 380990 1095942 1084361 417631 430859 120513 107685 114270 115901 127504 123109 122739 122795 84022 85827 267912 234585 674468 674877 218358 214884 278320 281344 324956 318410 341448 345817 367762 370083 351474 387062 802002 845652 537136 446525 293957 288799 339827 339080 360388 365115 376853 378353 420595 424002 660144 694724 40.65 68.1 1
14:16:27 2023-10-13 324676 320945 86986 85323 130144 131851 131819 130184 106273 104982 109653 110607 128305 129286 351663 378155 1103826 1092850 419446 431537 120513 107967 114270 116094 127572 123109 122739 123034 83906 85860 270338 236652 675292 672352 217493 214850 278320 282633 326794 317004 341483 345817 365522 373421 351722 387026 802571 842645 530094 446854 294909 291834 338255 338566 358161 364304 376273 376058 423221 422738 660254 695329 40.65 68.1 1
14:16:28 2023-10-13 324436 321159 86803 85254 130148 132132 131777 130307 106273 105080 109417 110692 128305 129286 351663 378120 1103714 1085132 414676 432729 120513 107718 114204 116094 127484 123109 122739 123034 83906 85919 267912 237322 668551 674328 216823 216038 278320 279761 325915 318899 342519 345817 366622 368943 351794 390628 802277 843656 528433 444449 295460 289713 338386 337368 360763 363326 372693 378254 422590 422761 664394 693849 40.55 68.1 1
14:16:29 2023-10-13 323619 320945 86858 85219 132466 131371 132326 130307 106320 104695 109384 110627 128305 129321 351339 378685 1097609 1088335 417334 431632 120678 107503 115166 115935 127749 122855 122859 122863 83964 84148 267912 236986 670524 670893 218050 215552 278320 281344 327256 316934 340416 345321 367727 370083 351564 387407 801433 843839 529733 449219 293769 290470 339552 335951 360943 365108 375704 378158 421102 422725 664231 694835 40.55 68.1 1
14:16:30 2023-10-13 323642 321128 86589 85323 129786 132631 130928 130528 106255 105257 109199 110843 128128 129716 351627 378997 1111554 1088094 417038 432181 123260 107974 113853 116482 126908 123879 120655 123239 83906 85952 270338 237066 667835 674328 217306 214884 278712 281199 327682 318942 342411 344733 365380 372756 351083 387299 801014 837599 511293 441511 296472 289308 336728 338055 358450 365692 374003 378326 423890 422810 663428 693060 40.55 68.1 1
14:16:31 2023-10-13 323255 321119 86676 85250 130144 132285 131183 130095 106094 104663 109384 110595 128217 129355 351663 378420 1103583 1081210 413246 431623 120348 107718 114167 116094 127151 123109 122569 123034 84123 85893 270338 237994 674201 674328 218667 216038 278124 281344 325879 315978 342555 345817 366587 372004 351866 390331 800297 841453 525833 441511 296488 289238 338255 336529 360979 364013 372838 379857 422661 422796 664231 693849 40.55 68.1 1
14:16:32 2023-10-13 324327 320317 86735 85271 132265 131586 131217 130062 106094 104533 109384 110543 128217 129286 351663 377627 1102295 1090487 419150 431501 120348 107718 114822 116014 127395 123109 122569 122999 84138 84473 272592 236434 676155 673349 219596 214781 278213 282539 327219 319430 341821 346306 365487 372898 351227 389149 802387 843242 528777 446186 294909 289713 339904 338316 358413 363503 376006 376623 423926 422450 659787 694835 40.55 68.1 1
14:16:33 2023-10-13 320673 321155 86676 85250 129786 131975 131027 130307 106094 104904 109384 110660 128305 129355 351627 378428 1109976 1091262 414228 432538 120348 107718 114167 116094 127361 123457 122535 122999 83906 85860 267912 238331 669687 671841 216783 215310 278320 281344 325879 317630 342555 344284 364938 371227 351227 390882 802571 834093 529733 444096 294011 290560 336728 337510 359532 365407 372320 378205 423818 423894 668291 696814 40.65 68.1 1
14:16:34 2023-10-13 324929 320633 86680 85227 132248 131942 131406 130274 106127 104767 109417 110584 128305 129286 351699 380723 1097609 1084398 419373 431286 120595 108164 114842 116188 127470 123457 120991 123204 84138 86030 267912 236543 674466 676790 218667 214919 278320 282161 324775 318668 342242 344842 367691 371191 351474 389297 800297 846920 541660 446927 295360 290769 338802 336494 360363 364596 376880 377190 420738 421509 658350 693849 40.65 68.1 1
14:16:35 2023-10-13 323835 320802 86799 85299 132248 131714 131463 130307 106127 104695 109417 110616 130533 129321 351663 377292 1100349 1089885 418817 431645 120348 107718 114237 116094 127450 123109 122637 123034 84022 85860 267912 236652 684806 667047 217306 214884 277929 279872 324739 316969 342278 345817 366359 372898 351830 387371 802387 846161 535801 446562 296989 289537 338733 338459 358557 363326 375553 379466 423818 422774 659283 692800 40.55 68.1 1
14:16:36 2023-10-13 323056 321119 86954 85319 129786 131942 131217 130184 106127 105087 109316 110552 128217 129321 351627 377859 1109336 1092074 414382 432181 120348 107685 114167 116014 127361 123024 122569 122948 84022 85860 267912 237826 669316 667083 216783 214884 278320 281344 325915 318151 341519 344802 364938 370153 350661 390331 802388 834129 511293 441367 293562 289977 337473 339320 359784 366792 372874 377853 423926 424002 669807 692800 40.55 68.1 1
14:16:37 2023-10-13 323871 320932 86648 85286 129782 132166 131183 130307 106127 104871 109384 110778 128128 129286 351627 378755 1097609 1082052 419483 431632 123414 107866 114088 116094 127151 123423 122450 122863 83906 85919 267912 237154 672588 676790 218358 214919 278320 280299 324956 318687 342339 344821 367181 371085 351614 389297 799546 848036 537136 443755 296156 288728 338766 336494 359820 362676 375411 378362 421366 424002 658350 691881 40.55 68.1 1
14:16:38 2023-10-13 324586 320720 86799 85271 129786 131751 131653 130175 106337 104663 109417 110575 128305 129286 351663 376725 1100457 1088335 416974 431537 120348 107685 114237 116094 127361 123024 122569 122999 83906 85893 267912 236870 670464 667011 218358 215518 277539 281741 326794 316934 341483 344284 364391 368979 351794 387407 800050 843230 537136 441367 294875 290560 336728 335987 360943 364304 374039 377853 423293 422725 662275 692836 40.55 68.1 1
14:16:39 2023-10-13 321625 321155 86773 85314 129696 132631 130805 130738 106094 105185 109232 110767 128128 129716 351627 378997 1109976 1092975 416446 432827 123260 107974 113775 116288 126941 124194 120571 123273 83675 85952 269437 237030 663699 675005 219286 214815 278872 281344 327487 318078 342447 344697 365344 372162 350661 387407 801433 839381 529733 444765 296264 289370 336728 338530 358701 364858 373893 378326 423926 422810 664231 693849 40.55 68.1 1
14:16:40 2023-10-13 320972 320896 86644 85307 129782 131718 131430 130274 106094 104767 109232 110639 128128 129321 351663 378155 1103583 1082015 413246 432486 120265 107718 114822 116094 127361 123109 122569 122982 83906 85860 270338 237826 669816 673851 216145 216153 278320 279761 327132 315722 342519 345817 365558 369495 351830 392225 800297 841453 528921 441367 294623 289202 340416 336529 360979 364596 372312 380238 422374 426038 665897 693775 40.65 68.1 1
14:16:41 2023-10-13 324663 320633 86735 85271 132173 131773 131566 129996 106094 104663 109308 110543 128217 129252 351663 377592 1102295 1092614 418854 431501 120265 107610 115066 116201 127551 123660 120956 123153 84080 85964 269437 236579 671747 673349 219286 214781 278320 279872 324956 316969 342253 346197 365237 373159 351758 386790 801218 843839 537136 446890 293797 289202 337781 338566 359013 363539 375740 376888 423890 422774 659320 694835 40.65 68.1 1
14:16:42 2023-10-13 320415 320633 86612 85191 129782 131818 131027 130175 106094 104871 109308 110616 128128 129355 351380 377823 1109976 1091299 414520 431537 120283 107848 114138 116094 127361 123024 122569 122863 83906 85893 267912 238331 665498 667047 216783 214884 278320 281596 325915 316154 342555 343321 364427 370118 350732 390331 802571 829437 525833 444765 296352 290176 339213 337131 359676 365549 372167 378390 423782 423858 670395 694308 40.55 68.1 1
14:16:43 2023-10-13 324888 320858 86708 85303 132173 131863 131295 130156 106127 104951 109384 110531 128128 129286 350808 383030 1099235 1085127 417520 430859 120513 107767 114618 116155 127436 123194 120991 123204 84022 85860 267912 234621 678955 676055 218358 214884 278712 281344 324956 318410 341857 345817 367762 370118 351510 386790 801433 845055 530094 448864 294046 288799 339588 335987 360907 365143 376880 376058 420111 424002 659823 693849 40.55 68.1 1
14:16:44 2023-10-13 324532 320880 86799 85244 132252 132099 131596 133521 106305 104487 109417 113318 128305 129286 351627 378997 1100386 1091299 419446 431198 120348 107967 114303 116128 127484 123024 122773 122863 84022 85860 270338 236652 674995 672900 217528 214850 278320 280947 324956 317004 342001 345817 366336 373208 352807 389814 802534 840711 531576 446744 296352 291968 338113 337368 358161 365692 376346 376094 422661 423118 664083 695823 40.55 68.1 1
14:16:45 2023-10-13 322961 321155 86585 85380 129747 132631 131027 130585 106094 104871 109308 110671 130138 129321 351627 378997 1109188 1090662 414484 431650 123260 108007 113853 116401 127063 123279 122365 123102 84022 85860 267912 236986 668868 674877 217458 214884 278712 281344 325388 316934 342627 344842 367240 372898 350697 387479 800297 837817 530094 445532 296753 288325 337781 338019 358701 365179 374039 378362 422661 422810 664231 691881 40.55 68.1 1
14:16:46 2023-10-13 323619 320894 86676 85240 132282 131751 131430 133486 106094 104663 109417 110541 128305 129321 351663 377557 1100730 1088335 417599 431537 120348 108000 114303 116094 127484 123024 122603 122863 83964 85893 270338 236652 674608 672358 219286 216015 277678 283270 327487 316898 342411 346551 364796 372198 351397 387299 802388 845688 530094 443864 293797 291895 338493 338566 359495 363503 375172 376888 423890 424002 660291 692836 40.55 68.1 1
14:16:47 2023-10-13 320936 320858 86680 85155 132261 131627 131307 130233 106127 104695 109417 110563 128217 129321 351663 378730 1106828 1091299 412586 431537 120348 107718 114270 116128 127484 123109 122569 122863 84022 85893 272254 237322 676921 667047 218667 214919 278320 279761 325950 315978 341483 344355 365522 371227 349639 390606 800616 834166 537136 445834 293939 290153 337745 337001 359820 366792 373438 377890 423926 423822 669881 695712 40.55 68.1 1
14:16:48 2023-10-13 323155 320526 86553 85335 129786 131979 130871 130274 106021 104871 109308 110616 128128 129355 351380 378420 1100730 1078911 419519 431501 120190 107718 113931 116128 127212 123845 120956 121653 83903 86030 270338 237322 664950 674695 218667 214815 278375 282738 326794 315978 342591 344842 366622 371500 351722 387026 799090 845091 530094 445188 297768 288952 338528 336529 359820 362959 374039 378059 421995 424002 659320 691881 40.55 68.1 1
14:16:49 2023-10-13 326534 320633 86735 85271 131919 131751 131183 133486 106094 104487 109417 110682 128128 129286 351627 377292 1097609 1088335 414592 431537 120348 107718 114237 116048 127395 123109 122518 122948 84022 85860 267912 236819 668800 667011 218512 215853 277929 281344 324898 316969 342037 347509 364391 370153 351866 387407 801784 844458 530094 444854 294909 290524 338936 339560 360690 366021 373930 378390 423854 424002 660107 696776 40.55 68.1 1
14:16:50 2023-10-13 323415 320317 86676 85240 132060 131685 131003 133672 106094 104519 109342 110499 128217 129649 351132 377627 1109374 1092975 416890 432150 120265 107874 114167 116028 127083 123279 120991 123204 84080 85997 267912 236986 673253 674877 217306 214712 279105 281344 324898 319133 342591 342902 367031 373528 350697 387479 800297 837817 535801 441367 296372 293363 337817 338055 358449 365727 374039 378362 422661 423406 666119 691881 40.65 68.1 1
14:16:51 2023-10-13 322135 321119 86612 85303 132081 132099 131027 130184 105803 104904 109199 110692 128128 129750 351663 377592 1101983 1080975 414628 430894 123362 107751 114088 116128 127185 123423 122365 123034 83906 85893 272817 237322 669549 674841 218358 215552 277539 279446 325879 315978 344370 345573 366622 370944 351650 392114 799436 843839 525833 444133 295460 289713 338149 337368 360244 363326 372838 377226 422031 422730 662503 692825 40.55 68.1 1
14:16:52 2023-10-13 323871 320183 86617 85240 132064 131495 131217 130274 106255 104982 109551 110692 128237 129183 351555 378961 1103041 1094554 419829 431488 120348 107685 114237 116014 127185 123024 120956 123239 83906 85860 267912 236485 668834 673349 219870 214850 278320 279872 324956 317004 342037 345817 366395 373195 351794 386790 802571 838379 535801 447109 294945 289440 337817 338566 358197 363539 375740 376094 423962 422810 659320 693849 40.55 68.1 1
14:16:53 2023-10-13 320450 320874 86580 85215 129782 131710 130904 130274 105803 104871 109232 110595 128128 129355 351663 377895 1110164 1091336 413901 432438 123362 107718 114010 116014 127185 123109 122484 122863 83848 85893 267912 238331 671532 670893 216818 215379 278961 281868 328646 317969 342447 346796 364867 371937 351330 390737 803570 838893 530094 441511 295883 288904 336764 338352 359278 364851 374039 378362 423998 422486 666217 693849 40.55 68.1 1
14:16:54 2023-10-13 322983 320668 86644 85187 132077 131818 131060 130151 106094 104695 109232 110520 128128 129321 351663 377627 1102801 1081247 412955 431681 123397 107892 114010 115935 127185 123024 122484 122863 83848 85775 266917 237322 668671 673888 216145 216223 278124 279614 325915 315978 342519 345329 365558 368979 351469 389780 800297 841453 527133 441223 294945 291628 338291 336564 360979 364631 372575 377226 422661 422831 666119 693627 40.55 68.1 1
14:16:55 2023-10-13 330575 320575 86672 85267 132103 131495 131430 133538 106127 104422 109308 113508 128217 129072 351663 378997 1100422 1091299 419483 431238 120348 107644 114204 116069 127395 122940 120956 121569 84138 84410 272479 236579 668064 672681 217423 214781 278872 282140 326794 318007 341965 345817 365594 373195 351263 387263 802119 842645 531905 445967 294702 291925 338564 339124 358161 364340 376346 376094 422661 422810 660057 693849 40.55 68.1 1
14:16:56 2023-10-13 320446 319828 86644 85254 129786 132207 130928 130274 105771 104936 109199 110616 128128 129390 351627 377895 1109976 1091299 416446 431663 120273 107685 114010 116128 127185 123109 122569 122897 84071 85926 268259 238331 664278 671877 216818 214919 279268 281344 325388 315843 342627 345817 364462 372043 351263 389744 802002 837854 511293 440494 296922 289677 336764 338352 359568 364894 372620 378218 423854 423930 668015 694724 40.55 68.1 1
14:16:57 2023-10-13 324929 320148 86767 85271 132190 131718 131563 133555 106127 104487 109417 110456 128217 129286 351663 379924 1097609 1086713 419941 431286 120678 107800 115000 116188 127470 123490 120991 123204 84022 85997 270338 235984 668312 674877 216632 214919 278764 281669 324739 317929 342037 344842 367762 371085 351758 386209 800297 846920 526143 447912 294945 288904 338873 336529 360399 365179 376346 377226 420738 421544 657885 692864 40.55 68.1 1
14:16:58 2023-10-13 323871 319903 86672 85240 132156 131586 131217 133452 106054 104487 109232 113385 128217 129468 351380 377895 1099607 1088094 418890 431346 120348 107610 114167 116014 127185 123024 122434 122829 83906 85775 267912 236652 668809 667083 217155 214919 277929 279872 324956 318942 341519 343286 364427 370153 351866 390961 804742 847398 530094 444709 294802 290013 338493 337913 360763 363362 374423 376587 423998 422134 659823 692836 40.55 68.1 1
14:16:59 2023-10-13 324635 320858 86763 85271 129782 131470 131530 130175 106240 104982 109551 110767 128101 129439 351483 380315 1107795 1090550 416335 431358 120513 108164 114303 116061 127327 123024 122739 121653 84080 85945 270338 236986 673578 676311 219286 216652 279105 281292 324898 316934 342519 342902 367727 372340 350131 387443 799693 835971 511293 444854 294766 293291 338766 337001 358125 365656 374003 378023 420666 422774 667066 691881 40.55 68.1 1
14:17:00 2023-10-13 321875 321114 86541 85219 129791 132132 130838 130307 105771 104871 109232 110692 128116 129681 351627 378997 1102295 1081343 419483 432186 123362 107718 114010 116128 127151 123194 122365 123034 83906 85952 267019 237322 665934 674877 218667 214919 277217 282938 327646 318942 342375 345256 367068 371050 351722 390443 798907 846234 529733 441399 295812 288763 337781 336494 360075 363468 373442 378290 421402 424002 662503 693849 40.55 68.1 1
14:17:01 2023-10-13 324415 320348 86986 85254 130295 131618 132044 130175 106353 104598 109282 110511 128203 129114 351591 378997 1100730 1094479 416816 431822 120513 107577 114651 115709 127185 123390 120991 122795 83906 84053 267912 234621 674599 670821 218358 214517 279534 279761 324956 317893 340931 345817 365522 371191 349579 387335 802571 840858 535801 448193 293939 289722 337745 336494 358449 366535 376310 378427 423696 422810 664231 695329 40.55 68.1 1
14:17:02 2023-10-13 323944 320858 86585 85207 129782 131954 131205 130156 106094 104663 109384 110520 128217 129252 351344 378997 1106828 1089885 414290 431501 123260 107685 113931 116128 127151 123109 122590 122999 84105 84441 269437 237139 680646 674695 219286 214781 279105 281308 327718 319430 342483 342505 366587 372340 350661 387407 802426 836561 516065 444818 295324 293498 339541 337332 358665 365692 374039 377757 420702 422774 664990 691844 40.55 68.2 1
14:17:03 2023-10-13 323255 321609 86612 85282 129782 132132 130987 130184 105989 104904 109199 110671 127916 129355 351096 378420 1102295 1079542 418854 432145 123294 107685 113931 116069 127151 123490 120655 123034 83675 85893 267912 237030 670490 675833 218358 214884 277503 280039 326794 315943 342555 344842 366329 370153 351866 387371 800026 845018 537136 441584 295389 288763 338255 336494 360075 363220 373784 381087 422482 423930 659640 691734 40.65 68.1 1
14:17:04 2023-10-13 324230 320148 86708 85202 132261 131404 131653 133603 106273 104221 109384 113373 128217 128824 351627 378997 1100386 1094404 414970 431353 120761 107741 115033 115995 127470 123109 120991 123033 84138 85931 269292 234477 674903 670821 218512 214884 279928 279761 326685 318268 340895 344023 365522 372340 349352 389297 802002 839381 530094 447523 294011 289163 337745 337001 357622 365465 376310 376058 422625 422440 663215 694835 40.55 68.1 1
14:17:05 2023-10-13 321911 320858 86430 85287 129602 132381 130772 130462 105738 104904 109014 110767 127882 129716 351627 378428 1109976 1091439 417038 431537 123226 107718 114341 116288 126698 123793 120571 123153 83675 85893 267912 237285 663688 672863 217120 214850 278712 281344 325619 315943 342627 344842 365522 372340 350697 390961 800570 839418 511293 444867 295525 289291 339657 338423 358557 364965 373857 381507 423710 421784 664231 693356 40.55 68.1 1
14:17:06 2023-10-13 323723 320143 86986 85180 132509 131214 131844 133348 106273 104253 109417 110552 128491 129045 351411 381949 1097708 1087949 418188 431322 120513 107841 114270 115995 127450 123024 122620 122999 83906 84410 270338 236986 668303 667011 218050 216038 278105 282031 327487 316934 342253 345356 365522 369495 351758 387443 801433 838415 537136 446817 294882 289642 338493 335481 360713 364304 374003 377318 421366 422761 663215 694835 40.55 68.1 1
14:17:07 2023-10-13 324532 320148 86681 85208 132248 131528 131463 133538 106094 104461 109417 113228 128305 129072 351663 378997 1102295 1094479 417631 431501 120348 107636 114237 115742 127572 123024 122569 122829 83964 85827 270258 235984 674207 670893 218358 214517 279534 281527 326649 320562 341232 346687 366479 371902 349460 389851 802497 838857 535801 448010 295586 289365 337745 336529 358161 365407 376163 378427 422625 422774 664231 693553 40.55 68.2 1
14:17:08 2023-10-13 320901 323108 86862 85377 130005 132406 131241 130396 105996 105239 109282 110767 128135 129577 351483 378925 1103863 1078874 414556 431537 120513 107718 114088 116061 127151 123194 122535 121653 84022 85893 267912 237994 665168 674841 218512 215518 277539 281344 325616 317933 342555 345329 365558 370153 351830 387479 799575 845055 525833 441620 295181 288317 338255 336494 360327 363213 374605 378326 421366 424002 659283 691881 40.55 68.1 1
14:17:09 2023-10-13 323318 320112 86648 85244 129782 131682 131205 133724 106094 104487 109199 113441 128128 129162 351344 376725 1097609 1086788 414556 431198 120348 107636 114167 115775 127151 123024 122535 122829 83906 85827 267019 236768 668569 671368 218667 216084 277786 282270 327256 319204 341857 347287 363958 369754 351469 387371 801182 846124 522963 441403 294011 290348 336186 339080 360799 364049 374605 376058 423998 422725 660327 692836 40.55 68.2 1
14:17:10 2023-10-13 336434 320468 86890 85250 130109 131710 131183 133638 106061 104422 109384 110531 128033 129183 350530 378997 1106828 1088335 415081 431407 123191 107610 114088 116036 127185 122940 122535 122829 83906 85827 267912 236819 671098 674841 217085 214850 278320 279761 324863 316709 342591 342902 367174 372340 349639 387407 800026 836561 539972 441403 295596 293363 337781 338303 358161 365143 374003 378326 421402 422810 666793 691844 40.55 68.1 1
14:17:11 2023-10-13 320896 319863 86612 85307 129786 131863 130838 133631 105771 104734 109199 110627 128039 129321 351627 378997 1103078 1078911 414628 432181 120603 107882 114551 116168 127334 123457 120991 123410 83970 86030 269437 237994 671684 674659 218976 214884 278056 279872 324898 317521 342375 345573 366622 371191 351902 387443 799546 838451 530058 441548 297768 288763 338255 336529 360363 363178 373174 377757 422292 424002 661227 691844 40.55 68.1 1
14:17:12 2023-10-13 324404 320602 86616 85212 132164 131561 130994 133638 106094 104422 109417 110682 128128 129286 351663 378428 1097609 1087561 414520 431537 120348 107685 114237 115935 127185 123024 122569 122863 84022 85893 267912 236986 667798 667047 218358 215887 278320 281344 326794 316934 341483 345893 365558 369495 351758 387443 802002 843729 511293 447621 295512 290348 338149 337644 360835 365286 373857 377706 421223 424002 662238 692274 40.55 68.1 1
14:17:13 2023-10-13 320972 320802 86540 85295 129602 132406 130649 130495 105771 104976 109048 110616 127950 130018 351339 378745 1111480 1090624 416372 431623 120103 107949 113931 116382 126806 123727 120655 123204 83675 85893 269364 237066 662721 672827 217423 214884 278908 279761 327487 318233 342627 342902 365522 373194 350697 387479 801433 837817 530094 441548 296508 288904 337509 338292 358737 365400 374039 378132 423926 422810 664231 693356 40.55 68.1 1
14:17:14 2023-10-13 321647 320637 86612 85271 129786 131975 131027 130062 106021 104767 109610 110639 128128 129321 351380 378997 1102801 1081743 414520 431659 123362 107685 114010 116128 127185 123109 122450 122863 83906 85893 267912 237658 674897 674364 216632 216038 277503 281344 325879 315943 344117 345635 366372 371239 353748 389599 799583 843839 527133 444133 295217 289502 337982 336458 360352 363503 372874 380509 421115 422941 662238 693576 40.55 68.1 1
14:17:15 2023-10-13 324857 320633 86763 85375 130342 131875 131711 130274 106247 104565 109316 110607 128588 129114 351483 378925 1103826 1092850 417631 430253 120348 107848 114842 115961 127327 123109 122484 122829 84022 84358 272479 235984 672787 670893 216783 214185 279105 279761 324956 317929 341243 343286 366622 372375 350697 386754 801433 841453 535801 446854 293939 288799 337781 338055 357622 364304 375740 376058 422292 422476 659356 693849 40.55 68.1 1
14:17:16 2023-10-13 321390 320577 86485 85151 129782 131855 130649 130175 105771 104871 109014 110735 127916 129355 351096 376725 1109976 1088167 413901 430908 123465 107685 114010 116423 127117 123194 122331 123068 83675 85893 267019 238522 664351 673349 219131 215449 278676 281344 327718 318035 342483 345781 364796 372162 350697 387407 802299 839039 529733 444133 295812 289607 336693 338374 358737 364894 373147 377793 423998 423406 665374 693849 40.55 68.1 1
14:17:17 2023-10-13 326767 320266 87014 85180 130507 131371 131992 129874 106353 104286 109417 110531 128305 128893 351411 378853 1094389 1086788 416742 430889 120844 107355 115132 115742 127817 122770 122773 122591 83906 85860 267912 236652 673568 670857 216823 215552 278124 279761 324636 316969 340141 347755 365558 369530 351227 387443 802002 838415 530094 446501 292866 290118 338291 335481 360979 364347 374039 377890 421402 422725 663252 694835 40.55 68.1 1
14:17:18 2023-10-13 324821 320860 86653 85244 132256 131437 131307 133510 106535 104390 109417 113441 128305 129038 351663 378997 1100386 1094516 416446 431315 120430 107610 115033 116088 127667 123575 120956 122999 84080 85846 270338 234513 683496 673349 218667 214781 279731 279761 327147 317929 340452 346723 365558 371156 349286 387407 802002 837671 535801 447876 293975 289238 339176 336494 358772 366277 375740 378158 422625 423406 665646 694835 40.55 68.1 1
14:17:19 2023-10-13 323393 320148 86644 85155 129786 131594 131077 133603 106094 104454 109232 113474 128128 129433 350566 378420 1106007 1089885 416150 431445 123362 107610 114088 116014 127185 122940 122450 122863 83906 85860 267912 236652 668055 674877 217120 214701 278320 279761 324863 316491 342591 342902 367727 373790 350414 387479 799693 836598 537136 446666 297693 290769 338588 337439 358557 365549 373893 378024 420891 422594 666992 691881 40.55 68.2 1
14:17:20 2023-10-13 322626 320183 86644 85296 129782 131504 130961 130130 106094 104519 109308 110586 128128 129321 351375 377874 1100839 1091414 418821 430751 120430 107585 114518 115995 127314 123109 120991 122880 83906 85860 268471 236652 667798 672394 217458 214884 277929 279872 324956 319430 342303 343286 364391 370153 351866 387407 801218 843230 530094 441367 293957 289872 335751 337545 360907 363503 374076 376094 424034 422394 659823 692836 40.55 68.1 1
14:17:21 2023-10-13 322853 319832 86731 85292 132190 131462 131150 133417 106094 104533 109308 110392 128170 129196 351663 378464 1106007 1093664 413795 431537 120348 107355 114237 115742 127361 122855 122484 122829 83906 85860 267912 236819 674536 667011 216783 214919 278320 279761 325915 316013 340967 347250 367913 371500 350975 390773 802571 835855 530094 445397 295512 290524 339213 337403 359784 365727 372315 375493 423339 423822 667456 695329 40.55 68.1 1
14:17:23 2023-10-13 324893 320148 86676 85176 132194 131809 132044 130151 106255 104637 109350 110511 128237 128755 351555 380315 1096928 1086602 417038 430266 120678 107355 115020 115662 127667 122770 122739 122727 83906 84105 267019 236434 678578 670893 218050 214953 278124 279761 326794 317004 339938 344319 367174 370083 351240 386790 800297 838415 511293 448229 294011 289453 338838 335481 360399 364631 376043 377853 421137 422134 660327 693849 40.55 68.2 1
14:17:24 2023-10-13 324399 320718 86644 85144 129782 131371 130994 133603 105803 104149 109232 113284 128128 129072 351096 378997 1099948 1091299 419306 430356 123397 107388 114088 115742 127185 122770 122484 122795 83906 85709 267912 235984 669347 673349 219642 216652 278532 281940 324956 316898 341340 345817 366180 372198 350553 389297 801433 841453 528777 448059 296352 289537 337745 338019 357658 364631 375740 379196 422328 422179 659320 693849 40.55 68.1 1
14:17:25 2023-10-13 322841 320976 86676 85278 129782 132348 131780 130429 106142 104871 109282 110520 127950 129321 351091 377592 1103863 1081343 414592 431328 123328 107685 114105 116048 127185 123024 122365 122897 83848 84200 267912 237322 663875 674877 216783 214919 277308 279872 325388 315501 342591 344842 366365 370153 353698 387479 797995 838451 511293 441728 295639 288799 337781 336529 359856 363503 373739 378362 422396 424002 660291 691881 40.55 68.1 1
14:17:26 2023-10-13 323981 319961 86736 85179 129782 131437 131027 133545 106127 104422 109308 113351 128128 129286 351663 377292 1097609 1086788 417331 431537 120265 107610 114171 115742 127368 123508 121138 121484 84105 85964 270338 236615 671871 671441 219017 216084 278213 281940 326794 316969 342037 345115 365522 369836 351614 387407 801433 838451 529601 446460 295715 290392 337781 335516 360979 364631 374039 377853 422661 422796 662275 694835 40.65 68.1 1
14:17:27 2023-10-13 322741 320858 86521 85339 129786 132430 130682 130519 106255 104533 109199 113441 127950 129072 350880 378997 1106828 1088335 415265 430894 123140 107718 113853 116128 126941 123024 122365 122829 84065 85709 267019 236652 673331 673851 217120 214850 278839 279761 326794 316712 342627 342902 366658 371760 350697 387443 799730 835381 523284 441692 296236 293435 338291 338055 358449 365179 374039 378362 422031 422810 664231 691844 40.55 68.1 1
14:17:28 2023-10-13 322568 320143 86612 85219 129782 131661 130805 133486 105803 104871 109048 111388 127916 129355 351096 378997 1103714 1082009 418821 432037 120200 107800 114167 115995 127016 123423 120872 123204 83906 85860 268259 237826 663121 674364 218667 215679 277272 281741 324934 315757 342627 345404 366372 370153 351902 387479 799164 838451 515570 441367 294784 288799 338291 336564 359820 362923 373438 378059 421438 424002 660327 691881 40.55 68.1 1
14:17:29 2023-10-13 322889 320183 86608 85123 129782 131470 130961 133417 106275 104533 109417 113474 128128 129072 351663 377593 1097609 1086788 414520 431234 123431 107610 114171 115775 127185 122940 122399 122829 83848 85742 267912 237053 673580 667047 218050 215887 278124 281344 327183 316712 341519 344873 365558 369836 351506 390961 802387 843839 535801 445689 295376 290388 338149 337644 360799 364453 374039 377585 422364 422853 661981 693627 40.55 68.2 1
14:17:30 2023-10-13 322920 320633 86462 85339 129606 132008 130805 130519 106182 104806 109249 110671 128060 129183 350952 378925 1108584 1091089 416076 430850 123226 107685 113853 116014 126766 123109 120956 123068 83906 85860 267912 236652 675980 674732 217458 214850 278712 279761 324898 316934 344370 342902 366658 372375 350697 387443 799730 836598 530094 444190 295883 293435 337817 337581 358221 365727 374076 378362 422328 423406 665646 691609 40.55 68.1 1
14:17:31 2023-10-13 322568 320894 86521 85187 129786 131851 130895 130274 105803 104904 109232 110552 127950 129321 350602 378997 1099607 1078874 417931 431537 123362 107892 114010 116094 126975 123109 122365 122897 83848 85893 267912 237322 668967 674877 216632 216015 277288 282414 327950 318303 342483 345293 366515 371085 351722 387335 798943 843194 530094 441728 295181 288558 340175 336895 359820 363468 374039 377793 422031 424002 659320 691881 40.55 68.1 1
14:17:32 2023-10-13 324532 322275 87165 85183 130507 131610 131744 130142 106287 104565 109585 110531 128169 128914 351627 378997 1103981 1095222 412696 430181 120513 107322 114618 115742 127511 123194 122739 122761 83906 85827 267912 236652 679497 667011 216748 214919 278712 279761 325915 319168 340931 345321 365558 371191 349322 387443 801744 834129 530094 448376 293975 289677 337781 337238 360327 366792 374003 378427 423591 424002 665860 694835 40.55 68.1 1
14:17:33 2023-10-13 323610 320602 86708 85291 129786 131504 131895 130142 106094 104630 109274 110456 128217 129252 351096 380421 1106792 1089885 415265 431198 120265 107388 114204 115742 127151 122940 120956 121653 84013 84295 270338 236914 674094 675687 218976 214746 279659 281271 327718 319430 342206 344842 367762 371227 350108 387371 797922 836525 511293 444154 294559 288338 339827 336222 359242 365727 374003 377154 421102 423704 665461 691844 40.55 68.1 1
14:17:34 2023-10-13 324823 320682 86830 85275 129782 131594 130970 133579 106094 104839 109282 110543 128094 129252 351096 376124 1103041 1088265 418190 431198 120348 107610 114245 116069 127151 123109 122535 122999 83906 85893 267912 236027 669187 670966 217423 214884 278124 279907 326794 316969 342242 345817 365195 372898 351830 387335 800913 843194 511293 444805 294874 289405 336728 338566 358701 363503 375704 376888 423998 423406 658314 693849 40.55 68.1 1
14:17:35 2023-10-13 320410 320602 86644 85303 129786 132285 131084 133538 105771 104630 109384 110607 128217 129321 351344 376725 1106828 1092845 415154 431893 120513 107733 114651 116155 127314 123508 120991 123341 84196 86090 275310 238500 667778 670857 217120 214919 278925 281632 325879 317630 342555 346306 364938 374076 351222 390294 801433 835971 538971 441439 296243 290118 336728 338055 359495 365143 372575 380472 423998 424002 667541 693849 40.55 68.1 1
14:17:36 2023-10-13 324635 319612 86648 85244 129782 131470 131084 130274 106502 104454 109384 110543 128305 129252 351344 378997 1097609 1086788 416446 430217 123500 107503 114138 115709 127117 122940 122535 122795 83906 85827 267912 237053 668800 671441 218050 215887 278320 281344 326685 316677 340416 344837 366587 369495 351474 387407 801433 838343 537136 447486 294957 289827 338255 335446 360907 364596 374039 377318 421034 422491 662275 694342 40.55 68.2 1
14:17:37 2023-10-13 324821 319796 86640 85172 130144 131674 131295 133631 106094 104806 109551 110627 128067 129406 351483 378925 1103041 1096116 418151 431247 120430 107733 114167 115981 127450 122855 122569 121484 84105 85827 269437 235948 677194 670893 216783 214746 279892 281344 324956 319744 340931 343321 365522 372898 350661 386754 801433 841453 535801 446854 294046 289510 337745 337545 357586 364560 376310 376058 422625 422440 660254 694342 40.55 68.1 1
14:17:38 2023-10-13 320415 320628 86521 85254 129786 132166 130772 130274 105738 105080 108981 110767 127916 129931 350566 376725 1109188 1087858 416150 431292 123431 107718 113853 116094 126698 123109 120487 123068 83675 85893 267912 237322 662797 672352 216783 214850 278729 281235 327414 318230 344603 345500 364796 372198 350553 387299 800077 837599 511293 442874 295847 288763 336728 338055 360770 365400 373702 378290 423926 423406 663936 694340 40.55 68.1 1
14:17:39 2023-10-13 324635 319828 86982 85267 130442 131281 131744 129809 106214 104461 109282 110424 128102 129114 351591 378997 1094389 1085206 416816 430760 120678 107289 114908 115596 127572 122686 120991 122795 83906 85827 267019 236652 673198 670893 218050 214953 278320 281344 324898 316898 340416 344837 368275 370048 351474 387371 800297 842645 516546 448229 293769 289510 338838 335951 360907 364596 376039 377853 420407 422430 662275 693849 40.55 68.1 1
14:17:40 2023-10-13 324363 319796 86613 85256 129782 131433 131150 133568 106094 104357 109384 113441 128128 128948 351096 378997 1100839 1094479 415191 431198 120348 107355 114237 115742 127361 122770 122569 122795 84071 84410 270338 235767 672872 673349 218667 214815 279892 281308 326794 320262 341304 344284 365487 372898 349603 386754 803421 837744 537136 446173 295290 289677 339693 339560 360073 366792 375704 376022 422625 423704 663899 694835 40.55 68.1 1
14:17:41 2023-10-13 321732 320441 86648 85318 130109 131784 130715 130175 105738 104663 109014 110692 127916 129286 350494 378997 1099948 1082076 419716 430365 123226 107610 113853 116014 126908 123109 120655 122999 83675 85860 267912 237322 672098 674841 218667 214884 277539 279907 326794 316420 342591 344842 367204 370118 351830 386754 797959 843194 537136 441620 295812 288641 338255 336494 359820 363213 374605 378326 421402 424002 658314 691881 40.55 68.2 1
14:17:42 2023-10-13 323292 320896 86644 85271 129786 131627 131117 133603 106094 104799 109417 110543 128128 129162 350566 376690 1099235 1088335 417894 433462 120430 107848 114808 115995 127348 123109 120991 123033 84022 85964 272029 236877 674866 667011 217458 214884 277929 279872 326685 320029 341965 345817 364938 372898 351794 389888 802387 838379 530094 446150 294046 289510 336457 340042 358701 363468 375172 376058 423998 422774 659569 694835 40.55 68.1 1
14:17:43 2023-10-13 324174 320352 86799 85282 129782 131627 131027 133452 106094 104806 109517 110531 127950 129321 351096 380421 1101983 1085206 414088 430894 123362 107503 114010 115742 127151 122855 122365 122880 83906 85827 270338 236652 670327 674877 216823 214919 279105 279761 325388 315978 342001 343061 367762 370118 349567 387443 797357 834129 537136 445847 294666 288763 339827 335481 359531 367044 373702 376888 419486 423704 665497 691844 40.55 68.2 1
14:17:44 2023-10-13 323643 319892 86553 85271 129782 131504 130961 133603 105771 104533 109199 110627 128067 129080 350844 381680 1097708 1085202 417520 430074 120348 107585 114518 115961 127151 122770 122569 122795 83906 84398 270338 234296 675638 674841 218358 214919 278320 281199 324775 317929 341448 344842 367727 370118 351227 386209 800297 843230 530094 447876 294011 288904 338838 335987 360363 364596 376310 378427 420075 421474 657885 691881 40.55 68.2 1
14:17:45 2023-10-13 322112 320148 86434 85244 129786 131404 130772 130175 105738 104799 109226 110616 127916 129355 350602 376690 1106828 1091026 416446 430253 123260 107388 113853 115742 126908 122940 120571 122829 83675 85893 268259 237994 662183 670857 217120 214884 278320 281344 324898 315843 344407 345573 364427 372340 350697 387479 800297 838446 530094 441165 295181 289642 336728 338055 358978 364596 372348 378059 423962 423406 664231 693576 40.55 68.1 1
14:17:46 2023-10-13 320901 320134 86794 85371 130005 132045 131295 130274 106142 104839 109282 110627 127957 129148 350916 378889 1103078 1078911 414088 430248 120430 107782 114010 115868 127117 122940 122416 122880 83906 85964 262310 237322 669816 672900 218050 216223 277929 281163 325879 315627 342555 345573 365558 368943 351830 389744 799730 839039 522963 441511 294874 290064 337745 336494 360979 364596 372575 376888 421402 422761 664231 691881 40.55 68.1 1
14:17:47 2023-10-13 323463 320415 87014 85197 132278 131196 131563 133313 106094 104013 109384 113340 128170 128432 351096 378420 1092802 1084398 416446 430217 120595 107141 114875 115483 127572 122601 122739 122387 83906 85559 267912 236506 683680 673349 218050 215449 278248 281344 327256 319430 342588 346796 368733 369460 351191 387407 801433 843058 511293 446380 295093 289677 338528 334543 360328 364311 373515 377318 421070 424002 662238 693849 40.55 68.1 1
14:17:48 2023-10-13 324137 319521 86771 85303 129782 131685 131681 133534 105989 104292 109199 110488 128128 129045 350243 378755 1106007 1089885 415265 430145 120183 107503 114088 115901 127151 122855 122450 122795 83675 84188 267912 236986 673323 674877 216783 214517 279105 279761 324863 316455 341483 342902 367762 372043 350144 387479 797959 834129 537136 441367 294874 288268 338838 336529 358161 365692 373739 377190 421137 422810 666119 691844 40.55 68.1 1
14:17:49 2023-10-13 320972 319001 86489 85175 129602 131661 130682 133538 105771 104422 109199 110563 127862 129286 350566 378997 1100730 1080573 419250 430253 120315 107882 114105 116201 126914 123194 121038 123119 83906 85997 272817 237176 663791 674659 219017 214884 277929 279907 324956 316013 342375 342614 366622 371191 351830 386754 797834 848000 530094 446890 295360 288325 338838 336258 360363 364596 376346 377226 420407 424002 656417 691844 40.55 68.2 1
14:17:50 2023-10-13 322068 320139 86616 85244 130005 131996 131060 133568 105916 104519 109232 110767 127978 129286 351397 376761 1106828 1090487 412085 430253 120438 107536 114010 115901 127151 122855 122416 122829 83906 85860 269292 237994 666139 667011 216783 214884 278069 281344 325915 315026 342555 343321 364391 371191 350697 390331 801433 829401 528433 441511 293939 289982 336693 337001 359820 365143 372312 376022 423998 424002 667492 692310 40.55 68.2 1
14:17:51 2023-10-13 321911 320148 86648 85275 129782 131682 130665 133538 106094 104422 109199 110714 128128 129080 351091 383301 1106109 1086639 413978 430751 120348 107585 114875 115995 127226 123109 122501 122880 83906 85860 267019 236652 674480 676790 218050 214919 279105 279761 328145 318164 342001 345635 366622 369495 350167 389707 797959 836598 529733 441620 294046 288834 338802 334508 360943 365407 372874 376924 420111 422796 665533 691881 40.55 68.2 1
14:17:52 2023-10-13 323339 319888 86767 85191 129786 132511 131150 133724 106127 104454 109232 110511 128128 129045 350602 378997 1100730 1088130 418190 430253 123397 107355 114204 115742 127151 122855 122569 122795 84065 85683 272479 235984 668192 671877 217493 214850 278320 281741 324956 317004 341760 343286 364974 372910 351830 387062 801218 838451 530094 445483 293939 289238 336457 338328 358197 363503 375172 379045 423998 422774 657848 693849 40.55 68.1 1
14:17:53 2023-10-13 322265 319650 86745 85148 130005 132045 131657 130245 106222 104839 109282 110607 127991 129183 350916 376582 1106644 1092975 413502 430284 123362 107388 114584 115995 127151 123448 122365 122795 83906 85860 269437 237826 667778 671331 216783 214919 278320 279761 325915 315026 342555 343356 364938 370189 351191 390331 800050 833860 525833 441403 293769 290321 336764 337273 359784 365692 372275 378537 423926 424002 666984 691586 40.55 68.1 1
14:17:54 2023-10-13 324929 319868 86585 85176 129782 131420 130838 133417 105803 104390 109232 110467 128128 129101 350602 378755 1096015 1082052 418821 432540 120168 107388 114167 116014 127151 122855 122518 122829 83906 85893 267912 234621 670845 674877 216446 214919 278320 281344 324956 318410 342001 344842 367762 370118 351758 386209 799730 845055 531798 447876 293939 288115 338873 336022 359856 364631 376346 376888 420487 423822 660075 693245 40.55 68.1 1
14:17:55 2023-10-13 323990 320041 86767 85303 130113 131863 131295 130086 106174 104454 109274 113441 127950 128893 350032 378320 1100730 1087858 418226 430253 120348 107700 114167 115775 127185 122855 122365 122659 83906 85860 269437 235984 671098 667083 217493 214850 278320 279837 324956 316969 342289 345817 365558 373159 351758 386790 802002 842645 530094 446538 294046 289238 337781 338566 357898 364049 375777 376058 423257 422810 658350 693576 40.55 68.1 1
14:17:56 2023-10-13 321427 320183 86553 85271 129782 131570 130715 133486 105771 104734 109048 110552 127828 129321 350566 376425 1106828 1091262 416446 431198 123328 107815 114485 116088 126914 123490 120956 123119 83906 86030 268259 238163 680004 672871 218976 214815 278836 281199 325388 315591 342591 345391 364832 371783 351191 389744 801433 838228 511293 440126 294945 289440 336728 337581 358737 365143 371750 377793 423998 423406 666119 691881 40.55 68.2 1
14:17:57 2023-10-13 324739 319180 86672 86985 132199 131618 131744 133817 106127 104534 109417 113027 128217 128618 351663 378791 1091255 1082052 416446 430356 120348 107322 114336 115709 127395 122686 122773 122591 84022 85617 267912 234621 678014 672352 218050 214919 278320 281344 324444 320335 340416 343286 367727 370118 350979 386173 800144 842048 537136 449011 293527 288799 338802 335446 360907 364631 375172 377890 420111 422134 662503 691881 40.55 68.1 1
14:17:58 2023-10-13 324074 319215 86616 86993 129782 131338 130928 133383 106094 104286 109199 113373 127950 128859 350602 378745 1103194 1096078 416261 430109 120348 107569 114303 115642 127314 123024 120991 120978 83906 85794 267912 234657 671117 671368 218667 214850 279498 280931 324956 317929 343563 346197 365522 370153 349076 387371 801433 837817 534467 446890 293562 289713 337781 336529 358772 365763 375777 375493 422625 422810 664231 694835 40.55 68.1 1
14:17:59 2023-10-13 321919 319868 86485 85236 129782 131963 130838 133486 105771 104951 109048 110488 127916 129321 350320 378997 1100730 1080573 414592 430930 123380 107355 113853 115935 127185 123024 120571 122863 83675 85860 267912 237322 673881 673888 216597 214919 277539 281344 324934 317485 342591 344842 366622 370153 351902 387479 797871 843267 512243 441620 295604 288904 338291 336494 359820 362959 374642 377793 421402 424002 656454 691844 40.55 68.1 1
14:18:00 2023-10-13 324362 319251 86585 85144 129782 131371 131331 130086 106255 104806 109215 110575 127814 129148 350952 375981 1098490 1086602 418821 430217 123328 107636 114167 115742 127212 123194 122535 122795 83848 85709 267912 236485 672777 669541 216818 214919 277539 282234 324956 316969 341519 345817 364427 372340 351830 387371 801218 843230 530094 441367 293957 288558 335715 338091 358772 363503 374605 376058 423998 422810 657383 693849 40.55 68.1 1
14:18:01 2023-10-13 321946 319868 86593 85206 129782 131429 130928 133417 105771 104814 109082 113441 127950 129072 350566 379888 1100422 1085243 414088 430333 123328 107536 114010 115742 127063 122855 122365 122829 83675 85742 267912 236652 672462 674877 216823 214884 279105 279761 324934 318492 342037 345573 367174 369237 349639 387515 797871 839075 525833 441367 294702 288799 337781 334543 360979 365471 372575 376623 422031 422769 667392 691586 40.55 68.1 1
14:18:02 2023-10-13 326677 320036 86735 85270 130144 131338 131150 130054 106142 104325 109282 110350 127950 128432 351132 378755 1092887 1085243 416150 429577 120513 107454 115020 115895 127756 122601 122569 122625 83906 85716 267019 236485 678478 670893 218050 215552 278124 279649 326794 316934 339902 344355 367174 369824 350975 387407 800297 838415 511927 448266 294011 291566 338838 335481 360653 364631 375777 378158 422153 422169 661806 693356 40.55 68.1 1
14:18:03 2023-10-13 320450 320352 86398 85187 129602 132157 134028 133590 105666 104904 108864 110616 127562 129390 350602 377593 1110164 1089885 415265 430513 123140 107644 113619 116048 126732 123194 120320 122897 83560 85893 267912 237322 668665 671877 217120 214884 278320 279761 324671 317963 342627 344842 365230 372411 350732 387479 800003 838446 511293 440854 295596 288851 339213 339377 358486 364894 373930 378218 423818 422666 665817 691734 40.55 68.1 1
14:18:04 2023-10-13 320566 319974 86521 85176 129786 131495 131120 133538 106076 105087 109165 110511 127950 129286 350602 378781 1100422 1078947 412049 430894 123362 107388 113931 115775 127029 123024 120571 122863 83675 84168 267019 237322 677475 673851 216632 216223 277929 279761 325844 315501 342555 345329 365594 369824 351384 389744 799164 841453 529733 441511 294945 289502 337781 336529 360979 363503 371787 376924 423660 422796 664231 691881 40.55 68.1 1
14:18:05 2023-10-13 323255 319215 86644 85048 132286 131196 131183 133163 106127 104149 109232 113206 127916 128893 351132 378997 1094516 1088302 418249 433154 120183 107618 114138 115995 127050 122940 120668 122999 83906 85931 267912 236652 666407 667011 218398 216049 278248 281344 326794 316455 341003 344837 365929 369530 351758 387443 800297 838415 522746 445192 292973 290118 338291 335481 360943 364596 374076 377355 421402 422761 662312 693849 40.55 68.1 1
14:18:06 2023-10-13 322705 320562 86644 85191 129786 131767 131397 130562 105989 104422 109199 113474 127882 129162 350530 378997 1105149 1089885 415265 430356 120265 107503 114088 115901 127151 122940 120823 122795 84123 85794 279527 236485 669437 674841 217085 214815 278839 279761 326794 316898 342555 342902 367432 372021 349639 387407 797922 835344 511293 445847 296922 293363 338766 337474 358413 365656 374003 378326 420702 422774 666119 691807 40.55 68.1 1
14:18:07 2023-10-13 322983 320152 86493 85307 129782 131942 130862 130175 106222 105087 109181 110767 127855 129183 350386 378925 1100656 1081075 419716 431587 120200 107651 114010 116094 126908 123109 120956 123204 83906 85853 266917 237322 666340 674841 218667 214919 277308 280460 326794 315943 342555 345305 366587 370118 351830 387371 797959 843194 525833 441548 295181 288317 337781 336494 359784 363242 374003 378023 421402 424002 658314 691807 40.55 68.2 1
14:18:08 2023-10-13 322817 319313 86712 85233 129782 131278 130994 133348 106094 104253 109274 113217 128217 128791 351096 378428 1100386 1092037 412514 429827 120348 107322 114204 115676 127450 122770 122535 122761 83906 85794 267912 235984 671153 670490 218512 214919 279105 279761 325388 318383 340416 344319 365522 370118 349076 387407 802571 835971 537136 446854 293975 289405 337745 337001 359784 366792 375136 378427 423257 424002 666119 694613 40.55 68.1 1
14:18:09 2023-10-13 323024 319828 86830 85286 129752 131751 131217 130175 106142 104839 109282 110531 127957 129148 350494 378720 1103583 1087950 415154 430217 120168 107355 114167 115901 127178 122940 120655 122761 83848 85794 267912 236652 676019 674364 216783 214666 279105 279761 326794 316677 342253 342902 367727 372304 349603 387407 797922 835344 530094 444154 294766 293363 338802 336529 359266 365692 374003 377190 420075 423370 666119 690790 40.55 68.1 1
14:18:10 2023-10-13 322853 319888 86636 85183 129782 131371 130928 133568 105771 104565 109199 113407 127849 129072 350566 376124 1097572 1088335 417631 430894 120218 107503 114167 115981 127117 122855 122416 122795 83906 85827 270338 236652 667817 670490 216783 215887 277929 281741 326794 316934 342483 343286 365224 369789 351830 387407 802571 843194 516362 446477 294011 290595 336693 336494 360690 364311 374610 378205 423818 426401 660144 695823 40.55 68.1 1
14:18:11 2023-10-13 323655 321818 86894 85208 130144 131206 131521 133348 106094 104390 109551 110424 128094 128824 351096 378997 1103981 1091289 412551 431198 120348 107355 114088 115742 127151 122855 122535 122761 83906 85860 267912 236986 668254 670966 216783 214919 278320 279761 325915 318158 341448 344802 365230 371191 349639 390331 802426 829401 534045 441475 294709 290118 336693 337273 359242 364596 371750 376022 423962 424002 667830 694835 40.55 68.1 1
14:18:12 2023-10-13 324748 319663 86704 85140 132378 131354 132366 133352 106378 104124 109417 113149 128305 128432 351096 378720 1094352 1084398 416187 430217 120513 107322 114941 115676 127783 122517 122603 122557 84080 85559 272254 235984 680070 671841 218358 215518 278320 281344 327256 317004 340416 344837 367727 370118 351474 387335 800003 843656 511293 447937 296216 288680 339684 337644 360726 364965 376126 378279 420702 424002 660327 693849 40.55 68.1 1
14:18:13 2023-10-13 324174 320646 86830 85238 129782 131461 131295 133724 106094 104734 109232 113474 127916 129038 350566 378997 1102295 1092850 416938 430248 120183 107355 114088 116036 127151 122855 120823 122795 83906 85827 267019 235984 670852 670893 217423 214666 278320 281344 324956 317668 341483 345817 365558 373159 349639 386790 802299 841453 530094 445967 294011 289202 337473 337248 357586 365143 376310 376022 422625 422440 661967 693849 40.55 68.1 1
14:18:14 2023-10-13 320932 319710 86357 85323 129391 132207 130616 130241 105738 104904 109181 110919 127821 129654 350808 377679 1109077 1088998 415781 430074 120108 107767 113931 116094 126664 123109 120320 122863 83806 84358 268247 236579 661939 672863 217306 214850 279626 279761 326794 315978 342627 342902 365487 372340 350697 387443 799693 836598 517829 441367 297768 288553 336728 337545 358413 365143 374003 378326 423890 422774 664231 691844 40.55 68.1 1
14:18:15 2023-10-13 322710 319180 86525 85180 129782 131281 131117 133545 106094 104454 109199 113407 127916 129072 350602 378694 1097572 1085206 414520 430338 123568 107388 114088 115775 127151 122940 122416 122795 83906 85827 267912 236652 675120 670966 218050 215887 278320 281344 327378 316677 340416 344873 366329 369754 351510 387443 801433 842645 529733 446890 293044 289642 340416 335446 360943 364049 373702 377318 420702 422919 662238 693849 40.65 68.1 1
14:18:16 2023-10-13 324857 322275 86926 85303 130130 131834 131117 129963 106247 104604 109282 110543 127889 129260 350916 378997 1100730 1091299 417038 432540 120513 107552 114167 115709 127151 122770 122450 121315 84105 85794 267912 234585 678604 670857 218512 214185 279105 279761 324956 320050 340931 345817 365522 372078 349603 386754 801433 839039 528777 445858 293975 289238 337745 336529 358161 365763 376006 376022 422328 422774 664231 694835 40.65 68.1 1
14:18:17 2023-10-13 322339 320148 86430 85275 129786 131909 130805 130175 105771 104904 109199 110627 127882 129286 350530 377860 1100730 1080573 417931 431016 123226 107610 113853 116094 126941 123024 120655 122863 83675 85860 270338 237322 668423 674841 216597 214919 277308 282466 326794 315978 342627 344842 366622 371191 351902 387371 799127 844458 530094 441259 295812 288763 338255 336458 359820 363220 373784 381087 421744 423966 660619 691660 40.55 68.1 1
14:18:18 2023-10-13 322746 320201 86648 85271 129747 131718 131117 133568 105771 104422 109199 113441 128211 129080 350530 375525 1097609 1086788 417557 430719 123328 107503 114088 115742 127151 122770 122450 122880 83906 85794 267912 236652 670327 670490 216783 216038 277929 281741 326794 316934 342519 344319 364974 369789 351830 387407 802002 838451 537136 441367 292893 290560 336764 335987 360943 364596 374610 378158 423962 422796 661769 694835 40.55 68.1 1
14:18:19 2023-10-13 329544 319668 86680 85238 129786 131404 131298 133545 106127 104422 109308 113474 127950 129072 350813 379888 1105186 1088335 414676 430365 120348 107610 114167 115981 127185 122940 122535 122795 83906 84168 267912 236652 671228 675833 216783 214850 279534 279761 324898 318492 342519 345817 368316 370118 349880 387515 797922 838191 511293 446031 296774 290229 339684 337644 359676 366134 373857 379466 422006 423930 665497 691844 40.55 68.1 1
14:18:20 2023-10-13 325097 320183 86644 85462 129782 131528 130961 133404 106021 104598 109249 110660 128128 129072 350566 378791 1096793 1083628 419941 430217 123362 107503 114440 115935 127185 122940 120956 122829 83906 85860 267912 235984 669437 674877 219131 214919 278320 281344 324956 317964 342001 344842 367762 370153 351227 386173 799127 845652 533132 447876 294766 289659 339827 335987 360363 365435 376880 377190 420111 422183 656417 691881 40.55 68.1 1
14:18:21 2023-10-13 319657 320152 86612 85299 129786 131833 130928 133638 106094 104663 109199 110575 127950 129286 351096 376690 1106828 1091262 414088 430351 120168 107355 114088 115775 127151 122855 122450 122829 84065 85827 267912 237994 669557 667047 216783 214919 278839 281344 325950 318492 342339 346723 365237 373775 351366 390737 801323 837040 511293 442874 296922 290180 336693 337545 359531 365143 371750 380238 423673 424002 665533 693849 40.55 68.1 1
14:18:22 2023-10-13 322983 320490 86858 85244 129782 131627 130895 133603 106021 104454 109048 113474 127916 129072 350566 378997 1100386 1080275 412880 431114 123328 107388 114010 115742 127151 122940 122501 122829 83848 85827 266917 236986 666268 672827 216823 216072 278320 279761 325915 315978 342242 346038 366587 368979 351794 389744 800297 840263 527133 441511 294559 288522 337745 335987 360979 365465 372611 376888 422625 422875 664990 693356 40.55 68.1 1
14:18:23 2023-10-13 324712 319663 86672 85204 130437 131428 131959 129898 106353 104085 109350 113283 128114 128295 350916 381680 1094553 1085169 416446 430338 123500 107518 114676 115961 127117 122855 122535 122829 83906 84410 267912 236652 672796 670893 218050 214919 278320 279761 327645 317929 340452 344319 367727 370118 351510 388559 800297 844422 530094 448229 293975 288904 341141 335987 360653 364596 376346 376022 420075 424002 658387 693356 40.55 68.1 1
14:18:24 2023-10-13 321078 320188 86649 85335 129606 131818 130739 130184 105771 105080 109014 110767 127528 129750 350037 376725 1106828 1091414 416446 431537 123260 107536 113853 116128 126732 124194 120487 123068 83675 85926 267912 237322 660100 673349 217306 214919 278320 281344 324898 315501 342663 344842 365522 372340 350697 387443 800297 836893 530094 441475 295389 288558 336764 338055 358737 365465 374039 381359 423673 423118 663972 691734 40.55 68.1 1
14:18:25 2023-10-13 322723 320005 86675 85254 129713 131682 131205 130175 105989 104630 109048 110511 127916 129286 350808 378997 1102295 1080573 412955 433462 120348 107355 114597 115742 127029 122940 120655 122659 83675 85827 262310 237322 663791 672863 218358 215887 277539 279761 325690 315466 342555 345329 365558 370118 351866 391518 797995 841453 522963 441728 293797 288799 340175 336494 360943 363213 372312 377190 421995 423786 662275 691881 40.55 68.1 1
14:18:26 2023-10-13 324592 319796 86553 85225 129782 131330 130928 133383 106127 104221 109572 113407 128217 128859 350284 378997 1100730 1093428 417334 429915 123328 107355 114088 115742 127151 122770 122569 122625 83906 85709 267912 234657 680666 667083 216748 214517 279534 281344 324956 317929 341483 343286 366365 373195 350697 386790 800297 841183 530094 445749 296352 291628 340175 337913 360019 364453 375897 378353 422446 421370 659137 693576 40.55 68.2 1
14:18:27 2023-10-13 319894 320148 86475 85244 129614 132099 130772 130175 105771 105080 109014 110660 127780 129355 350073 376725 1106828 1089885 414484 431501 123260 107882 113775 116094 126854 123109 120655 123034 83675 85893 268259 237322 659094 671877 217120 214884 278320 281126 324898 315026 342627 345329 364974 372340 351227 387479 800297 837817 511293 441475 295847 289308 336764 338328 358737 365435 374076 378059 423926 422810 664231 691881 40.55 68.2 1
14:18:28 2023-10-13 323981 319180 86767 85144 132316 131214 131217 133197 105803 104919 109199 113318 127950 129107 350566 378997 1096015 1085206 416446 429612 120348 107355 114237 115629 127327 122686 122535 122625 83906 85709 267912 236318 671315 667047 218050 214988 278320 281344 324863 318942 340416 347779 365273 369836 351506 387335 802389 845634 512243 444009 296352 290524 338733 337001 360907 364049 374642 376094 423710 423378 659787 692800 40.65 68.1 1
14:18:29 2023-10-13 322884 319215 86918 85219 132073 131214 131929 133290 106127 104253 109384 113250 128217 128859 350243 378464 1103619 1093664 412843 430333 120348 107322 114270 115709 127694 122770 122569 122795 83906 84130 267912 236652 671624 667011 218512 214919 278320 279761 325915 316712 340452 344355 365522 371227 349938 387443 802002 834166 529733 446890 294296 289677 337272 336529 359820 366792 374039 378158 423326 424002 664520 694835 40.55 68.1 1
14:18:30 2023-10-13 323155 319215 86585 85204 130044 131999 131397 130274 106222 104734 109207 110714 127991 129183 350422 382219 1107007 1088224 415265 429612 123328 107503 114088 115928 127151 122855 122535 122829 83848 85742 270338 236579 681033 674877 216783 214850 279105 279761 324898 318987 342037 342614 367798 372079 349639 387479 797959 834166 511293 441367 293957 293363 338838 336494 358701 365407 374039 376659 419780 422810 664520 690826 40.55 68.1 1
14:18:31 2023-10-13 322925 320090 86521 85260 129782 131529 130987 133568 106094 104519 109232 113441 127950 128893 350602 375596 1097609 1087561 416974 430365 120273 107355 114088 115742 127151 122855 122484 122829 84013 85860 267912 236485 673578 669541 216818 214919 278056 279872 324956 316934 342001 345573 363880 371783 351866 387407 801218 843194 530094 444854 296711 288799 335715 338328 359820 363213 374605 376094 423746 423786 660582 695638 40.55 68.1 1
14:18:32 2023-10-13 333643 319517 86712 85244 129752 131618 131150 130086 106142 104598 109165 113474 127950 128859 350602 377306 1107007 1091414 412259 430535 123328 107667 114551 115742 127151 123109 122450 122625 83675 85709 267912 236986 672295 668811 216632 214919 278320 279761 325950 315978 341519 345095 365230 370153 350167 389744 802571 835040 511293 441367 293769 289396 336764 336529 359784 366529 372911 377890 423627 423704 665533 694835 40.55 68.1 1
14:18:33 2023-10-13 322925 319923 86430 85180 129786 132202 130748 133452 105803 104487 109232 113474 127828 129045 350566 378155 1096015 1082052 418226 430031 123260 107355 113853 115742 127063 122940 122365 122829 84065 85624 267912 236318 666907 674877 216632 214919 278320 279872 324956 316969 342555 344842 367468 370944 351227 386173 797995 845688 528777 447109 297556 291059 340658 339080 360763 364198 376199 380398 420595 423930 658743 691169 40.55 68.1 1
14:18:34 2023-10-13 322889 319868 86809 85144 129782 131330 131117 130115 105771 104253 109048 113474 127916 128893 350176 375297 1097609 1088302 414592 430253 123328 107355 114010 115709 126941 123263 122450 122659 83675 85591 267912 235984 666664 669394 216783 214919 277539 279642 324956 316013 341483 344842 364136 371522 351830 387098 802002 841197 530094 444190 293939 288842 335715 338091 359820 363823 374907 376094 424034 423704 658350 692310 40.55 68.1 1
14:18:35 2023-10-13 323255 319699 86521 85233 129782 131437 130805 133538 105803 104357 109048 113318 127950 128825 350566 379853 1101983 1085243 413502 429841 123362 107388 113931 115775 127063 122855 122365 122659 83675 85683 279527 236652 666674 674877 216823 214919 279105 279761 324934 317897 342001 345817 366923 369611 349916 390076 797812 835825 517829 441367 294416 289537 338695 337644 360763 366535 373438 376623 420147 422761 668892 691844 40.65 68.1 1
14:18:36 2023-10-13 324857 319930 86529 85176 130040 131561 130715 133538 106021 104253 109048 113206 127950 128859 350073 378755 1094389 1081780 418523 430253 123500 107355 114088 115742 127185 122855 122365 122829 83906 85683 268716 234621 667798 674841 216446 214919 278320 281344 324956 317964 342289 344842 367798 370153 351510 386245 799730 845055 530463 448229 294046 288904 339588 336022 360352 365179 376346 376058 420111 421711 657420 693083 40.65 68.1 1
14:18:37 2023-10-13 320673 319888 86612 85204 129786 131461 130961 133393 106021 104663 109232 113474 127815 129196 350602 376725 1106828 1088167 414088 430289 123397 107355 114167 115742 127063 122855 122365 122829 83675 85893 267912 237826 665663 667047 219286 215379 278764 281632 326758 318078 342411 346796 367689 371902 351578 390773 802497 829437 525529 440746 294488 292041 338733 337545 359784 365179 372352 376960 423854 423406 665533 693849 40.55 68.1 1
14:18:38 2023-10-13 320972 319932 86600 85204 129782 131437 130805 133417 105836 104919 109199 113318 127950 129072 350602 378997 1100386 1082052 412916 430253 123328 107388 114010 115775 126975 122770 122365 122829 83906 85650 267912 236652 683325 671877 216823 215587 278320 279761 325915 318492 342278 345817 366365 369014 351263 390367 800144 840858 522963 441548 294909 288799 337781 336529 360979 363539 372911 377190 422625 422796 662957 694419 40.55 68.2 1
14:18:39 2023-10-13 324174 322003 86890 85155 130325 131296 132044 129752 106287 104598 109215 110552 128060 128824 349960 378997 1094442 1085090 416409 430181 123431 107355 114088 115961 127016 122855 120655 122727 83675 84188 267912 236485 683231 670490 218050 215853 277929 281344 326794 316677 341483 345079 365487 368943 351240 387443 800297 843839 516045 444528 295093 290300 337745 335716 360907 364560 374003 377585 422991 422725 661732 693849 40.55 68.2 1
14:18:40 2023-10-13 324362 319663 86612 85196 129782 131552 130838 133603 105989 104533 109165 110447 127882 128859 349473 378997 1105556 1088335 414970 430181 123431 107322 114088 115709 127117 122855 122501 122795 83848 85794 267912 236652 676788 674877 218667 214850 279105 279761 326794 319393 341965 344842 367762 372008 349603 387443 797834 834129 511293 441584 293939 291060 339576 337571 360075 366470 373857 379466 419932 423930 668198 690606 40.55 68.2 1
14:18:41 2023-10-13 324448 320682 86707 85212 129782 131773 131707 133631 106222 104806 109274 110467 127916 129038 349222 380996 1097572 1081210 418153 429879 123328 107355 114010 115709 127151 122940 120655 122761 83848 84162 269437 235984 672126 674841 218667 214953 278712 281741 324956 317929 342242 344842 367432 370118 351204 386173 797959 845688 530094 446890 294909 288505 338802 336494 360363 365108 376346 377154 421137 424002 656381 691807 40.55 68.2 1
14:18:42 2023-10-13 321538 319628 86584 85212 129782 131404 130928 133538 105771 104390 109165 110479 127794 129072 350001 375596 1106859 1088130 414088 430432 123465 107322 114010 115742 127151 122770 120655 122761 83848 85827 272817 237826 673838 670966 216934 214884 278320 281344 325879 317926 342001 344284 364938 371191 351186 390664 804705 834488 525833 444133 295586 290172 338973 339487 359604 365514 372393 378390 423890 424002 668855 694613 40.55 68.1 1
14:18:43 2023-10-13 323025 319592 86640 85256 129782 131773 131024 130066 106094 104533 109199 113441 127916 129038 351325 378755 1101946 1087561 412880 429879 120348 107355 114010 115709 127029 122855 120655 122761 83848 85827 267019 236318 666653 674877 218050 214884 279105 279761 325353 316898 342206 345817 367727 370048 349603 387479 797357 834129 529733 444118 294011 288799 339791 334472 360327 365727 374003 376587 419745 421804 664990 690826 40.55 68.1 1
14:18:44 2023-10-13 325285 319144 86585 85204 129786 131314 131205 133538 106061 104422 109274 113407 128128 128824 350530 378997 1102295 1091377 417563 429879 123294 107355 114088 116156 127151 122940 120823 122795 83906 85827 269437 235658 668055 670893 217458 214482 278497 282067 324775 319430 343563 345817 365380 373017 351083 389297 801014 841270 530094 446817 294011 288799 337745 337545 357874 364418 375970 378537 422292 422143 660619 693356 40.65 68.1 1
14:18:45 2023-10-13 318998 319888 86426 85212 129696 131969 130616 133486 105706 104799 108981 110595 127705 129321 349509 376160 1106828 1090662 415265 430253 123140 107503 113853 115742 126820 122940 120571 122999 83891 85860 265831 237826 663688 670857 217120 214884 278839 279761 326794 317630 342591 345573 364903 371429 350697 387443 800297 837854 511293 440746 297345 290470 336493 337545 358701 364596 372575 378059 423962 423406 664194 691881 40.65 68.1 1
14:18:46 2023-10-13 324483 319180 86831 86956 132383 134522 131563 133186 106516 103949 109417 113183 128128 128398 350530 378997 1094081 1084398 416446 429675 120513 107289 115020 115516 127783 122601 122739 122522 84105 85924 267912 236354 673511 673349 218050 215749 278248 281344 327487 317752 340273 344837 367691 370118 351227 386754 801855 843839 530094 448376 295093 289607 339693 337644 360943 364560 374039 377853 421366 422761 662238 693849 40.55 68.1 1
14:18:47 2023-10-13 324532 319180 86525 85370 129782 131745 130961 133348 105989 104357 109199 113373 127916 128824 349509 378428 1099948 1091262 417334 429879 123465 107355 114088 115709 127117 122686 120823 122761 84007 85676 267912 234585 668946 667047 218667 214185 279105 279761 324956 317004 340967 345817 365522 372021 349076 387062 801433 839039 534467 446890 294503 289502 337745 336529 358450 365442 376016 377947 422482 422000 662128 693738 40.55 68.1 1
14:18:48 2023-10-13 322710 320428 86804 85371 129679 131863 130470 133724 105771 104565 109048 110639 127678 129128 349473 377859 1106792 1089774 415265 430253 123157 107610 113697 116014 126698 123818 120571 122948 83906 85827 269437 236652 669693 673312 217458 214850 278712 281344 326794 316455 342627 342902 365558 372898 350697 387443 800297 836300 529733 441584 296508 288558 337745 338328 358701 365465 374039 378362 423257 422810 664231 691844 40.55 68.1 1
14:18:49 2023-10-13 323570 319184 86671 85208 129786 131404 130961 133538 106061 104422 109274 110435 127916 129184 350566 377823 1097572 1085206 416446 430450 123362 107610 114010 115901 127151 122855 122450 122761 83906 85827 272141 236652 668201 670966 218050 216038 278320 281344 327256 316934 340452 345392 366622 369858 351758 387443 801781 843656 511293 447230 295586 290419 338695 338361 360799 365221 374953 378011 421223 422813 662782 694342 40.55 68.1 2
14:18:50 2023-10-13 325097 319868 86918 85282 130144 131773 131476 133724 106127 104806 109551 113250 128128 128859 350566 378997 1100730 1094205 416446 430248 120348 107536 114167 115742 127361 123024 122654 122795 84022 85827 269437 235948 674990 670893 217120 214919 279928 281344 324863 318633 342289 344319 367174 374017 351263 387407 801218 838379 528777 448010 294623 290524 338838 338055 360097 366792 377950 378059 423998 424002 664231 694836 40.55 68.1 2
14:18:51 2023-10-13 329426 327931 88979 86715 132772 136718 136837 135551 108757 107471 114771 114257 129778 135173 358977 387533 1127889 1112987 424300 442165 125092 111559 119928 122718 132183 130186 125276 126160 85375 86470 274846 241228 687012 692547 223509 222515 288093 288775 338539 329528 356353 358440 381986 387939 365014 404711 830120 868732 543264 459208 309465 300248 354502 354871 374302 380608 387470 396267 441629 442030 695902 725554 40.55 68.2 2
14:18:52 2023-10-13 337478 333807 91207 88946 137130 143407 143594 142873 112522 109805 113779 117667 133972 135460 366811 397025 1158673 1138066 433090 450962 128755 112373 125465 123834 137312 133201 129971 132439 87164 88812 279353 246255 699508 704215 226139 225744 294279 294064 346098 336582 363830 363047 388011 395557 369857 412514 846266 887162 549849 463664 314658 309870 360988 360857 381730 387701 394078 402999 451075 450012 712350 740084 40.55 68.1 2
14:18:53 2023-10-13 346470 344833 95530 91904 142197 145971 147626 146571 113289 114983 119444 120513 141300 141301 378740 413123 1194962 1177620 446180 465345 131652 117030 128445 131857 142635 140565 134555 135553 90312 91854 283861 251381 712565 720982 234779 233034 302156 303740 356400 347110 376135 375306 396988 404824 382201 423317 873255 908013 562232 472014 322714 316381 369713 371963 392127 400673 407936 412154 464036 462419 728770 759366 40.55 68.1 2
14:18:54 2023-10-13 349706 347603 96058 94697 143385 148619 152318 151886 114678 113815 120702 123088 139461 145502 386457 413741 1213871 1194116 449588 468479 133319 118637 130662 129509 145274 144386 136842 137763 91460 94169 282353 252576 722098 720458 237350 233487 302043 304828 361010 351862 377424 381064 400468 408615 384771 423390 881717 925693 561703 477530 326636 318887 372667 377032 399590 402824 412651 416672 468778 469035 732922 771610 40.55 68.1 2
14:18:55 2023-10-13 354929 350836 94724 95128 145832 152287 151174 149742 116439 114698 124613 123900 141763 142398 389984 418964 1220330 1210188 458174 474126 134732 120102 134293 131960 147689 143408 138869 141186 92744 94759 283394 252468 727285 727562 239086 236058 305854 307988 363566 352187 378574 383130 405966 408937 387431 429777 885550 935821 566971 484760 328646 321573 379015 376134 402038 402821 413820 421308 469066 470912 738036 774515 40.55 68.1 2
14:18:56 2023-10-13 356226 356127 95366 96053 148568 151064 154223 153318 118462 117066 125973 126715 144644 145976 395993 427774 1241184 1222219 460710 480744 137723 123508 133142 134668 148495 146505 142502 140447 95370 93463 287666 256278 734718 742883 241939 240219 309803 311310 368544 358634 386323 387136 408118 414944 392217 438079 901245 937901 570032 483856 332392 328505 382237 382573 407274 412605 419510 423213 476112 477051 754458 788274 40.55 68.1 2
14:18:57 2023-10-13 360803 359063 95382 96325 148842 152146 155186 154820 119124 118032 123064 127942 144641 147442 399012 427169 1254273 1233566 462020 483578 138409 123749 134150 135551 150027 147003 140719 141001 95637 93898 287666 257005 737467 738653 243485 241644 311688 311818 369952 360875 386617 387826 406296 414115 391993 432367 902664 952502 569605 488974 332392 327715 383085 382682 406011 412061 422075 424489 475108 478384 749732 788521 40.55 68.1 2
14:18:58 2023-10-13 368000 361151 96619 94559 148456 154077 156995 157326 122019 119654 125044 131002 146735 148648 402542 435423 1261494 1238879 466051 486909 141310 121669 135823 137441 151719 149489 142354 142871 96270 95314 291141 259939 754084 753394 245481 243693 314657 315564 374226 363943 389671 391087 410737 418928 393685 439581 912562 948431 570767 491760 336194 330969 385021 385361 409789 415487 424586 425862 480433 481255 765613 798893 40.55 68.1 2
14:18:59 2023-10-13 364262 366163 97503 94679 150278 154747 161337 158132 122527 120256 125906 131484 148314 150325 405709 435316 1270872 1261346 474614 491266 142083 122425 136969 138362 153190 149977 143812 144232 96640 95648 292035 257440 748534 750298 246174 242795 315058 319402 371539 363136 389621 393181 414944 418447 396439 439677 914437 964470 592294 498194 337726 331238 390775 386864 409917 414935 428222 432076 484806 485332 764240 802262 40.55 68.1 2
14:19:00 2023-10-13 369700 369521 98344 96432 152119 158216 158961 159299 120831 123646 127881 129610 147640 151842 410843 441840 1293979 1270619 475290 498309 141573 125044 139394 142073 156078 152596 146096 146593 95486 97228 294679 261337 761865 759030 248117 246704 320440 321216 378375 369817 394618 396768 417436 422937 403260 444258 930329 978581 580141 495666 340885 334556 392172 392062 415025 421603 432540 432340 486985 489788 776065 811666 40.55 68.0 2
14:19:01 2023-10-13 374308 370029 99425 96769 154330 158216 161586 159553 122459 123594 129171 130097 149989 154215 414687 451107 1281970 1266901 483258 501810 142004 126074 140133 139859 157011 152437 146744 148066 96520 97891 291570 264670 764345 764270 249270 249808 318618 321669 382260 369889 394123 396768 418964 426806 402791 448029 933451 976257 589181 497935 344561 336436 395260 394145 418480 423984 429877 432507 492963 492728 784090 820702 40.55 68.1 2
14:19:02 2023-10-13 375360 372769 99940 97529 155332 162077 162554 161379 123096 121521 129454 131470 150883 152573 419688 449658 1302209 1292910 485929 501461 142993 126734 143245 141297 160137 153457 148286 150704 97089 98427 294715 264670 765020 764343 252450 250582 320103 324794 382530 370851 395863 400848 423957 426440 403274 446018 937466 992498 591701 507054 346842 337594 396682 395544 420671 422849 433191 438923 494076 495823 795001 820923 40.55 68.1 2
14:19:03 2023-10-13 381693 378790 101349 98871 157383 160447 165088 163891 124621 122944 131551 133227 153289 154798 423664 454544 1305846 1296597 494266 509411 145162 129005 144531 142997 158700 156057 150321 149205 98425 100124 296188 267307 773273 780292 254955 252707 324395 330383 385478 374092 402994 404068 428918 432666 405732 454112 944607 988192 595854 507413 350831 342289 400984 399653 423560 431708 435094 442324 503090 499116 797734 834910 40.55 68.0 2
14:19:04 2023-10-13 378930 379051 102192 99582 161113 161441 166989 164910 125650 123722 134439 134575 154561 155732 428767 460120 1324518 1311407 496759 512373 146036 129592 142043 143858 160003 157331 149663 150372 99134 100707 300088 266889 774969 779183 255750 253457 324996 328578 387943 378492 402570 405138 428028 431345 410668 451813 950931 1005025 599857 507534 351579 345514 402886 401456 427110 432962 439444 446330 501204 501930 807065 839179 40.55 68.0 2
14:19:05 2023-10-13 385487 384266 104852 101187 159028 164412 170916 170421 127176 125844 135484 136563 158809 158781 432705 469316 1336958 1325606 497447 518174 148883 133529 144671 146212 162545 159860 152051 152774 100747 102143 303739 270197 783147 787606 258352 255482 329702 334868 390952 381637 405542 411021 431394 437875 409748 458572 968258 1015148 606578 516599 354807 349630 406056 405423 430522 435556 444664 448065 505013 510789 809266 848509 40.55 68.0 2
14:19:06 2023-10-13 390829 386901 105492 101649 160658 165540 168330 170870 130174 126294 132741 137201 159459 159444 436634 473366 1341823 1317018 495643 519339 149403 133841 146199 147509 163762 162473 153169 153898 101295 103974 304649 272098 786501 795071 259082 256305 332027 333771 393922 381967 411712 413193 432683 442129 414457 464671 974048 1016476 605863 520335 356820 350544 409436 409231 432944 439991 445488 447699 510930 512261 811602 853248 40.55 68.1 2
14:19:07 2023-10-13 392540 387804 103783 102213 162210 166607 170041 168279 131219 126711 134201 139732 157462 159926 440443 479299 1346510 1329160 507464 522819 147948 131117 146283 148403 164849 159443 153983 155069 101993 104391 306511 274367 784799 799021 260206 258720 333974 336195 396921 385487 415081 413484 435565 440484 416983 464187 977056 1017306 613341 522806 358015 351821 411576 410986 436793 439530 446530 453113 514026 514139 816070 857766 40.55 68.0 2
14:19:08 2023-10-13 396858 392909 104019 104965 163844 171346 172097 171211 131772 129139 135746 141035 159183 161261 447182 477258 1364913 1347484 510207 530387 150699 133645 147935 147512 166875 162241 155978 157502 103308 102818 304595 275975 791541 805769 263932 260835 336338 338307 403283 389966 417446 417214 439771 447135 419784 466748 985421 1027195 618751 522030 360034 355727 415034 414723 437502 444440 450530 457433 520046 516472 827617 871381 40.55 68.1 2
14:19:09 2023-10-13 401392 395580 104601 105383 165316 172008 173266 172337 129568 129623 136483 138393 160346 162168 448339 480852 1374206 1358458 512539 530265 152018 134335 149902 149230 169954 163022 157208 159810 105117 102959 308116 275340 799514 809349 264866 260939 334768 342122 401036 391250 417636 418638 442093 448115 418661 469880 986969 1030147 620103 525853 365074 360659 417790 416960 440456 447648 457578 459206 520578 519018 832365 876978 40.55 68.0 2
14:19:10 2023-10-13 400784 397547 106337 103471 169832 170521 175964 174339 130986 132874 138013 140046 162735 164121 453038 486837 1393893 1379043 521851 538091 153850 136070 151537 151191 168822 165357 160737 158095 105975 104900 310793 279675 807636 815070 264922 263978 340954 344760 403368 396822 423393 421843 446024 449766 428257 472586 995972 1045602 629570 531703 367704 358629 419794 420846 444712 448555 456044 459413 528415 524203 845442 882807 40.55 68.1 2
14:19:11 2023-10-13 402278 400870 106725 103979 170482 171439 176739 175736 131446 133486 138809 141169 163552 165157 456079 491303 1400798 1385899 522710 537666 154802 137007 153725 151989 169847 166494 158250 158919 103714 105608 311017 279365 814388 817383 266296 265852 342988 346532 408720 398885 424337 425715 448417 453586 430651 474624 1004005 1053718 624879 532691 369271 360148 422639 423330 446551 453577 457193 464484 530406 525784 853316 887944 40.55 68.1 2
14:19:12 2023-10-13 403113 402953 107413 104817 167126 172653 180431 176757 132407 130488 139747 142829 164568 166454 459754 491538 1407851 1386255 525830 540811 155839 137874 150639 152792 170845 167601 158932 159936 104078 105996 311927 279473 817302 822544 267446 266705 342988 347733 408376 400907 423462 426279 449688 451577 428812 477584 1005409 1054388 642270 535073 370848 362912 423939 423773 448389 453260 459323 465834 530341 529672 854861 892961 40.55 68.1 2
14:19:13 2023-10-13 405944 406097 108731 106103 169545 174226 178394 176833 133636 131320 141479 142808 168742 167600 463009 501101 1419126 1398181 525830 547280 159866 139454 153507 154747 172859 169256 161196 161441 105951 106679 312583 281345 827917 831857 270617 269070 346429 350521 413081 401474 429452 431275 454299 459400 428776 479532 1016186 1062360 642270 536976 372952 368605 428596 428198 447136 457420 465675 469072 535193 532094 853950 898169 40.55 68.1 2
14:19:14 2023-10-13 414860 407244 109199 106665 170118 175534 179241 177952 134073 132311 143833 144181 169082 168991 466183 501101 1420232 1402761 531504 549718 159901 142232 153431 155341 173378 170725 161410 162614 106049 107756 310475 284508 820361 833609 270905 269585 345582 349429 414584 402066 430580 428848 450962 458041 432055 481603 1023243 1066467 664502 543374 373634 367413 430419 431850 454054 457205 465529 471407 538278 536272 859523 902381 40.55 68.1 2
14:19:15 2023-10-13 415380 412675 109645 106914 171163 176651 179843 179473 134680 133143 144377 144264 165983 169775 468610 503090 1419126 1399177 531914 549896 160591 142634 154244 156347 174521 172838 162627 163545 106473 108228 317556 285923 827913 838118 273595 270626 350374 351654 414984 402703 429923 432858 454009 458111 432055 480209 1026761 1075946 651149 545063 376351 369848 431371 430019 456239 458032 470649 472598 535892 537854 865195 903792 40.55 68.1 2
14:19:16 2023-10-13 414485 415034 110696 108332 172424 180929 181949 180887 135903 134487 141790 146458 167864 169555 471384 513588 1446944 1425122 528729 556396 159582 143407 156284 159578 177196 170641 164644 164596 107953 109363 315413 286126 847402 841657 277104 271165 351857 357127 419770 407769 432329 436466 458359 462806 437943 482357 1033069 1087474 667321 545841 380107 373029 437397 432337 457066 463554 471689 477890 538878 540238 883793 915682 40.65 68.1 2
14:19:17 2023-10-13 419907 417454 111250 109070 173421 178160 182527 183031 136605 135173 145612 147071 168697 171180 474275 509414 1456216 1440593 541245 559269 159616 140487 156825 160232 179345 171799 165322 165876 108284 109801 317385 286701 835705 842535 276124 273039 352001 357380 419510 410590 435067 438043 457893 462506 445115 488951 1032548 1083493 670140 549032 381430 371888 435511 436320 460784 467081 473182 475271 543983 540964 876987 923568 40.55 68.1 2
14:19:18 2023-10-13 423154 418656 114223 109877 175762 179447 184928 184266 139892 136505 143888 149930 170344 172308 477566 515285 1451934 1439382 544159 562866 161419 143035 158039 158696 177230 173742 166783 170016 109312 111092 322147 291054 851261 855794 277065 274644 355512 357278 424290 411644 438189 440162 459976 468401 440200 490853 1045379 1094215 665912 555087 382582 377581 440227 437610 462623 469053 477685 479772 544970 546781 882844 922195 40.55 68.1 2
14:19:19 2023-10-13 426935 421227 114445 110376 176280 180050 185552 185016 140189 136394 144355 150451 171191 172892 477710 522191 1465218 1443746 541245 565549 161185 143490 158391 159198 177264 174384 166818 170192 109489 112935 322147 290830 836915 850904 278024 276403 355512 357314 424591 414489 437460 443211 461282 469026 441714 491038 1050466 1106524 692357 559048 385482 375547 440580 438379 466013 471670 473951 480856 547394 549662 894215 927487 40.55 68.1 2
14:19:20 2023-10-13 423471 422747 114900 110993 179684 180689 186595 186090 140579 137256 145060 147062 172283 173999 483085 526883 1475515 1453058 539442 568028 163260 143729 159869 159299 179018 175030 170037 170108 110572 113193 323640 288486 850350 852897 279883 276154 356297 360740 424034 414777 437751 440202 465858 468199 441786 490452 1046517 1101699 682824 553513 386065 378221 441678 441656 463641 469281 475550 483081 549973 549662 900118 934852 40.55 68.1 2
14:19:21 2023-10-13 431781 426519 112572 113578 176825 182414 186918 189723 141338 138194 146106 148477 173729 175428 488354 526140 1479822 1460253 551665 567960 163818 145296 160733 161321 180159 177196 167170 168788 111221 111165 323983 294436 848383 863789 279667 279748 358772 360740 429833 416942 445574 441439 462664 472476 445615 497391 1060316 1102515 695257 562733 387711 382119 441967 444372 468158 471769 481270 482362 554047 553687 890554 936907 40.55 68.1 2
14:19:22 2023-10-13 431440 428831 112951 113684 178284 182699 188061 189723 141672 138297 146790 148646 174526 175744 486688 530000 1478859 1453058 547445 572897 165170 145433 163229 161413 180827 177515 168334 168923 111736 114162 321934 294578 854781 865738 283758 279748 361015 364983 430329 419113 443312 447450 466141 476359 447241 493311 1066573 1115905 689668 562622 387711 383201 449034 444854 469991 472253 484015 488771 554794 555780 902130 939576 40.55 68.1 2
14:19:23 2023-10-13 432665 430159 113483 114551 179382 185108 189110 188567 139428 139812 147987 150462 178440 177938 492324 536645 1511156 1487263 552840 578001 166466 147548 161113 162797 182888 181447 169826 170471 112359 111848 327051 295309 866359 865738 283900 280854 361015 365117 431672 421267 445460 448412 469026 476024 450021 498170 1063745 1118872 681726 562733 391060 381320 447983 447330 468927 477730 482640 488955 558951 557419 907659 948200 40.55 68.1 2
14:19:24 2023-10-13 433277 431838 113852 114774 180114 185403 189913 189071 140054 142371 147987 150596 178346 178652 496152 531603 1499378 1478888 557907 575171 169634 147032 162181 162777 184368 181193 171095 170539 114514 111848 326737 296186 871187 875016 285109 281211 365115 368318 432831 422089 446648 450887 473682 478075 448106 500764 1066844 1119153 702507 562733 391096 385411 448197 448681 468782 477393 486140 490420 558987 558240 903489 947799 40.55 68.1 2
14:19:25 2023-10-13 439010 433102 114520 115070 180559 186586 190547 189437 140299 142522 148821 151080 175352 179676 495292 535168 1493306 1469589 554435 580317 169397 147992 162181 163857 184333 182171 170942 171900 114594 112862 325819 296483 863097 875412 283825 282925 364400 367319 435534 420568 446794 450814 471462 477072 448777 499698 1072846 1128040 684233 566891 392349 387767 453551 448462 474215 477886 488410 493919 559670 559063 914047 951581 40.55 68.1 2
14:19:26 2023-10-13 438996 434922 114773 112773 180913 190728 191148 192311 140462 143364 149342 152962 176492 179706 502177 538091 1520407 1504932 565403 583195 167279 148957 163189 165116 185958 179891 172187 173153 115119 113967 328574 297464 869863 879081 284325 283812 365531 369646 432759 423682 452255 453453 472227 478075 450764 503587 1072882 1126444 687052 565216 396931 390382 453922 452131 474135 482431 491214 491429 563486 562371 912090 958394 40.55 68.1 2
14:19:27 2023-10-13 441845 436052 115782 112769 182640 190692 193001 191909 141405 143394 150250 152610 177391 179105 501586 536982 1503211 1488187 564358 587169 167380 151542 163326 165972 186219 180314 172325 173931 115302 114379 327655 300812 869288 884949 285802 283975 369140 369393 439133 423574 452034 456079 475170 479826 452043 504154 1085281 1136791 695386 571953 396368 391763 456248 452205 478519 481309 491913 495174 559059 563842 922806 956284 40.55 68.1 2
14:19:28 2023-10-13 441926 437826 116281 113724 182925 187950 193341 193700 141899 140716 150004 153629 177642 180344 504187 545002 1521614 1501756 561949 586912 168478 149655 164606 165972 189060 180383 173632 174330 115600 114760 330410 298929 877462 880405 287391 284333 370029 373570 438038 428216 451935 457481 479565 479224 454814 501308 1083776 1139795 687285 570296 398060 391210 458225 455113 476826 483199 491214 498138 567229 566686 930101 966402 40.55 68.1 2
14:19:29 2023-10-13 441638 442079 116978 114168 184878 188576 195184 194348 142817 140947 153805 154158 179364 181455 504679 550005 1521123 1495282 563983 592187 169648 148982 165723 167720 186644 182255 174918 175902 113450 115619 330525 301804 878003 886504 290458 286750 370029 374099 441665 429927 451886 458454 477222 486746 455816 504191 1091255 1147215 716472 578632 399761 392040 456895 457121 482903 486394 491214 498212 565860 568221 933520 966098 40.55 68.1 2
14:19:30 2023-10-13 441782 442115 117126 114760 185592 189170 195870 195202 143081 141861 153922 154656 179682 182031 507607 554115 1547840 1527555 571303 589048 169818 148982 166003 169471 186944 183054 175460 176342 113528 115785 332246 301195 880271 887851 288788 288761 370029 375690 439292 430854 457429 457481 478039 482529 459920 509771 1090736 1142682 692689 577672 402456 392980 458513 459392 480571 487336 494496 498138 567964 568077 926837 972577 40.55 68.1 2
14:19:31 2023-10-13 445163 446641 118102 115723 186568 190757 197111 194767 143875 142715 150594 155552 181004 183376 511279 556396 1553791 1533005 576865 595914 170829 150925 167343 166789 188121 183882 176320 177297 115153 116398 333164 303703 884724 892093 290622 293363 373629 375154 441259 431479 457886 457996 478075 483959 457660 509630 1092802 1145564 692865 573890 401428 396151 459562 458354 480753 487371 495753 501125 574742 570276 928054 975383 40.55 68.1 2
14:19:32 2023-10-13 451688 445300 118372 115729 189378 191035 195950 194850 144746 142321 151763 155587 182165 182679 515243 557410 1546741 1522574 570199 594857 170663 151478 167106 167915 188053 185432 176338 178581 115120 117299 333164 305866 881899 893138 292214 288761 374231 376222 444381 432944 457275 459755 478003 486873 459597 510393 1097609 1163063 696917 579195 404927 394965 462669 456958 482903 490293 495271 502059 574742 570241 943430 977551 40.55 68.1 2
14:19:33 2023-10-13 448883 447639 118802 116090 189741 191639 196564 195425 144738 143119 152041 158435 182326 183551 513585 556506 1548941 1525345 580198 594965 171513 151827 167648 167983 188748 185125 176602 176707 115286 117210 334458 306084 884434 898736 291599 289677 373252 375189 445601 432840 461475 459791 480852 487380 457660 511944 1105186 1159465 695508 583506 402953 398845 465364 459575 486332 487949 497344 503765 574524 575657 944808 976092 40.55 68.1 2
14:19:34 2023-10-13 454191 450381 119603 116895 186995 192887 197866 196957 145922 143574 153593 156892 183928 184615 518060 564278 1558139 1537384 577369 601396 172126 152841 168330 169319 189411 187213 177559 178262 115910 118389 336263 308050 883747 901250 294436 289677 375534 377149 447154 437938 460784 464648 482249 487003 462487 510461 1105222 1165383 691455 581173 406151 396889 467380 463882 484395 493200 497176 505489 576978 575508 943430 986071 40.55 68.1 2
14:19:35 2023-10-13 452297 451089 120196 117119 188203 193227 199144 197609 145959 144145 153517 159485 186562 185640 520761 555736 1556000 1534681 582876 602013 173469 152981 171561 169520 190972 187367 177120 178139 116807 118587 336837 309370 895271 910939 294354 290489 378257 378515 449693 435868 464105 466550 484984 490266 460683 511980 1112776 1168737 686996 585967 405288 399135 468042 464283 486954 491363 498309 505847 574742 577199 949901 985298 40.55 68.1 2
14:19:36 2023-10-13 454204 451165 120200 117592 188168 194145 198971 198885 145722 144816 153304 156871 186528 188093 521328 560422 1563037 1542350 581113 603792 174927 153477 172341 169554 192419 186901 178117 177824 117257 118028 338116 304006 912325 909191 293111 291339 376734 383215 452040 437629 461143 463918 486223 493245 459850 513505 1111200 1161345 701145 589556 407306 401149 465181 466628 490602 494375 504046 503765 577151 577676 948810 988883 40.55 68.1 2
14:19:37 2023-10-13 459323 453185 123183 118134 189394 195449 200432 198919 149385 144747 155333 156523 184397 186875 525743 567852 1574190 1551658 583103 608948 175031 154613 172769 171108 192384 191090 178152 180028 117142 119582 338857 311142 897807 907903 293988 292851 378790 381609 448886 438598 462261 466649 486360 490337 465291 515841 1115220 1173048 695624 583599 408013 400228 469008 465921 486918 494739 500473 509635 583409 580500 949938 994505 40.55 68.1 2
14:19:38 2023-10-13 457891 453852 123431 118167 190286 195861 201379 200170 149178 145589 154828 157625 187695 188490 522707 565222 1563037 1539057 583290 604014 175696 154785 172882 171245 193368 191019 179031 179585 117683 119582 335919 309666 901719 915773 297302 291944 381849 383846 454865 439801 464105 469940 486801 495995 466136 514853 1125231 1174306 691455 592528 409240 402570 468863 465885 494099 495816 499920 509524 577014 579225 961922 995211 40.55 68.1 2
14:19:39 2023-10-13 460246 456589 121142 118954 190060 199655 201379 201010 149696 145450 155580 157838 184821 188658 527296 568068 1576971 1553279 590370 610624 178228 155571 169534 172218 194115 189620 179031 180793 117716 120080 338116 311790 902263 918104 293988 295823 381187 383215 453663 438907 466161 467306 485881 495404 464926 519702 1121970 1176223 703964 590503 408626 404225 472473 468536 492703 495950 504046 511665 581847 583829 962905 998208 40.55 68.1 2
14:19:40 2023-10-13 459126 459917 123921 119556 191292 200355 202721 202453 149730 146505 155901 158736 185725 192199 531186 576257 1601920 1580503 592358 612281 174430 155658 171124 172268 195343 188795 180633 181641 118810 122293 340896 310099 912317 920231 296533 296031 382301 384092 451039 441421 469104 468403 491686 494707 466682 518001 1122007 1167107 701219 590416 410508 405473 472473 472936 493749 496234 505585 509635 582997 584420 954783 1000355 40.55 68.1 2
14:19:41 2023-10-13 467845 460107 124067 119824 191865 196521 203038 203126 148210 146502 156197 159242 186050 188860 532084 580464 1600021 1576359 590153 614237 179257 156550 171262 172921 197774 188933 180805 181941 119101 122361 340896 311129 912893 917071 297275 296161 382301 387582 455910 445501 472604 468589 491961 495645 469334 522669 1125605 1173732 706783 590393 412401 405903 473140 471909 492484 499134 507529 509635 584020 585063 952528 1001815 40.65 68.1 2
14:19:42 2023-10-13 466376 462710 125133 120025 194198 196418 205111 204232 150215 148149 156912 159928 186961 190053 534926 577113 1597107 1571877 586201 616854 177108 157051 172630 173804 195161 190092 181988 182807 119901 122803 340509 309812 914379 919023 300479 296650 383383 387019 456052 447054 468754 468805 490088 494748 468791 524123 1125268 1178831 699794 592072 415371 409390 474480 473947 494099 502163 509733 511948 592210 589565 957502 1004461 40.55 68.1 2
14:19:43 2023-10-13 467449 463431 124715 120491 193796 197411 205183 207706 146939 148390 156947 160695 187289 190688 531684 577118 1600021 1580225 588524 620809 177252 157746 172801 174478 195874 190588 182681 183411 120165 123247 340509 312897 917025 920864 300479 297559 385014 387637 456468 446491 470695 471566 494826 498407 471552 523451 1128468 1178465 709601 592109 416848 410259 474882 474384 494799 504396 509011 513110 591228 588102 957724 1005248 40.55 68.1 2
14:19:44 2023-10-13 468107 462757 124993 120491 194410 197582 208454 207923 147405 148597 157711 160951 187878 191255 535593 580455 1604575 1581176 588710 617440 177858 158071 173337 174652 196418 191161 183145 183714 120539 123110 340509 312897 920607 920901 301330 297725 382712 387673 457182 449201 470400 471978 495527 501737 472813 524083 1131680 1185491 701184 595560 418332 410549 475411 475728 495427 505107 512894 514018 592410 591509 961922 1011776 40.65 68.1 2
14:19:45 2023-10-13 471477 468042 122246 121496 195112 199483 206920 205049 148522 149149 158524 161948 189027 192466 539157 585581 1613848 1585684 593423 620172 178544 158958 173890 176052 196624 191934 183984 184885 120943 123384 344603 314455 923437 926239 301330 300529 384976 390802 458507 449067 471289 473677 494072 497673 468791 525793 1134451 1184454 708133 595543 417144 409703 478226 476259 495859 505107 509694 513437 585739 591777 968586 1013967 40.55 68.1 2
14:19:46 2023-10-13 474398 467585 122253 123667 195502 199970 205066 205152 148654 151629 158993 161758 189623 192163 540759 585699 1623120 1599562 600496 621710 179344 159404 174637 176404 197411 193010 184474 185332 121380 120701 338309 316023 925347 931507 301061 300234 386441 391150 460816 448013 473327 476843 494456 499143 471486 525384 1138706 1185302 710913 599613 417441 409416 477541 477710 501550 505107 510488 514968 586064 591850 976781 1013967 40.55 68.1 2
14:19:47 2023-10-13 472323 470709 122199 123736 195772 200315 206026 205826 149098 151876 159510 162016 189726 192367 542788 585699 1626587 1604335 603938 623840 179142 161219 174603 178551 197548 192576 184863 185403 121484 120701 344603 315574 935714 934708 301116 300234 387366 393442 459908 448638 474202 475509 495778 504045 472753 525646 1144203 1189623 712420 606040 419226 412880 478528 476223 503241 504991 514334 518967 590302 595282 977524 1014357 40.55 68.1 2
14:19:48 2023-10-13 473456 471960 123540 124357 195344 201441 207530 207332 149788 150022 159532 162918 191318 193722 545730 586420 1618440 1594459 604145 625167 179709 161994 175161 175589 197858 194412 185251 188690 121653 121574 346902 317688 920521 939393 301751 302010 388056 391704 464729 450089 476944 475553 495417 505116 473664 529690 1147775 1204793 718057 603385 418928 413462 483254 476966 502529 504284 510091 520780 591192 594476 984678 1022599 40.55 68.1 2
14:19:49 2023-10-13 474439 472847 123639 124252 195442 202569 207349 207215 150297 149778 163034 162795 192131 193416 544598 586131 1621967 1595010 608254 622006 180435 158444 175353 176143 198858 194578 185900 186968 122163 122255 345966 318776 933792 943402 302894 301656 391771 393164 464729 451508 476460 480813 495923 504851 473627 525609 1151220 1210550 716648 609940 419551 410963 482913 477782 503345 510301 512044 519068 595076 592466 986744 1022851 40.55 68.1 2
14:19:50 2023-10-13 471620 473850 123668 124252 195476 201616 208682 206571 150363 152263 163069 163351 192166 193793 545440 586985 1611556 1587945 598371 626481 180563 158116 175793 179331 199136 194719 186196 185477 122334 122466 345529 317276 932211 940727 304764 299408 390803 394279 466705 453113 473734 477746 496103 508537 478381 527067 1152383 1217435 712420 606360 423204 412665 483108 479791 503131 510301 514837 520280 595041 597357 982506 1028826 40.55 68.1 2
14:19:51 2023-10-13 481626 475454 124729 121596 197115 202783 208939 207725 151335 150851 164022 163440 193477 193652 550309 596190 1632407 1607768 606017 629252 181422 159321 176921 176311 200214 195540 185361 185673 124340 122841 348541 318988 940686 940727 303594 299408 393333 394208 465118 454846 474814 482026 501846 505116 475910 527362 1149552 1207054 709523 606567 424591 413135 481854 483500 504668 513361 518992 518702 601512 599811 982543 1028095 40.55 68.1 2
14:19:52 2023-10-13 479721 473716 124506 121513 197566 202711 209732 209130 150605 149259 163404 164778 193277 196264 549956 594431 1632311 1609035 600868 631108 182609 159796 177774 177497 201406 196054 186167 186610 123191 122808 344336 318963 938968 940727 304663 303726 391355 394208 467587 456816 477438 479827 501846 505116 476281 531121 1150077 1203571 709523 603422 424591 416938 483596 483464 503241 510337 518255 519508 598249 600323 977524 1028095 40.55 68.1 2
14:19:53 2023-10-13 482728 475149 125239 121625 197600 204206 209078 209820 151089 149192 162135 165007 196126 196300 552019 601199 1648593 1622986 609557 632559 182644 160307 177524 177391 201370 196340 185720 186548 124617 122907 349708 319220 942594 944575 305705 303070 392499 395355 465386 454168 480597 480594 500440 505035 476579 531668 1159266 1207358 712303 612672 423278 414736 483486 486172 507729 511667 519730 521792 597886 600323 993838 1028826 40.55 68.1 2
14:19:54 2023-10-13 479993 479321 125558 123113 198945 205681 210249 210372 151507 150077 160335 165314 194361 196157 555124 597421 1631922 1613661 613525 634767 182609 161334 177808 178232 201370 197518 186459 187758 124686 123685 347837 322777 932537 953030 306501 303070 393374 395077 467495 454846 479915 484564 501846 509593 474871 528938 1162148 1222148 720876 612997 425798 414809 487068 484870 509420 513134 518255 525388 601131 600479 998160 1035845 40.55 68.1 2
14:19:55 2023-10-13 478634 478062 125722 122475 198902 204707 211746 210477 152265 150522 162328 167658 196885 196923 552894 593255 1630074 1603892 606374 634625 183224 161111 178594 178377 202075 198296 186752 188142 121859 124197 348309 321524 943402 951699 306491 302928 394728 394136 468190 458289 479878 483172 500248 505744 477697 528656 1163670 1221374 722285 607769 425798 418444 486963 485557 504126 514121 516308 521828 602293 599185 991809 1038213 40.55 68.1 2
14:19:56 2023-10-13 486176 478093 125934 122977 199045 205462 211746 211137 152340 150144 161198 167623 193251 196749 554494 601758 1640202 1620676 610541 634625 183841 161369 178594 178514 202817 197352 187442 187463 121924 124093 346107 321179 959507 949591 306780 302963 392163 396723 468190 458111 479606 482817 503444 508056 480581 534237 1159812 1216424 720876 611248 428837 420222 486341 488046 507538 517030 522697 523753 604652 603191 986080 1038465 40.65 68.1 2
14:19:57 2023-10-13 487823 482276 126386 123685 199639 207203 212496 212357 152483 151529 161646 164146 194289 198665 556814 603719 1657852 1632311 617721 640235 184543 162110 181747 179112 203634 200429 188100 188280 122260 124535 357424 321634 953310 955095 306708 304958 392234 400204 472756 458111 477580 482403 504581 511855 477733 535013 1165453 1222313 721114 615318 427010 419570 487758 485901 510935 514121 520413 528154 603369 604059 1002976 1038909 40.55 68.1 2
14:19:58 2023-10-13 481740 480974 126239 123826 200197 209325 212446 213501 152479 151631 161232 168637 194391 201592 558685 603792 1650938 1622986 620079 638368 184425 162472 181456 179713 203387 198634 188286 189829 122513 125224 352076 324846 940176 961211 306563 305244 396466 398786 471684 457463 481785 485283 504622 510813 477324 528656 1167976 1229834 723695 618053 427618 419665 487035 485247 512382 516561 518065 528529 600767 600102 1004948 1038660 40.55 68.1 2
14:19:59 2023-10-13 490494 483628 127011 124197 201167 205409 214170 213095 153672 151178 162787 168568 195371 201486 561176 609404 1655712 1632311 614860 641266 188080 162846 180035 180032 204779 197379 189685 189273 123633 124946 353753 322091 958067 953742 309788 306789 394553 401447 472793 459881 482650 485323 505008 510740 483450 536609 1165453 1221447 716472 611867 428667 421191 487035 486724 507911 513925 522331 525798 603521 604204 994671 1041864 40.55 68.1 2
14:20:00 2023-10-13 490332 482654 127079 124477 201564 206520 213534 214259 153361 152262 162536 165713 195235 199862 561862 611093 1673048 1646231 622030 641721 185909 163254 180361 180282 207173 197483 189984 189697 123889 125359 353449 323924 962014 959167 308624 306789 395737 402584 474503 458049 482467 486011 505116 514130 480581 536191 1171331 1228886 724399 619370 428025 421191 486999 485967 513108 516199 523552 527768 602176 607694 1009623 1041980 40.55 68.1 2
14:20:01 2023-10-13 485035 486806 127247 124639 201800 207787 214384 217437 153497 152371 162267 165975 195371 200391 558761 604123 1660554 1635804 621477 643086 187651 163516 181960 180887 204673 199140 189114 190728 123823 125705 352514 326236 951087 965570 309739 306177 399135 401228 474503 458408 481785 490090 506128 513950 482694 531804 1174699 1241115 726513 621574 430028 418652 492016 486760 514819 520054 521223 528624 607545 604132 1008906 1046281 40.55 68.1 2
14:20:02 2023-10-13 490907 485180 127918 124644 203153 206304 215592 213586 153672 152889 163048 166831 195744 199274 561959 613064 1678755 1654315 626092 639767 188519 163585 179152 180956 207421 199105 190551 190504 124570 126014 357074 322396 961399 962910 308697 306789 396961 403440 476859 459773 484664 486282 509160 513538 482049 538210 1176369 1230069 729690 621574 429955 423786 491285 486796 514564 517031 525522 528661 603983 609413 1011096 1048177 40.55 68.1 2
14:20:03 2023-10-13 487827 486850 127918 125300 202871 207421 215253 216218 154244 152998 163240 166912 196663 199170 566819 610536 1667797 1637183 623482 644860 186799 164453 179560 181461 203820 199592 190217 191331 124193 126014 351089 325540 964049 964275 311106 306789 399316 402299 475037 463936 482503 488280 504972 514130 485653 535050 1174699 1241152 726513 616228 432275 422414 495195 486796 512020 520054 519677 527805 609372 604276 1002262 1051274 40.55 68.1 2
14:20:04 2023-10-13 492940 487076 127952 125257 203148 207416 214083 213723 154664 152889 163344 166864 196937 198063 564853 614452 1669858 1644197 619861 646264 185762 164110 180288 180922 205560 199731 190909 191499 124881 126121 353869 324846 960078 961894 310045 309397 396817 403652 474503 465286 486149 486098 507720 512684 482731 538976 1171368 1220860 729332 615282 429991 423822 492712 492616 512020 516996 524331 528529 603983 605963 1003250 1048177 40.55 68.1 2
14:20:05 2023-10-13 492701 489972 127884 125945 203109 208278 216810 213586 155163 153101 164280 166601 197588 199761 567000 610302 1659031 1632311 617080 646757 185796 164867 180323 182071 205092 200569 190517 192992 124260 127092 355320 328300 953014 964275 311143 306257 401615 403154 474503 464592 485768 491484 505080 513370 483523 533424 1174699 1233645 727765 618053 432275 421191 493758 495062 513835 523135 525895 527059 610270 607694 1004678 1054272 40.55 68.1 2
14:20:06 2023-10-13 493811 489972 128801 126004 204470 208395 218385 216218 155276 153560 164325 167590 198069 201055 569510 618168 1678755 1650962 617808 649507 186502 165153 180357 182579 205731 200010 191756 192069 125274 126956 351527 324433 963479 965643 310446 307856 399880 403726 474503 463609 489098 486832 510693 514130 482767 538210 1180592 1228886 733560 621229 431321 423894 492712 495413 513995 520858 528251 528588 604055 607241 1013256 1053247 40.55 68.1 2
14:20:07 2023-10-13 492707 492052 128801 126153 204365 208784 215876 215018 155379 153663 164429 167576 198207 201196 570135 611202 1676371 1650962 624729 649507 186413 165431 180929 182938 205766 201025 191512 193076 125500 127485 355320 328154 947560 973904 311032 307785 402717 404298 476447 463936 489135 492616 508496 517039 482694 536609 1182896 1243621 724811 625275 433811 423750 496248 494012 518108 523135 525895 533392 610270 608983 1020369 1058954 40.55 68.1 2
14:20:08 2023-10-13 497639 492748 129447 126395 208237 208604 217188 216137 155595 154549 164957 168290 198898 202324 567509 622078 1687610 1669919 628996 650589 186999 165383 181503 183810 206408 201587 193311 192758 125876 127424 356255 324469 972692 972078 312208 308151 400445 405270 480933 465286 489135 486796 509378 517004 485997 539369 1183945 1240035 727923 623578 433811 428781 495904 494012 514031 521224 525112 531809 604127 609058 1020369 1058954 40.55 68.1 2
14:20:09 2023-10-13 495614 492446 129049 127024 204788 210394 217445 216184 156355 154056 165916 168122 199974 201724 573172 615543 1669483 1641637 621206 648745 187416 166474 181503 183810 206442 201904 191791 194584 125809 127723 356255 328851 952841 971390 313539 308151 401111 404298 475073 464559 488714 492324 509520 513108 486341 537446 1183945 1242917 740607 619514 434736 423858 496013 495317 518227 523924 527937 531772 612997 611313 1011096 1060302 40.55 68.1 2
14:20:10 2023-10-13 497234 491596 130122 126361 204859 209947 217013 217100 155595 154940 165338 169058 199348 202182 571023 622078 1697300 1669994 632695 648709 187553 166533 182079 184137 207491 201517 193370 193628 126259 127621 356117 324289 973201 977607 313392 309630 401295 403739 480748 466605 489135 490438 510346 518459 486341 540972 1188047 1247783 730741 624942 435044 428781 496013 495413 518227 522398 525932 533014 607581 609487 1023276 1060152 40.55 68.1 2
14:20:11 2023-10-13 500786 493783 130126 127026 208384 209982 218297 216949 158402 155048 166055 169058 200113 203175 572675 625742 1697300 1672018 630786 648781 187621 166835 182114 184430 207410 202540 194194 193944 126326 128003 357190 328409 972787 976913 313539 309338 402184 405700 482253 467266 490874 491484 510956 519697 483870 540972 1188047 1244911 729332 627697 435973 427600 496049 495413 519702 523135 527501 534638 610270 611349 1022135 1060531 40.55 68.1 2
14:20:12 2023-10-13 498080 494581 129480 127837 206089 211384 218262 217147 156791 154587 166485 168689 200637 202395 574259 617549 1675180 1649787 624950 654528 188177 167303 182495 184430 207733 202575 192900 195581 125977 128393 357190 330127 953707 974837 313984 309121 403516 403739 477563 467396 490526 495266 510962 514690 485270 538210 1186364 1245021 737788 623578 436283 426329 495941 495774 518964 524327 529541 534186 613105 613217 1009624 1060494 40.55 68.1 2
14:20:13 2023-10-13 495675 495314 130303 127266 204575 211702 218250 218337 158471 155225 166322 169326 200812 203175 574405 619312 1696094 1667237 630898 652755 188246 167186 183063 184735 208499 203572 193394 195581 126434 128715 357190 331174 961757 980387 313490 310824 402877 404379 480785 467046 492511 496585 510962 517004 485653 537772 1194093 1254611 739197 630398 436283 427571 500022 494235 520051 525873 527155 537795 613105 612677 1023276 1066722 40.55 68.1 2
14:20:14 2023-10-13 495900 498778 130485 127875 205714 211702 218778 219548 156360 156121 166167 170472 200463 203851 577886 622042 1692483 1667237 634556 656673 188673 170109 182762 187524 208708 203394 194194 197703 126778 128818 361518 330347 967373 979580 312781 310060 402630 405592 483277 468859 490267 494748 507913 519296 486819 540133 1189808 1256389 734969 623542 437526 427331 501828 501069 518510 525099 528627 533429 612997 611313 1014477 1066722 40.55 68.1 2
14:20:15 2023-10-13 505298 495864 130966 127871 207841 211596 220229 218725 159431 155696 167407 170031 201586 204640 577849 628916 1700484 1683693 630749 656636 189101 167595 183564 187594 208965 204072 194739 197739 126812 128818 355594 330815 972102 981246 311832 310748 402913 409331 482645 465647 491338 494048 513588 521233 485234 540972 1192319 1249151 744163 629951 437526 430235 498891 495436 520051 522752 529003 536613 612072 614608 1031840 1068240 40.55 68.1 2
14:20:16 2023-10-13 499872 499036 130754 128109 206168 211737 220334 218830 159050 155761 167431 169898 202041 204173 579563 622114 1686828 1659352 627213 658104 188597 168714 183354 186376 208534 205039 195012 196269 127096 129446 358685 333644 983950 977607 312745 309555 405689 409295 481959 468643 491572 494235 513986 518531 489645 541320 1189808 1249151 745413 623615 438900 430154 499781 495846 517742 523924 529916 534602 612997 617630 1014440 1065927 40.55 68.1 2
14:20:17 2023-10-13 507026 500370 133257 128178 206494 212366 221248 219925 159341 156265 167736 170506 205015 205212 580834 630131 1706572 1686787 634499 660511 189502 170488 184476 187961 210087 205002 195595 198157 127565 129571 359061 332226 983917 984031 313256 311983 404761 410563 484989 468055 491917 495449 514022 523144 486711 543102 1197217 1256389 742555 630811 437747 431403 501082 495738 522263 524292 530132 538178 612227 613217 1037235 1074928 40.55 68.1 2
14:20:18 2023-10-13 504135 501718 131367 129036 206386 213860 221537 219679 156498 156091 168488 170404 202891 204495 582899 622114 1692836 1663840 631795 661916 189467 168750 184628 186305 210052 205145 195012 195297 127497 129571 361876 334119 979823 981209 313697 310966 406011 409873 482302 468859 490456 495738 514058 520027 490683 542715 1188632 1252727 746843 627236 440071 433016 500302 500134 520014 525064 531079 534944 612960 618503 1022548 1069761 40.55 68.1 2
14:20:19 2023-10-13 507653 500275 133417 128751 206485 213853 220489 220577 159521 156592 167701 170861 205445 205754 582899 622150 1702472 1675903 636160 660217 189753 169426 184335 184606 210093 206157 195834 195229 127817 129536 358126 334320 990529 988975 316222 310966 405723 409873 486364 468385 489382 495738 516786 523144 491103 540972 1197217 1269149 746843 627272 439755 430105 504713 501268 521155 528202 528684 534649 616573 613181 1023276 1069714 40.55 68.1 2
14:20:20 2023-10-13 501236 500494 133928 128866 208285 214189 221940 221266 156539 156736 168785 171523 206126 206405 582710 634770 1706572 1682531 635907 661783 191063 168880 185063 188558 211040 205181 195005 195297 128076 129932 360932 332226 977244 984031 313221 313850 405296 410526 482935 473696 495316 494235 514022 520063 486674 544233 1198104 1249875 746843 634542 439097 431002 501119 499745 522460 527018 534880 537704 619930 621902 1037660 1075873 40.55 68.1 2
14:20:21 2023-10-13 503971 504356 133882 129429 207323 215360 221763 221125 156813 156736 168820 171014 206196 205973 583621 628167 1696094 1668787 633108 658060 190387 171346 185099 185185 211406 206481 198064 196555 128076 131995 363068 333375 984282 984031 314689 311693 408381 411726 483619 472934 491570 495882 517805 521600 492602 542581 1192895 1259063 739197 629056 442403 433043 501828 501696 521524 527582 533074 537376 613069 617545 1026571 1074160 40.55 68.1 2
14:20:22 2023-10-13 508956 503987 133733 129426 207820 214978 221940 221994 155886 157278 168820 171831 206161 207569 583521 629434 1711861 1687577 644084 664267 190491 167221 184957 185698 210899 206628 196973 196418 128343 130113 363406 334119 976977 992449 317688 312539 406011 411435 486534 473696 494026 495774 515321 522775 492218 543351 1201584 1269149 742897 629056 440544 432046 506146 504581 523003 531883 533488 538178 621604 618503 1023660 1075684 40.55 68.1 2
14:20:23 2023-10-13 509037 503139 134078 129602 208504 215280 222948 221647 157312 157024 169794 171285 202868 206477 585248 634731 1714626 1688264 634499 662991 191532 171452 185984 185604 211808 206918 195344 196248 128927 132121 360932 333170 991944 990413 315491 313850 405975 412894 486534 472598 495280 495472 514058 523144 490337 547483 1204678 1265557 748272 632746 438827 432872 506864 502798 526004 531449 534302 540331 617335 618431 1044569 1080522 40.55 68.1 2
14:20:24 2023-10-13 507018 504095 134476 129679 209113 215280 223296 222653 157312 157328 169771 172514 202834 207423 587850 636153 1710143 1685824 636124 665209 191567 167452 185949 186221 212401 207063 195955 196385 129141 132321 362209 333170 988670 987540 315685 314878 406011 412309 486364 476420 498009 495004 514058 520795 486783 547094 1203418 1248232 744835 635066 439755 432800 503250 504223 526004 532148 537510 540940 619373 623775 1038877 1077525 40.55 68.1 2
14:20:25 2023-10-13 505498 505026 134182 129786 209157 219394 222983 223314 157562 157753 169913 172652 202868 206516 587593 631035 1706989 1679620 636322 665533 192301 168614 186139 186540 212919 207355 195344 197514 128962 132690 362462 337466 1004008 988939 315721 312933 410585 411737 486364 474147 493770 501341 520078 523144 494808 544233 1199573 1263766 751131 630847 444178 436316 505516 504581 523745 529762 535115 538944 618172 620265 1031840 1077525 40.55 68.1 2
14:20:26 2023-10-13 509338 505026 134345 129778 209846 219359 223296 226967 157345 158194 172373 173237 203323 207859 589629 640359 1733035 1698216 645616 667203 193425 167221 187771 185834 213667 209963 196261 197789 128962 132535 363406 336354 985795 998093 315391 314842 410731 412309 486534 472990 498318 501696 517039 525073 490812 543003 1208248 1280189 743106 636492 444291 432800 507547 502861 525158 532112 531758 541012 623771 620254 1035482 1085225 40.55 68.1 2
14:20:27 2023-10-13 513427 504873 134568 129782 209811 219323 224958 223279 157846 158194 172480 172721 203956 207715 589841 638550 1722394 1702434 639039 667712 192815 169101 187208 186676 213069 210367 196568 197240 130035 132505 362209 333644 994009 996046 315757 315322 406047 412062 487022 474402 496796 495738 514094 523897 491834 549079 1210823 1269213 751131 636004 441113 436316 507956 505296 529167 532397 534783 542549 622080 618450 1045100 1083651 40.55 68.1 2
14:20:28 2023-10-13 507146 508060 131221 130144 210868 219323 227588 226967 158187 158567 170608 173512 204562 208854 591688 639997 1725640 1697919 639113 669495 193730 169368 188035 186710 214268 210367 197458 197685 129424 129418 361867 333411 985707 996694 315721 315802 409536 412062 485436 474402 499772 499464 518280 527519 491834 547483 1210823 1265557 743984 638534 443095 437278 505429 504223 526747 530616 534843 540977 618426 622087 1042063 1082076 40.55 68.1 2
14:20:29 2023-10-13 509803 509533 134733 132631 210131 214889 223516 226896 158316 158194 172722 173237 204166 211438 585766 636370 1710217 1687062 638316 669679 191625 169824 186577 187591 212919 210843 196876 197651 130070 131389 361283 335548 993324 992449 319416 315178 409174 414947 489130 476802 495133 495666 519711 523144 493336 546852 1209295 1259063 747049 632709 441840 437278 507547 504787 529167 531860 539425 540977 620286 622159 1040392 1080488 40.55 68.1 2
14:20:30 2023-10-13 516140 510360 131243 132885 210321 215822 227696 222878 157880 159273 173380 173789 204625 211732 589985 636638 1725117 1697589 643676 671104 193154 169824 187507 187625 213667 207287 197184 197892 130035 132765 361867 335879 986389 999581 319336 315322 410731 412062 491307 474866 496056 501500 517002 523530 495509 547483 1210906 1278072 759707 632709 444364 436625 509465 507716 526783 534750 538275 540138 622118 621175 1032571 1083651 40.55 68.1 2
14:20:31 2023-10-13 513941 510263 131747 132505 211860 216054 225664 224625 158510 159081 170082 174518 206623 207827 593831 645547 1738677 1709348 648483 671579 194173 169824 188385 188078 216811 209919 197047 199101 130035 129928 358852 338205 1006863 1003569 318624 314878 411895 412062 490924 475410 497538 503546 519711 527433 496212 545892 1213871 1283893 753990 636492 445555 436625 510222 504324 523009 532397 535078 539301 621974 620000 1035336 1087584 40.55 68.1 2
14:20:32 2023-10-13 515804 510976 131429 131162 211677 214889 224243 223602 158316 161081 172914 174365 204767 208581 590637 647666 1741186 1716240 650367 667074 197311 169790 191127 187461 215514 208822 198249 199344 130008 130320 365295 338538 980669 1004517 315577 315694 413063 414653 489777 476420 501194 503190 520078 527290 492566 545818 1215668 1287537 736379 640119 446507 436316 507920 504581 523009 533589 535115 540977 625407 621175 1038914 1089909 40.55 68.1 2
14:20:33 2023-10-13 515069 511516 131929 133042 211896 217098 224555 223257 159141 158786 173493 173789 205508 207896 591890 640177 1734390 1713798 648796 667074 194309 170364 190997 188216 213264 207900 198802 197892 130684 129750 363136 333375 991222 1003841 319336 317589 409536 412740 492735 475978 499893 501732 519343 525477 492218 547483 1220063 1278342 755419 641877 445629 436625 509465 503224 528346 534786 538052 545435 627037 622231 1042100 1090510 40.55 68.1 2
14:20:34 2023-10-13 513190 511961 132560 131241 212278 217133 224833 223602 159293 158859 170091 174083 206297 207792 595690 645828 1734390 1707649 642834 672818 194853 170635 191091 188216 215476 208156 198491 199136 130684 130193 367183 337416 998862 1002418 319074 315802 412099 414642 492735 474568 500838 501769 519883 528354 494808 549288 1217468 1277437 757606 639230 444996 437434 510944 504751 531418 533180 536747 543778 622961 622123 1053598 1088153 40.55 68.1 2
14:20:35 2023-10-13 515661 510974 132410 133081 213043 216227 224937 224612 158887 161524 173457 177102 205793 208581 596185 647666 1731926 1706914 641854 673842 195365 170735 189629 188567 216083 208121 198837 199622 131014 130144 364673 337270 998168 1003147 318551 315644 411895 414642 487058 478413 500636 503190 520651 529026 494808 549993 1216205 1275560 748887 639952 446189 437634 510944 504751 530666 533180 537510 544201 622961 622195 1053983 1088153 40.55 68.1 2
14:20:36 2023-10-13 516397 512383 132689 133598 213239 216900 226019 224867 159428 161637 173773 177384 206550 209234 595928 646678 1734390 1710068 648520 674868 197831 170906 191503 188808 214292 208771 199114 200040 131049 130512 364063 337416 991515 1002147 318624 315903 411895 414570 487058 477056 500673 503190 522595 529026 495509 548050 1220930 1276499 759056 642824 446511 439081 508990 504715 530666 533180 537893 545859 620189 621979 1058650 1093685 40.55 68.1 2
14:20:37 2023-10-13 516359 513136 133051 130254 213077 218114 226739 225234 159658 157597 170159 175481 206757 209527 599261 647204 1730032 1706914 647525 676338 195400 170975 191332 189237 216122 208586 199774 200075 131049 130823 365609 336427 996778 999581 319562 315973 411895 414642 489849 480649 500673 503190 521421 525882 494071 549638 1220930 1271047 763406 643810 446189 436513 507920 504787 531418 533180 537873 547061 621889 625105 1053598 1091359 40.55 68.1 2
14:20:38 2023-10-13 515044 512522 132859 133878 212521 218289 226177 224989 159682 161412 170853 177137 206826 209199 599261 640105 1724490 1707649 646970 677556 194273 171928 188564 190331 215324 209461 199427 199901 131599 130757 366544 338153 1001349 999581 320921 318262 411895 414642 493512 481364 500483 502333 519883 524301 495158 550140 1217431 1265557 755388 640119 445555 438473 510944 510812 532171 534821 541110 545527 622082 627377 1051172 1088153 40.55 68.1 2
14:20:39 2023-10-13 519982 513562 133114 133785 213673 218664 226369 226106 159394 158684 170193 177840 206826 211096 601503 646715 1741186 1713798 651059 678846 197902 171758 191673 189472 214326 209093 198802 201335 131324 130988 367183 341446 999924 1003129 320241 315802 413096 417132 492386 477873 499772 503969 522595 527469 495760 551812 1216567 1274725 756848 638302 446507 438902 510944 512296 530346 534786 544167 543943 625505 629370 1051098 1091425 40.55 68.1 2
14:20:40 2023-10-13 518070 513711 133444 130196 214238 218934 226335 227160 159394 158932 170159 175035 206550 210365 599428 646920 1738677 1706914 648520 678846 196237 171519 191745 189506 214958 209309 199114 201511 131524 131021 367183 341446 991850 1002418 320467 315802 413714 418349 492386 477909 499772 504005 522964 527433 495796 550957 1217468 1276532 758278 639210 446899 439771 510944 512296 531093 536924 541073 544238 622010 625105 1051172 1091322 40.55 68.1 2
14:20:41 2023-10-13 513963 513959 133428 133724 213818 219005 227497 227195 159394 159219 170430 174894 206826 210548 603925 649282 1742400 1706840 649331 681191 194575 171963 188473 190362 214923 210552 199739 201463 131691 131596 374951 339886 1010153 1005266 322288 315802 412443 418240 492735 480649 500483 501809 522964 528654 495796 551812 1220930 1270734 767376 640119 446824 441755 512392 513021 531756 536397 543104 547450 622118 628332 1059930 1093687 40.55 68.1 2
14:20:42 2023-10-13 516873 517129 133587 130380 214687 219346 226404 228289 159937 158932 171279 174894 208020 210618 602099 649083 1733746 1706914 649443 680773 194811 172615 188114 190668 214992 211100 200402 201686 131783 131810 367183 339515 1005212 1002945 322178 315938 412153 419013 494831 482799 498447 503903 522595 525917 493874 551812 1225509 1272921 761136 645712 445310 442574 512737 512040 535198 537872 543379 550575 628099 630032 1058815 1097546 40.55 68.1 2
14:20:43 2023-10-13 516873 518628 133994 133776 217424 220163 227532 227706 160669 158679 171790 174345 208444 210295 602025 646715 1734390 1706639 648520 676052 197867 172890 191745 191270 214808 210952 200437 201686 132060 132266 366544 338189 1012438 1002945 322288 316416 411828 419013 495035 483518 499576 503903 522595 525917 495509 553181 1224646 1271083 762566 643280 444923 441511 512029 513748 531986 538016 544335 546856 628440 630212 1056707 1096097 40.55 68.1 2
14:20:44 2023-10-13 513891 517896 133990 130535 217459 220409 227072 227900 160500 160876 171687 174793 208852 210442 601607 647557 1739294 1712180 650255 682707 195285 172890 188515 191270 215061 212031 201383 202286 132152 132025 362788 339996 1018846 1008749 322746 316416 412479 419314 494831 483518 499540 504617 522964 526692 494725 551812 1226651 1273822 761136 645712 448005 440427 510944 512296 531986 539568 544335 546856 628957 629289 1059717 1097657 40.55 68.1 2
14:20:45 2023-10-13 520019 519729 134209 130926 217570 220066 229106 227741 160703 158932 171859 174927 209422 211279 606546 649155 1747960 1723110 653870 682597 196100 172647 189767 191270 216737 210952 201735 202452 133789 132631 366544 341446 1008701 1013048 321376 316965 414661 420868 493693 480685 502985 503647 521421 532157 495375 553453 1231386 1292830 759707 649280 449382 439628 516437 513311 536241 541090 540926 552184 630028 627377 1060199 1102170 40.55 68.1 2
14:20:46 2023-10-13 520844 520051 134437 130765 213710 219938 228556 228717 161270 158822 171928 174345 209492 210807 604933 656318 1752935 1729920 656047 681944 195454 173200 188907 191270 216366 210952 202370 202180 133824 132489 370960 339996 1001741 1015319 321376 318887 412479 417758 495927 483518 504154 507824 522964 532157 495760 549288 1230176 1302228 764856 645712 451609 439520 513932 512388 532171 540781 539052 547450 631222 627339 1051172 1102207 40.55 68.1 2
14:20:47 2023-10-13 522680 520096 134703 131629 214686 220127 229055 229054 160602 160136 171790 175930 209283 213134 604240 660511 1766415 1735359 660592 684612 195963 173753 188907 191740 216400 211982 201594 203029 133730 132706 369072 342417 1001020 1015002 322975 316894 415025 419346 496035 485429 501454 504823 521456 529061 495832 548511 1226687 1288419 763995 644723 452251 440153 513154 513748 532171 541162 544372 546397 632829 631209 1044952 1097410 40.55 68.1 2
14:20:48 2023-10-13 523860 522710 134830 131947 214344 221098 229232 230391 160447 160803 171825 176396 209896 213276 607108 654783 1755429 1720584 654872 683911 196032 174117 189643 192311 216366 212648 202123 203029 134167 132706 370960 341203 1012947 1010895 323204 316929 413714 421791 494772 486263 502911 503969 526005 528739 497437 553158 1231851 1280083 763995 649354 450415 441633 513845 513748 536618 541162 545624 552935 632564 631173 1065142 1103737 40.55 68.1 2
14:20:49 2023-10-13 522811 522674 134432 132419 213710 222484 229267 228964 161508 159439 172923 175411 210771 212572 608006 652863 1746144 1723595 654547 683948 196167 173718 190031 191874 217377 211283 203007 202959 133005 132706 370960 341446 1014130 1011612 321376 319335 414917 420570 495532 485919 506708 504787 525741 532157 495688 553379 1232800 1292108 751131 649392 451683 445364 514610 513021 531986 540896 541036 548406 627480 630561 1069540 1109456 40.55 68.1 2
14:20:50 2023-10-13 524278 523054 135174 131914 214936 221648 230555 229214 161742 160136 172923 175963 210553 212942 608277 656910 1755429 1730490 657238 684538 197192 173753 190631 191874 218394 211946 202795 203636 134080 133106 370016 342903 1003530 1016649 322288 318629 415025 422061 495121 482762 504448 503969 522964 532157 495760 555064 1235907 1293799 762566 649094 450037 442066 514004 512658 537483 541272 543452 550071 631060 631100 1065241 1108533 40.55 68.1 2
14:20:51 2023-10-13 525776 519937 134910 132606 215039 221541 230338 228964 161766 159304 173233 176867 211396 213326 608475 658643 1767426 1745379 662315 686597 196611 174012 190562 192644 218067 211177 203532 203921 133080 133415 371338 343391 1008352 1017917 321722 320339 415025 419236 495927 482081 505696 509872 523036 532370 500157 551738 1232800 1304999 766854 643773 452251 441813 517751 516597 531914 540478 541840 548229 633012 628775 1051320 1105382 40.55 68.1 2
14:20:52 2023-10-13 527487 521474 135198 132374 215009 222484 230303 230104 161426 160460 172680 176308 210806 213276 608906 653822 1759704 1732385 664055 687977 196680 174308 190666 192515 218394 212648 202688 204744 134302 133448 367479 346061 1006828 1014486 322746 317853 418626 422061 495697 484888 502556 504787 527255 530589 499767 555927 1232259 1278342 774001 647548 451043 445050 513968 513765 537955 540946 548104 553424 632043 634707 1063495 1105505 40.55 68.1 2
14:20:53 2023-10-13 522121 525273 135523 132685 215074 222867 229302 231505 161766 161181 173354 176551 211396 213091 610638 654855 1752935 1721138 654872 688014 196066 174708 190878 193124 217750 212683 204005 203884 131063 133356 369350 342173 1010443 1014486 322975 319854 414989 421791 495927 483865 507538 504860 529194 531624 495724 555495 1235834 1296731 759707 650050 451930 447086 518519 514841 538246 541162 542411 550071 631185 630176 1069686 1109322 40.55 68.1 2
14:20:54 2023-10-13 521529 522245 135796 132291 216413 222484 231452 230861 162025 160494 173510 177218 211812 213733 611793 665337 1767190 1742288 655949 687794 197418 174725 191338 193089 219075 213316 203577 204457 131542 133507 359487 343880 1018006 1020806 323204 321312 415061 423259 500361 484888 506708 504787 526005 532157 495724 552595 1241184 1302228 763459 652967 453352 441813 516984 513748 531950 542032 542261 550071 634702 631173 1061982 1111082 40.55 68.1 2
14:20:55 2023-10-13 526452 523013 135761 132843 215990 223916 231254 231180 162059 160973 173544 176619 211777 214470 609466 658177 1766415 1739842 667216 689478 197158 175144 191135 193735 218922 213837 203577 204600 131063 133608 370960 344369 999035 1017917 323167 318887 419218 419642 495891 486117 506349 511970 529194 532157 503818 553490 1231652 1296731 766854 647455 455799 446721 518052 516670 535958 541054 545772 550538 631970 634671 1061676 1106956 40.55 68.1 2
14:20:56 2023-10-13 527491 523130 136710 133072 216047 223145 231452 232028 161732 161386 173578 177701 211396 215332 611247 658060 1765971 1732385 660153 689967 197330 175302 191002 193771 218922 214696 203577 204744 131425 133692 371904 344369 1025549 1017160 323378 318852 417445 420990 500478 486021 504411 504860 528410 532157 495868 556755 1235907 1283893 773555 650511 451379 445715 515705 512934 538246 541162 547547 554911 630507 636234 1070532 1110113 40.55 68.1 2
14:20:57 2023-10-13 526093 522612 135437 133244 215747 223437 231888 231220 162564 160998 173994 176551 212583 214513 613684 660437 1762941 1739842 661533 689967 198017 175179 192304 193089 220290 213837 204005 207138 131606 133944 370960 344369 1015320 1022255 323204 319854 418626 421654 495963 485575 507575 504860 527255 534987 499767 557944 1243251 1302228 765424 654963 452251 444567 519692 513693 539045 543698 547274 553421 637507 631245 1065936 1113047 40.55 68.1 2
14:20:58 2023-10-13 530598 523126 136241 132843 217126 223916 231812 232717 162093 161522 173943 177701 214851 215368 612637 667312 1775661 1749194 664018 690946 197604 176303 191303 194383 219110 214696 203935 207464 131425 134145 371904 342424 1012363 1022255 322660 319854 419218 421464 501851 486850 507501 513421 528820 531941 500646 556285 1237080 1300415 776455 649392 455937 447573 517906 517992 536720 541162 547547 548442 630988 637366 1060471 1110113 40.55 68.1 2
14:20:59 2023-10-13 532335 527346 136203 133574 216894 224231 232863 232227 162578 161007 174099 177421 212882 216693 613541 658096 1770221 1742974 666055 689950 198017 175863 191908 194278 220136 214998 203862 207605 131606 134264 371904 345408 1013498 1020806 325046 318852 419847 422617 499619 488262 505953 508901 529194 532157 498710 558341 1240911 1287471 768283 652005 454181 447013 516717 513729 539426 541162 548327 553421 634212 637584 1072802 1115591 40.55 68.1 2
14:21:00 2023-10-13 529054 527950 136040 133641 216948 224475 233518 232084 162927 161386 174794 177599 215559 215332 613535 658132 1769745 1744179 664366 690998 198880 175740 192445 193806 221204 214696 204757 207534 131697 134264 371904 346090 1016004 1023706 323204 320564 419218 422284 500478 483865 510104 510848 527254 536335 500900 557616 1241490 1304999 765424 652930 453537 441525 520060 513837 539808 546067 547547 554662 638482 634852 1069009 1116255 40.55 68.1 2
14:21:01 2023-10-13 532111 527719 136756 133465 217837 224546 232863 234123 162951 161927 174134 178172 215292 216047 614447 666844 1780845 1753541 667002 689987 198660 176585 191943 197212 220136 215408 204757 204245 132097 134517 374507 345408 1018370 1024107 324134 320540 419847 422660 503839 486634 508361 515243 530387 532157 501536 553306 1239274 1304112 766854 650050 456773 446679 518555 519614 538247 542032 548717 550108 631024 638304 1068249 1109851 40.55 68.1 2
14:21:02 2023-10-13 532281 528838 136411 133746 217650 225021 233518 236218 162838 162445 174168 178735 215292 216729 617213 664885 1775661 1744216 667039 692538 198915 176461 192585 196867 221204 216356 205034 204387 133356 134550 373553 345444 1023243 1022980 324663 319819 419847 423583 501851 489713 507501 509297 529194 532157 499451 558341 1241490 1298436 773555 656328 455041 447343 518519 516549 539808 545690 546473 553163 633763 636543 1078957 1116143 40.55 68.1 2
14:21:03 2023-10-13 530488 529144 136912 134011 218337 224388 236937 236218 163132 161556 175039 178296 211716 216693 617250 668731 1779057 1760369 661668 691523 199852 176585 193159 196867 220921 215408 207548 204387 133356 134550 371904 345164 1041050 1027085 323151 320896 418626 423583 504342 486584 510467 510848 528447 534759 498674 555101 1247782 1320564 767210 654431 457499 447013 522272 516780 537866 544881 545956 551315 638213 634888 1065936 1116255 40.55 68.1 2
14:21:04 2023-10-13 529057 529212 136743 133960 217872 228506 236770 232903 163353 162480 174969 178893 211896 216729 618126 666841 1771480 1741697 662607 693100 199262 179793 192211 197871 220515 216508 203799 204279 133264 134609 373793 345351 1034912 1024631 326901 321430 420433 423439 501741 490989 511520 510666 531409 533153 500193 558378 1245090 1309635 758278 656795 456123 448044 522679 517767 542106 547308 547158 555032 631060 636234 1081280 1118229 40.55 68.1 2
14:21:05 2023-10-13 527532 528081 137196 133742 219193 224862 236937 232152 163621 162073 175284 178701 212258 216729 617629 671029 1780752 1753541 660153 693100 199887 176585 193159 197248 221741 216052 207508 206332 133666 134593 372849 342388 1030520 1030004 323642 321835 419218 423583 504700 486850 509740 512332 528447 534830 500157 555927 1250443 1322531 763406 656834 459459 448487 521720 516635 539781 546764 545772 552378 639239 636089 1067903 1118229 40.55 68.1 2
14:21:06 2023-10-13 535129 529966 136956 134416 219118 224295 233338 232152 163507 162421 175389 178893 211930 217773 618126 674024 1789765 1767898 673718 693100 200375 177257 193194 197283 221931 216661 204006 205092 133230 135050 371904 347587 1021877 1031462 324663 320600 421932 422320 503412 489713 509018 513785 528447 533188 504677 555964 1245090 1303847 769713 652467 458804 447379 520060 519891 538283 544881 548150 551743 636607 640112 1066731 1116255 40.55 68.1 2
14:21:07 2023-10-13 534737 528864 137006 134179 218516 225814 234837 234525 163663 162455 175669 178757 212519 216971 619810 665716 1781592 1755443 669358 696652 199887 177311 193359 197800 222399 219586 205189 205092 134095 135297 375460 347587 1028806 1025594 324735 320339 418901 423691 502561 492329 509018 510885 528811 532406 501718 557616 1245127 1299392 772105 657728 456522 448044 520060 517547 541339 543663 548327 555895 630830 636340 1085239 1119060 40.55 68.1 2
14:21:08 2023-10-13 536613 528940 137239 134407 219912 228184 233372 233424 163721 162627 175284 179458 212406 221004 618090 675970 1797756 1767898 673275 696159 200515 179926 193500 197700 221931 219658 203799 205554 133297 135292 376413 347304 1018307 1032194 327120 320860 422793 423583 504158 492250 509018 513785 529194 536645 503277 555594 1248229 1309635 773555 652819 460115 450188 519914 520849 539426 547271 549425 552599 637543 642111 1066694 1118855 40.55 68.1 2
14:21:09 2023-10-13 535907 530458 138038 135187 219232 224790 233175 233262 164180 162480 175810 178893 213098 217192 619662 667785 1776881 1758546 672798 696860 200515 179954 193806 197629 222711 219586 203765 206166 133297 135399 377158 348682 1019625 1027085 324699 320600 421406 423728 503273 491171 509742 512332 530000 533973 502857 558443 1248668 1300400 771142 658664 457173 448009 520796 518717 540662 543734 546107 556723 634739 638242 1088335 1122558 40.55 68.1 2
14:21:10 2023-10-13 534333 533603 137770 134546 220114 225814 234152 233483 164042 162715 176232 179288 212621 216909 619949 674501 1789227 1758546 663820 697145 201005 177577 193841 197629 222555 216445 204752 205589 133700 135513 373793 346532 1028751 1032198 324398 322323 419847 426161 504158 489677 509868 512332 529194 537197 500937 556755 1254347 1323987 783392 657728 460063 447343 524052 519855 540190 548134 547547 553421 640364 636684 1071294 1120688 40.55 68.1 2
14:21:11 2023-10-13 533036 531846 137681 134652 219917 224859 233570 234938 164031 163217 176091 180505 213098 216552 619985 667182 1780479 1748555 667987 699161 200585 178165 193194 194782 222399 219503 205567 205554 133952 135827 369623 345969 1029846 1027085 324699 324323 420739 426880 505379 492379 514846 514477 531869 539653 501573 559933 1252185 1315008 779355 657469 456123 450084 522982 521291 544097 550140 546916 557515 638190 638486 1085276 1123954 40.55 68.1 2
14:21:12 2023-10-13 531083 531287 138138 134879 220634 225365 234256 234601 164214 162839 176444 180060 213348 221076 619985 677406 1790025 1762867 666018 698665 201181 180095 194456 197667 223024 219694 205710 205092 134171 135842 372403 345444 1028707 1033066 324699 323961 421037 423619 504905 491171 513615 513801 529326 540373 503213 556755 1250683 1325898 777905 653967 458730 448044 523018 523658 542865 549959 550599 554736 642143 639842 1071257 1122633 40.55 68.1 2
14:21:13 2023-10-13 537068 531481 138000 134932 220599 225173 233570 234775 164214 163464 176126 180026 213611 221112 619949 673733 1794190 1762867 672759 698170 200375 180257 193841 194816 222867 219694 205105 206373 133952 135876 373793 348609 1020664 1032472 324735 322849 421074 422915 503985 492634 511408 513873 532013 536406 503955 558443 1245127 1305765 771142 651082 456086 450084 523791 521935 544097 548556 553555 559290 638518 643934 1080606 1119060 40.55 68.1 2
14:21:14 2023-10-13 539013 532072 138134 135092 220603 225522 235085 233656 164672 162976 177009 180026 213976 217227 621815 677886 1803400 1778982 678224 694079 202803 180186 195490 194209 225880 216522 205105 206442 134171 136083 373439 349947 1022809 1040290 326997 322669 422522 428096 504833 492488 511921 516707 527996 536371 503210 557981 1253613 1314186 776859 654932 460816 449086 523012 522916 540956 548520 553823 556723 640001 640222 1079069 1120688 40.55 68.1 2
14:21:15 2023-10-13 538855 532180 138263 135410 220674 225871 235015 235172 164214 163775 176408 181236 213793 217904 623688 672973 1788753 1756042 672835 700089 201638 180383 194456 195120 222555 220458 205744 206086 134466 135876 370549 346532 1031418 1029270 326681 324323 418901 426161 503448 494730 512852 512212 531977 537539 503250 558443 1254347 1318971 787254 660503 458804 450683 526024 522879 545178 549730 550673 558197 638336 636340 1087594 1124761 40.55 68.1 2
14:21:16 2023-10-13 533040 531644 139089 135092 221288 225906 235015 235102 164981 163182 177009 180345 213976 221040 623688 676160 1795199 1767116 667290 698078 201849 180383 195072 195120 226074 219539 206214 206408 134205 136322 365299 349672 1017622 1034456 323678 324816 422369 423619 504941 490441 513652 516817 530409 541171 504702 557653 1254310 1320564 779718 653930 458787 449441 523018 525853 540964 549341 553555 556723 643803 640258 1069723 1123954 40.55 68.1 2
14:21:17 2023-10-13 533796 532180 138657 135313 221705 226256 235050 235137 167468 163444 177293 180345 214640 216552 624609 676196 1799297 1770931 669779 699594 202307 176399 195814 195288 224281 216116 206961 207271 134543 136632 367422 349525 1042248 1038900 324627 324816 422666 426577 504977 490880 515581 516780 530782 541171 504508 559933 1254310 1320637 781147 654431 459384 447379 523054 522743 540964 550147 553260 556723 643803 643917 1069760 1124753 40.55 68.1 2
14:21:18 2023-10-13 542706 536430 138431 135611 221328 226291 235085 235172 167481 163706 177542 180664 215157 218209 625052 671029 1795199 1767898 677972 700125 202307 180671 195691 195425 226269 217231 205105 207375 134610 136674 361962 350168 1027126 1032926 327677 322359 422702 428758 504158 495080 510173 515170 535225 538201 504420 561654 1257803 1312426 784611 662424 459254 454001 523049 522176 541036 549100 551851 557584 638482 640186 1092920 1128783 40.55 68.1 2
14:21:19 2023-10-13 536835 536550 138981 135568 222398 226256 236142 235700 167584 163706 177577 180950 214824 217297 626457 676232 1792349 1769670 667987 701152 202803 180489 195727 195425 222166 216592 206214 206408 134958 136322 376109 346568 1037740 1035959 326681 324816 420116 426161 507978 493332 515952 513873 530409 541171 504320 556004 1257914 1327483 778086 657728 460040 450791 527646 525853 540964 550533 550241 556723 643892 642111 1076612 1128764 40.55 68.1 2
14:21:20 2023-10-13 540591 535077 139082 135543 222632 226819 235438 236489 165131 163740 177417 181236 215031 218409 626570 676232 1803437 1772192 676593 701152 201849 180813 195108 196070 226269 216894 206386 207554 134644 136713 374737 350168 1048175 1036252 327179 324323 422702 423655 504941 494547 512126 518387 535132 539577 504774 559308 1250683 1311396 783705 654932 457380 450863 522982 522815 546589 550176 556029 557584 640071 645318 1085276 1125554 40.55 68.1 2
14:21:21 2023-10-13 541380 536813 139134 136072 222675 226064 236472 235829 167632 163740 177542 181202 215307 219266 627753 684057 1813448 1781518 681126 702107 203051 177823 196002 195866 222131 217756 206421 208023 134831 137140 378320 350666 1026014 1038812 328350 323999 425840 427752 509270 496837 511907 516635 533709 539096 507150 559859 1254310 1316720 772571 656263 462114 454411 526024 522779 540928 549851 552512 556723 640364 640186 1084431 1124123 40.55 68.1 2
14:21:22 2023-10-13 536567 537563 138921 135893 222367 226924 235015 237161 167900 163740 177826 181236 215307 217904 626052 675014 1790099 1758546 671322 704206 201778 177930 195656 196342 222818 217045 207677 207491 135051 136769 365299 349635 1036328 1035128 324735 324816 422333 427439 505774 494030 515915 513837 536303 541171 506109 564310 1261494 1324312 771142 660071 459459 451850 529774 525816 547612 554853 551729 562851 645832 639934 1086783 1135219 40.55 68.1 2
14:21:23 2023-10-13 538903 537188 139078 135889 222679 227453 236993 235137 168169 163148 178558 180311 215734 218479 627346 676160 1810614 1784058 679249 704206 202945 179079 197250 195459 223542 217967 206421 208674 134831 137443 378120 353165 1019727 1041690 326645 324551 424075 427403 507906 492598 512053 517547 530337 541171 504774 560895 1259703 1319679 778289 658196 462676 450048 525987 522743 542875 550176 555597 557153 643731 645774 1082048 1127157 40.55 68.1 2
14:21:24 2023-10-13 541307 537517 139536 136235 223023 227664 236507 235864 168273 163671 178683 180630 216647 218584 628684 676196 1812848 1786602 681089 704243 203122 179331 197388 195459 223576 218038 207504 209409 135464 137453 380045 353417 1027253 1051581 327192 324143 423894 427861 509379 493644 512053 517547 531156 540689 504666 560498 1259703 1320564 789505 660266 463441 450719 525278 522743 540928 550176 555203 558346 640074 645774 1085239 1127449 40.55 68.1 2
14:21:25 2023-10-13 540731 538324 139404 136235 222679 227664 236507 237896 167667 164793 177577 182422 215341 219266 628425 676124 1796741 1765380 675264 705105 203122 178245 195727 196992 222818 218248 207712 208173 135306 137123 374962 349424 1035267 1029856 327641 324816 422630 428722 507906 494986 516721 517735 536718 540487 505889 564014 1264767 1328074 772571 661952 460040 450647 528994 525890 548379 555638 551839 560466 644713 640222 1084959 1134853 40.55 68.1 2
14:21:26 2023-10-13 544533 538324 139298 136254 223073 227664 238010 235864 168004 163740 178683 181202 216346 219608 629130 681981 1816550 1790848 682186 706313 206690 176521 197527 196002 223542 218718 206421 209000 135085 137722 378320 352664 1032789 1046902 328641 324287 424075 428722 510967 495431 512452 517949 531156 539541 504738 558406 1259840 1320564 776859 658236 463770 453341 525987 522779 540928 550176 554772 558346 640001 644863 1088368 1128577 40.55 68.1 2
14:21:27 2023-10-13 544533 538816 139644 136582 223337 227664 238080 237362 168273 164644 178683 182064 216647 219986 628103 687527 1817568 1792541 684872 707151 204766 180487 197142 196615 223473 219012 207538 208895 135614 137522 368696 352664 1026400 1045383 329143 324492 423786 429669 512052 495756 513615 519928 531869 540905 504738 559234 1260598 1324312 786605 658390 462454 456129 527201 528151 546939 549887 555203 557117 640001 646687 1089918 1131836 40.65 68.1 2
14:21:28 2023-10-13 537950 539858 139731 136811 223341 229188 237274 237931 168307 164644 178683 182064 217019 219078 630735 677886 1795124 1767898 673275 708158 203122 178279 197111 196684 224269 217943 208361 209186 135750 137929 376625 351663 1037527 1038090 326645 324816 423966 429717 508652 494897 516426 516708 536609 545002 507547 565403 1267793 1330979 775430 664152 461356 454875 529176 525890 548525 554166 554772 561769 647598 645173 1087320 1137279 40.55 68.1 2
14:21:29 2023-10-13 546858 537823 139832 136531 223337 227699 238748 237695 168273 164758 178683 182352 216682 220674 629028 685137 1820429 1795959 686222 707351 206905 178245 197527 196684 223576 219744 207712 209035 135784 138153 373329 352664 1033465 1045420 329376 324816 424075 429706 512414 495792 515147 521437 535132 540790 504774 559271 1259703 1323374 776859 657728 461471 456129 529021 528561 547107 553107 555696 559751 643546 645665 1091471 1133601 40.55 68.1 2
14:21:30 2023-10-13 540124 541389 139921 136876 223812 229152 236873 238168 168307 164814 179438 182225 217170 219301 630847 675064 1799297 1767898 673275 709360 203087 178775 197250 197423 224894 218248 209013 209035 135750 137703 373092 351778 1039246 1041407 327142 326654 423966 430010 507639 495080 518264 518351 538310 542873 504702 566028 1267160 1329841 785155 662124 461143 450827 529176 522815 548950 554202 554772 562369 647598 645774 1085276 1137279 40.55 68.1 2
14:21:31 2023-10-13 539547 539451 139926 136940 226569 229223 238010 238133 168577 164678 179329 182225 217391 219301 631670 675576 1797756 1772192 676224 709360 204405 178809 197527 197300 224963 218436 208867 209444 135878 137879 373329 352589 1032991 1045109 327496 327115 423894 430509 504833 495394 517712 516708 537513 543254 504738 566028 1267950 1329731 786605 666041 462454 453927 530675 522743 548680 555053 555992 562604 649506 644863 1088368 1134253 40.55 68.1 2
14:21:32 2023-10-13 545640 539411 140052 137142 226914 228247 239153 238836 168342 165322 181672 182966 217391 221364 631851 689122 1824519 1796053 686222 708355 206940 179126 197527 197609 224269 220206 208687 210017 135784 138025 368696 352664 1029877 1046632 329609 324816 426510 430619 512414 495864 515915 522583 537550 541171 504774 560932 1258677 1326369 786605 659453 462676 457061 529546 528861 550470 554853 558332 561499 643894 647145 1091331 1134046 40.55 68.1 2
14:21:33 2023-10-13 541938 542926 139934 137139 226958 230420 238010 238959 167021 164828 178972 182422 217729 219301 632819 676088 1799297 1772192 676224 710367 203692 179126 197527 197526 225626 218693 209521 210017 136007 138155 374027 352892 1037109 1042146 327641 327115 424075 430619 507675 493522 518264 516817 536754 542873 508916 567236 1270872 1325569 776859 667936 463989 453450 529925 522743 546939 555053 555634 562604 649506 644863 1088368 1138089 40.55 68.1 2
14:21:34 2023-10-13 542724 541004 139926 137757 223341 230420 239118 238168 166751 164793 182383 182422 218595 219986 634522 676196 1798775 1776378 679189 710183 204766 179237 198571 197746 226152 219235 208943 210394 136401 138177 374027 353417 1038945 1048084 328373 326654 426510 432453 509737 496097 518227 516780 535960 542873 509714 565879 1272713 1333506 788055 667936 464100 453450 530300 522779 547362 555017 554808 562641 649506 645318 1088093 1137552 40.55 68.1 2
14:21:35 2023-10-13 546448 541045 142764 137389 223589 228922 239560 239648 168342 165738 182091 183477 217729 221435 634203 689158 1824519 1795959 687235 707106 206905 179375 200121 197953 224616 219850 209048 210345 136041 138388 373092 353417 1040226 1047265 330076 324816 427112 430010 513140 498742 516463 522733 538055 544051 509102 562526 1265088 1324202 788055 660540 462752 457098 531284 530579 550507 552575 559999 561733 643731 648178 1097667 1138052 40.55 68.1 2
14:21:36 2023-10-13 543879 541081 139926 137909 226604 230259 239524 238836 168750 165057 182419 182711 218748 220057 633753 680094 1807284 1781518 681126 710720 207266 179091 200828 197492 226203 219648 209702 210345 136264 138155 377570 353394 1036884 1048388 328678 326654 427112 430087 510698 494289 518264 517583 535095 542076 506643 562673 1272750 1339997 776859 667936 466749 455448 530675 522851 545745 554237 553518 562701 648717 645028 1088335 1138089 40.55 68.1 2
14:21:37 2023-10-13 544265 541149 142695 137875 222938 229901 240677 239242 168715 165083 182290 183221 218783 221054 637054 686821 1815566 1789152 684045 712207 203842 179555 198643 197815 226029 219991 209667 210499 136530 138648 376625 353417 1045301 1048388 329376 326654 424075 433067 513868 495792 519739 520761 535168 542041 504702 561802 1270872 1348067 782255 664152 465422 456129 532217 529007 547362 555870 555203 559276 647634 644325 1084194 1137552 40.55 68.1 2
14:21:38 2023-10-13 544065 541117 142799 137705 222900 231336 239118 240189 168646 165588 182162 183477 218783 221435 634485 684130 1817842 1788374 688302 710720 206905 179409 200438 197987 225661 220488 209702 211040 136007 138961 368696 355689 1024463 1047302 329390 327006 430106 431156 509306 495720 514963 518169 538164 541027 509211 567236 1268061 1320564 790955 667899 464100 456129 527609 525845 550507 551342 556820 562678 645795 646739 1103710 1139207 40.55 68.1 2
14:21:39 2023-10-13 542605 541153 140848 137385 223663 229901 240641 239648 168681 165623 180186 183349 218783 221400 636566 691180 1817842 1790843 677260 710255 203559 179409 200546 197953 226010 220026 210177 210017 136677 138155 377036 351663 1047267 1051070 329609 325672 424038 430619 513868 495828 517708 522953 537513 545309 510529 562673 1269034 1337110 788055 660213 465796 455230 533654 531075 549229 557365 559999 560753 652697 651279 1085235 1138089 40.55 68.1 2
14:21:40 2023-10-13 550762 541189 142703 138060 225229 230617 240029 240393 165181 165889 180197 183477 219123 221400 635627 682090 1816550 1789568 688632 711296 203243 180042 200510 198022 226361 220061 209013 211702 136711 138733 368696 354535 1048103 1042146 330544 326654 426242 432453 512414 500261 518074 520001 537738 543707 504810 565990 1269071 1331195 778289 666041 462783 455617 532971 528187 549905 558065 556029 564315 647561 644361 1094511 1145507 40.55 68.1 2
14:21:41 2023-10-13 542733 544255 142937 137979 223624 231336 239153 240766 168750 165889 182454 186259 218817 221054 636566 683610 1808569 1778945 679189 711259 206870 179852 200792 198988 227090 219850 210807 210794 136764 138750 375898 353668 1040451 1044851 328496 328505 427269 432147 509488 495562 519739 519636 538201 543707 504846 566976 1274133 1337405 778289 667378 464760 454121 531427 525845 549727 557116 557612 565154 648522 643455 1091331 1140901 40.55 68.1 2
14:21:42 2023-10-13 549769 545218 142968 137870 223654 229866 240882 240935 168681 165645 182198 186328 218970 222824 636566 695210 1833778 1800168 689469 710218 203910 180011 198377 198885 225853 221284 210030 211406 136677 138733 376271 353426 1036127 1048010 330076 324564 427716 430959 513140 500225 518264 522953 539234 544893 510543 567013 1263420 1320454 789505 660280 462973 458033 532180 531184 552069 555053 559138 565154 649051 648984 1100540 1140864 40.55 68.1 2
14:21:43 2023-10-13 547172 545187 141349 138101 223438 230653 241086 239846 165560 165623 182526 183477 219500 221937 638376 684835 1816550 1790843 682495 711296 204369 179443 201290 198022 226940 220714 210394 211371 136806 138733 377570 354172 1047873 1051070 329609 325447 424111 430024 512401 495864 519246 522953 536754 545273 504810 562237 1270909 1353076 786605 663137 465422 457098 533727 532084 548694 558760 557612 560937 651348 649364 1086746 1142891 40.55 68.1 2
14:21:44 2023-10-13 544261 545083 143372 137883 223697 231372 241051 241140 167106 165924 180161 186458 219842 221054 636270 693246 1826688 1799399 682927 712697 203842 180443 197319 199461 227699 220572 210548 211596 136642 139252 372156 356451 1032501 1057001 329034 327346 430179 431229 513140 498249 518116 522953 537170 543743 510470 565186 1269071 1329365 799655 663137 467415 455770 529925 530579 547399 555906 558544 562641 648065 649164 1092920 1136708 40.55 68.1 2
14:21:45 2023-10-13 549380 545899 142968 138201 223658 231372 241051 241104 168715 166690 182234 186954 219430 223365 638376 685137 1817842 1784406 686045 711332 203910 180155 200935 199058 226010 221475 210723 211040 137480 138899 379288 352664 1054366 1045420 330544 328505 428231 433300 512994 501604 521962 522103 541366 545130 504666 567528 1271774 1336968 789505 666988 464026 458829 533727 528971 549977 557221 557823 565995 649506 646284 1094548 1145948 40.55 68.1 2
14:21:46 2023-10-13 550121 545895 143403 138231 223663 231407 241890 240020 165935 165889 182854 186259 220185 222440 636307 690656 1833778 1809285 690698 714974 204545 179817 198352 198919 226431 221475 210394 211772 136935 138961 376833 354498 1063372 1051366 331446 324727 428321 431229 513159 501359 519370 522375 537774 542076 510401 564347 1267160 1324631 790955 661691 464100 456972 532861 534948 553638 558000 559262 563729 646958 649056 1103939 1144598 40.55 68.1 2
14:21:47 2023-10-13 550762 547185 143167 138405 223697 232854 241086 241980 165950 166678 179100 184469 220387 222753 639738 688014 1828219 1798480 693830 714938 203944 180581 200104 199266 227206 221679 211349 213033 136935 141391 376797 357981 1029606 1048388 330310 324727 430788 433608 512052 500225 518264 520700 537396 540487 509247 565084 1272787 1321714 790955 668360 465459 456972 530675 529007 551678 554237 558220 565995 645733 645375 1108542 1143473 40.55 68.1 2
14:21:48 2023-10-13 545310 545899 143437 138371 225050 232093 241800 241818 165821 166457 182761 186528 220493 221972 637657 694426 1825122 1800168 682583 713384 204579 180616 197423 199266 228902 221094 211468 212749 137203 139703 376625 357215 1030545 1058584 329266 328505 431057 432453 514961 495828 518264 522953 536843 546930 511773 566833 1272787 1331232 806931 665930 467919 457098 530675 532084 548950 555906 559372 562641 648065 649236 1098448 1140864 40.65 68.1 2
14:21:49 2023-10-13 548566 547444 143516 138401 224698 232129 241800 245530 165038 167192 182583 187093 219996 223558 638181 689158 1817842 1788295 685557 714974 204579 181188 201218 200205 226431 222168 212154 211737 137740 139155 378704 353668 1068846 1048084 330544 325743 427716 431403 513868 502460 521851 522953 540157 546952 508887 569996 1278021 1336889 789505 668887 464667 458719 535244 531561 554818 559045 556032 567241 648522 649200 1100853 1146762 40.55 68.1 2
14:21:50 2023-10-13 552696 547440 143472 138737 224981 232129 242481 241140 166117 166190 179646 184177 223837 222895 638144 693210 1836387 1813365 692422 715517 205182 180581 198698 199578 227839 222516 211053 212884 137385 141356 378119 355611 1039550 1054067 331482 325444 429875 431272 516790 502816 517708 522815 538567 543707 510798 565186 1267237 1331232 790955 663174 465422 458368 532971 531720 550050 555906 560636 562383 647634 652981 1103821 1148691 40.55 68.1 2
14:21:51 2023-10-13 553753 546146 143425 139071 225050 233181 242378 245114 165983 166958 180706 186989 223802 223558 639829 685173 1827114 1801973 696348 719167 205011 181337 198249 200066 228247 222757 210912 212927 137772 139719 379458 355287 1057823 1048388 332188 328505 428139 432597 513868 503172 521232 523694 540193 544890 507775 567789 1276406 1340798 788055 669344 465091 458368 532067 532567 553198 559189 558009 565995 649506 649291 1097383 1149320 40.55 68.1 2
14:21:52 2023-10-13 553481 547449 143673 138984 225085 232854 242994 241648 166150 166725 179487 186693 223681 223909 639573 695210 1840384 1816231 693227 715517 205890 180650 198042 200170 227265 222864 211750 212884 137740 141391 378514 355360 1041281 1054179 331247 327931 430069 432380 516424 502989 521591 525927 540013 543636 513698 570608 1272575 1325898 792405 664152 465422 458138 534448 534351 553161 558366 561940 567645 650316 652981 1106966 1143510 40.65 68.1 2
14:21:53 2023-10-13 549978 547637 143830 139079 225743 232129 246168 245322 166117 166725 179487 186989 223837 223909 641496 694115 1825909 1797234 684584 717040 205713 180650 198042 200205 228582 222551 211785 211772 137953 139738 381510 353668 1050755 1057581 330544 327679 428321 430969 513990 501359 522007 522851 536982 549919 513081 566028 1278221 1347113 793855 665768 466522 455617 535114 534241 553638 562765 563201 565006 654605 652836 1091471 1148279 40.65 68.1 2
14:21:54 2023-10-13 554661 545991 143743 139173 225782 233509 242133 242159 166642 166958 181985 185021 221497 224676 641313 699124 1846870 1819805 697382 719513 206360 180616 199287 200485 228512 223370 212097 213596 137836 141750 378514 356403 1051376 1057076 331953 325743 430788 431272 514026 504416 519613 522887 540955 544890 513808 567640 1272713 1336968 793855 664152 466417 459697 534485 531792 554762 559153 562738 565995 651077 654864 1108542 1148429 40.65 68.1 2
14:21:55 2023-10-13 550762 547529 143668 139169 225739 233509 242133 245667 166872 166958 180340 187285 224308 224224 642898 693210 1831016 1804020 689469 717183 206177 181188 199482 200485 229223 222828 212713 213454 138502 139703 379104 355436 1071308 1058861 331482 329202 428927 437395 516826 501568 522710 522743 536946 548107 510439 565694 1280039 1356237 792405 667936 468435 459984 536700 531756 552069 559189 559101 564315 649015 649200 1088163 1146799 40.55 68.1 2
14:21:56 2023-10-13 552184 548183 143821 139169 225586 234168 242481 243833 166609 167309 179805 187093 224343 224575 641951 692904 1833778 1804020 695582 718567 205460 181763 198352 200520 228867 222864 211715 214232 137905 141854 380226 358866 1052652 1051366 332424 325743 428963 432669 513882 504599 522783 523694 540991 546496 509247 565084 1281669 1347063 801046 671271 466417 459624 537529 533143 556064 559117 559999 567607 651348 649128 1103821 1153302 40.55 68.1 2
14:21:57 2023-10-13 552259 551724 142462 139549 226339 233402 243851 243183 167036 167203 182536 183500 222042 224784 643846 694115 1831175 1810192 685639 719587 206498 181763 199287 200870 229117 223406 212713 213033 138848 141648 380743 353426 1051294 1060586 331482 328706 429875 431916 516971 503172 522783 526624 539361 550185 511933 567677 1278228 1348030 790955 666988 467882 456972 535870 531828 550014 560665 564006 565995 656714 654864 1094511 1146799 40.55 68.1 2
14:21:58 2023-10-13 558457 549766 143843 141919 225778 234168 242133 242051 166872 167426 180340 183761 224378 224769 643846 691890 1834745 1810577 699879 721559 206291 182640 199183 201010 228922 224156 212606 213896 138562 140129 381510 355429 1058268 1051366 332424 327450 430069 436153 513918 504599 522783 521935 544173 548421 510004 568439 1280079 1343884 789505 669344 466085 459049 536700 533594 555619 559379 558507 566690 649087 649200 1102179 1153451 40.65 68.1 2
14:21:59 2023-10-13 555815 547596 143979 139173 226448 233838 242913 240805 167021 167426 180375 183600 224449 225670 642898 701261 1845659 1818819 696348 716171 206533 181763 199114 201607 229062 223913 213011 213932 138551 141854 379458 357234 1046096 1057357 331717 327450 431093 431272 516790 505204 523936 528172 540919 546772 515998 569538 1279600 1332110 798474 667936 466749 459697 534485 535073 555510 559189 563974 566726 649051 655767 1109823 1150137 40.55 68.1 2
14:22:00 2023-10-13 552747 550018 144171 141840 226992 233509 242878 242051 167170 167426 180375 183761 224484 224999 645291 699210 1836387 1809219 686532 719321 206533 182178 199287 200835 229329 223598 213459 213033 138779 141755 382596 355689 1057266 1060586 331953 328671 429875 432561 519735 503172 524341 525881 539361 550185 513845 567677 1281933 1351374 796755 667462 469320 458368 538292 534873 550014 564704 562479 567992 656422 654755 1094587 1151510 40.55 68.1 2
14:22:01 2023-10-13 555323 549635 143979 139562 226518 234168 243815 240771 167204 167309 180443 183474 222979 225418 646918 700613 1850880 1826576 697676 723173 207362 182039 199844 201466 229258 224300 213011 214082 139113 142744 384102 357703 1047351 1059082 333096 327573 429657 431916 517774 503242 521195 527033 541063 546916 515303 567561 1276406 1335076 795305 666988 466449 459769 532067 537395 556478 559189 564449 566726 649015 655791 1111438 1151811 40.55 68.1 2
14:22:02 2023-10-13 552000 550095 144180 141923 227388 234168 243286 242219 167137 167426 180409 183761 223029 225511 645786 694151 1835082 1809494 690698 720412 206602 182340 199774 201185 229972 224106 213011 213631 139271 140124 381510 355689 1059512 1063393 331953 327573 430142 432525 518360 502770 524194 526479 539361 550185 512318 566833 1285514 1356237 796755 667936 469320 461328 538146 534873 550014 561488 561866 565995 657876 654402 1092920 1150100 40.55 68.1 2
14:22:03 2023-10-13 556337 549838 143979 142160 226478 237858 242167 242626 167137 167660 180375 183794 224606 225706 645291 693246 1840309 1810577 699204 719866 206355 182629 199740 201818 229972 224810 212713 216624 138551 142022 380048 358321 1060342 1053805 333133 326692 430179 435514 513990 503278 523561 522743 541099 546916 510401 567561 1281933 1344617 788055 674628 468082 462566 537349 534351 556333 562317 559784 568784 653196 649200 1106966 1155916 40.55 68.1 2
14:22:04 2023-10-13 553568 553684 140853 139952 227646 234468 244137 242185 167599 167343 181129 184524 220974 225310 648469 699173 1839000 1814658 694815 721833 207645 182756 199984 201818 230723 224558 213909 213932 139504 141829 381510 354535 1055917 1064284 332188 329702 430483 432714 518945 504242 526823 527441 540574 550185 514938 565047 1281750 1353922 799655 667936 470357 458368 538292 536080 554407 561524 564449 567645 658648 654995 1097667 1152630 40.55 68.1 2
14:22:05 2023-10-13 558887 550131 144250 140383 227177 237966 242913 243000 167435 170541 181198 184564 221042 225742 645786 695210 1840384 1813610 695802 723687 207258 183255 200368 201996 229152 225249 213909 214232 139326 142379 380575 355465 1070289 1057581 332424 328742 430788 435189 518848 504769 524341 522887 544233 550185 513298 571819 1285653 1351893 798104 672344 467551 459805 538292 531828 558092 561488 561070 570976 655713 653940 1106178 1156008 40.65 68.1 2
14:22:06 2023-10-13 558092 550167 144447 142264 227927 237691 243731 243000 167431 170505 180981 184370 221076 227056 647622 703129 1854932 1822909 699279 720412 207501 183568 199984 202807 230365 225040 213945 216766 139143 142388 381510 358321 1068625 1060586 332424 327750 432033 432683 514063 507072 524946 529676 543943 549194 516767 570861 1281824 1329291 797084 670793 467882 459877 532067 535702 556223 563277 566092 568407 652832 654302 1116190 1154915 40.55 68.1 2
14:22:07 2023-10-13 555180 554170 140693 142195 228280 237524 243696 243034 167435 170386 181268 184625 221111 225742 647260 705350 1844348 1815566 687583 722526 206602 182954 200018 202453 231245 224300 212660 216730 139103 142324 384039 358866 1057758 1066629 331247 328210 432980 432669 518139 501714 522632 525881 538982 548143 512234 567598 1285330 1348067 802555 669344 472364 459733 532031 534910 549977 559189 564153 567422 657849 658579 1109295 1151662 40.55 68.1 2
14:22:08 2023-10-13 554339 553907 144614 142268 227927 233980 242709 243818 167435 170457 180981 184947 221930 226838 648358 703141 1850880 1817248 701087 723916 206464 183371 200403 202418 231083 225004 213645 213926 138993 141409 376833 360909 1068007 1057581 332126 327608 431362 437146 517774 504842 525531 522851 544196 548300 510834 568439 1285653 1349978 798104 673372 467919 463896 539435 531792 558092 562172 559408 566763 649087 653018 1106603 1159409 40.55 68.1 2
14:22:09 2023-10-13 556405 550167 144320 142358 227927 233457 245230 242254 167700 170232 181555 184175 221759 225742 647297 703165 1854932 1825543 699777 724378 207501 183535 199984 202949 230365 225357 213945 213230 139275 138857 385123 359154 1058685 1063127 333369 328564 431474 432574 516826 506749 522636 527296 544196 549338 513752 571414 1283574 1329365 809664 669307 467919 462515 536766 537058 558092 559843 565690 569690 652868 656463 1116264 1155150 40.55 68.1 2
14:22:10 2023-10-13 556006 553352 141278 142393 228635 237858 244241 243613 167700 170576 181394 184752 221759 225742 647224 703201 1845659 1820838 689960 723586 207212 182988 199984 202453 231768 223949 214245 216953 139120 142527 384039 359885 1040039 1066775 331953 327450 432980 432741 518542 503172 521195 525881 537774 546952 514573 565084 1285653 1349311 811344 671749 473372 459697 535244 534765 553638 559117 562627 568880 654289 654266 1109823 1153451 40.55 68.1 2
14:22:11 2023-10-13 555551 552799 141305 140725 228194 236824 243556 244259 167980 168366 181451 184880 221964 226947 649466 694223 1845659 1818350 703127 725713 206567 183500 200018 202772 231443 225639 213769 213595 139500 142423 381510 359885 1060231 1057581 332360 327750 430031 437947 519312 504878 525941 522887 545423 549374 512318 569318 1288396 1351893 789505 675287 469320 464588 539817 531828 558882 561059 561033 567566 649123 654864 1111438 1159446 40.55 68.1 2
14:22:12 2023-10-13 558055 554170 141349 140481 228475 233817 243731 243000 168231 170302 182131 184530 222478 227056 647260 703165 1857572 1830751 701274 725749 208086 183581 200683 202950 230617 225639 214210 213526 139417 139344 381347 358749 1050536 1063682 331588 327750 431654 436153 521958 504805 523561 529080 545459 548278 516767 568475 1280116 1340348 796755 667378 468619 463896 537912 538087 558487 559843 566092 571183 649123 656218 1116264 1156045 40.55 68.1 2
14:22:13 2023-10-13 556475 554561 144377 142066 228635 233457 244824 243408 167965 170576 181555 184914 221759 225778 649167 703129 1845659 1818819 689157 724685 207859 183732 200578 202807 231443 225004 213573 213230 139535 142458 382291 358575 1054507 1069806 331482 329702 432885 432741 519735 503702 524198 528924 539253 550113 516767 570921 1287369 1349832 804005 671317 473036 459733 535150 536495 555212 564436 566092 567566 658182 655259 1110085 1153176 40.55 68.1 2
14:22:14 2023-10-13 558495 555762 141969 142686 229232 234867 243696 245324 168115 168531 181923 185872 222444 230627 648708 702326 1853554 1820838 702928 726227 207535 184154 200612 203091 231930 225675 213645 214258 139821 142523 380402 360909 1070772 1059082 331623 329471 430295 437629 518251 504878 527510 525881 545845 550185 513481 571009 1287459 1353324 796755 675287 469284 463896 540582 535702 559278 563175 561940 571589 655713 654864 1109860 1162749 40.65 68.1 2
14:22:15 2023-10-13 560962 554602 141675 142497 229025 234143 245271 243783 168029 170611 181808 185358 222960 227911 652244 708355 1862866 1835979 702738 726080 208730 184340 200893 203091 231280 229297 216779 216047 140398 139220 383589 359885 1058862 1063756 334080 329702 432710 432705 520083 504878 524377 530616 546653 550185 513860 571893 1282007 1338899 808402 669381 470023 463896 538292 538921 559278 562876 564349 570130 654787 657678 1115822 1158312 40.55 68.1 2
14:22:16 2023-10-13 557701 556167 141811 142691 229025 234178 245804 244364 168115 170611 182096 184981 222478 230590 650160 707251 1849630 1821576 689682 726227 208184 183861 200928 203091 231768 225040 215456 213629 139729 139641 382291 359664 1060997 1072086 331953 329097 433007 435044 519900 504562 522520 528224 540610 550185 513752 571661 1289312 1351893 801105 671354 473372 459697 536700 537058 553198 560665 566898 566763 657716 658469 1109823 1155094 40.55 68.1 2
14:22:17 2023-10-13 553753 555779 141439 143029 229377 234540 243731 245909 167733 169432 181590 185872 222444 230663 651118 694223 1836387 1810577 690698 726742 206602 184154 200612 203091 232746 225675 213243 213629 139729 142492 381510 359375 1051203 1066019 332424 329702 432299 438941 519312 504599 524377 522851 540610 550185 512355 568036 1296672 1368798 809873 679064 474046 459733 539781 535870 554225 562565 560452 568928 658145 654864 1106178 1159103 40.55 68.1 2
14:22:18 2023-10-13 560913 556305 142358 141130 229813 234797 245817 244394 168664 168602 182570 185392 223684 227983 651983 705350 1864204 1837038 705137 727818 209161 184119 201560 203091 231986 229334 214848 214258 139987 139578 384992 359885 1052858 1066019 334318 328671 432684 435153 521556 507770 525085 531850 545808 550149 513788 571819 1285653 1343912 795305 669307 470690 464552 538292 539685 559674 561488 567705 570498 654252 658105 1119447 1159409 40.55 68.1 2
14:22:19 2023-10-13 558495 556560 141677 143034 229517 234505 245993 244911 168265 171054 182385 185494 223326 230699 652541 707251 1850917 1826169 692347 726485 208917 184423 201632 203590 232711 225603 214167 214418 139980 139870 385953 359775 1054097 1072086 332188 329738 433679 435044 520046 505094 522783 529007 542866 550113 513752 570126 1289286 1352293 817229 672307 474046 459841 536700 538087 554762 561524 567301 568407 660245 656218 1111401 1156740 40.55 68.1 2
14:22:20 2023-10-13 554730 556560 142262 142895 229381 234867 244824 246460 168081 171470 181808 186110 222444 225908 651118 699210 1845659 1814658 693719 727323 208184 184411 201279 203091 232910 229261 213573 214556 140155 139582 385123 359885 1067485 1069047 331588 329702 431279 439462 522925 507432 528377 528305 540847 553711 513298 570070 1294827 1370171 802517 676454 473372 463896 542152 538974 556442 564761 562774 567529 657643 656682 1100577 1160589 40.55 68.1 2
14:22:21 2023-10-13 562857 558101 142723 143185 229742 234143 245993 245667 168265 169312 182466 186110 223581 227278 652078 712387 1864204 1827543 700824 728807 207859 185033 200893 206514 232093 229261 213573 214258 140216 139770 387838 361348 1061991 1065264 331623 329702 436498 437801 519275 508912 522783 526624 545845 549374 513752 573556 1291153 1344605 802555 678173 472364 464552 538255 536080 558882 560629 565690 571787 655944 655685 1127167 1162749 40.65 68.1 2
14:22:22 2023-10-13 554467 556556 142983 142760 230812 234937 245786 245909 168333 171124 183046 186456 223650 228269 655038 711259 1858644 1829222 695392 728770 208987 184834 201842 206225 232746 225675 216670 214820 140351 140388 385945 360909 1050526 1075901 332424 329773 435538 438018 521556 503242 524341 530204 540991 550185 513788 570972 1290201 1353324 815758 673335 474721 462515 538292 539685 555619 563175 567482 570094 657030 658178 1113019 1156008 40.65 68.1 2
14:22:23 2023-10-13 556965 558137 142300 143129 230449 235663 245958 246594 168231 167768 182096 186728 222513 226574 654505 704083 1845659 1817052 694742 727360 208294 185033 201596 203661 231700 229297 213573 214889 140372 140628 385123 361568 1069331 1069806 334080 329595 432118 439961 524520 507469 528863 528561 541027 550185 513845 571623 1296740 1375534 799575 676728 474721 465209 542921 538885 556209 564761 562738 567529 658648 654266 1106966 1161923 40.55 68.1 2
14:22:24 2023-10-13 561194 556296 142270 143164 229408 236358 245236 246081 168799 171195 182710 186143 223511 226574 653040 702326 1854932 1828785 705077 727569 208835 184998 201878 206514 231930 225620 213573 214258 140547 139870 385123 359375 1067296 1063602 334318 330737 432263 439248 521556 509635 528636 528633 547426 552161 515303 574409 1296635 1360327 818899 677172 471620 465136 543270 537868 562059 566317 564665 573487 658282 654266 1115470 1168350 40.55 68.1 2
14:22:25 2023-10-13 559700 559647 143059 139287 231389 235524 246439 245975 168965 167069 183150 186558 223753 229136 654932 714489 1858893 1835233 694668 728425 208882 185163 202054 204232 232126 229261 214270 214958 140576 140649 385945 362967 1058788 1075207 331588 329738 436498 437838 522295 504769 525122 530204 544445 550185 513860 570126 1291227 1357198 802555 675287 476075 464880 539054 539685 556478 562708 565148 568443 660048 658178 1117854 1159372 40.55 68.1 2
14:22:26 2023-10-13 558097 557351 142731 143099 230808 236028 245236 247674 168799 167502 182710 186728 223857 228593 655006 702362 1845659 1818819 696888 731844 208952 185081 202443 204232 234060 227433 214798 214889 140807 140809 383235 361422 1068586 1072887 332630 329488 432764 440397 524520 504878 527677 530579 544051 551702 514938 569685 1298493 1375534 803989 677209 474721 465245 544427 540868 558092 566461 564412 568443 659581 655721 1108542 1163577 40.55 68.1 2
14:22:27 2023-10-13 562862 555758 142717 143429 230095 236428 245993 246876 168833 171505 182744 186401 223857 227278 654004 704352 1857572 1828145 706583 727360 209161 185163 201913 206585 232093 225877 213904 214923 140547 139936 384179 359885 1067627 1063756 333099 331238 432716 439517 522482 509781 529956 528898 548904 554862 516495 574595 1296672 1360977 810057 677209 471756 465245 544427 539120 562059 567295 565251 573524 659471 656218 1116264 1165254 40.55 68.1 2
14:22:28 2023-10-13 558736 559720 142592 143329 231567 234937 246753 246116 169131 167734 182710 186143 223925 226961 655006 713311 1860216 1832056 695776 728425 209196 185163 202195 206585 232092 229261 214270 214992 140355 140941 385123 362709 1049551 1077496 331588 329773 436806 437947 522665 504769 525669 530579 541027 550185 513788 569722 1294899 1357198 802555 675287 475397 464880 539443 539685 556442 561524 565148 568407 658648 658178 1115822 1161096 40.55 68.1 2
14:22:29 2023-10-13 558495 556968 142757 143398 230812 236028 245271 247639 168833 167700 183336 186946 223719 228953 656758 702180 1846870 1819805 696884 731918 208765 185292 202195 206360 232092 227593 216670 214958 140547 140422 385945 360909 1061660 1072848 331623 330737 433070 440397 522295 504805 527510 527405 541099 550507 515032 569722 1299451 1371571 811712 678512 475800 464880 541385 537254 557303 564833 562738 568443 660515 654266 1109786 1164406 40.55 68.1 2
14:22:30 2023-10-13 561047 556540 142757 143364 230848 237125 245993 246911 169066 167502 182744 186694 223891 227313 655006 703165 1860216 1828145 708597 728425 209640 185328 202514 206620 231735 225912 213607 216088 140835 140776 386899 362451 1075242 1066629 334794 331817 432764 440287 522999 509926 529765 529044 546701 552620 516656 576939 1296740 1361992 809873 680031 472029 465904 543692 539685 562821 568167 566092 574376 659581 657179 1116471 1167814 40.55 68.1 2
14:22:31 2023-10-13 558882 557401 143199 142964 231933 236053 246823 246876 168912 171335 183301 186728 223960 227313 656869 715011 1862880 1834818 697750 729633 209815 185363 202584 206655 232161 229370 214752 215961 140547 140909 391784 363226 1061510 1076732 332594 329773 437115 439152 523035 504805 525904 531367 541063 550185 516536 570126 1295819 1357235 806905 676247 476075 465245 539817 540868 556478 563140 567482 568407 659581 658214 1115822 1163355 40.55 68.1 2
14:22:32 2023-10-13 559630 561309 143456 139612 231425 236653 245852 248299 169251 167734 183476 187178 224793 227278 656869 704141 1850694 1820801 697291 731114 209161 185398 202443 206765 232842 225720 214936 215626 141032 141312 386899 361679 1061880 1072887 332594 330737 435575 441352 522665 504842 528260 528224 544445 550929 514573 571009 1300447 1374523 810793 679511 475736 465245 541385 537670 557697 566098 562774 569690 658029 655223 1109860 1165235 40.55 68.1 2
14:22:33 2023-10-13 562175 557356 142795 143433 231365 237125 246028 247674 169100 167768 183290 186728 223925 227666 656402 703129 1858876 1834415 709332 732960 210080 185777 202479 207239 234060 227177 214764 216158 140941 140843 385945 361936 1069172 1065040 333713 332212 432980 440397 522665 510830 530370 530433 546316 550929 515303 573556 1296672 1361429 806931 678512 472700 465244 541009 539685 558991 566497 565288 571824 658145 657376 1119069 1170382 40.55 68.1 2
14:22:34 2023-10-13 564574 557396 142816 139897 231563 237125 246823 246116 169755 171230 183745 186565 224932 227666 656869 712142 1873477 1846795 708597 730597 210508 185918 202620 207051 235529 225947 214936 216146 140842 140943 386899 362635 1061740 1069806 333604 330773 435384 437546 524942 510177 528149 533631 549718 554079 518192 575115 1294827 1346086 802555 675287 473036 466014 542042 542788 558955 566461 568576 574697 659471 662046 1127167 1166985 40.55 68.1 2
14:22:35 2023-10-13 561792 558928 143190 143634 231892 237160 247586 248925 169233 168567 182744 187937 223960 228055 658738 703273 1853614 1824010 697787 731668 209196 185918 202584 206691 233201 225877 214971 215961 140941 141039 385950 361936 1060515 1074299 333099 330522 435575 439534 523035 504878 528752 528633 544233 552197 515303 571414 1303158 1375570 801105 680511 475591 465904 542537 538123 558092 567331 564449 570130 658101 657876 1113056 1165254 40.55 68.1 2
14:22:36 2023-10-13 561917 558245 143460 139955 231888 237694 246788 248440 169668 168465 183698 187830 225072 228588 657765 710515 1865521 1836550 711126 732705 209815 186179 203188 206941 234389 227460 214569 216598 141011 141410 385945 362967 1070067 1066775 333785 330737 433052 441647 523667 511951 528356 530616 546281 553297 512199 573593 1298493 1362429 808402 680029 473036 465935 541045 539721 559027 566497 566092 574140 658145 656254 1122329 1171215 40.55 68.1 2
14:22:37 2023-10-13 564574 558887 143216 143433 231928 236959 247586 246876 169906 171230 184236 186143 225349 227313 655376 715517 1873203 1846795 709102 729564 211202 186001 203223 207121 231896 226613 214798 216575 141103 141427 386899 362709 1068285 1074373 333568 331328 437742 437656 524148 510830 529012 533253 546737 554789 518961 576529 1291227 1348067 814287 675176 473372 465208 542921 540698 559063 567937 568576 575268 659581 663955 1125006 1167541 40.55 68.1 2
14:22:38 2023-10-13 560705 559104 143700 140000 232147 237160 247586 249595 169100 168601 183325 187937 224584 228020 656413 703237 1854932 1828145 697812 732860 209850 186179 203223 206726 233561 225912 215005 216296 141142 141365 383235 361936 1067746 1074445 333640 331740 433178 441647 525973 508919 528766 532121 545845 552584 512956 571009 1300447 1379475 799655 676520 476075 466563 544947 542019 559674 568167 566092 572482 658029 658178 1110010 1169281 40.55 68.1 2
14:22:39 2023-10-13 568183 562636 143791 140193 231425 237825 247445 248263 169770 168266 183768 187609 225280 228374 656376 703237 1865521 1833362 705992 733421 210543 186701 203829 207051 231413 227000 215005 215961 141336 140909 387012 360909 1063960 1069806 333676 332783 435307 440397 523035 511589 528729 531744 546772 555062 513752 576939 1298529 1364396 811344 677995 473372 466563 544142 541252 562226 567937 565111 576496 658137 658214 1119032 1171774 40.55 68.1 2
14:22:40 2023-10-13 567793 559185 143833 143704 232735 237160 249344 248057 169600 168334 184364 187349 225349 228800 657574 717364 1876190 1846035 707870 734773 210402 186964 203046 203812 232057 227177 216634 216865 141336 141365 385123 362709 1048739 1072718 335748 331632 438043 439252 522295 510830 525830 531367 548977 550542 518337 576529 1296616 1348973 808354 678512 474383 464555 540199 540981 558991 564869 568137 576086 657993 662321 1134055 1168719 40.55 68.1 2
14:22:41 2023-10-13 559319 559144 143727 143503 236039 237195 248352 248440 169789 167835 183943 187314 225314 228055 658309 712251 1862789 1845481 701774 733816 210837 186309 203543 207051 233956 226420 215039 217342 141011 141996 387745 364139 1057279 1079026 333676 330487 437934 440214 527131 508415 527326 532047 544088 552871 516622 570383 1298584 1361087 804005 676520 477093 469178 541348 541252 559278 564833 566421 572332 659581 658286 1122366 1165254 40.55 68.1 2
14:22:42 2023-10-13 569137 559144 143490 140538 232254 237966 248487 248192 169755 168300 183978 187349 225349 228588 658309 707251 1864204 1828145 705077 735155 210837 186440 203864 203948 232161 226965 216575 216296 141336 141365 387956 360909 1062983 1071191 332630 332819 435688 441021 521925 510108 530370 532121 546701 555488 513824 577798 1302229 1366403 812816 681551 474046 465904 541081 540486 559027 568203 565184 576086 663841 662082 1119069 1171215 40.55 68.1 2
14:22:43 2023-10-13 567793 559212 143998 140805 236205 236959 248946 248961 169702 168767 184154 188718 225210 229728 659676 716207 1874846 1843858 707086 733940 210179 189038 203188 203778 233097 227124 215939 217004 140941 141823 387852 365562 1072546 1071332 333676 330737 438079 441647 522889 510830 527510 530204 545130 550185 513788 576119 1300410 1357235 812816 682592 475397 466955 541385 539721 558955 564869 566092 576632 658182 658214 1134055 1172048 40.55 68.1 2
14:22:44 2023-10-13 559789 562122 143719 143608 235837 237895 248352 249209 169906 168334 184236 187383 226013 228020 658346 712251 1871872 1850747 709065 733853 211202 186298 204508 207051 232877 227848 215766 217471 141336 142235 385123 365041 1064778 1079026 336946 331059 437783 441412 526035 512314 529012 531792 547171 553297 516767 571819 1296740 1364330 815758 675287 475736 467320 542921 540806 558919 568167 566859 570976 658648 663486 1123963 1170108 40.55 68.1 2
14:22:45 2023-10-13 567631 563215 143617 141090 232254 237930 248387 248999 169402 168334 183978 188036 225855 230227 659315 712485 1858913 1828145 699904 734894 210179 189409 202584 203948 233561 226613 216344 216366 141340 141661 385123 362672 1062088 1075969 333135 332819 436806 441021 522889 508560 528319 530616 547039 555062 513896 576976 1305846 1367623 802555 682592 476712 466233 541045 539721 559674 568203 566898 574168 663841 658178 1119664 1172734 40.55 68.1 2
14:22:46 2023-10-13 568141 559036 144513 140362 233563 237860 248175 249839 169770 168801 184095 188329 225663 228800 658812 714285 1873477 1841401 712141 734898 210879 189206 203686 203880 233236 227159 215039 217750 141237 141823 388707 364764 1068734 1069806 336731 331776 436217 441133 522932 513403 528802 532121 549572 552584 513752 575300 1300447 1366403 810793 681551 474383 467356 545790 541252 563889 567937 566898 574859 657993 658214 1124763 1171133 40.55 68.1 2
14:22:47 2023-10-13 567640 559180 143960 140559 232898 237930 249506 248092 170176 167801 184529 187314 226398 228800 658346 720012 1884224 1853226 711089 733164 211724 186832 203758 204446 233063 227724 216436 217168 141336 141692 386899 363484 1072062 1077277 335270 331740 436920 439774 523035 512094 527104 530972 546737 552584 519914 574200 1296597 1349978 822599 676520 474721 465971 541385 540734 563057 568203 570264 576944 658065 664894 1130760 1172048 40.55 68.1 2
14:22:48 2023-10-13 562973 563681 144389 141190 236240 237563 249542 249281 169940 167869 184400 188036 226048 228764 660286 719467 1870816 1842818 701774 733940 211533 189073 204186 203880 234679 226648 216344 217680 141237 141857 390632 365041 1054743 1081289 335748 331489 439558 441532 525936 509170 528562 533631 545663 554079 518156 571672 1300373 1364432 819068 677515 477653 467284 542152 539937 559674 566533 567991 573154 657529 663018 1125563 1167851 40.55 68.1 2
14:22:49 2023-10-13 569896 564084 143719 141047 232729 238791 248836 249245 169906 168601 184529 187937 226470 230479 659782 712989 1864204 1830751 700972 735936 211202 189409 202620 203948 233630 226842 217052 217004 143271 141628 386187 362451 1066516 1075901 332630 333324 436806 441444 523035 509315 531163 530543 547426 555807 516730 577798 1308792 1370281 815758 684533 476976 467224 541045 540868 560865 568203 567705 576086 663805 657948 1118201 1172048 40.55 68.1 2
14:22:50 2023-10-13 567315 562380 144394 140701 232178 238633 248872 250858 169938 169269 184540 188952 225874 230050 660103 715481 1874846 1845344 713158 736980 211167 189303 204224 204481 233526 227317 215639 218664 141406 142881 386782 366084 1088554 1069806 336421 331704 436743 440153 522738 513767 530300 532121 548350 552549 513752 575300 1303219 1369310 799655 682555 475022 468344 545754 542403 563852 568203 567705 574994 657993 658214 1127167 1174500 40.65 68.1 2
14:22:51 2023-10-13 568005 562385 143939 140916 236371 239003 249857 248405 170480 168334 185116 187349 226783 229477 660250 720521 1882749 1853442 710619 735936 211830 189639 203829 205015 234039 228522 216774 217436 141931 142216 388805 364002 1053415 1077433 333532 332297 440259 440498 524148 512314 528636 533447 551315 552584 519878 575420 1299414 1352554 814287 679992 476075 466591 542537 542019 563057 567937 570190 576906 658065 663955 1137288 1173443 40.65 68.1 2
14:22:52 2023-10-13 562569 563862 144160 140997 236447 240188 248352 250017 170176 168936 185081 188220 226749 228729 663174 710328 1862880 1842714 706583 736980 212494 189303 205190 203914 234282 228024 216983 217645 141732 141857 387852 364002 1075520 1079026 333713 332783 435538 440225 528631 511915 531914 531792 547426 557089 513788 573112 1304145 1380713 811344 677209 476301 467555 546562 540806 558955 569929 570227 574994 665793 665109 1116434 1172697 40.55 68.1 2
14:22:53 2023-10-13 570158 565567 144287 141436 233527 239232 249714 249839 170071 168902 185116 188363 226714 230909 663916 713311 1870779 1835979 706801 738603 211865 189710 203864 205186 234282 228024 217693 217494 143672 142086 389758 362967 1065180 1075969 333604 333794 437706 442274 523777 510830 530264 532121 549535 557482 517935 575863 1307663 1370281 819620 685506 476753 467224 544947 541252 559027 569667 567662 575388 665830 658250 1122329 1173718 40.55 68.1 2
14:22:54 2023-10-13 569375 564007 144649 140384 232247 238668 250403 251109 169906 169674 184529 189122 226714 230227 662234 721121 1885569 1849136 709926 737990 211062 187489 204330 205049 234505 228628 217542 218664 141336 142547 388805 366389 1080008 1074989 336659 330969 438043 440939 526010 511870 530296 532121 546737 551738 513788 576529 1305999 1370281 806931 684533 476301 468782 545332 542517 563454 568167 565148 576086 660515 662321 1131601 1177917 40.55 68.1 2
14:22:55 2023-10-13 565526 566217 144206 141005 232135 238668 250703 249981 170294 168868 185081 188494 227259 229834 663211 720558 1873203 1846795 701774 736161 211830 187418 204831 204549 235006 227352 217507 217715 141732 142689 385123 365041 1067109 1084394 333604 332747 439833 441647 523004 510072 529012 531756 547426 552357 519878 574854 1304145 1366403 818700 679547 480167 468809 544427 544330 561263 569961 570080 573339 664272 664784 1127018 1172048 40.55 68.1 2
14:22:56 2023-10-13 562968 564882 144385 141464 232144 239374 248801 251286 169906 169136 184869 188722 226749 229834 664226 710866 1861519 1837470 704502 733743 211865 189639 205154 203914 234843 227865 217017 218171 143471 142316 389490 363296 1082041 1081326 333713 332783 436303 440009 527596 511915 531914 531865 548589 557518 513824 573519 1305999 1379700 805455 678173 476675 464519 546598 544860 558991 570365 571921 575230 667789 665616 1116264 1172048 40.55 68.1 2
14:22:57 2023-10-13 571114 565672 144287 141478 234185 239904 250417 250894 170749 169303 184975 188853 227313 231325 662050 715444 1873511 1837470 705040 737503 212247 185266 203829 205186 234481 227865 217728 218114 142134 142316 389758 363484 1072652 1077496 333640 333794 437847 440225 524001 510830 530337 532121 546701 557482 518301 576308 1309593 1371571 817229 685994 477050 465536 545754 541252 558991 569530 567698 577916 665830 662010 1125563 1173718 40.55 68.1 2
14:22:58 2023-10-13 570631 565017 144790 140775 233219 239206 249928 251462 170176 169439 184951 189419 227135 230909 663681 718415 1880075 1846795 712066 729881 211830 189821 204869 205300 234832 228593 217589 219276 141732 142677 387635 367656 1082774 1077433 337300 331704 438161 441755 523004 512988 533133 533253 549535 552549 513824 576268 1307857 1370281 819832 685506 477013 468818 546562 542788 563852 567937 565184 576906 657993 662010 1131601 1177954 40.55 68.1 2
14:22:59 2023-10-13 565526 565681 144690 142110 232247 239038 251091 250720 170480 168902 185151 188924 227805 230747 664189 722636 1876143 1852066 703465 729881 212530 189710 205226 204833 235768 227865 217693 218852 143471 142778 388805 366607 1074269 1085163 333676 332783 440255 441647 528256 510830 529765 531756 547426 553821 519914 575300 1305999 1370281 819620 680029 479910 467320 541009 540806 561263 568203 571515 574697 666161 665652 1128624 1171937 40.55 68.1 2
14:23:00 2023-10-13 564569 566841 145060 141623 234221 239639 249678 251994 170173 169674 185151 189288 227452 231056 666115 712449 1864204 1843858 705077 738049 211900 189746 205514 204549 235076 228095 217693 218394 143742 142484 386187 363589 1078826 1082091 333749 333288 436806 441611 528788 513040 533120 531865 547945 557910 516767 573556 1306927 1384738 820860 677478 477086 465971 548183 545549 562226 570365 571921 575268 668735 663194 1116264 1173718 40.55 68.1 2
14:23:01 2023-10-13 571025 565676 144698 142431 232213 240188 250703 251109 170480 169136 185151 188990 227805 231269 663931 716385 1880160 1838600 707812 740218 212651 185394 204653 206043 234937 228414 218372 218359 143777 142316 388900 364002 1065007 1079026 333676 333830 438900 443515 522896 511951 531681 532875 548350 558339 518337 577607 1313391 1374560 817229 686481 477013 465935 547140 542788 563889 570486 569382 577538 667789 663955 1127167 1174537 40.55 68.1 2
14:23:02 2023-10-13 564349 565681 144692 141732 232204 240153 251268 251109 170480 169405 185151 189122 227805 230227 664226 724172 1881411 1860092 715329 736414 216117 189507 206345 204867 234644 229517 217355 218887 143642 142408 388805 364727 1065120 1081252 336731 333528 439321 439843 529199 513024 529551 535738 549968 554211 519914 575300 1300373 1367343 817229 679027 477434 468566 545223 546211 567124 568131 571810 576347 663293 667721 1136479 1175372 40.55 68.1 2
14:23:03 2023-10-13 565526 566657 144551 141995 232144 240188 251444 250544 171054 169337 185741 188563 228194 230227 666115 720521 1876143 1850747 704039 735120 213126 189914 205226 205186 235041 229291 218372 217680 143935 142783 388900 362967 1060601 1084394 334794 333830 439321 441647 527223 511087 528802 534910 546772 558339 521460 576529 1305999 1370281 815452 677515 477050 465571 541045 544743 558991 569565 571994 576496 666517 663265 1122329 1172048 40.55 68.1 2
14:23:04 2023-10-13 568915 565667 144953 141983 234882 240276 250805 252171 170192 170415 184975 189683 227630 231559 664078 718567 1866811 1834855 702466 741141 211548 190012 204798 205186 236133 228769 218232 218887 143777 142547 388448 364103 1066246 1081252 333749 333288 439010 445425 525999 511589 530337 532121 548589 555879 513788 575300 1312459 1384738 799575 682592 479570 467320 548959 540806 558955 568695 568503 574376 663841 663955 1119069 1173629 40.55 68.1 2
14:23:05 2023-10-13 570930 565672 144662 141770 232178 240935 250703 251462 170480 169674 185187 189156 228124 230945 664226 712178 1877369 1846795 714350 737528 212652 188149 205553 205654 234762 229767 217624 218747 144210 142446 388805 364002 1074173 1078199 335673 333275 437733 441286 526035 516285 533498 531756 550005 559162 518301 580273 1307699 1372694 815758 682555 476075 467356 547408 540806 566870 570401 568100 576720 665793 663955 1125850 1177954 40.55 68.1 2
14:23:06 2023-10-13 566180 565663 144726 141778 232277 240188 251444 251462 171294 169439 186334 188563 228513 229512 666115 720558 1890677 1865446 715875 738608 216075 190083 206164 205683 234679 229517 217693 219040 143764 142783 387852 364727 1078272 1079026 335709 332783 439010 441334 523076 512266 530337 534946 550005 555843 522742 577607 1303219 1357235 806905 679511 475628 468782 544178 545585 566832 568695 574067 580128 666161 668593 1138061 1180427 40.55 68.1 2
14:23:07 2023-10-13 569309 568083 145030 141895 233535 239807 251798 251462 171022 169674 186037 189476 228727 231107 667062 721264 1881411 1854799 706937 738571 215743 190083 205226 205649 236568 228804 217728 219758 143563 142980 390632 366945 1080988 1086703 335709 333293 439404 440261 529199 512314 528729 531792 547426 552584 519914 573593 1305999 1370708 818700 682034 479910 468818 544142 543974 562821 568203 570668 574413 658137 662262 1130233 1173718 40.55 68.1 2
14:23:08 2023-10-13 563821 566119 144718 141962 232273 241474 250491 254797 171022 169405 185741 189156 228427 230741 666877 715334 1869515 1847979 710857 740125 213689 185138 206311 205186 235733 228839 217728 219075 143129 142845 388805 363552 1079134 1085163 335709 333649 436806 440917 529199 513767 533498 535738 546737 559198 518337 574891 1309630 1384738 821642 677515 478477 465935 549126 546357 563889 572078 573658 576496 668735 664235 1119032 1171133 40.55 68.1 2
14:23:09 2023-10-13 571576 567279 145367 141864 233682 240766 250915 250852 171195 170011 185741 189786 228548 231701 666115 721121 1882749 1849136 717294 742043 212977 190118 205839 205826 235803 229552 217728 220445 142467 142845 389670 368060 1092528 1075969 337758 333288 438075 441755 527187 513819 533120 531792 553665 555879 516803 575013 1309630 1377029 814287 685284 477434 471849 549737 544330 567964 573844 570949 578514 663768 663955 1130760 1182188 40.55 68.1 2
14:23:10 2023-10-13 572008 567133 144696 141962 233279 240409 252153 250613 171294 168902 186334 189122 228903 231380 667062 725462 1892022 1861418 714177 738608 215631 190225 205226 206181 235604 229517 218407 219110 144013 142778 389758 364727 1066525 1082055 335709 333794 438665 440225 523004 512266 528460 531756 549968 554246 521497 577607 1308664 1358044 821642 684533 477086 468782 544427 540770 565631 568203 571994 577574 663372 662727 1144161 1180507 40.55 68.1 2
14:23:11 2023-10-13 563821 568815 145724 142159 234514 240685 251940 252171 171310 169875 186192 189614 228532 231523 667462 724685 1882749 1862754 715122 738608 213126 189746 206927 205572 236123 230125 217728 219794 143978 142744 387852 366945 1068963 1083626 337758 332783 439948 441575 530698 513819 530337 536532 548385 554211 521965 575300 1304145 1373310 818700 678512 478958 471579 546598 547239 565558 568203 571958 575268 658137 665171 1134055 1177954 40.55 68.1 2
14:23:12 2023-10-13 569007 567793 144424 142451 232213 241006 252153 251286 171601 169287 186334 189122 229259 230945 665492 722088 1877369 1854799 705077 742232 213778 186564 206239 205757 236028 229767 219631 218934 140324 142710 387956 365041 1063772 1088246 333676 335306 440255 442865 529162 512314 530337 534946 546772 558625 523012 574164 1307736 1372694 818311 679511 479910 466955 544983 545549 562857 570401 573695 574205 667789 665207 1127458 1174554 40.55 68.1 2
14:23:13 2023-10-13 574362 566385 144722 142455 232281 242132 251444 254904 171294 169943 186168 189786 228903 231701 664479 712287 1881411 1850747 714350 740196 215969 190029 206200 206076 235041 230302 218407 219075 144118 142679 391665 364164 1080538 1077496 336226 333830 438166 441611 526035 513783 533534 531828 550077 559198 520451 578462 1309630 1375570 817229 684047 478115 467392 548959 543974 567234 575876 572580 581031 668116 665834 1130382 1181236 40.55 68.1 2
14:23:14 2023-10-13 574307 568893 145600 142821 233643 240153 255569 255191 170715 169841 186085 189786 228673 232787 664516 726038 1893497 1858767 712063 741517 212977 185523 205839 205860 235803 229909 218747 220445 143677 143541 393520 368582 1068462 1078958 337794 332279 439943 441719 527596 513855 531914 531756 551241 554211 517533 575863 1309667 1375570 807850 686481 478853 472986 548183 540806 566832 568203 568540 575831 658137 663955 1134262 1183030 40.55 68.1 2
14:23:15 2023-10-13 568005 567284 145192 141995 233485 241006 251798 254832 171601 169287 186977 188915 229368 231416 667862 724099 1896025 1869403 717056 741705 214025 186667 206454 206181 235604 230267 218842 219547 144013 143326 389758 365539 1066198 1085094 336312 333830 439321 439915 526815 513783 533170 535738 550113 557125 523012 578462 1305997 1361087 819530 682034 477050 468818 544214 545585 567234 569965 574548 577611 664853 666420 1139989 1179668 40.55 68.1 2
[truncated: 159,881 more chars]
